# Supplementary material for: FET fusion oncoproteins enrich SWI/SNF complex subtypes and interaction partners
Source: Cell Mol Biol Lett. 2025 Sep 23;30:107. doi: 10.1186/s11658-025-00792-w (PMC12455829; doi:10.1186/s11658-025-00792-w)
Supplement: Supplementary file 2 — Additional file 2. Supplementary Table 1. [file 11658_2025_792_MOESM2_ESM.xlsx]

## Sheet: QMS raw
Supplementary Table 1. QMS raw data
Protein accession number, description, coverage (%), number of peptides, number of peptide spectrum matches (PSM), number of unique peptides, molecular weight (MW) and abundance of detected proteins and peptides in all immunoprecipitation samples.
									1. MLS BRG1 IP R1	2. MLS BRG1 IP R2	3. MLS BRG1 IP R3	4. MLS DDIT3 IP R1	5. MLS DDIT3 IP R2	6. MLS DDIT3 IP R3	7. MLS IgG IP R1	8. MLS IgG IP R2	9. EWS BRG1 IP R1	10. EWS BRG1 IP R2	11. EWS BRG1 IP R3	12. EWS FLI1 IP R1	13. EWS FLI1 IP R2	14. EWS FLI1 IP R3	15. EWS IgG IP R1	16. EWS IgG IP R2
Checked	Protein FDR Confidence: Combined	Accession	Description	Coverage [%]	# Peptides	# PSMs	# Unique Peptides	MW [kDa]	Abundance: 130N, sample 1	Abundance: 127C, sample 2	Abundance: 132N, sample 3	Abundance: 127N, sample 4	Abundance: 129N, sample 5	Abundance: 131N, sample 6	Abundance: 133N, sample 7	Abundance: 131C, sample 8	Abundance: 129C, sample 9	Abundance: 134N, sample 10	Abundance: 126, sample 11	Abundance: 130C, sample 12	Abundance: 128N, sample 13	Abundance: 132C, sample 14	Abundance: 133C, sample 15	Abundance: 128C, sample 16
FALSE	High	P78527	DNA-dependent protein kinase catalytic subunit OS=Homo sapiens OX=9606 GN=PRKDC PE=1 SV=3	38	163	244	163	468.8	20928.1	18989.4	23215.2	20790.3	24637.3	16491.8	1242.5	1256	15041.4	15582	15155.5	1415.9	2443.4	1685.9	1088.4	1429.7
	Checked	Confidence	Annotated Sequence	Modifications	# Proteins	# PSMs	Master Protein Accessions	# Missed Cleavages	Abundance: 130N, sample 1	Abundance: 127C, sample 2	Abundance: 132N, sample 3	Abundance: 127N, sample 4	Abundance: 129N, sample 5	Abundance: 131N, sample 6	Abundance: 133N, sample 7	Abundance: 131C, sample 8	Abundance: 129C, sample 9	Abundance: 134N, sample 10	Abundance: 126, sample 11	Abundance: 130C, sample 12	Abundance: 128N, sample 13	Abundance: 132C, sample 14	Abundance: 133C, sample 15	Abundance: 128C, sample 16	Quan Info	Ions Score (by Search Engine): Mascot	Positions in Proteins	Quan Usage
	FALSE	High	[K].AAYLSDPR.[A]	1xTMTpro [N-Term]	1	1	P78527	0																	Excluded by Method	12	[3826-3833]	Not Used
	FALSE	High	[R].AFLGELK.[T]	1xTMTpro [K7]; 1xTMTpro [N-Term]	1	1	P78527	0	251.2	222	251.5	250	270.8	182.2	1.7	13.7	162.8	165.8	171.5	17.1	25.1	14.4	7.7	14.8		16	[199-205]	Used
	FALSE	High	[K].AIRPQIDLK.[R]	1xTMTpro [K9]; 1xTMTpro [N-Term]	1	2	P78527	0																	Excluded by Method	14	[255-263]	Not Used
	FALSE	High	[K].AMHGELQK.[A]	1xOxidation [M2]; 1xTMTpro [K8]; 1xTMTpro [N-Term]	1	1	P78527	0	102.6	100.1	125.3	115	132.1	90.6		3.9	91.8	81.8	86.5	4	12.4	10.1	3	3.2		27	[3068-3075]	Used
	FALSE	High	[K].APGLGAFR.[R]	1xTMTpro [N-Term]	1	1	P78527	0																	Excluded by Method	29	[3622-3629]	Not Used
	FALSE	High	[R].APPCEYKDWLTK.[M]	1xMethylthio [C4]; 2xTMTpro [K7; K12]; 1xTMTpro [N-Term]	1	1	P78527	1																	Excluded by Method	4	[3834-3845]	Not Used
	FALSE	High	[R].AQEPESGLSEETQVK.[C]	1xTMTpro [K15]; 1xTMTpro [N-Term]	1	3	P78527	0	166	155.2	196.9	171.3	201.9	123.2	13.1	11.8	107.3	125.1	145.1	10.7	19.4	13.7	10	10.9		43	[4091-4105]	Used
	FALSE	High	[K].ATQMPEGGQGAPPMYQLYK.[R]	2xOxidation [M4; M14]; 1xTMTpro [K19]; 1xTMTpro [N-Term]	1	2	P78527	0	196.2	161.4	177.2	175	175.2	124.8	9.5	10.1	129.8	125.1	126.8	10.5	16.2	15.5	3.8	11.4		49	[945-963]	Used
	FALSE	High	[R].ATQQQHDFTLTQTADGR.[S]	1xTMTpro [N-Term]	1	2	P78527	0	116.9	103.2	125.7	105.6	129.9	78.2	31.4	27.9	78.8	82.3	77.1	9.7	15.1	12.9	29.9	27.9		55	[2637-2653]	Used
	FALSE	High	[R].AYVPALQMAFK.[L]	1xOxidation [M8]; 1xTMTpro [K11]; 1xTMTpro [N-Term]	1	2	P78527	0	362.8	324.3	411.7	382.4	468.8	273.5	13.1	18.6	280.6	263	271.1	25.7	39.5	28.2	14.7	24.7		32	[747-757]	Used
	FALSE	High	[K].CFGTGAAGNR.[T]	1xMethylthio [C1]; 1xTMTpro [N-Term]	1	1	P78527	0																	Excluded by Method	31	[1312-1321]	Not Used
	FALSE	High	[R].CGAALAGHQLIR.[G]	1xMethylthio [C1]; 1xTMTpro [N-Term]	1	1	P78527	0	89.4	99.5	117.1	102.5	118.8	70.6	4.5	4	75.1	80.2	75.5	5.3	13.1	5.7	2.5	1.8		80	[25-36]	Used
	FALSE	High	[K].CLMDQATDPNILGR.[T]	1xOxidation [M3]; 1xMethylthio [C1]; 1xTMTpro [N-Term]	1	1	P78527	0	80.3	82.8	90.5	78.5	91.4	63.3	3.4	5.5	62.6	50.3	52	3.1	9.6	6.8	6	7.5		46	[4106-4119]	Used
	FALSE	High	[K].DCLSIPYR.[L]	1xMethylthio [C2]; 1xTMTpro [N-Term]	1	2	P78527	0	69.1	55.2	74.6	68.5	79.3	46	7.5	5	47.5	50	50.7	4.7	7		2.4	7.1		11	[2247-2254]	Used
	FALSE	High	[K].DEVLANR.[L]	1xTMTpro [N-Term]	1	1	P78527	0	85.1	74.6	79.9	80.4	85.8	59.5	4.3	6.2	57.7	63.8	65.1	8.2	8.8	4.4	4.2	4.6		36	[2208-2214]	Used
	FALSE	High	[K].DLCNTHLMR.[V]	1xOxidation [M8]; 1xMethylthio [C3]; 1xTMTpro [N-Term]	1	1	P78527	0	116.9	109.4	122.9	118.6	126.4	80.5	6.8	2.7	90.4	77	86.9	5.8	14.3	7.5	3.8	6		44	[1362-1370]	Used
	FALSE	High	[K].DILETHLR.[E]	1xTMTpro [N-Term]	1	2	P78527	0	228.6	237.8	277.8	261.8	299.1	190.1	14.2	16.1	175.8	180.2	178.9	12.5	24.2	21.9	13.3	12.5		40	[1413-1420]	Used
	FALSE	High	[K].DLLLNTMSQEEK.[A]	1xOxidation [M7]; 1xTMTpro [K12]; 1xTMTpro [N-Term]	1	1	P78527	0	47.9	41.1	56.7	50.5	49.3	35.1	7.7	7	38.7	30.5	41.3	12.7	17.3	10.1	7.4	10.1		6	[3814-3825]	Used
	FALSE	High	[R].DPESETDNDSQEIFK.[L]	1xTMTpro [K15]; 1xTMTpro [N-Term]	1	1	P78527	0	63.2	50.5	77.1	49.3	56.4	46.3	4.9	3	40.5	44.1	43.6	7.3	9.9	2.7	3.2	0.6		32	[2486-2500]	Used
	FALSE	High	[R].DPTVHDDVLELEMDELNR.[H]	1xOxidation [M13]; 1xTMTpro [N-Term]	1	2	P78527	0	83	83.1	73.1	76.4	93.1	65.3	7.7	3.9	58.2	63.5	61.3	4.4	14.4	4.2		5.4		87	[2073-2090]	Used
	FALSE	High	[R].DQNILLGTTYR.[I]	1xTMTpro [N-Term]	1	2	P78527	0																	Excluded by Method	48	[3325-3335]	Not Used
	FALSE	High	[K].DSKPPGNLK.[E]	2xTMTpro [K3; K9]; 1xTMTpro [N-Term]	1	1	P78527	0	162.9	84.3	211.8	112.2	154.5	139.5	4	9.7	97.7	140.4	67.6	10	14.9	15.3	7.3	8.8		3	[3673-3681]	Used
	FALSE	High	[K].DSPLETK.[M]	1xTMTpro [K7]; 1xTMTpro [N-Term]	1	1	P78527	0	83.6	62.7	78.8	76.7	94.6	62.9	3.9	5.6	62.8	67.1	63.5	1.7	8.2	5.2	4.4	7.8		20	[1636-1642]	Used
	FALSE	High	[K].DVDFMYVELIQR.[C]	1xOxidation [M5]; 1xTMTpro [N-Term]	1	2	P78527	0	118.1	117.5	135.3	129.2	125.9	95.9	3.6	8	88.9	72.4	93.1	2.3	15.3	4.4	2.7	5.1		39	[380-391]	Used
	FALSE	High	[R].DYVAVAR.[G]	1xTMTpro [N-Term]	1	1	P78527	0	106.4	95.3	109.8	101.3	118.3	79.9	3.5	4.7	67.3	67.7	70.5	4.7	9.3	5.9	3.4	7.1		26	[4076-4082]	Used
	FALSE	High	[K].DYVDLFR.[H]	1xTMTpro [N-Term]	1	2	P78527	0	91.8	77.7	94.2	94	99.5	63.8	14.7	16.9	57.3	72.9	80.2	15.6	15.9	13.9	11.3	15		22	[526-532]	Used
	FALSE	High	[R].ECREEILK.[F]	1xMethylthio [C2]; 1xTMTpro [K8]; 1xTMTpro [N-Term]	1	1	P78527	1	201.5	168.9	270.1	165.4	210.7	180.6	7.2	12.5	147.2	199.7	141.6	14.1	18.8	17.8	11.4	4.6		6	[80-87]	Used
	FALSE	High	[K].ECSPWMSDFK.[V]	1xOxidation [M6]; 1xMethylthio [C2]; 1xTMTpro [K10]; 1xTMTpro [N-Term]	1	1	P78527	0	282.9	285.9	292.9	280	309.9	198	23.5	22.8	143.7	153.9	168.8	17.4	18	25.9	16.7	20.6		21	[3682-3691]	Used
	FALSE	High	[K].EEENASVIDSAELQAYPALVVEK.[M]	1xTMTpro [K23]; 1xTMTpro [N-Term]	1	1	P78527	0	44.9	35.9	49	48.8	62.1	38.4	3.2	3.2	29.6	36.8	31.3	3	4.3	5.7		4.7		44	[3427-3449]	Used
	FALSE	High	[R].EFPPGTPR.[F]	1xTMTpro [N-Term]	1	1	P78527	0																	Excluded by Method	14	[1728-1735]	Not Used
	FALSE	High	[R].EHPFLVK.[G]	1xTMTpro [K7]; 1xTMTpro [N-Term]	1	1	P78527	0	411.7	436.7	519.8	476.5	593.8	361.1	15	19.7	351.8	344.7	372.1	21	43.9	39.5	14	22		23	[3747-3753]	Used
	FALSE	High	[R].EIFNFVLK.[A]	1xTMTpro [K8]; 1xTMTpro [N-Term]	1	2	P78527	0	55.2	46.6	52.1	52.1	52.6	46.9	1.3	2.8	35.4	30.5	34.2	2.9	6.9	1.9	3.1	5.1		23	[247-254]	Used
	FALSE	High	[K].ELSIAIR.[G]	1xTMTpro [N-Term]	1	1	P78527	0																	Excluded by Method	22	[358-364]	Not Used
	FALSE	High	[R].EPKLPVLAGCLK.[G]	1xMethylthio [C10]; 2xTMTpro [K3; K12]; 1xTMTpro [N-Term]	1	1	P78527	1	37.2	16.4	28.2	28.3	27.7	22.4	4.2	5.1	19.5	14.4	18.4	5.5	6.8	5.8		3.7		20	[214-225]	Used
	FALSE	High	[K].EPSFDWK.[N]	1xTMTpro [K7]; 1xTMTpro [N-Term]	1	1	P78527	0	167.9	169.5	204	170.8	212.9	142.6	5.6	10.4	122.3	141.1	130.7	5.7	20	12.8	6.2	7		21	[4008-4014]	Used
	FALSE	High	[R].EQQHVMEELFQSSFR.[R]	1xOxidation [M6]; 1xTMTpro [N-Term]	1	2	P78527	0	104.4	103.2	107.2	102.5	128.3	72.3	5.6	1.8	75.4	71.2	77.3	6.8	11.5	7.4	5.1	6.5		44	[1769-1783]	Used
	FALSE	High	[K].ETGLMYSIMVHALR.[A]	2xOxidation [M5; M9]; 1xTMTpro [N-Term]	1	1	P78527	0	98.7	101	108.1	99.5	114.2	80.7	9.9	11	74.6	84.6	79.2	12	16.3	14.7	11.6	8		38	[3976-3989]	Used
	FALSE	High	[K].FIQTFGK.[E]	1xTMTpro [K7]; 1xTMTpro [N-Term]	1	2	P78527	0	207	195.6	301.2	205.1	239	161.2	14	9.5	160.8	154.1	145.7	15.5	24.4	20.2	7.9	16.1		21	[3632-3638]	Used
	FALSE	High	[K].FIVCLNK.[V]	1xMethylthio [C4]; 1xTMTpro [K7]; 1xTMTpro [N-Term]	1	1	P78527	0																	No Quan Values	22	[2360-2366]	Not Used
	FALSE	High	[R].FNNYVDCMK.[K]	1xOxidation [M8]; 1xMethylthio [C7]; 1xTMTpro [K9]; 1xTMTpro [N-Term]	1	1	P78527	0																	Excluded by Method	16	[1736-1744]	Not Used
	FALSE	High	[K].FSGKDPNSK.[D]	2xTMTpro [K4; K9]; 1xTMTpro [N-Term]	1	1	P78527	1																	Excluded by Method	3	[2260-2268]	Not Used
	FALSE	High	[K].FVPLLPGNR.[S]	1xTMTpro [N-Term]	1	1	P78527	0	23.3	18.4	28.9	23.3	28.8	17.9	3		17.1	16	20.8	2.9	5.3			2.4		9	[1194-1202]	Used
	FALSE	High	[K].FYGELALK.[K]	1xTMTpro [K8]; 1xTMTpro [N-Term]	1	1	P78527	0	140.5	125.9	166.4	139.4	168.8	121.3	6.5	9.3	114.3	114.9	108.2	5.4	17.8	10.2	10.8	5.8		29	[156-163]	Used
	FALSE	High	[K].FYGELALKK.[K]	2xTMTpro [K8; K9]; 1xTMTpro [N-Term]	1	1	P78527	1	176.7	95.5	231.8	128.6	157.3	168.3	11	13.3	97	159.6	73.9	12	15.9	14.3	11.4	14.1		15	[156-164]	Used
	FALSE	High	[K].GGSWIQEINVAEK.[N]	1xTMTpro [K13]; 1xTMTpro [N-Term]	1	1	P78527	0	175	156.9	196.4	188.7	210.1	137.3	14.6	11.5	141.4	124	139.9	14.9	33.6	20.5	9.7	11		19	[4024-4036]	Used
	FALSE	High	[K].GIAPGDER.[Q]	1xTMTpro [N-Term]	1	2	P78527	0																	Excluded by Method	38	[1490-1497]	Not Used
	FALSE	High	[R].GIFTSEIGTK.[Q]	1xTMTpro [K10]; 1xTMTpro [N-Term]	1	3	P78527	0	706.7	652.2	735	682.1	819.1	530.8	33.3	35.6	485.1	492.3	529.1	46.1	80.5	61.2	33.6	32.6		38	[2941-2950]	Used
	FALSE	High	[K].GPESESEDHR.[A]	1xTMTpro [N-Term]	1	3	P78527	0	501.9	440.2	549.5	499.6	586.3	379.2	29	23.1	347.8	355.9	330.7	31.7	62.2	29.3	19.7	31		61	[500-509]	Used
	FALSE	High	[R].GSKDHNIR.[A]	1xTMTpro [K3]; 1xTMTpro [N-Term]	1	1	P78527	1	156.4	103.6	145.1	97.6	133.5	92.3	7.4	5.1	73.2	93.8	82	7.5	14.1	8.7	5.2	6.5		1	[4083-4090]	Used
	FALSE	High	[R].GYGLFAGPCK.[V]	1xMethylthio [C9]; 1xTMTpro [K10]; 1xTMTpro [N-Term]	1	2	P78527	0	227.9	211.8	261.6	251.7	279.6	188.2	9.6	12.9	183.1	164.6	180.8	12.9	20.1	18.9	9.6	19		18	[365-374]	Used
	FALSE	High	[R].HECMAPLTALVK.[H]	1xOxidation [M4]; 1xMethylthio [C3]; 1xTMTpro [K12]; 1xTMTpro [N-Term]	1	1	P78527	0	210.2	214.5	254.6	253.1	308.5	214.8	55.1	54.7	176.6	180.1	198.2	15.4	36.3	26.2	58.4	58.9		20	[2091-2102]	Used
	FALSE	High	[R].HGDLPDIQIK.[H]	1xTMTpro [K10]; 1xTMTpro [N-Term]	1	2	P78527	0	574.4	529.7	637	579.7	686.4	456.4	30.6	33.1	412.5	429.5	404.5	30.3	59.1	39.9	23.9	27.9		42	[2777-2786]	Used
	FALSE	High	[R].HNLEIIK.[T]	1xTMTpro [K7]; 1xTMTpro [N-Term]	1	2	P78527	0	480.1	454.3	566.5	523.3	618.6	389.4	17.1	18.9	402.6	386	369.9	26.7	55.4	30.6	14.8	31.4		21	[2233-2239]	Used
	FALSE	High	[K].HSPEDPEK.[Y]	1xTMTpro [K8]; 1xTMTpro [N-Term]	1	1	P78527	0	183	212.5	249.6	240.4	298.3	179.3	16.3	12.9	177.4	172.5	193.2	14.7	19.8	11.6	14.2	13.1		25	[693-700]	Used
	FALSE	High	[K].HSSLITPLQAVAQR.[D]	1xTMTpro [N-Term]	1	1	P78527	0																	No Quan Values	48	[2787-2800]	Not Used
	FALSE	High	[R].HVMQPYYK.[D]	1xOxidation [M3]; 1xTMTpro [K8]; 1xTMTpro [N-Term]	1	1	P78527	0	186.6	171	186.4	167	192	127.4	10.5	7	122	126.8	139.6	12	25.2	10.4	6.4	15.6		15	[783-790]	Used
	FALSE	High	[K].KDLCNTHLMR.[V]	1xOxidation [M9]; 1xMethylthio [C4]; 1xTMTpro [K1]; 1xTMTpro [N-Term]	1	1	P78527	1	144.1	130.2	158.6	144.6	159.3	115.5	0.3	7.9	105.5	121.9	96.2	10.4	15.6	12	4.9	6.2		20	[1361-1370]	Used
	FALSE	High	[R].KEEENASVIDSAELQAYPALVVEK.[M]	2xTMTpro [K1; K24]; 1xTMTpro [N-Term]	1	2	P78527	1	581.8	495.9	632.1	562.2	665.1	464.7	29.2	28.4	392.1	422.3	403.6	34.2	75.5	41.1	29.3	38.7		89	[3426-3449]	Used
	FALSE	High	[R].KFIQTFGK.[E]	2xTMTpro [K1; K8]; 1xTMTpro [N-Term]	1	1	P78527	1	198.5	177	191.8	189.1	232.8	148.5	7.2	8.1	128.6	143	149.4	10.7	23.3	10.6	6.9	11.8		21	[3631-3638]	Used
	FALSE	High	[K].KGGSWIQEINVAEK.[N]	2xTMTpro [K1; K14]; 1xTMTpro [N-Term]	1	1	P78527	1	253.1	204.9	301.4	237.3	301.9	192.2	14.8	13.2	173.7	170.1	164.1	13.7	25.3	14.3	11.8	16.9		45	[4023-4036]	Used
	FALSE	High	[R].KGVAEQK.[R]	2xTMTpro [K1; K7]; 1xTMTpro [N-Term]	1	3	P78527	1	201.2	90.7	404.4	93.7	162.9	240.7	14.1	13.5	92.6	258.3	68.8	10.1	11.2	27.9	20.3	5.1		9	[2746-2752]	Used
	FALSE	High	[R].KLAGANPAVITCDELLLGHEK.[A]	1xMethylthio [C12]; 2xTMTpro [K1; K21]; 1xTMTpro [N-Term]	1	1	P78527	1																	No Quan Values	57	[4050-4070]	Not Used
	FALSE	High	[K].KIPDTVLEK.[V]	2xTMTpro [K1; K9]; 1xTMTpro [N-Term]	1	1	P78527	1	268.7	255.6	300.1	269.1	341.8	219.6	25	12.8	204.3	206.5	198.2	17.3	34.7	15.3	12	22.3		23	[165-173]	Used
	FALSE	High	[R].KQNNFSLAMK.[L]	1xOxidation [M9]; 2xTMTpro [K1; K10]; 1xTMTpro [N-Term]	1	3	P78527	1	45.2	39.5	46.2	41.6	53.6	35.1	1.1		37	28	27.9	1.6	8.2	2.4	3.2	3.8		25	[3248-3257]	Used
	FALSE	High	[R].LAAVVSACK.[Q]	1xMethylthio [C8]; 1xTMTpro [K9]; 1xTMTpro [N-Term]	1	1	P78527	0	72.6	74.1	83.8	95.2	92.7	65.1	6.5	4.4	60.2	79.2	71.1	7.1	13.9	6.9	7.2	3.6		5	[1448-1456]	Used
	FALSE	High	[R].LACDVDQVTR.[Q]	1xMethylthio [C3]; 1xTMTpro [N-Term]	1	1	P78527	0	45.4	41.2	43.4	49.6	57.2	37.9	3.3		35.6	37.4	36.2	3	5.5			2.4		44	[972-981]	Used
	FALSE	High	[K].IAPYSVEIK.[N]	1xTMTpro [K9]; 1xTMTpro [N-Term]	1	2	P78527	0	127.1	109.2	127.9	123.5	161.8	86	6.6	6.3	88.5	83.7	92.2	7.8	15	5.9	8	6.1		40	[100-108]	Used
	FALSE	High	[R].ICSKPVVLPK.[G]	1xMethylthio [C2]; 2xTMTpro [K4; K10]; 1xTMTpro [N-Term]	1	1	P78527	0	77.4	47.9	78.5	70.8	84.5	57.6	6	3.3	48.3	50.1	47.5	4.7	3.9	4.6	3.5	3		8	[490-499]	Used
	FALSE	High	[K].LCYDAFTENMAGENQLLER.[R]	1xOxidation [M10]; 1xMethylthio [C2]; 1xTMTpro [N-Term]	1	1	P78527	0	86	64.1	67.8	73.9	79.6	50.8	4.9	3.7	47.6	50.5	61.9	1.9		4.5	4.9	3		57	[1918-1936]	Used
	FALSE	High	[R].LGASLAFNNIYR.[E]	1xTMTpro [N-Term]	1	2	P78527	0																	No Quan Values	52	[1076-1087]	Not Used
	FALSE	High	[K].IGELFSK.[F]	1xTMTpro [K7]; 1xTMTpro [N-Term]	1	2	P78527	0	458.3	394.5	464.3	428.5	500.3	347.3	20.2	19.8	296.8	307.8	296.6	25.6	41.4	35.4	17.5	29.4		8	[149-155]	Used
	FALSE	High	[R].LGLPGDEVDNK.[V]	1xTMTpro [K11]; 1xTMTpro [N-Term]	1	1	P78527	0	272.2	283	303.5	289.5	339.3	242.6	13.3	19.6	205.6	198.6	200.1	14.5	35.4	23.9	12.4	15.1		18	[2705-2715]	Used
	FALSE	High	[R].LGLPGDEVDNKVK.[G]	2xTMTpro [K11; K13]; 1xTMTpro [N-Term]	1	2	P78527	1	216.6	149.4	201.5	174.1	215.2	171.7	8.3	16	128.3	126.5	102.3	12.8	18.2	17.3	7.1	4.4		14	[2705-2717]	Used
	FALSE	High	[K].LGNPIVPLNIR.[L]	1xTMTpro [N-Term]	1	2	P78527	0	103.7	103.7	110.7	109.4	137.4	77	6.4	4.5	74.8	73.5	76.5	5.7	11.9	4.1	6.4	8.4		24	[2133-2143]	Used
	FALSE	High	[K].LKPVELR.[E]	1xTMTpro [K2]; 1xTMTpro [N-Term]	1	1	P78527	0																	Excluded by Method	11	[2446-2452]	Not Used
	FALSE	High	[R].LLALNSLYSPK.[I]	1xTMTpro [K11]; 1xTMTpro [N-Term]	1	1	P78527	0																	No Quan Values	66	[2539-2549]	Not Used
	FALSE	High	[K].ILDVMYSR.[L]	1xOxidation [M5]; 1xTMTpro [N-Term]	1	1	P78527	0																	Excluded by Method	24	[1876-1883]	Not Used
	FALSE	High	[R].LLEEALLR.[L]	1xTMTpro [N-Term]	1	1	P78527	0																	Excluded by Method	21	[2892-2899]	Not Used
	FALSE	High	[R].ILELSGSSSEDSEK.[V]	1xTMTpro [K14]; 1xTMTpro [N-Term]	1	2	P78527	0	217.4	199.5	232.5	193.6	210.9	144.6	18.6	21.4	175	186.5	167.9	20.3	35.7	26.5	19.6	34.2		44	[3359-3372]	Used
	FALSE	High	[R].LLPAELPAKR.[V]	1xTMTpro [K9]; 1xTMTpro [N-Term]	1	1	P78527	1																	Excluded by Method	9	[2900-2909]	Not Used
	FALSE	High	[K].LLQDFNR.[F]	1xTMTpro [N-Term]	1	1	P78527	0	79.2	77.2	109.9	94.4	106.3	66.2	4.5	3.1	66.5	61	66.8	6.6	21.7	8.2	2.3	6.3		32	[2836-2842]	Used
	FALSE	High	[R].LLQIIER.[Y]	1xTMTpro [N-Term]	1	1	P78527	0	86.5	92.6	109.6	98.1	133.7	70.4	5.7	5.2	67.5	64.1	69.6	4.1	4.8	8.9	2.6	6.3		33	[3468-3474]	Used
	FALSE	High	[K].LLSITVR.[N]	1xTMTpro [N-Term]	1	2	P78527	0	98.4	99.4	108.3	101.1	121.2	81.9	3.1	4	79.2	79.1	76.6	8.2	18.3	12.2	1.9	7.8		26	[669-675]	Used
	FALSE	High	[K].LNESTFDTQITK.[K]	1xTMTpro [K12]; 1xTMTpro [N-Term]	1	1	P78527	0	169.3	120.4	119.9	119.8	138.4	91.9	22.2	16.7	82.6	95.4	120	11.2	20.6	10.5	14	26.9		17	[1858-1869]	Used
	FALSE	High	[K].LNESTFDTQITKK.[M]	2xTMTpro [K12; K13]; 1xTMTpro [N-Term]	1	1	P78527	1																	Excluded by Method	22	[1858-1870]	Not Used
	FALSE	High	[K].INQVFHGSCITEGNELTK.[T]	1xMethylthio [C9]; 1xTMTpro [K18]; 1xTMTpro [N-Term]	1	1	P78527	0	56.7	71.2	69.1	63.7	82.6	54.4	5.5	6.9	50.3	47.9	49.1	15.2	15.5	12.4	5.7	7.2		38	[1896-1913]	Used
	FALSE	High	[K].LNSNEAR.[L]	1xTMTpro [N-Term]	1	1	P78527	0																	Excluded by Method	26	[3456-3462]	Not Used
	FALSE	High	[R].LPKDDVHAK.[E]	2xTMTpro [K3; K9]; 1xTMTpro [N-Term]	1	1	P78527	1	341.6	274.3	349.8	311.4	361.4	253.6	12.1	11	208.1	237	208.8	17.5	35.2	27.6	16.2	18.1		15	[1884-1892]	Used
	FALSE	High	[R].LPLISGFYK.[L]	1xTMTpro [K9]; 1xTMTpro [N-Term]	1	1	P78527	0	27.5	30.3	30.6	28.6	34.4	16.3	1.3		23.8	20.4	17.3	1.4	3.2	2.9		2		29	[660-668]	Used
	FALSE	High	[R].LQETLSAADR.[C]	1xTMTpro [N-Term]	1	1	P78527	0																	Excluded by Method	47	[15-24]	Not Used
	FALSE	High	[R].LSFAVPFR.[E]	1xTMTpro [N-Term]	1	2	P78527	0	63.4	60.4	65.8	58.1	64	44.4	3.9	5.5	43.5	37.8	50.5	7.4	13.6	7.2		3.7		26	[892-899]	Used
	FALSE	High	[K].LTPLPEDNSMNVDQDGDPSDR.[M]	1xOxidation [M10]; 1xTMTpro [N-Term]	1	2	P78527	0	80.2	72.6	83.4	68	78.3	62.4	2.3	7	20.3	22.9	15.7	2	1.7		2.7	0		63	[3197-3217]	Used
	FALSE	High	[K].LTPLPEDNSMNVDQDGDPSDRMEVQEQEEDISSLIR.[S]	2xOxidation [M10; M22]; 1xTMTpro [N-Term]	1	2	P78527	1	33.7	25.2	40.8	28	27.1	24.3			7.4	7.5	10.3							35	[3197-3232]	Used
	FALSE	High	[K].LVINTEEVFRPYAK.[H]	1xTMTpro [K14]; 1xTMTpro [N-Term]	1	2	P78527	0	143.2	134.5	167.7	152.5	192.9	98.3	5.2	5.9	114.7	118.1	106.9	12.1	23.3	14.8	8.4	9		33	[2149-2162]	Used
	FALSE	High	[K].MAVLALLAK.[I]	1xOxidation [M1]; 1xTMTpro [K9]; 1xTMTpro [N-Term]	1	1	P78527	0																	Excluded by Method	17	[1643-1651]	Not Used
	FALSE	High	[K].MDPMNIWDDIITNR.[C]	2xOxidation [M1; M4]; 1xTMTpro [N-Term]	1	2	P78527	0																	Excluded by Method	29	[3173-3186]	Not Used
	FALSE	High	[R].MEVQEQEEDISSLIR.[S]	1xOxidation [M1]; 1xTMTpro [N-Term]	1	2	P78527	0	119.9	103.7	131.6	115.3	136.5	106.2	6.4	9.3	89.1	91.7	88.4	11	15.8	8	4	7		55	[3218-3232]	Used
	FALSE	High	[K].MSPYKDILETHLR.[E]	1xOxidation [M1]; 1xTMTpro [K5]; 1xTMTpro [N-Term]	1	1	P78527	1	181.6	165.9	196	198.5	219.9	139.4	10.9	8.4	130.2	127.6	137.9	11.6	22.8	14.8	5.6	12.7		17	[1408-1420]	Used
	FALSE	High	[R].MSTSPEAFLALR.[S]	1xOxidation [M1]; 1xTMTpro [N-Term]	1	2	P78527	0	232.9	206.8	249.8	251.4	258.6	166.1	14.8	12.2	166	163.7	169.2	12.6	16.6	14.5	6.2	10.8		46	[3890-3901]	Used
	FALSE	High	[K].MVSAVLNGMLDQSFR.[E]	2xOxidation [M1; M9]; 1xTMTpro [N-Term]	1	1	P78527	0	96.7	82.1	97.5	85.7	102.5	68.4	7.6	5.7	63.7	65.2	64.7	6.7	7.2	5.3	7.9	4.5		55	[1592-1606]	Used
	FALSE	High	[R].MYAALGDPK.[A]	1xOxidation [M1]; 1xTMTpro [K9]; 1xTMTpro [N-Term]	1	1	P78527	0																	Excluded by Method	33	[3613-3621]	Not Used
	FALSE	High	[R].NCISTVVHQGLIR.[I]	1xMethylthio [C2]; 1xTMTpro [N-Term]	1	1	P78527	0	81.5	74.5	77.6	71.7	96.5	51.9	5.3	4.4	41.5	42.2	39.5	4	8.8	3.3	4.3	2.5		56	[477-489]	Used
	FALSE	High	[R].NELEIPGQYDGR.[G]	1xTMTpro [N-Term]	1	1	P78527	0	127.9	119.2	148.3	141.5	142.4	108.2	12.4	8.8	96.8	97.4	104.1	14	16.4	12.5	6	6.8		47	[3697-3708]	Used
	FALSE	High	[R].NFWSHETR.[L]	1xTMTpro [N-Term]	1	1	P78527	0																	Excluded by Method	15	[2523-2530]	Not Used
	FALSE	High	[K].NLDLAVLELMQSSVDNTK.[M]	1xOxidation [M10]; 1xTMTpro [K18]; 1xTMTpro [N-Term]	1	4	P78527	0	410.3	375.8	448	401.7	493.9	328	23.4	22.1	282.8	301.4	312.4	27.5	59.4	34.5	21.4	27.1		40	[1574-1591]	Used
	FALSE	High	[K].NLLTVTSSDEMMK.[S]	2xOxidation [M11; M12]; 1xTMTpro [K13]; 1xTMTpro [N-Term]	1	1	P78527	0	136.5	146.3	138.9	141.5	189.9	114.4	6	7.8	114.6	97.7	102.3	9.8	12.9	11.3	7	5.7		56	[869-881]	Used
	FALSE	High	[K].NLSSNEAISLEEIR.[I]	1xTMTpro [N-Term]	1	2	P78527	0	93.2	82.2	89.5	94.7	113	62.4	3.7	3.8	65.6	65.1	72.1	8.3	6.2	3.4	3.3	3.5		52	[839-852]	Used
	FALSE	High	[K].NNWEVSALSR.[A]	1xTMTpro [N-Term]	1	1	P78527	0																	No Quan Values	36	[811-820]	Not Used
	FALSE	High	[K].NTCTSVYTK.[D]	1xMethylthio [C3]; 1xTMTpro [K9]; 1xTMTpro [N-Term]	1	2	P78527	0	208.6	179	201.8	197.9	240.6	148.8	13	9.1	148.6	142.6	143	14.1	19.1	12.9	5.2	5.1		47	[109-117]	Used
	FALSE	High	[R].NVDSNNK.[E]	1xTMTpro [K7]; 1xTMTpro [N-Term]	1	1	P78527	0	139.5	135.5	151.7	155.5	173.7	114.2	6	2.4	100.8	110.4	104.1	10.2	17	10.3	5.7	6.7		25	[351-357]	Used
	FALSE	High	[R].QCLPSLDLSCK.[Q]	2xMethylthio [C2; C10]; 1xTMTpro [K11]; 1xTMTpro [N-Term]	1	2	P78527	0	244.9	232.3	258.5	289	317.1	186	6.9	7.3	196.4	188.8	193.9	12.7	28.6	17.9	9.6	12.9		27	[1498-1508]	Used
	FALSE	High	[K].QDAQVVLYR.[S]	1xTMTpro [N-Term]	1	1	P78527	0	21.9	18.7	23.2	18.2	25.7	13.1			16.3	17.9	18.5		8.2	2.7		1.9		18	[2765-2773]	Used
	FALSE	High	[R].QFINLMLPMK.[E]	2xOxidation [M6; M9]; 1xTMTpro [K10]; 1xTMTpro [N-Term]	1	2	P78527	0	343.2	309.4	379.4	348.6	411.4	271.4	16.9	16.4	249.7	254.6	255.2	22	35.5	24.8	10.8	24.3		32	[3966-3975]	Used
	FALSE	High	[K].QGNLSSQVPLK.[R]	1xTMTpro [K11]; 1xTMTpro [N-Term]	1	1	P78527	0	210.8	217.4	248.9	219.9	265.3	179.5	12.6	9.3	156.7	159.9	166.3	19.2	24.6	18.7	8.8	4.8		54	[3148-3158]	Used
	FALSE	High	[K].QGNLSSQVPLKR.[L]	1xTMTpro [K11]; 1xTMTpro [N-Term]	1	3	P78527	1																	Excluded by Method	10	[3148-3159]	Not Used
	FALSE	High	[K].QHQNTMEDK.[F]	1xOxidation [M6]; 1xTMTpro [K9]; 1xTMTpro [N-Term]	1	1	P78527	0	282.6	310.5	397.8	344.6	424.5	253.4	8	13	248.6	258.9	267.2	14	33.1	15.6	10	17.5		34	[2351-2359]	Used
	FALSE	High	[K].QHQNTMEDKFIVCLNK.[V]	1xOxidation [M6]; 1xMethylthio [C13]; 2xTMTpro [K9; K16]; 1xTMTpro [N-Term]	1	1	P78527	1	206.7	183.9	208.8	211.5	238.8	154.7	11.6	9.5	129.2	145.1	151.8	12.5	20.2	15.9	11.8	14.4		14	[2351-2366]	Used
	FALSE	High	[K].QITPQQQEK.[S]	1xTMTpro [K9]; 1xTMTpro [N-Term]	1	1	P78527	0	192.5	179	204.4	194.2	228	164.1	12.8	10.2	144.9	141.1	148.7	11.2	28.7	16.1	8.3	15.7		20	[1043-1051]	Used
	FALSE	High	[K].QITQSALLAEAR.[S]	1xTMTpro [N-Term]	1	1	P78527	0																	Excluded by Method	27	[2951-2962]	Not Used
	FALSE	High	[K].QMFLTQTDTGDDR.[V]	1xOxidation [M2]; 1xTMTpro [N-Term]	1	2	P78527	0	194.6	193.5	204.6	200.9	222.4	171.4	23.9	22.7	157.2	164.7	184.6	10.4	34.1	17.8	26.2	27.8		59	[394-406]	Used
	FALSE	High	[K].QVSNMVAK.[N]	1xOxidation [M5]; 1xTMTpro [K8]; 1xTMTpro [N-Term]	1	1	P78527	0	225.9	214.8	263.7	248.9	319.7	205.5	1.6	11.9	190.2	174.6	173.2	10	21.3	13.2	7.8	12.1		33	[322-329]	Used
	FALSE	High	[K].QYDEALNK.[Q]	1xTMTpro [K8]; 1xTMTpro [N-Term]	1	1	P78527	0	389.5	384.3	437.8	376.5	461.7	320	27.9	23.6	274.7	292.3	299.6	27.9	37.6	33.1	22.3	26.4		27	[2971-2978]	Used
	FALSE	High	[K].RLGLPGDEVDNK.[V]	1xTMTpro [K12]; 1xTMTpro [N-Term]	1	1	P78527	1	76.4	66.5	109.6	72.9	92.4	76.5	9.2	7.6	55.6	78.9	49.2	6.3	9	11.4	3.4	9.1		28	[2704-2715]	Used
	FALSE	High	[R].RILELSGSSSEDSEK.[V]	1xTMTpro [K15]; 1xTMTpro [N-Term]	1	2	P78527	1	195.9	177	215.3	203.9	241.8	157.9	10.8	12.1	139.1	142.8	138.9	11.9	26.9	10.7	12.6	4.3		47	[3358-3372]	Used
	FALSE	High	[K].RTFPVLLR.[L]	1xTMTpro [N-Term]	1	1	P78527	1																	Excluded by Method	5	[964-971]	Not Used
	FALSE	High	[R].RYNFPVEVEVPMER.[K]	1xOxidation [M12]; 1xTMTpro [N-Term]	1	1	P78527	1	99.8	99.4	123.3	113.6	124	91.2	7.4	10.6	73.2	85.5	84	9.1	17.8	7.6	7.1	9		47	[1987-2000]	Used
	FALSE	High	[R].SDPGLLTNTMDVFVK.[E]	1xTMTpro [K15]; 1xTMTpro [N-Term]	1	1	P78527	0	69.1	68.2	71.4	73.8	83.8	54.5	10	7.8	47.8	48.8	51.3	10.1	14.6	12.7	7	10.2		22	[3993-4007]	Used
	FALSE	High	[R].SDPGLLTNTMDVFVK.[E]	1xOxidation [M10]; 1xTMTpro [K15]; 1xTMTpro [N-Term]	1	2	P78527	0	286.7	283.7	350.7	304.9	371.6	257.5	22.5	20.2	226.9	261.6	242.5	27.4	35.1	27.8	18.9	27.5		55	[3993-4007]	Used
	FALSE	High	[R].SDYSEAAK.[Q]	1xTMTpro [K8]; 1xTMTpro [N-Term]	1	1	P78527	0	251.1	226.4	263.2	239	298	190.4	14.4	14.6	170.5	173.2	166.3	10.8	22.7	17.3	12.4	15.8		18	[2963-2970]	Used
	FALSE	High	[K].SFPPLADR.[F]	1xTMTpro [N-Term]	1	3	P78527	0																	Excluded by Method	14	[2370-2377]	Not Used
	FALSE	High	[K].SIELFYK.[F]	1xTMTpro [K7]; 1xTMTpro [N-Term]	1	3	P78527	0	386.3	367.4	415	380.1	444.5	286.8	15.2	16.9	255.4	276.6	272.2	20.1	45	29.4	15.4	22.2		22	[1187-1193]	Used
	FALSE	High	[K].SLEYCSTASIDSENPPDLNK.[I]	1xMethylthio [C5]; 1xTMTpro [K20]; 1xTMTpro [N-Term]	1	2	P78527	0	81.5	79.3	91.9	75.1	90.4	71.1	3.6	4.9	66.4	61	60.7	1.4	8.7	8.1		4.3		36	[3010-3029]	Used
	FALSE	High	[R].SIGEYDVLR.[G]	1xTMTpro [N-Term]	1	1	P78527	0	64	47	55.1	54.5	58.7	38.4	3.9	2.5	41.8	42.1	40.6	4.9	7.1	2.3		5		33	[2932-2940]	Used
	FALSE	High	[R].SLGPPQGEEDSVPR.[D]	1xTMTpro [N-Term]	1	3	P78527	0	138.5	139.2	169.1	148.5	163.3	120.3	9.4	6.5	111.2	115	104.3	10.5	21.7	15.4	6.7	11		64	[2107-2120]	Used
	FALSE	High	[K].SLNSIEFR.[E]	1xTMTpro [N-Term]	1	2	P78527	0																	Excluded by Method	18	[72-79]	Not Used
	FALSE	High	[K].SMEEDPQTSR.[E]	1xOxidation [M2]; 1xTMTpro [N-Term]	1	2	P78527	0																	Excluded by Method	28	[237-246]	Not Used
	FALSE	High	[R].SPNLWLK.[D]	1xTMTpro [K7]; 1xTMTpro [N-Term]	1	1	P78527	0	34.9	42.2	52.5	46	56.2	38.2	2.3	3.4	33.8	33.1	40	3.3	3.1	4.2		1.4		13	[1203-1209]	Used
	FALSE	High	[R].SQGCSEQVLTVLK.[T]	1xMethylthio [C4]; 1xTMTpro [K13]; 1xTMTpro [N-Term]	1	3	P78527	0	336.2	309.5	341.8	336.2	394.6	251.9	17.9	19.7	256.2	245.8	242.8	25	43	37.1	16.4	27.4		53	[3290-3302]	Used
	FALSE	High	[R].STVLTPMFVETQASQGTLQTR.[T]	1xTMTpro [N-Term]	1	1	P78527	0	28.5	30.8	31.5	30	32.6	25.6	4.9	2.3	22.7	25.8	23.7	6.1	6.6	3.7	4.3	4.3		50	[2599-2619]	Used
	FALSE	High	[R].STVLTPMFVETQASQGTLQTR.[T]	1xOxidation [M7]; 1xTMTpro [N-Term]	1	3	P78527	0	104.7	89.6	117.4	88.2	115.4	73.5	2.8	2.5	63.7	69.6	74.2	2.3	12.5	9.7	2.8	5.3		76	[2599-2619]	Used
	FALSE	High	[K].SVGPDFGK.[K]	1xTMTpro [K8]; 1xTMTpro [N-Term]	1	1	P78527	0	140	120.6	142.1	136.6	166.5	97.7	4.6	7.9	98.1	98.5	89.6	6.5	10.9	7.8	6.6	9.7		25	[2695-2702]	Used
	FALSE	High	[K].SVGPDFGKK.[R]	2xTMTpro [K8; K9]; 1xTMTpro [N-Term]	1	1	P78527	1																	Excluded by Method	7	[2695-2703]	Not Used
	FALSE	High	[K].SYVAWDR.[E]	1xTMTpro [N-Term]	1	1	P78527	0																	Excluded by Method	25	[882-888]	Not Used
	FALSE	High	[R].TETVTSFR.[K]	1xTMTpro [N-Term]	1	1	P78527	0																	Excluded by Method	31	[3865-3872]	Not Used
	FALSE	High	[R].TFPVLLR.[L]	1xTMTpro [N-Term]	1	1	P78527	0	98.4	88.9	102.9	96.3	106.7	73.6	5.9	6.9	64.6	72.7	68.1	4	7	7.6	5.5	3.2		20	[965-971]	Used
	FALSE	High	[R].TQEGSLSAR.[W]	1xTMTpro [N-Term]	1	2	P78527	0																	Excluded by Method	44	[2620-2628]	Not Used
	FALSE	High	[K].TQMTSAVR.[E]	1xOxidation [M3]; 1xTMTpro [N-Term]	1	1	P78527	0																	Excluded by Method	17	[206-213]	Not Used
	FALSE	High	[K].TSALSDETK.[N]	1xTMTpro [K9]; 1xTMTpro [N-Term]	1	2	P78527	0	247.3	201.1	308.7	234.1	261.6	193.7	28.1	33.1	206.5	189.4	150.1	78.3	32.7	46.1	26.7	32		28	[802-810]	Used
	FALSE	High	[K].TSALSDETKNNWEVSALSR.[A]	1xTMTpro [K9]; 1xTMTpro [N-Term]	1	1	P78527	1	136	77.3	124.7	95.4	104.2	81.8	5.8	7	80.5	85	56.9	9.8	14.8	15.2	8.2	13.7		42	[802-820]	Used
	FALSE	High	[R].TVGALQVLGTEAQSSLLK.[A]	1xTMTpro [K18]; 1xTMTpro [N-Term]	1	3	P78527	0	180.9	159.6	171.4	166.6	197.1	117.9	10.1	10.9	130.6	121	116.1	14.6	18.9	13	7.3	12.9		44	[1275-1292]	Used
	FALSE	High	[K].TVSLLDENNVSSYLSK.[N]	1xTMTpro [K16]; 1xTMTpro [N-Term]	1	1	P78527	0	127.8	114.1	120.4	114	151.9	87.7	5.3	4.1	89.8	92	95.6	12	18.2	10.9	6.5	11.6		43	[3303-3318]	Used
	FALSE	High	[R].TYSVVPMTSR.[L]	1xOxidation [M7]; 1xTMTpro [N-Term]	1	2	P78527	0	195.9	147.4	175.7	184.9	202.7	122.8	8.1	14.1	113.4	118.5	128.4	14.3	14.1	11	12.3	13.4		14	[3790-3799]	Used
	FALSE	High	[K].VCLDIIYK.[M]	1xMethylthio [C2]; 1xTMTpro [K8]; 1xTMTpro [N-Term]	1	2	P78527	0	81.3	63.5	70.1	72.3	83.3	47.4	4.2	2.4	39.8	47.9	47.7	5.5	6.9	5.8		4.2		27	[2434-2441]	Used
	FALSE	High	[R].VEGMTELYFQLK.[S]	1xOxidation [M4]; 1xTMTpro [K12]; 1xTMTpro [N-Term]	1	1	P78527	0	50.1	52.6	64.2	67.8	81.1	39.9	5.6	9.6	52.8	48.5	37	4.4	9.4	7.7	9.5	7.2		53	[2405-2416]	Used
	FALSE	High	[R].VEQLFQVMNGILAQDSACSQR.[A]	1xOxidation [M8]; 1xMethylthio [C18]; 1xTMTpro [N-Term]	1	2	P78527	0	104.6	111.8	123.5	130.1	164	107.1	8.4	7.4	81.2	88.3	83.3	6.3	15.1	7.8	7.2	7.8		101	[3764-3784]	Used
	FALSE	High	[K].VFLALAAK.[G]	1xTMTpro [K8]; 1xTMTpro [N-Term]	1	1	P78527	0	28.4	34.2	43.9	38.5	44.3	26.3	1.5		30.9	27.1	21.9	1	5.1	2.1		3.2		12	[464-471]	Used
	FALSE	High	[K].VIAGLYQR.[A]	1xTMTpro [N-Term]	1	1	P78527	0	61.5	51.6	69.9	60.2	78.5	53.1	5.1	4	59.5	50.7	44.2	4.5	6.5	7.5	5.6	4.1		19	[3373-3380]	Used
	FALSE	High	[K].VPADLLK.[R]	1xTMTpro [K7]; 1xTMTpro [N-Term]	1	2	P78527	0	112.7	104.3	120.1	119.9	148	97.5	8.9	6.3	94.3	85.9	88	9.3	15.1	8.3	3.5	8.5		10	[3878-3884]	Used
	FALSE	High	[K].VPADLLKR.[A]	1xTMTpro [K7]; 1xTMTpro [N-Term]	1	1	P78527	1																	Excluded by Method	10	[3878-3885]	Not Used
	FALSE	High	[R].VTELALTASDR.[Q]	1xTMTpro [N-Term]	1	1	P78527	0																	Excluded by Method	11	[914-924]	Not Used
	FALSE	High	[R].VVQMLGSLGGQINK.[N]	1xOxidation [M4]; 1xTMTpro [K14]; 1xTMTpro [N-Term]	1	2	P78527	0	59.7	50.3	61	52.4	69.6	40.4	3.6	2.7	38.9	43.9	42.6	2.4	6.1	3.5	2.3	3.9		45	[855-868]	Used
	FALSE	High	[R].YAVPSAGLR.[L]	1xTMTpro [N-Term]	1	2	P78527	0																	Excluded by Method	17	[265-273]	Not Used
	FALSE	High	[K].YFEGVSPK.[S]	1xTMTpro [K8]; 1xTMTpro [N-Term]	1	2	P78527	0	207.1	181.3	207.5	188.5	234.6	168	13	12.8	163.5	158.3	141.6	10.3	21.9	15.3	11.6	6.8		23	[682-689]	Used
	FALSE	High	[R].YNFPVEVEVPMER.[K]	1xOxidation [M11]; 1xTMTpro [N-Term]	1	1	P78527	0	115.1	108.4	125.9	109.1	130.7	84.9	4.6	3.9	85.1	83.1	90.4	4.7	14	7.5	4.2	7.7		31	[1988-2000]	Used
	FALSE	High	[R].YPEETLSLMTK.[E]	1xOxidation [M9]; 1xTMTpro [K11]; 1xTMTpro [N-Term]	1	2	P78527	0	161	179	185.1	176.8	216.6	152.2	9.2	4.8	143.4	123.6	135.8	9.6	20.1	11	8.5	11.3		30	[3475-3485]	Used
FALSE	High	P35579	Myosin-9 OS=Homo sapiens OX=9606 GN=MYH9 PE=1 SV=4	57	129	250	111	226.4	27670.1	26464.6	31420.3	23788.1	27133.8	18846.8	1283.1	1342	5424.4	5452.1	5168.7	867.9	730.5	704.9	408.1	338.9
	Checked	Confidence	Annotated Sequence	Modifications	# Proteins	# PSMs	Master Protein Accessions	# Missed Cleavages	Abundance: 130N, sample 1	Abundance: 127C, sample 2	Abundance: 132N, sample 3	Abundance: 127N, sample 4	Abundance: 129N, sample 5	Abundance: 131N, sample 6	Abundance: 133N, sample 7	Abundance: 131C, sample 8	Abundance: 129C, sample 9	Abundance: 134N, sample 10	Abundance: 126, sample 11	Abundance: 130C, sample 12	Abundance: 128N, sample 13	Abundance: 132C, sample 14	Abundance: 133C, sample 15	Abundance: 128C, sample 16	Quan Info	Ions Score (by Search Engine): Mascot	Positions in Proteins	Quan Usage
	FALSE	High	[K].ADEWLMK.[N]	1xOxidation [M6]; 1xTMTpro [K7]; 1xTMTpro [N-Term]	2	1	P35580; P35579	0	256.4	239.2	290.1	218.3	259	167.5	2.7	10.3	39.7	44.3	43.4	7.4					Shared	25	[581-587]	Not Used
	FALSE	High	[K].ADFCIIHYAGK.[V]	1xMethylthio [C4]; 1xTMTpro [K11]; 1xTMTpro [N-Term]	2	2	P35580; P35579	0	340.4	326.7	358.8	286.3	325.8	214.9	14.6	14.5	64.9	64.5	62.1	6.9	4.5		2.6		Shared	19	[566-576]	Not Used
	FALSE	High	[K].ADGAEAKPAE.[-]	1xTMTpro [K7]; 1xTMTpro [N-Term]	1	1	P35579	0	129.1	136.8	169.6	110.7	134.5	94.1	6.8	11.3	36.5	41.5	36	7	13.2	11.9	6.3	3.1		15	[1951-1960]	Used
	FALSE	High	[RK].AGKLDPHLVLDQLR.[C]	1xTMTpro [K3]; 1xTMTpro [N-Term]	2	1	P35580; P35579	1	251.8	177.4	233.1	154.9	185.3	117.2	3.4	7.4	73.3	67.1	64.5	4.9	13.4		3.9	2	Shared	17	[680-693]	Not Used
	FALSE	High	[R].AGVLAHLEEER.[D]	1xTMTpro [N-Term]	2	1	P35580; P35579	0	116.3	118.5	145.2	117.7	112.5	82.6	5.8	3.6	24.3	16.6	24.9		3.2	6.1	2.3	5.5	Shared	44	[765-775]	Not Used
	FALSE	High	[R].AGVLAHLEEERDLK.[I]	1xTMTpro [K14]; 1xTMTpro [N-Term]	2	1	P35580; P35579	1	396.1	334.6	428.2	311.2	345.4	225.7	4.5	14.1	56.7	58.3	53.4	7.8	0.9	10.4			Shared	25	[765-778]	Not Used
	FALSE	High	[R].ALEEAMEQK.[A]	1xOxidation [M6]; 1xTMTpro [K9]; 1xTMTpro [N-Term]	1	3	P35579	0	732.4	712	791.5	654.3	711.3	487.3	29.2	32.1	155.6	147.3	144.8	19.4	9.2	7.5	10.9	6.8		20	[1484-1492]	Used
	FALSE	High	[K].ALELDSNLYR.[I]	1xTMTpro [N-Term]	1	3	P35579	0	124.9	125.3	136.5	108.7	127.2	95.8	6	9.5	33.6	29.6	24.2	2.5	5	3		0.7		39	[746-755]	Used
	FALSE	High	[R].ALEQQVEEMK.[T]	1xOxidation [M9]; 1xTMTpro [K10]; 1xTMTpro [N-Term]	1	2	P35579	0	381.3	339.9	393.1	336.2	336.8	267.6	47.8	66.3	146.2	111	105.5	38.4	33.4	42	27.5	35.7		26	[1529-1538]	Used
	FALSE	High	[K].ANLQIDQINTDLNLER.[S]	1xTMTpro [N-Term]	1	2	P35579	0	121.1	121.9	122.7	97.8	107.6	73.9	7.2	4.6	13.6	18.5	20.3	4.5				0.9		75	[1755-1770]	Used
	FALSE	High	[K].ASITALEAK.[I]	1xTMTpro [K9]; 1xTMTpro [N-Term]	1	1	P35579	0	426.4	412	496.2	357.5	411.5	279.9	18	16.6	67.9	75.9	70.5	6.1			3.8	1.7		18	[1807-1815]	Used
	FALSE	High	[R].ASREEILAQAK.[E]	1xTMTpro [K11]; 1xTMTpro [N-Term]	1	1	P35579	1	222.5	175.7	232.2	180.4	179.5	127.6	10.1	8.1	28.9	33.6	30.8	6.9	2.5					38	[1659-1669]	Used
	FALSE	High	[R].CIIPNHEK.[RK]	1xMethylthio [C1]; 1xTMTpro [K8]; 1xTMTpro [N-Term]	3	1	P35580; P35579	0	399.4	389.6	557.9	378.9	396.9	306.9	11.3	12.7	69.2	91.8	61.6	5.9			2.2		Shared	14	[671-678]	Not Used
	FALSE	High	[R].CNGVLEGIR.[I]	1xMethylthio [C1]; 1xTMTpro [N-Term]	13	2	A7E2Y1; P35580; P12883; P35579	0	47.4	43.2	50.2	36.3	43.6	27.3	1.8	3.1	7.7	10.6	11.4		0.2			1.3	Shared	34	[694-702]	Not Used
	FALSE	High	[R].CQHLQAEK.[K]	1xMethylthio [C1]; 1xTMTpro [K8]; 1xTMTpro [N-Term]	1	2	P35579	0	944.8	974.9	1170.9	844.3	987.8	677.9	24.6	32	150.9	178.9	149.1	21.2	2.2		7.6			23	[931-938]	Used
	FALSE	High	[R].DEQSEEK.[K]	1xTMTpro [K7]; 1xTMTpro [N-Term]	1	2	P35579	0	482.6	519.5	577.1	456.2	546	369.5	18.4	23.5	98.5	93.5	99.9	8.2	13.2	4.6	6.3	1.3		28	[1577-1583]	Used
	FALSE	High	[K].DFSALESQLQDTQELLQEENR.[Q]	1xTMTpro [N-Term]	1	3	P35579	0	68.8	61.6	70.9	55.7	54.7	38.5	0.4		6.7	6.6	12.1		0.4					87	[1302-1322]	Used
	FALSE	High	[K].DKADFCIIHYAGK.[V]	1xMethylthio [C6]; 2xTMTpro [K2; K13]; 1xTMTpro [N-Term]	2	1	P35580; P35579	1	399.7	356.1	437.7	310.1	379.2	248.8	20.1	14.3	84	73.9	76.3	10	6.3		2.7	6.9	Shared	1	[564-576]	Not Used
	FALSE	High	[K].DLEGLSQR.[H]	1xTMTpro [N-Term]	1	2	P35579	0	177.9	170.4	194.3	155.5	165.1	121.7	8.5	8.7	36.7	38.6	39	9.4	11.2	5.6	3.3	0.8		33	[1393-1400]	Used
	FALSE	High	[R].DLGEELEALK.[T]	1xTMTpro [K10]; 1xTMTpro [N-Term]	2	2	P35579	0	536.2	650.9	740.1	554.2	628.1	455.2	29.4	33.9	108.3	110.5	94.6	15.1	14.7	22.1	10.8	4		24	[1136-1145]	Used
	FALSE	High	[R].DLQGRDEQSEEK.[K]	1xTMTpro [K12]; 1xTMTpro [N-Term]	1	3	P35579	1	167.2	143.9	171.9	143.1	149.7	111.9	9.2	6.7	31.9	37	28.7	3.1			3	2.2		22	[1572-1583]	Used
	FALSE	High	[K].DMFQETMEAMR.[I]	3xOxidation [M2; M7; M10]; 1xTMTpro [N-Term]	1	1	P35579	0																	Excluded by Method	27	[317-327]	Not Used
	FALSE	High	[K].DQGELER.[Q]	1xTMTpro [N-Term]	1	1	P35579	0	183.4	164.2	182.8	139	165.2	104.3	7.9	5.9	20.6	24.7	25.8				2.6			35	[203-209]	Used
	FALSE	High	[K].DVLLQVDDER.[R]	1xTMTpro [N-Term]	1	2	P35579	0	106.8	117.6	150.5	103.1	116	83.5	6.3	10	21.2	24.3	21.8	2.4				3.1		45	[1846-1855]	Used
	FALSE	High	[K].DVLLQVDDERR.[N]	1xTMTpro [N-Term]	1	1	P35579	1	151.8	138.2	155.1	121.4	133.8	90.4	6.7	3.9	22.3	18.9	21.3		1.7					53	[1846-1856]	Used
	FALSE	High	[R].EDQSILCTGESGAGK.[T]	1xMethylthio [C7]; 1xTMTpro [K15]; 1xTMTpro [N-Term]	4	1	P35580; P35579	0	120.4	143.7	166.2	112.4	135.7	91.7	5.3	7	20.1	26.7	22.3	1.1	2.9				Shared	97	[166-180]	Not Used
	FALSE	High	[K].EEELQAALAR.[LVA]	1xTMTpro [N-Term]	3	1	P35579	0																	Excluded by Method	42	[1082-1091]	Not Used
	FALSE	High	[R].EEILAQAK.[E]	1xTMTpro [K8]; 1xTMTpro [N-Term]	1	2	P35579	0	397	451.5	510.9	389.2	453.4	331.3	26.1	18	131.3	124.5	110.4	23	28.7	18.4	10.8	7.9		34	[1662-1669]	Used
	FALSE	High	[K].EEVGEEAIVELVENGK.[K]	1xTMTpro [K16]; 1xTMTpro [N-Term]	1	1	P35579	0																	No Quan Values	28	[48-63]	Not Used
	FALSE	High	[R].ELEDATETADAMNR.[E]	1xOxidation [M12]; 1xTMTpro [N-Term]	1	4	P35579	0	307.2	282.6	334.9	266.1	279.1	203.6	10.9	17.1	58.8	62.4	52	5.4	4.2			1.6		49	[1899-1912]	Used
	FALSE	High	[R].ELESQISELQEDLESER.[A]	1xTMTpro [N-Term]	1	9	P35579	0	119	125.1	131.1	110.3	115	80.2	7.4	6	24.9	17.4	22.3		2.1					62	[1108-1124]	Used
	FALSE	High	[R].EMEAELEDER.[K]	1xOxidation [M2]; 1xTMTpro [N-Term]	1	1	P35579	0	111.2	111.5	141.2	109.6	126	87	2.4	4.5	30.4	35.6	28.8	1.3	0.5					30	[1593-1602]	Used
	FALSE	High	[R].EMEAELEDERK.[Q]	1xOxidation [M2]; 1xTMTpro [K11]; 1xTMTpro [N-Term]	1	2	P35579	1	428.5	375.9	476	319.2	372.7	265	19.1	19.7	82.5	91.5	76.7	8.3	3.2	11.8	4			14	[1593-1603]	Used
	FALSE	High	[K].EQADFAIEALAK.[A]	1xTMTpro [K12]; 1xTMTpro [N-Term]	1	3	P35579	0	591.3	562.6	654	539	565	398.4	24.9	35.6	112.7	97.1	107.8	39.2	39.1	44.1	12.5	13.2		39	[408-419]	Used
	FALSE	High	[R].EQEVNILKK.[T]	2xTMTpro [K8; K9]; 1xTMTpro [N-Term]	1	2	P35579	1	231.9	136.2	218.5	125.6	159.7	113.6	6.2	8.1	25	29.2	19.9	5.8	11.7		2.2			20	[1166-1174]	Used
	FALSE	High	[R].EQLEEEEEAK.[H]	1xTMTpro [K10]; 1xTMTpro [N-Term]	1	1	P35579	0	69.8	88.6	97.3	69.8	87.2	63.6	3.5	4.3	10.5	16.3	11.1		3.3			0.3		48	[1343-1352]	Used
	FALSE	High	[R].EQLEEEEEAKHNLEK.[Q]	2xTMTpro [K10; K15]; 1xTMTpro [N-Term]	1	2	P35579	1	268.7	286.6	350.8	248.3	291.4	190.3	15.2	14.9	64.9	66.8	56.4	11.5	4.2	10	4.1	2		15	[1343-1357]	Used
	FALSE	High	[K].ERNTDQASMPDNTAAQK.[V]	1xOxidation [M9]; 1xTMTpro [K17]; 1xTMTpro [N-Term]	2	2	P35579	1	239.9	207.4	240.5	183.3	207	140.4	10.8	9.2	28.3	26.2	34.7		1.4			0.4		68	[357-373]	Used
	FALSE	High	[K].FDQLLAEEK.[SNTA]	1xTMTpro [K9]; 1xTMTpro [N-Term]	4	1	P35580; P35579	0	416.5	393.4	440.3	370.7	419.8	285.7	14.2	18.3	151	174.2	156.3	9.3	0.8	11.5	5.5		Shared	23	[1446-1454]	Not Used
	FALSE	High	[K].FVSELWK.[D]	1xTMTpro [K7]; 1xTMTpro [N-Term]	1	1	P35579	0	108.5	123.4	153.3	122.2	140.7	85.6	6.5	4.3	14.4	25.2	18.1	2.1						27	[607-613]	Used
	FALSE	High	[K].GALALEEK.[R]	1xTMTpro [K8]; 1xTMTpro [N-Term]	1	1	P35579	0	106.1	110.3	133.8	105.2	105.8	76.2	12	7.4	35.7	29.9	33.5	4.5	3.7	5.3	4.6	6.5		40	[1717-1724]	Used
	FALSE	High	[K].GALALEEKR.[R]	1xTMTpro [K8]; 1xTMTpro [N-Term]	1	1	P35579	1																	Excluded by Method	18	[1717-1725]	Not Used
	FALSE	High	[R].GDLPFVVPR.[R]	1xTMTpro [N-Term]	1	1	P35579	0	44	51.1	59.3	38.9	49.6	32.8	4.2	3.5	14.4	8.7	6.8		1.1			0.4		20	[1924-1932]	Used
	FALSE	High	[R].GELANEVK.[V]	1xTMTpro [K8]; 1xTMTpro [N-Term]	1	1	P35579	0	427.1	505.1	575.4	442.4	479.3	342.5	22.8	24.5	91.1	85.1	95.7	17.5	5.4	21.1	5.2	2.1		19	[1227-1234]	Used
	FALSE	High	[K].HEAMITDLEER.[L]	1xOxidation [M4]; 1xTMTpro [N-Term]	1	4	P35579	0	307	312.7	371.8	295.4	326.3	210.1	20.3	15.9	66.5	62.6	68.4	6.7	17	4.3		4.7		67	[1025-1035]	Used
	FALSE	High	[R].HEMPPHIYAITDTAYR.[S]	1xOxidation [M3]; 1xTMTpro [N-Term]	1	1	P35579	0	168.3	165	202.7	162	177.7	118.4	3.2	7.2	40.1	45.6	48.4	2.8	8.4		3			33	[144-159]	Used
	FALSE	High	[K].HSQAVEELAEQLEQTK.[R]	1xTMTpro [K16]; 1xTMTpro [N-Term]	1	2	P35579	0	327.7	350.4	378.2	298.4	354.5	232.7	19.2	19.6	88.9	99.5	97.7	11.6	21.2	12.1	6.6	5		48	[1194-1209]	Used
	FALSE	High	[K].HSQAVEELAEQLEQTKR.[V]	1xTMTpro [K16]; 1xTMTpro [N-Term]	1	1	P35579	1	161.6	162.6	180.5	157.7	174.2	124.9	6		29.7	21.9	23.7	1.7	5.1			0.6		62	[1194-1210]	Used
	FALSE	High	[K].KANLQIDQINTDLNLER.[S]	1xTMTpro [K1]; 1xTMTpro [N-Term]	1	1	P35579	1	151.7	145.7	176.5	134.2	142.4	98.1	2.8	8.9	20	19.6	19.1				4.3			93	[1754-1770]	Used
	FALSE	High	[K].KDQGELER.[Q]	1xTMTpro [K1]; 1xTMTpro [N-Term]	1	1	P35579	1	330.4	280.6	436.9	222.4	272.6	238.3	18.5	9.6	39.3	62.8	44	4.3	9.2			2.4		20	[202-209]	Used
	FALSE	High	[KR].KEEELQAALAR.[LVA]	1xTMTpro [K1]; 1xTMTpro [N-Term]	3	2	P35579	1	410.4	291.8	443.1	308.5	413.3	296.7	21	12.8	121	126.9	124.1	10.8	11.3	9.3	5.8	2.8		10	[1081-1091]	Used
	FALSE	High	[K].KLEEEQIILEDQNCK.[L]	1xMethylthio [C14]; 2xTMTpro [K1; K15]; 1xTMTpro [N-Term]	1	3	P35579	1	733.4	724.7	879.1	687	756.4	554.6	37	42.3	131.9	125.7	120.6	27.2	14.6	34.8	12.6	3.5		71	[975-989]	Used
	FALSE	High	[K].KLVWVPSDK.[S]	2xTMTpro [K1; K9]; 1xTMTpro [N-Term]	1	2	P35579	1	75.9	56.9	74.5	52.4	61.4	46.8	3.7	2	13.6	17.4	10.9	3	1.8					11	[30-38]	Used
	FALSE	High	[K].KMEDSVGCLETAEEVK.[R]	1xOxidation [M2]; 1xMethylthio [C8]; 2xTMTpro [K1; K16]; 1xTMTpro [N-Term]	1	1	P35579	1	255.2	252.3	274	193.8	252.3	165.2	11.3	7.9	38.4	45	36	5.6	6.2	6.6		2.6		57	[1372-1387]	Used
	FALSE	High	[K].KMQQNIQELEEQLEEEESAR.[Q]	1xOxidation [M2]; 1xTMTpro [K1]; 1xTMTpro [N-Term]	1	2	P35579	1	405.7	375.5	416.8	324.4	357.8	250	12.8	11.6	59.2	58.5	52.7	3.3	2.2	5.6	3.6	0		98	[940-959]	Used
	FALSE	High	[K].KQELEEICHDLEAR.[V]	1xMethylthio [C8]; 1xTMTpro [K1]; 1xTMTpro [N-Term]	1	1	P35579	1																	Excluded by Method	21	[910-923]	Not Used
	FALSE	High	[K].KVEAQLQELQVK.[F]	2xTMTpro [K1; K12]; 1xTMTpro [N-Term]	1	1	P35579	1	294.2	273.6	309.4	245	296.6	210.7	16.4	11.3	61.6	63.2	67.7	14.3	7.9	11.6	6	5.2		31	[1249-1260]	Used
	FALSE	High	[R].IAEFTTNLTEEEEK.[S]	1xTMTpro [K14]; 1xTMTpro [N-Term]	1	2	P35579	0	139.5	152.3	166.7	133.4	157.9	107.7	15.8	17	48.5	42.1	39.7	9.5	12.5	5.6	12.7	9.3		99	[1001-1014]	Used
	FALSE	High	[R].IAEFTTNLTEEEEKSK.[S]	2xTMTpro [K14; K16]; 1xTMTpro [N-Term]	1	1	P35579	1	286.3	235.8	312.6	234.9	276.3	175.7	15.3	15.2	48.6	51.1	35.1	15.6	17.4	23	5.7	2.8		33	[1001-1016]	Used
	FALSE	High	[R].IAQLEEELEEEQGNTELINDR.[L]	1xTMTpro [N-Term]	1	9	P35579	0	129.1	116.6	137.2	102.2	120.4	93.4	1.4	2	19.4	24.1	17.5		3.1			1.1		81	[1731-1751]	Used
	FALSE	High	[K].IAQLEEQLDNETK.[E]	1xTMTpro [K13]; 1xTMTpro [N-Term]	1	1	P35579	0	111.2	130.3	137.9	107.3	125.5	87.9	5	4.2	19.4	19.7	18	0.9						89	[1816-1828]	Used
	FALSE	High	[K].IAQLEEQLDNETKER.[Q]	1xTMTpro [K13]; 1xTMTpro [N-Term]	1	1	P35579	1	316.5	261.7	307.1	248.3	255.1	185.6	11.6	9.3	40	41.4	35.9	5.9			2.8			40	[1816-1830]	Used
	FALSE	High	[K].LDPHLVLDQLR.[C]	1xTMTpro [N-Term]	2	2	P35580; P35579	0																	Shared	23	[683-693]	Not Used
	FALSE	High	[K].LEEEQIILEDQNCK.[L]	1xMethylthio [C13]; 1xTMTpro [K14]; 1xTMTpro [N-Term]	1	3	P35579	0	569.7	531.8	591.7	474.8	538.8	366.8	13.2	26.9	94.5	87.8	82.4	12	7.8	11	6.3	7.7		44	[976-989]	Used
	FALSE	High	[R].LEVNLQAMK.[A]	1xOxidation [M8]; 1xTMTpro [K9]; 1xTMTpro [N-Term]	1	2	P35579	0	827.9	795.6	925.3	705.8	808.6	542	38.9	44.2	163	153.4	161.4	15.2	7.7	12.7	13.4	7.8		22	[1558-1566]	Used
	FALSE	High	[K].LKQVEDEK.[N]	2xTMTpro [K2; K8]; 1xTMTpro [N-Term]	1	1	P35579	1																	Excluded by Method	7	[1331-1338]	Not Used
	FALSE	High	[R].IIGLDQVAGMSETALPGAFK.[T]	1xOxidation [M10]; 1xTMTpro [K20]; 1xTMTpro [N-Term]	1	3	P35579	0	288	290.6	332.8	264.2	310.8	203.2	13	14.6	75	76.4	80.2	22.4	13.3	20.2	9.9	11.4		25	[618-637]	Used
	FALSE	High	[R].IMGIPEEEQMGLLR.[V]	2xOxidation [M2; M10]; 1xTMTpro [N-Term]	1	1	P35579	0	198.8	178	215.9	170.9	188.7	124.6	6.8	7.2	34.8	22.5	26.9	4.7	5.4					48	[328-341]	Used
	FALSE	High	[K].LQEMEGTVK.[S]	1xOxidation [M4]; 1xTMTpro [K9]; 1xTMTpro [N-Term]	1	2	P35579	0	639.1	596.3	672.2	501.9	606.6	389.7	17.4	23.3	103.5	91.3	103.4	10.2			3.1			39	[1794-1802]	Used
	FALSE	High	[K].LQVELDNVTGLLSQSDSK.[S]	1xTMTpro [K18]; 1xTMTpro [N-Term]	1	2	P35579	0	45	45.9	47.3	34.3	39.6	21.9	2.3	2.5	8.7	8	4.7		0.6					72	[1278-1295]	Used
	FALSE	High	[R].LTEMETLQSQLMAEK.[L]	2xOxidation [M4; M12]; 1xTMTpro [K15]; 1xTMTpro [N-Term]	1	2	P35579	0	189.2	171.5	201.1	171.1	176.9	125	23.3	23.3	79.4	76.3	63.9	44.7	41.1	51.4	25.4	22.4		34	[868-882]	Used
	FALSE	High	[K].LVWVPSDK.[S]	1xTMTpro [K8]; 1xTMTpro [N-Term]	1	1	P35579	0	369.1	359.6	429	318.8	353.2	250.1	19	19.6	57.5	54.8	55.9	8.4	5.3		5.9			31	[31-38]	Used
	FALSE	High	[K].MEDSVGCLETAEEVK.[R]	1xOxidation [M1]; 1xMethylthio [C7]; 1xTMTpro [K15]; 1xTMTpro [N-Term]	1	1	P35579	0	123.1	119.6	145.6	113.4	119.8	77.7	4	6.4	21	20.3	24.4	4.9						36	[1373-1387]	Used
	FALSE	High	[K].MEDSVGCLETAEEVKR.[K]	1xOxidation [M1]; 1xMethylthio [C7]; 1xTMTpro [K15]; 1xTMTpro [N-Term]	1	1	P35579	1	187.6	183.8	211.7	157.1	191.1	134.4	8.7	11.3	36.7	35.9	25.1	3.4						59	[1373-1388]	Used
	FALSE	High	[K].MQQNIQELEEQLEEEESAR.[Q]	1xTMTpro [N-Term]	1	2	P35579	0																	No Quan Values	86	[941-959]	Not Used
	FALSE	High	[K].MQQNIQELEEQLEEEESAR.[Q]	1xOxidation [M1]; 1xTMTpro [N-Term]	1	4	P35579	0	163	142.6	170.8	135.2	155.1	102.8	6.7	6.5	23.2	19	23							74	[941-959]	Used
	FALSE	High	[R].NAEQYKDQADK.[A]	2xTMTpro [K6; K11]; 1xTMTpro [N-Term]	1	2	P35579	1	449.9	396.7	496.9	379.1	420.1	296.8	32.7	26.7	100.9	90.4	84.7	36.2	5.7	19.5	8	9.5		5	[1857-1867]	Used
	FALSE	High	[R].NCAAYLK.[L]	1xMethylthio [C2]; 1xTMTpro [K7]; 1xTMTpro [N-Term]	4	2	P35580; P35579	0	189	171.2	199.4	157.8	179.7	112.4	10	9.8	42	42.3	48	5.2	11.9		4.3	4.1	Shared	32	[815-821]	Not Used
	FALSE	High	[K].NFINNPLAQADWAAK.[K]	1xTMTpro [K15]; 1xTMTpro [N-Term]	1	2	P35579	0	236.3	249.4	245	216.9	266.6	174	12.9	12.4	40.9	41.3	41.7	12.9	11.8	20.4	5	5.4		33	[15-29]	Used
	FALSE	High	[K].NKHEAMITDLEER.[L]	1xOxidation [M6]; 1xTMTpro [K2]; 1xTMTpro [N-Term]	1	3	P35579	1	510.5	479	541	442.2	509.9	343.4	19.3	23.7	109.7	98.9	103.6	24	20.6	19.5	7.4	17.1		27	[1023-1035]	Used
	FALSE	High	[K].NLPIYSEEIVEMYK.[G]	1xOxidation [M12]; 1xTMTpro [K14]; 1xTMTpro [N-Term]	1	2	P35579	0	418.1	422.2	483.8	403.1	420.9	294.7	14.3	25	94.2	83.2	68.4	26.3	28.7	41.7	12.1	9.3		45	[126-139]	Used
	FALSE	High	[K].NMDPLNDNIATLLHQSSDK.[F]	1xOxidation [M2]; 1xTMTpro [K19]; 1xTMTpro [N-Term]	1	1	P35579	0	135.1	146.9	174.4	126.3	149.2	103.7	10	7.4	25.9	31.5	33.5	4.1	0.2	9.8	4.4	3.6		69	[588-606]	Used
	FALSE	High	[R].NTDQASMPDNTAAQK.[V]	1xOxidation [M7]; 1xTMTpro [K15]; 1xTMTpro [N-Term]	2	2	P35579	0	513.3	471.3	545	423	483.3	309	18.7	15.3	57.2	74	65.7	5.7	0.8		3.3	4		52	[359-373]	Used
	FALSE	High	[K].QACVLMIK.[A]	1xOxidation [M6]; 1xMethylthio [C3]; 1xTMTpro [K8]; 1xTMTpro [N-Term]	1	2	P35579	0	560.6	585.5	677.4	538.1	621.9	415.6	20.5	25	179.9	179.1	162.3	18.7	13.2	20.4	9			22	[738-745]	Used
	FALSE	High	[R].QAQQERDELADEIANSSGK.[G]	1xTMTpro [K19]; 1xTMTpro [N-Term]	1	6	P35579	1	772.9	674.2	888.7	599.1	738.6	504	33	37.3	146.5	147.4	136.7	25.4	28.3	7.8	6.5	11.4		54	[1698-1716]	Used
	FALSE	High	[R].QEEEMMAK.[E]	2xOxidation [M5; M6]; 1xTMTpro [K8]; 1xTMTpro [N-Term]	1	1	P35579	0	612	612.7	731.2	560.3	650.5	452.8	31.3	27.5	104.7	99.2	103.1	13.9	8.8		6.6	10.7		17	[843-850]	Used
	FALSE	High	[R].QEEEMMAKEEELVK.[V]	2xOxidation [M5; M6]; 2xTMTpro [K8; K14]; 1xTMTpro [N-Term]	1	2	P35579	1	221.2	205.5	269.6	176.5	211.7	147.4	8.8	10.5	35.5	34	32.6	3.5	3.5		4.2	1.5		14	[843-856]	Used
	FALSE	High	[K].QELEEICHDLEAR.[V]	1xMethylthio [C7]; 1xTMTpro [N-Term]	1	2	P35579	0	86.4	100.2	95.3	76.2	83.1	58.7	3.7	6.1	18.8	18.3	13	1.9	3.1			0.1		59	[911-923]	Used
	FALSE	High	[R].QKLQLEK.[V]	2xTMTpro [K2; K7]; 1xTMTpro [N-Term]	4	2	P35580; P35579	1	726.5	529.3	617.3	493.2	562	351.3	33.9	27	148.7	156.2	160	22.1	37.9	15.5	11.8	10.8	Shared	11	[960-966]	Not Used
	FALSE	High	[K].QLAAENR.[L]	1xTMTpro [N-Term]	1	1	P35579	0	171.4	175.8	187.6	160.1	164.2	116	7	6.5	23.8	25.9	21.9	1.1						24	[861-867]	Used
	FALSE	High	[K].QIATLHAQVADMK.[K]	1xOxidation [M12]; 1xTMTpro [K13]; 1xTMTpro [N-Term]	1	1	P35579	0	223.7	227.6	249.9	194.7	214.1	143	7.4	7.7	41.1	44.6	41.8	4.5	3.2	6.6		6.4		31	[1358-1370]	Used
	FALSE	High	[K].QIATLHAQVADMKK.[K]	1xOxidation [M12]; 2xTMTpro [K13; K14]; 1xTMTpro [N-Term]	1	1	P35579	1																	Excluded by Method	28	[1358-1371]	Not Used
	FALSE	High	[R].QLEEAEEEAQR.[A]	1xTMTpro [N-Term]	1	3	P35579	0	461.2	433.2	483.1	386.5	434.9	291.6	23.1	17.4	85.1	75.1	76.7	10		6.8	1.9	4.8		57	[1878-1888]	Used
	FALSE	High	[R].QLEEAEEEAQRANASR.[R]	1xTMTpro [N-Term]	1	1	P35579	1																	Excluded by Method	25	[1878-1893]	Not Used
	FALSE	High	[R].QQQLTAMK.[V]	1xOxidation [M7]; 1xTMTpro [K8]; 1xTMTpro [N-Term]	2	1	P35579	0	257.7	240.9	297.5	223.3	256.8	163.5	14.9	12.4	65.8	85	70.2	8.3	9.9	7.9	3.2	3.6		12	[803-810]	Used
	FALSE	High	[R].QRYEILTPNSIPK.[G]	1xTMTpro [K13]; 1xTMTpro [N-Term]	1	1	P35579	1	313.5	258.4	303.6	226.2	252.1	165.8	11.2	5.1	31.8	32.6	32.9	5.8						30	[719-731]	Used
	FALSE	High	[R].QSACNLEK.[K]	1xMethylthio [C4]; 1xTMTpro [K8]; 1xTMTpro [N-Term]	1	1	P35579	0																	Excluded by Method	16	[1434-1441]	Not Used
	FALSE	High	[K].QTLENERGELANEVK.[V]	1xTMTpro [K15]; 1xTMTpro [N-Term]	1	2	P35579	1	242.2	226.8	277.4	219.5	236.3	157.4	8.4	8.2	44.7	47.8	50.9	2.2	5.6	10				36	[1220-1234]	Used
	FALSE	High	[K].QVEDEKNSFR.[E]	1xTMTpro [K6]; 1xTMTpro [N-Term]	1	1	P35579	1	127.8	73.3	183.2	85.6	113.4	107.7	5.6	9.4	27.1	26.4	16.2	8.4	6.2	7.5	2.5	2.8		16	[1333-1342]	Used
	FALSE	High	[K].RALEQQVEEMK.[T]	1xOxidation [M10]; 1xTMTpro [K11]; 1xTMTpro [N-Term]	1	1	P35579	1																	Excluded by Method	19	[1528-1538]	Not Used
	FALSE	High	[R].RGDLPFVVPR.[R]	1xTMTpro [N-Term]	1	3	P35579	1																	Excluded by Method	34	[1923-1932]	Not Used
	FALSE	High	[K].RQAQQER.[D]	1xTMTpro [N-Term]	1	1	P35579	1																	Excluded by Method	10	[1697-1703]	Not Used
	FALSE	High	[K].RQLEEAEEEAQR.[A]	1xTMTpro [N-Term]	1	2	P35579	1	152.3	150.2	174	147.6	145.3	108.8	11.7	12.9	33.6	29.1	23.4	14.3	7.7	10.8	8.9	9		47	[1877-1888]	Used
	FALSE	High	[R].SMAVAAR.[K]	1xOxidation [M2]; 1xTMTpro [N-Term]	1	1	P35579	0																	Excluded by Method	7	[1606-1612]	Not Used
	FALSE	High	[K].SMEAEMIQLQEELAAAER.[A]	1xOxidation [M]; 1xTMTpro [N-Term]	1	3	P35579	0	160.1	158.6	175.5	126.3	147.9	93.2	3.9	3.5	24.4	22.2	21.8							80	[1677-1694]	Used
	FALSE	High	[K].SMEAEMIQLQEELAAAER.[A]	2xOxidation [M2; M6]; 1xTMTpro [N-Term]	1	16	P35579	0	315.5	290	372.7	251.1	291.4	214.4	8	12	45.3	52.8	53.7	4.7	4.1			1.2		77	[1677-1694]	Used
	FALSE	High	[R].SMMQDREDQSILCTGESGAGK.[T]	2xOxidation [M2; M3]; 1xMethylthio [C13]; 1xTMTpro [K21]; 1xTMTpro [N-Term]	1	2	P35579	1	285.9	285.5	340.5	253.9	289.2	208.6	20.5	29	41.7	44.3	36.2	12.6	0.7	11.3	12.9	9.2		54	[160-180]	Used
	FALSE	High	[K].SVHELEK.[S]	1xTMTpro [K7]; 1xTMTpro [N-Term]	1	2	P35579	0	476	446.6	533.4	414.2	449.8	301.9	20.1	20.6	134.3	141	131	16.3	22.1	18.7	12.9	10.5		23	[1519-1525]	Used
	FALSE	High	[K].TDLLLEPYNK.[Y]	1xTMTpro [K10]; 1xTMTpro [N-Term]	1	2	P35579	0	599.1	525.5	629.6	464.1	540.6	373.6	34.3	24.9	183.5	200	200.7	27.4	46.4	23.9	13.8	8.4		19	[290-299]	Used
	FALSE	High	[K].TELEDTLDSTAAQQELR.[S]	1xTMTpro [N-Term]	1	1	P35579	0	107	120.1	143.3	99.8	108.2	75.4	3.7	6.5	19.4	24.6	18.6	5.5	4.7	5.2	3			55	[1146-1162]	Used
	FALSE	High	[R].TEMEDLMSSK.[D]	2xOxidation [M3; M7]; 1xTMTpro [K10]; 1xTMTpro [N-Term]	1	2	P35579	0	319.9	378.9	422.9	321.2	369.3	251.8	28.1	20.9	83.6	83	79.5	16.2	15	14.1	11.2	9.9		20	[1504-1513]	Used
	FALSE	High	[R].TEMEDLMSSKDDVGK.[S]	2xOxidation [M3; M7]; 2xTMTpro [K10; K15]; 1xTMTpro [N-Term]	1	3	P35579	1																	Excluded by Method	31	[1504-1518]	Not Used
	FALSE	High	[K].THEAQIQEMR.[Q]	1xOxidation [M9]; 1xTMTpro [N-Term]	1	1	P35579	0	148.9	147.4	169.5	116.7	150.3	93.9	3.6	3.3	21.1	22.7	19.6		1.8					56	[1182-1191]	Used
	FALSE	High	[K].TLEEEAK.[T]	1xTMTpro [K7]; 1xTMTpro [N-Term]	1	1	P35579	0	88.3	83.4	97.5	69.4	87.9	70.1	8.3	8.3	17.1	14.8	17.5	6.4	2.8	6.7	6	1.7		29	[1175-1181]	Used
	FALSE	High	[RK].TQLEELEDELQATEDAK.[L]	1xTMTpro [K17]; 1xTMTpro [N-Term]	3	3	P35580; P35579	0	127.6	106.5	125.2	92.6	111.6	68.7	5.2	4.4	21.3	28.1	26.7	0.9	2.5	3	3	1.5	Shared	123	[1539-1555]	Not Used
	FALSE	High	[R].TVGQLYK.[E]	1xTMTpro [K7]; 1xTMTpro [N-Term]	4	2	P35580; P35579	0	70.6	40.3	75.4	50.2	62.3	48.4	2.1	3	14	21.7	15.6	2.7	1.1			0.4	Shared	21	[645-651]	Not Used
	FALSE	High	[K].VAAYDKLEK.[T]	2xTMTpro [K6; K9]; 1xTMTpro [N-Term]	1	1	P35579	1	75.6	61.9	101.7	56.3	72.8	56.5	3.6	4.5	14.3	12.7	13.6	2.4	6.1			0.8		4	[1405-1413]	Used
	FALSE	High	[K].VDYKADEWLMK.[N]	1xOxidation [M10]; 2xTMTpro [K4; K11]; 1xTMTpro [N-Term]	2	1	P35580; P35579	1																	Excluded by Method	9	[577-587]	Not Used
	FALSE	High	[K].VEAQLQELQVK.[F]	1xTMTpro [K11]; 1xTMTpro [N-Term]	1	1	P35579	0	278.5	286.3	327.8	238.2	290.2	218.3	11.3	12.6	66.1	59.8	79.9	9.2	21.1	11	7.1	9.5		33	[1250-1260]	Used
	FALSE	High	[K].VEDMAELTCLNEASVLHNLK.[DE]	1xOxidation [M4]; 1xMethylthio [C9]; 1xTMTpro [K20]; 1xTMTpro [N-Term]	2	1	P35580; P35579	0	111.3	126.5	156.9	108.9	137.3	92	8.5	4.2	24	21.6	24.8	2.2	4.3	5.7		2.8	Shared	60	[83-102]	Not Used
	FALSE	High	[R].VEEEAAQK.[N]	1xTMTpro [K8]; 1xTMTpro [N-Term]	1	2	P35579	0	334.9	325.2	413.3	286.1	332.8	246.5	6.5	16.1	46.3	49.2	43.6	7.7	0.2					30	[1092-1099]	Used
	FALSE	High	[R].VEEEEER.[NC]	1xTMTpro [N-Term]	2	1	P35580; P35579	0	74.1	79.8	100.9	62	66.2	53.2	2.4	2.6	15	22	20.5					1.9	Shared	17	[924-930]	Not Used
	FALSE	High	[R].VEEEEERCQHLQAEK.[K]	1xMethylthio [C8]; 1xTMTpro [K15]; 1xTMTpro [N-Term]	1	1	P35579	1	303.1	180.5	233.6	179.2	192.4	132.8	8.8	8.7	24	27.9	23.4	6.2		6.7	2	0.7		14	[924-938]	Used
	FALSE	High	[K].VKLQEMEGTVK.[S]	1xOxidation [M6]; 2xTMTpro [K2; K11]; 1xTMTpro [N-Term]	1	1	P35579	1																	Excluded by Method	22	[1792-1802]	Not Used
	FALSE	High	[K].VKPLLQVSR.[Q]	1xTMTpro [K2]; 1xTMTpro [N-Term]	1	1	P35579	0	308.6	275.1	311.3	261.3	300.2	205.2	17.7	9.6	44.1	40.5	41.5	4.8	4		3.7			2	[834-842]	Used
	FALSE	High	[K].VMQEQGTHPK.[F]	1xOxidation [M2]; 1xTMTpro [K10]; 1xTMTpro [N-Term]	1	2	P35579	0	309.3	256.4	337.5	234.4	289.6	196	6.7	7.4	43.3	40.3	34.7	5.4				1.8		15	[546-555]	Used
	FALSE	High	[K].VNKDDIQK.[M]	2xTMTpro [K3; K8]; 1xTMTpro [N-Term]	1	1	P35579	1	89.8	39.7	88.2	37.1	62.6	55.5	7.3	6.6	9.5	13.5	6.1		2.6	3.2		2		3	[67-74]	Used
	FALSE	High	[R].VRTELADK.[V]	1xTMTpro [K8]; 1xTMTpro [N-Term]	1	2	P35579	1																	Excluded by Method	9	[1267-1274]	Not Used
	FALSE	High	[K].VSHLLGINVTDFTR.[G]	1xTMTpro [N-Term]	1	1	P35579	0	128.2	116.9	132.6	116.5	126.9	86.4	1.7	3	12.9	17.9	17.4	2.9	7.2					54	[374-387]	Used
	FALSE	High	[R].VVFQEFR.[Q]	1xTMTpro [N-Term]	1	3	P35579	0	111.5	103	110.7	86.8	98.1	64.4	4.9	7.2	14.4	20.7	19.1							23	[712-718]	Used
	FALSE	High	[R].YEILTPNSIPK.[G]	1xTMTpro [K11]; 1xTMTpro [N-Term]	1	1	P35579	0	152.1	167	192.9	149.1	164.3	123.5	6.6	8.4	23.9	21.6	21.9	1.1						52	[721-731]	Used
FALSE	High	P46013	Proliferation marker protein Ki-67 OS=Homo sapiens OX=9606 GN=MKI67 PE=1 SV=2	53	152	192	152	358.5	22006.8	19946.4	24958.3	22510.3	25916.1	18968.6	1628.6	1438.4	14383.2	14222	13742.2	2074.8	1953.4	1766.8	1397.6	1686.2
	Checked	Confidence	Annotated Sequence	Modifications	# Proteins	# PSMs	Master Protein Accessions	# Missed Cleavages	Abundance: 130N, sample 1	Abundance: 127C, sample 2	Abundance: 132N, sample 3	Abundance: 127N, sample 4	Abundance: 129N, sample 5	Abundance: 131N, sample 6	Abundance: 133N, sample 7	Abundance: 131C, sample 8	Abundance: 129C, sample 9	Abundance: 134N, sample 10	Abundance: 126, sample 11	Abundance: 130C, sample 12	Abundance: 128N, sample 13	Abundance: 132C, sample 14	Abundance: 133C, sample 15	Abundance: 128C, sample 16	Quan Info	Ions Score (by Search Engine): Mascot	Positions in Proteins	Quan Usage
	FALSE	High	[K].AAVGEEKDINTFVGTPVEK.[L]	2xTMTpro [K7; K19]; 1xTMTpro [N-Term]	1	1	P46013	1	106.4	104.4	131.7	109.2	148.3	93.9	11.6	5.9	75.8	70.6	68.4	16.1	15.3	14.6	10.1	6.9		40	[1909-1927]	Used
	FALSE	High	[K].ADTEEEFLAFR.[K]	1xTMTpro [N-Term]	1	1	P46013	0																	Excluded by Method	17	[1762-1772]	Not Used
	FALSE	High	[K].ADVEEEFLAFR.[K]	1xTMTpro [N-Term]	1	1	P46013	0	50.3	47.9	52.9	45.2	48.1	46.7	1.2	2.7	29.9	29.8	37.8	3.3	4.9	3.5	2.4	3.7		50	[1884-1894]	Used
	FALSE	High	[K].ADVEEEFLALR.[K]	1xTMTpro [N-Term]	1	1	P46013	0	27.9	30.6	30.9	28.7	33.9	27.7			15.1	15.2	14.4		2.7		2.2			79	[1154-1164]; [2367-2377]	Used
	FALSE	High	[K].ADVEEESLALR.[K]	1xTMTpro [N-Term]	1	1	P46013	0	35.5	30.1	31.9	30.5	38.5	24.7	2.4		22.3	20.9	19.1	3.2	2.1					40	[2246-2256]	Used
	FALSE	High	[K].ADVEGELLACR.[N]	1xMethylthio [C10]; 1xTMTpro [N-Term]	1	1	P46013	0	26.7	25.6	30.7	22.1	34.4	20.9	0.7	2.1	17.2	15.7	12.1	0.9	4.6	2.5		1		36	[1276-1286]	Used
	FALSE	High	[K].AEALEDLVGFK.[E]	1xTMTpro [K11]; 1xTMTpro [N-Term]	1	2	P46013	0	290.1	267.5	314	294.9	346.4	234.9	13.5	10.9	176	176.8	172.7	10.8	19	21.5	12.7	12.1		25	[2431-2441]	Used
	FALSE	High	[K].AFMESPK.[Q]	1xOxidation [M3]; 1xTMTpro [K7]; 1xTMTpro [N-Term]	1	1	P46013	0	221.2	208.5	262	216.9	265.8	197.2	7.9	10.4	139.2	134	136.2	8.7	14.8	15.7	6.8	3.8		16	[1675-1681]	Used
	FALSE	High	[KY].AFMGTPVQK.[L]	1xOxidation [M3]; 1xTMTpro [K9]; 1xTMTpro [N-Term]	1	1	P46013	0	210.2	185.7	227.3	208	255.2	188.9	5.1	7.7	146.9	124.3	147	4.8	12.5	10.2	8.9	16.6		19	[1189-1197]; [1553-1561]; [2281-2289]	Used
	FALSE	High	[QK].ALEDLAGFK.[ED]	1xTMTpro [K9]; 1xTMTpro [N-Term]	1	1	P46013	0	425	413.6	493.3	494.3	528.5	379.2	6.9	18.8	279.5	263.3	286.7	21.6	16.9	28.2	18	18.7		27	[1220-1228]; [1584-1592]; [1950-1958]; [2312-2320]; [2796-2804]	Used
	FALSE	High	[R].ALEDLVDFK.[E]	1xTMTpro [K9]; 1xTMTpro [N-Term]	1	2	P46013	0	607.4	606.7	738.3	744.4	825	575.1	233	197.2	445.3	448	487.3	137.9	142.2	174.5	201.2	182		14	[2555-2563]	Used
	FALSE	High	[K].AMDTPKPAVSDEK.[N]	1xOxidation [M2]; 2xTMTpro [K6; K13]; 1xTMTpro [N-Term]	1	1	P46013	0	213.4	165.4	211.1	200	225.1	172.8	5.8	8.6	124.4	124.3	114.6	10.1	9.2	15	5	13.2		34	[2386-2398]	Used
	FALSE	High	[K].AMHTPKPAVGEEK.[D]	1xOxidation [M2]; 2xTMTpro [K6; K13]; 1xTMTpro [N-Term]	1	1	P46013	0																	Excluded by Method	3	[1781-1793]	Not Used
	FALSE	High	[K].AMHTPKPAVSGEK.[N]	1xOxidation [M2]; 2xTMTpro [K6; K13]; 1xTMTpro [N-Term]	1	1	P46013	0																	Excluded by Method	6	[1537-1549]	Not Used
	FALSE	High	[K].AMLTPKPAGGDEK.[D]	1xOxidation [M2]; 2xTMTpro [K6; K13]; 1xTMTpro [N-Term]	1	1	P46013	0																	Excluded by Method	3	[1173-1185]	Not Used
	FALSE	High	[K].AMLTPKPAGGDEKDIK.[A]	1xOxidation [M2]; 3xTMTpro [K6; K13; K16]; 1xTMTpro [N-Term]	1	1	P46013	1	202.4	142.3	160.2	163.7	199.3	139.1	8.7	7	107.3	103.4	92.1	9.3	10.1	12.5	6.4	6.7		5	[1173-1188]	Used
	FALSE	High	[KS].AQALEDLAGFK.[ED]	1xTMTpro [K11]; 1xTMTpro [N-Term]	1	1	P46013	0	359.9	353.1	383.3	406.1	453.3	303.5	16.1	17.4	221.7	192.4	221.6	25.5	16.1	32.1	15.2	14.9		32	[1218-1228]; [1582-1592]; [2310-2320]; [2794-2804]	Used
	FALSE	High	[K].AQALEELTGFR.[E]	1xTMTpro [N-Term]	1	2	P46013	0	359.4	334.9	412.7	382.6	431.8	317.1	27.7	20	254.5	242.7	250.2	22.2	24	22.7	20.4	22.1		43	[1826-1836]	Used
	FALSE	High	[K].AQPLEDLAGFTELSETSGHTQESLTAGK.[A]	1xTMTpro [K28]; 1xTMTpro [N-Term]	1	1	P46013	0	35.1	31.3	40.8	37.6	47.4	27.6	1.7		17.3	22	21.9		5.2			2.6		7	[2673-2700]	Used
	FALSE	High	[K].AQPLEDLAGLK.[E]	1xTMTpro [K11]; 1xTMTpro [N-Term]	1	2	P46013	0	565.9	559.9	680.8	616.6	694.4	495.6	40.1	37.7	389.8	367.5	379.4	60.3	59	59.7	26.9	41.6		16	[1461-1471]; [2188-2198]	Used
	FALSE	High	[K].AQSLVISPPAPSPR.[K]	1xTMTpro [N-Term]	1	1	P46013	0	103.1	102.6	118.6	92.4	133.4	86.2	8.3	8.2	60.6	75.6	67.3	14.9	17.3	10.3	8.1	11.8		21	[573-586]	Used
	FALSE	High	[R].ASQPDLVDTPTSSKPQPK.[R]	2xTMTpro [K14; K18]; 1xTMTpro [N-Term]	1	2	P46013	0	127.8	117.4	160.7	577.2	136.7	89.5	11.1	7.5	73.9	72.9	74.1	12.8	3.8	10	5.1	9.7		30	[1739-1756]	Used
	FALSE	High	[K].AVGASFPLYEPAK.[M]	1xTMTpro [K13]; 1xTMTpro [N-Term]	1	1	P46013	0	177	152.1	190.8	172.8	198.4	167.6	13	9.2	139.4	112.1	124.8	11.4	17.7	11	9.7	16.6		35	[332-344]	Used
	FALSE	High	[K].CAPMSDLTDLK.[S]	1xOxidation [M4]; 1xMethylthio [C1]; 1xTMTpro [K11]; 1xTMTpro [N-Term]	1	1	P46013	0	183.8	175	200.5	194.9	229.1	152	76.7	69.6	121.1	107.5	121.8	10	9.6	12.8	71.7	79.5		15	[958-968]	Used
	FALSE	High	[R].CMPAPEEIVEELPASK.[K]	1xOxidation [M2]; 1xMethylthio [C1]; 1xTMTpro [K16]; 1xTMTpro [N-Term]	1	1	P46013	0	198.4	185	218.8	200.1	231	153	6.6	8.1	256.1	244.5	258	18.1	25.6	19.5	13.6	17.8		53	[3014-3029]	Used
	FALSE	High	[K].DGSVTGTKR.[L]	1xTMTpro [K8]; 1xTMTpro [N-Term]	1	1	P46013	1																	Excluded by Method	2	[3003-3011]	Not Used
	FALSE	High	[K].DIIIFVGTPVQK.[L]	1xTMTpro [K12]; 1xTMTpro [N-Term]	1	1	P46013	0	64.8	51.9	69.5	54.6	59.2	48.2	12.2	7	60.2	53.6	43.8	4.4	15.6	8.8	9.4	13.8		11	[1308-1319]	Used
	FALSE	High	[K].DINTFLGTPVQK.[L]	1xTMTpro [K12]; 1xTMTpro [N-Term]	1	1	P46013	0	115.7	120.1	134.3	121.4	140.9	103.8	10.8	4.6	99.8	89.6	86.9	6.6	18.2	9.1	6.5	8.1		16	[1794-1805]	Used
	FALSE	High	[R].DIVEELSALK.[Q]	1xTMTpro [K10]; 1xTMTpro [N-Term]	1	2	P46013	0	380.2	348.6	431.6	393.2	476.7	346.4	20.7	20.1	233.3	221.7	220.3	21.9	27.5	26.8	24.7	19.5		50	[2129-2138]	Used
	FALSE	High	[R].DVESVQTPSK.[A]	1xTMTpro [K10]; 1xTMTpro [N-Term]	1	1	P46013	0	139.7	140.1	162.9	141.1	169.3	123.2	7.5	7	117.5	113.5	112.7	16.5	20.1	14.4	6.4	15.7		45	[322-331]	Used
	FALSE	High	[K].EDLSGIAEMFK.[T]	1xOxidation [M9]; 1xTMTpro [K11]; 1xTMTpro [N-Term]	1	1	P46013	0	246.8	269.9	307.8	251.6	309.7	239.2	20.9	23.1	182.8	161.2	174	17.6	35	19.5	15.9	19.2		21	[750-760]	Used
	FALSE	High	[K].EEAQALEDLTGFK.[E]	1xTMTpro [K13]; 1xTMTpro [N-Term]	1	3	P46013	0	289.9	281.6	352.2	313.6	371.1	252.7	15.3	21.7	187.7	194.2	184.8	22.9	21.4	18.2	14.7	28.5		81	[1338-1350]	Used
	FALSE	High	[K].EEAQSLEDLAGFK.[E]	1xTMTpro [K13]; 1xTMTpro [N-Term]	1	2	P46013	0	309.2	350.4	398.7	349.4	410.9	303.4	24.1	18.3	223.6	225	223.5	16.5	30.9	24.3	14	17.7		23	[1094-1106]; [2068-2080]	Used
	FALSE	High	[K].EELSAVER.[L]	1xTMTpro [N-Term]	1	1	P46013	0	39.6	43.6	49	45.7	60.2	37.7	1.6		19.5	17.5	13.5	2.2	1.1	3.1				30	[2614-2621]	Used
	FALSE	High	[K].EEPLAVSK.[L]	1xTMTpro [K8]; 1xTMTpro [N-Term]	1	1	P46013	0	184.3	181.4	204.5	182	219.5	165.8	10.3	12.3	138.9	131	115.9	10.1	21.2	21.3	10.6	13.1		14	[2493-2500]	Used
	FALSE	High	[K].EEPSAVK.[F]	1xTMTpro [K7]; 1xTMTpro [N-Term]	1	1	P46013	0	139.6	147.5	169.6	159.8	194.7	131.2	4	5.8	92.1	96.8	93.2	8.7	8.8	10.9	7.4	6.1		25	[2735-2741]	Used
	FALSE	High	[K].EEVLPVGK.[L]	1xTMTpro [K8]; 1xTMTpro [N-Term]	1	1	P46013	0	159.3	152.1	223	192.8	225.6	151.6	19.4	19.4	119.3	123.9	117.9	17.3	17.2	16	20.6	24.2		23	[2010-2017]	Used
	FALSE	High	[K].EKAQALEDLAGFK.[E]	2xTMTpro [K2; K13]; 1xTMTpro [N-Term]	1	2	P46013	1	338.6	265.1	385.9	305.4	394.1	286.6	20	22.8	180.7	205.4	181.2	17	26.6	27.8	23	15.3		26	[1216-1228]; [1580-1592]; [2308-2320]	Used
	FALSE	High	[K].EKAQALEELTGFR.[E]	1xTMTpro [K2]; 1xTMTpro [N-Term]	1	1	P46013	1																	Excluded by Method	9	[1824-1836]	Not Used
	FALSE	High	[R].ELFQTPCTDNPTTDEK.[T]	1xMethylthio [C7]; 1xTMTpro [K16]; 1xTMTpro [N-Term]	1	2	P46013	0	132.2	105.1	138	132.4	150.8	104.4	6	5.9	80.7	73.5	84.1	6.8	8	8.9	5.6	4		43	[1837-1852]	Used
	FALSE	High	[K].ELFQTPDHTEESTTDDK.[T]	1xTMTpro [K17]; 1xTMTpro [N-Term]	1	1	P46013	0	86.8	103	129.4	109.6	142.4	95.9	8.3	6.3	72.7	65.7	64.7	3.7	8.5	8.2	6	7.4		60	[2081-2097]	Used
	FALSE	High	[K].ELFQTPDHTEESTTDDKTTK.[I]	2xTMTpro [K17; K20]; 1xTMTpro [N-Term]	1	1	P46013	1	91.3	91.3	118.7	81	100	72.1	22.9	15.4	72.4	86.7	63.8	14.7	25.6	9.3	18.6	27.1		26	[2081-2100]	Used
	FALSE	High	[K].ELFQTPGHTEEAVAAGK.[T]	1xTMTpro [K17]; 1xTMTpro [N-Term]	1	1	P46013	0	134.8	137.7	160.5	130.5	154.7	116.7	8.7	6.6	88.7	84.4	82.2	5.9	7	7.8	7.4	5.8		46	[1351-1367]	Used
	FALSE	High	[K].ELFQTPGHTEESMTDDKITEVSCK.[S]	1xOxidation [M13]; 1xMethylthio [C23]; 2xTMTpro [K17; K24]; 1xTMTpro [N-Term]	1	1	P46013	1	68.2	65.5	75	66.2	81.4	56	4.9	5	34.7	41.4	33.7	5	6.7	4.5		3.8		30	[1959-1982]; [2442-2465]	Used
	FALSE	High	[K].ELFQTPGPSEESMTDEK.[T]	1xOxidation [M13]; 1xTMTpro [K17]; 1xTMTpro [N-Term]	1	1	P46013	0	199	199	226.6	203.9	234.6	170.4	12.4	11.1	120.6	112.7	127	14	17	12.5	8.9	11		53	[1107-1123]	Used
	FALSE	High	[K].ELFQTPGTDKPTTDEK.[T]	2xTMTpro [K10; K16]; 1xTMTpro [N-Term]	1	1	P46013	0	254.7	250.3	301.6	291.7	331.7	232	13.9	13	177.6	146.6	176.4	9.8	12.6	16.6	14.3	18.3		44	[2321-2336]	Used
	FALSE	High	[K].ELFQTPVCTDKPTTHEK.[T]	1xMethylthio [C8]; 2xTMTpro [K11; K17]; 1xTMTpro [N-Term]	1	1	P46013	0	107.4	104.2	122.6	99.1	128.3	89.8	3.5	3.8	67	71.9	69.4	8.4	9.1	4.8	4.4	1.7		18	[1472-1488]	Used
	FALSE	High	[K].ELFSAPGHTEESMTIDK.[N]	1xOxidation [M13]; 1xTMTpro [K17]; 1xTMTpro [N-Term]	1	1	P46013	0																	Excluded by Method	30	[2564-2580]	Not Used
	FALSE	High	[K].ELSALKK.[L]	2xTMTpro [K6; K7]; 1xTMTpro [N-Term]	1	1	P46013	1	379.9	319.9	437.1	391	448.7	311.9	26.9	20.1	130.5	133.9	131	11.4	20.5	18.4	9.7	11.3		4	[1403-1409]	Used
	FALSE	High	[K].ENVLQYCR.[K]	1xMethylthio [C7]; 1xTMTpro [N-Term]	1	1	P46013	0																	Excluded by Method	9	[255-262]	Not Used
	FALSE	High	[R].EPAGDGK.[S]	1xTMTpro [K7]; 1xTMTpro [N-Term]	1	1	P46013	0	197.7	197.7	249.2	220.7	253.7	194.2	13.9	9.3	155.6	131.2	121.2	9	14.9	12.5	8.2	20.3		19	[1057-1063]	Used
	FALSE	High	[K].EPASGDEGIK.[V]	1xTMTpro [K10]; 1xTMTpro [N-Term]	1	1	P46013	0	75.5	68.5	95.5	79.7	90	61.7	10	6.6	58.4	53.9	51.9	6.4	11.7	10.2	3.7	6.3		18	[2635-2644]	Used
	FALSE	High	[R].EQEPARR.[V]	1xTMTpro [N-Term]	1	1	P46013	1	66.9	67.8	67.7	58.3	65.3	53	3	4.4	44.4	39.7	33.8	1.6	8.1	4.9	2.2	3.1		11	[117-123]	Used
	FALSE	High	[K].EQPQPSGK.[Q]	1xTMTpro [K8]; 1xTMTpro [N-Term]	1	1	P46013	0	309.5	286.3	347.9	322	372.9	271.9	14.1	18.3	219.4	172.4	203.1	12.8	16.6	21.1	16.4	16.6		32	[553-560]	Used
	FALSE	High	[K].ESADGLQGETQLLVSR.[K]	1xTMTpro [N-Term]	1	1	P46013	0	72.1	74.2	79.9	75.8	86.8	75.2	8	6.4	46.9	51.9	54.3	6.9	9.6	8.5	3.4	13		67	[275-290]	Used
	FALSE	High	[R].ESAQAIEDLAGFKDPAAGHTEESMTDDK.[T]	1xOxidation [M24]; 2xTMTpro [K13; K28]; 1xTMTpro [N-Term]	1	1	P46013	1	59.6	58.3	82.5	64.9	75.3	59.6	3.5	3	92.4	100.4	92.7	6.9	15.4	8.1	6.9	9.7		53	[2792-2819]	Used
	FALSE	High	[R].ETAGDGK.[S]	1xTMTpro [K7]; 1xTMTpro [N-Term]	1	1	P46013	0	117.6	95.7	107.3	95.9	133.7	85.9	11.5	6.7	87.4	74.2	76.4	6.6	18	10.3	5.3	12		10	[2031-2037]	Used
	FALSE	High	[K].EVKEELSAVER.[L]	1xTMTpro [K3]; 1xTMTpro [N-Term]	1	1	P46013	1	93.2	40.5	135.3	57.5	78.9	89	8.7	6.1	69.4	112.1	55.3	10.3	10	10.7	7.1	8.8		7	[2611-2621]	Used
	FALSE	High	[K].FTQTSGETTDADKEPAGEDK.[G]	2xTMTpro [K13; K20]; 1xTMTpro [N-Term]	1	1	P46013	1	48.3	45.2	65	56.6	63.6	40.9	3.5		61.6	61.1	58.3	4	10	4.3	2.4	8.5		22	[2742-2761]	Used
	FALSE	High	[R].GHTEESMTNDK.[T]	1xOxidation [M7]; 1xTMTpro [K11]; 1xTMTpro [N-Term]	1	2	P46013	0	82.5	65.9	72.3	74.1	97.9	366.3	19.2		61.9	64	46.8	567.8	4.7	23.2	14.8	11.7		41	[1599-1609]	Used
	FALSE	High	[K].GKGEAGNSDSMCLR.[S]	1xOxidation [M11]; 1xMethylthio [C12]; 1xTMTpro [K2]; 1xTMTpro [N-Term]	1	1	P46013	1	193.5	158.8	195.1	169.5	220.7	151	4.5	6	109.3	115.3	98	10.7	8.3	11	5.5	13.4		16	[3188-3201]	Used
	FALSE	High	[R].GIECDIR.[I]	1xMethylthio [C4]; 1xTMTpro [N-Term]	1	1	P46013	0																	Excluded by Method	8	[32-38]	Not Used
	FALSE	High	[R].GQNLLQTQDHAK.[A]	1xTMTpro [K12]; 1xTMTpro [N-Term]	1	1	P46013	0	129.1	107.3	129.4	131.5	148.6	112.2	9.4	4	87.4	82.7	79.8	8	3.6		6	9.8		41	[982-993]	Used
	FALSE	High	[K].HGDVITIIDR.[S]	1xTMTpro [N-Term]	1	1	P46013	0	83	71.1	87.4	70.2	88	58.7	3.1	3.3	46.4	44.1	51.4	4	3.1		3	2.5		57	[84-93]	Used
	FALSE	High	[R].KADTEEEFLAFR.[K]	1xTMTpro [K1]; 1xTMTpro [N-Term]	1	1	P46013	1	85.4	61.9	143	64	88.9	101.9	6.2	4.1	48.7	86.3	47.3	2	8.4	11.2	4.8	6.8		30	[1761-1772]	Used
	FALSE	High	[R].KADVEEEFLALR.[K]	1xTMTpro [K1]; 1xTMTpro [N-Term]	1	1	P46013	1	166.2	154.2	202.2	197.1	207.8	169.5	5.8	5.9	107.3	101.1	110.5	9.5	18.8	11.2	5.7	1.9		29	[1153-1164]; [2366-2377]	Used
	FALSE	High	[R].KADVEEESLALR.[K]	1xTMTpro [K1]; 1xTMTpro [N-Term]	1	1	P46013	1	131.6	98.1	164.5	113.4	142.8	110.7	5.1	5.4	74.2	91.6	52.7	4.3	7.4	9.5	3.6	10.2		37	[2245-2256]	Used
	FALSE	High	[R].KADVEGELLACR.[N]	1xMethylthio [C11]; 1xTMTpro [K1]; 1xTMTpro [N-Term]	1	2	P46013	1																	Excluded by Method	19	[1275-1286]	Not Used
	FALSE	High	[R].KLDAEDVIGSR.[R]	1xTMTpro [K1]; 1xTMTpro [N-Term]	1	1	P46013	1	135.5	93.9	150.7	126.8	170.2	103.3	11.7	6.6	91.4	82.5	73.8	7.4	14.6	12.5	8.3	13.3		22	[2892-2902]	Used
	FALSE	High	[R].KLTPSAGK.[A]	2xTMTpro [K1; K8]; 1xTMTpro [N-Term]	1	1	P46013	1	275	226.6	313.3	254.2	318.2	234.7	10.8	12.3	164.8	178.3	132.5	14.5	9.6	17.7	9.2	3.4		15	[1165-1172]; [1895-1902]	Used
	FALSE	High	[R].KQTPSAGK.[A]	2xTMTpro [K1; K8]; 1xTMTpro [N-Term]	1	1	P46013	1																	Excluded by Method	5	[1773-1780]	Not Used
	FALSE	High	[R].KSGLQTDYATEK.[E]	2xTMTpro [K1; K12]; 1xTMTpro [N-Term]	1	1	P46013	1																	Excluded by Method	24	[263-274]	Not Used
	FALSE	High	[R].KVDVEEEFFALR.[K]	1xTMTpro [K1]; 1xTMTpro [N-Term]	1	1	P46013	1																	Excluded by Method	40	[1517-1528]	Not Used
	FALSE	High	[K].LDLLGNLPGSK.[R]	1xTMTpro [K11]; 1xTMTpro [N-Term]	1	2	P46013	0	470.9	417.1	488.1	471.9	526.4	366.3	19.4	16.8	284.9	279.4	276.9	25.2	32.7	24.1	14.2	23.8		29	[1928-1938]; [2411-2421]	Used
	FALSE	High	[K].LDLTENLTGSK.[R]	1xTMTpro [K11]; 1xTMTpro [N-Term]	1	2	P46013	0	175.6	156.7	205.3	193.2	208.8	149.9	56.1	50.3	104.6	110.9	125.7	20.6	22.2	19.5	59.1	54.9		29	[1320-1330]; [1562-1572]	Used
	FALSE	High	[K].LDPAASVTGSK.[R]	1xTMTpro [K11]; 1xTMTpro [N-Term]	1	1	P46013	0	128.1	125.5	153.7	158	175.2	130.9	7.7	6.8	82.1	91.3	85.8	9.5	20.7	10.7	9.8	11.6		36	[1442-1452]; [2168-2178]	Used
	FALSE	High	[K].LDQPGNLPGSNR.[R]	1xTMTpro [N-Term]	1	1	P46013	0	43.6	39.1	46.2	37.4	60	40.8	2.1	3	27.2	24.9	28.6		2	2.8		1		44	[1806-1817]	Used
	FALSE	High	[K].LDQPGNLPGSNRR.[L]	1xTMTpro [N-Term]	1	1	P46013	1	82	61.4	71.7	66.9	88.6	56.4	4.1	4.5	45.5	47.5	43.7	3	9.2	2.7		3.5		23	[1806-1818]	Used
	FALSE	High	[R].IEPAEELNSNDMK.[T]	1xOxidation [M12]; 1xTMTpro [K13]; 1xTMTpro [N-Term]	1	1	P46013	0	108.4	105.6	113.2	97.2	110.8	89.6	16.1	10	56.5	49	51.6	8.4	15.1	7.6	6.6	10.3		42	[3059-3071]	Used
	FALSE	High	[R].LKIPLVK.[V]	2xTMTpro [K2; K7]; 1xTMTpro [N-Term]	1	1	P46013	1	271.3	198.1	394.2	216	247	232.6	25.4	17.7	139.1	209.1	123.5	29	20.9	25.7	23.2	21.9		9	[2482-2488]	Used
	FALSE	High	[K].IPCDSPQSDPVDTPTSTK.[Q]	1xMethylthio [C3]; 1xTMTpro [K18]; 1xTMTpro [N-Term]	1	2	P46013	0	150.7	132.4	157.6	156.2	169.4	128.7	13	8.9	106.7	90.9	110.4	6.1	10.7	9.5	7.7	15.6		49	[1249-1266]	Used
	FALSE	High	[K].IPCESPPLEVVDTTASTK.[R]	1xMethylthio [C3]; 1xTMTpro [K18]; 1xTMTpro [N-Term]	1	2	P46013	0	71.9	65.3	86.4	77.9	92	60.7	7.2	3.1	86.6	79	89.1	8.3	11.2	8.2	8.8	8.7		19	[2704-2721]	Used
	FALSE	High	[K].IPCESPPLEVVDTTASTKR.[H]	1xMethylthio [C3]; 1xTMTpro [K18]; 1xTMTpro [N-Term]	1	1	P46013	1	59.6	46.2	62.8	58	74.8	44.7	2.4	3.6	73.9	66.3	65	7	12.3	7	6	9.2		39	[2704-2722]	Used
	FALSE	High	[K].LQDSVPENK.[G]	1xTMTpro [K9]; 1xTMTpro [N-Term]	1	2	P46013	0	341.9	288.8	344.7	313.9	376	259.1	18.7	14.6	191.5	206	218	18.1	24.1	19.6	9.8	18.9		33	[3079-3087]	Used
	FALSE	High	[R].IQLPVVSK.[Q]	1xTMTpro [K8]; 1xTMTpro [N-Term]	1	2	P46013	0	453.3	425.7	522.6	456.6	547.4	379.3	11.6	18.3	296.9	279.5	275	24.7	25.8	33.1	18.6	26.2		19	[39-46]	Used
	FALSE	High	[K].LTPSAGK.[A]	1xTMTpro [K7]; 1xTMTpro [N-Term]	1	1	P46013	0																	Excluded by Method	19	[1166-1172]; [1896-1902]	Not Used
	FALSE	High	[K].LTQTSGK.[T]	1xTMTpro [K7]; 1xTMTpro [N-Term]	1	1	P46013	0																	Excluded by Method	16	[2018-2024]	Not Used
	FALSE	High	[K].MDFKEDLSGIAEMFK.[T]	2xOxidation [M1; M13]; 2xTMTpro [K4; K15]; 1xTMTpro [N-Term]	1	1	P46013	1																	Excluded by Method	29	[746-760]	Not Used
	FALSE	High	[K].MPCESSPPESADTPTSTR.[R]	1xOxidation [M1]; 1xMethylthio [C3]; 1xTMTpro [N-Term]	1	1	P46013	0	84.4	83.1	95.5	92.5	103.9	76.7	10.1	12.4	58.9	55.8	60.6	5.5	6.9	6.5	8.5	15.5		35	[1371-1388]	Used
	FALSE	High	[K].MPCQSLQPEPINTPTHTK.[Q]	1xOxidation [M1]; 1xMethylthio [C3]; 1xTMTpro [K18]; 1xTMTpro [N-Term]	1	1	P46013	0																	Excluded by Method	28	[1005-1022]	Not Used
	FALSE	High	[K].MTSLETK.[T]	1xOxidation [M1]; 1xTMTpro [K7]; 1xTMTpro [N-Term]	1	1	P46013	0																	Excluded by Method	14	[851-857]	Not Used
	FALSE	High	[R].NAADPISGDFK.[E]	1xTMTpro [K11]; 1xTMTpro [N-Term]	1	2	P46013	0	194.2	219.7	257.2	234.7	287.2	191.2	16	15.5	151.8	160.9	159.4	16.4	19.4	19.3	12.4	16.5		46	[194-204]	Used
	FALSE	High	[R].NAADPISGDFKEISSVK.[L]	2xTMTpro [K11; K17]; 1xTMTpro [N-Term]	1	1	P46013	1	114.2	69.5	107.5	92.5	115.8	79.3	11.4	8.9	64.7	57.2	51.1	44.4	22.7	13.8	10.2	6.3		19	[194-210]	Used
	FALSE	High	[K].NKDLYTTGR.[R]	1xTMTpro [K2]; 1xTMTpro [N-Term]	1	1	P46013	1																	Excluded by Method	2	[363-371]	Not Used
	FALSE	High	[R].NLMPSAGK.[A]	1xOxidation [M3]; 1xTMTpro [K8]; 1xTMTpro [N-Term]	1	1	P46013	0																	Excluded by Method	19	[1287-1294]	Not Used
	FALSE	High	[K].NINTFVETPVQK.[L]	1xTMTpro [K12]; 1xTMTpro [N-Term]	1	2	P46013	0	274.2	275.1	325	298.6	350.1	248.4	20	21.5	204.6	196.1	186	13.1	22	24.7	20.2	17		23	[2399-2410]	Used
	FALSE	High	[K].NIYAFMGTPVQK.[L]	1xOxidation [M6]; 1xTMTpro [K12]; 1xTMTpro [N-Term]	1	1	P46013	0	189.7	175.2	203	194.8	229.3	166	10.9	12.7	134.2	120.7	127.3	12.3	13.2	14.5	8.7	12.8		18	[1550-1561]	Used
	FALSE	High	[K].QESGSEIHVEVK.[A]	1xTMTpro [K12]; 1xTMTpro [N-Term]	1	1	P46013	0	163.5	145.5	181	137.1	189.4	126.9	9.4	6.8	95.7	97.5	95.5	6.9	12.5	12.3	6.3	10.5		28	[561-572]	Used
	FALSE	High	[K].QFQGTDSGEEPLLPTSESFGGNVFFSAQNAAK.[Q]	1xTMTpro [K32]; 1xTMTpro [N-Term]	1	1	P46013	0	18.6	16.5	22.6	24.4	21.4	19.6			13.3	12.7	13.8					2.8		110	[787-818]	Used
	FALSE	High	[K].QKLDPAASVTGSK.[R]	2xTMTpro [K2; K13]; 1xTMTpro [N-Term]	1	2	P46013	1	41	42.8	49.5	42.9	51.5	40.3			29.7	26.5	26.9		2.5		2.1	0.7		86	[1440-1452]; [2166-2178]	Used
	FALSE	High	[K].QILDPAAR.[V]	1xTMTpro [N-Term]	1	1	P46013	0																	Excluded by Method	15	[1074-1081]	Not Used
	FALSE	High	[K].QILDPAASVTGSR.[R]	1xTMTpro [N-Term]	1	3	P46013	0	103.7	106.7	130.1	120.3	134.8	113.2	11.8	10.1	70.5	73.2	62.3	3.5	7.6	3.5	15.2	13.2		43	[2531-2543]	Used
	FALSE	High	[K].QILDSAASLTGSK.[R]	1xTMTpro [K13]; 1xTMTpro [N-Term]	1	1	P46013	0	204.3	200.9	247.3	213.4	244.1	190	16.5	9	117.3	124.1	117	17.9	14	15.8	7.2	7		31	[1682-1694]	Used
	FALSE	High	[K].QLTQTTHTDKVPGDEDK.[G]	2xTMTpro [K10; K17]; 1xTMTpro [N-Term]	1	1	P46013	1	114.4	123.1	151.5	129.4	147.5	101.8	7.9	8.1	77.6	83.4	89.9	9.6	15.2	9.3	4.7	6.1		13	[2139-2155]	Used
	FALSE	High	[K].QMLDPANYGTGMER.[W]	2xOxidation [M2; M12]; 1xTMTpro [N-Term]	1	2	P46013	0	101.8	94.3	119.6	101.9	109.7	82.2	5	3.8	61.6	63.6	62.3	1.9	9	5.4	5.7	6.3		58	[2048-2061]	Used
	FALSE	High	[R].QNKTEAEQQITEVFVLAER.[I]	1xTMTpro [K3]; 1xTMTpro [N-Term]	1	1	P46013	1	67.7	70.6	77.3	66.2	80.4	59	3.8	6.9	43.4	46.5	40.9	1.7	2	3.7	4.7	5		49	[3096-3114]	Used
	FALSE	High	[K].QTPAPAASVTGSR.[R]	1xTMTpro [N-Term]	1	1	P46013	0	61.5	68.2	77.3	79.5	85.2	55.6	3.4	4.5	44.6	45.8	50.4	2.4	4			1.6		41	[2772-2784]	Used
	FALSE	High	[K].QTPSAGK.[A]	1xTMTpro [K7]; 1xTMTpro [N-Term]	1	1	P46013	0																	Excluded by Method	12	[1774-1780]	Not Used
	FALSE	High	[K].RDIVEELSALK.[Q]	1xTMTpro [K11]; 1xTMTpro [N-Term]	1	1	P46013	1	169.3	164.9	233.5	181.5	184.4	141.1	15.6	14.6	154.5	168.2	144.4	22.1	38.6	22.9	20.4	20.1		31	[2128-2138]	Used
	FALSE	High	[K].RGEAPTK.[R]	1xTMTpro [K7]; 1xTMTpro [N-Term]	1	1	P46013	1																	Excluded by Method	3	[529-535]	Not Used
	FALSE	High	[K].RIEPAEELNSNDMK.[T]	1xOxidation [M13]; 1xTMTpro [K14]; 1xTMTpro [N-Term]	1	1	P46013	1	193.2	169.5	207.9	191.7	214.8	154	11.5	12.4	114.1	114.4	116.8	18.1	22.1	16.8	15.2	23.2		16	[3058-3071]	Used
	FALSE	High	[K].SEETNTEIVECILK.[R]	1xMethylthio [C11]; 1xTMTpro [K14]; 1xTMTpro [N-Term]	1	1	P46013	0	150.4	135.6	167.3	150.7	174.4	122.9	5.6	7.1	93.5	84.7	88.1	4.9	8.5	5.6	2.3	6.6		32	[893-906]	Used
	FALSE	High	[R].SGASEANLIVAK.[S]	1xTMTpro [K12]; 1xTMTpro [N-Term]	1	2	P46013	0	438.2	409.5	502.7	448.7	505.4	360.9	29.1	23.1	290.3	263.8	258.3	36.2	37.9	34.6	23.8	34.8		72	[648-659]	Used
	FALSE	High	[K].SGLQTDYATEK.[E]	1xTMTpro [K11]; 1xTMTpro [N-Term]	1	1	P46013	0	130.1	138	175.8	145.8	169	127.8	12	9.9	115	106.3	106	15.2	19	14.7	10.3	18.3		28	[264-274]	Used
	FALSE	High	[K].SGLQTDYATEKESADGLQGETQLLVSR.[K]	1xTMTpro [K11]; 1xTMTpro [N-Term]	1	1	P46013	1	41	37.5	48.8	33.2	54.8	38	4.1	5.5	28.3	32.7	30	4.9	12			2.2		21	[264-290]	Used
	FALSE	High	[K].SLPDTELMK.[D]	1xOxidation [M8]; 1xTMTpro [K9]; 1xTMTpro [N-Term]	1	1	P46013	0	171	161.8	208.5	186.5	199.9	166.7	25.8	23.3	127.6	130.2	122.4	19.9	35.3	24.6	22.2	31.4		12	[969-977]	Used
	FALSE	High	[K].SNTSLPPLPFK.[R]	1xTMTpro [K11]; 1xTMTpro [N-Term]	1	2	P46013	0	229.4	215.8	259.6	209.2	263	205.5	12.3	12.3	141.3	151.9	133.3	6.3	15.6	14	8.4	9.8		30	[2987-2997]	Used
	FALSE	High	[K].SNTSLPPLPFKR.[G]	1xTMTpro [K11]; 1xTMTpro [N-Term]	1	1	P46013	1																	Excluded by Method	10	[2987-2998]	Not Used
	FALSE	High	[K].SPPPELTDTATSTK.[R]	1xTMTpro [K14]; 1xTMTpro [N-Term]	1	1	P46013	0	97	91.2	103.8	95.8	119.7	80.6	6.4	5.5	52.5	54.1	58.3	6.7	7.8	5.5	8.5	7.5		20	[2588-2601]	Used
	FALSE	High	[K].SPPPESMDTPTSTR.[R]	1xOxidation [M7]; 1xTMTpro [N-Term]	1	1	P46013	0	60.5	63.5	72.8	70.8	74.6	56.8	5.7	4.8	39	40	35.1	6.1	8.2	5.7	5.5	6.1		56	[2105-2118]	Used
	FALSE	High	[K].SPPPESVDTPTSTK.[Q]	1xTMTpro [K14]; 1xTMTpro [N-Term]	1	2	P46013	0	181.3	151.9	199.1	148.8	161.6	108	9.1	8.1	59.9	70.8	61.8	11.3	16.9	11	10.2	12.8		21	[1131-1144]	Used
	FALSE	High	[K].SPQPDPVDTPASTK.[Q]	1xTMTpro [K14]; 1xTMTpro [N-Term]	1	2	P46013	0	220.4	184.1	221.6	208.9	236.4	158.2	22.7	17.6	136.9	137.1	127.3	22	29.8	19.2	11.8	21.8		19	[2344-2357]	Used
	FALSE	High	[R].SPQPDPVGTPTIFKPQSK.[R]	2xTMTpro [K14; K18]; 1xTMTpro [N-Term]	1	2	P46013	0	247	214.2	249.8	226.7	252.7	189.1	12.6	10.7	144.9	134.4	140.4	11.5	19.3	5.4	10.3	9.7		17	[2223-2240]	Used
	FALSE	High	[K].SPQPDPVK.[T]	1xTMTpro [K8]; 1xTMTpro [N-Term]	1	2	P46013	0	336.9	330.5	410.2	369.1	406	305.1	18.9	11.6	227.3	237.6	223.2	19.4	24	22.7	14.1	11.7		17	[1983-1990]	Used
	FALSE	High	[K].SPQPDPVKTPTSSK.[Q]	2xTMTpro [K8; K14]; 1xTMTpro [N-Term]	1	1	P46013	1	246.9	144.2	221.8	169.8	224	144.4	9.9	8.5	121.1	117.3	84.5	9	7.2	9.7	6.9	6.1		29	[1983-1996]	Used
	FALSE	High	[K].SPQPESFK.[T]	1xTMTpro [K8]; 1xTMTpro [N-Term]	1	1	P46013	0	92.9	94.8	114	101.1	112.5	80.3	3.3	3	56	51.2	42.8	5.6	5.8	4.5	4.5	6.8		26	[2466-2473]	Used
	FALSE	High	[K].SPQSDPADTPTNTK.[Q]	1xTMTpro [K14]; 1xTMTpro [N-Term]	1	2	P46013	0	198.8	171.7	210.8	200.9	225.3	169.2	15.9	13.1	129.2	122.6	113.4	14.8	18	13.1	14.5	18.4		27	[1861-1874]	Used
	FALSE	High	[K].SQPAASTLESK.[S]	1xTMTpro [K11]; 1xTMTpro [N-Term]	1	1	P46013	0	149	136.6	169.1	160.1	183.5	116.7	6.7	10	96.5	96	95.2	7.2	21.7	15.9	10.8	8.4		6	[3207-3217]	Used
	FALSE	High	[R].SQPDPVDTPTSSKPQSK.[R]	2xTMTpro [K13; K17]; 1xTMTpro [N-Term]	1	1	P46013	0	161.5	143.2	191.6	152.2	202.4	126.9	3.9	8.2	101.8	99.6	97.4	12.3	10.8	10.2	4.4	8.2		36	[1496-1512]	Used
	FALSE	High	[K].SQTEVPK.[R]	1xTMTpro [K7]; 1xTMTpro [N-Term]	1	2	P46013	0																	Excluded by Method	13	[609-615]	Not Used
	FALSE	High	[K].SSEPVVIMK.[R]	1xOxidation [M8]; 1xTMTpro [K9]; 1xTMTpro [N-Term]	1	1	P46013	0																	Excluded by Method	23	[3041-3049]	Not Used
	FALSE	High	[R].SSFSSDPDEKAQDSK.[A]	2xTMTpro [K10; K15]; 1xTMTpro [N-Term]	1	1	P46013	1	358.9	236.4	349.1	298.9	343.6	280.1	15.3	8.6	222.7	207	174.8	19.2	24.2	26.9	10.8	21.5		19	[127-141]	Used
	FALSE	High	[K].SSPELEDTATSSK.[R]	1xTMTpro [K13]; 1xTMTpro [N-Term]	1	1	P46013	0	198.4	166.8	206.6	175.8	216	161.9	11.4	9.1	105.5	105.7	104.5	8.3	13	10.3	3.8	9		27	[2827-2839]	Used
	FALSE	High	[K].SSQPDPDKNPASSK.[R]	2xTMTpro [K8; K14]; 1xTMTpro [N-Term]	1	1	P46013	1	264.2	179	281.3	200.5	258.5	200.6	9.3	9.6	144.6	143.2	124.1	11.8	12.9	19.4	8.6	8.5		39	[1617-1630]	Used
	FALSE	High	[K].SVPTTQCLDNSK.[K]	1xMethylthio [C7]; 1xTMTpro [K12]; 1xTMTpro [N-Term]	1	1	P46013	0	64.1	61.2	72.3	59.9	67.4	55.6	0.5	2.4	46.7	40.1	42.8	1.9	5.9	5	3.9	1.8		56	[220-231]	Used
	FALSE	High	[K].TAPASSSK.[S]	1xTMTpro [K8]; 1xTMTpro [N-Term]	1	1	P46013	0	165.9	127.1	197.2	145.5	178	144.6	2.6	4.8	103.5	112.9	80.8	5.2	11.6	11	8.9	5.3		40	[601-608]	Used
	FALSE	High	[K].TEAEQQITEVFVLAER.[I]	1xTMTpro [N-Term]	1	3	P46013	0	160.7	146.7	180.7	158.5	180.7	117	4.4	6.4	101	91.4	98.8	8.8	6.5	14.1	4.1	6.5		60	[3099-3114]	Used
	FALSE	High	[R].TPKEEAQSLEDLAGFK.[E]	2xTMTpro [K3; K16]; 1xTMTpro [N-Term]	1	1	P46013	1	139.2	135	149.5	119.7	162.7	109.8	9	8.6	81.4	87.4	80.1	9.3	7.6	11.7	5.8	6.3		48	[1091-1106]; [2065-2080]	Used
	FALSE	High	[K].TPVQYSQQQNSPQK.[H]	1xTMTpro [K14]; 1xTMTpro [N-Term]	1	1	P46013	0	85.9	75.7	95.7	89.8	106.1	75.3	6.9	3	55.6	54.9	54.1	4.7	3.9	7.7		3.1		43	[347-360]	Used
	FALSE	High	[K].TSDTETEPSK.[T]	1xTMTpro [K10]; 1xTMTpro [N-Term]	1	2	P46013	0	432.9	374.6	448.2	377	465.4	325.4	24.7	22.4	275.3	285.6	264.6	25.9	42.2	32.7	26	17.7		11	[858-867]	Used
	FALSE	High	[R].TSGETTQTHTEPTGDSK.[S]	1xTMTpro [K17]; 1xTMTpro [N-Term]	1	2	P46013	0	220.7	189.2	243.2	201.8	246.9	156.2	7	9.6	117.7	126.2	124.3	11.9	13.9	10	5.2	4.9		34	[2504-2520]	Used
	FALSE	High	[K].TVSTANR.[S]	1xTMTpro [N-Term]	1	1	P46013	0																	Excluded by Method	27	[868-874]	Not Used
	FALSE	High	[K].VAEESGGQK.[S]	1xTMTpro [K9]; 1xTMTpro [N-Term]	1	1	P46013	0	89.6	70.2	98	92.2	106.9	85.3	2.7		47.5	59.2	40.2	3.2	1.9	5.2	2.8	4		40	[3169-3177]	Used
	FALSE	High	[K].VDMKEEPLAVSK.[L]	1xOxidation [M3]; 2xTMTpro [K4; K12]; 1xTMTpro [N-Term]	1	2	P46013	1	253.3	186	248.2	235.7	282.7	197	11	7.5	149.7	143.8	128.9	8.2	7.8	14.9	6.9	16.9		8	[2489-2500]	Used
	FALSE	High	[K].VDVEEEFFALR.[K]	1xTMTpro [N-Term]	1	1	P46013	0																	Excluded by Method	30	[1518-1528]	Not Used
	FALSE	High	[K].VEPVGDVVSTR.[D]	1xTMTpro [N-Term]	1	1	P46013	0	37.2	43.9	52.2	51.9	51.1	37.4	2.5	4.2	24.4	30.5	25	4.6	5.5	3		3.1		26	[2968-2978]	Used
	FALSE	High	[K].VEVKEELLAVGK.[L]	2xTMTpro [K4; K12]; 1xTMTpro [N-Term]	1	1	P46013	1	355.8	317.2	375.6	351	392.7	270.7	18.4	16.9	210.5	204.9	205.5	14.2	26.8	22.4	10.4	17.2		8	[2849-2860]	Used
	FALSE	High	[K].VGVKEEVLPVGK.[L]	2xTMTpro [K4; K12]; 1xTMTpro [N-Term]	1	1	P46013	1	80.3	60.1	90.5	92.8	103.2	81	4.3	6.3	39.9	48.8	37.4	6.7	8.7	8.3	6.1	2		12	[2006-2017]	Used
	FALSE	High	[K].VLMQNQK.[G]	1xOxidation [M3]; 1xTMTpro [K7]; 1xTMTpro [N-Term]	1	1	P46013	0	230.8	240.5	255.3	261.9	313.4	210.9	12.9	12.9	171.9	166.1	176.3	18.6	20.1	15	12.4	11.6		14	[3181-3187]	Used
	FALSE	High	[R].VLNNFISNQK.[M]	1xTMTpro [K10]; 1xTMTpro [N-Term]	1	2	P46013	0	195	172.1	199.2	186.5	221.3	156	8.5	3.3	130	126.8	110.6	8.2	16.1	14	8.5	12		28	[736-745]	Used
	FALSE	High	[K].VQVKEEPSAVK.[F]	2xTMTpro [K4; K11]; 1xTMTpro [N-Term]	1	2	P46013	1	189.5	136.5	163	159.4	197.9	139.4	6.4	6.1	91.8	90.3	82.4	8.1	8.6	11.9	5.4	7		33	[2731-2741]	Used
	FALSE	High	[K].VSGNPQVHIK.[N]	1xTMTpro [K10]; 1xTMTpro [N-Term]	1	1	P46013	0	168.5	176.7	214.1	181.7	218.7	150.8	5.7	3.2	129.3	129.8	125.2	10.9	15.4	13.7	5.3	12.7		12	[151-160]	Used
FALSE	High	Q14980	Nuclear mitotic apparatus protein 1 OS=Homo sapiens OX=9606 GN=NUMA1 PE=1 SV=2	58	124	179	123	238.1	18687.8	16641.4	20829	15877.8	17536.2	12516.4	1115.3	1060.6	9377.7	9760.6	9449.2	1040.2	1498.6	1201.5	706.1	878.9
	Checked	Confidence	Annotated Sequence	Modifications	# Proteins	# PSMs	Master Protein Accessions	# Missed Cleavages	Abundance: 130N, sample 1	Abundance: 127C, sample 2	Abundance: 132N, sample 3	Abundance: 127N, sample 4	Abundance: 129N, sample 5	Abundance: 131N, sample 6	Abundance: 133N, sample 7	Abundance: 131C, sample 8	Abundance: 129C, sample 9	Abundance: 134N, sample 10	Abundance: 126, sample 11	Abundance: 130C, sample 12	Abundance: 128N, sample 13	Abundance: 132C, sample 14	Abundance: 133C, sample 15	Abundance: 128C, sample 16	Quan Info	Ions Score (by Search Engine): Mascot	Positions in Proteins	Quan Usage
	FALSE	High	[R].AADALEEQQR.[C]	1xTMTpro [N-Term]	1	2	Q14980	0	113.7	102.4	112.8	84.7	86.8	65.5	2.7	2.7	49.5	52.4	53.4	1.1	4.4	3		3.4		58	[725-734]	Used
	FALSE	High	[R].AALMESQGQQQEER.[G]	1xOxidation [M4]; 1xTMTpro [N-Term]	1	3	Q14980	0	207.8	200.4	226.9	161	180.7	135.7	11.1	9.5	145.7	153.5	154	16.7	21.4	16.9	7.4	15		77	[986-999]	Used
	FALSE	High	[K].AAPASTK.[Q]	1xTMTpro [K7]; 1xTMTpro [N-Term]	1	1	Q14980	0																	Excluded by Method	30	[2034-2040]	Not Used
	FALSE	High	[R].AEELGQELK.[A]	1xTMTpro [K9]; 1xTMTpro [N-Term]	1	3	Q14980	0	589	600.1	694.8	501.8	559.9	417.4	27.5	38.5	303.9	325.6	321	26.2	48.3	35.6	19.8	28.5		46	[1322-1330]	Used
	FALSE	High	[R].AERDSALETLQGQLEEK.[A]	1xTMTpro [K17]; 1xTMTpro [N-Term]	1	1	Q14980	1	207.6	126.2	171.1	110.3	149.7	112.7	6.9	6.1	91.7	84.9	75.2	12.3	12.6	12.7	7.4	8.5		42	[1158-1174]	Used
	FALSE	High	[R].AGDRQPEWLEEQQGR.[Q]	1xTMTpro [N-Term]	1	1	Q14980	1																	Excluded by Method	14	[944-958]	Not Used
	FALSE	High	[K].AGEQQETASR.[E]	1xTMTpro [N-Term]	1	1	Q14980	0																	Excluded by Method	33	[926-935]	Not Used
	FALSE	High	[K].AHGLLAEENR.[G]	1xTMTpro [N-Term]	1	1	Q14980	0	70.9	52.4	75	48.5	53.5	37.1	3.4	6.1	40.5	30.6	39.6	5.5	2	4.2	3.2	1.6		52	[1443-1452]	Used
	FALSE	High	[R].ALQQVQEK.[E]	1xTMTpro [K8]; 1xTMTpro [N-Term]	1	1	Q14980	0	92	85	101.9	65.5	86.1	61.2	2.4	5	46.5	47.7	47.4	0.6	7	5.5		3.1		40	[884-891]	Used
	FALSE	High	[K].APVPSTCSSTFPEELSPPSHQAK.[R]	1xMethylthio [C7]; 1xTMTpro [K23]; 1xTMTpro [N-Term]	1	1	Q14980	0	132.9	136.3	154.7	119.6	149.4	93.7	5.8	7.7	92.6	91.8	97.1	4.6	16.3	11.9	4.8	7.4		12	[154-176]	Used
	FALSE	High	[R].AQADLALEK.[A]	1xTMTpro [K9]; 1xTMTpro [N-Term]	1	2	Q14980	0	366.8	354	422.7	328.3	345.8	246.5	21.2	20.6	156.7	141.7	164.5	14	18.1	24.3	12.5	11.3		50	[1016-1024]	Used
	FALSE	High	[K].AQELGHSQSALASAQR.[E]	1xTMTpro [N-Term]	1	3	Q14980	0	280.1	230.6	295.1	233.8	251.1	162.4	19	20.9	125.8	139	135.4	18	21.9	19.8	11.5	10.1		96	[1175-1190]	Used
	FALSE	High	[K].ARQELQEAK.[E]	1xTMTpro [K9]; 1xTMTpro [N-Term]	1	1	Q14980	1	245.9	268.1	348.3	251.1	240.5	157.3	17.8	9.6	138.7	155.3	139.2	11.6	16.6	18.8	7.5	6.9		23	[845-853]	Used
	FALSE	High	[R].ASMQPIQIAEGTGITTR.[Q]	1xOxidation [M3]; 1xTMTpro [N-Term]	1	1	Q14980	0																	Excluded by Method	34	[1968-1984]	Not Used
	FALSE	High	[K].ASYAEQLSMLK.[K]	1xOxidation [M9]; 1xTMTpro [K11]; 1xTMTpro [N-Term]	1	1	Q14980	0	242.8	219.2	266.5	216.2	220.1	165.4	10.9	14.8	111	114.4	119.9	13.6	15.6	15.6	9.8	14.8		32	[1431-1441]	Used
	FALSE	High	[R].ATSSTQSLAR.[L]	1xTMTpro [N-Term]	1	1	Q14980	0																	Excluded by Method	44	[1850-1859]	Not Used
	FALSE	High	[K].AVQAQGGESQQEAQR.[L]	1xTMTpro [N-Term]	1	1	Q14980	0																	No Quan Values	101	[1574-1588]	Not Used
	FALSE	High	[K].CLEEKNEILQGK.[L]	1xMethylthio [C1]; 2xTMTpro [K5; K12]; 1xTMTpro [N-Term]	1	3	Q14980	1	617.4	525.9	639.6	503.8	592.3	368.8	36.6	36	311.1	346.4	326.9	28.5	52.5	37	19.1	26.3		8	[375-386]	Used
	FALSE	High	[K].DAQIAMMQQR.[I]	2xOxidation [M6; M7]; 1xTMTpro [N-Term]	1	1	Q14980	0	211	192.6	231.9	182.2	212.2	141.1	9.1	14.2	114.9	105.1	109.7	7.6	15.3	15.1	6.8	6.9		42	[248-257]	Used
	FALSE	High	[K].DQLQEQLQALK.[E]	1xTMTpro [K11]; 1xTMTpro [N-Term]	1	1	Q14980	0	222.6	217.3	259.2	190.3	216.9	146.4	13.7	15.3	104.4	115.4	110.5	12.7	18.4	13.3	7.1	11.6		19	[698-708]	Used
	FALSE	High	[R].DSALETLQGQLEEK.[A]	1xTMTpro [K14]; 1xTMTpro [N-Term]	1	2	Q14980	0	439.4	375.5	482.8	378	407.9	313.4	40.1	39.7	233.9	231.8	235.4	55.8	68.1	63.8	33.1	31.7		47	[1161-1174]	Used
	FALSE	High	[R].DSAQTSVTQAQR.[E]	1xTMTpro [N-Term]	1	1	Q14980	0	22.9	28.2	28	24.4	29.8	18.6	2.3	2.1	13.5	12.1	10.4	2.1		2.1	2			68	[632-643]	Used
	FALSE	High	[R].EAEQMGNELER.[L]	1xOxidation [M5]; 1xTMTpro [N-Term]	1	2	Q14980	0																	Excluded by Method	34	[973-983]	Not Used
	FALSE	High	[K].EAEQTCR.[H]	1xMethylthio [C6]; 1xTMTpro [N-Term]	1	1	Q14980	0	65.3	60.1	70.8	53.6	60.2	42	1.3	3.9	36.7	32.5	28.2	1.5	2	3.4		3.3		18	[1668-1674]	Used
	FALSE	High	[R].EAQSTAR.[E]	1xTMTpro [N-Term]	1	1	Q14980	0																	Excluded by Method	24	[1497-1503]	Not Used
	FALSE	High	[K].EELEQASQAHGAR.[L]	1xTMTpro [N-Term]	1	1	Q14980	0																	Excluded by Method	56	[483-495]	Not Used
	FALSE	High	[R].EEVQSLR.[E]	1xTMTpro [N-Term]	1	1	Q14980	0																	Excluded by Method	10	[1292-1298]	Not Used
	FALSE	High	[R].EEVQSLREEAEK.[Q]	1xTMTpro [K12]; 1xTMTpro [N-Term]	1	1	Q14980	1	236.4	230.6	281.1	215.7	235.1	157.7	16.7	16.2	118	122.2	132.8	11.5	17.1	14.3	6.3	11.8		31	[1292-1303]	Used
	FALSE	High	[K].EGKDQELAK.[L]	2xTMTpro [K3; K9]; 1xTMTpro [N-Term]	1	1	Q14980	1																	Excluded by Method	3	[1060-1068]	Not Used
	FALSE	High	[K].EHASGSGAQSEAAGR.[T]	1xTMTpro [N-Term]	1	3	Q14980	0	180.3	177.8	225.3	143.7	179.9	120.2	11.6	6.4	84.4	89.8	90.8	6.8	9.2	5.6	2.5	2.4		100	[1100-1114]	Used
	FALSE	High	[K].EKEHASGSGAQSEAAGR.[T]	1xTMTpro [K2]; 1xTMTpro [N-Term]	1	1	Q14980	1	140.8	125.3	161.3	116.6	117.7	79.1	6.6	6.4	67.7	71	58.8	5.2	7.8	4.8	5.7	1.9		37	[1098-1114]	Used
	FALSE	High	[K].EKQAQLAQTLQQQEQASQGLR.[H]	1xTMTpro [K2]; 1xTMTpro [N-Term]	1	1	Q14980	1	216	157.6	209.1	151	157.2	118.4	10.2	9.1	72.8	83.3	76.7	7.6	5.8	10	6.9	7.9		122	[530-550]	Used
	FALSE	High	[R].EKYVQELAAVR.[A]	1xTMTpro [K2]; 1xTMTpro [N-Term]	1	1	Q14980	1																	Excluded by Method	5	[1474-1484]	Not Used
	FALSE	High	[R].ELAEAMAAQHTAESECEQLVK.[E]	1xOxidation [M6]; 1xMethylthio [C16]; 1xTMTpro [K21]; 1xTMTpro [N-Term]	1	2	Q14980	0	315.5	283.6	341.4	257.1	284.5	204.5	14.7	12.5	74.3	73.3	73.8	8.2	8.6		3.6	5		72	[788-808]	Used
	FALSE	High	[R].ELGELIPLR.[Q]	1xTMTpro [N-Term]	1	1	Q14980	0	75.6	76.6	84.1	56.4	72.9	51.2	5.7	9.8	40.9	44.6	48.4	5.4	9	11.3	7	3.4		33	[1405-1413]	Used
	FALSE	High	[K].ELSAALQDK.[K]	1xTMTpro [K9]; 1xTMTpro [N-Term]	1	1	Q14980	0	138.9	148.1	177.8	135	139.4	105.5	10.1	11.8	75.5	87.1	88	8.4	11.1	7.5	9	9.8		51	[365-373]	Used
	FALSE	High	[K].ELSAALQDKK.[C]	2xTMTpro [K9; K10]; 1xTMTpro [N-Term]	1	2	Q14980	1	145.9	130	150.9	105	116.4	83.7	7.4	6.6	65.7	65	69.2	6.2	13	5.6	2.3	8.1		11	[365-374]	Used
	FALSE	High	[K].EQAAEHYK.[L]	1xTMTpro [K8]; 1xTMTpro [N-Term]	1	2	Q14980	0	533.3	417.9	680.8	399.9	461.5	353.1	21.7	23.7	245.5	302	243.6	30	33.4	28.5	14.3	25.7		15	[1604-1611]	Used
	FALSE	High	[R].ERYEDSQQEEAQYGAMFQEQLMTLK.[E]	2xOxidation [M16; M22]; 1xTMTpro [K25]; 1xTMTpro [N-Term]	1	1	Q14980	1	42.1	39.4	51.9	38.8	37.2	33.6	1.9	2	29.2	31.1	28.6	2	4	5.4	3	4.4		14	[815-839]	Used
	FALSE	High	[K].FQVATDALK.[S]	1xTMTpro [K9]; 1xTMTpro [N-Term]	1	2	Q14980	0	104.4	93.8	117.5	88.6	96.6	68.1	20.1	14.7	68	69.1	69.6	17.3	22	15.4	8	12.6		40	[1700-1708]	Used
	FALSE	High	[R].GHFEEEK.[Q]	1xTMTpro [K7]; 1xTMTpro [N-Term]	1	1	Q14980	0	161.9	161.7	200.2	146.9	158.2	100.5	13.7	7.7	93.2	97.5	89.7	7.7	16.7	11.9	5.1	12.7		18	[455-461]	Used
	FALSE	High	[R].GLEAAQIK.[E]	1xTMTpro [K8]; 1xTMTpro [N-Term]	1	1	Q14980	0	90.5	100.5	97.1	82.3	98.1	63	12.1	7.4	54.8	47.7	43.4	4.5	6.6	5.1	8.3	12.3		34	[1071-1078]	Used
	FALSE	High	[R].GLEAAQIKELEELR.[Q]	1xTMTpro [K8]; 1xTMTpro [N-Term]	1	1	Q14980	1																	Excluded by Method	10	[1071-1084]	Not Used
	FALSE	High	[K].GSLEEEKR.[R]	1xTMTpro [K7]; 1xTMTpro [N-Term]	1	1	Q14980	1																	Excluded by Method	6	[716-723]	Not Used
	FALSE	High	[K].HLCQQLQAEQAAAEK.[R]	1xMethylthio [C3]; 1xTMTpro [K15]; 1xTMTpro [N-Term]	1	1	Q14980	0	41.5	66.6	67.1	342.4	413.6	310.3	9	12.3	43.7	35	36.4	3.2		7.8	11.4	24.5		36	[1365-1379]	Used
	FALSE	High	[K].HLCQQLQAEQAAAEKR.[H]	1xMethylthio [C3]; 1xTMTpro [K15]; 1xTMTpro [N-Term]	1	1	Q14980	1	167.6	145.3	164.9	132.5	136.6	97.4	7.3	6.3	67.6	75.6	64.4	9.2	8.8	4.9	6.8	4.4		34	[1365-1380]	Used
	FALSE	High	[R].HQVEQLSSSLK.[Q]	1xTMTpro [K11]; 1xTMTpro [N-Term]	1	1	Q14980	0	218.6	215.2	237.7	179.7	209.9	136.3	8	11.3	99.6	101.1	107.1	6.4	14.4	8.9	5.7	4.3		35	[551-561]	Used
	FALSE	High	[R].HREELEQSK.[Q]	1xTMTpro [K9]; 1xTMTpro [N-Term]	1	2	Q14980	1	427.1	376.6	473.1	341.1	373.3	284.8	18.8	17.5	186.1	200	188.2	15.4	27	25.2	8.8	16.7		12	[1381-1389]	Used
	FALSE	High	[K].KAAPASTK.[Q]	2xTMTpro [K1; K8]; 1xTMTpro [N-Term]	1	1	Q14980	1	374.5	353.1	452.8	345.6	371.8	285.8	14.9	15.3	208	199.7	204.7	11.9	25.1	17.2	10.9	9.2		11	[2033-2040]	Used
	FALSE	High	[R].KAGEQQETASR.[E]	1xTMTpro [K1]; 1xTMTpro [N-Term]	1	1	Q14980	1	316.7	288.9	368.9	246.1	287.6	204.9	18.9	16.7	155.6	147.6	145.2	15.4	18.9	13.2	5	10.7		29	[925-935]	Used
	FALSE	High	[KR].KELEEER.[SA]	1xTMTpro [K1]; 1xTMTpro [N-Term]	2	1	Q14980	1																	Excluded by Method	12	[755-761]	Not Used
	FALSE	High	[K].KLADSDQASK.[V]	2xTMTpro [K1; K10]; 1xTMTpro [N-Term]	1	3	Q14980	1	296.9	204.6	416.2	196.7	228.8	224.6	22.4	17.3	130.2	216.9	139.3	13.1	18.3	24.5	13.4	11.6		35	[1557-1566]	Used
	FALSE	High	[K].KLDVEEPDSANSSFYSTR.[S]	1xTMTpro [K1]; 1xTMTpro [N-Term]	1	2	Q14980	1	250	219.6	260.5	179.1	223.2	148.3	14	14.9	127.3	134	128.8	10	22.4	13.6	10.9	15.6		67	[1822-1839]	Used
	FALSE	High	[K].KLGNSLLR.[R]	1xTMTpro [K1]; 1xTMTpro [N-Term]	1	1	Q14980	1																	Excluded by Method	4	[2058-2065]	Not Used
	FALSE	High	[R].KINQLSEENGDLSFK.[L]	2xTMTpro [K1; K15]; 1xTMTpro [N-Term]	1	1	Q14980	1	290.3	265	350.7	258.4	292.9	183.5	18.6	18.1	149.7	187.2	153.5	21.2	29.4	19.5	10.4	10.4		48	[312-326]	Used
	FALSE	High	[K].KQQNQELQEQLR.[S]	1xTMTpro [K1]; 1xTMTpro [N-Term]	1	2	Q14980	1	220.8	155.4	248.9	166.3	191.4	137.2	9.4	7.4	99.6	128	95.5	10.9	8.9	5.1	7.7	4.6		30	[1625-1636]	Used
	FALSE	High	[R].KQSTTEAQK.[K]	2xTMTpro [K1; K9]; 1xTMTpro [N-Term]	1	2	Q14980	1																	Excluded by Method	14	[2024-2032]	Not Used
	FALSE	High	[R].KVEELQACVETAR.[Q]	1xMethylthio [C8]; 1xTMTpro [K1]; 1xTMTpro [N-Term]	1	1	Q14980	1	147	107	165.2	106.3	134.1	95.3	10.7	7.9	62.7	66.4	60	6.2	16.6	7.7	3.4	9.5		34	[651-663]	Used
	FALSE	High	[K].LADDLSTLQEK.[M]	1xTMTpro [K11]; 1xTMTpro [N-Term]	1	2	Q14980	0	459.4	395.2	474.3	374.9	407.8	291	47	46.4	201.9	191.1	210.5	46.1	63.3	43.2	36	40.2		58	[898-908]	Used
	FALSE	High	[K].LADSDQASK.[V]	1xTMTpro [K9]; 1xTMTpro [N-Term]	1	2	Q14980	0	190.2	171.2	236.3	140.9	172.9	138.5	15.6	7.8	102.9	113.6	95.4	10	11.2	14.2	5.1	3.4		46	[1558-1566]	Used
	FALSE	High	[R].IAELQQR.[N]	1xTMTpro [N-Term]	1	1	Q14980	0																	Excluded by Method	16	[1920-1926]	Not Used
	FALSE	High	[R].LALLNEK.[Q]	1xTMTpro [K7]; 1xTMTpro [N-Term]	1	2	Q14980	0	417.6	358.4	436.2	312.7	350.9	248	17.7	16.9	205.8	203.8	207.7	14.2	33.2	16.3	7.3	12.6		23	[261-267]	Used
	FALSE	High	[R].IATTTASAATAAAIGATPR.[A]	1xTMTpro [N-Term]	1	3	Q14980	0	203.5	170.4	229.8	256.7	190	146.1	10	10.2	91.2	90.1	92.5	24.3	55.1	29.2	8.6	12.7		52	[2090-2108]	Used
	FALSE	High	[K].LDVEEPDSANSSFYSTR.[S]	1xTMTpro [N-Term]	1	1	Q14980	0	101.6	94.2	104	70	76.6	62.1	2.8	4.8	56.8	52	41.7	3.5	4.1	5.2	4.7	6		68	[1823-1839]	Used
	FALSE	High	[K].LEILQQQLQVANEAR.[D]	1xTMTpro [N-Term]	1	3	Q14980	0	168.4	157	207	159.8	163.5	134.2	8.2	5.7	89.1	81.1	89.6	11.1	16.6	14.8	8.8	9		61	[617-631]	Used
	FALSE	High	[K].LEQQCQK.[EQ]	1xMethylthio [C5]; 1xTMTpro [K7]; 1xTMTpro [N-Term]	2	1	O00471; Q14980	0	184.3	186.5	237	161.1	200.4	150.2	12.9	9.8	110.3	124.7	125.9	9	21	15.4	8.3	9.2	Shared	30	[1132-1138]	Not Used
	FALSE	High	[R].LGHELQQAGLK.[T]	1xTMTpro [K11]; 1xTMTpro [N-Term]	1	2	Q14980	0	539.5	514.3	566.9	558.2	574.1	397.6	13.4	20.9	328.7	301.8	310.6	42.6	46.9	46.9	11.2	1.7		30	[1655-1665]	Used
	FALSE	High	[R].LGSPDYGNSALLSLPGYRPTTR.[S]	1xTMTpro [N-Term]	1	3	Q14980	0	62.1	46.1	58.3	53	54.4	32.2	2.8	5.2	29.3	31	36.7	2.9	2.9	2.3		2.8		52	[1860-1881]	Used
	FALSE	High	[R].IHGTEEGQQILK.[Q]	1xTMTpro [K12]; 1xTMTpro [N-Term]	1	1	Q14980	0	178.5	155.8	214.2	152.8	170.4	110.6	9.3	6	80.8	88.7	91.9	11.2	10.1	7.5	6.1	6.9		16	[43-54]	Used
	FALSE	High	[R].LLQAETASNSAR.[A]	1xTMTpro [N-Term]	1	2	Q14980	0	84.6	93.5	104.6	88.1	86.5	58.4	5.9	8.2	47.2	49.8	52.4	5.1	1.4	4		2.1		57	[1271-1282]	Used
	FALSE	High	[K].INQLSEENGDLSFK.[L]	1xTMTpro [K14]; 1xTMTpro [N-Term]	1	1	Q14980	0	45.8	44.4	54.2	42.6	44.8	27.4	6.1	3.7	22.2	23.3	22.9	3.7	4.9	6.7	2.2	1.9		94	[313-326]	Used
	FALSE	High	[R].LPPKVESLESLYFTPIPAR.[S]	1xTMTpro [K4]; 1xTMTpro [N-Term]	1	1	Q14980	1	42.6	32.1	40.8	32.2	32.4	22.1	1		20.5	30.2	18.3	1.4	2.1			2.3		43	[1763-1781]	Used
	FALSE	High	[R].LQAQLNELQAQLSQK.[E]	1xTMTpro [K15]; 1xTMTpro [N-Term]	1	1	Q14980	0	240.5	198.6	240.3	194.1	201.9	144	10.4	12.5	120	114.2	126.2	14.1	18.5	17.1	12.1	10.3		34	[1589-1603]	Used
	FALSE	High	[R].LQNALNEQR.[V]	1xTMTpro [N-Term]	1	1	Q14980	0	53.8	45	56.5	37.8	49.2	28.3	3.3		19.9	20.1	22.1	3.1	6.9	3.4	2.4	4.2		28	[1034-1042]	Used
	FALSE	High	[R].LQQLGEAHQAETEVLR.[R]	1xTMTpro [N-Term]	1	1	Q14980	0	55.1	64.4	68.1	49.8	53.5	42	7.2	8.5	30.7	30.6	28.1	4.5	3.9	4.4	6	1.6		45	[771-786]	Used
	FALSE	High	[R].LQQLGEAHQAETEVLRR.[E]	1xTMTpro [N-Term]	1	1	Q14980	1	108.7	88.2	95.3	92.2	83.5	59.7	4.1	6.1	53.5	39.8	50.1	2.7	3.9					51	[771-787]	Used
	FALSE	High	[K].LTAQVEQLEVFQR.[E]	1xTMTpro [N-Term]	1	2	Q14980	0	237.1	224.5	253	262.1	308.1	225.4	21.7	26.6	87.5	102	96.6	20.9	33.8	20.8	18.8	19.6		54	[1533-1545]	Used
	FALSE	High	[R].LVMAESEK.[S]	1xOxidation [M3]; 1xTMTpro [K8]; 1xTMTpro [N-Term]	1	1	Q14980	0	301.7	272.9	325.5	256.2	273.8	203.3	13.4	17.6	150.2	139.1	145.5	18.7	16.5	17.4	8.4	9.2		20	[1254-1261]	Used
	FALSE	High	[R].NSFYMGTCQDEPEQLDDWNR.[I]	1xOxidation [M5]; 1xMethylthio [C8]; 1xTMTpro [N-Term]	1	2	Q14980	0	96.8	96	114	79.4	94.4	65.7	9.8	6.1	55.5	57.9	52.1	3.3	18	6.4	3.4	6.2		61	[1900-1919]	Used
	FALSE	High	[K].QAAGGLR.[A]	1xTMTpro [N-Term]	1	1	Q14980	0																	Excluded by Method	30	[1390-1396]	Not Used
	FALSE	High	[K].QAASPLEPK.[E]	1xTMTpro [K9]; 1xTMTpro [N-Term]	1	2	Q14980	0	351.7	313.7	432.6	293	320.3	242.4	16.1	14.1	181.9	200.8	183.3	14.7	25.1	19.6	14.2	16.8		41	[268-276]	Used
	FALSE	High	[K].QAQLAQTLQQQEQASQGLR.[H]	1xTMTpro [N-Term]	1	2	Q14980	0	95.3	99.5	124.9	44.9	49	31.5	7.7	5.5	70.1	76.4	68.4	5.6	16.9	5.2		5.1		58	[532-550]	Used
	FALSE	High	[R].QDHAQQLATAAEER.[E]	1xTMTpro [N-Term]	1	3	Q14980	0	279.6	278	333.8	271.2	285.1	211.9	28.3	21.6	182.1	180.5	176.5	16.8	39.8	19.8	14.5	23.8		61	[579-592]	Used
	FALSE	High	[K].QEAATLAANNTQLQAR.[V]	1xTMTpro [N-Term]	1	2	Q14980	0	84.5	94.5	96.4	76.2	79.6	65.9	6.3	8.4	55.4	53.7	49.5	2.4	1.8	3.9	3.7	0.8		73	[420-435]	Used
	FALSE	High	[R].QELTSQAERAEELGQELK.[A]	1xTMTpro [K18]; 1xTMTpro [N-Term]	1	1	Q14980	1	203.6	145	196.1	142.9	156.4	101.2	3.9	5.2	75.6	78	93.7	9.3	5.6	9.2	4	7		27	[1313-1330]	Used
	FALSE	High	[R].QEQHEAQAQVAELELQLR.[S]	1xTMTpro [N-Term]	1	2	Q14980	0	171.6	148.4	193.5	139.6	144.3	105.4	16.2	15.3	74.7	82.5	83.9	10.8	17.8	12.7	10.5	12.7		94	[664-681]	Used
	FALSE	High	[R].QFCSTQAALQAMER.[E]	1xOxidation [M12]; 1xMethylthio [C3]; 1xTMTpro [N-Term]	1	1	Q14980	0	140.2	126.6	151.6	108.3	134.5	87.6	11.2	7.5	64.6	64.6	63.9	6.1	9.7	10	3.4	5.9		62	[959-972]	Used
	FALSE	High	[R].QFLEVELDQAR.[E]	1xTMTpro [N-Term]	1	2	Q14980	0	264.6	258.6	313.1	278	307	231.6	23.1	22.7	195.6	199.1	206.9	16.8	40.8	21.9	31.8	30.4		34	[1463-1473]	Used
	FALSE	High	[K].QKEQQLK.[E]	2xTMTpro [K2; K7]; 1xTMTpro [N-Term]	1	1	Q14980	1																	Excluded by Method	5	[562-568]	Not Used
	FALSE	High	[R].QKLTAQVEQLEVFQR.[E]	1xTMTpro [K2]; 1xTMTpro [N-Term]	1	1	Q14980	1	111.2	66.7	101	74.7	88.4	63.1	2.4	4.1	36.5	40.7	40.6	3.7	5	7.4	4.6	4.5		35	[1531-1545]	Used
	FALSE	High	[K].QLEALEKEK.[A]	2xTMTpro [K7; K9]; 1xTMTpro [N-Term]	1	1	Q14980	1																	Excluded by Method	2	[605-613]	Not Used
	FALSE	High	[K].QLKEQLAK.[K]	2xTMTpro [K3; K8]; 1xTMTpro [N-Term]	1	1	Q14980	1	253	165.8	228.5	163	174.6	131.7	8.1	8.9	119	110.4	98.4	14.5	17.5	12.3	8.4	10.8		5	[1089-1096]	Used
	FALSE	High	[R].QPEWLEEQQGR.[Q]	1xTMTpro [N-Term]	1	1	Q14980	0																	Excluded by Method	36	[948-958]	Not Used
	FALSE	High	[K].QQEQADSLER.[S]	1xTMTpro [N-Term]	1	2	Q14980	0	107.9	93.5	106.8	87.3	93.2	57.3	3.4	5	52.5	50.7	53.3	3.9	3.4	6.2		4		51	[1139-1148]	Used
	FALSE	High	[R].QQNELAELHANLAR.[A]	1xTMTpro [N-Term]	1	2	Q14980	0	156.5	118.9	158.9	118	139	108.9	10.1	9.8	81.2	87.8	83.1	7.2	10.6	7.6	2.1	7		60	[870-883]	Used
	FALSE	High	[K].QQNQELQEQLR.[S]	1xTMTpro [N-Term]	1	1	Q14980	0	113.8	103.7	124.3	89.1	92.5	67.3	8.4	6.9	55.4	60.5	59.7	7	11.4	6.7	3	5.5		67	[1626-1636]	Used
	FALSE	High	[R].QSMAFSILNTPK.[K]	1xOxidation [M3]; 1xTMTpro [K12]; 1xTMTpro [N-Term]	1	1	Q14980	0	218	206.3	244.4	200.5	212.6	145	11.7	14	116.1	113.9	121.4	7.8	13.2	11.4	10.7	12.8		24	[2046-2057]	Used
	FALSE	High	[K].QSTTEAQK.[K]	1xTMTpro [K8]; 1xTMTpro [N-Term]	1	1	Q14980	0	75.4	73.7	81.9	76.9	81.6	58.6	6.5	4.4	47	52.1	52.8	4.2	5.4	5.3	4			19	[2025-2032]	Used
	FALSE	High	[R].RAADALEEQQR.[C]	1xTMTpro [N-Term]	1	2	Q14980	1	69.5	56.2	77.1	57.9	65.8	42.6	6.3	6.5	33.1	31.3	34	3.8	8.8		2.8	2.8		51	[724-734]	Used
	FALSE	High	[R].RASMQPIQIAEGTGITTR.[Q]	1xOxidation [M4]; 1xTMTpro [N-Term]	1	1	Q14980	1	67.8	66.7	76.4	57.8	64.4	46	6.2	4.9	34.1	40.1	34.6	4.6	6.9	3.1	4	3.8		25	[1967-1984]	Used
	FALSE	High	[R].RSQAGVSSGAPPGR.[N]	1xTMTpro [N-Term]	1	1	Q14980	1	78.2	66.3	87	67	70.9	52.5	5.9	3.3	32.5	44.4	42.7	3.6	4.7	5.4	2.9	3.3		85	[1886-1899]	Used
	FALSE	High	[R].SAPASQASLR.[A]	1xTMTpro [N-Term]	1	1	Q14980	0																	Excluded by Method	35	[1840-1849]	Not Used
	FALSE	High	[R].SLEAQVAHADQQLR.[D]	1xTMTpro [N-Term]	1	1	Q14980	0	148	117.9	141	106.9	113.6	83.7	7.1	6.6	63	68.5	72.6	5.1	10.1	6.9	3.1	4		54	[1682-1695]	Used
	FALSE	High	[R].SLEQLQK.[E]	1xTMTpro [K7]; 1xTMTpro [N-Term]	1	1	Q14980	0	74.4	61.6	75.9	65.6	77	52.2	5.1	3.9	45.1	40.5	39.1	3.7	3.1	4.2	2.2	4.2		26	[1637-1643]	Used
	FALSE	High	[R].SLVEQHKR.[E]	1xTMTpro [K7]; 1xTMTpro [N-Term]	1	1	Q14980	1																	Excluded by Method	12	[745-752]	Not Used
	FALSE	High	[R].SNRDELELELAENR.[K]	1xTMTpro [N-Term]	1	2	Q14980	1	108.6	89.3	127.9	75.6	87.6	64.8	5.3	4.8	61.4	50.9	55	7.4	13.9	7.6		10.5		50	[228-241]	Used
	FALSE	High	[R].SQAGVSSGAPPGR.[N]	1xTMTpro [N-Term]	1	1	Q14980	0	25	21.7	23.4	18.6	22.5	14.3			12.9	12.6	11.6		2.5	2.8		0.3		75	[1887-1899]	Used
	FALSE	High	[R].SQAPLESSLDSLGDVFLDSGRK.[T]	1xTMTpro [K22]; 1xTMTpro [N-Term]	1	1	Q14980	1	78.3	69.4	86.8	66.6	76.2	51.9	5.5	4.5	53.1	55.2	49.2	5.6	8.7	4.1	3.4			77	[1782-1803]	Used
	FALSE	High	[R].SSALREEVQSLR.[E]	1xTMTpro [N-Term]	1	1	Q14980	1	56.7	43.7	63.2	40.5	54.4	41.5	7.1	2.3	31.3	27.2	28.9	5.2	9.5	5.3	3.2	4.7		17	[1287-1298]	Used
	FALSE	High	[K].TCYPLESRPSLSLGTITDEEMK.[T]	1xOxidation [M21]; 1xMethylthio [C2]; 1xTMTpro [K22]; 1xTMTpro [N-Term]	1	1	Q14980	0	84.6	64.7	74.4	57.7	66.1	46.8	5.7	6.1	38.9	44.6	39.9	5.2	7	4.8	8	8.4		15	[1936-1957]	Used
	FALSE	High	[R].TEPTGPK.[L]	1xTMTpro [K7]; 1xTMTpro [N-Term]	1	2	Q14980	0	161.8	127	148	114.8	133.2	98.4	13.6	6.8	71.2	67.8	68.2	5.6	6.8	8.2	4.8	7.3		27	[1115-1121]	Used
	FALSE	High	[K].TGDPQETLR.[R]	1xTMTpro [N-Term]	1	1	Q14980	0																	Excluded by Method	22	[1958-1966]	Not Used
	FALSE	High	[K].TKEAEQTCR.[H]	1xMethylthio [C8]; 1xTMTpro [K2]; 1xTMTpro [N-Term]	1	1	Q14980	1	324.8	255.4	360.6	258.3	246.5	193	15.8	12.3	165.3	169.3	138.8	21.6	24.3	23	10.6	14.4		3	[1666-1674]	Used
	FALSE	High	[R].TQPDGTSVPGEPASPISQR.[L]	1xTMTpro [N-Term]	1	1	Q14980	0																	Excluded by Method	27	[1744-1762]	Not Used
	FALSE	High	[R].TTQIINITMTK.[K]	1xOxidation [M9]; 1xTMTpro [K11]; 1xTMTpro [N-Term]	1	2	Q14980	0	435.9	391.3	457.6	355.9	409	264.5	32.8	25.8	233	236.8	232.8	25.1	32.2	28.3	21.2	26.3		24	[1811-1821]	Used
	FALSE	High	[K].VAGIESHSELQISR.[Q]	1xTMTpro [N-Term]	1	2	Q14980	0	131.9	109.7	130.5	96.2	122.6	75.6	6.9	6.6	55.6	63	53.1	8.3	9.9	5.1	2.3			46	[856-869]	Used
	FALSE	High	[R].VAQEKDQLQEQLQALK.[E]	2xTMTpro [K5; K16]; 1xTMTpro [N-Term]	1	1	Q14980	1	155	158.5	172	142.7	156.6	106.2	6.3	7.4	83	70.2	79.1	15.6	8	19.3	5.6	6		43	[693-708]	Used
	FALSE	High	[R].VASENLR.[Q]	1xTMTpro [N-Term]	1	2	Q14980	0	140.5	107.7	132.7	113.4	132.2	75.9	5.7	4.8	50.9	47.6	45.8	6.6	1.2	2.9	3.1	4.3		29	[1306-1312]	Used
	FALSE	High	[K].VASSSSGNNFLSGSPASPMGDILQTPQFQMR.[R]	2xOxidation [M19; M30]; 1xTMTpro [N-Term]	1	2	Q14980	0	38.1	34.7	47.4	38.3	36.3	29.8	2.2		19.8	17.9	19	1.8		2.6		1.6		71	[187-217]	Used
	FALSE	High	[R].VCPPHLK.[T]	1xMethylthio [C2]; 1xTMTpro [K7]; 1xTMTpro [N-Term]	1	2	Q14980	0	509.6	465.7	623.2	455.4	514.4	367.9	32.3	27.8	266.7	310.9	256	28.2	29.3	30.9	20.6	19.8		11	[1929-1935]	Used
	FALSE	High	[R].VEMLETER.[G]	1xOxidation [M3]; 1xTMTpro [N-Term]	1	1	Q14980	0																	Excluded by Method	11	[436-443]	Not Used
	FALSE	High	[K].VESLESLYFTPIPAR.[S]	1xTMTpro [N-Term]	1	2	Q14980	0	103.9	105.9	146.5	92.7	111.9	80.3	9.3	5.6	72	84.9	80.7	7.4	5.1	10.6	9.2	4.2		38	[1767-1781]	Used
	FALSE	High	[K].VLEGSELELAK.[M]	1xTMTpro [K11]; 1xTMTpro [N-Term]	1	1	Q14980	0	420.6	398	443.8	334.6	367.4	250.2	26.6	21.8	215.8	209.6	237.5	25.9	34	31.4	15	23.4		22	[87-97]	Used
	FALSE	High	[K].YVQELAAVR.[A]	1xTMTpro [N-Term]	1	1	Q14980	0																	Excluded by Method	25	[1476-1484]	Not Used
FALSE	High	Q14204	Cytoplasmic dynein 1 heavy chain 1 OS=Homo sapiens OX=9606 GN=DYNC1H1 PE=1 SV=5	31	134	165	134	532.1	10673.7	8701	12005.5	5358.9	9116.6	4320.6	1325.9	1130.2	19253	21409.3	19626.4	1271.9	4953.2	1633.9	1187.3	1946.8
	Checked	Confidence	Annotated Sequence	Modifications	# Proteins	# PSMs	Master Protein Accessions	# Missed Cleavages	Abundance: 130N, sample 1	Abundance: 127C, sample 2	Abundance: 132N, sample 3	Abundance: 127N, sample 4	Abundance: 129N, sample 5	Abundance: 131N, sample 6	Abundance: 133N, sample 7	Abundance: 131C, sample 8	Abundance: 129C, sample 9	Abundance: 134N, sample 10	Abundance: 126, sample 11	Abundance: 130C, sample 12	Abundance: 128N, sample 13	Abundance: 132C, sample 14	Abundance: 133C, sample 15	Abundance: 128C, sample 16	Quan Info	Ions Score (by Search Engine): Mascot	Positions in Proteins	Quan Usage
	FALSE	High	[R].AELGEYIR.[R]	1xTMTpro [N-Term]	1	1	Q14204	0																	Excluded by Method	0	[2512-2519]	Not Used
	FALSE	High	[K].AERPDVDEK.[R]	1xTMTpro [K9]; 1xTMTpro [N-Term]	1	2	Q14204	0	128.7	64.2	179	43.5	96.7	50.8	22.4	20.7	202.8	324.8	157.2	14.3	46.1	20.2	15.5	17.8		10	[3719-3727]	Used
	FALSE	High	[K].AERPDVDEKR.[S]	1xTMTpro [K9]; 1xTMTpro [N-Term]	1	1	Q14204	1	64.4	50.3	69.1	21.3	52.7	33.5	5.3	5.6	110.5	125.7	105.6	12.4	28	9.6	6.6	11.7		5	[3719-3728]	Used
	FALSE	High	[K].AKEALELTDTGLLSGSEER.[V]	1xTMTpro [K2]; 1xTMTpro [N-Term]	1	1	Q14204	1	109	79	133.3	35.7	81	38.1	13.3	11.7	197.9	268.5	164.6	10.4	46.3	18.2	15	14.3		72	[1300-1318]	Used
	FALSE	High	[K].ALEHAFQLEHIMDLTR.[L]	1xOxidation [M12]; 1xTMTpro [N-Term]	1	1	Q14204	0	78.4	81.4	90.6	76.7	73.2	45.1	11	19.2	139.2	136.4	134.3	19.8	33.8	18	19.3	19.3		38	[2436-2451]	Used
	FALSE	High	[K].ALGHQLGR.[F]	1xTMTpro [N-Term]	1	1	Q14204	0																	Excluded by Method	30	[1918-1925]	Not Used
	FALSE	High	[K].ANEVEQMIR.[D]	1xOxidation [M7]; 1xTMTpro [N-Term]	1	2	Q14204	0																	Excluded by Method	19	[3430-3438]	Not Used
	FALSE	High	[K].ASVVTLPVYLNFTR.[A]	1xTMTpro [N-Term]	1	2	Q14204	0																	No Quan Values	26	[4602-4615]	Not Used
	FALSE	High	[R].CYLTMTQALEAR.[L]	1xOxidation [M5]; 1xMethylthio [C1]; 1xTMTpro [N-Term]	1	1	Q14204	0	78.6	77	112.1	55.6	74.3	56.1	21.3	21	134.4	154	125.1	43.1	46.3	26.1	16.9	26.3		32	[1888-1899]	Used
	FALSE	High	[R].DAATIMQPYFTSNGLVTK.[A]	1xOxidation [M6]; 1xTMTpro [K18]; 1xTMTpro [N-Term]	1	1	Q14204	0	90.4	75.7	109.7	38.9	71.5	32.7	16	12.6	179.7	174.3	150.8	7	48	16.4	9.6	15.5		49	[2418-2435]	Used
	FALSE	High	[K].DHLYGTLDPNTR.[E]	1xTMTpro [N-Term]	1	1	Q14204	0	74.2	68.4	84.4	31	62.9	23.3	5.1	4.6	167.8	150.9	149.3	9.7	37.3	9.1	4.7	8.7		51	[2262-2273]	Used
	FALSE	High	[R].DLEASIAR.[Y]	1xTMTpro [N-Term]	1	1	Q14204	0	27.6	19.9	30.8	10.6	20.9	7.5	0.4	4.3	50.1	63.7	53.8	1.3	12.1	3.9	2.1	2		36	[3439-3446]	Used
	FALSE	High	[K].DLFQVAFNR.[V]	1xTMTpro [N-Term]	1	1	Q14204	0	64.1	60.9	75	40.2	61.4	40.5	8.4	6.9	89.5	106.1	96.6	7.6	23.4	7.1	5.1	8.7		21	[3862-3870]	Used
	FALSE	High	[K].DIQMPDGIR.[R]	1xOxidation [M4]; 1xTMTpro [N-Term]	1	1	Q14204	0																	Excluded by Method	18	[4293-4301]	Not Used
	FALSE	High	[R].DLSSQLLK.[V]	1xTMTpro [K8]; 1xTMTpro [N-Term]	1	1	Q14204	0	64.8	47.8	67.4	24.7	45.8	25.5	6.4	3.5	126.5	141.5	123.2	8.6	34.5	9.6	6.9	8.5		29	[387-394]	Used
	FALSE	High	[R].DPTVEFPPDLCSR.[V]	1xMethylthio [C11]; 1xTMTpro [N-Term]	1	3	Q14204	0	140.7	127.4	174.5	117.7	150.7	87.7	18.3	19.9	200.8	222	203.7	19.5	64.2	19.4	21.5	25		15	[3683-3695]	Used
	FALSE	High	[K].DQQEAEK.[K]	1xTMTpro [K7]; 1xTMTpro [N-Term]	1	1	Q14204	0	83.8	78.3	83.7	49.9	80.1	42.8	7.9	9.4	128.6	140.8	145	13	42.4	9.1	10.4	21.5		16	[3246-3252]	Used
	FALSE	High	[K].DQQEAEKK.[K]	2xTMTpro [K7; K8]; 1xTMTpro [N-Term]	1	1	Q14204	1	110.7	80.3	137.5	42.3	96.5	50.2	6.2	10.7	218.5	252.3	198.8	14	58	16	13.6	12.1		3	[3246-3253]	Used
	FALSE	High	[K].DSAIQQQVANLQMK.[I]	1xOxidation [M13]; 1xTMTpro [K14]; 1xTMTpro [N-Term]	1	1	Q14204	0																	Excluded by Method	22	[1229-1242]	Not Used
	FALSE	High	[K].DYIPVDQEELR.[D]	1xTMTpro [N-Term]	1	2	Q14204	0	88.1	75.4	99	37.6	67.4	27.9	5.9	8	198.9	183.7	184.2	10.1	45.1	15.1	9.2	17		34	[2880-2890]	Used
	FALSE	High	[K].DYIPVDQEELRDYVK.[A]	1xTMTpro [K15]; 1xTMTpro [N-Term]	1	1	Q14204	1	90.4	57.2	85.4	30.8	60.4	27.2	11.1	8.6	150.6	167.8	143.5	7.9	34.7	12.6	12.3	18.2		19	[2880-2894]	Used
	FALSE	High	[R].EAAEVTR.[K]	1xTMTpro [N-Term]	1	1	Q14204	0	63.2	59	77.1	28.5	50.6	21.7	2.4	6.4	125.1	142.7	129.6	8.8	27.6	7.7	5.5	12.5		17	[3776-3782]	Used
	FALSE	High	[K].EALELTDTGLLSGSEER.[V]	1xTMTpro [N-Term]	1	2	Q14204	0	68.6	61	78.2	33.6	63.2	19.6	9.8	7.9	134.1	149.2	134.4	7.2	44.1	13.2	9.1	14.5		59	[1302-1318]	Used
	FALSE	High	[K].EDLDKVEPAVIEAQNAVK.[S]	2xTMTpro [K5; K18]; 1xTMTpro [N-Term]	1	1	Q14204	1	91.2	62	94.1	42.9	76.2	26.8	13	12.8	184.4	194.1	185.3	12.5	46.9	12.5	12.5	21		70	[3280-3297]	Used
	FALSE	High	[R].EGEEVMFK.[T]	1xOxidation [M6]; 1xTMTpro [K8]; 1xTMTpro [N-Term]	1	1	Q14204	0	395.8	312.4	398.9	164	318.1	132.8	42.3	44.5	771.8	871.2	805.1	42.6	178.6	60.1	50.7	64.1		17	[1680-1687]	Used
	FALSE	High	[R].EHSNPNYDK.[T]	1xTMTpro [K9]; 1xTMTpro [N-Term]	1	1	Q14204	0																	Excluded by Method	14	[1984-1992]	Not Used
	FALSE	High	[K].EQPWVSVQPR.[K]	1xTMTpro [N-Term]	1	1	Q14204	0	15.2	11.3	15.6	28.8	12.3	7.7	2	3.6	24.6	22.9	25	2.4	4			5.3		26	[1348-1357]	Used
	FALSE	High	[K].ETVDQVEELR.[R]	1xTMTpro [N-Term]	1	1	Q14204	0																	Excluded by Method	43	[3210-3219]	Not Used
	FALSE	High	[K].ETVDQVEELRR.[D]	1xTMTpro [N-Term]	1	1	Q14204	1	82.9	63.8	91.4	34.9	62.8	31.4	9.4	7.7	154.3	181.1	180.8	9.6	43	11.4	8.7	14.4		32	[3210-3220]	Used
	FALSE	High	[R].EWTDGLFTHVLR.[K]	1xTMTpro [N-Term]	1	1	Q14204	0	68.3	56.1	83.3	45.3	63.6	31.9	7.4	4.1	119.1	129.6	126.6	8.3	35.5	10.3	7.2	13.9		43	[2274-2285]	Used
	FALSE	High	[R].EYQTQLIQR.[V]	1xTMTpro [N-Term]	1	1	Q14204	0																	Excluded by Method	6	[603-611]	Not Used
	FALSE	High	[K].FLSDPQVHTVLVER.[S]	1xTMTpro [N-Term]	1	1	Q14204	0	156.3	155	181.2	100	139.7	73.5	24.3	18.3	193.5	199	193.9	24	57.5	32	16.5	25.8		9	[68-81]	Used
	FALSE	High	[K].FNYGFEYLGVQDK.[L]	1xTMTpro [K13]; 1xTMTpro [N-Term]	1	1	Q14204	0	179.2	136.6	169	67	126.6	58.9	21.5	18	318.8	343.5	325.5	18.9	82.8	22.9	16.9	39		34	[1866-1878]	Used
	FALSE	High	[R].FQSISTEFLALMK.[K]	1xOxidation [M12]; 1xTMTpro [K13]; 1xTMTpro [N-Term]	1	1	Q14204	0																	No Quan Values	32	[1568-1580]	Not Used
	FALSE	High	[R].FTQDTQPHYIYSPR.[E]	1xTMTpro [N-Term]	1	1	Q14204	0	39.7	26.7	40.8	16.1	31.6	8	3.6	3.6	60.7	70.1	64.1	3.4	15.1	4.1	3.7	5.2		34	[2784-2797]	Used
	FALSE	High	[K].GKEDEGEEAASPMLQIQR.[D]	1xOxidation [M13]; 1xTMTpro [K2]; 1xTMTpro [N-Term]	1	1	Q14204	1	293	215.9	304.2	103.3	239	91.7	36.3	31.5	550.2	619.8	592.7	23.6	155.9	39.4	24.7	55.8		69	[2400-2417]	Used
	FALSE	High	[R].GNEIVLSAGSTPR.[I]	1xTMTpro [N-Term]	1	1	Q14204	0	117.7	102.4	119.6	55.3	90.1	49.8	19.8	12.7	210.6	213.9	213.6	11.1	47.2	20	12	22.5		52	[3911-3923]	Used
	FALSE	High	[R].GTFDNAETK.[K]	1xTMTpro [K9]; 1xTMTpro [N-Term]	1	1	Q14204	0	75	64.2	76.9	52	79.1	48.2	5.6	2.8	87.5	91	99.8	8.4	20.4	8.4	4.3	13.1		34	[1091-1099]	Used
	FALSE	High	[R].GTFDNAETKK.[E]	2xTMTpro [K9; K10]; 1xTMTpro [N-Term]	1	1	Q14204	1																	Excluded by Method	7	[1091-1100]	Not Used
	FALSE	High	[K].GTVGEPTYDAEFQHFLR.[G]	1xTMTpro [N-Term]	1	1	Q14204	0																	No Quan Values	71	[3894-3910]	Not Used
	FALSE	High	[R].GVAVLCTE.[-]	1xMethylthio [C6]; 1xTMTpro [N-Term]	1	2	Q14204	0	304.6	257.4	413.7	225.8	278.2	119.6	54.5	32.3	621.7	656.2	622.9	34.5	161.9	61.6	37.6	58.1		22	[4639-4646]	Used
	FALSE	High	[K].HFPNIDR.[E]	1xTMTpro [N-Term]	1	1	Q14204	0	32.2	33.9	47	18.7	28.1	12.8	6.3		62.4	71.7	61.8	2.6	14.6	6.5		7		16	[2857-2863]	Used
	FALSE	High	[K].HLLPVETQR.[F]	1xTMTpro [N-Term]	1	1	Q14204	0	69.4	48.9	73.7	29.9	52.9	24	6.3	5.6	141.2	153.7	127	8.7	30.5	7.6	6	14.7		27	[1559-1567]	Used
	FALSE	High	[K].KEFGPVVIDYGK.[V]	2xTMTpro [K1; K12]; 1xTMTpro [N-Term]	1	1	Q14204	1	149.2	102.7	182.5	52.6	109.8	53.7	24.1	17.2	262.5	364.7	255.3	11.5	49.4	26.2	19.7	26.3		47	[1100-1111]	Used
	FALSE	High	[R].KFLSDPQVHTVLVER.[S]	1xTMTpro [K1]; 1xTMTpro [N-Term]	1	1	Q14204	1																	Excluded by Method	0	[67-81]	Not Used
	FALSE	High	[R].KYTGEDFDEDLR.[T]	1xTMTpro [K1]; 1xTMTpro [N-Term]	1	1	Q14204	1																	Excluded by Method	18	[2966-2977]	Not Used
	FALSE	High	[R].LAETVFNFQEK.[V]	1xTMTpro [K11]; 1xTMTpro [N-Term]	1	1	Q14204	0	179.6	153.2	200.1	107.8	179.2	79.5	28.4	19.3	349.9	381.6	379.8	28.9	95.4	38.2	18.4	37.9		28	[836-846]	Used
	FALSE	High	[K].LDMEIER.[I]	1xOxidation [M3]; 1xTMTpro [N-Term]	1	1	Q14204	0	190.6	169.2	198	79.9	155.4	60.1	11.9	15.4	381.6	431.3	396.5	15.4	109.5	23	18.5	38.1		12	[903-909]	Used
	FALSE	High	[K].LEDDAKDNQQK.[A]	2xTMTpro [K6; K11]; 1xTMTpro [N-Term]	1	2	Q14204	1	103.6	64	112.7	50.3	81.9	37.9	10.3	17.8	152.3	180.9	142.4	8	36.8	12.3	8.7	18.3		11	[3419-3429]	Used
	FALSE	High	[R].LEGVEGVAHIIDPK.[A]	1xTMTpro [K14]; 1xTMTpro [N-Term]	1	1	Q14204	0	154.2	124.1	187.7	68.2	123.3	54.3	15.6	16.7	329.3	336.4	333.6	11.8	84.6	20.8	14.7	23.8		54	[2244-2257]	Used
	FALSE	High	[R].LFLTMEINPK.[V]	1xOxidation [M5]; 1xTMTpro [K10]; 1xTMTpro [N-Term]	1	1	Q14204	0	144.3	137.3	154.9	63.1	139	53.9	18.1	13	329.7	325	305.3	17.7	85.7	26.6	14.8	31.6		28	[4124-4133]	Used
	FALSE	High	[R].IFVFEPPPGVK.[A]	1xTMTpro [K11]; 1xTMTpro [N-Term]	1	2	Q14204	0	142.4	105.7	150.5	58.8	112.3	45.3	8.6	10.7	283	316.2	306.3	18	65.7	20.7	16.7	29		13	[4144-4154]	Used
	FALSE	High	[R].LGGSPFGPAGTGK.[T]	1xTMTpro [K13]; 1xTMTpro [N-Term]	1	2	Q14204	0	123.8	84.9	118.6	57.7	108.2	46	19	13.8	210	217.4	244.4	15.6	50.4	17.8	13	27.8		8	[1900-1912]	Used
	FALSE	High	[R].LLNTFLER.[L]	1xTMTpro [N-Term]	1	2	Q14204	0																	Excluded by Method	20	[4264-4271]	Not Used
	FALSE	High	[R].IMFEVQDLK.[Y]	1xOxidation [M2]; 1xTMTpro [K9]; 1xTMTpro [N-Term]	1	1	Q14204	0	117.2	89	131.3	47.7	87.4	35.2	12.7	11.2	244.9	266	242.4	12.8	55.3	12.7	11.8	27		38	[2341-2349]	Used
	FALSE	High	[K].INMLVIELK.[S]	1xOxidation [M3]; 1xTMTpro [K9]; 1xTMTpro [N-Term]	1	1	Q14204	0																	Excluded by Method	12	[1396-1404]	Not Used
	FALSE	High	[K].LNTQEIFDDWAR.[K]	1xTMTpro [N-Term]	1	1	Q14204	0	20.6	9.5	17.9	11.7	17.1	9.1	2.3	2.4	30.3	37.5	27.4	4.3	8.7	5	2.4	4.2		47	[693-704]	Used
	FALSE	High	[R].IQFVGACNPPTDPGR.[K]	1xMethylthio [C7]; 1xTMTpro [N-Term]	1	2	Q14204	0	173.3	187.4	195.4	136	160	115.8	50.1	49.1	220.8	210.5	224	4.1	41.1	12	42.5	46.1		27	[2706-2720]	Used
	FALSE	High	[K].LQGEFQLR.[L]	1xTMTpro [N-Term]	1	1	Q14204	0	11.5	11.9	21.1	6.9	15.7	8.4		2.8	21.7	24.3	25.3	2.8	6.8			3.6		12	[3734-3741]	Used
	FALSE	High	[R].IQGLTVEQAEAVVR.[L]	1xTMTpro [N-Term]	1	1	Q14204	0	87.4	74.6	96.7	38.2	63	30.3	13.6	8.5	157.6	175	167	14.6	36.6	15.5	7.6	15		48	[3924-3937]	Used
	FALSE	High	[R].LSCLPAFK.[D]	1xMethylthio [C3]; 1xTMTpro [K8]; 1xTMTpro [N-Term]	1	1	Q14204	0	21.5	20.3	24.9	9.7	17.3	8.7	1.1	2.2	40.7	45.3	46.7	2.9	12.6	2.9		3.6		17	[3938-3945]	Used
	FALSE	High	[R].LSLPPNVR.[I]	1xTMTpro [N-Term]	1	1	Q14204	0																	Excluded by Method	12	[2333-2340]	Not Used
	FALSE	High	[R].ITNQVIYLNPPIEECR.[Y]	1xMethylthio [C15]; 1xTMTpro [N-Term]	1	1	Q14204	0	30.8	31.7	36.8	13.7	31.9	9.1	5.7	3.9	69.2	70.4	62.6	5.4	27.5	6.9	4.2	10.6		27	[964-979]	Used
	FALSE	High	[R].LVEDEER.[R]	1xTMTpro [N-Term]	1	1	Q14204	0	102.3	88.7	118.5	43.4	88.5	33.3	17.9	7.3	185.4	210.4	204.7	13.9	54.7	16.5	10.4	15.8		27	[2837-2843]	Used
	FALSE	High	[R].LVEDEERR.[W]	1xTMTpro [N-Term]	1	1	Q14204	1	48	40.5	59.5	21	41.5	18.9	4.2	4.5	107	117.1	110.4	5.4	26.6	7.9	4.1	10.3		29	[2837-2844]	Used
	FALSE	High	[K].LVQTPLTDR.[C]	1xTMTpro [N-Term]	1	1	Q14204	0	35.3	36	40.2	22.2	39.5	19.3	5.3	2.4	52.5	57.1	61.3	5.8	14.7	5.3	4.2	2.9		31	[1879-1887]	Used
	FALSE	High	[R].IWAHEALR.[L]	1xTMTpro [N-Term]	1	1	Q14204	0	86.1	65.9	94.2	47.2	64.3	34.3	5.8	5	121.2	155.1	131.7	5.7	33	12.7	6.2	13.2		38	[2824-2831]	Used
	FALSE	High	[K].MDLEKPNYIVPDYMPVVYDK.[L]	2xOxidation [M1; M14]; 2xTMTpro [K5; K20]; 1xTMTpro [N-Term]	1	1	Q14204	0	105.5	83.9	110.2	53.4	83.1	38.6	18.9	11.4	222.2	230.5	205.9	15.9	58.9	18.1	14.6	26.7		21	[3113-3132]	Used
	FALSE	High	[K].MQMLEDEDDLAYAETEK.[K]	2xOxidation [M1; M3]; 1xTMTpro [K17]; 1xTMTpro [N-Term]	1	2	Q14204	0	87.4	78.2	110.6	40.1	82.9	31.8	14.4	8	192.4	211.1	203.7	13.1	49	14.4	8.6	15.6		45	[4346-4362]	Used
	FALSE	High	[K].MQMLEDEDDLAYAETEKK.[T]	2xOxidation [M1; M3]; 2xTMTpro [K17; K18]; 1xTMTpro [N-Term]	1	1	Q14204	1																	Excluded by Method	75	[4346-4363]	Not Used
	FALSE	High	[K].MVKDQQEAEK.[K]	1xOxidation [M1]; 2xTMTpro [K3; K10]; 1xTMTpro [N-Term]	1	1	Q14204	1																	Excluded by Method	6	[3243-3252]	Not Used
	FALSE	High	[K].NAAANDK.[L]	1xTMTpro [K7]; 1xTMTpro [N-Term]	1	1	Q14204	0	94.4	58.9	110.4	34.1	81.5	27	11.9	7	185.8	215.1	152.6	9	51	16.1	9.6	15.9		23	[3233-3239]	Used
	FALSE	High	[R].NLHVVFTMNPSSEGLK.[D]	1xOxidation [M8]; 1xTMTpro [K16]; 1xTMTpro [N-Term]	1	1	Q14204	0	55.2	63	65.7	62.2	95.3	50.9	19.7	16.2	111.9	133	116.6	10.2	40.2	15.7	13.3	26.2		41	[3061-3076]	Used
	FALSE	High	[R].NLHVVFTMNPSSEGLKDR.[A]	1xOxidation [M8]; 1xTMTpro [K16]; 1xTMTpro [N-Term]	1	1	Q14204	1	34	29.8	39.1	18	27	13	2		65.6	69.3	65.1	5.2	17		3.3	2.6		25	[3061-3078]	Used
	FALSE	High	[R].NTISLLVAGLK.[K]	1xTMTpro [K11]; 1xTMTpro [N-Term]	1	1	Q14204	0																	No Quan Values	13	[799-809]	Not Used
	FALSE	High	[R].NVAQYNANHPDFPMQIEQLER.[Y]	1xOxidation [M14]; 1xTMTpro [N-Term]	1	1	Q14204	0	38.1	29.5	46.4	21.2	35.1	14.1	5.7	2.8	79.6	87	75.8	4.3	21.5	7.4	6.6	6.5		41	[2468-2488]	Used
	FALSE	High	[K].NVVHELR.[I]	1xTMTpro [N-Term]	1	1	Q14204	0	139.7	115.3	148.9	55.6	111.1	49.3	19.6	12.6	279.3	317.6	294.7	16	79.6	16.6	15.4	21.6		43	[957-963]	Used
	FALSE	High	[K].NYMSNPSYNYEIVNR.[A]	1xOxidation [M3]; 1xTMTpro [N-Term]	1	2	Q14204	0	32.5	23.3	38.6	15.2	26.8	18.4	4.9	3.6	66.2	64.7	56.6	0.1	14.3	6.2	3.8	4.7		84	[3370-3384]	Used
	FALSE	High	[K].QALETVNDYNPLMK.[D]	1xOxidation [M13]; 1xTMTpro [K14]; 1xTMTpro [N-Term]	1	1	Q14204	0																	Excluded by Method	96	[324-337]	Not Used
	FALSE	High	[R].QDLADVVQVCEGK.[K]	1xMethylthio [C10]; 1xTMTpro [K13]; 1xTMTpro [N-Term]	1	2	Q14204	0	98.1	77.5	110.4	48.5	86.4	42.2	9.8	9.4	181.5	221	202.5	10.9	54.2	15.8	12.1	23.5		106	[4429-4441]	Used
	FALSE	High	[R].QLIAQVMLYSQGFR.[T]	1xOxidation [M7]; 1xTMTpro [N-Term]	1	1	Q14204	0																	No Quan Values	17	[2047-2060]	Not Used
	FALSE	High	[K].QLQNISLAAASGGAK.[E]	1xTMTpro [K15]; 1xTMTpro [N-Term]	1	2	Q14204	0	163.2	142.2	183.8	92.1	146.1	68.7	26.2	18.2	297.8	325.2	296.9	22.5	75.3	28.3	19.3	36.6		21	[4488-4502]	Used
	FALSE	High	[R].QLTAYMK.[R]	1xOxidation [M6]; 1xTMTpro [K7]; 1xTMTpro [N-Term]	1	1	Q14204	0	136.3	112.6	156.5	75.2	110.6	65.7	16	16.1	233.8	260.1	238.8	18.7	61.6	18.6	16	22.8		9	[657-663]	Used
	FALSE	High	[R].QMVEHGGFYR.[T]	1xOxidation [M2]; 1xTMTpro [N-Term]	1	2	Q14204	0	54.4	49.2	62.9	39.8	58	37	3	4.7	92.1	90.1	83.7	8.1	28.6	9.4	7.3	10.5		18	[2685-2694]	Used
	FALSE	High	[R].QNLDALLNQLK.[S]	1xTMTpro [K11]; 1xTMTpro [N-Term]	1	1	Q14204	0	93.6	83.2	116	54.6	93.3	42.8	16.1	7.2	187.1	223.8	197.5	12.3	43.7	17.6	11.4	20.7		20	[1361-1371]	Used
	FALSE	High	[K].QQEVIADK.[Q]	1xTMTpro [K8]; 1xTMTpro [N-Term]	1	2	Q14204	0	232.9	173.6	260.2	121.2	180.1	89.9	26.2	23.4	366.1	397.9	363.4	29.5	97.3	33.3	25	39		26	[3267-3274]	Used
	FALSE	High	[K].QTDVLQQLSIQMANAK.[F]	1xOxidation [M12]; 1xTMTpro [K16]; 1xTMTpro [N-Term]	1	1	Q14204	0	40.9	33.1	39.9	19.1	24.3	13.3	7.7	5.2	60.8	68.9	70.2	5.5	22.4	5	7.2	9.9		41	[1850-1865]	Used
	FALSE	High	[R].QYASYEFVQR.[L]	1xTMTpro [N-Term]	1	1	Q14204	0	40.5	40.6	51.2	18.6	36.9	14.1	3.5	5.5	71.3	82.7	78	6	17.7	7.1	4.9	4.8		34	[1379-1388]	Used
	FALSE	High	[R].SACDTVDTWLDDTAK.[G]	1xMethylthio [C3]; 1xTMTpro [K15]; 1xTMTpro [N-Term]	1	1	Q14204	0	60.7	46.1	64.9	21.6	59	21.5	4.2	6.1	127.8	142.1	128.9	7	33.4	11.6	4.1	8.5		19	[4214-4228]	Used
	FALSE	High	[R].SELEEQQMHLNVGLR.[K]	1xOxidation [M8]; 1xTMTpro [N-Term]	1	1	Q14204	0																	Excluded by Method	16	[3192-3206]	Not Used
	FALSE	High	[R].SFDSEFK.[L]	1xTMTpro [K7]; 1xTMTpro [N-Term]	1	1	Q14204	0	63.4	40.4	62.2	21.7	44.9	15	5.2	7.8	117.1	129.3	116.7	9.6	27.1	7.9	6.6	9.5		23	[4277-4283]	Used
	FALSE	High	[R].SLETCMYDHK.[T]	1xOxidation [M6]; 1xMethylthio [C5]; 1xTMTpro [K10]; 1xTMTpro [N-Term]	1	1	Q14204	0																	Excluded by Method	1	[863-872]	Not Used
	FALSE	High	[K].SLLQALNEVK.[G]	1xTMTpro [K10]; 1xTMTpro [N-Term]	1	2	Q14204	0	174.9	157.9	183.6	76	147.8	63.5	25	16.4	356.5	403.1	371.8	17.4	81.8	26.8	17.8	32.3		29	[3748-3757]	Used
	FALSE	High	[R].SIPLDEGEDEAQR.[R]	1xTMTpro [N-Term]	1	1	Q14204	0	49.7	41.7	52.8	28.2	44.1	22.5	8.3	5.4	89	96.3	95.9	6.1	21.4	10.4	8.1	11.1		50	[2384-2396]	Used
	FALSE	High	[R].SIPLDEGEDEAQRR.[R]	1xTMTpro [N-Term]	1	2	Q14204	1	71.8	66.3	79.5	31.1	68.5	26.9	7.1	4.3	150	157.7	153.4	10.8	42.7	11.9	10.7	19.4		54	[2384-2397]	Used
	FALSE	High	[R].SMANPPAAVK.[L]	1xOxidation [M2]; 1xTMTpro [K10]; 1xTMTpro [N-Term]	1	1	Q14204	0																	Excluded by Method	16	[3309-3318]	Not Used
	FALSE	High	[K].SNSLAFIK.[R]	1xTMTpro [K8]; 1xTMTpro [N-Term]	1	1	Q14204	0	92.4	68.6	95.8	49.8	79.3	33.9	7.9	8.3	118.9	143.7	136.5	9.7	36.9	15	11.4	14.7		27	[113-120]	Used
	FALSE	High	[K].SPLVMDVLNIQGVQR.[S]	1xOxidation [M5]; 1xTMTpro [N-Term]	1	2	Q14204	0	58.9	41.4	54.4	24.4	50.4	18.4	5.4	5.6	103.3	109	104.8	8.2	21	8.1	4	11.6		40	[1585-1599]	Used
	FALSE	High	[R].SSLQSQCLNEVLK.[A]	1xMethylthio [C7]; 1xTMTpro [K13]; 1xTMTpro [N-Term]	1	2	Q14204	0	197.2	136.5	209.7	109.7	168.4	97.4	14.4	12.5	314.1	360.7	337.8	18.9	87.4	21.6	14.3	34.5		10	[3706-3718]	Used
	FALSE	High	[K].SVLVSAGNVK.[R]	1xTMTpro [K10]; 1xTMTpro [N-Term]	1	1	Q14204	0	155.8	113.6	168.4	56.9	129.1	52.8	18.3	9.7	281.7	316.1	299.1	11.4	74.1	20.2	13.3	24.2		46	[2095-2104]	Used
	FALSE	High	[R].TAEVLANK.[I]	1xTMTpro [K8]; 1xTMTpro [N-Term]	1	1	Q14204	0	86.6	71.7	96.6	63.6	75.3	48.6	8.9	8.5	110.8	113.4	122	10	33.1	13.7	7.8	12.4		33	[2061-2068]	Used
	FALSE	High	[R].TEYLSNADER.[L]	1xTMTpro [N-Term]	1	1	Q14204	0																	Excluded by Method	27	[3550-3559]	Not Used
	FALSE	High	[K].TFDHYCEYR.[R]	1xMethylthio [C6]; 1xTMTpro [N-Term]	1	1	Q14204	0	90.6	75.2	90.1	45.2	75.5	34.5	12.7	8.8	155.7	185.4	163.7	7.6	34.2	11.4	12.5	13.4		23	[2634-2642]	Used
	FALSE	High	[K].TKPVTGNLRPEEALQALTIYEGK.[F]	2xTMTpro [K2; K23]; 1xTMTpro [N-Term]	1	1	Q14204	0	148	103.8	147.6	51.5	107	42.5	13.3	11.2	244.5	265.7	264.4	13.2	63.5	15.8	16.1	20.3		12	[1264-1286]	Used
	FALSE	High	[R].TPNGVVLAPVQLGK.[W]	1xTMTpro [K14]; 1xTMTpro [N-Term]	1	1	Q14204	0	91.2	62.7	87.4	26.1	69	30.4	8.6	3.5	146.8	168.3	165.9	8.7	43.2	12.1	7.3	13.1		37	[2644-2657]	Used
	FALSE	High	[K].TPVSITEHPK.[I]	1xTMTpro [K10]; 1xTMTpro [N-Term]	1	1	Q14204	0	118.4	73.4	137.3	39.1	89.2	39.8	11.7	7.7	189.1	266.3	195.8	10.8	45.4	20.5	8.8	18.3		25	[1688-1697]	Used
	FALSE	High	[K].TSAPITCELLNK.[Q]	1xMethylthio [C7]; 1xTMTpro [K12]; 1xTMTpro [N-Term]	1	2	Q14204	0	307	264.6	351.8	170.8	264.4	134.4	37.2	27.8	494.2	543.4	512.4	36.3	115.3	43.8	24.4	43.2		16	[1993-2004]	Used
	FALSE	High	[R].TSFLDDAFRK.[N]	1xTMTpro [K10]; 1xTMTpro [N-Term]	1	1	Q14204	1	103.6	74.6	106.1	39.8	68.9	30	12.5	7.2	187.1	198.7	190.4	12.4	40.5	11.1	6.7	13.6		14	[3612-3621]	Used
	FALSE	High	[R].TTDLLTDWEK.[T]	1xTMTpro [K10]; 1xTMTpro [N-Term]	1	1	Q14204	0	42.9	35.8	45.9	23.8	42.3	23.4	5.2	4.4	52	65.3	62.9	3.4	14.8	5.8	3	11.1		35	[1254-1263]	Used
	FALSE	High	[R].TVENIKDPLFR.[F]	1xTMTpro [K6]; 1xTMTpro [N-Term]	1	1	Q14204	1																	Excluded by Method	9	[4401-4411]	Not Used
	FALSE	High	[R].TYAEPLTAAMVEFYTMSQER.[F]	2xOxidation [M10; M16]; 1xTMTpro [N-Term]	1	2	Q14204	0	57.5	50.3	72.3	26.6	47.7	26.8	5.4	9.2	112.1	119.2	125.2	6.1	23.2	13	12.8	15.6		70	[2764-2783]	Used
	FALSE	High	[K].VAAPDVVVPTLDTVR.[H]	1xTMTpro [N-Term]	1	1	Q14204	0	80.5	61.7	87.8	38.5	61.8	30.4	10.8	6.4	147.2	182.4	160.6	9.9	39.7	13.3	9.6	16.4		43	[2562-2576]	Used
	FALSE	High	[K].VDDLLIIEEK.[I]	1xTMTpro [K10]; 1xTMTpro [N-Term]	1	2	Q14204	0	532.4	450.3	653.1	240.2	470.5	201.7	65.8	63.6	1063.7	1128.9	1066.3	65.9	260.3	82.9	59.8	84.2		24	[847-856]	Used
	FALSE	High	[K].VDGHKDIQMPDGIR.[R]	1xOxidation [M9]; 1xTMTpro [K5]; 1xTMTpro [N-Term]	1	1	Q14204	1	132.9	128.6	157.3	91.7	112.7	70.8	17	16.3	163.2	183.7	163.7	25.5	38.7	19	12.3	15.7		6	[4288-4301]	Used
	FALSE	High	[R].VDNEFDQR.[L]	1xTMTpro [N-Term]	1	1	Q14204	0																	Excluded by Method	24	[4256-4263]	Not Used
	FALSE	High	[R].VEPLRNELQK.[L]	1xTMTpro [K10]; 1xTMTpro [N-Term]	1	1	Q14204	1	69.7	57.8	85.5	28.6	63.5	33.2	5.6	6.4	149.8	166.6	137.9	12.1	33.8	16.8	8.5	11.9		3	[3409-3418]	Used
	FALSE	High	[K].VFEEDALSWEDKLNR.[I]	1xTMTpro [K12]; 1xTMTpro [N-Term]	1	1	Q14204	1	65.5	45.5	69	30.8	48.2	20.3	3.8	5.2	110.6	119.9	122	6.6	25.8	9	6.5	11.1		29	[1515-1529]	Used
	FALSE	High	[R].VLLTTQGVDMISK.[M]	1xOxidation [M10]; 1xTMTpro [K13]; 1xTMTpro [N-Term]	1	1	Q14204	0	22	22.2	26.6	11.8	14.3	8.2	2.9		38.2	45.6	48.7	0.3	9.3	4.2	2.4	2.6		60	[4330-4342]	Used
	FALSE	High	[R].VLRPQVTAVAQQNQGEVPEPQDMK.[V]	1xOxidation [M23]; 1xTMTpro [K24]; 1xTMTpro [N-Term]	1	2	Q14204	0	51.1	44.4	56.9	40	53.8	29.6	6.5	9.4	80.3	86	80.1	9.8	18	12.1	5.6	8.4		33	[483-506]	Used
	FALSE	High	[K].VMSQEIQEQLHK.[Q]	1xOxidation [M2]; 1xTMTpro [K12]; 1xTMTpro [N-Term]	1	2	Q14204	0																	Excluded by Method	23	[3255-3266]	Not Used
	FALSE	High	[R].VPLAIVNK.[A]	1xTMTpro [K8]; 1xTMTpro [N-Term]	1	2	Q14204	0	151.8	138.5	178.9	98	147.7	70.2	17.5	15.2	281.4	272	273.2	15.5	74.4	20.8	10.6	25		25	[760-767]	Used
	FALSE	High	[K].VPQIEVETHK.[V]	1xTMTpro [K10]; 1xTMTpro [N-Term]	1	1	Q14204	0	72.8	49.7	90.8	31.2	61.8	33.1	9.4	6.7	137.4	165	135.6	6.6	34.5	14.6	9.2	12.6		31	[2552-2561]	Used
	FALSE	High	[K].VPVNLLR.[A]	1xTMTpro [N-Term]	1	1	Q14204	0	63.2	38.8	66.7	32.9	50.8	31	5.3	5.4	99.6	103	101.5	9.9	24.4	8.3	5.3	6.3		18	[4134-4140]	Used
	FALSE	High	[K].VQYPQSQACK.[M]	1xMethylthio [C9]; 1xTMTpro [K10]; 1xTMTpro [N-Term]	1	1	Q14204	0	85.2	73.1	90.3	31.6	64	24.1	6.3	8.6	168	182.3	181.1	8.2	34.6	7.9	6.3	12		44	[625-634]	Used
	FALSE	High	[K].VSPDMAIFITMNPGYAGR.[S]	2xOxidation [M5; M11]; 1xTMTpro [N-Term]	1	1	Q14204	0	34.5	26.9	41.8	20.1	38.3	15.2	3	2.2	61.7	78.7	70.7	3.9	15.5	4.7	5	7.4		54	[2008-2025]	Used
	FALSE	High	[K].VTDFGDKVEDPTFLNQLQSGVNR.[W]	1xTMTpro [K7]; 1xTMTpro [N-Term]	1	1	Q14204	1																	Excluded by Method	22	[229-251]	Not Used
	FALSE	High	[R].VTFVNFTVTR.[S]	1xTMTpro [N-Term]	1	2	Q14204	0																	Excluded by Method	40	[3696-3705]	Not Used
	FALSE	High	[K].VWEQIDQMK.[E]	1xOxidation [M8]; 1xTMTpro [K9]; 1xTMTpro [N-Term]	1	1	Q14204	0	134.9	125.6	152.8	94.9	146.6	72.3	20.2	16.8	215.2	255	219.9	16.8	78.7	26.3	15.9	35.8		15	[1339-1347]	Used
	FALSE	High	[R].WTDENIDTVALK.[H]	1xTMTpro [K12]; 1xTMTpro [N-Term]	1	1	Q14204	0	112.7	84.8	121.7	58	103.9	48.3	11.4	9	195	207.2	182.6	10.1	45.9	13.3	13.9	17.6		13	[2845-2856]	Used
	FALSE	High	[R].YAPLGWSK.[K]	1xTMTpro [K8]; 1xTMTpro [N-Term]	1	1	Q14204	0	31.2	31.4	40	24.9	29.6	20.4	4.5	3.4	43.4	50.7	47.2	2	9.9	3.6	2.7	5.9		7	[4196-4203]	Used
	FALSE	High	[K].YATLATVSR.[C]	1xTMTpro [N-Term]	1	1	Q14204	0																	Excluded by Method	17	[2350-2358]	Not Used
	FALSE	High	[R].YKEEYAVLISEAQAIK.[A]	2xTMTpro [K2; K16]; 1xTMTpro [N-Term]	1	1	Q14204	1	132.2	99.6	139.1	78.7	113.7	52.2	17.2	12.5	219.3	249.8	242.2	14.4	57.4	22.8	15.9	29.4		18	[3447-3462]	Used
	FALSE	High	[R].YQVGVHYELTEEEK.[F]	1xTMTpro [K14]; 1xTMTpro [N-Term]	1	1	Q14204	0	86.9	94.2	112.8	41	83.9	40	8.5	11.8	203.7	224	204.4	12.2	53.3	16.9	12.3	15.7		42	[1004-1017]	Used
	FALSE	High	[K].YTGEDFDEDLR.[T]	1xTMTpro [N-Term]	1	2	Q14204	0	129.2	103.3	139.3	52.5	99.1	40.4	15.5	13.8	225.3	282.4	247.6	18	66.9	15.9	15.2	15.7		55	[2967-2977]	Used
FALSE	High	Q13813	Spectrin alpha chain, non-erythrocytic 1 OS=Homo sapiens OX=9606 GN=SPTAN1 PE=1 SV=3	47	107	128	107	284.4	19852	15100.1	22859.5	3132.7	4045.3	2095.5	469.9	525.6	9101.3	9930.8	9353.4	543.9	979	574.7	342.1	290.2
	Checked	Confidence	Annotated Sequence	Modifications	# Proteins	# PSMs	Master Protein Accessions	# Missed Cleavages	Abundance: 130N, sample 1	Abundance: 127C, sample 2	Abundance: 132N, sample 3	Abundance: 127N, sample 4	Abundance: 129N, sample 5	Abundance: 131N, sample 6	Abundance: 133N, sample 7	Abundance: 131C, sample 8	Abundance: 129C, sample 9	Abundance: 134N, sample 10	Abundance: 126, sample 11	Abundance: 130C, sample 12	Abundance: 128N, sample 13	Abundance: 132C, sample 14	Abundance: 133C, sample 15	Abundance: 128C, sample 16	Quan Info	Ions Score (by Search Engine): Mascot	Positions in Proteins	Quan Usage
	FALSE	High	[K].ADVVESWIGEKENSLK.[T]	2xTMTpro [K11; K16]; 1xTMTpro [N-Term]	1	1	Q13813	1	184.7	137	198.2	58.1	77	38.1	20.5	15.7	89	93.8	98.3	18.7	27.5	27.5	16.4	17.9		14	[1985-2000]	Used
	FALSE	High	[K].ALCAEADR.[L]	1xMethylthio [C3]; 1xTMTpro [N-Term]	1	2	Q13813	0																	Excluded by Method	31	[313-320]	Not Used
	FALSE	High	[R].ALSSEGKPYVTK.[E]	2xTMTpro [K7; K12]; 1xTMTpro [N-Term]	1	1	Q13813	0																	Excluded by Method	8	[2415-2426]	Not Used
	FALSE	High	[R].ALSSEGKPYVTKEELYQNLTR.[E]	2xTMTpro [K7; K12]; 1xTMTpro [N-Term]	1	1	Q13813	1																	Excluded by Method	16	[2415-2435]	Not Used
	FALSE	High	[R].CNSLEEIK.[A]	1xMethylthio [C1]; 1xTMTpro [K8]; 1xTMTpro [N-Term]	1	1	Q13813	0	119.7	106.3	137.2	9.9	21.8	12.4		3.7	45.5	45.7	52.1		6.7			0.4		26	[2120-2127]	Used
	FALSE	High	[K].CTELNQAWSSLGK.[R]	1xMethylthio [C1]; 1xTMTpro [K13]; 1xTMTpro [N-Term]	1	1	Q13813	0	247.4	213.4	295.5	117.1	141.1	99.5	7.7	12.2	158.7	170.9	168	10.2	23	16.4	10.6	7.8		17	[1314-1326]	Used
	FALSE	High	[R].DAEELEK.[W]	1xTMTpro [K7]; 1xTMTpro [N-Term]	1	1	Q13813	0	170.5	125.1	216.5	16.6	29.8	9.7	5.4	3.2	70.2	79	76.8		3.3					29	[52-58]	Used
	FALSE	High	[R].DAEELEKWIQEK.[L]	2xTMTpro [K7; K12]; 1xTMTpro [N-Term]	1	1	Q13813	1	120	75.3	106.7	19.4	24.9	14.9	5	2.8	35.7	42.8	46	4.8	7	9.4	3.2	5.7		2	[52-63]	Used
	FALSE	High	[R].DCEQAENWMAAR.[E]	1xOxidation [M9]; 1xMethylthio [C2]; 1xTMTpro [N-Term]	1	1	Q13813	0																	Excluded by Method	21	[1453-1464]	Not Used
	FALSE	High	[R].DLAALEDK.[V]	1xTMTpro [K8]; 1xTMTpro [N-Term]	1	1	Q13813	0	432.1	379.3	566.5	59.8	80.1	30.9	9.7	6.8	209.5	202.4	197.6	5.2	25.1	15.5	3.3			20	[303-310]	Used
	FALSE	High	[R].DLAALEDKVK.[A]	2xTMTpro [K8; K10]; 1xTMTpro [N-Term]	1	1	Q13813	1	391.6	270.3	460.3	66.7	93.1	47	7.6	3.4	160.4	175.6	158.8	9.3	24.5	15.9	4.9	7.1		4	[303-312]	Used
	FALSE	High	[R].DLAALGDK.[V]	1xTMTpro [K8]; 1xTMTpro [N-Term]	1	1	Q13813	0																	Excluded by Method	14	[1281-1288]	Not Used
	FALSE	High	[R].DLAALGDKVNSLGETAER.[L]	1xTMTpro [K8]; 1xTMTpro [N-Term]	1	1	Q13813	1	125.1	53.3	151.4	10.3	20.3	5.5	1	2.8	24.9	57.3	37.5	3.4	2.6			2.3		40	[1281-1298]	Used
	FALSE	High	[K].DLASVNNLLK.[K]	1xTMTpro [K10]; 1xTMTpro [N-Term]	1	1	Q13813	0																	Excluded by Method	19	[1689-1698]	Not Used
	FALSE	High	[R].DLASVQALLR.[K]	1xTMTpro [N-Term]	1	1	Q13813	0																	No Quan Values	33	[286-295]	Not Used
	FALSE	High	[K].DLNSQADSLMTSSAFDTSQVK.[D]	1xOxidation [M10]; 1xTMTpro [K21]; 1xTMTpro [N-Term]	1	1	Q13813	0	78.6	70.1	105.1	28.3	28.8	25.5	6.6	7.8	48.4	50.7	48.4	3.6	10.4	8	4.6	7.6		16	[1716-1736]	Used
	FALSE	High	[R].DLSSVQTLLTK.[Q]	1xTMTpro [K11]; 1xTMTpro [N-Term]	1	1	Q13813	0	752.7	610.5	902.6	73.8	128.2	44.4		12.8	310.9	349.3	324.3	7.4	26.8		5			34	[2007-2017]	Used
	FALSE	High	[R].DLTGVQNLR.[K]	1xTMTpro [N-Term]	1	1	Q13813	0																	Excluded by Method	37	[1795-1803]	Not Used
	FALSE	High	[K].DLTNVQNLQK.[K]	1xTMTpro [K10]; 1xTMTpro [N-Term]	1	1	Q13813	0	71.6	52.1	79	8.7	12.2	4.6	0.4	4.2	30.9	28.6	24.2	2.3	4.5		2.6			59	[709-718]	Used
	FALSE	High	[R].DLTSWVTEMK.[A]	1xOxidation [M9]; 1xTMTpro [K10]; 1xTMTpro [N-Term]	1	1	Q13813	0	235.8	197.1	252.5	41	51.4	29.2	6.6	8.4	100.8	94.5	109.3	8.5	18.6		5.9	4.8		19	[372-381]	Used
	FALSE	High	[K].DQLLAAK.[H]	1xTMTpro [K7]; 1xTMTpro [N-Term]	1	1	Q13813	0	86.4	87.7	127.6	41.3	42.7	31.7	14.3	18.6	51.1	45.5	41.1	12.4	11	9.9	7.8	10		17	[2041-2047]	Used
	FALSE	High	[R].DTEQVDNWMSK.[Q]	1xOxidation [M9]; 1xTMTpro [K11]; 1xTMTpro [N-Term]	1	1	Q13813	0	130.7	103.7	142	60.8	73.6	51.5	6.7	10.2	79.6	70	81.9	5	15.3	7.3	5	9.1		9	[475-485]	Used
	FALSE	High	[R].DVDEIEAWISEK.[L]	1xTMTpro [K12]; 1xTMTpro [N-Term]	1	2	Q13813	0	37	36.8	56.4	6.2	6.8	3.6		2.7	17.4	24.9	21.7	1.1	1.8			1.1		18	[1559-1570]	Used
	FALSE	High	[R].DVDETISWIK.[E]	1xTMTpro [K10]; 1xTMTpro [N-Term]	1	1	Q13813	0	474.3	380.5	555.7	68.1	89.2	36.9	10.6	8.2	203.6	207.2	201.1	6	22.4		6.4			17	[263-272]	Used
	FALSE	High	[R].DVEDEETWIR.[E]	1xTMTpro [N-Term]	1	1	Q13813	0	141	110	170.7	16.5	23.4	7.1	0.4	2.4	63.1	59.5	59.4		3.4					65	[792-801]	Used
	FALSE	High	[K].DVTGAEALLER.[H]	1xTMTpro [N-Term]	1	2	Q13813	0	57	46.3	66.1	7.5	10.9	7.5	0.1		22.8	19.9	17.2		2.3			1		71	[1370-1380]	Used
	FALSE	High	[K].EAALTSEEVGADLEQVEVLQK.[K]	1xTMTpro [K21]; 1xTMTpro [N-Term]	1	3	Q13813	0	212.7	160.2	234.3	42.7	60.3	32.4	7.1	7.5	89.2	94.7	98.2	5.7	16.9	6.9	5.4	9		75	[1111-1131]	Used
	FALSE	High	[R].EAFLNTEDKGDSLDSVEALIK.[K]	2xTMTpro [K9; K21]; 1xTMTpro [N-Term]	1	1	Q13813	1	304.5	219.2	345.1	25.7	51.2	24.5	0.3	4.7	114.1	126.2	116.1	5.2	7		3.2			41	[1465-1485]	Used
	FALSE	High	[R].EAHDAFR.[S]	1xTMTpro [N-Term]	1	1	Q13813	0	262.2	191.8	278.3	18.5	40.3	13.6		2.1	110.1	115.1	116	4.1	6.7					32	[2131-2137]	Used
	FALSE	High	[K].EAIVTSEELGQDLEHVEVLQK.[K]	1xTMTpro [K21]; 1xTMTpro [N-Term]	1	1	Q13813	0	41.2	28.5	45.4	4	3.8	2		3.4	14.2	17.3	16.9							54	[169-189]	Used
	FALSE	High	[R].EANELQQWINEK.[E]	1xTMTpro [K12]; 1xTMTpro [N-Term]	1	1	Q13813	0	221	161.1	247.6	28.1	41.2	16.2	7.9	6.4	80	87.3	100.6	8.6	14.4	10.5	4	1.4		31	[1099-1110]	Used
	FALSE	High	[R].EANQQQQFNR.[N]	1xTMTpro [N-Term]	1	1	Q13813	0	58.6	45.3	60.9	5.3	8.6		0.7		22.9	21	20.8		2.1					34	[676-685]	Used
	FALSE	High	[K].EELYQNLTR.[E]	1xTMTpro [N-Term]	1	1	Q13813	0																	Excluded by Method	9	[2427-2435]	Not Used
	FALSE	High	[K].EFSMMFK.[H]	2xOxidation [M4; M5]; 1xTMTpro [K7]; 1xTMTpro [N-Term]	1	1	Q13813	0																	Excluded by Method	5	[2327-2333]	Not Used
	FALSE	High	[K].EKEQLMASDDFGR.[D]	1xOxidation [M6]; 1xTMTpro [K2]; 1xTMTpro [N-Term]	1	2	Q13813	1																	Excluded by Method	17	[273-285]	Not Used
	FALSE	High	[R].ELPTAFDYVEFTR.[S]	1xTMTpro [N-Term]	1	1	Q13813	0	189	156.2	208	39.7	41.9	23.7	3.2	2.6	73.4	79.4	77.3	6.4	2.9			1.6		52	[2455-2467]	Used
	FALSE	High	[R].ENLLEEQGSIALR.[Q]	1xTMTpro [N-Term]	1	1	Q13813	0	350.4	257.1	372.3	42.9	64.6	31.4	3.4	4	107.5	125.1	123.4	7.3	18.4	10.4	3.6	2.5		43	[1033-1045]	Used
	FALSE	High	[R].EQADYCVSHMKPYVDGK.[G]	1xOxidation [M10]; 1xMethylthio [C6]; 2xTMTpro [K11; K17]; 1xTMTpro [N-Term]	1	1	Q13813	0	130.5	76.9	118.5	25.8	28	20.6	2.8	2.1	38.3	55.1	42.5	2.6	3.4			3.5		6	[2436-2452]	Used
	FALSE	High	[R].EQAQSCR.[Q]	1xMethylthio [C6]; 1xTMTpro [N-Term]	1	1	Q13813	0																	Excluded by Method	14	[951-957]	Not Used
	FALSE	High	[K].EQLMASDDFGR.[D]	1xOxidation [M4]; 1xTMTpro [N-Term]	1	1	Q13813	0																	Excluded by Method	24	[275-285]	Not Used
	FALSE	High	[R].GACAGSEDAVK.[A]	1xMethylthio [C3]; 1xTMTpro [K11]; 1xTMTpro [N-Term]	1	2	Q13813	0	395.5	332.8	500.4	100.7	131.8	72.5	0.6	5.9	188	210	197.4	6.8	13.2	8.9	5.9	4.7		44	[1620-1630]	Used
	FALSE	High	[K].GEIDAHEDSFK.[S]	1xTMTpro [K11]; 1xTMTpro [N-Term]	1	1	Q13813	0	1642.6	1375.3	1938.9		10.1			8.2	1510.5	1650.5	1602.4				8.6			3	[408-418]	Used
	FALSE	High	[R].GKDLIGVQNLLK.[K]	2xTMTpro [K2; K12]; 1xTMTpro [N-Term]	1	2	Q13813	1	53.2	38.4	59.2	6.1	10.8	6.6	1.5		20.1	20.7	29	1.4						20	[813-824]	Used
	FALSE	High	[R].GLVSSDELAK.[D]	1xTMTpro [K10]; 1xTMTpro [N-Term]	1	1	Q13813	0	697.8	586.1	890.5	112	152.4	73.5	14.8	19.7	341.4	349.5	330.7	17	37.8	24	9.5	1.2		19	[1360-1369]	Used
	FALSE	High	[R].GLVSSDELAKDVTGAEALLER.[H]	1xTMTpro [K10]; 1xTMTpro [N-Term]	1	2	Q13813	1	122.3	43.7	118.7	9.1	11.5	6.4	2.3		31.8	44.9	26.5		1.5			1.7		62	[1360-1380]	Used
	FALSE	High	[K].GNAMVEEGHFAAEDVK.[A]	1xOxidation [M4]; 1xTMTpro [K16]; 1xTMTpro [N-Term]	1	1	Q13813	0	260.7	192.6	268.7	22.1	47.7	13.4	2.1	3.9	97.7	113	102.1	5.5	9.1		2.1	0.4		56	[847-862]	Used
	FALSE	High	[K].GRELPTAFDYVEFTR.[S]	1xTMTpro [N-Term]	1	1	Q13813	1																	Excluded by Method	30	[2453-2467]	Not Used
	FALSE	High	[R].GVIDMGNSLIER.[G]	1xOxidation [M5]; 1xTMTpro [N-Term]	1	1	Q13813	0	207.5	149.9	234.8	18	33.5	14.2	1.3	5.6	70.6	88	81.2		4.3			0.1		39	[1608-1619]	Used
	FALSE	High	[K].HALLEADVAAHQDR.[I]	1xTMTpro [N-Term]	1	1	Q13813	0	94.5	75.9	124.3	16.7	28.9	10.2	2.1	2.1	34.1	41.6	50	1.8	4.8			4.4		53	[720-733]	Used
	FALSE	High	[K].HQAFEAELHANADR.[I]	1xTMTpro [N-Term]	1	2	Q13813	0	233.4	183.8	272.4	48.1	69	42.9	7	8.4	103.9	131.4	105	12.4	17.1	11.8	5.8	9.8		70	[1592-1605]	Used
	FALSE	High	[K].HQAFEAELSANQSR.[I]	1xTMTpro [N-Term]	1	1	Q13813	0	284.2	259.1	325.1	117.1	98.7	66.5	14.8	9.7	134.4	135.5	147	2.5	15.9	10.5	8.2	3.4		68	[614-627]	Used
	FALSE	High	[K].HQAFEAEVQANSGAIVK.[L]	1xTMTpro [K17]; 1xTMTpro [N-Term]	1	1	Q13813	0	162.2	128.9	181.7	19.2	19.1	12.9	5.7	3.3	72.1	67.2	57.1	6.2	11.8	6.5	2			48	[85-101]	Used
	FALSE	High	[K].HQLLEADISAHEDR.[L]	1xTMTpro [N-Term]	1	1	Q13813	0	81.6	75.4	93.3	53.5	25.9	19.5	2.7	4	40.4	52.3	41	5.8	13.6	11.9	3.6	3.7		38	[1700-1713]	Used
	FALSE	High	[K].KFDDFQK.[D]	2xTMTpro [K1; K7]; 1xTMTpro [N-Term]	1	1	Q13813	1																	Excluded by Method	8	[1132-1138]	Not Used
	FALSE	High	[K].KFEEFQTDMAAHEER.[V]	1xOxidation [M9]; 1xTMTpro [K1]; 1xTMTpro [N-Term]	1	2	Q13813	1	314.4	246	388.9	67.7	101.7	60	14	14.1	161.8	175.9	149.3	3.9	22.4	6.9	14	9.9		40	[190-204]	Used
	FALSE	High	[K].KGDILTLLNSTNK.[D]	2xTMTpro [K1; K13]; 1xTMTpro [N-Term]	1	1	Q13813	1																	Excluded by Method	7	[990-1002]	Not Used
	FALSE	High	[K].KHEDFDK.[A]	2xTMTpro [K1; K7]; 1xTMTpro [N-Term]	1	1	Q13813	1	318	212.6	356.9	33.5	48	26.7	5.8	4.1	139.2	152.6	126.6	0.6	10.7		2.4			14	[1486-1492]	Used
	FALSE	High	[R].KHEGFER.[D]	1xTMTpro [K1]; 1xTMTpro [N-Term]	1	1	Q13813	1	174.6	113.9	210.8	20.6	30.2	7.5		3.5	62.6	81.3	74.6	5	7.9					21	[1274-1280]	Used
	FALSE	High	[K].KHQALQAEIAGHEPR.[I]	1xTMTpro [K1]; 1xTMTpro [N-Term]	1	1	Q13813	1	78.4	49.9	85.5	10.5	14.3	6.3		1.3	30	34.2	33.3	4.7	4.3			3.5		33	[825-839]	Used
	FALSE	High	[K].KIEDLGAAMEEALILDNK.[Y]	1xOxidation [M9]; 2xTMTpro [K1; K18]; 1xTMTpro [N-Term]	1	1	Q13813	1	312.7	238.1	370.1	31.3	45.3	30.1	9.6	4.9	113.9	144.1	120.3	5.3	9.8		5.5	5.3		91	[2264-2281]	Used
	FALSE	High	[K].KLLVGSEDYGR.[D]	1xTMTpro [K1]; 1xTMTpro [N-Term]	1	1	Q13813	1																	Excluded by Method	13	[1784-1794]	Not Used
	FALSE	High	[K].KQEALVAR.[Y]	1xTMTpro [K1]; 1xTMTpro [N-Term]	1	2	Q13813	1																	Excluded by Method	5	[758-765]	Not Used
	FALSE	High	[R].KVEDLFLTFAK.[K]	2xTMTpro [K1; K11]; 1xTMTpro [N-Term]	1	1	Q13813	1	45	35.5	56.3	5.6	9.3	6.1			15.6	23.5	23.4	3.5				1.1		7	[2088-2098]	Used
	FALSE	High	[K].LDENSAFLQFNWK.[A]	1xTMTpro [K13]; 1xTMTpro [N-Term]	1	1	Q13813	0	88	102.2	100.9	123.8	114.1	109.4	46.7	41	131.8	99.3	106.8	113.7	97.3	141.4	42.7	41		11	[1972-1984]	Used
	FALSE	High	[R].IDGITIQAR.[Q]	1xTMTpro [N-Term]	1	1	Q13813	0																	Excluded by Method	13	[734-742]	Not Used
	FALSE	High	[K].LDILDQER.[A]	1xTMTpro [N-Term]	1	1	Q13813	0	67.9	69.9	103.8	17.6	27.9	15.9	16.2	9.5	40.4	37.6	39.5	5.5	6.2	7.8	14.2	16.1		20	[1420-1427]	Used
	FALSE	High	[K].LDPAQSASR.[E]	1xTMTpro [N-Term]	1	1	Q13813	0																	Excluded by Method	34	[1024-1032]	Not Used
	FALSE	High	[K].IEDLGAAMEEALILDNK.[Y]	1xOxidation [M8]; 1xTMTpro [K17]; 1xTMTpro [N-Term]	1	1	Q13813	0	189.8	139.3	199.6	19.7	34.2	9.3		2.8	69.2	73.6	78	3.3	6.6			0.7		42	[2265-2281]	Used
	FALSE	High	[K].LFGAAEVQR.[F]	1xTMTpro [N-Term]	1	1	Q13813	0																	Excluded by Method	10	[251-259]	Not Used
	FALSE	High	[K].LGDSHDLQR.[F]	1xTMTpro [N-Term]	1	1	Q13813	0	242.6	192.8	300.9	26.3	44.1	21.1	1.4	2.9	103.6	118.9	110.7	2.6	7.7		2.3			52	[1335-1343]	Used
	FALSE	High	[K].LGESQTLQQFSR.[D]	1xTMTpro [N-Term]	1	1	Q13813	0	63.9	59.8	80.4	14.2	18.5	7.6	2.3	3.8	35.2	30.9	35.5	1.3	3.3			1.3		58	[1547-1558]	Used
	FALSE	High	[K].LIDVNHYAK.[D]	1xTMTpro [K9]; 1xTMTpro [N-Term]	1	1	Q13813	0	324.4	242.8	385.7	37.6	58	27.2	2.2	4.7	132.6	154.4	135.6	2.2	9.2		3.1	2.2		14	[638-646]	Used
	FALSE	High	[K].LIDVNHYAKDEVAAR.[M]	1xTMTpro [K9]; 1xTMTpro [N-Term]	1	1	Q13813	1	315.3	182.1	277.8	33.8	53.1	26.6	6.1	4.6	107.4	100.3	97.7	4.1	10.3	8.5	3.8	0.3		14	[638-652]	Used
	FALSE	High	[K].LLEATELK.[G]	1xTMTpro [K8]; 1xTMTpro [N-Term]	1	1	Q13813	0	681.3	528.9	796	79.5	141.2	62.3	12.3	16	272.9	314.2	274.8	12.9	24.2	20.4	3.6	3.6		12	[663-670]	Used
	FALSE	High	[K].LIQEQHPEEELIK.[T]	1xTMTpro [K13]; 1xTMTpro [N-Term]	1	1	Q13813	0	182	160.5	232	22.3	31	15.3	1.7	4.4	73.6	86.8	86.6		9.3		4.1	3.4		33	[215-227]	Used
	FALSE	High	[K].LIQNNHYAMEDVATR.[R]	1xOxidation [M9]; 1xTMTpro [N-Term]	1	1	Q13813	0	115.6	96	136.6	23	28.9	10.6	5.5	2.1	50.8	57	51.7	0.9	11.7		2			38	[533-547]	Used
	FALSE	High	[R].LIQSHPESAEDLQEK.[C]	1xTMTpro [K15]; 1xTMTpro [N-Term]	1	2	Q13813	0	387.4	281	415	54.3	77.7	38.4	17.3	10.7	157.9	163.4	165.1	10.7	15.9	5.5		6.7		41	[1299-1313]	Used
	FALSE	High	[K].LLVGSEDYGR.[D]	1xTMTpro [N-Term]	1	2	Q13813	0	160.3	130.7	181.4	37.4	60.3	20.3	2.5	8.6	67.4	77.4	80.4	6.5	17.3	7.8	3.7	2.1		30	[1785-1794]	Used
	FALSE	High	[R].LNHQEFK.[S]	1xTMTpro [K7]; 1xTMTpro [N-Term]	1	1	Q13813	0	356.7	247.1	355.7	41.2	70.9	37.1	3.3	5.1	136.1	159.9	161.1	10.5	12.6	10.4	6.5			9	[2343-2349]	Used
	FALSE	High	[K].LQIASDENYKDPTNLQGK.[L]	2xTMTpro [K10; K18]; 1xTMTpro [N-Term]	1	2	Q13813	1	215.2	178.1	272.6	293.8	75.7	43	11.3	8.3	106.6	102.9	120	6.1	1.5	10.3	8.5	3.4		36	[64-81]	Used
	FALSE	High	[R].LQQSHPLSATQIQVK.[R]	1xTMTpro [K15]; 1xTMTpro [N-Term]	1	1	Q13813	0	297.3	231.2	324.7	29.5	60.5	26.6	2.1	5.9	116.2	121.5	121.7	7.6	14.3	8.5	3.5			36	[321-335]	Used
	FALSE	High	[K].LQTASDESYKDPTNIQSK.[H]	2xTMTpro [K10; K18]; 1xTMTpro [N-Term]	1	1	Q13813	1	312.3	173.7	303.6	23.3	42.1	17.5	3.7	4.8	105.7	129.9	103.4	18.6	30.4	23.7		1.1		38	[1571-1588]	Used
	FALSE	High	[K].LSDDNTIGKEEIQQR.[L]	1xTMTpro [K9]; 1xTMTpro [N-Term]	1	1	Q13813	1	432.1	291	415.6	43	67.5	30.9	3.9	5.3	145.8	160.1	184.1	3.7	8.6		2			25	[1830-1844]	Used
	FALSE	High	[K].ITALDEFATK.[L]	1xTMTpro [K10]; 1xTMTpro [N-Term]	1	2	Q13813	0	1107.7	828.3	1213.3	158.8	223.7	109.4	6.4	20.3	467.1	485.2	455.8	18.1	34.7	39.1	6.8			32	[523-532]	Used
	FALSE	High	[K].LTVLSEER.[A]	1xTMTpro [N-Term]	1	1	Q13813	0	76.3	72.2	95.3	29.5	31.2	26.4	4.3	3.4	27.2	26.7	35.1	2.4	1.2	5.5	4.9	2		20	[442-449]	Used
	FALSE	High	[R].MQHNLEQQIQAR.[N]	1xOxidation [M1]; 1xTMTpro [N-Term]	1	1	Q13813	0	164.3	127.8	182.5	26.7	34.4	20.3	3	5.8	83.2	72.8	74.4	6.9	10.5	7.8	7.7	5.2		31	[2304-2315]	Used
	FALSE	High	[K].NQALNTDNYGHDLASVQALQR.[K]	1xTMTpro [N-Term]	1	2	Q13813	0	325.3	264.1	371	48.1	71.3	28.5	18.5	16.6	133.1	140.8	137.4	7.3	25.3	9.3	12.5	13		112	[1253-1273]	Used
	FALSE	High	[R].NTTGVTEEALK.[E]	1xTMTpro [K11]; 1xTMTpro [N-Term]	1	1	Q13813	0	60.5	61.2	89.9	10.1	14.4	7.7	2.9	3.3	33.1	36.9	31.6		0.4					51	[2316-2326]	Used
	FALSE	High	[R].QEQIDNQTR.[I]	1xTMTpro [N-Term]	1	1	Q13813	0	145.3	106.3	171.9	14.2	24.2	10.2		2.2	42	40.9	36		3					35	[1046-1054]	Used
	FALSE	High	[R].QFQDAGHFDAENIK.[K]	1xTMTpro [K14]; 1xTMTpro [N-Term]	1	1	Q13813	0	156	126.8	178.9	13.7	29.2	11.8	4.6	3.2	60.1	64.3	67.3	2.1	8.3		5.6			25	[743-756]	Used
	FALSE	High	[R].QFQDAGHFDAENIKK.[K]	2xTMTpro [K14; K15]; 1xTMTpro [N-Term]	1	1	Q13813	1	250.3	144.1	285.8	24	37	20.6	10.6	1.4	85.7	105.6	70.3	2.7	10			3.6		14	[743-757]	Used
	FALSE	High	[K].QKLDILDQER.[A]	1xTMTpro [K2]; 1xTMTpro [N-Term]	1	1	Q13813	1	372.4	209.7	472.8	47.4	72.3	48	20.8	15.7	137.6	193	111.9	12.5	19.8	17.5	16.6	14.2		23	[1418-1427]	Used
	FALSE	High	[R].QQYEQCMDLQLFYR.[D]	1xOxidation [M7]; 1xMethylthio [C6]; 1xTMTpro [N-Term]	1	1	Q13813	0	91.3	75.8	114.1	10.5	21	7.2	3.9	4.6	37.2	38.4	34.6	6.9	6.2		3.2	1.2		36	[461-474]	Used
	FALSE	High	[K].REELITNWEQIR.[T]	1xTMTpro [N-Term]	1	1	Q13813	1	64.6	50.1	74.1	8.2	15.3	5.6		2	29.1	31.2	25.5		5.1		2.5	1.2		33	[336-347]	Used
	FALSE	High	[R].RNEVLDR.[W]	1xTMTpro [N-Term]	1	1	Q13813	1																	Excluded by Method	26	[1526-1532]	Not Used
	FALSE	High	[R].RQDLEDSLQAQQYFADANEAESWMR.[E]	1xOxidation [M24]; 1xTMTpro [N-Term]	1	1	Q13813	1	47.8	43.7	53.3	9.2	7.3	3	1.8		21.6	18.6	24.8	1.7						75	[883-907]	Used
	FALSE	High	[R].RQQVLDR.[Y]	1xTMTpro [N-Term]	1	1	Q13813	1																	Excluded by Method	18	[19-25]	Not Used
	FALSE	High	[K].SADESGQALLAAGHYASDEVR.[E]	1xTMTpro [N-Term]	1	1	Q13813	0	69.5	51.9	90.7	8.7	14.2	4.6	1.4		33.4	25.8	26.5	0.8	1.9			1.4		115	[419-439]	Used
	FALSE	High	[K].SADESGQALLAAGHYASDEVREK.[L]	1xTMTpro [K23]; 1xTMTpro [N-Term]	1	1	Q13813	1	225.8	125.4	202.6	22	33.2	11.5	3.6	4.4	56.7	73.3	68.1	6.2	8.7	5.2	6.3	1.3		53	[419-441]	Used
	FALSE	High	[R].SLQQLAEER.[S]	1xTMTpro [N-Term]	1	1	Q13813	0																	Excluded by Method	16	[1217-1225]	Not Used
	FALSE	High	[K].SLSAQEEK.[I]	1xTMTpro [K8]; 1xTMTpro [N-Term]	1	1	Q13813	0	131.6	93	149.2	13.4	22.4	13.5		3.7	53	59	41.7	1.2	7.1					39	[515-522]	Used
	FALSE	High	[K].SSEEIESAFR.[A]	1xTMTpro [N-Term]	1	1	Q13813	0																	Excluded by Method	26	[2405-2414]	Not Used
	FALSE	High	[R].SSLSSAQADFNQLAELDR.[Q]	1xTMTpro [N-Term]	1	2	Q13813	0	243.9	186.7	265.3	32.7	47.5	25.6	3.1	1.7	95.6	103.2	99.5	3	13.9	4.4		1.9		76	[2138-2155]	Used
	FALSE	High	[K].TATDEAYKDPSNLQGK.[V]	2xTMTpro [K8; K16]; 1xTMTpro [N-Term]	1	1	Q13813	1	524	333.9	676.2	63.9	94.4	50.8	20.4	23.5	204.4	249.8	183.8	39.4	29.3	23.4	9	12		39	[595-610]	Used
	FALSE	High	[K].VAEDLESEGLMAEEVQAVQQQEVYGMMPR.[D]	3xOxidation [M11; M26; M27]; 1xTMTpro [N-Term]	1	4	Q13813	0	49.8	38.4	59.1	3.1	7.9	2			18	20.3	18.5							67	[1153-1181]	Used
	FALSE	High	[K].VLETAEDIQER.[R]	1xTMTpro [N-Term]	1	1	Q13813	0	157.2	122.4	181.6	17.3	28.2	12.6		3.7	58.9	63.6	56.5		7.5					39	[8-18]	Used
	FALSE	High	[K].VNSLGETAER.[L]	1xTMTpro [N-Term]	1	1	Q13813	0	51.6	42.4	72.7	16.3	26.8	17.1	13.9	11.9	30.6	38	28.7	2.3	7.2		7.7	9.1		39	[1289-1298]	Used
FALSE	High	Q09666	Neuroblast differentiation-associated protein AHNAK OS=Homo sapiens OX=9606 GN=AHNAK PE=1 SV=2	38	102	111	102	628.7	13113.9	13693.4	17395.8	12788.4	13477.9	10348.9	2523.1	1500.3	3828.6	4566.2	3943.8	1044.2	1313.1	1097.5	653.8	746.4
	Checked	Confidence	Annotated Sequence	Modifications	# Proteins	# PSMs	Master Protein Accessions	# Missed Cleavages	Abundance: 130N, sample 1	Abundance: 127C, sample 2	Abundance: 132N, sample 3	Abundance: 127N, sample 4	Abundance: 129N, sample 5	Abundance: 131N, sample 6	Abundance: 133N, sample 7	Abundance: 131C, sample 8	Abundance: 129C, sample 9	Abundance: 134N, sample 10	Abundance: 126, sample 11	Abundance: 130C, sample 12	Abundance: 128N, sample 13	Abundance: 132C, sample 14	Abundance: 133C, sample 15	Abundance: 128C, sample 16	Quan Info	Ions Score (by Search Engine): Mascot	Positions in Proteins	Quan Usage
	FALSE	High	[K].ADIDISGPNVDVDVPDVNIEGPDAK.[L]	1xTMTpro [K25]; 1xTMTpro [N-Term]	1	1	Q09666	0																	Excluded by Method	19	[3629-3653]	Not Used
	FALSE	High	[K].ADIDVSGPK.[V]	1xTMTpro [K9]; 1xTMTpro [N-Term]	1	2	Q09666	0	350.8	357.1	450.8	338.4	369.9	277.5	68.2	36	128.3	147.5	142.3	33.6	45.9	27.9	16.8	22.5		24	[1281-1289]; [2665-2673]; [2793-2801]; [3049-3057]; [3177-3185]; [3831-3839]; [3959-3967]; [4087-4095]; [4215-4223]; [4679-4687]; [4807-4815]	Used
	FALSE	High	[K].ADIDVSGPSVDTDAPDLDIEGPEGK.[L]	1xTMTpro [K25]; 1xTMTpro [N-Term]	1	1	Q09666	0	45.6	37.2	54.6	39.6	40.4	29.6	8.3	4.2	10.3	15.7	9.1	4.7	6	4.9		2.4		35	[1739-1763]	Used
	FALSE	High	[K].ADLGVSGPK.[V]	1xTMTpro [K9]; 1xTMTpro [N-Term]	1	1	Q09666	0	103.3	127	148.7	121.4	123.5	85.6	15.4	9.1	26.9	32.7	30.4	7.7	3.9	6.4	2.1	1.3		36	[1537-1545]	Used
	FALSE	High	[K].ADVDISGPK.[IV]	1xTMTpro [K9]; 1xTMTpro [N-Term]	1	1	Q09666	0	30	36.8	42.5	26.8	33.1	23.1	3.9	4.4	7.2	10.6	6.3	2.4	2.6	2.2				40	[776-784]; [904-912]; [2537-2545]	Used
	FALSE	High	[K].ADVDVSGPK.[MV]	1xTMTpro [K9]; 1xTMTpro [N-Term]	1	1	Q09666	0	232.8	238.2	305.5	201.7	223.1	168.2	46.3	26.4	47.4	55.2	37.7	7.4	11.4	11.2	4.8	3.5		53	[1409-1417]; [2270-2278]; [2921-2929]	Used
	FALSE	High	[K].AEGPDVAVDLPK.[G]	1xTMTpro [K12]; 1xTMTpro [N-Term]	1	1	Q09666	0	285.3	310.8	398.3	291.1	292.1	219.8	52	32.8	84.1	101.7	96.4	23.1	35.7	23.8	15.5	17.8		22	[3489-3500]	Used
	FALSE	High	[K].AEGPEVDVNLPK.[A]	1xTMTpro [K12]; 1xTMTpro [N-Term]	1	2	Q09666	0	143.7	163.9	194.2	154.1	155	103.9	24.2	8.3	30.4	36.8	28	8	1.6	5.7	3.2			64	[764-775]; [892-903]; [1727-1738]; [2063-2074]; [2525-2536]; [2909-2920]	Used
	FALSE	High	[R].AGAISASGPELQGAGHSK.[L]	1xTMTpro [K18]; 1xTMTpro [N-Term]	1	1	Q09666	0	86.4	88.3	104.6	78.1	80.1	57.6	14.9	7.6	17.2	20.7	20.9	7.3	9.2	5.9	3.7	3.6		64	[226-243]	Used
	FALSE	High	[K].ASLGSLEGEAEAEASSPK.[G]	1xTMTpro [K18]; 1xTMTpro [N-Term]	1	1	Q09666	0	65.6	60.8	72.3	61.2	54.6	46.9	17	7.1	23.1	33	30.1	8.1	10.4	7.1	5.1	4.8		20	[5748-5765]	Used
	FALSE	High	[R].DDGVFVQEVTQNSPAAR.[T]	1xTMTpro [N-Term]	1	1	Q09666	0	88.1	94.8	114.4	88.1	90	59.7	14.7	6.7	14.8	23.4	19.7	2.9	7.9	7.3				47	[29-45]	Used
	FALSE	High	[K].DIDISSPEFK.[I]	1xTMTpro [K10]; 1xTMTpro [N-Term]	1	1	Q09666	0	152.2	165.7	200.4	158.3	152.8	116.3	26.9	21.8	48.7	50.2	46.6	8.5	14.7	15.2	7	10.8		15	[172-181]	Used
	FALSE	High	[PR].EVDVNLPK.[A]	1xTMTpro [K8]; 1xTMTpro [N-Term]	1	1	Q09666	0	122	126	166.2	126.9	144.7	108.2	24.2	13.9	37.3	49.1	38	6.2	13.4	4.6	5.7	3.6		15	[768-775]; [896-903]; [1145-1152]; [1273-1280]; [1731-1738]; [2067-2074]; [2262-2269]; [2529-2536]; [2913-2920]; [3169-3176]; [3951-3958]; [4079-4086]	Used
	FALSE	High	[R].EVFSSCSSEVVLSGDDEEYQR.[I]	1xMethylthio [C6]; 1xTMTpro [N-Term]	1	1	Q09666	0	31.4	31.9	38.7	31	31.7	26	8.6	3.6	9.1	9.8	14.4	3.7	3.2	3.5		4.2		45	[103-123]	Used
	FALSE	High	[K].FSMPGFKGEGPDVDVNLPK.[A]	1xOxidation [M3]; 2xTMTpro [K7; K19]; 1xTMTpro [N-Term]	1	1	Q09666	1	129.1	119.7	142.8	118.3	136.7	86.9	24.8	12.6	64	53.6	49.7	43.4	42.6	49.1	14.4	9		15	[3030-3048]; [3812-3830]; [4196-4214]; [4660-4678]	Used
	FALSE	High	[K].FSMPGFKGEGPDVDVTLPK.[A]	1xOxidation [M3]; 2xTMTpro [K7; K19]; 1xTMTpro [N-Term]	1	1	Q09666	1	111.5	82.3	119.6	102.7	119.1	76.9	23	10.6	56.2	55.3	58	12	14.5	8.6	7.8	17		2	[4324-4342]	Used
	FALSE	High	[K].FSVPGFK.[A]	1xTMTpro [K7]; 1xTMTpro [N-Term]	1	1	Q09666	0	31.7	40.6	49.1	34.7	36	28.4	6.8	3	9.3	15.7	7.2	5.3	4.6		3.4	3.3		12	[757-763]	Used
	FALSE	High	[K].GEGPDVDVNLPK.[A]	1xTMTpro [K12]; 1xTMTpro [N-Term]	1	1	Q09666	0	359.7	386.6	503.1	365.8	358.8	278.4	65.9	34.8	78.1	103	87.9	22.5	20.7	18.2	8.9	11.4		48	[2781-2792]; [3037-3048]; [3819-3830]; [4203-4214]; [4667-4678]	Used
	FALSE	High	[K].GEGPDVDVSLPK.[A]	1xTMTpro [K12]; 1xTMTpro [N-Term]	1	1	Q09666	0	45.1	53.4	65.5	61.5	56.6	41.6	11.8	13.6	20.2	21.5	22.1	5	15.6	5.4	7.4	6.8		15	[4795-4806]	Used
	FALSE	High	[K].GEGPDVDVTLPK.[A]	1xTMTpro [K12]; 1xTMTpro [N-Term]	1	2	Q09666	0	343.9	389.4	495.1	372.5	388	313.5	52	36.3	147.7	163.1	139.3	33.4	47.8	34.3	22.1	27.7		46	[4331-4342]	Used
	FALSE	High	[K].GEGPEVDMNLPK.[A]	1xOxidation [M8]; 1xTMTpro [K12]; 1xTMTpro [N-Term]	1	1	Q09666	0	175.7	220.9	250.3	178.1	205.2	165.3	37	16.4	46.7	56.9	47.4	9.9	18	14.1	6	5.2		32	[1525-1536]	Used
	FALSE	High	[K].GEGPEVDVNLPK.[A]	1xTMTpro [K12]; 1xTMTpro [N-Term]	1	1	Q09666	0	476.2	576.7	718.6	514.9	539.5	409.5	98.3	44.8	107	150.6	118.5	24.9	37	25.5	8.1	17.9		56	[1141-1152]; [2258-2269]; [3165-3176]; [3947-3958]; [4075-4086]	Used
	FALSE	High	[K].GEYDVTMPK.[V]	1xOxidation [M7]; 1xTMTpro [K9]; 1xTMTpro [N-Term]	1	1	Q09666	0																	Excluded by Method	19	[834-842]	Not Used
	FALSE	High	[R].GGVQVPAVDISSSLGGR.[A]	1xTMTpro [N-Term]	1	1	Q09666	0																	Excluded by Method	16	[271-287]	Not Used
	FALSE	High	[K].GLDLGGR.[G]	1xTMTpro [N-Term]	1	1	Q09666	0																	Excluded by Method	10	[264-270]	Not Used
	FALSE	High	[K].GNVDISAPK.[I]	1xTMTpro [K9]; 1xTMTpro [N-Term]	1	1	Q09666	0																	Excluded by Method	22	[1083-1091]	Not Used
	FALSE	High	[K].GPFVEAEVPDVDLECPDAK.[L]	1xMethylthio [C15]; 1xTMTpro [K19]; 1xTMTpro [N-Term]	1	1	Q09666	0																	Excluded by Method	34	[1819-1837]	Not Used
	FALSE	High	[K].GPGVDLPSVNLSMPK.[V]	1xOxidation [M13]; 1xTMTpro [K15]; 1xTMTpro [N-Term]	1	1	Q09666	0																	Excluded by Method	16	[5282-5296]	Not Used
	FALSE	High	[K].GPHVDVSGPDIDIEGPEGK.[L]	1xTMTpro [K19]; 1xTMTpro [N-Term]	1	1	Q09666	0	192.1	254.9	313.9	222.4	239.9	180.6	42.1	25.3	47.8	62.5	41.7	10.7	17.3	11.1	4.3	5.4		38	[2417-2435]	Used
	FALSE	High	[K].GPQITGPSLEGDLGLK.[G]	1xTMTpro [K16]; 1xTMTpro [N-Term]	1	1	Q09666	0	119.9	116.9	144.9	116	120.3	80	29.2	18.2	37.6	39.9	29.4	7.4	7.9	8.6	7.4	9.8		26	[372-387]	Used
	FALSE	High	[K].GPQVALK.[G]	1xTMTpro [K7]; 1xTMTpro [N-Term]	1	1	Q09666	0	89.3	69.8	114.1	74.4	95.8	70.8	22.4	15.7	39.7	32.7	28.5	3.7	11.5	3.3	8.9	7.7		11	[531-537]	Used
	FALSE	High	[K].GPSLDIDTPDVNIEGPEGK.[L]	1xTMTpro [K19]; 1xTMTpro [N-Term]	1	1	Q09666	0	117.5	140.8	178.3	118.7	125.8	104	25.2	12.1	32.6	41.9	29.1	7.7	7.8	9.8	5.1	0.2		39	[4423-4441]	Used
	FALSE	High	[K].GPTVGGGLPGIGVQGLEGNLQMPGIK.[S]	1xOxidation [M22]; 1xTMTpro [K26]; 1xTMTpro [N-Term]	1	1	Q09666	0	53.8	62.9	73.8	54.1	65.9	49.8	13.4	6.1	22.3	27.6	22	6.7	8.1	5.3		7.3		45	[5473-5498]	Used
	FALSE	High	[K].GSLGATGEIK.[G]	1xTMTpro [K10]; 1xTMTpro [N-Term]	1	1	Q09666	0	46.6	56	64	57.4	53.5	50.6	6	5.1	23.6	32.9	25.4	3.2	6.3	5		3.2		51	[5463-5472]	Used
	FALSE	High	[R].HELTEISNVDVETQSGK.[T]	1xTMTpro [K17]; 1xTMTpro [N-Term]	1	1	Q09666	0	136.3	151.9	186.2	138	142.5	103.8	21.3	13.6	28	30	30.4	5.7	3.4	5.3				45	[187-203]	Used
	FALSE	High	[K].IDVDAPDIDIHGPDAK.[L]	1xTMTpro [K16]; 1xTMTpro [N-Term]	1	1	Q09666	0	235.2	239.6	301.6	226.2	223.2	175.7	34.2	21.2	54.8	52.4	49.2	13	11.2	9.6	3.1			45	[3260-3275]	Used
	FALSE	High	[K].LEGDLTGPSVDVEVPDVELECPDAK.[L]	1xMethylthio [C21]; 1xTMTpro [K25]; 1xTMTpro [N-Term]	1	1	Q09666	0																	No Quan Values	51	[2142-2166]	Not Used
	FALSE	High	[K].LEGDLTGPSVGVEVPDVELECPDAK.[L]	1xMethylthio [C21]; 1xTMTpro [K25]; 1xTMTpro [N-Term]	1	1	Q09666	0	22.1	30.5	33.6	20.8	27.9	20	1.7		3.2	7	6.4		1.5			0.5		67	[1880-1904]; [1947-1971]	Used
	FALSE	High	[K].LEGELKGPELDVK.[G]	2xTMTpro [K6; K13]; 1xTMTpro [N-Term]	1	1	Q09666	1	91.7	57	139.4	53	63.7	65	23.6	11.3	17.6	27.9	20.1	3.6	2.1	6.2	3.2	2.5		14	[2337-2349]	Used
	FALSE	High	[K].IEGEMQVPDVDIR.[G]	1xOxidation [M5]; 1xTMTpro [N-Term]	1	1	Q09666	0	246.2	258.4	304.1	229	249.3	181.3	37.7	18.4	39.8	59.8	44.5	7.9	15.5	11.4	3.8	9.2		28	[1092-1104]	Used
	FALSE	High	[K].LEVPDMNIR.[G]	1xOxidation [M6]; 1xTMTpro [N-Term]	1	1	Q09666	0																	Excluded by Method	4	[2482-2490]	Not Used
	FALSE	High	[K].IKGDVDVSAPK.[L]	2xTMTpro [K2; K11]; 1xTMTpro [N-Term]	1	1	Q09666	1	359.8	317.7	481.7	321.6	349.7	289.1	53.2	28.7	61.4	84.5	67.3	18.4	26.6	16.7	5.8	5.3		21	[2326-2336]	Used
	FALSE	High	[K].LKGEIDASVPELEGDLR.[G]	1xTMTpro [K2]; 1xTMTpro [N-Term]	1	1	Q09666	1																	Excluded by Method	9	[1795-1811]	Not Used
	FALSE	High	[R].LKSEDGVEGDLGETQSR.[T]	1xTMTpro [K2]; 1xTMTpro [N-Term]	1	1	Q09666	1	88.1	75	118.3	83.6	75.1	59.9	11.8	4.4	16.4	24	21.4	2.8	3.7	5		1.5		42	[133-149]	Used
	FALSE	High	[K].IPMPDFDLHLK.[G]	1xOxidation [M3]; 1xTMTpro [K11]; 1xTMTpro [N-Term]	1	2	Q09666	0	175.7	209.4	219.8	220.1	220.3	195.1	39.8	30.8	107.6	99.3	94.1	39.5	51.6	55	24.6	22.3		20	[2963-2973]	Used
	FALSE	High	[K].ISIPDVDLDLK.[G]	1xTMTpro [K11]; 1xTMTpro [N-Term]	1	1	Q09666	0	59.6	76.3	77.2	76.8	61.5	44.2	13.1	11.9	24.2	30.2	22.9	16	7.7	13	5.4	6.2		14	[4849-4859]	Used
	FALSE	High	[K].ISIPDVGLHLK.[G]	1xTMTpro [K11]; 1xTMTpro [N-Term]	1	1	Q09666	0	222.6	204.9	289.4	196.9	212.7	147.1	38.1	17.9	60.3	60.2	60.8	6.2	10.2	10.1	4.7	6.4		21	[1451-1461]	Used
	FALSE	High	[K].ISMPDLDLHLK.[S]	1xOxidation [M3]; 1xTMTpro [K11]; 1xTMTpro [N-Term]	1	1	Q09666	0	234.3	245.4	301.5	228.6	261.5	187.1	127.2	100.3	77.8	101	89.8	23.4	33.3	21.9	88.9	108.5		13	[2386-2396]	Used
	FALSE	High	[K].ISMPDIDLNLK.[G]	1xOxidation [M3]; 1xTMTpro [K11]; 1xTMTpro [N-Term]	1	2	Q09666	0	347.5	413.2	476.6	378.5	381.8	297	62	37.9	118.8	151.4	126.4	29.5	36.7	26.2	14.8	17.1		26	[2707-2717]; [3091-3101]; [3219-3229]; [3543-3553]; [3745-3755]; [3873-3883]; [4721-4731]	Used
	FALSE	High	[K].ISMPDIDLNLKGPK.[VM]	1xOxidation [M3]; 2xTMTpro [K11; K14]; 1xTMTpro [N-Term]	1	1	Q09666	1	182.7	162.1	204.4	150.7	161	113.2	45.6	32	57.1	75.7	55.5	14	25.8	16.4	28.8	27.8		19	[2707-2720]; [3091-3104]; [3219-3232]; [3543-3556]; [3745-3758]; [3873-3886]; [4721-4734]	Used
	FALSE	High	[K].ISMPDVDFNLK.[G]	1xOxidation [M3]; 1xTMTpro [K11]; 1xTMTpro [N-Term]	1	1	Q09666	0	126.8	128.4	148.8	151.8	153	114.1	35.6	25.5	97.2	92.9	97.8	48.7	52.8	55.6	23	22.2		12	[2312-2322]	Used
	FALSE	High	[K].ISMPDVDLHVK.[G]	1xOxidation [M3]; 1xTMTpro [K11]; 1xTMTpro [N-Term]	1	1	Q09666	0	108.7	116.7	128.9	106.6	112.3	85.3	20.1	14.1	43.4	49.7	51.7	9.9	17.6	9.1	10.8	9.2		11	[697-707]	Used
	FALSE	High	[KN].ISMPDVDLNLK.[G]	1xOxidation [M3]; 1xTMTpro [K11]; 1xTMTpro [N-Term]	1	1	Q09666	0	115	124.7	153	102.2	127	82.7	23.5	21.6	50.7	61.6	50.1	12.8	20.9	13.3	11.5	11.7		10	[1323-1333]; [2453-2463]	Used
	FALSE	High	[K].ISMPDVGLNLK.[A]	1xOxidation [M3]; 1xTMTpro [K11]; 1xTMTpro [N-Term]	1	1	Q09666	0	159.8	163.4	187.9	144	154.7	119.9	34.1	17.3	49.4	53.9	53.5	7.3	13.1	9.3	12.3	6.4		29	[1579-1589]	Used
	FALSE	High	[K].ISMPEIDLNLK.[G]	1xOxidation [M3]; 1xTMTpro [K11]; 1xTMTpro [N-Term]	1	1	Q09666	0	169.3	165.7	220.7	162.5	147.9	117.6	27.9	16.5	39.9	49.2	47.3	7.8	8.4	9.8	5.8	6.8		35	[3293-3303]	Used
	FALSE	High	[K].ISMPGFKGEGPEVDVNLPK.[A]	1xOxidation [M3]; 2xTMTpro [K7; K19]; 1xTMTpro [N-Term]	1	1	Q09666	1	27.1	20.2	35.1	26.1	30	18.6	4.6	8.6	9.2	11	8.5	4.4	5.5	7	6.9	2.9		21	[3158-3176]; [3940-3958]	Used
	FALSE	High	[K].MDAEVPDVNIEGPDAK.[L]	1xOxidation [M1]; 1xTMTpro [K16]; 1xTMTpro [N-Term]	1	1	Q09666	0	118.3	116.8	134.7	122.6	115	87.5	16.8	10.9	25.3	32	24.5	7.4	6.3	4.5		4.4		38	[1418-1433]	Used
	FALSE	High	[K].MDIDAPDVDVHGPDWHLK.[M]	1xOxidation [M1]; 1xTMTpro [K18]; 1xTMTpro [N-Term]	1	1	Q09666	0	100	103.3	126.7	90.7	109.9	73.2	13.7	17.2	26.7	38.4	34.6	5.8	8.6	4.9	10.2	7.9		27	[2030-2047]	Used
	FALSE	High	[K].MDVNVGDIDIEGPEGK.[L]	1xOxidation [M1]; 1xTMTpro [K16]; 1xTMTpro [N-Term]	1	1	Q09666	0																	Excluded by Method	8	[1620-1635]	Not Used
	FALSE	High	[K].MEGDLKAPEVDIK.[G]	1xOxidation [M1]; 2xTMTpro [K6; K13]; 1xTMTpro [N-Term]	1	1	Q09666	1	165.6	193.8	244.8	177.6	192.4	153.9	32.8	17.8	52.2	61.9	42.2	9.5	10.7	13.5	5.5	0.4		7	[4026-4038]	Used
	FALSE	High	[K].MEGDLKGPEVDIK.[G]	1xOxidation [M1]; 2xTMTpro [K6; K13]; 1xTMTpro [N-Term]	1	1	Q09666	1	93.7	87.6	115.2	83.4	95.7	74.4	17.8	21.6	85.7	81	77.9	16.7	21.9	14.7	20.7	18.8		10	[3770-3782]	Used
	FALSE	High	[K].MEGGGAEVHAQLPSLEGDLR.[G]	1xOxidation [M1]; 1xTMTpro [N-Term]	1	1	Q09666	0	35.9	45.9	61.4	48.6	45.8	38.1	7.9	5.6	9.9	13.8	15.6	2	5	3.5		1.6		26	[5248-5267]	Used
	FALSE	High	[K].MKGDVDVSLPK.[V]	1xOxidation [M1]; 2xTMTpro [K2; K11]; 1xTMTpro [N-Term]	1	1	Q09666	1	193	207.8	253.7	180.3	191.7	149	34.8	15.7	60	65.4	66.4	13.2	17.3	12.5	8.1	9		17	[4143-4153]	Used
	FALSE	High	[K].MPEMNIK.[VA]	2xOxidation [M1; M4]; 1xTMTpro [K7]; 1xTMTpro [N-Term]	1	2	Q09666	0																	Excluded by Method	4	[808-814]; [936-942]; [2569-2575]; [2697-2703]; [2953-2959]; [3081-3087]; [3209-3215]; [3661-3667]; [3863-3869]; [3991-3997]; [4247-4253]; [4375-4381]; [4449-4455]	Not Used
	FALSE	High	[K].MPSLEISAPK.[V]	1xOxidation [M1]; 1xTMTpro [K10]; 1xTMTpro [N-Term]	1	1	Q09666	0	141.3	150.8	169	141.1	148.1	112.7	38	24.2	72.1	70	74.3	15.7	25.1	16.8	18.5	18.7		22	[4906-4915]	Used
	FALSE	High	[K].SPSLDVTVPEAELNLETPEISVGGK.[G]	1xTMTpro [K25]; 1xTMTpro [N-Term]	1	1	Q09666	0	41.3	34.9	58	34.9	44.7	34.5	7.4	2.2	12.1	8	10.7		1.2	2.5		1.5		49	[4993-5017]	Used
	FALSE	High	[K].VDIDAPDVDVHGPDWHLK.[M]	1xTMTpro [K18]; 1xTMTpro [N-Term]	1	1	Q09666	0																	Excluded by Method	19	[731-748]; [2225-2242]; [2748-2765]; [4042-4059]; [4298-4315]	Not Used
	FALSE	High	[K].VDIDAPDVSIEGPDAK.[L]	1xTMTpro [K16]; 1xTMTpro [N-Term]	1	1	Q09666	0																	Excluded by Method	19	[4352-4367]	Not Used
	FALSE	High	[K].VDIDTPDINIEGSEGK.[F]	1xTMTpro [K16]; 1xTMTpro [N-Term]	1	1	Q09666	0	145.2	151.4	201.2	135.4	134.6	108.5	27.1	10.5	28.3	30.2	29.2	10.5	8	9.2		1.7		26	[3712-3727]	Used
	FALSE	High	[K].VDIDVPDVDVQGPDWHLK.[M]	1xTMTpro [K18]; 1xTMTpro [N-Term]	1	1	Q09666	0	141.8	150	166.2	131.6	133.1	105.6	25	6	40.7	51.1	46.8	8.4	10.3	8.6	3.5	7.7		82	[4170-4187]; [4634-4651]	Used
	FALSE	High	[K].VDIDVPDVNIEGPDAK.[L]	1xTMTpro [K16]; 1xTMTpro [N-Term]	1	1	Q09666	0																	No Quan Values	19	[4224-4239]	Not Used
	FALSE	High	[K].VDIEAPDVSLEGPEGK.[L]	1xTMTpro [K16]; 1xTMTpro [N-Term]	1	1	Q09666	0	128.4	154.2	205.1	146.9	145.8	111.6	23.9	15.5	32.2	42	36.7	11.3	9.2	7.3	3.8	6.7		39	[1162-1177]	Used
	FALSE	High	[K].VDIEGPDVNIEGPEGK.[L]	1xTMTpro [K16]; 1xTMTpro [N-Term]	1	1	Q09666	0	107	116.1	146.8	108.3	115.4	88.5	20.6	10.8	25	26.3	27.4	3.8	7.1	5.1		2.5		50	[2546-2561]; [2674-2689]	Used
	FALSE	High	[R].VDIETPNLEGTLTGPR.[L]	1xTMTpro [N-Term]	1	1	Q09666	0	145	165.5	208.8	155.4	158.6	116.6	24.6	15.5	54	64.9	60.4	10.4	12.9	11.5	6.8	10.1		31	[541-556]	Used
	FALSE	High	[K].VDINAPDVDVQGPDWHLK.[M]	1xTMTpro [K18]; 1xTMTpro [N-Term]	1	1	Q09666	0																	Excluded by Method	42	[3132-3149]; [3786-3803]	Not Used
	FALSE	High	[K].VDINAPDVDVR.[G]	1xTMTpro [N-Term]	1	1	Q09666	0	80.4	109.2	113.1	80.9	80.9	72.4	11.3	11.9	28.5	26.6	30.9	4.1	4	4.5	4.8	1.8		41	[3914-3924]	Used
	FALSE	High	[K].VDINAPDVEVQGK.[V]	1xTMTpro [K13]; 1xTMTpro [N-Term]	1	1	Q09666	0	231	225.1	281.4	220.1	207.6	180.6	39	25.1	61.9	82.1	64.9	17.4	13.5	17.1	12.1	11.5		28	[3385-3397]	Used
	FALSE	High	[K].VDISAPDVDVHGPDWHLK.[M]	1xTMTpro [K18]; 1xTMTpro [N-Term]	1	1	Q09666	0	79.1	86.7	105.8	79.2	84.2	62.6	13.2	12.8	35.4	37.8	38.8	10.1	18.6	5	4.8	8.6		33	[1364-1381]	Used
	FALSE	High	[K].VDTNAPDLSLEGPEGK.[L]	1xTMTpro [K16]; 1xTMTpro [N-Term]	1	1	Q09666	0	45.2	51.3	61.9	38.1	49.5	38.5	12.3	5.1	10.8	11.4	10.7	1.3	3.3	3.2		0.1		63	[1034-1049]	Used
	FALSE	High	[K].VDVDIPDVNIEGPDAK.[L]	1xTMTpro [K16]; 1xTMTpro [N-Term]	1	1	Q09666	0	168.2	182.9	212.9	167	170.3	126.1	30.7	16.4	38.9	48.9	42.3	13.6	9.1	11.5	5.3	3.3		29	[4816-4831]	Used
	FALSE	High	[KN].VDVDVPDVNIEGPDAK.[L]	1xTMTpro [K16]; 1xTMTpro [N-Term]	1	1	Q09666	0	245.3	284.3	319.2	237.3	254.7	194.7	42.7	20.1	64.5	73.3	65.4	16.5	20.1	17.2	6.6	6		51	[3186-3201]; [3638-3653]; [3968-3983]; [4688-4703]	Used
	FALSE	High	[K].VDVECPDVNIEGPEGK.[W]	1xMethylthio [C5]; 1xTMTpro [K16]; 1xTMTpro [N-Term]	1	1	Q09666	0	58.7	67.1	94.1	61.6	58.9	48.2	14.9	7.8	24.5	32.2	23.9	4.9	13	5.1		1.2		33	[2802-2817]	Used
	FALSE	High	[K].VDVEGPDVNIEGPEGK.[L]	1xTMTpro [K16]; 1xTMTpro [N-Term]	1	1	Q09666	0	132.2	133.3	151.1	117.6	113.7	95.7	18.1	10.4	31.9	37.8	25.1	7.1	6.9	4.7	3.5	2.5		45	[2930-2945]	Used
	FALSE	High	[K].VDVEVPDVSLEGPEGK.[L]	1xTMTpro [K16]; 1xTMTpro [N-Term]	1	1	Q09666	0	256	285.1	352.8	247.4	258.6	205.6	39.5	26.4	45.5	58.7	57	12.7	16.2	12.7	2.9	8.1		39	[1290-1305]; [2084-2099]; [2279-2294]	Used
	FALSE	High	[K].VDVSAPDVEMQGPDWNLK.[M]	1xOxidation [M10]; 1xTMTpro [K18]; 1xTMTpro [N-Term]	1	1	Q09666	0	95	109.8	109	100.3	118.9	82.3	18.5	11.1	29.7	33.8	27.4	7.6	6.3	5.1	6.8	4.9		49	[980-997]	Used
	FALSE	High	[K].VEAPSLDVHMDSPDINIEGPDVK.[I]	1xOxidation [M10]; 1xTMTpro [K23]; 1xTMTpro [N-Term]	1	1	Q09666	0	55.1	56.9	86.5	73.6	71	43	13	8.4	26.9	23.7	29.6	4.5				8.2		62	[4949-4971]	Used
	FALSE	High	[K].VEGDLKGPEIDIK.[G]	2xTMTpro [K6; K13]; 1xTMTpro [N-Term]	1	1	Q09666	1	157.7	130.2	208.9	128.4	135.8	122.5	29	13.4	31.6	45	35.9	7.5	7.3	10.7	3.9	2.5		9	[4410-4422]	Used
	FALSE	High	[K].VEGDLKGPEVDIK.[G]	2xTMTpro [K6; K13]; 1xTMTpro [N-Term]	1	1	Q09666	1	171.6	122.1	224.5	140.8	156.8	146.8	29.5	17.3	42.6	49.5	32.9	7.9	6.1	6		0.3		21	[2604-2616]; [2732-2744]; [2860-2872]; [3696-3708]; [4154-4166]; [4282-4294]	Used
	FALSE	High	[K].VEGDMQVPDLDIKGPK.[V]	1xOxidation [M5]; 2xTMTpro [K13; K16]; 1xTMTpro [N-Term]	1	1	Q09666	1																	Excluded by Method	14	[3898-3913]	Not Used
	FALSE	High	[K].VGGSGVNVNAK.[G]	1xTMTpro [K11]; 1xTMTpro [N-Term]	1	1	Q09666	0	92.6	100.9	130	83.9	93.2	64.2	17.2	9.9	24.7	35.1	31.5	8.6	7.2	7.3	4.8	10.2		31	[253-263]	Used
	FALSE	High	[K].VGIDTPDIDIHGPEGK.[L]	1xTMTpro [K16]; 1xTMTpro [N-Term]	1	1	Q09666	0																	Excluded by Method	12	[4560-4575]	Not Used
	FALSE	High	[K].VHAPGLNLSGVGGK.[M]	1xTMTpro [K14]; 1xTMTpro [N-Term]	1	1	Q09666	0	147.5	140.3	170.8	125.6	136.8	99.6	22.2	18.7	34.3	40.5	35.3	10.5	9.9	9.7	8.4	15.3		31	[5324-5337]	Used
	FALSE	High	[K].VKGDMDISLPK.[V]	1xOxidation [M5]; 2xTMTpro [K2; K11]; 1xTMTpro [N-Term]	1	1	Q09666	1	340.7	331.3	485.8	325	348.5	271.9	76.9	38.7	90	123.3	97.6	25.7	34.2	38	15.2	16.3		15	[4607-4617]	Used
	FALSE	High	[K].VKGDMDVSVPK.[V]	1xOxidation [M5]; 2xTMTpro [K2; K11]; 1xTMTpro [N-Term]	1	2	Q09666	1	372.2	373.7	506.5	329	397.3	286.4	59.2	34.5	85	108.9	91.3	21	29.2	25	10	15		8	[1667-1677]; [2003-2013]; [2198-2208]	Used
	FALSE	High	[K].VKGDVDISLPK.[VL]	2xTMTpro [K2; K11]; 1xTMTpro [N-Term]	1	1	Q09666	1	172.9	159.5	220.6	134.7	160.6	132.2	29.5	12.9	42.9	55.6	44.8	54.7	63.2	59.5	4.7	6.2		9	[2977-2987]; [3557-3567]	Used
	FALSE	High	[K].VKGDVDVSLPK.[LVM]	2xTMTpro [K2; K11]; 1xTMTpro [N-Term]	1	3	Q09666	1	675.6	655.6	903.2	637.4	661.7	512	124.7	61.7	159.9	233.6	173.4	42.5	51.8	49.7	20.5	20		14	[2131-2141]; [2593-2603]; [2721-2731]; [3759-3769]; [4015-4025]; [4271-4281]; [4399-4409]; [4473-4483]	Used
	FALSE	High	[K].VKGDVDVSVPK.[VL]	2xTMTpro [K2; K11]; 1xTMTpro [N-Term]	1	1	Q09666	1	371.3	352.3	442.4	319.1	353.7	268.6	63.1	37.3	72.4	102.4	70.9	20.3	20.6	23.4	9.6	10.7		22	[1209-1219]; [1936-1946]	Used
	FALSE	High	[K].VNVEAPDVNLEGLGGK.[L]	1xTMTpro [K16]; 1xTMTpro [N-Term]	1	1	Q09666	0	116.1	108.7	134.7	109.6	103	76.8	30.1	18.7	35.4	31.8	30.1	13.6	14	14.9	12.9	11.9		34	[664-679]	Used
	FALSE	High	[K].VPDVDIK.[GE]	1xTMTpro [K7]; 1xTMTpro [N-Term]	2	1	Q09666	0	76.6	87.2	108.6	82	82.6	64.5	13	7.3	26.5	33	25.5	1.8	8.9	4.7	4.4	4		29	[1354-1360]; [1684-1690]; [2020-2026]; [3122-3128]	Used
	FALSE	High	[QK].VPDVDIR.[G]	1xTMTpro [N-Term]	1	1	Q09666	0																	Excluded by Method	33	[1098-1104]; [2215-2221]	Not Used
	FALSE	High	[K].VQANLGAPDINIEGLDAK.[V]	1xTMTpro [K18]; 1xTMTpro [N-Term]	1	1	Q09666	0	172.5	176	198	163.4	155.8	127.2	24.7	16.7	41.3	47	43.9	13.6	14	12.2	5.6	3.7		55	[5164-5181]	Used
	FALSE	High	[K].VTAPDVDLHLK.[A]	1xTMTpro [K11]; 1xTMTpro [N-Term]	1	1	Q09666	0	106.1	116.1	149.7	104.6	106.1	96.7	22.6	16	45.1	44	44.3	11.9	19	10.7	8.5	10		18	[4916-4926]	Used
FALSE	High	Q01082	Spectrin beta chain, non-erythrocytic 1 OS=Homo sapiens OX=9606 GN=SPTBN1 PE=1 SV=2	42	87	103	79	274.4	14877.7	11323.5	17211.7	2310.5	3330.7	1703.9	410.5	434.4	5414.5	5986.1	5494.3	364.9	745.3	287.7	261.2	246
	Checked	Confidence	Annotated Sequence	Modifications	# Proteins	# PSMs	Master Protein Accessions	# Missed Cleavages	Abundance: 130N, sample 1	Abundance: 127C, sample 2	Abundance: 132N, sample 3	Abundance: 127N, sample 4	Abundance: 129N, sample 5	Abundance: 131N, sample 6	Abundance: 133N, sample 7	Abundance: 131C, sample 8	Abundance: 129C, sample 9	Abundance: 134N, sample 10	Abundance: 126, sample 11	Abundance: 130C, sample 12	Abundance: 128N, sample 13	Abundance: 132C, sample 14	Abundance: 133C, sample 15	Abundance: 128C, sample 16	Quan Info	Ions Score (by Search Engine): Mascot	Positions in Proteins	Quan Usage
	FALSE	High	[R].AFEDEMSGR.[S]	1xOxidation [M6]; 1xTMTpro [N-Term]	1	1	Q01082	0																	Excluded by Method	21	[682-690]	Not Used
	FALSE	High	[K].AKDEQSAVSMLK.[K]	1xOxidation [M10]; 2xTMTpro [K2; K12]; 1xTMTpro [N-Term]	1	2	Q01082	1	607.8	422.5	701	101.5	149.8	76.5	11.6	11.3	206.1	230.7	207	13.5	19.6		5.5	3.5		29	[1621-1632]	Used
	FALSE	High	[R].ALVADSHPESER.[I]	1xTMTpro [N-Term]	1	1	Q01082	0	283	233.2	329.9	40.6	61.5	34	1.3	4.3	116.4	106.2	113	4.6	13.5		2.1			33	[1657-1668]	Used
	FALSE	High	[R].AQTLPTSVVTITSESSPGKR.[E]	1xTMTpro [K19]; 1xTMTpro [N-Term]	1	1	Q01082	1																	Excluded by Method	54	[2326-2345]	Not Used
	FALSE	High	[R].DGMAFNALIHK.[H]	1xOxidation [M3]; 1xTMTpro [K11]; 1xTMTpro [N-Term]	1	1	Q01082	0	439.6	327.5	526.9	56.5	76.2	30.6	35.8	29.8	144.6	181.7	151.7	20.6	25.5	21.8	25.8	15.7		38	[204-214]	Used
	FALSE	High	[K].DLAEERR.[G]	1xTMTpro [N-Term]	1	1	Q01082	1	182.9	109.5	181.8	20.6	27.4	14.5	2.5	1.3	58.6	56.2	53.2		7			0.9		19	[1685-1691]	Used
	FALSE	High	[R].DLDDFQSWLSR.[T]	1xTMTpro [N-Term]	1	1	Q01082	0	66.7	53.5	79.8	14.1	19.1	12.6	4		28.8	28.2	22.3	1.9	2.3	4.2	2.6	1.9		37	[1070-1080]	Used
	FALSE	High	[K].DLTSVNILLK.[K]	1xTMTpro [K10]; 1xTMTpro [N-Term]	2	1	Q01082; O15020	0	327.8	309.9	476.2	92.3	120.9	73.6	8.8	7	184.4	206.4	182	12.2	30.8	14.4	11.3	10.4	Shared	24	[1411-1420]	Not Used
	FALSE	High	[R].DLVAIEAK.[L]	1xTMTpro [K8]; 1xTMTpro [N-Term]	1	2	Q01082	0	255.1	194.4	284.4	44.3	56	35.1	9.1	13.4	90.9	106.9	105.9	1.9	19.1	4.9	7	7.1		41	[1004-1011]	Used
	FALSE	High	[R].DMGEMVTQGQTDAQYMFLR.[Q]	3xOxidation [M2; M5; M16]; 1xTMTpro [N-Term]	1	1	Q01082	0	65.3	50.1	83.8	15.1	21.6	12.7		1.9	32	29.5	29.6	2.4	2.4			2.4		65	[1123-1141]	Used
	FALSE	High	[R].DTGNIGQER.[V]	1xTMTpro [N-Term]	1	1	Q01082	0																	Excluded by Method	26	[1746-1754]	Not Used
	FALSE	High	[R].DVEDEILWVGER.[M]	1xTMTpro [N-Term]	1	2	Q01082	0	205.4	169	242.7	22.6	38	20.4	3	1.4	63.2	82.5	83.8		8.4			0.2		44	[1493-1504]	Used
	FALSE	High	[R].DVSSVELLMNNHQGIK.[A]	1xOxidation [M9]; 1xTMTpro [K16]; 1xTMTpro [N-Term]	1	1	Q01082	0	292.3	231.9	342.2	40.4	63.1	29.5	6.5	7	101.4	111.4	104.3	5.3	12.3	8.5	5.4	2.7		41	[1942-1957]	Used
	FALSE	High	[K].EAVCEVALDYK.[K]	1xMethylthio [C4]; 1xTMTpro [K11]; 1xTMTpro [N-Term]	1	1	Q01082	0	93.4	77.3	118.8	33.3	41	23.7	7	8.8	45.8	55.5	45.2	8.9	11.8	8.1	5.8	8.1		13	[2259-2269]	Used
	FALSE	High	[K].EGEDMIAEEHFGSEK.[I]	1xOxidation [M5]; 1xTMTpro [K15]; 1xTMTpro [N-Term]	1	2	Q01082	0	165.6	157.1	222.9	26	43.1	32	7.2	6.3	67.5	76.4	63.6	5.1	7.5		3	2.1		41	[700-714]	Used
	FALSE	High	[K].EGMQLISEKPETEAVVK.[E]	1xOxidation [M3]; 2xTMTpro [K9; K17]; 1xTMTpro [N-Term]	1	1	Q01082	0	97.1	62.8	122.4	23	35.4	18.1	4.2	4.5	45.2	49.6	38	1.9	10.6	5.4	2.2	5.9		1	[1336-1352]	Used
	FALSE	High	[R].ELEAENYHDIK.[R]	1xTMTpro [K11]; 1xTMTpro [N-Term]	1	1	Q01082	0	254.4	213.2	297.3	30	52.1	22.1	8.3	7.2	88.3	105.8	93.9	7.5	8.3		3.7	6		34	[487-497]	Used
	FALSE	High	[R].ELEAENYHDIKR.[I]	1xTMTpro [K11]; 1xTMTpro [N-Term]	1	1	Q01082	1	296.6	224.4	336.8	31.1	58.4	23.5	11.9	5.5	87.6	99.1	85.9	10	14.8	15.5		0.5		25	[487-498]	Used
	FALSE	High	[K].EIEELQSQAQALSQEGK.[S]	1xTMTpro [K17]; 1xTMTpro [N-Term]	1	3	Q01082	0	455.9	419.2	577.8	123.7	146.6	94	17.1	20	209.3	224.8	209.3	20.6	45.9	29.6	11	14.8		29	[1435-1451]	Used
	FALSE	High	[R].EIGQSVDEVEK.[L]	1xTMTpro [K11]; 1xTMTpro [N-Term]	1	2	Q01082	0	996.6	728	1111.8	108.2	191	67.9	5.6	15	341.1	378.5	351	16.1	33.2	17.7	4.3	6.3		30	[2044-2054]	Used
	FALSE	High	[K].EIHQFNR.[D]	1xTMTpro [N-Term]	1	1	Q01082	0	182.5	164	244.2	25	39.1	20.5	2.4	4.7	62.9	86.1	77.7		7.2		2.3	1.1		25	[1486-1492]	Used
	FALSE	High	[K].EIQGHQPR.[I]	1xTMTpro [N-Term]	1	1	Q01082	0	80.4	65.6	102.7	13	16.4	11.2	0.2		25	38	31.6	2.9	3.8					36	[1533-1540]	Used
	FALSE	High	[R].EQWANLEQLSAIR.[K]	1xTMTpro [N-Term]	1	1	Q01082	0	115.1	95.9	127.7	39.1	39.4	27.9	12.5	8.5	46.3	57.6	47.3	12.6	12.2	10	9.1	9.6		35	[724-736]	Used
	FALSE	High	[R].ETASELLMR.[L]	1xOxidation [M8]; 1xTMTpro [N-Term]	1	1	Q01082	0																	Excluded by Method	7	[1262-1270]	Not Used
	FALSE	High	[R].EVDDLEQWIAER.[E]	1xTMTpro [N-Term]	1	1	Q01082	0	52.6	35.6	58.1	8	8	5.8	2.9	1.8	18.3	17.4	15.5		2.8					36	[1706-1717]	Used
	FALSE	High	[R].EVVAGSHELGQDYEHVTMLQER.[F]	1xOxidation [M18]; 1xTMTpro [N-Term]	1	1	Q01082	0	84.2	64.8	95	10.3	15.1	4.7	1.4	1.7	27.2	25.9	31.4	3.2	3.4					63	[1718-1739]	Used
	FALSE	High	[K].FANSLVGVQQQLQAFNTYR.[T]	1xTMTpro [N-Term]	1	1	Q01082	0	44	34.9	50.9	16.8	24.5	12.6	3.4	3.1	28.5	27.6	24.9	2	9.1	4.2	4.4	3.2		66	[330-348]	Used
	FALSE	High	[K].FATDGEGYKPCDPQVIR.[D]	1xMethylthio [C11]; 1xTMTpro [K9]; 1xTMTpro [N-Term]	1	1	Q01082	0	344.6	260.4	403.6	33.7	55.9	33.2	3.1	3.9	120	155.9	114.3	3.3	7.9			2.1		18	[594-610]	Used
	FALSE	High	[R].FESLEPEMNNQASR.[V]	1xOxidation [M8]; 1xTMTpro [N-Term]	1	1	Q01082	0	336.6	251.5	362	40.2	62.6	30	6.9	6.6	112.9	127.9	121	7.9	14.2	8.7	2.4	2.5		35	[891-904]	Used
	FALSE	High	[K].FMELLEPLNER.[K]	1xOxidation [M2]; 1xTMTpro [N-Term]	1	1	Q01082	0	222.2	180	267.5	23.6	40.9	19.7	4.4	2.8	91.2	78	89.7	2.8	6.5					44	[1467-1477]	Used
	FALSE	High	[R].FQIQDISVETEDNK.[E]	1xTMTpro [K14]; 1xTMTpro [N-Term]	2	1	Q01082; O15020	0	111.7	106.9	147.5	17.8	29.4	11		2	62.7	65.1	61.1	3.4	3.7		2.7	1.2	Shared	41	[157-170]	Not Used
	FALSE	High	[R].FQIQDISVETEDNKEK.[K]	2xTMTpro [K14; K16]; 1xTMTpro [N-Term]	2	2	Q01082; O15020	1	436.7	330.9	501.6	74.2	111.4	73.6	5.5	10.8	179.3	188.6	177.6	7.1	28.1		8.7	11.1	Shared	51	[157-172]	Not Used
	FALSE	High	[R].GVNASAQK.[F]	1xTMTpro [K8]; 1xTMTpro [N-Term]	1	1	Q01082	0																	Excluded by Method	20	[586-593]	Not Used
	FALSE	High	[K].HLLGVEDLLQK.[H]	1xTMTpro [K11]; 1xTMTpro [N-Term]	1	2	Q01082	0	610.9	472.4	708	70.1	105.4	46.2	6.6	13.2	207.7	227.4	235.3		23.7		3.6			33	[559-569]	Used
	FALSE	High	[K].HQAFMAELASNK.[E]	1xOxidation [M5]; 1xTMTpro [K12]; 1xTMTpro [N-Term]	1	1	Q01082	0	246.8	200.2	330.7	54	73.8	44.1	5	6.4	113.7	116.1	114	7.3	18.1		5.2	6		32	[1316-1327]	Used
	FALSE	High	[K].HQILEQAVEDYAETVHQLSK.[T]	1xTMTpro [K20]; 1xTMTpro [N-Term]	1	1	Q01082	0	118.3	97.4	120	17.7	26.6	14.1	4.7	7.1	47.4	50.4	41.7	1.5	7.4		3.1	2.1		47	[1634-1653]	Used
	FALSE	High	[K].HRPDLIDFDK.[L]	1xTMTpro [K10]; 1xTMTpro [N-Term]	2	1	P11277; Q01082	0	466.6	357.2	542.6	58.9	85.7	34.2	2.6	8.4	150	177	157.5	4.7	13.3		2.6		Shared	23	[215-224]	Not Used
	FALSE	High	[K].KHEAIETDIAAYEER.[V]	1xTMTpro [K1]; 1xTMTpro [N-Term]	1	1	Q01082	1	362.7	260.2	425.3	43.6	66.2	39.3	2.4	8.1	122.3	129.9	127.1	6.2	11		3.3	7		28	[463-477]	Used
	FALSE	High	[K].KLPEELGR.[D]	1xTMTpro [K1]; 1xTMTpro [N-Term]	1	1	Q01082	1	366.3	304.5	458.5	34	73.4	26.4	1	9.4	150.9	159.5	140.4	2	18.6		2.4			16	[1827-1834]	Used
	FALSE	High	[K].KQEDFMTTMDANEEK.[I]	2xOxidation [M6; M9]; 2xTMTpro [K1; K15]; 1xTMTpro [N-Term]	1	1	Q01082	1	261.1	209.6	306.2	49.2	77.2	40.6	6.5	6.3	100.7	111.8	91.7	2.6	12.4		2.7	0.8		26	[1210-1224]	Used
	FALSE	High	[K].KQQMLENQMEVR.[K]	2xOxidation [M4; M9]; 1xTMTpro [K1]; 1xTMTpro [N-Term]	1	1	Q01082	1																	Excluded by Method	12	[1421-1432]	Not Used
	FALSE	High	[R].LAEISDVWEEMK.[T]	1xOxidation [M11]; 1xTMTpro [K12]; 1xTMTpro [N-Term]	1	1	Q01082	0	222.3	175.9	250.3	23.1	42.1	23.2	6.4	6.6	85.9	80.6	85.7	5.9	12.9	6.3	2.4	1		21	[1037-1048]	Used
	FALSE	High	[R].IDDIFER.[S]	1xTMTpro [N-Term]	1	1	Q01082	0	161.2	117	157	40	48.2	34.4	9.3	7.3	57.4	62.5	59.7	11.3	12.5	9.7	4.5	7.1		33	[1541-1547]	Used
	FALSE	High	[R].IHCLENVDK.[A]	1xMethylthio [C3]; 1xTMTpro [K9]; 1xTMTpro [N-Term]	3	2	P11277; Q01082; O15020	0	712.7	541.2	813.7	90.4	148.1	59.7	4.6	11.8	297.1	310.8	312	9.4	36.4	7.4	3.9	1.5	Shared	43	[110-118]	Not Used
	FALSE	High	[K].LLDPEDISVDHPDEK.[S]	1xTMTpro [K15]; 1xTMTpro [N-Term]	1	2	Q01082	0	769.7	576.7	838.9	110.3	148.5	73.8	12.2	15.6	272.4	294	285.9	14.9	32	5.4	9.4	2.6		38	[250-264]	Used
	FALSE	High	[K].LLEVLSGER.[L]	1xTMTpro [N-Term]	1	1	Q01082	0	41.4	31.9	44.9	2.5	8	3.1	2.2		14.1	16	16.2					1.5		22	[91-99]	Used
	FALSE	High	[K].ILSSDDYGK.[D]	1xTMTpro [K9]; 1xTMTpro [N-Term]	1	1	Q01082	0	111.4	107.6	143.7	19.7	24.6	12.6	0.6	1.7	48.2	49.5	47.7	1.2	5	5.7	2.4			28	[660-668]	Used
	FALSE	High	[K].ILSSDDYGKDLTSVMR.[L]	1xOxidation [M15]; 1xTMTpro [K9]; 1xTMTpro [N-Term]	1	1	Q01082	1																	Excluded by Method	12	[660-675]	Not Used
	FALSE	High	[K].LLTQHENIKNEIDNYEEDYQK.[M]	2xTMTpro [K9; K21]; 1xTMTpro [N-Term]	1	1	Q01082	1	284.5	199.3	312.7	46	49.3	24.4	8.5	5.8	101.3	98.7	104	10.3	10.3	7.8	2.4	3.3		28	[1100-1120]	Used
	FALSE	High	[K].INAVVETGR.[R]	1xTMTpro [N-Term]	1	1	Q01082	0	81	72.5	113.2	17.6	22.9	12.2	4.2	2.7	40.1	45.8	33.6	3.1	5.8	5.5	2.3	1.5		33	[1225-1233]	Used
	FALSE	High	[K].LPEELGRDQNTVETLQR.[M]	1xTMTpro [N-Term]	1	1	Q01082	1	41.8	30.1	42.9	9	10.8	10	4		13.8	16.5	14.8	3.1	1.3			2.2		19	[1828-1844]	Used
	FALSE	High	[R].ITDLYTDLR.[D]	1xTMTpro [N-Term]	1	1	Q01082	0																	Excluded by Method	19	[75-83]	Not Used
	FALSE	High	[R].ITDLYTDLRDGR.[M]	1xTMTpro [N-Term]	1	1	Q01082	1																	Excluded by Method	12	[75-86]	Not Used
	FALSE	High	[R].LTTLELLEVR.[R]	1xTMTpro [N-Term]	1	2	Q01082	0	76.5	55.5	87.5	13.7	14.5	6.7	3.6		24.2	29	28.7		2.9			3.1		35	[2079-2088]	Used
	FALSE	High	[R].LVSQDNFGFDLPAVEAATK.[K]	1xTMTpro [K19]; 1xTMTpro [N-Term]	1	1	Q01082	0																	No Quan Values	42	[444-462]	Not Used
	FALSE	High	[K].IVSSSDVGHDEYSTQSLVK.[K]	1xTMTpro [K19]; 1xTMTpro [N-Term]	1	1	Q01082	0	172.7	131.9	198.5	18.3	34.6	14.1	2.3	4.2	53.1	57.2	56		2.3		2.3			62	[766-784]	Used
	FALSE	High	[R].MAETVDTSEMVNGATEQR.[T]	2xOxidation [M1; M10]; 1xTMTpro [N-Term]	1	1	Q01082	0	51.6	37.1	50.2	9.6	8.9	6.7	0.4		19.4	25.5	18.9	1.9						52	[2141-2158]	Used
	FALSE	High	[K].MLTAQDMSYDEAR.[N]	2xOxidation [M1; M7]; 1xTMTpro [N-Term]	1	1	Q01082	0	291.5	222	351.6	38.4	61.2	26		4.7	103.8	113.4	102.3	2.7	9.7		2.5			52	[1295-1307]	Used
	FALSE	High	[R].NDSFTTCIELGK.[S]	1xMethylthio [C7]; 1xTMTpro [K12]; 1xTMTpro [N-Term]	1	1	Q01082	0	401.7	285.1	447.4	55.3	78.3	31.2	7.5	10.5	140	135.5	140.1	8.4	19.9		4.7	1.4		25	[1964-1975]	Used
	FALSE	High	[K].NEIDNYEEDYQK.[M]	1xTMTpro [K12]; 1xTMTpro [N-Term]	1	1	Q01082	0	34.1	34.6	43.1	6	11.2	5.7	0.6	1.6	16.9	19.8	18.6	1.4	3.1			2.2		14	[1109-1120]	Used
	FALSE	High	[K].QALQDTLALYK.[M]	1xTMTpro [K11]; 1xTMTpro [N-Term]	1	1	Q01082	0	295.3	231.9	370	57.6	68.5	34.2	2.6	6.5	112.5	124	119.2	6.2	16.6	12	4.9	2.9		22	[843-853]	Used
	FALSE	High	[K].QEDFMTTMDANEEK.[I]	2xOxidation [M5; M8]; 1xTMTpro [K14]; 1xTMTpro [N-Term]	1	1	Q01082	0	100.5	91.2	145.1	21.3	30.4	14.5	2.4	3.1	44.6	43.2	37.3	2.4	4.8					35	[1211-1224]	Used
	FALSE	High	[R].QIEAQEKPR.[D]	1xTMTpro [K7]; 1xTMTpro [N-Term]	1	1	Q01082	0																	Excluded by Method	18	[1933-1941]	Not Used
	FALSE	High	[R].QLQEDAAR.[L]	1xTMTpro [N-Term]	1	1	Q01082	0	64.4	54.9	94.1	8.1	15.2	4.8	4.4		22.2	19.8	28.4	2	4.1			2.8		39	[1862-1869]	Used
	FALSE	High	[RK].QQEEEER.[KA]	1xTMTpro [N-Term]	2	1	Q01082; Q9UPT8	0	68.7	54	73.8	15.4	16.7	6.9	0.1	1.8	25.5	29.6	23.8	1.7	2.4	2.9			Shared	23	[2090-2096]	Not Used
	FALSE	High	[K].QQMLENQMEVR.[K]	2xOxidation [M3; M8]; 1xTMTpro [N-Term]	1	1	Q01082	0	127.9	98.4	141.8	48.9	58.5	48.1	4.8	6.4	67.1	72.6	69.2	28.2	26.8	40.3	8	9.1		33	[1422-1432]	Used
	FALSE	High	[R].QRLEMNLGLQK.[I]	1xOxidation [M5]; 1xTMTpro [K11]; 1xTMTpro [N-Term]	1	1	Q01082	1																	Excluded by Method	3	[522-532]	Not Used
	FALSE	High	[R].RLEEAHR.[A]	1xTMTpro [N-Term]	1	1	Q01082	1																	Excluded by Method	9	[1587-1593]	Not Used
	FALSE	High	[R].RLVSDGNINSDR.[I]	1xTMTpro [N-Term]	1	1	Q01082	1	68.7	55.2	92.5	30	36.8	30.9	6.9	6.7	37.7	54.8	40.4	4.6	7.6	4.9	4.8	3.3		11	[1234-1245]	Used
	FALSE	High	[K].SAATWDER.[F]	1xTMTpro [N-Term]	1	1	Q01082	0																	Excluded by Method	13	[2065-2072]	Not Used
	FALSE	High	[K].SLLDACESR.[R]	1xMethylthio [C6]; 1xTMTpro [N-Term]	1	2	Q01082	0																	Excluded by Method	34	[1895-1903]	Not Used
	FALSE	High	[R].SQNIVTDSSSLSAEAIR.[Q]	1xTMTpro [N-Term]	1	2	Q01082	0	225.6	168.2	262	48.2	70.5	28.2	7.6	7.7	82.9	89.9	83.4	10.3	13.4	5.2	6	3		62	[1548-1564]	Used
	FALSE	High	[K].STDEVDSK.[R]	1xTMTpro [K8]; 1xTMTpro [N-Term]	1	1	Q01082	0																	Excluded by Method	16	[1452-1459]	Not Used
	FALSE	High	[K].STDEVDSKR.[L]	1xTMTpro [K8]; 1xTMTpro [N-Term]	1	1	Q01082	1	492.9	231.1	533.8	37.1	73	32.3	7.3	7.4	134.4	172.2	100	6.8	12.5		2.9			26	[1452-1460]	Used
	FALSE	High	[K].TAASGIPYHSEVPVSLK.[E]	1xTMTpro [K17]; 1xTMTpro [N-Term]	1	1	Q01082	0	341.1	242.6	372.7	39.4	69.1	29.2	11.2	7.4	125.9	128	126.4	5.4	17.7	9.5	5.6			26	[2242-2258]	Used
	FALSE	High	[K].TALPAQSAATLPAR.[T]	1xTMTpro [N-Term]	1	1	Q01082	0	298.3	234.9	342.8	34.1	48.2	16.6	0.6	3.5	104.5	123.3	104.1	1.4	9.3					50	[2178-2191]	Used
	FALSE	High	[R].TQETPSAQMEGFLNR.[K]	1xOxidation [M9]; 1xTMTpro [N-Term]	1	2	Q01082	0																	Excluded by Method	43	[2192-2206]	Not Used
	FALSE	High	[R].TQILAASYELHK.[F]	1xTMTpro [K12]; 1xTMTpro [N-Term]	1	1	Q01082	0	230.9	152.2	258.6	29	43.2	19.6		5.6	69.9	89.5	77.4	4.2	7.3			3		43	[1798-1809]	Used
	FALSE	High	[R].TQTAIASEDMPNTLTEAEK.[L]	1xOxidation [M10]; 1xTMTpro [K19]; 1xTMTpro [N-Term]	1	2	Q01082	0	482.7	348.1	509.4	49.1	89.2	30.8	6.1	10.1	138.8	167.8	158.2	7.6	19.2			3.1		91	[1081-1099]	Used
	FALSE	High	[R].TVEKPPK.[F]	2xTMTpro [K4; K7]; 1xTMTpro [N-Term]	3	1	P11277; Q01082; O15020	0	365.2	183.1	413.3	32.4	60.7	29.5	4.1	5.7	124.9	168.3	91.2	3.3	12.8		4.4	3.1	Shared	7	[349-355]	Not Used
	FALSE	High	[R].VAVVNQIAR.[Q]	1xTMTpro [N-Term]	1	1	Q01082	0	43.7	27.2	40.1	5.9	8	6.7	2.8		13.5	18.1	12.9		2.6			3		31	[905-913]	Used
	FALSE	High	[K].VDSIDDR.[H]	1xTMTpro [N-Term]	1	1	Q01082	0																	Excluded by Method	29	[1250-1256]	Not Used
	FALSE	High	[RK].VHLENMGSHDIVDGNHR.[L]	1xOxidation [M6]; 1xTMTpro [N-Term]	3	1	P11277; Q01082; O15020	0	26.1	25.6	34.1	16.5	18.9	17.2	1.4		26.9	23.1	20.5	2.5	4.1			3.9	Shared	2	[128-144]	Not Used
	FALSE	High	[K].VLDNAIETEK.[M]	1xTMTpro [K10]; 1xTMTpro [N-Term]	1	1	Q01082	0	472.5	390.9	551.2	184.4	216.3	142.7	88.5	74.7	224.8	233.3	216.8	36.5	59	36.8	74.8	77.1		14	[293-302]	Used
	FALSE	High	[K].VIESTQDLGNDLAGVMALQR.[K]	1xOxidation [M16]; 1xTMTpro [N-Term]	1	1	Q01082	0	66.7	54.8	70.6	8.7	14.7	6.1	0.2	2.6	24.3	27.2	24.9		2.9					79	[977-996]	Used
	FALSE	High	[K].VLVLSQDYGK.[H]	1xTMTpro [K10]; 1xTMTpro [N-Term]	1	1	Q01082	0	639.2	494	724.3	90	121.4	51.7	4.8	10.5	219.1	245.7	222.4	10.2	23.6		4.4	0.3		27	[549-558]	Used
	FALSE	High	[R].VQAVVAVAR.[E]	1xTMTpro [N-Term]	1	1	Q01082	0																	Excluded by Method	14	[478-486]	Not Used
FALSE	High	P49792	E3 SUMO-protein ligase RanBP2 OS=Homo sapiens OX=9606 GN=RANBP2 PE=1 SV=2	33	91	109	69	358	6670.5	5453.1	7007.9	4818.1	4952.3	3735.6	1198.1	687.7	7500.7	7939.3	7481.3	1013.1	2083.3	1088.5	693.4	1158.7
	Checked	Confidence	Annotated Sequence	Modifications	# Proteins	# PSMs	Master Protein Accessions	# Missed Cleavages	Abundance: 130N, sample 1	Abundance: 127C, sample 2	Abundance: 132N, sample 3	Abundance: 127N, sample 4	Abundance: 129N, sample 5	Abundance: 131N, sample 6	Abundance: 133N, sample 7	Abundance: 131C, sample 8	Abundance: 129C, sample 9	Abundance: 134N, sample 10	Abundance: 126, sample 11	Abundance: 130C, sample 12	Abundance: 128N, sample 13	Abundance: 132C, sample 14	Abundance: 133C, sample 15	Abundance: 128C, sample 16	Quan Info	Ions Score (by Search Engine): Mascot	Positions in Proteins	Quan Usage
	FALSE	High	[K].AEHLDFK.[H]	1xTMTpro [K7]; 1xTMTpro [N-Term]	1	1	P49792	0	104.7	102.6	113.6	78.9	83.8	57	19.5	14	134.7	122.2	113.1	15.5	42.1	17.7	15	15.6		20	[3179-3185]	Used
	FALSE	High	[K].APGTNVAMASNQAVR.[I]	1xOxidation [M8]; 1xTMTpro [N-Term]	1	1	P49792	0																	Excluded by Method	68	[1307-1321]	Not Used
	FALSE	High	[K].CIACQNPGK.[Q]	2xMethylthio [C1; C4]; 1xTMTpro [K9]; 1xTMTpro [N-Term]	1	1	P49792	0	84.1	56.5	80.8	89.3	90	65.2	17.6	10.7	81.4	105.1	100.1	15.1	41	19.5	10.3	14.8		29	[1626-1634]; [1685-1693]	Used
	FALSE	High	[K].DKNFQWANTGAAVFGTQSVGTQSAGK.[V]	2xTMTpro [K2; K26]; 1xTMTpro [N-Term]	1	1	P49792	1	37.3	40.8	40.9	38.6	32.8	30.4	10.1	10.7	49.7	53.3	44	19.6	24.3	23.5	7.8	9.8		22	[2867-2892]	Used
	FALSE	High	[K].DTSFLGSDDIGNIDVR.[E]	1xTMTpro [N-Term]	1	1	P49792	0																	Excluded by Method	7	[397-412]	Not Used
	FALSE	High	[K].DTSFLGSDDIGNIDVREPELEDLTR.[Y]	1xTMTpro [N-Term]	1	1	P49792	1	44.8	28.9	38.3	25.9	19.3	13.9	5.3		36.8	35.1	36.9	6.1	12.2	5.3	3.5	2.6		69	[397-421]	Used
	FALSE	High	[K].EGFSIPVSADGFK.[F]	1xTMTpro [K13]; 1xTMTpro [N-Term]	5	2	P49792; Q99666	0	344.8	297.4	371.6	267.5	265.9	211.2	81.4	44.2	412.5	435.8	423.8	82.9	161.9	107.3	48.4	79.4	Shared	21	[1887-1899]	Not Used
	FALSE	High	[K].EIDTDSTSQGESK.[I]	1xTMTpro [K13]; 1xTMTpro [N-Term]	1	1	P49792	0	31.5	17.2	29.9	14.6	17.9	11.7	1.5	2	31.5	33.6	35.3	6.6	5.6	4.9	2.1	6.7		77	[2824-2836]	Used
	FALSE	High	[K].EIVETFANK.[S]	1xTMTpro [K9]; 1xTMTpro [N-Term]	1	2	P49792	0	473.1	424.5	480.9	369.6	364.7	260.1	70.6	53.5	555.3	538.3	566.4	64.7	153.5	79.1	44.2	73.9		25	[371-379]	Used
	FALSE	High	[K].ELVGPPLAETVFTPK.[T]	1xTMTpro [K15]; 1xTMTpro [N-Term]	1	2	P49792	0	232.5	195.1	247.2	203.4	204.9	142.9	44.3	26.1	316.5	294.1	289.9	44.2	82.1	35.9	25.2	47.9		37	[1384-1398]	Used
	FALSE	High	[K].EMLNSVMQELEDYSEGGPLYK.[N]	2xOxidation [M2; M7]; 1xTMTpro [K21]; 1xTMTpro [N-Term]	1	2	P49792	0	19.5	17.1	26.9	18.8	22.6	18.6	4.8	4.2	23	23.5	25.7	1.9	8.4	2.1	3.5	4.4		36	[744-764]	Used
	FALSE	High	[R].EPELEDLTR.[Y]	1xTMTpro [N-Term]	1	2	P49792	0	31.3	29.1	35.3	27.1	27.4	20.9	5.1	2.2	37.2	44.4	44.2	8.4	13.5	6.5		4		25	[413-421]	Used
	FALSE	High	[R].ERTDVIQGDDVADATSEVEVSSTSETTPK.[A]	1xTMTpro [K29]; 1xTMTpro [N-Term]	1	2	P49792	1	34	13.6	27.1	18.4	17.3	14.6	2.4		25.2	32.1	34.8	1.4	7.2	3.9		4.4		96	[2478-2506]	Used
	FALSE	High	[R].FALVTPK.[K]	1xTMTpro [K7]; 1xTMTpro [N-Term]	1	2	P49792	0	131.9	112.9	159.6	107.6	115.8	77.7	27.9	21.8	167.1	161.1	168.3	22.6	56.1	28.1	19.2	24.1		35	[1408-1414]	Used
	FALSE	High	[R].FDAEVSQWK.[E]	1xTMTpro [K9]; 1xTMTpro [N-Term]	2	1	P49792	0	257.4	209.9	234.4	172.9	179	134.3	25.7	15.3	286	284	281.4	23.7	65.5	34.4	19.5	33.2		16	[2045-2053]	Used
	FALSE	High	[K].FEEAQSILK.[A]	1xTMTpro [K9]; 1xTMTpro [N-Term]	1	1	P49792	0	236.2	221.4	264.2	168.5	188.8	144.5	45.8	21.8	301.6	312.6	312.7	44.4	85.2	45.6	32.7	47.5		19	[1298-1306]	Used
	FALSE	High	[R].FGESTTGFNFSFK.[S]	1xTMTpro [K13]; 1xTMTpro [N-Term]	1	2	P49792	0	100	89.3	107.3	79.7	67.2	67.2	16.4	7.9	135.4	148.9	133.8	14.4	38.6	21.3	7	14.7		30	[2260-2272]	Used
	FALSE	High	[K].FGISEPGNQEK.[KE]	1xTMTpro [K11]; 1xTMTpro [N-Term]	7	1	P49792; Q99666	0	258.6	206	274.6	188.2	179.1	134.3	30.9	22.4	337.5	333	306.9	42.7	73.1	43.1	25.7	40.7	Shared	51	[1900-1910]	Not Used
	FALSE	High	[K].FGQGDLPKPINSDFR.[S]	1xTMTpro [K8]; 1xTMTpro [N-Term]	1	2	P49792	0	215.4	162.5	226.8	136.4	156.6	113.9	33.4	23.1	211.8	256.6	193.3	37	63.9	39.6	25.2	32		13	[1459-1473]	Used
	FALSE	High	[K].FGTSETSK.[TA]	1xTMTpro [K8]; 1xTMTpro [N-Term]	1	1	P49792	0																	Excluded by Method	27	[1523-1530]; [1586-1593]	Not Used
	FALSE	High	[R].FKTPEEAALFK.[C]	2xTMTpro [K2; K11]; 1xTMTpro [N-Term]	1	1	P49792	1	146.1	96.8	133.6	86	93.7	78.7	16.8	17.8	153.3	180.2	147.5	29.4	41.3	21.8	17.7	23		25	[1285-1295]	Used
	FALSE	High	[K].FKTPELAEEFK.[Q]	2xTMTpro [K2; K11]; 1xTMTpro [N-Term]	5	1	P49792; Q99666	1	172.7	125.3	187.9	114.8	116.4	89.4	20.4	12.4	198.4	206.1	184	24.6	53.6	23.2	14	21.3	Shared	21	[2126-2136]	Not Used
	FALSE	High	[K].FVFGSESVK.[RS]	1xTMTpro [K9]; 1xTMTpro [N-Term]	5	1	P49792	0	60.5	52.3	62	42.4	38	26.3	10.9	4	79.2	87.3	77	11.3	23	12.3	5.5	9.6		47	[2514-2522]	Used
	FALSE	High	[K].GEAGQNLLEMMACDR.[L]	2xOxidation [M10; M11]; 1xMethylthio [C13]; 1xTMTpro [N-Term]	5	1	P49792	0	53.6	39.6	51	33.9	37	33.1	9.3	4.3	56	68.6	64.1	8.5	16.7	9.3	4.9	8.5		45	[336-350]	Used
	FALSE	High	[K].GFSGAGEK.[L]	1xTMTpro [K8]; 1xTMTpro [N-Term]	7	1	P49792; Q99666	0																	Excluded by Method	9	[1970-1977]	Not Used
	FALSE	High	[K].HDGTGGQSIYGDKFEDENFDVK.[H]	2xTMTpro [K13; K22]; 1xTMTpro [N-Term]	1	1	P49792	1																	Excluded by Method	15	[3130-3151]	Not Used
	FALSE	High	[K].HVVFGFVK.[D]	1xTMTpro [K8]; 1xTMTpro [N-Term]	1	1	P49792	0	52.9	44.5	44.6	32	34.4	24.8	6.6	5.6	52.7	58.5	67.8	10	16.4	9.4	5	10.6		13	[3186-3193]	Used
	FALSE	High	[R].KAEDIENDALSPEEQEECK.[N]	1xMethylthio [C18]; 2xTMTpro [K1; K19]; 1xTMTpro [N-Term]	1	1	P49792	1	110.3	98.6	129.9	86.8	85.6	61.5	232.8	74.9	121.5	144.8	144.3	10.7	36.9	20.1	75.7	104.1		86	[690-708]	Used
	FALSE	High	[K].KAEHLDFK.[H]	2xTMTpro [K1; K8]; 1xTMTpro [N-Term]	1	1	P49792	1	215.7	156.1	228.1	138	138.2	111.4	29.3	18.2	269.2	288.3	241.5	40.3	71.1	34.8	22.2	34.5		11	[3178-3185]	Used
	FALSE	High	[R].KAVPGNVAK.[L]	2xTMTpro [K1; K9]; 1xTMTpro [N-Term]	1	1	P49792	1																	Excluded by Method	0	[542-550]	Not Used
	FALSE	High	[R].KEIDTDSTSQGESK.[I]	2xTMTpro [K1; K14]; 1xTMTpro [N-Term]	1	1	P49792	1	125.8	96.5	138.4	93	83.6	68.8	17.6	11.1	154.2	171.4	153.1	22.6	42.8	21.6	6.5	19.9		64	[2823-2836]	Used
	FALSE	High	[K].KKPEDSPSDDDVLIVYELTPTAEQK.[A]	3xTMTpro [K1; K2; K25]; 1xTMTpro [N-Term]	1	1	P49792	1	269.6	205.6	286.1	170.4	166.1	142.8	43.5	16.9	309.5	337.5	312.9	42.5	97.1	40.5	23	49.5		36	[2621-2645]	Used
	FALSE	High	[K].KIESFGSPK.[G]	2xTMTpro [K1; K9]; 1xTMTpro [N-Term]	1	1	P49792	1																	Excluded by Method	1	[3201-3209]	Not Used
	FALSE	High	[K].KLPVPLESVK.[EQ]	2xTMTpro [K1; K10]; 1xTMTpro [N-Term]	7	2	P49792; Q99666	1																	Excluded by Method	4	[734-743]	Not Used
	FALSE	High	[K].KPEDSPSDDDVLIVYELTPTAEQK.[A]	2xTMTpro [K1; K24]; 1xTMTpro [N-Term]	1	1	P49792	0	82.3	59.3	80.1	57.1	58.7	39.3	12.7	8.6	104.2	110	90.6	9.5	28.5	16.6	8.5	18.1		25	[2622-2645]	Used
	FALSE	High	[R].KQSLPATSIPTPASFK.[F]	2xTMTpro [K1; K16]; 1xTMTpro [N-Term]	1	2	P49792	1	258.2	190.4	257.6	152.5	158.2	120.3	32.3	21.4	280.9	283.1	261.4	27	76.9	31.9	17.7	36.1		46	[1507-1522]	Used
	FALSE	High	[R].KVEHLAVR.[F]	1xTMTpro [K1]; 1xTMTpro [N-Term]	7	1	P49792; Q99666	1	131.3	99.7	144.2	83.5	86.5	73.9	17.2	11.2	152.5	180.6	156	17.2	35.3	17.6	13.7	19.9	Shared	26	[2415-2422]	Not Used
	FALSE	High	[K].KVLPLLK.[I]	2xTMTpro [K1; K7]; 1xTMTpro [N-Term]	7	1	P49792; Q99666	1	92.1	59.6	94.8	56.3	64.5	48.5	11.8	8.4	96.6	104.5	74.3	14.7	21.2	14.5	6.3	13.3	Shared	13	[608-614]	Not Used
	FALSE	High	[K].IAVAVLEETTR.[E]	1xTMTpro [N-Term]	5	1	P49792	0																	No Quan Values	61	[2467-2477]	Not Used
	FALSE	High	[K].ICANHYISPDMK.[L]	1xOxidation [M11]; 1xMethylthio [C2]; 1xTMTpro [K12]; 1xTMTpro [N-Term]	1	1	P49792	0	55.9	38.9	61	103	115.4	91.1	11.7	3.6	45.5	46.8	58.5	7.4	17	10.7	6.2	8.6		4	[1242-1253]	Used
	FALSE	High	[K].IESFGSPK.[G]	1xTMTpro [K8]; 1xTMTpro [N-Term]	1	1	P49792	0	38.9	41.9	40.4	26	27.6	25.6	7.5	4.4	41.5	47	43.6	5.6	11.9	5.5	5.7	8.2		17	[3202-3209]	Used
	FALSE	High	[K].LFPGSPAIYK.[L]	1xTMTpro [K10]; 1xTMTpro [N-Term]	7	1	P49792; Q99666	0	38.2	38.1	39.6	37.6	37.3	22.9	6.8	3.9	42.8	45.4	50.5	11.7	19.2	7.2	5.8	6.4	Shared	14	[124-133]	Not Used
	FALSE	High	[K].LFSSQYGK.[M]	1xTMTpro [K8]; 1xTMTpro [N-Term]	2	1	P49792	0																	No Quan Values	28	[1978-1985]	Not Used
	FALSE	High	[R].LKDAVAHCHEAER.[N]	1xMethylthio [C8]; 1xTMTpro [K2]; 1xTMTpro [N-Term]	3	1	P49792; Q99666	1	148.2	111.3	146.6	101	103.6	74.4	15.1	15.3	142	158.6	146.4	18.4	29.8	12.5	11.5	18.8	Shared	17	[181-193]	Not Used
	FALSE	High	[K].IIDDSDSNLSVVK.[K]	1xTMTpro [K13]; 1xTMTpro [N-Term]	3	1	P49792	0	206.7	173.1	229.8	161.8	170.2	124.2	27.4	16.9	177.7	178.1	168.7	18.9	44.4	21.8	13.7	21.7		12	[721-733]	Used
	FALSE	High	[R].LLLDIPLQTPHK.[L]	1xTMTpro [K12]; 1xTMTpro [N-Term]	6	1	P49792; Q99666	0	144.2	119.4	141.5	95.3	89.3	70.5	16.8	11	162.2	186.7	167.4	30.2	52	26.7	11.9	18.7	Shared	22	[2145-2156]	Not Used
	FALSE	High	[K].ILQNYDNK.[QH]	1xTMTpro [K8]; 1xTMTpro [N-Term]	7	1	P49792; Q99666	0	99.6	89.9	98.9	73.5	75.5	50.2	15.4	8.8	115	109.5	124	16.4	33.3	16.4	9.9	12.7	Shared	33	[2359-2366]	Not Used
	FALSE	High	[R].LLVQHEINTLR.[A]	1xTMTpro [N-Term]	5	1	P49792; Q99666	0	114.9	93.3	121.3	79.9	81.1	63.8	17.4	7	128	135.5	131.4	11.4	31.5	16	8	19.6	Shared	51	[553-563]	Not Used
	FALSE	High	[K].LQDVADSFK.[K]	1xTMTpro [K9]; 1xTMTpro [N-Term]	7	1	P49792; Q99666	0	220.2	201.5	252.3	155.3	167.8	126.1	36.6	20.1	279.4	280.1	295.8	37.7	76.8	41.4	21.3	33.8	Shared	15	[2425-2433]	Not Used
	FALSE	High	[K].LQDVADSFKK.[I]	2xTMTpro [K9; K10]; 1xTMTpro [N-Term]	7	1	P49792; Q99666	1																	Excluded by Method	3	[2425-2434]	Not Used
	FALSE	High	[R].ITITECGQI.[-]	1xMethylthio [C6]; 1xTMTpro [N-Term]	1	1	P49792	0	139.5	96.4	124.6	84.8	82.6	63.1	21	11.2	158.7	162.1	160.3	18.3	42.1	19.8	9.8	23.7		32	[3216-3224]	Used
	FALSE	High	[R].ITMELFSNIVPR.[T]	1xOxidation [M3]; 1xTMTpro [N-Term]	1	1	P49792	0	82.7	80.8	89.7	62.1	73.1	46.8	11.5	7.4	109.1	123.8	114.8	14	25.4	13	9	20.9		42	[3080-3091]	Used
	FALSE	High	[K].LTPNAGSDR.[S]	1xTMTpro [N-Term]	1	1	P49792	0	40.1	25.2	40.3	23.1	33.4	25.7	3.5	1.8	39.8	34.6	35.5	5.1	10.3	5.6		6.6		29	[1254-1262]	Used
	FALSE	High	[K].LYLDGSEK.[C]	1xTMTpro [K8]; 1xTMTpro [N-Term]	1	1	P49792	0	135.9	124.2	155.4	108	119.3	84.8	23.8	9.2	163.2	172.3	163.5	23.9	38.9	17.7	9.8	21.7		20	[2688-2695]	Used
	FALSE	High	[K].MICQQVEAIK.[K]	1xOxidation [M1]; 1xMethylthio [C3]; 1xTMTpro [K10]; 1xTMTpro [N-Term]	1	1	P49792	0	155.8	143.6	164	118.2	110.1	90.3	22.2	24.1	153.8	169	169.2	31.4	45.6	22.8	16.6	32.8		21	[813-822]	Used
	FALSE	High	[K].MICQQVEAIKK.[E]	1xOxidation [M1]; 1xMethylthio [C3]; 2xTMTpro [K10; K11]; 1xTMTpro [N-Term]	1	1	P49792	1																	Excluded by Method	8	[813-823]	Not Used
	FALSE	High	[K].NDVTDGR.[A]	1xTMTpro [N-Term]	7	1	P49792; Q99666	0																	Excluded by Method	17	[107-113]	Not Used
	FALSE	High	[K].NRPDYVSEEEEDDEDFETAVK.[K]	1xTMTpro [K21]; 1xTMTpro [N-Term]	1	2	P49792	0	153.2	132.1	168	100.9	104.1	77.7	15.2	16.9	140	154.3	137.2	17.3	35.8	16.7	12.2	13.3		105	[2662-2682]	Used
	FALSE	High	[K].NRPDYVSEEEEDDEDFETAVKK.[L]	2xTMTpro [K21; K22]; 1xTMTpro [N-Term]	1	1	P49792	1	86.2	62.3	87	57	46.8	40.9	10.7	6.4	69.1	71.4	61.8	10.3	23.3	6.6	3.6	10.2		77	[2662-2683]	Used
	FALSE	High	[K].NSDIEQSSDSK.[V]	1xTMTpro [K11]; 1xTMTpro [N-Term]	7	1	P49792; Q99666	0	58.9	51.1	51.9	34.2	39.4	24.5	6.2	3.4	60.5	66.1	61.8	6.8	15.3	4.5	5.7	6	Shared	56	[2582-2592]	Not Used
	FALSE	High	[K].NSIPEPIDPLFK.[H]	1xTMTpro [K12]; 1xTMTpro [N-Term]	7	1	P49792; Q99666	0	172	137.9	162.2	107.8	122	83.4	26.9	12.6	177.7	175.3	169.3	24.4	42.1	22.7	12.9	22	Shared	33	[620-631]	Not Used
	FALSE	High	[R].NTFNFGSK.[N]	1xTMTpro [K8]; 1xTMTpro [N-Term]	1	1	P49792	0	127.2	57	151.6	55.1	66.2	70.1	14.8	12.1	127.2	155.8	79.9	16.5	24.6	27.2	14.5	12.7		40	[1097-1104]	Used
	FALSE	High	[K].NVSGISFTENMGSSQQK.[N]	1xOxidation [M11]; 1xTMTpro [K17]; 1xTMTpro [N-Term]	1	1	P49792	0	138.4	102.2	131.9	89.9	105.9	67.1	22.4	16	142.2	146	135.2	20.4	35.6	19.7	11.8	18.3		84	[1105-1121]	Used
	FALSE	High	[K].QNQTTAISTPASSEISK.[A]	1xTMTpro [K17]; 1xTMTpro [N-Term]	1	2	P49792	0	41.3	30.6	40.4	29.3	34.6	19	4.6	2.7	44.1	41.2	45.1	2.9	7.6	4.4	2.6	5.4		24	[1753-1769]	Used
	FALSE	High	[K].QNQTTSAVSTPASSETSK.[A]	1xTMTpro [K18]; 1xTMTpro [N-Term]	1	1	P49792	0	59.9	47.1	56.3	32.9	36.8	23.2	6.5	4.3	63.7	64.5	72.7	8.6	20	9		7.8		35	[1635-1652]; [1694-1711]	Used
	FALSE	High	[K].SALSPSK.[S]	1xTMTpro [K7]; 1xTMTpro [N-Term]	2	1	P49792	0																	Excluded by Method	19	[2273-2279]	Not Used
	FALSE	High	[K].SDAGNLNFEFQVAK.[K]	1xTMTpro [K14]; 1xTMTpro [N-Term]	1	2	P49792	0	181.2	166.1	199.7	127.4	132.7	99.4	24.6	20.4	202.4	225.7	205.7	33	67.9	39.5	18.7	34.5		15	[1337-1350]	Used
	FALSE	High	[K].SEEPDSITK.[S]	1xTMTpro [K9]; 1xTMTpro [N-Term]	1	2	P49792	0	232.3	204.7	269	175.1	181.8	140.8	30.4	22	264.7	297.5	282	26.5	68.2	36.7	19.1	43.2		36	[2793-2801]	Used
	FALSE	High	[K].SGEEDEEILFK.[E]	1xTMTpro [K11]; 1xTMTpro [N-Term]	1	2	P49792	0	411.6	354.3	447.2	304.6	303.9	228.3	59.4	38.7	481.9	512.3	502.2	77.4	124.1	70.8	41.7	71.9		17	[2925-2935]	Used
	FALSE	High	[K].SGFEDMFAK.[K]	1xOxidation [M6]; 1xTMTpro [K9]; 1xTMTpro [N-Term]	1	1	P49792	0	179.5	148.8	191.1	137.3	123.2	96.7	27.7	18.7	208.3	207.7	212.2	24.7	60.5	29	16.5	26.7		27	[1534-1542]	Used
	FALSE	High	[K].SGQSALYDALFSSQSPK.[D]	1xTMTpro [K17]; 1xTMTpro [N-Term]	3	1	P49792	0																	No Quan Values	5	[380-396]	Not Used
	FALSE	High	[K].SIFSSEK.[S]	1xTMTpro [K7]; 1xTMTpro [N-Term]	1	1	P49792	0																	Excluded by Method	15	[2523-2529]	Not Used
	FALSE	High	[K].SLGGNDELSATFLEMK.[G]	1xOxidation [M15]; 1xTMTpro [K16]; 1xTMTpro [N-Term]	1	1	P49792	0	151.1	113.3	156.8	109	109.6	81.8	22.3	9.3	172.3	169.8	167.3	22.3	42	22.3	14.3	22.4		49	[271-286]	Used
	FALSE	High	[K].SISSPSVSSETMDKPVDLSTR.[K]	1xOxidation [M12]; 1xTMTpro [K14]; 1xTMTpro [N-Term]	1	1	P49792	0	60.3	53.3	64.2	46	52.3	43.4	6.3	4.8	41.3	44.5	34.2	7.8	9.3	6.8	6.7	4.6		24	[2802-2822]	Used
	FALSE	High	[K].SNNSETSSVAQSGSESK.[V]	1xTMTpro [K17]; 1xTMTpro [N-Term]	5	1	P49792; Q99666	0	55.2	50.5	57.5	50.1	41.3	40.8	12.7	8.8	62.2	68.4	77.8	12.5	26.9	13.5	6.9	11	Shared	45	[2555-2571]	Not Used
	FALSE	High	[K].SQTEEITSTTDSVYTGGTEVMVPSFCK.[S]	1xOxidation [M21]; 1xMethylthio [C26]; 1xTMTpro [K27]; 1xTMTpro [N-Term]	1	1	P49792	0	40.8	30.9	34.3	28.2	28.6	16.8	8.2	4.8	43	42.8	42.5	4.2	10.7	6.3	5.2	4.6		26	[2766-2792]	Used
	FALSE	High	[K].STSGEGFQFGK.[K]	1xTMTpro [K11]; 1xTMTpro [N-Term]	7	1	P49792; Q99666	0	269.7	216.9	255.5	183.4	198.1	138.8	33.4	21.4	314.5	317.1	329	40.4	78.2	44.1	23.2	38.3	Shared	23	[1953-1963]	Not Used
	FALSE	High	[R].SVELNPTQK.[D]	1xTMTpro [K9]; 1xTMTpro [N-Term]	5	1	P49792; Q99666	0	225	179.4	227.5	152.1	146	111.5	30.3	18.6	235.5	267.9	240.4	28.8	73.9	31.7	15	38.9	Shared	52	[86-94]	Not Used
	FALSE	High	[K].SVFGTPTLETANK.[N]	1xTMTpro [K13]; 1xTMTpro [N-Term]	1	1	P49792	0	110.5	86.6	123.4	70.9	83.4	59.7	14.4	11.2	122.7	137.9	134.2	15.5	38.5	17.3	13.9	19.2		85	[1140-1152]	Used
	FALSE	High	[R].TDVIQGDDVADATSEVEVSSTSETTPK.[A]	1xTMTpro [K27]; 1xTMTpro [N-Term]	1	1	P49792	0	25.8	25.7	27.5	14.3	14.5	14.7	5.2	2.9	35.3	34.8	41.4	1.2	7.5	6.7	3.8	4.7		58	[2480-2506]	Used
	FALSE	High	[K].TFEECQQNLMK.[L]	1xOxidation [M10]; 1xMethylthio [C5]; 1xTMTpro [K11]; 1xTMTpro [N-Term]	1	1	P49792	0	158.5	129.2	173.8	125.2	134.2	97.2	22.6	12.3	183.3	197.7	176.9	26.8	44.3	29.5	18	25.7		10	[3036-3046]	Used
	FALSE	High	[K].TGEEDEEEFFCNR.[A]	1xMethylthio [C11]; 1xTMTpro [N-Term]	1	2	P49792	0	23.6	20	20.3	16.2	15.8	10.7	3.3		25.6	27.5	29	2.5	7.5	2.9		3.3		60	[1186-1198]	Used
	FALSE	High	[K].TGSGLNSFYDQR.[E]	1xTMTpro [N-Term]	1	1	P49792	0																	Excluded by Method	35	[585-596]	Not Used
	FALSE	High	[K].TKEVADCFK.[K]	1xMethylthio [C7]; 2xTMTpro [K2; K9]; 1xTMTpro [N-Term]	1	1	P49792	1																	Excluded by Method	3	[3026-3034]	Not Used
	FALSE	High	[K].TSPENVQDR.[F]	1xTMTpro [N-Term]	1	1	P49792	0	22	19.9	20.1	15	14.1	10.2	6.1		22.8	24.4	24.4	2.7	6.8	2.4		4.8		40	[1399-1407]	Used
	FALSE	High	[K].VELVTGEEDEKVLYSQR.[V]	1xTMTpro [K11]; 1xTMTpro [N-Term]	1	1	P49792	1																	Excluded by Method	19	[2023-2039]	Not Used
	FALSE	High	[K].VEQLAVR.[F]	1xTMTpro [N-Term]	1	1	P49792	0	52	41	56.5	44.6	33.8	27.4	3.3	4.1	69.3	62.9	61.4	8.9	15.8	6.5	4.6	8.9		35	[3017-3023]	Used
	FALSE	High	[R].VIPDFVCQGGDITK.[H]	1xMethylthio [C7]; 1xTMTpro [K14]; 1xTMTpro [N-Term]	1	2	P49792	0	126.3	119.4	132.7	92.1	97.1	64.7	16.9	5.7	150.8	181.9	158.2	19.2	40.9	22	13.7	20.7		38	[3116-3129]	Used
	FALSE	High	[K].VTEEENK.[G]	1xTMTpro [K7]; 1xTMTpro [N-Term]	6	1	P49792; Q99666	0																	Excluded by Method	14	[2191-2197]	Not Used
	FALSE	High	[R].YDVGAIR.[A]	1xTMTpro [N-Term]	5	1	P49792; Q99666	0																	Excluded by Method	14	[422-428]	Not Used
	FALSE	High	[R].YIASVQGSTPSPR.[Q]	1xTMTpro [N-Term]	1	1	P49792	0	24.7	23.2	26.3	18.3	19.4	14	2.7		27.4	30.2	23.8	2	6.9	3.4		2.1		41	[11-23]	Used
FALSE	High	Q15149	Plectin OS=Homo sapiens OX=9606 GN=PLEC PE=1 SV=3	25	98	107	97	531.5	5870.3	5251.6	6713.1	4142.2	5166.1	3263.5	622.8	550.4	7187.2	7614.2	7256.4	713	1762.8	869	555.5	710.7
	Checked	Confidence	Annotated Sequence	Modifications	# Proteins	# PSMs	Master Protein Accessions	# Missed Cleavages	Abundance: 130N, sample 1	Abundance: 127C, sample 2	Abundance: 132N, sample 3	Abundance: 127N, sample 4	Abundance: 129N, sample 5	Abundance: 131N, sample 6	Abundance: 133N, sample 7	Abundance: 131C, sample 8	Abundance: 129C, sample 9	Abundance: 134N, sample 10	Abundance: 126, sample 11	Abundance: 130C, sample 12	Abundance: 128N, sample 13	Abundance: 132C, sample 14	Abundance: 133C, sample 15	Abundance: 128C, sample 16	Quan Info	Ions Score (by Search Engine): Mascot	Positions in Proteins	Quan Usage
	FALSE	High	[R].AALAHSEEVTASQVAATK.[T]	1xTMTpro [K18]; 1xTMTpro [N-Term]	1	1	Q15149	0	81.6	68.9	91.1	77	101.1	61.2	9.9	6	127.4	105.1	93.8	25.3	41.1	33.8	6.3	7.4		23	[2744-2761]	Used
	FALSE	High	[K].AEEQAVR.[Q]	1xTMTpro [N-Term]	1	1	Q15149	0																	Excluded by Method	24	[1816-1822]	Not Used
	FALSE	High	[K].AEVVETTQVYTEEETR.[R]	1xTMTpro [N-Term]	1	1	Q15149	0																	Excluded by Method	19	[3686-3701]	Not Used
	FALSE	High	[K].AEVVETTQVYTEEETRR.[A]	1xTMTpro [N-Term]	1	1	Q15149	1																	Excluded by Method	56	[3686-3702]	Not Used
	FALSE	High	[K].AGVVGPELHEQLLSAEK.[A]	1xTMTpro [K17]; 1xTMTpro [N-Term]	1	1	Q15149	0	67.6	66.2	84.5	50.2	58.6	33.4	5.6	8.1	94.9	110.2	97.1	5.2	25.9	12.8	9.7	12.7		67	[3552-3568]	Used
	FALSE	High	[K].AKLEQLFQDEVAK.[A]	2xTMTpro [K2; K13]; 1xTMTpro [N-Term]	1	1	Q15149	1	154.7	144.5	161.3	90.4	143.1	82.1	14.8	18.5	183.3	188.8	179.5	16.4	33.8	13.4	17.1	20.9		7	[2651-2663]	Used
	FALSE	High	[R].ALQALEELR.[L]	1xTMTpro [N-Term]	1	1	Q15149	0	40.9	34.7	53.4	27.6	36.2	24.2	5.6	4.8	49.6	42.3	55.7	2.4	13	4.8	5.1	6.4		24	[1671-1679]	Used
	FALSE	High	[R].APVPASELLASGVLSR.[A]	1xTMTpro [N-Term]	1	2	Q15149	0	141	123.3	167.5	115.1	118.3	85.4	15.9	12.3	166.9	180.6	176.4	12.9	30	14.8	9.6	20.6		63	[3447-3462]	Used
	FALSE	High	[R].AQAEAQQPTFDALRDELR.[G]	1xTMTpro [N-Term]	1	2	Q15149	1	89.8	80.9	94.2	62	76.4	48.2	8.5	7.5	102.6	111.9	109.8	12.7	25.5	8.3	8.3	10.4		32	[1274-1291]	Used
	FALSE	High	[K].AQAEVEGLGK.[G]	1xTMTpro [K10]; 1xTMTpro [N-Term]	1	1	Q15149	0	204.7	212.3	241	160.2	200.2	130.5	23	19.8	282.1	287.5	280.8	21.2	51.3	22.4	24.3	24.4		19	[1166-1175]	Used
	FALSE	High	[R].AQAQAAAEK.[L]	1xTMTpro [K9]; 1xTMTpro [N-Term]	1	1	Q15149	0	174.1	158.2	212	137.2	157.8	122.5	24	15.2	221	240.3	230.5	14.6	37.1	17.8	13.8	19		19	[2266-2274]	Used
	FALSE	High	[K].AQLEPVASPAK.[K]	1xTMTpro [K11]; 1xTMTpro [N-Term]	1	1	Q15149	0	89.3	76.4	99.6	54.9	77.9	39.3	5.7	5.6	102.7	119.1	114	8.3	16.4	8.7	8	6.5		44	[1428-1438]	Used
	FALSE	High	[K].AQVEQELTTLR.[L]	1xTMTpro [N-Term]	1	1	Q15149	0	49.1	35.1	45.4	26.9	35.6	15.9	2.6	2.6	50.7	58.5	48.4	3.7	11.5	5.1		3		34	[2319-2329]	Used
	FALSE	High	[K].ATVSAPFGK.[F]	1xTMTpro [K9]; 1xTMTpro [N-Term]	1	1	Q15149	0																	Excluded by Method	18	[3045-3053]	Not Used
	FALSE	High	[K].AYSDPSTGEPATYGELQQR.[C]	1xTMTpro [N-Term]	1	1	Q15149	0	54.1	47.1	52.5	28	35.3	24.3	1.5	2.6	59.1	68.9	68.5	3.3	10.9	2.2	2.2	6.2		73	[3317-3335]	Used
	FALSE	High	[R].CVEDPETGLR.[L]	1xMethylthio [C1]; 1xTMTpro [N-Term]	1	1	Q15149	0																	Excluded by Method	30	[3667-3676]	Not Used
	FALSE	High	[R].DALDGPAAEAEPEHSFDGLR.[R]	1xTMTpro [N-Term]	1	1	Q15149	0	41.6	36	48	22	29.2	14.6	0.6	3.5	58	58.9	64	3.6	7.3	2.6	3.2	3.9		63	[2768-2787]	Used
	FALSE	High	[K].DGRHPQGEQMYR.[R]	1xOxidation [M10]; 1xTMTpro [N-Term]	1	1	Q15149	1																	Excluded by Method	14	[598-609]	Not Used
	FALSE	High	[K].DLLPSDMAVALLEAQAGTGHIIDPATSAR.[L]	1xOxidation [M7]; 1xTMTpro [N-Term]	1	1	Q15149	0	15.7	17	21.7	17.4	15.4	8.6	2.1		24.4	19	17		3.6	3.3	2.9			76	[3184-3212]	Used
	FALSE	High	[R].DPYSGSTISLFQAMQK.[G]	1xOxidation [M14]; 1xTMTpro [K16]; 1xTMTpro [N-Term]	1	1	Q15149	0	61.4	55.2	62.1	44.6	56.6	39.3	11.5	11.7	68.5	72.3	71.5	10.1	30.7	15.9	9	16.2		35	[3575-3590]	Used
	FALSE	High	[R].DSQDAGGFGPEDR.[L]	1xTMTpro [N-Term]	1	1	Q15149	0	45.4	48.1	50.3	32.3	35	22.8	4.1	3.5	48	57.7	62.5	6	12.5	5	5.8	6.7		26	[1076-1088]	Used
	FALSE	High	[K].DTHDQLSEPSEVR.[S]	1xTMTpro [N-Term]	1	1	Q15149	0	82.5	80	93.8	51.7	65.2	35.9	2.8	2.5	115.1	109.6	117	6.9	24.4	7.6	3.9	4.3		57	[3969-3981]	Used
	FALSE	High	[R].EAIAELER.[E]	1xTMTpro [N-Term]	1	1	Q15149	0	33.9	34.3	39	28.3	36.2	26.1	3.9	3.2	40.3	45.1	52.8	2.5	5.1	2.9	2.3	3.2		27	[2587-2594]	Used
	FALSE	High	[R].EAIAELEREK.[E]	1xTMTpro [K10]; 1xTMTpro [N-Term]	1	1	Q15149	1																	Excluded by Method	2	[2587-2596]	Not Used
	FALSE	High	[K].EAQAVPATLPELEATK.[A]	1xTMTpro [K16]; 1xTMTpro [N-Term]	1	1	Q15149	0	45.8	42	46.9	33.6	41.8	26.7	7.8	4.3	65.2	71.5	70.6	4.4	13.2	7.6	4.7	8.4		22	[1251-1266]	Used
	FALSE	High	[R].EGLTSIEEVTK.[N]	1xTMTpro [K11]; 1xTMTpro [N-Term]	1	1	Q15149	0																	Excluded by Method	11	[4050-4060]	Not Used
	FALSE	High	[KR].EGVMVAK.[K]	1xOxidation [M4]; 1xTMTpro [K7]; 1xTMTpro [N-Term]	3	2	P46783; Q15149	0	346.8	269.8	370.3	266.4	375.5	223.7	42	33.6	373.2	361.8	385.4	35.2	56.4	35.5	27.7	29.4	Shared	18	[22-28]	Not Used
	FALSE	High	[K].ELAQEQAR.[R]	1xTMTpro [N-Term]	1	1	Q15149	0																	Excluded by Method	25	[2474-2481]	Not Used
	FALSE	High	[K].ELEEVSPETPVVPATTQR.[T]	1xTMTpro [N-Term]	1	1	Q15149	0	42.5	40.7	52.5	24.7	29.4	22.4	2.1	4.4	82	81.4	77.4	5.8	15	3.2	5.8	5		35	[144-161]	Used
	FALSE	High	[R].ELEQLGR.[Q]	1xTMTpro [N-Term]	1	1	Q15149	0																	Excluded by Method	10	[1338-1344]	Not Used
	FALSE	High	[K].ELIPTEEALR.[L]	1xTMTpro [N-Term]	1	1	Q15149	0																	Excluded by Method	13	[3926-3935]	Not Used
	FALSE	High	[K].EQELQQTLQQEQSVLDQLR.[G]	1xTMTpro [N-Term]	1	2	Q15149	0																	No Quan Values	49	[2199-2217]	Not Used
	FALSE	High	[R].EQLRQEQALLEEIER.[H]	1xTMTpro [N-Term]	1	1	Q15149	1																	No Quan Values	35	[1383-1397]	Not Used
	FALSE	High	[R].FLQEEAEK.[M]	1xTMTpro [K8]; 1xTMTpro [N-Term]	1	1	Q15149	0	61.5	60.1	78.7	46.1	64.5	39.7	14.9	7.1	54.8	51.8	49.2	4.2	14.5	3.8	6.5	8.7		19	[2402-2409]	Used
	FALSE	High	[R].FPVTDAVNK.[G]	1xTMTpro [K9]; 1xTMTpro [N-Term]	1	1	Q15149	0																	Excluded by Method	1	[4467-4475]	Not Used
	FALSE	High	[R].GAQEVGER.[L]	1xTMTpro [N-Term]	1	1	Q15149	0																	Excluded by Method	10	[1292-1299]	Not Used
	FALSE	High	[R].GGAEGELQALR.[A]	1xTMTpro [N-Term]	1	1	Q15149	0	48.4	50.3	64.6	63.7	40.1	25.7	4.3	2.9	84.6	79	71.9	5.8	21.1	5.7	4.6	7.9		48	[1606-1616]	Used
	FALSE	High	[K].GGELVYTDSEAR.[D]	1xTMTpro [N-Term]	1	1	Q15149	0	62.3	59.7	74	40.1	52.1	31.3	3.5	5	80.1	102.9	93.9	1.2	15.9	4.6	5.3	4.1		82	[3028-3039]	Used
	FALSE	High	[R].GLFDEEMNEILTDPSDDTK.[G]	1xOxidation [M7]; 1xTMTpro [K19]; 1xTMTpro [N-Term]	1	1	Q15149	0	50.6	52.4	69.4	37.8	49	33.2	8.1	8.2	84.9	83.8	86	6.3	19.2	10.7	8.9	5.9		39	[4207-4225]	Used
	FALSE	High	[K].GLVEDTLR.[Q]	1xTMTpro [N-Term]	1	1	Q15149	0	51.8	52.3	64.5	41.3	45.7	31.6	8.6	4.2	80.8	86.3	71.3	5.1	10.6	5.4	4.6	6.1		37	[2048-2055]	Used
	FALSE	High	[CR].GYFDEEMNR.[IV]	1xOxidation [M7]; 1xTMTpro [N-Term]	2	1	Q15149	0																	Excluded by Method	29	[2970-2978]	Not Used
	FALSE	High	[R].LAAEQELIR.[L]	1xTMTpro [N-Term]	1	1	Q15149	0	23	21.1	28.6	17.8	15.7	11.5	2	4.2	23.3	25.6	22.4	3.6	7.6	3.1		1.9		27	[1846-1854]	Used
	FALSE	High	[R].LAEDEAFQR.[R]	1xTMTpro [N-Term]	1	1	Q15149	0	38.2	39	47	31	31.9	27.2	21.6	16.7	50.8	55	46.1	126.5	128.6	137.9	18	26.8		20	[2006-2014]	Used
	FALSE	High	[R].LAEVEAALEK.[Q]	1xTMTpro [K10]; 1xTMTpro [N-Term]	1	1	Q15149	0	401.5	357	454.3	248.4	312.4	176	27.2	29.4	566.2	628	584.3	31.6	104.2	37.4	32.5	48.2		19	[1499-1508]	Used
	FALSE	High	[R].LGFHLPLEVAYQR.[G]	1xTMTpro [N-Term]	1	1	Q15149	0	24.8	17.6	23.7	18.1	18	10.9	0.8	3.8	29	33.5	29.9	2.3	6.9	2.6	4	2.8		12	[3951-3963]	Used
	FALSE	High	[K].LHVAILER.[E]	1xTMTpro [N-Term]	1	1	Q15149	0	43.3	44.2	54.5	38.6	47.7	29.3	13.5	11.7	56.9	66.9	59.3	5.3	6.6	3.6	11.5	11.7		24	[510-517]	Used
	FALSE	High	[R].LKAEAELLQQQK.[E]	2xTMTpro [K2; K12]; 1xTMTpro [N-Term]	1	1	Q15149	1	128.5	89.7	122.9	71.6	108.4	59.3	12.6	7.7	140.2	152.8	141.9	14.4	30	10.8	9.5	12.9		43	[2462-2473]	Used
	FALSE	High	[R].LLDPEDVDVPQPDEK.[S]	1xTMTpro [K15]; 1xTMTpro [N-Term]	1	1	Q15149	0	128	112.6	140.2	67.6	113.4	57.1	5.9	5.1	175.1	182.1	163.7	7.3	34.3	11.8	12.3	11.3		19	[372-386]	Used
	FALSE	High	[R].LLEAAAQSTK.[G]	1xTMTpro [K10]; 1xTMTpro [N-Term]	1	1	Q15149	0																	Excluded by Method	8	[4600-4609]	Not Used
	FALSE	High	[R].LLEAQACTGGIIDPSTGERFPVTDAVNK.[G]	1xMethylthio [C7]; 1xTMTpro [K28]; 1xTMTpro [N-Term]	1	1	Q15149	1	30.6	19.4	27.1	17.3	16.8	12.3	5.7	3.1	34.7	29.6	34.9	2.1	29.3	6	2.7	4.8		25	[4448-4475]	Used
	FALSE	High	[R].LLEAQIATGGIIDPEESHR.[L]	1xTMTpro [N-Term]	1	1	Q15149	0	52.5	52.8	57.9	48.7	54.7	44.6	13.2	7.7	66.1	79.9	76.6	10.3	20.7	11.8	10.3	9.6		25	[4179-4197]	Used
	FALSE	High	[R].LLEAQIATGGIIDPVHSHR.[V]	1xTMTpro [N-Term]	2	1	Q15149	0	67.4	67	72.3	64.9	78.3	47.2	11	13.2	55.9	53.7	51.5	13.7	29.1	13.3	11.2	8.7		10	[3601-3619]	Used
	FALSE	High	[R].LLFNDVQTLK.[D]	1xTMTpro [K10]; 1xTMTpro [N-Term]	1	1	Q15149	0																	Excluded by Method	13	[588-597]	Not Used
	FALSE	High	[K].IIITVVEEQEQK.[G]	1xTMTpro [K12]; 1xTMTpro [N-Term]	1	1	Q15149	0	99.8	102.6	124.2	75.2	97.4	53	12.7	12.7	153.1	143.6	141.2	10.5	27.6	18.9	7.3	12.5		24	[3095-3106]	Used
	FALSE	High	[K].LISLFQAMK.[K]	1xOxidation [M8]; 1xTMTpro [K9]; 1xTMTpro [N-Term]	1	1	Q15149	0																	No Quan Values	16	[4159-4167]	Not Used
	FALSE	High	[R].LQAEEVAQQK.[S]	1xTMTpro [K10]; 1xTMTpro [N-Term]	1	1	Q15149	0	180.2	189.5	210.2	124.6	152.6	95.1	14.7	20.1	243.7	254.3	258.6	21.4	52.8	91.7	17.5	20.8		14	[1783-1792]	Used
	FALSE	High	[R].LQEAGILSAEELQR.[L]	1xTMTpro [N-Term]	1	1	Q15149	0	110.9	92.5	122	67.9	80	43.4	8.1	9.5	131	134.2	146.4	7.4	23.3	12.6	10	12.1		43	[2795-2808]	Used
	FALSE	High	[R].LQLEATER.[Q]	1xTMTpro [N-Term]	1	1	Q15149	0																	Excluded by Method	9	[1596-1603]	Not Used
	FALSE	High	[R].LQLEETDHQK.[N]	1xTMTpro [K10]; 1xTMTpro [N-Term]	1	1	Q15149	0	108.3	89.6	144.4	88.2	118.5	87.2	18.7	18.6	94.6	112.6	99.5	13.9	21.4	9.9	15.3	25.2		9	[2330-2339]	Used
	FALSE	High	[K].LQNVQIALDYLR.[H]	1xTMTpro [N-Term]	1	1	Q15149	0																	No Quan Values	39	[237-248]	Not Used
	FALSE	High	[R].LRAETEQGEQQR.[Q]	1xTMTpro [N-Term]	1	1	Q15149	1	19.1	22.2	28.2	22	17.6	13.3	3.3	1.8	25.4	30.4	32.8	2.3	5.6	2.7		1		37	[1855-1866]	Used
	FALSE	High	[R].LREQLQLLEEQHR.[A]	1xTMTpro [N-Term]	1	1	Q15149	1	52	45.1	57.9	28.1	39.7	25.9	3.2	4.5	63.2	69.2	68.2	2.8	10	2.6		5.5		33	[2731-2743]	Used
	FALSE	High	[K].QAADAEMEK.[H]	1xOxidation [M7]; 1xTMTpro [K9]; 1xTMTpro [N-Term]	1	1	Q15149	0	111.5	97	120.1	76.5	83.7	56	14.3	10	109.4	133.8	116.1	10.1	26.6	12.2	11.5	14.1		18	[2298-2306]	Used
	FALSE	High	[K].QAEEIGEK.[L]	1xTMTpro [K8]; 1xTMTpro [N-Term]	1	1	Q15149	0																	Excluded by Method	8	[2546-2553]	Not Used
	FALSE	High	[R].QLAAEEER.[R]	1xTMTpro [N-Term]	1	2	Q15149	0																	Excluded by Method	18	[2111-2118]	Not Used
	FALSE	High	[R].QLAEEDLAQQR.[A]	1xTMTpro [N-Term]	1	1	Q15149	0																	Excluded by Method	32	[2432-2442]	Not Used
	FALSE	High	[R].QLAEGTAQQR.[L]	1xTMTpro [N-Term]	1	1	Q15149	0	20.7	17.8	27.9	15.8	18.7	9.4			24.9	29.3	28	2.6	5.7	3.5	2.3	3.3		31	[1836-1845]	Used
	FALSE	High	[R].QLEMSAEAER.[L]	1xOxidation [M4]; 1xTMTpro [N-Term]	1	1	Q15149	0																	Excluded by Method	40	[2512-2521]	Not Used
	FALSE	High	[R].QLLEEELAR.[L]	1xTMTpro [N-Term]	1	1	Q15149	0	31.2	31.1	35.2	21	27.5	18.2		3	23.9	22.7	26	3.7	2.5			1.1		39	[1867-1875]	Used
	FALSE	High	[R].QLQLAQEAAQK.[R]	1xTMTpro [K11]; 1xTMTpro [N-Term]	1	1	Q15149	0	112.7	94.7	122.1	77.6	99.2	72.8	17.7	16.5	141.3	145.5	126.4	13.5	34.6	17.4	17.3	13.5		19	[2172-2182]	Used
	FALSE	High	[R].QQEELLAEENQR.[L]	1xTMTpro [N-Term]	1	1	Q15149	0	62.1	47.4	72.9	38.9	49.3	22.3	5.1	4.8	74.9	78.8	83.4	6.1	10.6	4.9	3.1	4.2		27	[2719-2730]	Used
	FALSE	High	[R].QQGLASYDYVR.[R]	1xTMTpro [N-Term]	1	1	Q15149	0																	Excluded by Method	18	[3771-3781]	Not Used
	FALSE	High	[R].QQQQMEQER.[Q]	1xOxidation [M5]; 1xTMTpro [N-Term]	1	1	Q15149	0																	Excluded by Method	22	[2674-2682]	Not Used
	FALSE	High	[R].QQSDHDAER.[L]	1xTMTpro [N-Term]	1	1	Q15149	0	45.8	45.9	57.5	30.7	37.5	26.8	2.9	4.8	67.3	73.1	76.8	0.8	15.5	4.1	3.4	4.2		33	[2576-2584]	Used
	FALSE	High	[R].QSSEAEIQAK.[A]	1xTMTpro [K10]; 1xTMTpro [N-Term]	1	1	Q15149	0	195.4	170.5	226.4	145.1	191.9	98.2	18.2	18.6	262	272.6	261.1	22.5	141.4	29.7	15	24.9		7	[1564-1573]	Used
	FALSE	High	[R].QTNLENLDQAFSVAER.[D]	1xTMTpro [N-Term]	1	1	Q15149	0	63.1	62.3	73.5	60.2	67.1	52.3	15.3	11.1	64.8	60.2	64.7	13.3	16.2	8.8	12.1	6.5		52	[350-365]	Used
	FALSE	High	[R].QYDIDDAIAK.[N]	1xTMTpro [K10]; 1xTMTpro [N-Term]	1	1	Q15149	0	269.2	226.6	287.5	170.3	216.2	132.2	23.4	20.5	364.9	379.6	352.9	24.1	67.1	22.7	22.9	29.2		29	[4339-4348]	Used
	FALSE	High	[R].RAAEEAEEAR.[V]	1xTMTpro [N-Term]	1	1	Q15149	1	59.7	46.4	61.4	33.5	42.3	28.1	5.1	2.4	67.8	79.8	82.5	8.3	19.1	5.2	4.3	5.7		22	[2225-2234]	Used
	FALSE	High	[R].RAQQQAEAER.[A]	1xTMTpro [N-Term]	1	1	Q15149	1																	Excluded by Method	19	[1750-1759]	Not Used
	FALSE	High	[R].RDDGTGQLLLPLSDAR.[K]	1xTMTpro [N-Term]	1	1	Q15149	1	88.1	78.8	91.5	69.4	66.3	52	12.3	7.9	77.2	84.9	85.3	10.8	17	9.5	8.4	12		36	[4003-4018]	Used
	FALSE	High	[R].RLAEDEAFQR.[R]	1xTMTpro [N-Term]	1	1	Q15149	1	65.9	46.7	61.8	39.2	42.8	30.7	4.2	7	47.4	51.7	46	6.8	11.1	5.2	4.3	7.6		23	[2005-2014]	Used
	FALSE	High	[R].RQQEELLAEENQR.[L]	1xTMTpro [N-Term]	1	2	Q15149	1	35.7	28.5	29.1	22.2	22.6	15.3	4.3		34	34.5	40	0.4	6.6		3	2.3		32	[2718-2730]	Used
	FALSE	High	[R].RQVEEEILALK.[A]	1xTMTpro [K11]; 1xTMTpro [N-Term]	1	1	Q15149	1	93.6	88.4	118.4	84	113	74.5	14.6	12.6	122.1	117.7	100.9	15	34.7	14.9	12.3	18.5		19	[2058-2068]	Used
	FALSE	High	[R].SAEAELQSK.[R]	1xTMTpro [K9]; 1xTMTpro [N-Term]	1	1	Q15149	0	43.1	36.1	48.9	30.5	43.3	27.7	4.2	4.8	58.1	56.5	58.3	10.7	12.3	14.7	4.4	3.6		31	[1710-1718]	Used
	FALSE	High	[K].SLAAEEEAAR.[Q]	1xTMTpro [N-Term]	1	2	Q15149	0	64	51.5	73.9	40.9	50	32.6	3.4	4.2	85.6	93	83.2	4.3	20.2	4.9	7.5	6.8		35	[2130-2139]	Used
	FALSE	High	[R].SIQEELQQLR.[Q]	1xTMTpro [N-Term]	1	1	Q15149	0	48.7	52.7	75.9	34.1	95.7	39.7	8.1	4.8	86.2	87.7	79.2	8.3	14.7	2.7	3.4	7.2		43	[1554-1563]	Used
	FALSE	High	[R].SLVPAAELLESR.[V]	1xTMTpro [N-Term]	1	1	Q15149	0	53.8	53.1	68.4	34.8	45.8	25.3	1.6	5.1	74.8	85.1	69.7	3.4	13	5	6.1	3.7		53	[3116-3127]	Used
	FALSE	High	[R].SMVEEGTGLR.[L]	1xOxidation [M2]; 1xTMTpro [N-Term]	1	1	Q15149	0																	Excluded by Method	15	[4590-4599]	Not Used
	FALSE	High	[R].SQVEEELFSVR.[V]	1xTMTpro [N-Term]	1	1	Q15149	0	44.1	40.1	60.9	32.9	34.5	20.1	3.1	4.5	61.1	59	62.6	2.9	11.7	4.3	5.9	3.6		41	[2361-2371]	Used
	FALSE	High	[R].SQVMDEATALQLR.[E]	1xOxidation [M4]; 1xTMTpro [N-Term]	1	1	Q15149	0																	Excluded by Method	37	[4037-4049]	Not Used
	FALSE	High	[R].SSIAGLLLK.[A]	1xTMTpro [K9]; 1xTMTpro [N-Term]	1	1	Q15149	0																	No Quan Values	42	[2833-2841]	Not Used
	FALSE	High	[R].SYVDPSTDER.[L]	1xTMTpro [N-Term]	1	2	Q15149	0																	Excluded by Method	32	[3982-3991]	Not Used
	FALSE	High	[K].TPVEVPVGGFK.[G]	1xTMTpro [K11]; 1xTMTpro [N-Term]	1	2	Q15149	0	513.5	409.6	565.8	393.5	462.3	331.7	37.4	26.5	385.9	393.6	381.4	22.4	99.8	38.7	25.4	47.9		15	[3374-3384]	Used
	FALSE	High	[R].TQLASWSDPTEETGPVAGILDTETLEK.[V]	1xTMTpro [K27]; 1xTMTpro [N-Term]	1	1	Q15149	0																	No Quan Values	38	[4402-4428]	Not Used
	FALSE	High	[R].VLADPSDDTK.[G]	1xTMTpro [K10]; 1xTMTpro [N-Term]	2	1	Q15149	0	233.3	215.8	277.3	143	187.6	132.1	31.1	28.6	281.9	314.3	281.6	35	83.8	27.9	26.1	25.3		36	[2979-2988]; [3638-3647]	Used
	FALSE	High	[K].VLALPEPSPAAPTLR.[S]	1xTMTpro [N-Term]	1	1	Q15149	0	82.7	75.2	97.8	58.2	76.4	44.1	10.3	5.1	112.8	129.7	132.2	6.3	17.4	9.3	4.6	6.7		19	[1187-1201]	Used
	FALSE	High	[R].VQMEELSK.[L]	1xOxidation [M3]; 1xTMTpro [K8]; 1xTMTpro [N-Term]	1	1	Q15149	0	182.3	157.9	218.9	120.5	142.9	82.3	16.4	11.5	261.5	283.7	240.1	13.8	45.7	20.9	15.9	17.1		32	[2372-2379]	Used
	FALSE	High	[K].VQSGSESVIQEYVDLR.[T]	1xTMTpro [N-Term]	1	1	Q15149	0	51.1	39.6	56.6	26.4	45.6	21.1	4.2	2.6	61.2	63.8	61.1	4.6	8.3	3.5	2.3	7.6		69	[1442-1457]	Used
FALSE	High	O75643	U5 small nuclear ribonucleoprotein 200 kDa helicase OS=Homo sapiens OX=9606 GN=SNRNP200 PE=1 SV=2	38	75	123	75	244.4	13850.1	13175.5	16055.9	11344.1	12991.4	9044.7	820.7	830.3	12072.8	12219.4	12065	756.6	1707.8	1081	718.1	935.1
	Checked	Confidence	Annotated Sequence	Modifications	# Proteins	# PSMs	Master Protein Accessions	# Missed Cleavages	Abundance: 130N, sample 1	Abundance: 127C, sample 2	Abundance: 132N, sample 3	Abundance: 127N, sample 4	Abundance: 129N, sample 5	Abundance: 131N, sample 6	Abundance: 133N, sample 7	Abundance: 131C, sample 8	Abundance: 129C, sample 9	Abundance: 134N, sample 10	Abundance: 126, sample 11	Abundance: 130C, sample 12	Abundance: 128N, sample 13	Abundance: 132C, sample 14	Abundance: 133C, sample 15	Abundance: 128C, sample 16	Quan Info	Ions Score (by Search Engine): Mascot	Positions in Proteins	Quan Usage
	FALSE	High	[R].AALETDENLLLCAPTGAGK.[T]	1xMethylthio [C12]; 1xTMTpro [K19]; 1xTMTpro [N-Term]	1	2	O75643	0	89.1	86.4	103.5	77.3	77.8	56.2	4.9	6.4	74.6	62.6	80.7	6.2	8.3	7.3	5.4	4		46	[491-509]	Used
	FALSE	High	[K].ADEVLEILK.[T]	1xTMTpro [K9]; 1xTMTpro [N-Term]	1	1	O75643	0	95.8	98.7	100.2	77.2	81.4	64.4	7.9	8.2	69.2	76.4	80.6	5.6	12.7	8.5	5.5	5.9		50	[286-294]	Used
	FALSE	High	[R].AIFEIVLNR.[G]	1xTMTpro [N-Term]	1	2	O75643	0	38.9	46.3	63.7	40.2	44.2	32.3	1.5		41.6	42.7	39.8	2.2	6.1	3.5		4.2		12	[1094-1102]	Used
	FALSE	High	[K].ANSNLVLQADR.[S]	1xTMTpro [N-Term]	1	2	O75643	0	43.8	36.4	34.6	30.9	31.9	18.2	2.9		35.5	33.3	37.7	1.2	6.4	2.4		0.6		61	[15-25]	Used
	FALSE	High	[R].CQLPDGSFR.[R]	1xMethylthio [C1]; 1xTMTpro [N-Term]	1	1	O75643	0	62	59.4	77.7	52.4	55.6	38.5	0.3	2.2	45.9	50.1	58.9		8.2	2.9	2.6	2.2		25	[428-436]	Used
	FALSE	High	[R].CTLSANLVASGELMSSK.[K]	1xOxidation [M14]; 1xMethylthio [C1]; 1xTMTpro [K17]; 1xTMTpro [N-Term]	1	2	O75643	0	121.7	106.5	124.1	83.4	109.7	76.9	8.4	3.8	91.6	99.5	104	11.8	20.5	13.2	10.6	9.7		44	[238-254]	Used
	FALSE	High	[R].CVIMCQGSK.[K]	1xOxidation [M4]; 2xMethylthio [C1; C5]; 1xTMTpro [K9]; 1xTMTpro [N-Term]	1	2	O75643	0	77.1	90.8	100.9	73.9	90.9	47.7	1.9	3.4	76.2	82.4	71	3.1	7.4	5.5	3.5	2.8		18	[1702-1710]	Used
	FALSE	High	[R].DEDRHDINK.[M]	1xTMTpro [K9]; 1xTMTpro [N-Term]	1	1	O75643	1	196.4	184	204.6	149.9	176.5	115.1	7.8	9.3	154.3	160.3	158.9	8	20	9.3	7.9	4.1		14	[75-83]	Used
	FALSE	High	[R].DEPTGEVLSLVGK.[L]	1xTMTpro [K13]; 1xTMTpro [N-Term]	1	2	O75643	0	185.3	191.9	242.2	157.6	189	129.4	10.2	8.2	161.4	171.5	163.1	11	20	11.4	8.8	11.6		14	[34-46]	Used
	FALSE	High	[R].DIDAFWLQR.[Q]	1xTMTpro [N-Term]	1	1	O75643	0	150.6	147	164.8	117.5	139.5	90.7	7.2	6.7	119.7	121.6	131.8	6.5	16.6	8	5.8	8.2		25	[262-270]	Used
	FALSE	High	[K].DLLPYGFAIHHAGMTR.[V]	1xOxidation [M14]; 1xTMTpro [N-Term]	1	1	O75643	0	140.7	138.1	165.6	130.3	144.2	93.8	120.9	107.1	115.9	127.7	124.6	3.7	15.6	7.4	105.4	121.1		13	[776-791]	Used
	FALSE	High	[K].DLIPYLEK.[L]	1xTMTpro [K8]; 1xTMTpro [N-Term]	1	2	O75643	0	827	836.5	968.7	686.9	821.6	599.3	22.5	33.4	757.7	765.4	762.2	37.7	105.1	60.7	31.9	40.5		15	[1596-1603]	Used
	FALSE	High	[K].DTLGLFLR.[E]	1xTMTpro [N-Term]	1	3	O75643	0	90.6	76.9	108	82.7	75.5	57.3	5.4		80.6	80.3	74.9	1.9	15.1	6.6		3.7		29	[746-753]	Used
	FALSE	High	[R].EEEKLELQK.[L]	2xTMTpro [K4; K9]; 1xTMTpro [N-Term]	1	1	O75643	1																	Excluded by Method	9	[1031-1039]	Not Used
	FALSE	High	[R].EEEVTGPVIAPLFPQK.[R]	1xTMTpro [K16]; 1xTMTpro [N-Term]	1	2	O75643	0	219.1	238.3	290.8	205	231.2	170.6	13.5	17.7	209.4	242.1	215.5	24.7	36.3	33.2	15.2	17.6		24	[2044-2059]	Used
	FALSE	High	[K].EEISATQIIVCTPEK.[W]	1xMethylthio [C11]; 1xTMTpro [K15]; 1xTMTpro [N-Term]	1	1	O75643	0																	Excluded by Method	32	[578-592]	Not Used
	FALSE	High	[R].EGSASTEVLR.[T]	1xTMTpro [N-Term]	1	2	O75643	0	33.2	28.5	34.7	30.9	24.1	19.6	0.8		22.6	26.6	25.4	3.6	1.8	2.7		1.2		37	[754-763]	Used
	FALSE	High	[R].EGSASTEVLRTEAEQCK.[N]	1xMethylthio [C16]; 1xTMTpro [K17]; 1xTMTpro [N-Term]	1	1	O75643	1	135.5	83.5	104.8	79.3	77.7	51.1	6	6.8	71.7	75.8	70.5	10.5	14.5	9	7.9	6.6		20	[754-770]	Used
	FALSE	High	[K].EIDLLLGQTDDTR.[Y]	1xTMTpro [N-Term]	1	2	O75643	0	293	290.2	330.4	229.3	274.3	195.9	11.8	14.9	249.2	254.7	247.3	5.6	37.3	13.6	7.8	11.7		45	[156-168]	Used
	FALSE	High	[K].ESIEEPSAK.[I]	1xTMTpro [K9]; 1xTMTpro [N-Term]	1	2	O75643	0	760.1	747.2	813.8	597.2	725.9	462.4	30.2	30.1	680.1	638.9	675.6	33	70.8	49.5	24.3	41.3		31	[1050-1058]	Used
	FALSE	High	[K].ETLLNGVGYLHEGLSPMER.[R]	1xOxidation [M17]; 1xTMTpro [N-Term]	1	1	O75643	0	119.6	98.6	125.1	100.4	103.5	74.8	4.9	9.5	100.1	91.8	98.9	9.7	14.8	7.8	8.6	11.8		43	[1611-1629]	Used
	FALSE	High	[R].FLHCTEK.[D]	1xMethylthio [C4]; 1xTMTpro [K7]; 1xTMTpro [N-Term]	1	1	O75643	0	103.5	103.5	116.5	92.1	116.4	65.7	7.7	6.7	96.7	83.6	96.7	8.7	21.4	11.6	4.9	1.6		5	[1589-1595]	Used
	FALSE	High	[R].FQIMNEIVYEK.[I]	1xOxidation [M4]; 1xTMTpro [K11]; 1xTMTpro [N-Term]	1	2	O75643	0	263.1	272.8	336.8	244.3	277	194.1	21.1	17.7	242.9	237.7	223.4	17.3	45.1	29.5	16.8	13.9		28	[701-711]	Used
	FALSE	High	[R].FYDDAIVSQK.[K]	1xTMTpro [K10]; 1xTMTpro [N-Term]	1	2	O75643	0	160.6	165.4	174.4	132.2	136.7	94.5	11.1	7	133.4	141.7	146.4	5.5	20.1	10.2	5.2	5.2		44	[275-284]	Used
	FALSE	High	[K].GDPLLDQR.[R]	1xTMTpro [N-Term]	1	1	O75643	0																	Excluded by Method	17	[945-952]	Not Used
	FALSE	High	[K].GNIIISTPEK.[W]	1xTMTpro [K10]; 1xTMTpro [N-Term]	1	2	O75643	0	478.9	433.4	532.6	386.3	451.3	294.1	21.4	21	432.5	393.7	448.8	19.8	54.4	34.1	19.9	38.5		27	[1422-1431]	Used
	FALSE	High	[K].GNIIISTPEKWDILSR.[R]	1xTMTpro [K10]; 1xTMTpro [N-Term]	1	1	O75643	1	67.8	59.6	57.2	50.5	43.1	35.2	3.2	2.8	39.2	50.6	46	2.2	7.7	7.6		1.4		28	[1422-1437]	Used
	FALSE	High	[K].GTQVYSPEK.[G]	1xTMTpro [K9]; 1xTMTpro [N-Term]	1	1	O75643	0	270.6	263.3	321.9	235.9	270	181	7.8	12	258.6	247.3	243	6.4	22.9	16.8	11.8	10.8		52	[830-838]	Used
	FALSE	High	[K].GVESVFDIMEMEDEER.[N]	2xOxidation [M9; M11]; 1xTMTpro [N-Term]	1	2	O75643	0																	Excluded by Method	57	[1978-1993]	Not Used
	FALSE	High	[R].GWAQLTDK.[T]	1xTMTpro [K8]; 1xTMTpro [N-Term]	1	1	O75643	0	73.5	59.1	96.2	59.9	75.4	45	2.1	6.7	69	78.7	50.7		5.2	4.4	7.8	2.3		36	[1103-1110]	Used
	FALSE	High	[K].GYTLLSEGIDEMVGIIYKPK.[T]	1xOxidation [M12]; 2xTMTpro [K18; K20]; 1xTMTpro [N-Term]	1	1	O75643	0	59.8	56.3	56.1	66	56.3	44.8	9.9	8.9	65.7	54.3	52.4	26.5	33.9	38	9.7	11.3		0	[86-105]	Used
	FALSE	High	[R].HHEDNLLR.[Q]	1xTMTpro [N-Term]	1	1	O75643	0	53.7	54.1	64.8	50.2	59.2	30.1	3.6		46.8	42.4	51.2	6.1	10.9	3.6		1.2		29	[1862-1869]	Used
	FALSE	High	[R].HLILPEK.[Y]	1xTMTpro [K7]; 1xTMTpro [N-Term]	1	2	O75643	0	238.1	250.7	346	206	259.6	183.3	11.5	10.3	238.7	229.1	228.8	11.9	29.9	23.4	11.3	20.2		27	[1288-1294]	Used
	FALSE	High	[K].HINMDGTINVDDFK.[I]	1xOxidation [M4]; 1xTMTpro [K14]; 1xTMTpro [N-Term]	1	2	O75643	0	380	367.1	429.1	312.8	340.1	247.9	18.8	22.9	322.3	317.3	313.2	17.7	40.1	25.5	20.1	23.9		51	[524-537]	Used
	FALSE	High	[K].KADEVLEILK.[T]	2xTMTpro [K1; K10]; 1xTMTpro [N-Term]	1	3	O75643	1	830.4	695.4	927.4	629.7	705.7	541.7	45.4	47.4	691	719.8	670.6	36.8	126.4	75.9	42.1	60.6		30	[285-294]	Used
	FALSE	High	[R].KLPEEVVK.[K]	2xTMTpro [K1; K8]; 1xTMTpro [N-Term]	1	2	O75643	1	235.5	168	465	150.7	189.2	181.3	10.5	15.3	180.4	409.7	162.5	20.9	21.1	36.7	16	16.9		38	[1134-1141]	Used
	FALSE	High	[K].KPVIVFVPSR.[K]	1xTMTpro [K1]; 1xTMTpro [N-Term]	1	1	O75643	0																	Excluded by Method	13	[1557-1566]	Not Used
	FALSE	High	[K].KVVLLTGETSTDLK.[L]	2xTMTpro [K1; K14]; 1xTMTpro [N-Term]	1	2	O75643	1	262.6	245.1	297.5	213.3	251.9	176.4	22.5	18.7	252.8	226.1	229.1	15.5	42.4	26.8	15	23.1		69	[1404-1417]	Used
	FALSE	High	[R].LATYGITVAELTGDHQLCK.[E]	1xMethylthio [C18]; 1xTMTpro [K19]; 1xTMTpro [N-Term]	1	1	O75643	0																	No Quan Values	71	[559-577]	Not Used
	FALSE	High	[R].LDLVHTAALMLDK.[N]	1xOxidation [M10]; 1xTMTpro [K13]; 1xTMTpro [N-Term]	1	1	O75643	0	166.3	188.5	211.8	170.5	203.6	154.8	15	13	150.4	168.2	165.8	21.2	23.5	18.5	10.4	17.3		19	[954-966]	Used
	FALSE	High	[K].IIYIAPMR.[S]	1xOxidation [M7]; 1xTMTpro [N-Term]	1	1	O75643	0																	Excluded by Method	6	[538-545]	Not Used
	FALSE	High	[K].IMEHAGK.[N]	1xOxidation [M2]; 1xTMTpro [K7]; 1xTMTpro [N-Term]	1	1	O75643	0	191.3	177.6	232.3	157.1	168.1	112.3	9.9	7.9	156.1	167.9	160.9	9.9	17.1	8.1	5.8	6.3		6	[712-718]	Used
	FALSE	High	[K].LPDMLNAEIVLGNVQNAK.[D]	1xOxidation [M4]; 1xTMTpro [K18]; 1xTMTpro [N-Term]	1	3	O75643	0	319.8	286.6	383	274.9	306.2	220.1	39.9	28.4	282.7	284.8	276.4	17.8	37.2	26.9	21.6	30		60	[897-914]	Used
	FALSE	High	[R].IVALSSSLSNAK.[D]	1xTMTpro [K12]; 1xTMTpro [N-Term]	1	2	O75643	0	319.7	309.9	372.1	255	283.6	196.2	13.7	13.7	301.3	254.1	283.7	9.4	24.9	22.3	10.8	11.7		67	[1487-1498]	Used
	FALSE	High	[R].LYDLNHNEIGELIR.[M]	1xTMTpro [N-Term]	1	1	O75643	0	90.4	91.3	89.6	62.3	65.9	48.1	4.1	3.7	66.2	67	75.1	5.3	9	5.2	4.3	2.9		31	[1153-1166]	Used
	FALSE	High	[R].MDTDLETMDLDQGGEALAPR.[Q]	1xOxidation [M8]; 1xTMTpro [N-Term]	1	2	O75643	0																	Excluded by Method	28	[387-406]	Not Used
	FALSE	High	[R].MDTDLETMDLDQGGEALAPR.[Q]	2xOxidation [M1; M8]; 1xTMTpro [N-Term]	1	4	O75643	0	84.8	70.3	96.5	67.5	77.4	53.5	0.2	4.7	76	74.3	70.7	0.1	14.3	4.9	2.5	6		88	[387-406]	Used
	FALSE	High	[K].MEADPELSK.[F]	1xOxidation [M1]; 1xTMTpro [K9]; 1xTMTpro [N-Term]	1	2	O75643	0	788.4	732.7	835	611.9	700.6	477.1	29.6	34.1	665.2	644.9	676.4	28.1	75.3	53.2	25.7	29.5		37	[350-358]	Used
	FALSE	High	[R].MLLQSSEGR.[C]	1xOxidation [M1]; 1xTMTpro [N-Term]	1	1	O75643	0																	Excluded by Method	6	[1367-1375]	Not Used
	FALSE	High	[R].MQLSAELQSDTEEILSK.[A]	1xOxidation [M1]; 1xTMTpro [K17]; 1xTMTpro [N-Term]	1	2	O75643	0	102.6	94.1	129.9	80.6	97	63.5	4.8	3.5	94.4	95	86.8	5.7	14.2	8.1		2.6		57	[1902-1918]	Used
	FALSE	High	[R].MTQNPNYYNLQGISHR.[H]	1xOxidation [M1]; 1xTMTpro [N-Term]	1	2	O75643	0	214.4	193.5	237.4	140.1	176	117.2	13.1	9	169.5	171.3	164.6	12.4	27.5	13.4	7	16.7		55	[1764-1779]	Used
	FALSE	High	[R].NALLQLTDSQIADVAR.[F]	1xTMTpro [N-Term]	1	1	O75643	0	78.7	91.4	96.7	74.7	87.3	52.5	4.7	3.6	72.5	69.6	82.4	4.2	10.6	7.7	3.6	7.7		83	[1994-2009]	Used
	FALSE	High	[R].NIEMTQEDVR.[L]	1xTMTpro [N-Term]	1	1	O75643	0																	Excluded by Method	19	[638-647]	Not Used
	FALSE	High	[R].NIEMTQEDVR.[L]	1xOxidation [M4]; 1xTMTpro [N-Term]	1	2	O75643	0																	Excluded by Method	33	[638-647]	Not Used
	FALSE	High	[K].NQVLVFVHSR.[K]	1xTMTpro [N-Term]	1	2	O75643	0	222.3	228.4	277.9	179.7	227.6	141.9	5.5	11.6	191.7	201.7	213.2	15.1	24.2	10.2	10.6	11.4		38	[719-728]	Used
	FALSE	High	[R].NSAFESLYQDK.[F]	1xTMTpro [K11]; 1xTMTpro [N-Term]	1	1	O75643	0	151.6	153.4	187.9	164.7	167.2	125.8	13.7	12.3	150.9	171.4	164.7	10.9	21.1	10.8	18.9	18.8		12	[1314-1324]	Used
	FALSE	High	[R].QVLDLEDLVFTQGSHFMANK.[R]	1xOxidation [M17]; 1xTMTpro [K20]; 1xTMTpro [N-Term]	1	1	O75643	0	26	29.1	38.2	22	25.8	22.8			25.8	31.5	19.2	1.8	3.2			1.3		41	[407-426]	Used
	FALSE	High	[R].RDEPTGEVLSLVGK.[L]	1xTMTpro [K14]; 1xTMTpro [N-Term]	1	1	O75643	1	234.8	223.2	267.6	186	226.7	171.7	17	9.8	203.9	205.7	209.6	14.3	35.3	20.1	8.1	14.8		23	[33-46]	Used
	FALSE	High	[K].REEGWWVVIGDAK.[S]	1xTMTpro [K13]; 1xTMTpro [N-Term]	1	1	O75643	1																	Excluded by Method	8	[2060-2072]	Not Used
	FALSE	High	[R].SGGPVVVLVQLER.[E]	1xTMTpro [N-Term]	1	1	O75643	0																	Excluded by Method	27	[2031-2043]	Not Used
	FALSE	High	[R].SLQYEYK.[A]	1xTMTpro [K7]; 1xTMTpro [N-Term]	1	1	O75643	0	213.8	188.6	221.5	159.9	190.9	131.7	7.6	10.8	177.9	162.3	186.1	8.2	24.3	10.1	9.2	4.1		20	[8-14]	Used
	FALSE	High	[R].SLVQEMVGSFGK.[R]	1xOxidation [M6]; 1xTMTpro [K12]; 1xTMTpro [N-Term]	1	3	O75643	0	492.8	497.5	585	434.3	459.7	333.8	25.8	30.7	415.3	432.6	407.6	36.2	56.7	42.2	28.1	31.6		68	[546-557]	Used
	FALSE	High	[K].SNSLISIK.[R]	1xTMTpro [K8]; 1xTMTpro [N-Term]	1	2	O75643	0	209.3	167.9	224.1	161	176.6	115	14	10.1	166.4	188.2	182.4	14.6	19.2	12.1	6.5	6.2		41	[2073-2080]	Used
	FALSE	High	[R].SPTLYGISHDDLK.[G]	1xTMTpro [K13]; 1xTMTpro [N-Term]	1	1	O75643	0	113.4	112.2	130.1	93.3	119.6	70.7	4.4	7.9	109.8	94	95.5	3.8	13.5	12.2	4.5	4.4		30	[932-944]	Used
	FALSE	High	[R].SPTLYGISHDDLKGDPLLDQR.[R]	1xTMTpro [K13]; 1xTMTpro [N-Term]	1	1	O75643	1	48.8	35.8	39.7	34	36.4	29.1		3.3	36	33.3	40.1	1.2	8.3			3.8		23	[932-952]	Used
	FALSE	High	[R].TEAEQCK.[N]	1xMethylthio [C6]; 1xTMTpro [K7]; 1xTMTpro [N-Term]	1	1	O75643	0	79.4	67.1	87.2	67.8	69	43.6	3.2	2.9	59.3	63.3	61.2	2.7	8.8	4.1		5.2		19	[764-770]	Used
	FALSE	High	[K].TGNFQVTELGR.[I]	1xTMTpro [N-Term]	1	1	O75643	0																	Excluded by Method	30	[976-986]	Not Used
	FALSE	High	[R].TLVEDLFADK.[H]	1xTMTpro [K10]; 1xTMTpro [N-Term]	1	2	O75643	0	569.7	577.7	696.1	480.7	550.2	384.5	26.7	39.1	550	517.9	559.6	47.1	85.2	55.5	27.6	32.5		23	[795-804]	Used
	FALSE	High	[R].TYTQLVR.[L]	1xTMTpro [N-Term]	1	1	O75643	0																	Excluded by Method	5	[604-610]	Not Used
	FALSE	High	[K].VELTITPDFQWDEK.[V]	1xTMTpro [K14]; 1xTMTpro [N-Term]	1	2	O75643	0	209.5	198.5	267.5	179.1	204.7	131.1	9.8	9.7	199.3	197.1	194.5	9	24.4	10.9	5.8	8		13	[1200-1213]	Used
	FALSE	High	[R].VFSLSSEFK.[N]	1xTMTpro [K9]; 1xTMTpro [N-Term]	1	2	O75643	0	168.4	157.1	177.1	128.9	151.2	103.3	6.6	9.2	142	140.6	143.1	9.1	17.7	12.1	3.5	9.6		6	[1017-1025]	Used
	FALSE	High	[R].VPIPVKESIEEPSAK.[I]	2xTMTpro [K6; K15]; 1xTMTpro [N-Term]	1	2	O75643	1	205.9	175.4	210.9	153.3	181.4	116.8	8.4	6.4	166.9	157	153.7	4.7	31.8	11.7	5.5	10.7		30	[1044-1058]	Used
	FALSE	High	[K].VVLLTGETSTDLK.[L]	1xTMTpro [K13]; 1xTMTpro [N-Term]	1	3	O75643	0	246.1	226.2	266.2	208.5	228.4	168.6	19.1	20.2	220.2	209.1	215.1	17.2	36.4	22.8	15.7	24		93	[1405-1417]	Used
	FALSE	High	[K].YAQAGFEGFK.[T]	1xTMTpro [K10]; 1xTMTpro [N-Term]	1	2	O75643	0	506.3	493.2	549.3	420.9	470.4	339.9	36.5	33.4	417.9	399	422.1	31.5	51	39.5	31.5	44.1		20	[470-479]	Used
	FALSE	High	[R].YISSQIERPIR.[I]	1xTMTpro [N-Term]	1	1	O75643	0																	Excluded by Method	4	[1476-1486]	Not Used
	FALSE	High	[R].YPNIELSYEVVDKDSIR.[S]	1xTMTpro [K13]; 1xTMTpro [N-Term]	1	1	O75643	1	83.5	87.3	115	73.3	99	57.6	2	6.8	78.1	91.7	86.8	6.7	5.9		2.7	7.8		45	[2014-2030]	Used
	FALSE	High	[K].YVHLFPK.[L]	1xTMTpro [K7]; 1xTMTpro [N-Term]	1	2	O75643	0	554.7	542.1	650.3	469.9	534.2	352.1	20.2	19.4	499.9	490.5	484.2	27.3	68.3	31.5	16.7	26.1		22	[1177-1183]	Used
FALSE	High	P35580	Myosin-10 OS=Homo sapiens OX=9606 GN=MYH10 PE=1 SV=3	42	83	107	65	228.9	7897.1	7140.5	9050.2	6521.8	7482	5285.8	424.4	423.5	3668.2	3919.3	3521.5	285.1	412.9	326.2	207.1	183
	Checked	Confidence	Annotated Sequence	Modifications	# Proteins	# PSMs	Master Protein Accessions	# Missed Cleavages	Abundance: 130N, sample 1	Abundance: 127C, sample 2	Abundance: 132N, sample 3	Abundance: 127N, sample 4	Abundance: 129N, sample 5	Abundance: 131N, sample 6	Abundance: 133N, sample 7	Abundance: 131C, sample 8	Abundance: 129C, sample 9	Abundance: 134N, sample 10	Abundance: 126, sample 11	Abundance: 130C, sample 12	Abundance: 128N, sample 13	Abundance: 132C, sample 14	Abundance: 133C, sample 15	Abundance: 128C, sample 16	Quan Info	Ions Score (by Search Engine): Mascot	Positions in Proteins	Quan Usage
	FALSE	High	[K].ADEWLMK.[N]	1xOxidation [M6]; 1xTMTpro [K7]; 1xTMTpro [N-Term]	2	1	P35580; P35579	0	256.4	239.2	290.1	218.3	259	167.5	2.7	10.3	39.7	44.3	43.4	7.4					Shared	25	[588-594]	Not Used
	FALSE	High	[K].ADFCIIHYAGK.[V]	1xMethylthio [C4]; 1xTMTpro [K11]; 1xTMTpro [N-Term]	2	2	P35580; P35579	0	340.4	326.7	358.8	286.3	325.8	214.9	14.6	14.5	64.9	64.5	62.1	6.9	4.5		2.6		Shared	19	[573-583]	Not Used
	FALSE	High	[R].ADMEDLMSSKDDVGK.[N]	2xOxidation [M3; M7]; 2xTMTpro [K10; K15]; 1xTMTpro [N-Term]	1	1	P35580	1																	Excluded by Method	12	[1511-1525]	Not Used
	FALSE	High	[RK].AGKLDPHLVLDQLR.[C]	1xTMTpro [K3]; 1xTMTpro [N-Term]	2	1	P35580; P35579	1	251.8	177.4	233.1	154.9	185.3	117.2	3.4	7.4	73.3	67.1	64.5	4.9	13.4		3.9	2	Shared	17	[687-700]	Not Used
	FALSE	High	[R].AGVLAHLEEER.[D]	1xTMTpro [N-Term]	2	1	P35580; P35579	0	116.3	118.5	145.2	117.7	112.5	82.6	5.8	3.6	24.3	16.6	24.9		3.2	6.1	2.3	5.5	Shared	44	[772-782]	Not Used
	FALSE	High	[R].AGVLAHLEEERDLK.[I]	1xTMTpro [K14]; 1xTMTpro [N-Term]	2	1	P35580; P35579	1	396.1	334.6	428.2	311.2	345.4	225.7	4.5	14.1	56.7	58.3	53.4	7.8	0.9	10.4			Shared	25	[772-785]	Not Used
	FALSE	High	[R].ALAVASK.[K]	1xTMTpro [K7]; 1xTMTpro [N-Term]	1	1	P35580	0	192.1	163.3	226.4	163.9	202.2	136.2	7.9	7.3	94.5	103.9	82.1	1.8	4.6	5.7	3	3.7		33	[1613-1619]	Used
	FALSE	High	[R].ALEEALEAKEEFER.[Q]	1xTMTpro [K9]; 1xTMTpro [N-Term]	1	3	P35580	1	100.2	80.6	103.7	71	83.3	55.4	5.5	2.2	48.7	42.7	34.4	0.8	4.3					39	[1491-1504]	Used
	FALSE	High	[K].ALEEETKNHEAQIQDMR.[Q]	1xOxidation [M16]; 1xTMTpro [K7]; 1xTMTpro [N-Term]	1	1	P35580	1	104.7	100.5	109.5	74.2	88.4	58.8	5	6.9	34.9	35.9	36.1	4.8	2.9			0.7		1	[1182-1198]	Used
	FALSE	High	[RK].ALELDPNLYR.[I]	1xTMTpro [N-Term]	2	1	P35580	0																	Excluded by Method	15	[753-762]	Not Used
	FALSE	High	[R].ALEQQVEEMR.[T]	1xOxidation [M9]; 1xTMTpro [N-Term]	1	1	P35580	0																	Excluded by Method	28	[1536-1545]	Not Used
	FALSE	High	[R].ALEQQVEEMRTQLEELEDELQATEDAK.[L]	1xTMTpro [K27]; 1xTMTpro [N-Term]	1	1	P35580	1																	No Quan Values	36	[1536-1562]	Not Used
	FALSE	High	[K].ARDEVIK.[Q]	1xTMTpro [K7]; 1xTMTpro [N-Term]	1	1	P35580	1	93.2	63.8	178.1	58.7	81.2	83.8	4.6	11.3	42.5	79.8	40.8	3.3	3.9	5.5		3.5		5	[1639-1645]	Used
	FALSE	High	[R].ASRDEIFAQSK.[E]	1xTMTpro [K11]; 1xTMTpro [N-Term]	1	1	P35580	1	143.1	101.6	156.4	112.4	127.7	95.9	7	5.4	64.8	66.4	56.7	2.3	4		2.4			25	[1666-1676]	Used
	FALSE	High	[R].AVIYNPATQADWTAK.[K]	1xTMTpro [K15]; 1xTMTpro [N-Term]	1	1	P35580	0	108.8	100.9	116.4	85.1	103.1	69.1	20.3	16.9	52.6	44.8	53.8	14	18.5	15.4	15	13.1		34	[19-33]	Used
	FALSE	High	[R].CIIPNHEK.[RK]	1xMethylthio [C1]; 1xTMTpro [K8]; 1xTMTpro [N-Term]	3	1	P35580; P35579	0	399.4	389.6	557.9	378.9	396.9	306.9	11.3	12.7	69.2	91.8	61.6	5.9			2.2		Shared	14	[678-685]	Not Used
	FALSE	High	[R].CNGVLEGIR.[I]	1xMethylthio [C1]; 1xTMTpro [N-Term]	13	2	A7E2Y1; P35580; P12883; P35579	0	47.4	43.2	50.2	36.3	43.6	27.3	1.8	3.1	7.7	10.6	11.4		0.2			1.3	Shared	34	[701-709]	Not Used
	FALSE	High	[K].DAASLESQLQDTQELLQEETR.[Q]	1xTMTpro [N-Term]	1	3	P35580	0	160.8	144.9	173.9	135.3	143.1	106.2	9.1	5	65	75.6	67.7	3.3	4			0.7		96	[1309-1329]	Used
	FALSE	High	[K].DAEALSQR.[L]	1xTMTpro [N-Term]	1	1	P35580	0	94.9	72.9	87.2	57.9	69.3	42.9	5.3	2.4	35.7	39.8	42.4	1.9	1.1					23	[1400-1407]	Used
	FALSE	High	[K].DDVGKNVHELEK.[S]	2xTMTpro [K5; K12]; 1xTMTpro [N-Term]	2	1	P35580	1	370.6	299.7	448.8	284.8	334.6	237.8	23	27.8	160.4	201.7	149.4	10.7	18.3	16.6	16.1	14.6		12	[1521-1532]	Used
	FALSE	High	[R].DEIFAQSK.[E]	1xTMTpro [K8]; 1xTMTpro [N-Term]	1	1	P35580	0	66.8	54.9	84.1	52.3	59.7	53.1	6.4	4.3	29.8	40.6	30.9	1.7	3.9	3.2	3.9	2.4		35	[1669-1676]	Used
	FALSE	High	[R].DEQNEEK.[KR]	1xTMTpro [K7]; 1xTMTpro [N-Term]	2	1	P35580	0	183.2	192.3	221.5	174.1	197.1	133.9	6.8	6	90.9	89.9	102.5	1.4	0.9		3.1	2.5		32	[1584-1590]	Used
	FALSE	High	[K].DHNIPGELER.[Q]	1xTMTpro [N-Term]	1	1	P35580	0																	Excluded by Method	12	[207-216]	Not Used
	FALSE	High	[K].DKADFCIIHYAGK.[V]	1xMethylthio [C6]; 2xTMTpro [K2; K13]; 1xTMTpro [N-Term]	2	1	P35580; P35579	1	399.7	356.1	437.7	310.1	379.2	248.8	20.1	14.3	84	73.9	76.3	10	6.3		2.7	6.9	Shared	1	[571-583]	Not Used
	FALSE	High	[K].DLEAQIEAANK.[A]	1xTMTpro [K11]; 1xTMTpro [N-Term]	1	2	P35580	0	477.7	499.8	618.5	445	510.8	349.3	31.3	29.2	278.9	267.7	258.6	20.2	33.7	24.4	14.6	17.4		29	[1628-1638]	Used
	FALSE	High	[R].EDQSILCTGESGAGK.[T]	1xMethylthio [C7]; 1xTMTpro [K15]; 1xTMTpro [N-Term]	4	1	P35580; P35579	0	120.4	143.7	166.2	112.4	135.7	91.7	5.3	7	20.1	26.7	22.3	1.1	2.9				Shared	97	[170-184]	Not Used
	FALSE	High	[R].ELDDATEANEGLSR.[E]	1xTMTpro [N-Term]	1	2	P35580	0																	Excluded by Method	40	[1906-1919]	Not Used
	FALSE	High	[R].ELEAELEDER.[K]	1xTMTpro [N-Term]	1	1	P35580	0	62.1	55.5	70	53.9	50	37.7	2.1	2.5	25.8	25.5	24	3	2	2.7		1.5		53	[1600-1609]	Used
	FALSE	High	[R].ELEAELEDERK.[Q]	1xTMTpro [K11]; 1xTMTpro [N-Term]	1	2	P35580	1																	Excluded by Method	20	[1600-1610]	Not Used
	FALSE	High	[K].EIFMQVEDERR.[H]	1xOxidation [M4]; 1xTMTpro [N-Term]	1	1	P35580	1																	Excluded by Method	25	[1853-1863]	Not Used
	FALSE	High	[R].EQEVAELKK.[A]	2xTMTpro [K8; K9]; 1xTMTpro [N-Term]	1	1	P35580	1																	Excluded by Method	5	[1173-1181]	Not Used
	FALSE	High	[K].FDQLLAEEK.[SNTA]	1xTMTpro [K9]; 1xTMTpro [N-Term]	4	1	P35580; P35579	0	416.5	393.4	440.3	370.7	419.8	285.7	14.2	18.3	151	174.2	156.3	9.3	0.8	11.5	5.5		Shared	23	[1453-1461]	Not Used
	FALSE	High	[R].GGPISFSSSR.[S]	1xTMTpro [N-Term]	1	1	P35580	0																	Excluded by Method	12	[1931-1940]	Not Used
	FALSE	High	[R].HAEQERDELADEITNSASGK.[S]	1xTMTpro [K20]; 1xTMTpro [N-Term]	1	1	P35580	1	92.9	86.5	112.2	75.7	98.6	70.3	5.1	2.9	45.4	47.3	52.9	4.2	4.1			4.5		18	[1705-1724]	Used
	FALSE	High	[K].HQQLLEEK.[N]	1xTMTpro [K8]; 1xTMTpro [N-Term]	1	1	P35580	0	272.9	275.4	330.3	256.8	287	194	21.2	25.2	119.4	137.8	116.9	10.5	8.4	15.7	15.4	10.5		29	[882-889]	Used
	FALSE	High	[R].KDHNIPGELER.[Q]	1xTMTpro [K1]; 1xTMTpro [N-Term]	1	1	P35580	1	161.5	147	176	149.1	165.5	116.7	14.1	16.4	73.9	76.8	64.4	10	12.3	9.4	11.8	7.8		10	[206-216]	Used
	FALSE	High	[K].KEEELQGALAR.[G]	1xTMTpro [K1]; 1xTMTpro [N-Term]	1	2	P35580	1																	Excluded by Method	10	[1088-1098]	Not Used
	FALSE	High	[K].KLDAQVQELHAK.[V]	2xTMTpro [K1; K12]; 1xTMTpro [N-Term]	1	1	P35580	1	298.5	264.4	403.2	231.5	281.2	196.5	22.4	18.6	118.5	163.5	105.3	7.9	8.9	9.4	7.8	2.1		22	[1256-1267]	Used
	FALSE	High	[K].KMEEEILLLEDQNSK.[F]	1xOxidation [M2]; 2xTMTpro [K1; K15]; 1xTMTpro [N-Term]	1	1	P35580	1	351	298.1	379.3	266.3	312.4	210.9	18.4	11.7	144.9	164.8	149.4	9.7	14.6	10.8	5.7			12	[982-996]	Used
	FALSE	High	[K].KMQAHIQDLEEQLDEEEGAR.[Q]	1xOxidation [M2]; 1xTMTpro [K1]; 1xTMTpro [N-Term]	1	1	P35580	1	65.6	70.2	89.2	59.5	75.9	46.1	4.6	4.7	28.7	37.6	33.2	3.1	2.4	4	3.1	0.1		23	[947-966]	Used
	FALSE	High	[K].KQELEEILHDLESR.[V]	1xTMTpro [K1]; 1xTMTpro [N-Term]	1	1	P35580	1																	Excluded by Method	0	[917-930]	Not Used
	FALSE	High	[K].KQQQLSALK.[V]	2xTMTpro [K1; K9]; 1xTMTpro [N-Term]	1	2	P35580	1	248.2	212.7	302.9	205.9	226.7	184.6	17.5	10.6	115.9	141.2	111.8	11.6	11.3	34.4	12	9.9		22	[809-817]	Used
	FALSE	High	[R].KTTLQVDTLNAELAAER.[S]	1xTMTpro [K1]; 1xTMTpro [N-Term]	1	1	P35580	1	151.2	117.5	166.4	109.6	134.8	93.2	11.5	10.9	70.2	84.1	61.1	7.4	14.5	8.3	10.1	0.3		61	[1761-1777]	Used
	FALSE	High	[K].KVDDDLGTIESLEEAK.[K]	2xTMTpro [K1; K16]; 1xTMTpro [N-Term]	1	1	P35580	1	105.8	84.8	112.8	77.8	83.1	55.6	6.4	4.2	48	58.2	51.2	3.5	7.3		2.8			49	[1379-1394]	Used
	FALSE	High	[R].IAECSSQLAEEEEKAK.[N]	1xMethylthio [C4]; 2xTMTpro [K14; K16]; 1xTMTpro [N-Term]	1	1	P35580	1	153.6	159.2	170.4	122.9	154.5	108.7	9.5	6.4	70.3	74	68.1	5.4	9.3		4.6	1.9		30	[1008-1023]	Used
	FALSE	High	[R].IAQLEEELEEEQSNMELLNDR.[F]	1xOxidation [M15]; 1xTMTpro [N-Term]	1	2	P35580	0	53.4	54.6	57.8	55.3	52.2	44.2	3	1.8	22.6	28.4	30.2		2.3					80	[1738-1758]	Used
	FALSE	High	[K].LDPHLVLDQLR.[C]	1xTMTpro [N-Term]	2	2	P35580; P35579	0																	Shared	23	[690-700]	Not Used
	FALSE	High	[K].IGQLEEQLEQEAK.[E]	1xTMTpro [K13]; 1xTMTpro [N-Term]	1	2	P35580	0	293.5	265.7	306	250.8	287.2	199.8	3.8	15.5	147	148.8	132.8	5.7	13.1	11.6		5.7		32	[1823-1835]	Used
	FALSE	High	[K].LQELEGAVK.[S]	1xTMTpro [K9]; 1xTMTpro [N-Term]	1	1	P35580	0	490.3	467.3	533.3	440.1	511.5	319	18.3	27.6	255.8	261.6	257.9	18.2	16.6	26.1	12.4	6.9		32	[1801-1809]	Used
	FALSE	High	[R].LQQELDDLTVDLDHQR.[Q]	1xTMTpro [N-Term]	1	3	P35580	0	101.1	82.3	110.4	76.8	87	58.1	2.8	2.1	44.3	44.4	45.1	1						92	[1425-1440]	Used
	FALSE	High	[R].IVFQEFR.[Q]	1xTMTpro [N-Term]	2	1	P35580	0	76.6	63.1	72	62.8	65.8	44.6	3.4	2.2	38.4	33.1	30.9	1.3	8.2	4.3	3.8	4.4		22	[719-725]	Used
	FALSE	High	[R].IVGLDQVTGMTETAFGSAYK.[T]	1xOxidation [M10]; 1xTMTpro [K20]; 1xTMTpro [N-Term]	1	1	P35580	0	180.5	160.5	203	135.2	159.3	120.6	4.2	7	69	78.8	72	5.7	5.5	7.2	2.3	0.1		64	[625-644]	Used
	FALSE	High	[K].LVQEQGSHSK.[F]	1xTMTpro [K10]; 1xTMTpro [N-Term]	1	1	P35580	0	154	107.9	168.5	103.3	134.6	100.8	4.9	3.8	64.8	74.3	49.7	6.1	4.2	8.5	2.9	3.5		21	[553-562]	Used
	FALSE	High	[K].MEEEILLLEDQNSK.[F]	1xOxidation [M1]; 1xTMTpro [K14]; 1xTMTpro [N-Term]	1	1	P35580	0	170.4	155.9	188.3	142.1	150.3	108.6	4.9	10.2	68.9	72.2	68.4	3.5	9.5					41	[983-996]	Used
	FALSE	High	[K].MEIDLKDLEAQIEAANK.[A]	1xOxidation [M1]; 2xTMTpro [K6; K17]; 1xTMTpro [N-Term]	1	1	P35580	1	109.4	96.6	118.1	87.6	99.9	81.5	1.4	4.1	60.4	50	47.4	6.1	9	8.2	6.2	3.8		18	[1622-1638]	Used
	FALSE	High	[K].MQAHIQDLEEQLDEEEGAR.[Q]	1xOxidation [M1]; 1xTMTpro [N-Term]	1	1	P35580	0	90.5	75.4	87	78.4	75	59.2	4.5	4.5	38.4	36.3	37.4	0.7	3.8					94	[948-966]	Used
	FALSE	High	[R].NCAAYLK.[L]	1xMethylthio [C2]; 1xTMTpro [K7]; 1xTMTpro [N-Term]	4	2	P35580; P35579	0	189	171.2	199.4	157.8	179.7	112.4	10	9.8	42	42.3	48	5.2	11.9		4.3	4.1	Shared	32	[822-828]	Not Used
	FALSE	High	[R].NKQEVMISDLEER.[L]	1xOxidation [M6]; 1xTMTpro [K2]; 1xTMTpro [N-Term]	1	1	P35580	1	143.5	133.9	166.6	123	152.6	93.1	7.4	7	62.5	55.9	66.4	0.4	8.1	4.6	2.5	0.7		11	[1030-1042]	Used
	FALSE	High	[K].NLPIYSENIIEMYR.[G]	1xOxidation [M12]; 1xTMTpro [N-Term]	1	1	P35580	0	95.1	90.9	101.5	84.5	84.5	52.7	1.9	6.5	31.9	35.5	38.1	2.7	1.9			4.9		56	[130-143]	Used
	FALSE	High	[K].NSLQEQQEEEEEARK.[N]	1xTMTpro [K15]; 1xTMTpro [N-Term]	1	1	P35580	1																	Excluded by Method	35	[1346-1360]	Not Used
	FALSE	High	[R].NTDQASMPENTVAQK.[L]	1xOxidation [M7]; 1xTMTpro [K15]; 1xTMTpro [N-Term]	1	1	P35580	0	32.6	39.7	45.2	32.6	36.2	24	1.3	1.8	19.1	23.4	23.2		5.3					27	[366-380]	Used
	FALSE	High	[R].QEEELQAKDEELLK.[V]	2xTMTpro [K8; K14]; 1xTMTpro [N-Term]	1	1	P35580	1	79.5	83	94.2	85.1	87.1	63.8	11.7	11.4	62.4	59.7	45.8	31.4	39.5	47.1	14.5	17.5		9	[850-863]	Used
	FALSE	High	[K].QEVMISDLEER.[L]	1xOxidation [M4]; 1xTMTpro [N-Term]	1	1	P35580	0	44.4	51.7	57.7	43.8	44.4	36.5	3.6		24.5	23.2	20.6		1.1			2.6		47	[1032-1042]	Used
	FALSE	High	[K].QGLETDNKELACEVK.[V]	1xMethylthio [C12]; 2xTMTpro [K8; K15]; 1xTMTpro [N-Term]	1	1	P35580	1	321.3	279.9	331.8	257.1	292.1	210.1	13.4	11.3	147.6	136.1	141	4.9	15		2.9	7.5		19	[1227-1241]	Used
	FALSE	High	[R].QKLQLEK.[V]	2xTMTpro [K2; K7]; 1xTMTpro [N-Term]	4	2	P35580; P35579	1	726.5	529.3	617.3	493.2	562	351.3	33.9	27	148.7	156.2	160	22.1	37.9	15.5	11.8	10.8	Shared	11	[967-973]	Not Used
	FALSE	High	[R].QLEEAEEEATR.[A]	1xTMTpro [N-Term]	1	2	P35580	0	165.4	162.8	197.3	150.1	163.3	118	8	7.1	79.7	78.4	81.4	8.3	6.2	3.6	3			63	[1885-1895]	Used
	FALSE	High	[R].QLLQANPILESFGNAK.[T]	1xTMTpro [K16]; 1xTMTpro [N-Term]	1	2	P35580	0	175.2	145	183.6	133.9	156.4	107.4	4.7	8.1	73.2	74.8	71.2	8.8	6.1	7	3.9	1.4		50	[217-232]	Used
	FALSE	High	[K].QQQLSALK.[V]	1xTMTpro [K8]; 1xTMTpro [N-Term]	1	1	P35580	0	47.8	47.6	59	43	55	36.2	2.4	3.5	24.5	26.2	27.1	1.6	3.2	3.5		2		37	[810-817]	Used
	FALSE	High	[R].QRYEILTPNAIPK.[G]	1xTMTpro [K13]; 1xTMTpro [N-Term]	2	1	P35580	1	183.1	164	187.1	137.4	146.4	105.9	10.6	10	69.9	63.9	57.4	7.4	2.9	6.7	2.3	1.3		24	[726-738]	Used
	FALSE	High	[K].QVLALQSQLADTK.[K]	1xTMTpro [K13]; 1xTMTpro [N-Term]	1	2	P35580	0	155.3	147.8	178.3	134.8	143.6	108.1	6.6	7.8	81.4	81.7	75	3	12.3	7.1	5.6	2.3		41	[1365-1377]	Used
	FALSE	High	[K].QVLALQSQLADTKK.[K]	2xTMTpro [K13; K14]; 1xTMTpro [N-Term]	1	1	P35580	1	138.5	125.7	181.6	113.3	148.8	96.8	16.9	8.9	72.3	81.7	68.7	8.7	11.2	5	6.9	13.5		21	[1365-1378]	Used
	FALSE	High	[K].RQLEEAEEEATR.[A]	1xTMTpro [N-Term]	1	1	P35580	1	85.8	74.9	87.6	59.2	68.8	49.6	3		38.9	36.9	31.1	2.9	6.3	3.5		0.3		52	[1884-1895]	Used
	FALSE	High	[K].SALLDEKR.[R]	1xTMTpro [K7]; 1xTMTpro [N-Term]	1	1	P35580	1																	Excluded by Method	11	[1725-1732]	Not Used
	FALSE	High	[K].SDLLLEGFNNYR.[F]	1xTMTpro [N-Term]	1	1	P35580	0	203.8	184.5	225.2	161.4	188.2	138.7	5.1	7	95.9	87.6	95.6	9	12.4	7.1	2.9	4.7		50	[297-308]	Used
	FALSE	High	[K].TELEDTLDTTAAQQELR.[T]	1xTMTpro [N-Term]	1	1	P35580	0																	Excluded by Method	12	[1153-1169]	Not Used
	FALSE	High	[RK].TQLEELEDELQATEDAK.[L]	1xTMTpro [K17]; 1xTMTpro [N-Term]	3	3	P35580; P35579	0	127.6	106.5	125.2	92.6	111.6	68.7	5.2	4.4	21.3	28.1	26.7	0.9	2.5	3	3	1.5	Shared	123	[1546-1562]	Not Used
	FALSE	High	[K].TTLQVDTLNAELAAER.[S]	1xTMTpro [N-Term]	1	1	P35580	0	27.9	22.9	28.7	23.6	27.7	16.4	3	3	21	13.7	14.3		0			0.5		108	[1762-1777]	Used
	FALSE	High	[R].TVGQLYK.[E]	1xTMTpro [K7]; 1xTMTpro [N-Term]	4	2	P35580; P35579	0	70.6	40.3	75.4	50.2	62.3	48.4	2.1	3	14	21.7	15.6	2.7	1.1			0.4	Shared	21	[652-658]	Not Used
	FALSE	High	[K].VDDDLGTIESLEEAK.[K]	1xTMTpro [K15]; 1xTMTpro [N-Term]	1	1	P35580	0	88	79.6	87.3	66.9	82.1	60.1	1.6	5.4	40.1	51.1	49.4	1.2	6.8			0.4		25	[1380-1394]	Used
	FALSE	High	[K].VDYKADEWLMK.[N]	1xOxidation [M10]; 2xTMTpro [K4; K11]; 1xTMTpro [N-Term]	2	1	P35580; P35579	1																	Excluded by Method	9	[584-594]	Not Used
	FALSE	High	[K].VEDMAELTCLNEASVLHNLK.[DE]	1xOxidation [M4]; 1xMethylthio [C9]; 1xTMTpro [K20]; 1xTMTpro [N-Term]	2	1	P35580; P35579	0	111.3	126.5	156.9	108.9	137.3	92	8.5	4.2	24	21.6	24.8	2.2	4.3	5.7		2.8	Shared	60	[87-106]	Not Used
	FALSE	High	[R].VEEEEER.[NC]	1xTMTpro [N-Term]	2	1	P35580; P35579	0	74.1	79.8	100.9	62	66.2	53.2	2.4	2.6	15	22	20.5					1.9	Shared	17	[931-937]	Not Used
	FALSE	High	[R].VEEEEERNQILQNEK.[K]	1xTMTpro [K15]; 1xTMTpro [N-Term]	1	1	P35580	1	130.5	130.7	155.5	116	112	95.6	6.8	7.1	53.9	62	49.8	4.3	7.8		3.5	1.8		10	[931-945]	Used
FALSE	High	Q6P2Q9	Pre-mRNA-processing-splicing factor 8 OS=Homo sapiens OX=9606 GN=PRPF8 PE=1 SV=2	37	82	119	82	273.4	11795.6	10712.5	13600	9521.8	10803.7	7675.4	728.5	665.9	10033.2	10688.1	10172.7	660.6	1349.1	859.5	598.8	680.6
	Checked	Confidence	Annotated Sequence	Modifications	# Proteins	# PSMs	Master Protein Accessions	# Missed Cleavages	Abundance: 130N, sample 1	Abundance: 127C, sample 2	Abundance: 132N, sample 3	Abundance: 127N, sample 4	Abundance: 129N, sample 5	Abundance: 131N, sample 6	Abundance: 133N, sample 7	Abundance: 131C, sample 8	Abundance: 129C, sample 9	Abundance: 134N, sample 10	Abundance: 126, sample 11	Abundance: 130C, sample 12	Abundance: 128N, sample 13	Abundance: 132C, sample 14	Abundance: 133C, sample 15	Abundance: 128C, sample 16	Quan Info	Ions Score (by Search Engine): Mascot	Positions in Proteins	Quan Usage
	FALSE	High	[R].AAVMHDILDMMPEGIK.[Q]	3xOxidation [M4; M10; M11]; 1xTMTpro [K16]; 1xTMTpro [N-Term]	1	1	Q6P2Q9	0	201.4	186.1	222.5	159.4	167.9	125.7	8.1	10.6	148	176.2	156.3	9.9	24.1	13.9	6.5	7.6		38	[687-702]	Used
	FALSE	High	[R].ALDIPLVK.[N]	1xTMTpro [K8]; 1xTMTpro [N-Term]	1	3	Q6P2Q9	0	512.6	484	544.3	415.6	448.2	305.4	15.7	20.6	443.6	454	442.4	24.4	39.3	34.4	16.1	23.9		31	[421-428]	Used
	FALSE	High	[R].ALHVNNDR.[A]	1xTMTpro [N-Term]	1	1	Q6P2Q9	0	106	109	143	101.9	107.9	78.9	1.2	6.2	105.7	97.4	103	2.3	11.8	4.5	2.3	7.3		32	[1942-1949]	Used
	FALSE	High	[K].ALNMAIPGGPK.[F]	1xOxidation [M4]; 1xTMTpro [K11]; 1xTMTpro [N-Term]	1	1	Q6P2Q9	0	224.7	201.5	252.8	169.9	203.4	134.5	14.4	10.2	207.7	183.1	199.5	9.5	18.8	19.2	13.8	20.6		17	[268-278]	Used
	FALSE	High	[R].AISAANLHLR.[T]	1xTMTpro [N-Term]	1	1	Q6P2Q9	0	73.2	76.7	87.3	66.5	80.3	48.7	7.8	4.1	72.5	71.5	65.7	4.2	7.5	5.6	3.2	5.2		65	[2077-2086]	Used
	FALSE	High	[K].ANPALYVLR.[E]	1xTMTpro [N-Term]	1	1	Q6P2Q9	0																	Excluded by Method	26	[1736-1744]	Not Used
	FALSE	High	[R].AQIAGYLYGVSPPDNPQVK.[E]	1xTMTpro [K19]; 1xTMTpro [N-Term]	1	2	Q6P2Q9	0	76.9	78.6	109.8	64.2	78.6	52.5	0.4	4.9	71	75.7	78.7	3.9	7.7	6.4	5.9	4.6		48	[2122-2140]	Used
	FALSE	High	[R].ASEMAGPPQMPNDFLSFQDIATEAAHPIR.[L]	2xOxidation [M4; M10]; 1xTMTpro [N-Term]	1	1	Q6P2Q9	0																	Excluded by Method	87	[1058-1086]	Not Used
	FALSE	High	[K].ASGFEESMK.[W]	1xOxidation [M8]; 1xTMTpro [K9]; 1xTMTpro [N-Term]	1	1	Q6P2Q9	0																	Excluded by Method	41	[1506-1514]	Not Used
	FALSE	High	[R].AVFWDIK.[N]	1xTMTpro [K7]; 1xTMTpro [N-Term]	1	1	Q6P2Q9	0																	Excluded by Method	10	[1152-1158]	Not Used
	FALSE	High	[K].DGVWNLQNEVTK.[E]	1xTMTpro [K12]; 1xTMTpro [N-Term]	1	2	Q6P2Q9	0	161.9	151.5	188.7	150.7	154.1	109.5	11.3	10.5	134	147.6	153.9	14.7	20.9	17.5	9.3	14.8		66	[1211-1222]	Used
	FALSE	High	[K].DLILADYGK.[K]	1xTMTpro [K9]; 1xTMTpro [N-Term]	1	1	Q6P2Q9	0	288.4	286.9	357.6	235.9	282.8	214	21.2	16.4	254.8	268.9	283.4	10.5	41.3	22.4	11.7	17.4		18	[1985-1993]	Used
	FALSE	High	[K].DLILADYGKK.[N]	2xTMTpro [K9; K10]; 1xTMTpro [N-Term]	1	1	Q6P2Q9	1	277.5	201.2	313.7	198.7	222.9	152.7	9.5	11.4	208.2	232.6	180.8	12.6	23.5	16.9	7.2	6.3		14	[1985-1994]	Used
	FALSE	High	[R].DIILGMEISAPSQQR.[Q]	1xOxidation [M6]; 1xTMTpro [N-Term]	1	2	Q6P2Q9	0	156.6	175.7	207.1	144.8	167.7	124.3	25.7	26.3	152.4	173.8	179.3	15.9	45.7	21.8	22.6	22.5		45	[2009-2023]	Used
	FALSE	High	[R].DINLQDEDWNEFNDINK.[I]	1xTMTpro [K17]; 1xTMTpro [N-Term]	1	1	Q6P2Q9	0	38.5	38.1	46.6	34.7	44.5	26.6	1.3		32.3	34.8	33.7	3.6	5.1		2.1	2.1		26	[285-301]	Used
	FALSE	High	[K].DMNHTNSYGIIR.[G]	1xOxidation [M2]; 1xTMTpro [N-Term]	1	1	Q6P2Q9	0																	Excluded by Method	15	[1021-1032]	Not Used
	FALSE	High	[K].DNPNLLFNMCGFECR.[I]	1xOxidation [M9]; 2xMethylthio [C10; C14]; 1xTMTpro [N-Term]	1	1	Q6P2Q9	0	32.2	27.1	39	24.6	28.7	19	0.8	2.2	32.2	30.5	30.5	1	4.6	4.3				40	[1181-1195]	Used
	FALSE	High	[K].DVMDSTTTQK.[Y]	1xOxidation [M3]; 1xTMTpro [K10]; 1xTMTpro [N-Term]	1	1	Q6P2Q9	0	161	157.2	201.7	137.1	166.2	120.8	6.8	7.5	146.3	156.7	156.9	8.1	12.5	9.7	5.3	2.8		39	[1650-1659]	Used
	FALSE	High	[R].EELGLIEQAYDNPHEALSR.[I]	1xTMTpro [N-Term]	1	3	Q6P2Q9	0	192.5	195.2	222.8	159.5	177.8	136.3	7.6	9.1	160.7	168.4	165.3	11	24.7	14	7.1	7.9		59	[862-880]	Used
	FALSE	High	[R].EHCPAGQPVK.[V]	1xMethylthio [C3]; 1xTMTpro [K10]; 1xTMTpro [N-Term]	1	1	Q6P2Q9	0	316.3	297	331.4	258.2	283.6	195.9	10	10.2	272.8	269.1	284.2	12.4	24.5	17.2	10.3	17.4		27	[433-442]	Used
	FALSE	High	[K].ELGGLGMLSMGHVLIPQSDLR.[W]	2xOxidation [M7; M10]; 1xTMTpro [N-Term]	1	1	Q6P2Q9	0	96.4	81.7	100.7	88.9	102.9	73.9	2.8	7	98.7	105.4	103.2	6.6	28.3	7.4	7.9	6.5		31	[1321-1341]	Used
	FALSE	High	[K].EMEPLGWIHTQPNESPQLSPQDVTTHAK.[I]	1xOxidation [M2]; 1xTMTpro [K28]; 1xTMTpro [N-Term]	1	1	Q6P2Q9	0	55.8	53.1	64.4	47.7	51.8	30.4	3.2	5.5	42.1	52.3	50.2	3.3	8	7.1	4.4	6		13	[2171-2198]	Used
	FALSE	High	[K].EQSQLTATQTR.[T]	1xTMTpro [N-Term]	1	2	Q6P2Q9	0	55.9	51.4	54	45.4	52.3	31.5	2.9	3.3	55.4	51.8	61.9	1.6	6.2	4.7		4.3		47	[2035-2045]	Used
	FALSE	High	[K].ETGYTYILPK.[N]	1xTMTpro [K10]; 1xTMTpro [N-Term]	1	2	Q6P2Q9	0	369	327.2	404.9	271.5	317.2	203.1	26.1	19.3	299.3	300.6	305.8	17.3	37.5	30.1	18.1	17.8		17	[2099-2108]	Used
	FALSE	High	[K].FGDLILK.[A]	1xTMTpro [K7]; 1xTMTpro [N-Term]	1	1	Q6P2Q9	0	203.2	185.8	199.5	159.5	181.5	118.3	8.6	7.2	168.7	168.6	181.1	8.3	16.4	11.6	8.6	5.2		20	[1902-1908]	Used
	FALSE	High	[K].FGFVDAQK.[E]	1xTMTpro [K8]; 1xTMTpro [N-Term]	1	1	Q6P2Q9	0	134.2	134.8	183.1	136.9	142.6	105.7	9.3	6.5	133.6	138.3	120.9	8.3	20.4	11.2	6.5	4.5		17	[51-58]	Used
	FALSE	High	[K].FGFVDAQKEDMPPEHVR.[K]	1xOxidation [M11]; 1xTMTpro [K8]; 1xTMTpro [N-Term]	1	1	Q6P2Q9	1	152.2	129.6	155.8	117.2	137.5	104.1	6.9	6.6	133	131.2	131.8	6	17.7	11.3	3.5	12.2		22	[51-67]	Used
	FALSE	High	[R].FGNAFHLCR.[E]	1xMethylthio [C8]; 1xTMTpro [N-Term]	1	2	Q6P2Q9	0	120.4	113.8	144.1	106.8	114.3	79.2	13.5	8.6	108.6	107.3	109.5	11.7	16.3	14.8	6.9	13.1		44	[540-548]	Used
	FALSE	High	[K].FICISDLR.[A]	1xMethylthio [C3]; 1xTMTpro [N-Term]	1	2	Q6P2Q9	0	240.2	225.8	274.9	189.5	225.4	143.2	15.4	12.1	188.2	198.5	185.5	15	26.8	16.4	6.6	16.2		38	[2114-2121]	Used
	FALSE	High	[R].FNTGPVGK.[G]	1xTMTpro [K8]; 1xTMTpro [N-Term]	1	2	Q6P2Q9	0	65.9	48	69.9	53.5	59.3	42.6	21.6	2.6	62.9	60.3	58.5	7.5	11.2	9.7	4.5	6.8		20	[616-623]	Used
	FALSE	High	[R].FPPVVFYTPK.[E]	1xTMTpro [K10]; 1xTMTpro [N-Term]	1	2	Q6P2Q9	0	110.6	108.4	117.2	86	99.1	81.1	5.6	4.1	93	87.4	89.4	5.4	14	6.3	4.1	4.2		33	[1311-1320]	Used
	FALSE	High	[R].GITPLLER.[W]	1xTMTpro [N-Term]	1	1	Q6P2Q9	0																	Excluded by Method	19	[643-650]	Not Used
	FALSE	High	[R].GPGNPVPGPLAPLPDYMSEEK.[L]	1xOxidation [M17]; 1xTMTpro [K21]; 1xTMTpro [N-Term]	1	1	Q6P2Q9	0	113.5	117.9	146.5	116.5	142.3	99.6	9	6.3	121.2	118.3	122.2	11.4	18.1	10.2	7.7	9.6		22	[9-29]	Used
	FALSE	High	[R].GPGNPVPGPLAPLPDYMSEEKLQEK.[A]	1xOxidation [M17]; 2xTMTpro [K21; K25]; 1xTMTpro [N-Term]	1	1	Q6P2Q9	1																	Excluded by Method	49	[9-33]	Not Used
	FALSE	High	[K].GYLPSHYER.[V]	1xTMTpro [N-Term]	1	1	Q6P2Q9	0																	Excluded by Method	42	[2250-2258]	Not Used
	FALSE	High	[K].HGDEIITSTTSNYETQTFSSK.[T]	1xTMTpro [K21]; 1xTMTpro [N-Term]	1	3	Q6P2Q9	0	155	133.6	176.2	143.8	144.3	103.2	24.8	22.2	136.3	148.3	144.4	17.4	32.7	20.7	23	30.8		82	[2050-2070]	Used
	FALSE	High	[K].KFICISDLR.[A]	1xMethylthio [C4]; 1xTMTpro [K1]; 1xTMTpro [N-Term]	1	1	Q6P2Q9	1																	Excluded by Method	11	[2113-2121]	Not Used
	FALSE	High	[R].KWQQLQAK.[R]	2xTMTpro [K1; K8]; 1xTMTpro [N-Term]	1	1	Q6P2Q9	1	73.6	34.4	89.2	40.5	56.7	47.6	11.9	5.7	53.8	80	38.7	16.5	9.4	11.2	10.4	3.3		19	[36-43]	Used
	FALSE	High	[K].IDLTLLNR.[L]	1xTMTpro [N-Term]	1	2	Q6P2Q9	0	62.3	68.8	72.9	57.7	62.2	42.7	7.2	4.1	61.1	56.9	63.5	10.3	9.4	7.7	3.4	3.7		19	[988-995]	Used
	FALSE	High	[R].LKEAYSVK.[S]	2xTMTpro [K2; K8]; 1xTMTpro [N-Term]	1	2	Q6P2Q9	1	89.4	33.2	102.5	39.7	58.6	71.7	5.7	4.4	35.5	74.7	26.8	4.8	4.5	7.4	5.9	0.9		7	[846-853]	Used
	FALSE	High	[K].LLENMPMPWEQIR.[D]	2xOxidation [M5; M7]; 1xTMTpro [N-Term]	1	1	Q6P2Q9	0																	Excluded by Method	11	[102-114]	Not Used
	FALSE	High	[K].LLILALER.[L]	1xTMTpro [N-Term]	1	2	Q6P2Q9	0																	No Quan Values	43	[838-845]	Not Used
	FALSE	High	[R].LIVDHNIADYMTAK.[N]	1xOxidation [M11]; 1xTMTpro [K14]; 1xTMTpro [N-Term]	1	2	Q6P2Q9	0	189.8	195.3	226.1	152	179.1	129.3	35.8	47.3	158.7	165.3	166.7	8.9	26.5	13.7	42.8	45		25	[999-1012]	Used
	FALSE	High	[K].IMADNPSWDGEK.[T]	1xOxidation [M2]; 1xTMTpro [K12]; 1xTMTpro [N-Term]	1	1	Q6P2Q9	0	253.8	240.8	275.9	212.2	239.8	169.3	14.5	17.8	242	215.7	227.5	15.6	38	23.9	11.2	13.4		22	[2199-2210]	Used
	FALSE	High	[R].LNQSQREELGLIEQAYDNPHEALSR.[I]	1xTMTpro [N-Term]	1	1	Q6P2Q9	1	62.4	43.6	43	35.3	36.6	23.2	1		30.9	41	39.9	3.5	6.5	3.7		5.2		52	[856-880]	Used
	FALSE	High	[K].ISLIQIFR.[A]	1xTMTpro [N-Term]	1	1	Q6P2Q9	0																	Excluded by Method	9	[1571-1578]	Not Used
	FALSE	High	[K].LVVDSHVQYR.[L]	1xTMTpro [N-Term]	1	2	Q6P2Q9	0	233.7	241	279.1	205.6	231.1	153.8	14.1	12.6	225	217.2	235.1	13.9	21.6	15.4	10.3	13.6		47	[556-565]	Used
	FALSE	High	[K].LWNLNNYR.[T]	1xTMTpro [N-Term]	1	1	Q6P2Q9	0																	Excluded by Method	3	[1464-1471]	Not Used
	FALSE	High	[K].NNVNVASLTQSEIR.[D]	1xTMTpro [N-Term]	1	2	Q6P2Q9	0	67.5	56.4	71.1	62.9	53.4	41.4	6.4	5.4	47.3	62.5	56.3	5.2	13.4	6.5	9.9	9		76	[1995-2008]	Used
	FALSE	High	[K].NNVVINYK.[D]	1xTMTpro [K8]; 1xTMTpro [N-Term]	1	3	Q6P2Q9	0	156.8	140.3	164.3	108.4	128.4	84.8	8	11.3	131.1	133.6	136.4	12.9	18.7	9.2	7.4	7.5		37	[1013-1020]	Used
	FALSE	High	[R].QEAIAQNR.[R]	1xTMTpro [N-Term]	1	1	Q6P2Q9	0																	Excluded by Method	19	[1394-1401]	Not Used
	FALSE	High	[R].QILMASGSTTFTK.[I]	1xOxidation [M4]; 1xTMTpro [K13]; 1xTMTpro [N-Term]	1	2	Q6P2Q9	0	113	107.7	126.6	90.6	125	75.2	8.2	6.5	111.9	108	116.8	7.2	21.4	9.7	4	9.1		36	[1246-1258]	Used
	FALSE	High	[R].QNTDKGNNPK.[G]	2xTMTpro [K5; K10]; 1xTMTpro [N-Term]	1	1	Q6P2Q9	1	236.5	101.8	224.9	105.1	142.7	105.1	8	6	130.5	172.6	107.1	5.6	8.3	12.8	7.7	1.8		16	[2240-2249]	Used
	FALSE	High	[R].QQIAEIEK.[Q]	1xTMTpro [K8]; 1xTMTpro [N-Term]	1	2	Q6P2Q9	0	452.9	415	490.5	343.8	401.4	274.6	30.8	24.6	375	391.6	370.2	14.8	42.8	29.7	22.4	21.7		35	[2024-2031]	Used
	FALSE	High	[K].QRVESHFDLELR.[A]	1xTMTpro [N-Term]	1	2	Q6P2Q9	1	161.4	159.9	203.9	137	153.3	100.3	5.5	6.8	156.4	164.8	153.6	13.9	18.1	7.8	5.6	6.3		30	[675-686]	Used
	FALSE	High	[K].QTDVGITHFR.[S]	1xTMTpro [N-Term]	1	1	Q6P2Q9	0	113.7	107.2	148.3	101.5	109	78.8	0.9	4.7	100.9	107.5	109.8	6.7	9.7	8.9	2.8	4.6		59	[1345-1354]	Used
	FALSE	High	[R].RLTLEDLEDSWDR.[G]	1xTMTpro [N-Term]	1	2	Q6P2Q9	1	101.5	92.2	109.6	79.8	86.5	63	8.3	9.1	77.1	92.3	85.5	8.3	16.1	8.3	8.3	5.5		20	[1402-1414]	Used
	FALSE	High	[K].RQEAIAQNR.[R]	1xTMTpro [N-Term]	1	1	Q6P2Q9	1																	Excluded by Method	16	[1393-1401]	Not Used
	FALSE	High	[R].SGLNQIPNR.[R]	1xTMTpro [N-Term]	1	1	Q6P2Q9	0																	Excluded by Method	11	[1524-1532]	Not Used
	FALSE	High	[R].SGLNQIPNRR.[F]	1xTMTpro [N-Term]	1	1	Q6P2Q9	1																	Excluded by Method	7	[1524-1533]	Not Used
	FALSE	High	[R].SGMSHEEDQLIPNLYR.[Y]	1xOxidation [M3]; 1xTMTpro [N-Term]	1	2	Q6P2Q9	0	175.9	157.5	210	136.7	167.2	105.1	17.1	13.9	136.9	160.5	146.3	7	20.7	12.5	13.7	23.5		46	[1355-1370]	Used
	FALSE	High	[R].SLPVEEQPK.[Q]	1xTMTpro [K9]; 1xTMTpro [N-Term]	1	2	Q6P2Q9	0	470.9	445.9	525.6	384.9	423.3	321.7	25.6	31.1	414.3	429.2	417.3	23.4	52.3	32.6	20.4	27.1		19	[1851-1859]	Used
	FALSE	High	[R].SVTTVQWENSFVSVYSK.[D]	1xTMTpro [K17]; 1xTMTpro [N-Term]	1	1	Q6P2Q9	0	146.8	123	155	113.1	136.9	90.8	6.7	6.6	129.5	119.7	119.7	9.1	12.1	12	5.4	6.3		28	[1164-1180]	Used
	FALSE	High	[K].TAEEVAALIR.[S]	1xTMTpro [N-Term]	1	1	Q6P2Q9	0	37.9	31.5	37.8	23.4	30.8	21.3	2.4	2.5	23.4	29.8	29.4		5.6	2.1		0.5		36	[1841-1850]	Used
	FALSE	High	[R].TGQLFLK.[I]	1xTMTpro [K7]; 1xTMTpro [N-Term]	1	2	Q6P2Q9	0	175.4	156.8	198.1	151.4	159.6	109	10.9	5.8	156.8	153.8	159.7	6.7	24.9	13.6	8.9	10.9		21	[1814-1820]	Used
	FALSE	High	[K].TISSYTAFSR.[L]	1xTMTpro [N-Term]	1	1	Q6P2Q9	0																	Excluded by Method	21	[1926-1935]	Not Used
	FALSE	High	[R].TNHIYVSSDDIK.[E]	1xTMTpro [K12]; 1xTMTpro [N-Term]	1	1	Q6P2Q9	0	128.1	126.3	152.5	125.7	130.8	96.3	1.3	2.6	130.6	123.1	128.3	8.6	17.1	9.1				42	[2087-2098]	Used
	FALSE	High	[R].TSYEEFTHK.[D]	1xTMTpro [K9]; 1xTMTpro [N-Term]	1	2	Q6P2Q9	0	326.9	270.9	443.4	246.8	294.8	233.1	19.3	18.1	264.4	345	262.5	18.9	31.4	24.8	17.5	22.2		20	[1202-1210]	Used
	FALSE	High	[R].VDDESMQR.[F]	1xOxidation [M6]; 1xTMTpro [N-Term]	1	2	Q6P2Q9	0	204.7	191.6	233.8	158.4	179.1	133.9	10.5	10.5	170.8	174.3	202.5	13.3	29	11	9.2	12		17	[1232-1239]	Used
	FALSE	High	[R].VESHFDLELR.[A]	1xTMTpro [N-Term]	1	1	Q6P2Q9	0	77.3	75.4	88.5	65.1	74.8	61	7.1	3.4	61.5	73.5	68.4	3.1	7.2			3.7		36	[677-686]	Used
	FALSE	High	[K].VILKPDK.[T]	2xTMTpro [K4; K7]; 1xTMTpro [N-Term]	1	2	Q6P2Q9	0	529.2	387.9	642.2	371.2	450.8	369.8	29.4	27.1	405.2	550.1	382.5	30.2	47.5	41.2	22.3	22.1		5	[1952-1958]	Used
	FALSE	High	[K].VPGLPTPIENMILR.[Y]	1xOxidation [M11]; 1xTMTpro [N-Term]	1	2	Q6P2Q9	0	318	286.2	407.8	269.4	293.7	203.2	12.9	6.8	276.4	291.5	272.1	22.9	34.4	8.6	11.6	10.5		41	[728-741]	Used
	FALSE	High	[R].VQMLLSDR.[F]	1xOxidation [M3]; 1xTMTpro [N-Term]	1	1	Q6P2Q9	0																	Excluded by Method	8	[2259-2266]	Not Used
	FALSE	High	[R].VWAEYALK.[R]	1xTMTpro [K8]; 1xTMTpro [N-Term]	1	1	Q6P2Q9	0																	Excluded by Method	4	[1385-1392]	Not Used
	FALSE	High	[R].VYLGALK.[Y]	1xTMTpro [K7]; 1xTMTpro [N-Term]	1	1	Q6P2Q9	0	228.7	202.1	271.8	188.6	198.5	144.7	11.1	11.6	205.6	211.7	207.4	10.1	26.5	18.5	11.2	10.4		30	[87-93]	Used
	FALSE	High	[R].WGDYDSHDIER.[Y]	1xTMTpro [N-Term]	1	1	Q6P2Q9	0	169.1	145.7	177.4	153.8	176.7	112.5	11.5	5.5	144.1	142.8	141.6	9.1	12.8	13.5	7	8.7		50	[1668-1678]	Used
	FALSE	High	[K].YELQLANPK.[E]	1xTMTpro [K9]; 1xTMTpro [N-Term]	1	2	Q6P2Q9	0	652.2	619.5	711.2	523.9	580	422.6	36.4	32.7	529	560.5	562.6	37.1	79.1	47.1	35.1	26.8		29	[2294-2302]	Used
	FALSE	High	[R].YIQPWESEFIDSQR.[V]	1xTMTpro [N-Term]	1	2	Q6P2Q9	0	181.7	176.7	218.4	159.2	184.7	119.9	14.7	5.9	154.5	164.5	155	9.5	18	13	7.7	8.9		38	[1371-1384]	Used
	FALSE	High	[R].YLTEHPDPNNENIVGYNNK.[K]	1xTMTpro [K19]; 1xTMTpro [N-Term]	1	1	Q6P2Q9	0	130.4	148.8	171.5	112.9	135.7	103.2	5.3	7.7	125.6	130.8	128.4	0.5	11.6	9.2	7.2	1		77	[1113-1131]	Used
	FALSE	High	[R].YLTEHPDPNNENIVGYNNKK.[C]	2xTMTpro [K19; K20]; 1xTMTpro [N-Term]	1	1	Q6P2Q9	1	204.5	176.6	214.1	149.4	162.9	117.3	4.5	7.3	153.6	181.1	138.2	10.2	24.1	10.6	6.9	9		45	[1113-1132]	Used
	FALSE	High	[K].YMPHAVLK.[L]	1xOxidation [M2]; 1xTMTpro [K8]; 1xTMTpro [N-Term]	1	1	Q6P2Q9	0	332.6	327.6	445.4	303.9	302.2	215.2	14.4	13.5	287.6	298.4	286.8	7.7	31.8	19.7	10.8	7.7		27	[94-101]	Used
	FALSE	High	[K].YYVLNALK.[H]	1xTMTpro [K8]; 1xTMTpro [N-Term]	1	2	Q6P2Q9	0	244.9	247.9	308.4	227.1	272.4	173.2	29.6	25.6	243.1	255.3	252.1	20.8	33	15.4	26.9	21.2		39	[453-460]	Used
FALSE	High	Q9NU22	Midasin OS=Homo sapiens OX=9606 GN=MDN1 PE=1 SV=2	18	82	90	82	632.4	5297.2	4676.9	6058.1	3880.1	4213.1	3187.4	729.7	564.3	8993.2	9298.1	8845	856.5	1843.9	1027.7	697.2	988.1
	Checked	Confidence	Annotated Sequence	Modifications	# Proteins	# PSMs	Master Protein Accessions	# Missed Cleavages	Abundance: 130N, sample 1	Abundance: 127C, sample 2	Abundance: 132N, sample 3	Abundance: 127N, sample 4	Abundance: 129N, sample 5	Abundance: 131N, sample 6	Abundance: 133N, sample 7	Abundance: 131C, sample 8	Abundance: 129C, sample 9	Abundance: 134N, sample 10	Abundance: 126, sample 11	Abundance: 130C, sample 12	Abundance: 128N, sample 13	Abundance: 132C, sample 14	Abundance: 133C, sample 15	Abundance: 128C, sample 16	Quan Info	Ions Score (by Search Engine): Mascot	Positions in Proteins	Quan Usage
	FALSE	High	[K].AADVEQLKPEEIK.[S]	2xTMTpro [K8; K13]; 1xTMTpro [N-Term]	1	2	Q9NU22	0																	Excluded by Method	9	[5201-5213]	Not Used
	FALSE	High	[K].AEQESGLYR.[Y]	1xTMTpro [N-Term]	1	1	Q9NU22	0	22.8	25.7	28.1	16.3	21.2	9	1.4	1.9	34.9	43	38.1	2.8	7.5	4.7	2.3	6		29	[3546-3554]	Used
	FALSE	High	[K].AGGQINHDLHER.[L]	1xTMTpro [N-Term]	1	1	Q9NU22	0	68.9	65.3	67.3	44	49.2	39.7	8.6	1.4	129.7	128.1	126.4	7.4	21.1	9.4	8	11.5		37	[82-93]	Used
	FALSE	High	[R].ALSDLFK.[H]	1xTMTpro [K7]; 1xTMTpro [N-Term]	1	1	Q9NU22	0	111.9	84.9	128.4	65.3	83.9	53.1	10.1	8.6	202.7	194	182.2	10.5	30.5	15.4	8.7	17.3		41	[4126-4132]	Used
	FALSE	High	[R].ANILEDVSLDELK.[N]	1xTMTpro [K13]; 1xTMTpro [N-Term]	1	1	Q9NU22	0	76.9	96.3	96.4	65.7	68.2	48.3	3	7	178.5	177.3	180.4	12.3	30.8	14.8	9.3	9.3		44	[2871-2883]	Used
	FALSE	High	[K].APAVQDLLTR.[L]	1xTMTpro [N-Term]	1	1	Q9NU22	0																	Excluded by Method	16	[3340-3349]	Not Used
	FALSE	High	[K].AQDWEENASR.[A]	1xTMTpro [N-Term]	1	1	Q9NU22	0																	No Quan Values	36	[3784-3793]	Not Used
	FALSE	High	[K].CLGEGGK.[A]	1xMethylthio [C1]; 1xTMTpro [K7]; 1xTMTpro [N-Term]	1	1	Q9NU22	0																	Excluded by Method	18	[2158-2164]	Not Used
	FALSE	High	[K].DFADILVQPTLEENK.[G]	1xTMTpro [K15]; 1xTMTpro [N-Term]	1	1	Q9NU22	0	85.5	80.6	106.6	57.8	66.1	54.8	18.2	9.2	133.9	158.2	157.7	12.8	32.5	16.3	14.8	16.4		53	[3584-3598]	Used
	FALSE	High	[R].DGPLLAALK.[A]	1xTMTpro [K9]; 1xTMTpro [N-Term]	1	1	Q9NU22	0	154.2	119.8	171.3	104.6	113.6	86.1	10.4	5.7	243	245.1	236.6	20.6	40	17.2	14.8	19.3		19	[1807-1815]	Used
	FALSE	High	[R].DLEDEVVVSYSHPHVR.[L]	1xTMTpro [N-Term]	1	1	Q9NU22	0	40.8	34.4	34.9	23.2	25.7	21.3	3.5	4.5	57.6	59	64.8	8.5	16	8	5.7	6.9		34	[3279-3294]	Used
	FALSE	High	[R].DSILDIK.[V]	1xTMTpro [K7]; 1xTMTpro [N-Term]	1	1	Q9NU22	0	53	54.8	67.3	37.8	47.1	32.4	6.6	5.5	85.7	81.7	79.4	7.8	15.6	7.4	5.5	7.2		17	[5535-5541]	Used
	FALSE	High	[R].DSLLISADDAEVVLR.[A]	1xTMTpro [N-Term]	1	1	Q9NU22	0	57.2	52.3	72	37.3	47	35.1	8.3	2.9	139.5	125.6	137.3	6.7	19.7	9.6	3.5	6		84	[2131-2145]	Used
	FALSE	High	[R].DVNALPETLSDALR.[Q]	1xTMTpro [N-Term]	1	1	Q9NU22	0	220.1	187.6	215.5	130.2	119.3	105.1	22.5	9.6	386.1	389.6	378.5	25.9	66.1	28.1	22.1	41.8		58	[5571-5584]	Used
	FALSE	High	[K].DVSDQIGNEEQVEDTFQK.[G]	1xTMTpro [K18]; 1xTMTpro [N-Term]	1	1	Q9NU22	0	18.2	16.4	30.3	12.3	15.4	9.6	1.5		29.3	43.1	41.6	5.4	9.2	2.9	2.9	5.4		38	[4688-4705]	Used
	FALSE	High	[R].DYDENEVDPYHGNQEK.[V]	1xTMTpro [K16]; 1xTMTpro [N-Term]	1	1	Q9NU22	0	38	28.6	37.9	20.3	25.2	19.1	5.7	2.7	66.4	76.9	77.5	6.9	17.1	3.6	2.9	10		29	[4857-4872]	Used
	FALSE	High	[K].EGVLIDAMR.[K]	1xOxidation [M8]; 1xTMTpro [N-Term]	1	1	Q9NU22	0	134.9	120.3	156.5	106.1	97.7	64.2	8.7	6.8	263.5	277.5	261	19	37.6	17.4	10.7	26.7		34	[1135-1143]	Used
	FALSE	High	[R].ELLVTETQEVVK.[A]	1xTMTpro [K12]; 1xTMTpro [N-Term]	1	1	Q9NU22	0	76.3	81.9	106.9	57.5	62.9	49.9	5.8	7.6	191	183.9	168.3	18.2	41.6	16.4	9.3	16		17	[1173-1184]	Used
	FALSE	High	[R].ELNEVLQSR.[Y]	1xTMTpro [N-Term]	1	1	Q9NU22	0																	Excluded by Method	10	[480-488]	Not Used
	FALSE	High	[K].ELQYLQGHLVSSDLSPR.[V]	1xTMTpro [N-Term]	1	1	Q9NU22	0	15.3	10.2	18.1	15.6	12.3	13.4	14.9	7.3	24.7	15.6	21.2	7.6	7.4	12.5	7.7	11.4		15	[250-266]	Used
	FALSE	High	[R].EQMSALGESGWQEDINR.[L]	1xOxidation [M3]; 1xTMTpro [N-Term]	1	1	Q9NU22	0	44.9	41.1	49.9	32.1	40.1	24.2	6.7	3.8	78	75.6	81	4	17.5	10.4	6.3	5.6		84	[2831-2847]	Used
	FALSE	High	[R].ESGNPEEEK.[V]	1xTMTpro [K9]; 1xTMTpro [N-Term]	1	1	Q9NU22	0	50.4	59.1	64.4	47.5	49.7	36.5	4.1	3.1	91.1	95.9	86.9	10.4	17.6	12.4	5	6.7		33	[5299-5307]	Used
	FALSE	High	[R].FAASNPCGNIQR.[S]	1xMethylthio [C7]; 1xTMTpro [N-Term]	1	1	Q9NU22	0	35.9	35.2	45.8	31.3	27.9	24	6.7	8.8	57.9	62	52.6	8.7	21.8	7.9	6.7	11.3		50	[973-984]	Used
	FALSE	High	[K].FLQQEQSVFR.[E]	1xTMTpro [N-Term]	1	1	Q9NU22	0	16.8	15.6	19.3	13.9	14.7	10.9		2.2	24.9	24.7	28.5	2.5	5.7			1.6		39	[155-164]	Used
	FALSE	High	[R].FMLFATQNPPGLYGGR.[K]	1xOxidation [M2]; 1xTMTpro [N-Term]	1	1	Q9NU22	0																	No Quan Values	61	[1189-1204]	Not Used
	FALSE	High	[R].FTELYVEELESK.[E]	1xTMTpro [K12]; 1xTMTpro [N-Term]	1	1	Q9NU22	0	23.3	24.9	33.6	27.4	20	16.6	5.4	5	33.4	49	46.8	8.9	10.4	5.4	5.7	4.3		16	[902-913]	Used
	FALSE	High	[K].GEPVLLVGETGTGK.[T]	1xTMTpro [K14]; 1xTMTpro [N-Term]	1	1	Q9NU22	0	112.7	86.4	114.3	81.8	86.3	68.6	3.1	6.2	142.4	160.6	156	13.8	34.3	12.1	6.5	14.8		23	[670-683]	Used
	FALSE	High	[R].GLEIYISGEGDASTPDNLDLK.[V]	1xTMTpro [K21]; 1xTMTpro [N-Term]	1	1	Q9NU22	0	76.5	62.8	79.4	66.1	73.7	53.9	9.8	6.3	90.7	100.9	97.2	9.9	16.3	10.8	9.1	10.2		51	[2307-2327]	Used
	FALSE	High	[R].GMIDGSTPTITPNPNFR.[L]	1xOxidation [M2]; 1xTMTpro [N-Term]	1	1	Q9NU22	0																	Excluded by Method	17	[2271-2287]	Not Used
	FALSE	High	[K].GPGEMPEIR.[S]	1xOxidation [M5]; 1xTMTpro [N-Term]	1	1	Q9NU22	0																	Excluded by Method	13	[5547-5555]	Not Used
	FALSE	High	[K].GPGNLNRPIFSK.[C]	1xTMTpro [K12]; 1xTMTpro [N-Term]	1	1	Q9NU22	0																	Excluded by Method	8	[3057-3068]	Not Used
	FALSE	High	[K].GSPEDKDSEIELLTAGK.[K]	2xTMTpro [K6; K17]; 1xTMTpro [N-Term]	1	1	Q9NU22	1	66.4	75.2	90.3	68.3	62.2	56.8	3.7	6.6	137.8	157.6	129.5	11.7	26.4	11	7	10.4		22	[1497-1513]	Used
	FALSE	High	[R].HLAGLAELLPESR.[R]	1xTMTpro [N-Term]	1	1	Q9NU22	0	86.1	84.8	99.6	60.6	53.5	47	4.9	5.5	156.9	150	147.3	7.1	25.8	9.4	9	15.1		71	[3142-3154]	Used
	FALSE	High	[K].KFEAVLSEPCR.[S]	1xMethylthio [C10]; 1xTMTpro [K1]; 1xTMTpro [N-Term]	1	1	Q9NU22	1																	Excluded by Method	1	[3976-3986]	Not Used
	FALSE	High	[K].KIFNSDELIHFR.[L]	1xTMTpro [K1]; 1xTMTpro [N-Term]	1	1	Q9NU22	1	194	171.8	228.2	164.7	168.6	117.9	8.3	11.8	250.9	258	250.9	20.2	40	22.8	11.9	24.7		29	[208-219]	Used
	FALSE	High	[R].KLVQALLEK.[H]	2xTMTpro [K1; K9]; 1xTMTpro [N-Term]	1	1	Q9NU22	1	23.7	17.5	25.5	15	15.7	14			42.9	43.5	30.5	2.4	5		2.5	1.7		18	[2406-2414]	Used
	FALSE	High	[R].KQEEIDVIQEVLEK.[H]	2xTMTpro [K1; K14]; 1xTMTpro [N-Term]	1	1	Q9NU22	1	122.2	105.8	147.3	93.2	100.2	70.6	12.8	10.5	230	240.3	213.7	11.3	37.5	26.2	12.4	16.7		52	[1312-1325]	Used
	FALSE	High	[K].LCPQSLFSK.[E]	1xMethylthio [C2]; 1xTMTpro [K9]; 1xTMTpro [N-Term]	1	1	Q9NU22	0	22.7	19.3	30.4	19.6	16.1	10.7	3.1		44.5	36	39.5	1.4	4.7			2		14	[1331-1339]	Used
	FALSE	High	[K].IFGCQNPFR.[Q]	1xMethylthio [C4]; 1xTMTpro [N-Term]	1	1	Q9NU22	0																	Excluded by Method	14	[1864-1872]	Not Used
	FALSE	High	[R].LFLESSDANPVR.[Y]	1xTMTpro [N-Term]	1	1	Q9NU22	0	115.7	114.5	136.4	91.3	96.9	68.1	14.3	17.5	170.6	158.3	168.8	17.5	38	20.8	19.6	22.3		32	[126-137]	Used
	FALSE	High	[K].IFNSDELIHFR.[L]	1xTMTpro [N-Term]	1	1	Q9NU22	0	213.3	180.8	215.6	143.8	161.5	108.2	28.7	25.2	175.2	175.2	199.4	21.2	40.9	23	22	24		48	[209-219]	Used
	FALSE	High	[K].IHLDNLDKR.[E]	1xTMTpro [K8]; 1xTMTpro [N-Term]	1	1	Q9NU22	1	61	59.4	62.6	48.8	42.8	34.1	1.8	3.7	119	128	112.1	9.2	18.5	10.1	4.2	8.5		23	[471-479]	Used
	FALSE	High	[K].LKKPILLEGSPGVGK.[T]	3xTMTpro [K2; K3; K15]; 1xTMTpro [N-Term]	1	1	Q9NU22	1	9.2	14.3	19.5	15.4	13.9	8.3	4.2	2.4	29.7	25.8	24.2	3.7	4.4	4.4	3.3	4.2		18	[1745-1759]	Used
	FALSE	High	[R].LKSYGEDGTAAK.[H]	2xTMTpro [K2; K12]; 1xTMTpro [N-Term]	1	1	Q9NU22	1																	Excluded by Method	6	[4585-4596]	Not Used
	FALSE	High	[R].ILATMNPGGDFGK.[K]	1xOxidation [M5]; 1xTMTpro [K13]; 1xTMTpro [N-Term]	1	1	Q9NU22	0																	Excluded by Method	2	[1517-1529]	Not Used
	FALSE	High	[R].ILATMNPGGDFGKK.[E]	1xOxidation [M5]; 2xTMTpro [K13; K14]; 1xTMTpro [N-Term]	1	2	Q9NU22	1																	Excluded by Method	31	[1517-1530]	Not Used
	FALSE	High	[K].LICQHIVPGNVK.[S]	1xMethylthio [C3]; 1xTMTpro [K12]; 1xTMTpro [N-Term]	1	1	Q9NU22	0	52.1	46.8	61.1	38.8	39.1	33.4	8.3	3.9	105.1	104.6	108.8	9.7	19.8	8.1	5	5.7		20	[1009-1020]	Used
	FALSE	High	[R].LLDDNRELLVTETQEVVK.[A]	1xTMTpro [K18]; 1xTMTpro [N-Term]	1	1	Q9NU22	1	107.5	101.1	111.6	67.7	72.4	55.7	7.1	8.1	174.2	175.9	175.9	13.3	28.9	16.7	10.8	13.7		24	[1167-1184]	Used
	FALSE	High	[R].LLEEAQLQDLEK.[A]	1xTMTpro [K12]; 1xTMTpro [N-Term]	1	2	Q9NU22	0	258.3	223	287.4	183	188.9	147.8	25.2	16.6	435.9	450.9	435.1	38.3	90	49.3	24.9	44.7		46	[222-233]	Used
	FALSE	High	[K].LIGNHPDVLPFALR.[Y]	1xTMTpro [N-Term]	1	1	Q9NU22	0	65.4	50.1	64	27.8	32.2	32.6	5.3	3.8	108	106.8	106.3	4.2	14.1	6.8	5.2	8.5		19	[101-114]	Used
	FALSE	High	[R].LILEPTQAAK.[L]	1xTMTpro [K10]; 1xTMTpro [N-Term]	1	1	Q9NU22	0	189.2	141.5	201.9	117	114.6	93.3	15.3	8.8	365.3	347.8	342.6	21.9	64.6	30.7	21.9	33.7		36	[5333-5342]	Used
	FALSE	High	[R].LLMNYEDK.[Y]	1xOxidation [M3]; 1xTMTpro [K8]; 1xTMTpro [N-Term]	1	1	Q9NU22	0																	Excluded by Method	18	[2762-2769]	Not Used
	FALSE	High	[R].LLQALHIDGPR.[S]	1xTMTpro [N-Term]	1	2	Q9NU22	0	117.5	90.3	130.8	81.5	85.5	67.4	7.4	6	205.4	204.3	220.8	11.8	36.9	16.1	12.1	12.7		46	[3350-3360]	Used
	FALSE	High	[K].ILQPNTTDEFVIPLDPR.[W]	1xTMTpro [N-Term]	1	1	Q9NU22	0	62.8	52.9	60.5	41.7	49.8	35.6	7	6.1	87	94.9	79.8	14.7	17.4	12.5	3.1	13		22	[2582-2598]	Used
	FALSE	High	[R].LNALLEPGGVLTISER.[G]	1xTMTpro [N-Term]	1	1	Q9NU22	0	43.5	30	42.2	22.6	29.6	18.8	6	3.6	66.5	64.1	71.3	2.5	11.4	4.5		5.7		35	[2255-2270]	Used
	FALSE	High	[K].MAEVIGSK.[L]	1xOxidation [M1]; 1xTMTpro [K8]; 1xTMTpro [N-Term]	1	1	Q9NU22	0	131.8	107.7	138.6	94.1	112.9	73.4	12	10.1	254.8	230.8	241.1	9.9	43.1	21.8	12.2	21.7		23	[593-600]	Used
	FALSE	High	[K].MVAFNNQIDHEVTVEK.[K]	1xOxidation [M1]; 1xTMTpro [K16]; 1xTMTpro [N-Term]	1	1	Q9NU22	0	90	89.4	103.9	66.3	63.5	57.3	9.8	5.4	189.4	187.4	184.2	12.3	30.2	16.2	10.9	12.5		31	[1920-1935]	Used
	FALSE	High	[R].NLLSCVQEIHSR.[L]	1xMethylthio [C5]; 1xTMTpro [N-Term]	1	1	Q9NU22	0	120.3	111.4	122.1	90.1	187.2	89.7	33.9	21	120.6	133.3	142.3	17.4	68.9	25.3	15.4	27.1		57	[4255-4266]	Used
	FALSE	High	[R].NNIADYALSAGTTAMNAQR.[L]	1xOxidation [M15]; 1xTMTpro [N-Term]	1	1	Q9NU22	0	68.9	57.4	65.7	29.9	37.7	23.8	17	13.8	42.9	47.3	45	11	11.2	9.2	8.7	5.7		41	[1720-1738]	Used
	FALSE	High	[K].QFPLHEK.[D]	1xTMTpro [K7]; 1xTMTpro [N-Term]	1	1	Q9NU22	0	101.1	82.2	129.2	72.7	66.6	60	7.5	8.3	186.6	212.7	178.3	10.5	27	22	12	16.6		20	[3577-3583]	Used
	FALSE	High	[K].QGFITLR.[D]	1xTMTpro [N-Term]	1	1	Q9NU22	0																	Excluded by Method	31	[1267-1273]	Not Used
	FALSE	High	[K].QGSDAYDAQTYDVASK.[E]	1xTMTpro [K16]; 1xTMTpro [N-Term]	1	1	Q9NU22	0	28.1	20.2	22	14.1	13.1	11.4	2.5		41.5	35.4	46.8	1.2	6.5	3.4		0.7		37	[5153-5168]	Used
	FALSE	High	[R].SAQVAQSLLK.[E]	1xTMTpro [K10]; 1xTMTpro [N-Term]	1	1	Q9NU22	0	273.8	254.1	340	250.2	296	209.9	177.6	147.8	496.1	501.9	451.5	138.9	212.6	145.8	164.7	164.4		20	[3361-3370]	Used
	FALSE	High	[K].SDIKGEDNAIEMSEDFDGK.[M]	1xOxidation [M12]; 2xTMTpro [K4; K19]; 1xTMTpro [N-Term]	1	1	Q9NU22	1	124.1	113.2	144.6	88.5	93.4	61.8	11.5	6.6	238.7	250.6	249.4	17.9	37.5	23.4	14.7	17.3		52	[4718-4736]	Used
	FALSE	High	[R].SFPLSSPISK.[F]	1xTMTpro [K10]; 1xTMTpro [N-Term]	1	2	Q9NU22	0	134.8	111.5	153.2	109.2	96.7	80.7	11.8	8.9	280.8	268.5	275.2	24.3	49.4	27.2	11	21.4		10	[3763-3772]	Used
	FALSE	High	[K].SGTTAPLGFDEMEVEIQTVK.[T]	1xOxidation [M12]; 1xTMTpro [K20]; 1xTMTpro [N-Term]	1	1	Q9NU22	0	61.3	78.3	79.5	76.3	61.6	51.5	12.2	11.8	94.9	93.5	102.8	8.9	24.2	15.6	9.9	13.3		8	[5214-5233]	Used
	FALSE	High	[K].SGTTAPLGFDEMEVEIQTVKTEEDQDPR.[T]	1xOxidation [M12]; 1xTMTpro [K20]; 1xTMTpro [N-Term]	1	1	Q9NU22	1	55.5	42.1	65.7	29.7	36.3	30.6	4.6	2	93.7	87.1	94.8	4.2	17.5	5.5	3.4	7.9		49	[5214-5241]	Used
	FALSE	High	[R].SMGDHNER.[V]	1xOxidation [M2]; 1xTMTpro [N-Term]	1	1	Q9NU22	0																	Excluded by Method	30	[5109-5116]	Not Used
	FALSE	High	[R].SQPFTLQDLEK.[I]	1xTMTpro [K11]; 1xTMTpro [N-Term]	1	1	Q9NU22	0	113.2	102.1	133.6	89.7	101.3	93.1	9.7	5.6	222.4	214.6	223.5	14.8	32.9	19.5	13.6	25.3		29	[2478-2488]	Used
	FALSE	High	[R].SSLVESDKEEQPDFLPRPTDGAASELSSIQNLNR.[A]	1xTMTpro [K8]; 1xTMTpro [N-Term]	1	1	Q9NU22	1																	No Quan Values	1	[3987-4020]	Not Used
	FALSE	High	[R].SSSVFAGK.[Q]	1xTMTpro [K8]; 1xTMTpro [N-Term]	1	1	Q9NU22	0	50.5	39.6	68.4	32.5	43.1	33.6	8.1	5.7	86.5	107.9	68.3	10.5	15.4	9.2	8.2	10.1		32	[1259-1266]	Used
	FALSE	High	[K].SYGEDGTAAK.[H]	1xTMTpro [K10]; 1xTMTpro [N-Term]	1	1	Q9NU22	0	91.5	77.4	97.9	58.4	70.4	46.6	6.9	1.1	186.4	183.4	172	7.9	32.6	11.8	7.2	15.5		67	[4587-4596]	Used
	FALSE	High	[R].TALSEEEEEEREFR.[K]	1xTMTpro [N-Term]	1	1	Q9NU22	1	32.7	24.2	27.7	18.6	20.3	16.3	3.2		57.2	62.8	65.9	1.7	10.6	4.9		5.5		33	[3562-3575]	Used
	FALSE	High	[R].TDSQLQGQVLFR.[H]	1xTMTpro [N-Term]	1	1	Q9NU22	0	21.6	19.7	31.7	29.9	35.6	29.5	11.3	10.2	31.1	40.1	31.5	8.5	9.2	8.5	10.5	12.2		42	[3130-3141]	Used
	FALSE	High	[R].TKPPQLLK.[V]	2xTMTpro [K2; K8]; 1xTMTpro [N-Term]	1	2	Q9NU22	0	195	151.2	285	132.7	143.1	155.7	43.4	32.3	261.6	455.6	235.9	67.9	96.4	98.8	30.6	39.1		4	[349-356]	Used
	FALSE	High	[K].TSLVGALAK.[A]	1xTMTpro [K9]; 1xTMTpro [N-Term]	1	1	Q9NU22	0																	No Quan Values	23	[1760-1768]	Not Used
	FALSE	High	[R].TVDTDSHAEQGPAQQPQAQVEDADAFEHIK.[Q]	1xTMTpro [K30]; 1xTMTpro [N-Term]	1	2	Q9NU22	0	29.2	25.3	24.9	15	16.1	8.8	2.7		45.6	47.3	42.9	1.7	6	3.8				75	[5123-5152]	Used
	FALSE	High	[K].VAPGFQFFATR.[R]	1xTMTpro [N-Term]	1	2	Q9NU22	0																	Excluded by Method	27	[434-444]	Not Used
	FALSE	High	[R].VFTEANLVSVGSK.[K]	1xTMTpro [K13]; 1xTMTpro [N-Term]	1	1	Q9NU22	0	72.9	71.1	84.5	69	63.3	54.2	5.6	3.8	155.2	151.1	141.7	11.8	22.1	15.7	6.4	12.8		18	[2644-2656]	Used
	FALSE	High	[K].VQLGDQTDSK.[M]	1xTMTpro [K10]; 1xTMTpro [N-Term]	1	1	Q9NU22	0	95	86.1	112.1	67.5	91.2	66.9	6.5	8.3	184.9	180.2	171.5	13.5	35.2	16.8	9.9	18.8		19	[357-366]	Used
	FALSE	High	[R].VVNMNQQSDTADLLGGYKPVDHK.[L]	1xOxidation [M4]; 2xTMTpro [K18; K23]; 1xTMTpro [N-Term]	1	1	Q9NU22	0	60.9	49.6	68.8	50.9	53	36.6	3.8	5.7	132.7	117.1	124.1	9.3	15.1	8	5.6	6.7		70	[700-722]	Used
	FALSE	High	[R].VVSAGTYPVLIQGETSVGK.[T]	1xTMTpro [K19]; 1xTMTpro [N-Term]	1	1	Q9NU22	0																	No Quan Values	5	[1072-1090]	Not Used
FALSE	High	Q5UIP0	Telomere-associated protein RIF1 OS=Homo sapiens OX=9606 GN=RIF1 PE=1 SV=2	39	75	86	75	274.3	8204.8	7358.5	9056.3	8065.7	9129.7	6561.8	513.1	480.4	6456.9	6527.5	6327.7	655.2	1008.5	737.1	444.2	632.5
	Checked	Confidence	Annotated Sequence	Modifications	# Proteins	# PSMs	Master Protein Accessions	# Missed Cleavages	Abundance: 130N, sample 1	Abundance: 127C, sample 2	Abundance: 132N, sample 3	Abundance: 127N, sample 4	Abundance: 129N, sample 5	Abundance: 131N, sample 6	Abundance: 133N, sample 7	Abundance: 131C, sample 8	Abundance: 129C, sample 9	Abundance: 134N, sample 10	Abundance: 126, sample 11	Abundance: 130C, sample 12	Abundance: 128N, sample 13	Abundance: 132C, sample 14	Abundance: 133C, sample 15	Abundance: 128C, sample 16	Quan Info	Ions Score (by Search Engine): Mascot	Positions in Proteins	Quan Usage
	FALSE	High	[K].AATVENAVLLETNTVEEK.[N]	1xTMTpro [K18]; 1xTMTpro [N-Term]	1	1	Q5UIP0	0	95.2	96.5	105.7	103	114.8	65.7	3.5	7.6		4				4.4		1.1		57	[1359-1376]	Used
	FALSE	High	[K].ADPENIKSEGDGTQDIVDK.[S]	2xTMTpro [K7; K19]; 1xTMTpro [N-Term]	1	1	Q5UIP0	1	64.7	78.8	90.1	71.9	91.2	64.8	3.9	3.6	57.4	57.3	48.7	6.6	13.1	4.9	2.3	5.8		33	[1506-1524]	Used
	FALSE	High	[K].AEQTGNK.[R]	1xTMTpro [K7]; 1xTMTpro [N-Term]	1	1	Q5UIP0	0	131.9	75.8	152.5	70.8	109.1	83.5	4	2.1	88.9	96.4	51.7	7.3	8.3	10.3	4.2	2.8		18	[1294-1300]	Used
	FALSE	High	[R].ALWVISK.[Q]	1xTMTpro [K7]; 1xTMTpro [N-Term]	1	1	Q5UIP0	0	36.3	30.9	40.6	37.7	40.2	27.4	0.8		28.4	34.1	30.2	1.5	6.5	2.8	1.9	1.4		33	[119-125]	Used
	FALSE	High	[R].ASQGLLSSIENSESDSSEAKEEGSR.[K]	1xTMTpro [K20]; 1xTMTpro [N-Term]	1	1	Q5UIP0	1	37.8	29.6	36.6	37.7	34.7	28.9	0.5	4.6	31.5	28.2	32.4	0.5	1.9	3.2		3		97	[1541-1565]	Used
	FALSE	High	[K].ATSEEDVSIK.[S]	1xTMTpro [K10]; 1xTMTpro [N-Term]	1	1	Q5UIP0	0	112.3	108.6	144.5	130.9	152.6	102.3	3.5	8.4	97.5	94.2	99.6	6.5	8.1	7.6	5.5	5.1		57	[1606-1615]	Used
	FALSE	High	[K].CLISEMAK.[E]	1xOxidation [M6]; 1xMethylthio [C1]; 1xTMTpro [K8]; 1xTMTpro [N-Term]	1	1	Q5UIP0	0	297.8	277.7	361.9	301.3	339.2	235.2	16.4	12.8	220.2	219.2	226.1	13.6	26.6	19.7	12.1	11		11	[2274-2281]	Used
	FALSE	High	[K].DAPDVVVSAIWK.[E]	1xTMTpro [K12]; 1xTMTpro [N-Term]	1	1	Q5UIP0	0	249.5	234.7	265	278.8	289.2	219.6	26.2	25.7	198.6	206.6	214.1	44.8	58.6	52.9	24.7	31		27	[492-503]	Used
	FALSE	High	[R].DSFDNCSLGESSK.[I]	1xMethylthio [C6]; 1xTMTpro [K13]; 1xTMTpro [N-Term]	1	1	Q5UIP0	0	158.9	138.5	168.4	152.7	169.2	120.3	11.6	8.6	107.3	122.9	120.8	12.8	22.9	10.7	10.7	16.8		16	[1687-1699]	Used
	FALSE	High	[R].DSFLAQTK.[N]	1xTMTpro [K8]; 1xTMTpro [N-Term]	1	2	Q5UIP0	0	44.4	36.3	45.7	72.3	90.8	66.1	3.8	1.9	30.9	29.1	34.8	4.4	2.8	5	2.2	5.6		11	[1007-1014]	Used
	FALSE	High	[K].EDNDTINDSLIVSETK.[S]	1xTMTpro [K16]; 1xTMTpro [N-Term]	1	1	Q5UIP0	0	101	99.2	123.5	110.3	109.3	83.4	6.6	5.4	71.5	76.9	86.8	5.7	12.8	8.2	7.3	11.6		41	[1802-1817]	Used
	FALSE	High	[K].EEKPEETPK.[M]	2xTMTpro [K3; K9]; 1xTMTpro [N-Term]	1	1	Q5UIP0	0	105.6	102.1	148.4	117.3	146.9	102.3	7.9	4.2	104.9	112.9	83.8	5.2	14.7	10	6.4	7.3		11	[1881-1889]	Used
	FALSE	High	[R].EEICDMDSSEAMSLESQESPNENFK.[T]	2xOxidation [M6; M12]; 1xMethylthio [C4]; 1xTMTpro [K25]; 1xTMTpro [N-Term]	1	1	Q5UIP0	0	23.3	21.9	34.9	25	30.4	21.9	1.5		15.6	24.2	17.1	2.4	1.7			1.6		76	[1836-1860]	Used
	FALSE	High	[K].EKPGSEVLTLLLK.[S]	2xTMTpro [K2; K13]; 1xTMTpro [N-Term]	1	1	Q5UIP0	0	115.1	114.2	116.1	110	123.3	95.7	3.5	4.7	95.4	91.6	95	8.8	11.6	10	8.9	7.2		5	[520-532]	Used
	FALSE	High	[R].ELDPSLVSANDSPSGMQTR.[C]	1xOxidation [M16]; 1xTMTpro [N-Term]	1	2	Q5UIP0	0	88.7	85.8	87.7	84.5	93.1	74.5	6.9	7	65.5	68.2	69.6	5.9	8.8		4.6	5		80	[2150-2168]	Used
	FALSE	High	[K].ELISLVK.[S]	1xTMTpro [K7]; 1xTMTpro [N-Term]	1	1	Q5UIP0	0	182.5	147.7	196.4	175.9	207.2	157.1	6.8	6.7	139.8	149.3	146.7	25.5	26.7	22.1	8	13.1		30	[504-510]	Used
	FALSE	High	[K].ENTPPVVISADQMVNEDSQVQITPNQK.[T]	1xOxidation [M13]; 1xTMTpro [K27]; 1xTMTpro [N-Term]	1	1	Q5UIP0	0	77	61.9	71.1	61.6	71.7	46.2	7.5	7.7	51.6	44.1	52.7	4.7	8.5	5	7	6		58	[1386-1412]	Used
	FALSE	High	[K].EVATEEFNSDISLSDNTTPVK.[L]	1xTMTpro [K21]; 1xTMTpro [N-Term]	1	2	Q5UIP0	0	194.2	183.9	222.4	187.7	233.3	150.3	10.6	10.3	140.7	132.8	138.9	9.8	10.1	10.6	8.6	14.1		66	[1963-1983]	Used
	FALSE	High	[K].FDGSENRPFSPSPLNNISSTVTVK.[N]	1xTMTpro [K24]; 1xTMTpro [N-Term]	1	1	Q5UIP0	0	36.4	30.9	30.5	36	37.2	28.7	2.1	2.8	23.5	25	24.6	1.1	3			0.4		71	[1227-1250]	Used
	FALSE	High	[R].FPVATMK.[T]	1xOxidation [M6]; 1xTMTpro [K7]; 1xTMTpro [N-Term]	1	1	Q5UIP0	0	26.2	27.7	28.2	33.5	33.9	18.7	2.2	3	23.8	20.9	21.3	3.6	5.7	3.3				9	[696-702]	Used
	FALSE	High	[K].GASSPYGAPGTPR.[M]	1xTMTpro [N-Term]	1	1	Q5UIP0	0	18.9	13.9	21.2	18.4	23.7	15.8	2.7		19.3	14	18.3	2.1	4.7			1.8		40	[399-411]	Used
	FALSE	High	[R].GATALEMGMPLLLQK.[Q]	2xOxidation [M7; M9]; 1xTMTpro [K15]; 1xTMTpro [N-Term]	1	2	Q5UIP0	0	270.7	243.1	250.7	252	269.9	202.3	9.9	16.5	183.6	203.8	192.6	19.2	31.3	21.2	15.1	20		28	[203-217]	Used
	FALSE	High	[K].GETHSAVVDFEALNVIVR.[L]	1xTMTpro [N-Term]	1	1	Q5UIP0	0	54.8	52.5	66.4	62.3	64.5	50.1	4.2	2.6	46.1	43.8	42.5	5.3	9.7	3.8	2.7	2.3		68	[151-168]	Used
	FALSE	High	[K].GFLSPGSR.[S]	1xTMTpro [N-Term]	1	1	Q5UIP0	0																	Excluded by Method	15	[2257-2264]	Not Used
	FALSE	High	[R].GLEEIPVFDISEK.[T]	1xTMTpro [K13]; 1xTMTpro [N-Term]	1	2	Q5UIP0	0	295.3	254	309.9	259.9	319.4	227.9	9.9	16.5	225.3	219.9	225	13.9	21.9	18.1	11.9	15.8		16	[2370-2382]	Used
	FALSE	High	[R].KTSTECASSTENSFVVSSSSVSNTTVAGTPPYPTSR.[R]	1xMethylthio [C6]; 1xTMTpro [K1]; 1xTMTpro [N-Term]	1	1	Q5UIP0	1	31.1	31.7	51.1	34.5	46.2	26.2	2.4	3.9	27.4	27.6	29.8	2.2	5.4			3.7		95	[1182-1217]	Used
	FALSE	High	[K].LKLESSSLK.[V]	2xTMTpro [K2; K9]; 1xTMTpro [N-Term]	1	1	Q5UIP0	1																	Excluded by Method	11	[1026-1034]	Not Used
	FALSE	High	[K].LIAEQTLQENLIEK.[G]	1xTMTpro [K14]; 1xTMTpro [N-Term]	1	2	Q5UIP0	0	321.6	293.5	321.6	332.5	366.4	268.7	11.4	15.4	252.6	244.6	248.7	18.7	26.4	25.6	13.4	26.7		31	[1468-1481]	Used
	FALSE	High	[R].LIEQAPIQMGEEAVR.[W]	1xOxidation [M9]; 1xTMTpro [N-Term]	1	1	Q5UIP0	0	52.6	50.3	58	46.1	61	42.7	6.8	3.6	44.3	45.6	45.3	8.2	13.1	5.5	2.4	2.8		42	[169-183]	Used
	FALSE	High	[K].LISELQK.[L]	1xTMTpro [K7]; 1xTMTpro [N-Term]	1	1	Q5UIP0	0	147.8	140.5	157.7	140.1	156.8	114.9	6.7	7.3	116.7	103.5	125.2	8	20.1	11.7	7.4	14.8		13	[233-239]	Used
	FALSE	High	[R].ILTDHQK.[E]	1xTMTpro [K7]; 1xTMTpro [N-Term]	1	1	Q5UIP0	0	284.1	245.1	344.2	281.1	302.1	241.2	15.8	8	226	252.2	215.1	18.8	31.4	21.4	15.8	22.9		10	[1063-1069]	Used
	FALSE	High	[K].IMSSLEDEGFSNLLFVDR.[I]	1xOxidation [M2]; 1xTMTpro [N-Term]	1	1	Q5UIP0	0																	Excluded by Method	28	[738-755]	Not Used
	FALSE	High	[K].LRELDPSLVSANDSPSGMQTR.[C]	1xOxidation [M18]; 1xTMTpro [N-Term]	1	1	Q5UIP0	1	69.7	56	68.1	65.8	62.8	42.5	6.4	4.6	50	51.3	58.9	5.4	11	3.8	3.8	8.6		63	[2148-2168]	Used
	FALSE	High	[K].LSCMANSVIK.[N]	1xOxidation [M4]; 1xMethylthio [C3]; 1xTMTpro [K10]; 1xTMTpro [N-Term]	1	1	Q5UIP0	0	109.7	92.4	105.2	95.8	111.6	72.1	7.4	4.4	92.2	77.2	80.3	6.6	8.8	6.2	3.8	5.7		35	[2448-2457]	Used
	FALSE	High	[K].ITSELSEANALELLSK.[L]	1xTMTpro [K16]; 1xTMTpro [N-Term]	1	1	Q5UIP0	0	61.8	54.2	74.6	69.3	77.4	51.3	4.6	1.1	58.2	59.2	55.1	3.2	8.3	5.8	2.3	6.9		55	[88-103]	Used
	FALSE	High	[K].LVIPLVVHSAQK.[V]	1xTMTpro [K12]; 1xTMTpro [N-Term]	1	1	Q5UIP0	0	53.2	51.2	65.6	53.3	60.7	42.7	2.5	4	48.8	41.2	46.6	5.4	6.3	5.5	2.8	4.1		46	[187-198]	Used
	FALSE	High	[R].IYHEQQVK.[T]	1xTMTpro [K8]; 1xTMTpro [N-Term]	1	1	Q5UIP0	0	165.7	149.1	187.7	173.4	192.6	132.9	5.4	6.3	140.8	146.3	120.3	7.2	10.5	16.3	3	4.2		17	[2360-2367]	Used
	FALSE	High	[K].MELSLENVTVEGNACK.[V]	1xOxidation [M1]; 1xMethylthio [C15]; 1xTMTpro [K16]; 1xTMTpro [N-Term]	1	1	Q5UIP0	0	103.2	103	135.1	114	129.7	94.1	6.2	3.6	87.3	94.7	85.4	7.8	15.9	7.2	5	6.8		39	[1890-1905]	Used
	FALSE	High	[K].MMITEEQMDSDIVIPQDVTEDCGMAEHLEK.[S]	4xOxidation [M1; M2; M8; M24]; 1xMethylthio [C22]; 1xTMTpro [K30]; 1xTMTpro [N-Term]	1	1	Q5UIP0	0	154.7	118	160.2	137.6	168.7	105.6	5.4	4.5	111.2	114.3	115.3	7.8	12.1	5.3	4.6	11.9		27	[1118-1147]	Used
	FALSE	High	[R].MTGEEGKEVITEIEK.[K]	1xOxidation [M1]; 2xTMTpro [K7; K15]; 1xTMTpro [N-Term]	1	2	Q5UIP0	1	304.4	251.1	286.6	268	311.3	215	21.4	16.3	234.4	226.4	220.5	19.8	34.3	25.7	16.4	18.3		10	[37-51]	Used
	FALSE	High	[K].NETYVLK.[L]	1xTMTpro [K7]; 1xTMTpro [N-Term]	1	1	Q5UIP0	0	45.3	35.2	60.6	37.3	49.3	33.1	16	15.5	39.4	42.9	32.2	5.2	9.2	2.8	12.2	13.9		27	[245-251]	Used
	FALSE	High	[K].NNEEMMIGEAMAETGHDGETENEGITTK.[T]	3xOxidation [M5; M6; M11]; 1xTMTpro [K28]; 1xTMTpro [N-Term]	1	1	Q5UIP0	0	31.8	30.9	30.2	23	29	17.1	1.1		12.5	9.5	13.9		1.2	2.7				14	[2020-2047]	Used
	FALSE	High	[K].NNQETMIK.[T]	1xOxidation [M6]; 1xTMTpro [K8]; 1xTMTpro [N-Term]	1	1	Q5UIP0	0																	Excluded by Method	22	[1251-1258]	Not Used
	FALSE	High	[K].NTENNDVEISETK.[K]	1xTMTpro [K13]; 1xTMTpro [N-Term]	1	1	Q5UIP0	0	143.3	122.5	153.9	122.4	150.1	101	8	6.1	100.6	103	102.9	10.5	16.7	5	6.6	8		29	[1751-1763]	Used
	FALSE	High	[K].NVSQESLETKEEKPEETPK.[M]	3xTMTpro [K10; K13; K19]; 1xTMTpro [N-Term]	1	1	Q5UIP0	1	206.9	180.1	219.8	220.5	236.9	168.1	9.3	8.1	167.4	170.6	185.1	13.6	16.7	14.6	8.5	16.7		17	[1871-1889]	Used
	FALSE	High	[K].QQEIASITEQLMTTK.[L]	1xOxidation [M12]; 1xTMTpro [K15]; 1xTMTpro [N-Term]	1	2	Q5UIP0	0	71.1	64.8	67.4	70.2	72.2	49.3	2.3	3.7	52.8	53.3	57.5	4.7	15.1	8.5	4.4	11.5		37	[218-232]	Used
	FALSE	High	[R].QTFITLEK.[F]	1xTMTpro [K8]; 1xTMTpro [N-Term]	1	1	Q5UIP0	0	143.5	121.8	150.8	131.9	143.5	110.4	8.7	11.3	123.9	126.5	124.2	16.6	25.8	10.8	8.2	17.7		11	[1219-1226]	Used
	FALSE	High	[K].QTFPSEVVGK.[M]	1xTMTpro [K10]; 1xTMTpro [N-Term]	1	1	Q5UIP0	0	267.3	249.8	275.5	262.5	270.5	204.5	15.8	15.7	247.1	207.1	228.9	18.1	26	20	10.6	18		15	[126-135]	Used
	FALSE	High	[K].RNDDSEADTAK.[L]	1xTMTpro [K11]; 1xTMTpro [N-Term]	1	1	Q5UIP0	1																	Excluded by Method	8	[1948-1958]	Not Used
	FALSE	High	[R].RQTFITLEK.[F]	1xTMTpro [K9]; 1xTMTpro [N-Term]	1	1	Q5UIP0	1	141.8	119.2	212.3	113.3	136.1	126.1	11.4	10.3	128.7	168.3	104.1	7.5	21.1	14.7	11.2	8.6		8	[1218-1226]	Used
	FALSE	High	[K].SEVFPVSK.[T]	1xTMTpro [K8]; 1xTMTpro [N-Term]	1	1	Q5UIP0	0	103.7	90.6	117.5	108.6	125.3	92.7	2.7	2.5	95.2	87.6	88.8	5.2	13.4	8.5	3.3	4.9		30	[540-547]	Used
	FALSE	High	[K].SKENTMQESLPSGIVNFR.[E]	1xOxidation [M6]; 1xTMTpro [K2]; 1xTMTpro [N-Term]	1	1	Q5UIP0	1	80.9	71.8	97.2	83.9	99.7	65.7	4.8	8.5	62.2	65	64.8	8.6	5.1	6.9	4.1	5		44	[1818-1835]	Used
	FALSE	High	[K].SLESIVK.[S]	1xTMTpro [K7]; 1xTMTpro [N-Term]	1	1	Q5UIP0	0	113.5	110.4	140.9	123.3	140.6	109.9	6.1	5.9	106.4	104.1	102.1	12.4	13.6	10.2	7.8	11.4		23	[533-539]	Used
	FALSE	High	[K].SLSPDEER.[L]	1xTMTpro [N-Term]	1	1	Q5UIP0	0																	Excluded by Method	34	[2391-2398]	Not Used
	FALSE	High	[K].SNESVDIQDQEEK.[V]	1xTMTpro [K13]; 1xTMTpro [N-Term]	1	1	Q5UIP0	0	89	89.8	101.5	95.3	100.7	71	2.3	2.9	74.4	73.2	66.7	3.9	8.8	5		1		78	[1576-1588]	Used
	FALSE	High	[R].SQEDEISSPVNK.[V]	1xTMTpro [K12]; 1xTMTpro [N-Term]	1	1	Q5UIP0	0	150.9	142.5	184.6	158.7	188.6	112.9	15.3	16.7	127.7	132.7	137	15.5	21.3	17.1	13.6	8.6		65	[2189-2200]	Used
	FALSE	High	[K].SSLSNNECGSLDK.[T]	1xMethylthio [C8]; 1xTMTpro [K13]; 1xTMTpro [N-Term]	1	1	Q5UIP0	0	136.8	122.7	133.6	131.8	158.3	108.5	13.1	12.2	98.9	114.4	112.1	13.7	14.3	13.5	11.6	13.9		22	[1148-1160]	Used
	FALSE	High	[K].STDFVFIPPEGK.[D]	1xTMTpro [K12]; 1xTMTpro [N-Term]	1	1	Q5UIP0	0	105.4	106.9	135.9	108.2	132.5	97.7	10.5	5.8	101.7	109.4	103.2	12.3	15.1	12.8	8.3	15.1		12	[1046-1057]	Used
	FALSE	High	[K].SVTESGNKK.[E]	2xTMTpro [K8; K9]; 1xTMTpro [N-Term]	1	1	Q5UIP0	1																	Excluded by Method	2	[511-519]	Not Used
	FALSE	High	[R].TETLALTK.[L]	1xTMTpro [K8]; 1xTMTpro [N-Term]	1	1	Q5UIP0	0																	Excluded by Method	13	[331-338]	Not Used
	FALSE	High	[K].TETNTEYSK.[S]	1xTMTpro [K9]; 1xTMTpro [N-Term]	1	1	Q5UIP0	0	15.6	18.2	22.3	20.4	20	18.1	3.3		17.7	13.9	19.8		4.5	2.6		5.7		27	[2085-2093]	Used
	FALSE	High	[K].TFQTLECQHK.[R]	1xMethylthio [C7]; 1xTMTpro [K10]; 1xTMTpro [N-Term]	1	1	Q5UIP0	0																	Excluded by Method	2	[1712-1721]	Not Used
	FALSE	High	[K].TIGDLSTLTASEIK.[T]	1xTMTpro [K14]; 1xTMTpro [N-Term]	1	2	Q5UIP0	0	259.2	236.3	267.4	278.7	277.5	212.2	20.2	20.8	202.9	203.2	205.2	43.8	47	52.4	20.5	30.1		31	[2329-2342]	Used
	FALSE	High	[K].TLGETSANAETEQNK.[K]	1xTMTpro [K15]; 1xTMTpro [N-Term]	1	1	Q5UIP0	0																	Excluded by Method	9	[1489-1503]	Not Used
	FALSE	High	[K].TLGETSANAETEQNKK.[K]	2xTMTpro [K15; K16]; 1xTMTpro [N-Term]	1	1	Q5UIP0	1	192.8	153.6	173.1	160.2	192.1	130.2	9	6.4	130.4	128.9	143	9.9	15.5	17.1	9.4	9.8		60	[1489-1504]	Used
	FALSE	High	[K].TLVLMEITIK.[G]	1xOxidation [M5]; 1xTMTpro [K10]; 1xTMTpro [N-Term]	1	1	Q5UIP0	0	127.2	126.5	148.9	130.5	144.8	97	6.5	6.7	118.5	105.8	97	10.7	22	16.9	6.3	7.5		10	[548-557]	Used
	FALSE	High	[K].TMELNVGNEASFHGQER.[T]	1xOxidation [M2]; 1xTMTpro [N-Term]	1	2	Q5UIP0	0	142.1	137.5	157.3	130.1	159.6	111.2	11.6	11.1	104.9	114.1	99.3	24.9	29.8	25.9	11.8	10.5		61	[1916-1932]	Used
	FALSE	High	[K].TSPEMSNSNNDER.[K]	1xOxidation [M5]; 1xTMTpro [N-Term]	1	1	Q5UIP0	0	95.2	93.5	113.9	85.4	93.4	67.3	6.5	6.3	71.6	66.7	68.7	10.2	9.2	8.6	9.6	10.3		43	[1161-1173]	Used
	FALSE	High	[K].TVGPCLGDSK.[N]	1xMethylthio [C5]; 1xTMTpro [K10]; 1xTMTpro [N-Term]	1	1	Q5UIP0	0	201	163.1	204.2	196.4	207.7	157.6	16.2	11.1	157.9	139.5	157.1	14.9	16.8	11.5	6.6	12.7		29	[1861-1870]	Used
	FALSE	High	[K].TVNGIENK.[S]	1xTMTpro [K8]; 1xTMTpro [N-Term]	1	1	Q5UIP0	0																	Excluded by Method	11	[2383-2390]	Not Used
	FALSE	High	[K].VKGEILLEEEK.[S]	2xTMTpro [K2; K11]; 1xTMTpro [N-Term]	1	2	Q5UIP0	1	374.6	312.6	442.8	387.3	438.6	326.5	27.3	26.2	321.4	349.6	287.4	40.8	84.2	48.3	27.3	35.7		23	[1035-1045]	Used
	FALSE	High	[K].VMMLVYPEELKPVLTQAK.[Q]	2xOxidation [M2; M3]; 2xTMTpro [K11; K18]; 1xTMTpro [N-Term]	1	1	Q5UIP0	0	40	42.1	45.4	38.1	42.1	35.4	5.7	5	30.2	37.1	30.3	5.7	7	7.3	3.4	7.5		9	[942-959]	Used
	FALSE	High	[R].VSFADPIYQAGLADDIDR.[R]	1xTMTpro [N-Term]	1	1	Q5UIP0	0	87.9	82.1	96.6	89.3	98.9	74.8	7.3	8.6	72.9	73.7	67.1	7.9	13	7.6	3.8	7.4		32	[2204-2221]	Used
	FALSE	High	[R].VSFADPIYQAGLADDIDRR.[C]	1xTMTpro [N-Term]	1	1	Q5UIP0	1	87.9	74.7	82.6	78.8	87.4	60.7	8.5	5.8	67.3	61.9	54.9	5	7.2	8.1	5.5	4.8		60	[2204-2222]	Used
	FALSE	High	[K].YAEYSFTSLPVPESNLR.[T]	1xTMTpro [N-Term]	1	1	Q5UIP0	0	72.2	77.1	86.3	76.6	92.1	64.2	4.6	1.7	64.7	62.2	54.6	3.5	4.7	3.9	4.8	8.7		22	[1659-1675]	Used
FALSE	High	Q14690	Protein RRP5 homolog OS=Homo sapiens OX=9606 GN=PDCD11 PE=1 SV=3	37	68	90	68	208.6	7722.8	7193.5	8694.6	7879.9	8631.5	6183.9	498.5	420.5	11165.7	10989.5	11073.8	699.2	1477.1	850.7	527.8	787.9
	Checked	Confidence	Annotated Sequence	Modifications	# Proteins	# PSMs	Master Protein Accessions	# Missed Cleavages	Abundance: 130N, sample 1	Abundance: 127C, sample 2	Abundance: 132N, sample 3	Abundance: 127N, sample 4	Abundance: 129N, sample 5	Abundance: 131N, sample 6	Abundance: 133N, sample 7	Abundance: 131C, sample 8	Abundance: 129C, sample 9	Abundance: 134N, sample 10	Abundance: 126, sample 11	Abundance: 130C, sample 12	Abundance: 128N, sample 13	Abundance: 132C, sample 14	Abundance: 133C, sample 15	Abundance: 128C, sample 16	Quan Info	Ions Score (by Search Engine): Mascot	Positions in Proteins	Quan Usage
	FALSE	High	[R].ACILCVHPR.[T]	2xMethylthio [C2; C5]; 1xTMTpro [N-Term]	1	1	Q14690	0	30.7	21.8	30.7	27.3	27.5	19.9			36.7	39.1	38.4	1	6.9			2.9		31	[329-337]	Used
	FALSE	High	[R].AFLPLLK.[A]	1xTMTpro [K7]; 1xTMTpro [N-Term]	1	3	Q14690	0																	No Quan Values	14	[213-219]	Not Used
	FALSE	High	[K].AFQQSVEQDNLFDISTEEGSTK.[R]	1xTMTpro [K22]; 1xTMTpro [N-Term]	1	1	Q14690	0	107.3	77	86.7	90.7	93.3	69	3.4	3.9	143.5	134.2	147.5	8.3	10.7	9.2	6.1	8.2		47	[22-43]	Used
	FALSE	High	[K].AFQQSVEQDNLFDISTEEGSTKR.[K]	1xTMTpro [K22]; 1xTMTpro [N-Term]	1	1	Q14690	1	63.5	48.6	68.8	62.9	66.3	41.1	2.5	1.1	84.9	90.5	96.7	2.5	7.3	7.3	4.8	7.9		117	[22-44]	Used
	FALSE	High	[K].AGLSEEDDSLVDVYYR.[E]	1xTMTpro [N-Term]	1	2	Q14690	0																	No Quan Values	103	[1490-1505]	Not Used
	FALSE	High	[R].AGQEVESGQK.[K]	1xTMTpro [K10]; 1xTMTpro [N-Term]	1	2	Q14690	0	401.3	391.6	472.9	400.5	449.8	342.7	22.2	23.5	532.4	548.8	540.1	38.1	87.1	46.2	19.7	44.8		62	[882-891]	Used
	FALSE	High	[K].AGTYFSNQAVR.[A]	1xTMTpro [N-Term]	1	1	Q14690	0																	No Quan Values	51	[318-328]	Not Used
	FALSE	High	[R].ALECLPSK.[E]	1xMethylthio [C4]; 1xTMTpro [K8]; 1xTMTpro [N-Term]	1	1	Q14690	0	245.9	276.7	313.7	259	322.5	222	14.7	15.2	438.2	443.1	452.7	22	62.8	40	20.2	25.8		9	[1751-1758]	Used
	FALSE	High	[K].ALEYVEAK.[S]	1xTMTpro [K8]; 1xTMTpro [N-Term]	1	2	Q14690	0	305.2	249.7	315.6	285.8	315.7	219.5	28.8	32.5	428.5	389.8	411	29.4	56.2	40	32.1	51.8		20	[1858-1865]	Used
	FALSE	High	[K].AIFENTLSTYPK.[R]	1xTMTpro [K12]; 1xTMTpro [N-Term]	1	1	Q14690	0	111.7	86.6	123.5	100.9	120.7	90.5	2.8	1.9	167.1	160	175	12.2	27	13.3	6.8	9.2		23	[1782-1793]	Used
	FALSE	High	[K].AINIGQLVDVK.[V]	1xTMTpro [K11]; 1xTMTpro [N-Term]	1	1	Q14690	0	262.6	239.1	318	250.8	298.8	222.6	5.9	10.4	397.4	383.8	386.2	17.7	40	24.4	12.6	23.2		30	[632-642]	Used
	FALSE	High	[R].ATVVGPDSSK.[T]	1xTMTpro [K10]; 1xTMTpro [N-Term]	1	1	Q14690	0	102.7	93	117.6	87.5	98.7	83.1	4.8	2.4	137.4	138.9	143.3	4.3	15.9	8.6	8	6.4		37	[1205-1214]	Used
	FALSE	High	[R].AVQYNEPLK.[V]	1xTMTpro [K9]; 1xTMTpro [N-Term]	1	1	Q14690	0	131	114.2	144.4	119.1	130.6	86.6	26.6	18.3	159.1	151.1	158.7	9.3	27.8	16.5	20.5	15.5		27	[1684-1692]	Used
	FALSE	High	[R].CVVSSLGITDR.[G]	1xMethylthio [C1]; 1xTMTpro [N-Term]	1	2	Q14690	0	125.9	118.3	129.9	132.5	129.3	91.9	19.2	10.1	124.9	128.6	145.4	14.4	22	12.9	10.7	14.2		39	[151-161]	Used
	FALSE	High	[K].DGLEVAVLPHNIR.[A]	1xTMTpro [N-Term]	1	2	Q14690	0	203.2	208.2	254	225	245	184.1	25.8	17.9	344.1	333.5	320.4	28.1	40.5	24.7	21.3	34.3		64	[649-661]	Used
	FALSE	High	[K].DSETVDEDEEVDPALTVGTIK.[K]	1xTMTpro [K21]; 1xTMTpro [N-Term]	1	3	Q14690	0	158.6	124.1	140.9	135.8	156.7	108	4.8	4.9	219	217	226	13.1	26.6	14.1	10.9	14.6		54	[1009-1029]	Used
	FALSE	High	[K].DSETVDEDEEVDPALTVGTIKK.[H]	2xTMTpro [K21; K22]; 1xTMTpro [N-Term]	1	1	Q14690	1	69	44.2	66	59.5	72.6	44.2	7.2	8.5	75.4	80.7	90.1	7.5	13	9.7	9.5	11.2		75	[1009-1030]	Used
	FALSE	High	[R].EGKEEAEETNVLPK.[E]	2xTMTpro [K3; K14]; 1xTMTpro [N-Term]	1	1	Q14690	1	270.4	239.7	269.4	239.3	291.9	217.7	16.9	14.6	402.5	389.4	389.5	27.7	47.4	25.1	23.2	28.5		16	[1506-1519]	Used
	FALSE	High	[K].EHVDVIAK.[F]	1xTMTpro [K8]; 1xTMTpro [N-Term]	1	1	Q14690	0	136.8	151.6	184.4	168.9	176.1	134.5	8.7	9	253.4	241.6	249.7	15.2	35.7	19.1	9.9	14.2		31	[1759-1766]	Used
	FALSE	High	[R].EKFEILSVESLCEGMR.[I]	1xOxidation [M15]; 1xMethylthio [C12]; 1xTMTpro [K2]; 1xTMTpro [N-Term]	1	2	Q14690	1	170.6	172.2	174.7	160.2	177.8	141.2	8.8	9.4	260.4	265.1	265.2	15.6	35.8	18.8	11.3	14.4		44	[70-85]	Used
	FALSE	High	[R].ESGSEQER.[V]	1xTMTpro [N-Term]	1	1	Q14690	0	19.6	14.2	19.2	18.1	13.4	13.1	1.2		22	24.3	29.6	1	5.8	2		2.5		26	[1475-1482]	Used
	FALSE	High	[K].FAQLEFQLGDAER.[A]	1xTMTpro [N-Term]	1	2	Q14690	0	234.4	225.6	244.3	237.1	261.8	193.8	16.5	14	331.6	329	319.3	14.1	49.3	24.5	17.1	28.4		58	[1767-1779]	Used
	FALSE	High	[K].FQEAGELYNR.[M]	1xTMTpro [N-Term]	1	1	Q14690	0	30	28.6	34.7	33.9	38.8	25.7	1.8	2.2	46.9	44.4	47.5	3.8	5.4	4.8		4.5		34	[1707-1716]	Used
	FALSE	High	[K].FVTSTSDHFVEGQTVAAK.[V]	1xTMTpro [K18]; 1xTMTpro [N-Term]	1	1	Q14690	0	80.6	79.4	96.8	170.2	123.2	80	6.1	3.7	122.2	122.6	116.6	11.7	15.6	11.3	6.7	9.7		31	[765-782]	Used
	FALSE	High	[K].FYNNVQGLVPK.[H]	1xTMTpro [K11]; 1xTMTpro [N-Term]	1	1	Q14690	0																	Excluded by Method	23	[561-571]	Not Used
	FALSE	High	[R].GLVPPMHLADILMK.[N]	2xOxidation [M6; M13]; 1xTMTpro [K14]; 1xTMTpro [N-Term]	1	2	Q14690	0	170.1	184.4	205.7	181.9	200.2	149.3	11.4	12.8	255.6	236.7	232.1	15.6	41.3	21.8	8.2	16.7		25	[478-491]	Used
	FALSE	High	[K].GQEEVEMPSK.[E]	1xOxidation [M7]; 1xTMTpro [K10]; 1xTMTpro [N-Term]	1	1	Q14690	0																	Excluded by Method	28	[1446-1455]	Not Used
	FALSE	High	[K].GTVLTIK.[S]	1xTMTpro [K7]; 1xTMTpro [N-Term]	1	1	Q14690	0	97.1	66.4	105.9	88.2	109.7	81.9	11.7	13.5	133	142.1	112.1	15.4	24.6	13.6	11.5	14.9		19	[458-464]	Used
	FALSE	High	[K].HELSTEYIPDPER.[V]	1xTMTpro [N-Term]	1	1	Q14690	0	75.5	70.2	82.1	71.1	92.6	58.5	4.2	3.1	115.7	117.2	115.5	6.2	15	4.3	5.7	8.8		42	[572-584]	Used
	FALSE	High	[K].HTLSIGDMVTGTVK.[S]	1xOxidation [M8]; 1xTMTpro [K14]; 1xTMTpro [N-Term]	1	1	Q14690	0	95.1	90.7	124.9	96.7	103.5	89.6	7.4	4.4	137.7	127.6	139.6	3.9	21.3	10.2	8.3	5.9		31	[1031-1044]	Used
	FALSE	High	[K].KAGLSEEDDSLVDVYYR.[E]	1xTMTpro [K1]; 1xTMTpro [N-Term]	1	1	Q14690	1	129.6	104.7	134.2	125.6	142.2	92.5	7.1	5.4	169.6	175.3	168.6	18.6	21.8	13.8	6.2	14.4		77	[1489-1505]	Used
	FALSE	High	[K].KEPAGHSQK.[K]	2xTMTpro [K1; K9]; 1xTMTpro [N-Term]	1	1	Q14690	1	104.2	82.5	127.2	87.8	112.8	90.2	10.5	4.8	146.4	172.6	132.5	6.4	22.8	10.7	6.1	12		8	[620-628]	Used
	FALSE	High	[R].KGSEHQAIVQHLEK.[S]	2xTMTpro [K1; K14]; 1xTMTpro [N-Term]	1	1	Q14690	1	103.2	144.3	105.6	84.6	98.4	64.7	3.4	3.5	119	132.5	117.7	14.5	27.3	13.3	7.3	3.8		0	[924-937]	Used
	FALSE	High	[K].KHTLSIGDMVTGTVK.[S]	1xOxidation [M9]; 2xTMTpro [K1; K15]; 1xTMTpro [N-Term]	1	1	Q14690	1	133	114.7	150.7	122.1	141.6	87.3	8.5	10.7	181.5	169.7	189	11.2	30.4	13.5	8.6	10.7		8	[1030-1044]	Used
	FALSE	High	[R].KPALVSTVEGGQDPK.[N]	2xTMTpro [K1; K15]; 1xTMTpro [N-Term]	1	2	Q14690	0	154.9	131.6	174	167.1	176.9	132	12.7	10.2	250.6	229.8	237.7	11.8	41.8	14.3	11.8	17.7		63	[707-721]	Used
	FALSE	High	[K].KTLIESK.[L]	2xTMTpro [K1; K7]; 1xTMTpro [N-Term]	1	2	Q14690	1	328	285.5	406.9	323.7	366.5	276.5	18.8	11.3	370.4	412.9	369.1	30.6	38.3	30	15.5	23.7		12	[523-529]	Used
	FALSE	High	[K].KYHIGDEVK.[C]	2xTMTpro [K1; K9]; 1xTMTpro [N-Term]	1	1	Q14690	1	206.4	195.8	222.1	206.2	222.6	145.6	2.9	5.9	291.2	278.7	269.8	16.5	31.4	17.2	5.6	5.3		8	[496-504]	Used
	FALSE	High	[R].IEEALMDPGRQPESADDFDR.[L]	1xOxidation [M6]; 1xTMTpro [N-Term]	1	2	Q14690	1	136.7	134.3	146.5	136.5	154.8	104.3	4.9	7.3	190.5	195.8	205.8	11	21.6	15.8	5.2	14.8		24	[1591-1610]	Used
	FALSE	High	[K].LEEGEVAMGR.[V]	1xOxidation [M8]; 1xTMTpro [N-Term]	1	1	Q14690	0	60.1	69.7	64.8	66.6	72.8	59.4	11.4	10.4	107	100.9	100.1	6.8	14.2	11	9.5	15		20	[1227-1236]	Used
	FALSE	High	[R].LGPSVVGLAR.[Y]	1xTMTpro [N-Term]	1	1	Q14690	0																	Excluded by Method	15	[1343-1352]	Not Used
	FALSE	High	[R].IIDYSQMDELALLSLR.[T]	1xOxidation [M7]; 1xTMTpro [N-Term]	1	1	Q14690	0	24.9	27.5	30.5	25.2	33.1	18.3	0.6		43.2	45	46.2	2.2	5.5	4.9		3.4		53	[421-436]	Used
	FALSE	High	[K].LQVGQGVSLTLK.[T]	1xTMTpro [K12]; 1xTMTpro [N-Term]	1	1	Q14690	0	176.5	151.7	200.5	169	185.8	141.6	4.9	5.9	246.3	276.7	281	18.3	32.7	22.4	11.3	16.2		24	[970-981]	Used
	FALSE	High	[K].LSSDPEPK.[K]	1xTMTpro [K8]; 1xTMTpro [N-Term]	1	1	Q14690	0	135.8	121.5	134.5	128.2	136.4	98	9.4	5.5	189.6	168.3	198.2	7	19.1	14.1	3.7	12.7		29	[612-619]	Used
	FALSE	High	[R].QPESADDFDR.[L]	1xTMTpro [N-Term]	1	1	Q14690	0	26	23.2	31.4	22.1	29.5	27.9	2.3		38.5	38.4	48.1	2	5.5	3.7		4.6		17	[1601-1610]	Used
	FALSE	High	[K].QQPQKPQAQK.[R]	2xTMTpro [K5; K10]; 1xTMTpro [N-Term]	1	1	Q14690	0	76.9	71.1	84.8	81.8	80	69.5	5	3.5	127.9	124.8	114.3	5.2	18.1	5.5	4.2	8		9	[1458-1467]	Used
	FALSE	High	[K].QYQAGQTVTCFLK.[K]	1xMethylthio [C10]; 1xTMTpro [K13]; 1xTMTpro [N-Term]	1	1	Q14690	0	102.6	116.7	132.4	112.2	137.2	87.7	6	2.7	173.3	174	182.2	10.3	26.9	13.6	10.1	13.9		25	[1145-1157]	Used
	FALSE	High	[K].RTDVWSVYIDMTIK.[H]	1xOxidation [M11]; 1xTMTpro [K14]; 1xTMTpro [N-Term]	1	1	Q14690	1	40.8	39.7	44.8	43.1	47.3	33.8	9	6.9	39.6	39	45.1	12.3	24	22.4	4.9	9.4		17	[1794-1807]	Used
	FALSE	High	[K].SEKFQEAGELYNR.[M]	1xTMTpro [K3]; 1xTMTpro [N-Term]	1	1	Q14690	1																	Excluded by Method	8	[1704-1716]	Not Used
	FALSE	High	[R].SQAAASHR.[V]	1xTMTpro [N-Term]	1	1	Q14690	0	134.5	130.6	149.1	131.7	153.2	110	3.9	2.8	207.1	212.2	214.2	16.6	23.7	15.4	6.3	12.1		45	[1739-1746]	Used
	FALSE	High	[K].TKDGLEVAVLPHNIR.[A]	1xTMTpro [K2]; 1xTMTpro [N-Term]	1	1	Q14690	1	253.8	211.8	255.4	230.3	254.4	177.3	10.1	6.5	315.9	341.9	328.9	12.9	22.1	14.5	12.5	8.1		12	[647-661]	Used
	FALSE	High	[K].TISFREEQEK.[L]	1xTMTpro [K10]; 1xTMTpro [N-Term]	1	1	Q14690	1																	Excluded by Method	11	[1648-1657]	Not Used
	FALSE	High	[R].TSIIEAQYLR.[Y]	1xTMTpro [N-Term]	1	2	Q14690	0	57.4	54.4	73	224.3	57.9	42.2	7.3	4.8	58	57.1	58.6	5.7		7.3	3.6	11.8		37	[437-446]	Used
	FALSE	High	[K].TTEPGVTGLLLAVEGPAAK.[R]	1xTMTpro [K19]; 1xTMTpro [N-Term]	1	2	Q14690	0	54.5	53.9	62.4	59.9	49.3	37.2	1.9		76.6	71.4	81.1	3.4	14.8	6.3	5.5	5.7		61	[982-1000]	Used
	FALSE	High	[K].VEDPEINSIQDIK.[E]	1xTMTpro [K13]; 1xTMTpro [N-Term]	1	1	Q14690	0																	Excluded by Method	14	[1310-1322]	Not Used
	FALSE	High	[R].VFYTGQVVK.[V]	1xTMTpro [K9]; 1xTMTpro [N-Term]	1	2	Q14690	0	195.3	183.4	233.1	201.1	199	150.2	15.1	11	289.8	278.5	290.9	13.8	35.8	21.3	14.7	15		27	[585-593]	Used
	FALSE	High	[K].VGQYLNCIVEK.[V]	1xMethylthio [C7]; 1xTMTpro [K11]; 1xTMTpro [N-Term]	1	2	Q14690	0	179.5	203.1	235.1	197.4	228.6	159.6	8.7	5.5	307.5	281.6	292	15.5	33.1	18.1	12.2	12.5		34	[235-245]	Used
	FALSE	High	[R].VKDYGCIVK.[F]	1xMethylthio [C6]; 2xTMTpro [K2; K9]; 1xTMTpro [N-Term]	1	1	Q14690	1	162.6	144.3	178.9	157.1	186	116.5	2.8	4.8	252.1	238.2	227.9	10.7	28.2	17	6.6	16.1		10	[552-560]	Used
	FALSE	High	[R].VLCLSQSEGR.[V]	1xMethylthio [C3]; 1xTMTpro [N-Term]	1	1	Q14690	0																	No Quan Values	39	[692-701]	Not Used
	FALSE	High	[R].VLLCDPEAK.[K]	1xMethylthio [C4]; 1xTMTpro [K9]; 1xTMTpro [N-Term]	1	1	Q14690	0	88.3	88.7	97.1	87.5	111.6	82.7	4.7	3	144.4	117	133.3	5.7	8.6	8.1	4.9	3		30	[507-515]	Used
	FALSE	High	[K].VTNVDEEK.[Q]	1xTMTpro [K8]; 1xTMTpro [N-Term]	1	1	Q14690	0	132.6	132.6	163.3	141.7	143.9	103.8	15.2	12.7	158.7	149.8	156.7	24.2	26.2	15.1	12.8	9.5		10	[783-790]	Used
	FALSE	High	[K].VTNVDEEKQR.[M]	1xTMTpro [K8]; 1xTMTpro [N-Term]	1	1	Q14690	1	29.5	28.1	34.7	26.9	35.6	18.6	1.4		36.8	48	39.8	3.9	5.3	2.7	2.1	0.7		50	[783-792]	Used
	FALSE	High	[K].VTPNEGLTVSFPFGK.[I]	1xTMTpro [K15]; 1xTMTpro [N-Term]	1	2	Q14690	0	18	18.2	21.8	20.6	27.2	13.6	0.1		32.6	27.2	25.2		4.1			3.8		100	[1240-1254]	Used
	FALSE	High	[K].VVVLNCEPSK.[E]	1xMethylthio [C6]; 1xTMTpro [K10]; 1xTMTpro [N-Term]	1	1	Q14690	0	64.3	79.4	101.1	84.2	95.4	76	4.9	2.5	136.9	128.4	125.9	9.5	21.2	7.6	4.4	8.3		47	[594-603]	Used
	FALSE	High	[K].VVVLNCEPSKER.[M]	1xMethylthio [C6]; 1xTMTpro [K10]; 1xTMTpro [N-Term]	1	1	Q14690	1	104.5	83.7	108.9	96	113.6	80.7	9.3	4.3	151.9	134.1	150.1	9.6	23.3	16.3	6.1	10.8		21	[594-605]	Used
	FALSE	High	[K].WLEVEIAPDIR.[G]	1xTMTpro [N-Term]	1	1	Q14690	0	55.7	67.9	68.5	64.1	75.1	58.2	11.3	6	92.3	83	83.1	7.8	11.8	5.4	10.3	11.8		28	[1165-1175]	Used
	FALSE	High	[R].YHDIEPGAVVK.[G]	1xTMTpro [K11]; 1xTMTpro [N-Term]	1	2	Q14690	0	139.5	126.3	155.7	128.6	163.3	108.5	5.3	7.9	224.5	221.1	209.6	12.7	31.3	16.2	7.7	17.5		41	[447-457]	Used
	FALSE	High	[K].YHIGDEVK.[C]	1xTMTpro [K8]; 1xTMTpro [N-Term]	1	1	Q14690	0	171.5	152.6	186.8	174.5	209.3	125	9	6	290.6	257.7	278.6	9.6	28.5	10.6	6.2	11.5		29	[497-504]	Used
	FALSE	High	[K].YLPISHPR.[F]	1xTMTpro [N-Term]	1	2	Q14690	0	243.1	203.7	253.9	249.7	273.8	183.8	6.9	11.6	335.9	328.8	324.4	14.8	36.5	20.2	16.4	25.7		23	[1103-1110]	Used
FALSE	High	P21333	Filamin-A OS=Homo sapiens OX=9606 GN=FLNA PE=1 SV=4	34	63	74	60	280.6	7386.6	6540.4	8047.9	6426.2	8839.6	4970.7	1344.6	1038.1	1771.9	2156.4	1972.5	456.5	961.6	463.6	324	348.6
	Checked	Confidence	Annotated Sequence	Modifications	# Proteins	# PSMs	Master Protein Accessions	# Missed Cleavages	Abundance: 130N, sample 1	Abundance: 127C, sample 2	Abundance: 132N, sample 3	Abundance: 127N, sample 4	Abundance: 129N, sample 5	Abundance: 131N, sample 6	Abundance: 133N, sample 7	Abundance: 131C, sample 8	Abundance: 129C, sample 9	Abundance: 134N, sample 10	Abundance: 126, sample 11	Abundance: 130C, sample 12	Abundance: 128N, sample 13	Abundance: 132C, sample 14	Abundance: 133C, sample 15	Abundance: 128C, sample 16	Quan Info	Ions Score (by Search Engine): Mascot	Positions in Proteins	Quan Usage
	FALSE	High	[R].AEAGVPAEFSIWTR.[E]	1xTMTpro [N-Term]	1	1	P21333	0	190.4	176.4	217.5	169.2	210	131.3	33.4	26	55.6	66.7	62	13.2	23.7	15.2	5	7.4		43	[2251-2264]	Used
	FALSE	High	[R].AEFTVETR.[S]	1xTMTpro [N-Term]	1	1	P21333	0																	Excluded by Method	5	[302-309]	Not Used
	FALSE	High	[K].AEGPGLSR.[T]	1xTMTpro [N-Term]	1	1	P21333	0																	Excluded by Method	13	[877-884]	Not Used
	FALSE	High	[K].AEISFEDR.[K]	1xTMTpro [N-Term]	1	1	P21333	0																	Excluded by Method	37	[2281-2288]	Not Used
	FALSE	High	[K].AFGPGLQGGSAGSPAR.[F]	1xTMTpro [N-Term]	1	2	P21333	0	110.6	96.6	117.9	90.6	117.5	83.8	15.8	16.5	25.9	35.9	36.4	7.3	17.6	6		1.7		57	[1072-1087]	Used
	FALSE	High	[K].AGNNMLLVGVHGPR.[T]	1xOxidation [M5]; 1xTMTpro [N-Term]	1	1	P21333	0	74.6	66.7	87.5	298.6	77	46.5	7.8	8.6	25.6	26.5	23	2.3	43.5	5.6		2.3		38	[2585-2598]	Used
	FALSE	High	[K].AGVAPLQVK.[V]	1xTMTpro [K9]; 1xTMTpro [N-Term]	1	1	P21333	0	394.7	378.6	428.3	360.1	486.7	289.2	71.6	54.5	76.8	99.4	84.7	18.9	46.3	23.7	10.2	7.9		17	[1478-1486]	Used
	FALSE	High	[K].AHVVPCFDASK.[V]	1xMethylthio [C6]; 1xTMTpro [K11]; 1xTMTpro [N-Term]	1	1	P21333	0	318.5	259	321.3	239.8	354.1	202.8	43.8	38.7	71.7	102.2	68.6	19	35.5	17.8	9.7	10.8		13	[1152-1162]	Used
	FALSE	High	[K].ASGPGLNTTGVPASLPVEFTIDAK.[D]	1xTMTpro [K24]; 1xTMTpro [N-Term]	1	1	P21333	0	164.7	153.2	173.4	143.8	199.6	102.7	30.1	19.4	34.7	42.9	35.8	10.4	14.3	7.1	5.9	1.1		19	[1550-1573]	Used
	FALSE	High	[K].ATCAPQHGAPGPGPADASK.[V]	1xMethylthio [C3]; 1xTMTpro [K19]; 1xTMTpro [N-Term]	1	1	P21333	0	226.1	201.4	242.7	178.3	284.6	156.5	42.1	28.2	36.4	48.1	47.2	15.9	21.2	11.4	2.1			46	[2541-2559]	Used
	FALSE	High	[R].AWGPGLEGGVVGK.[S]	1xTMTpro [K13]; 1xTMTpro [N-Term]	1	1	P21333	0	260.4	245.4	287.7	238.4	352.1	195.1	63.7	56.8	61.3	79.8	72.1	19.6	29.6	17.9	33.6	25.6		31	[581-593]	Used
	FALSE	High	[R].AYGPGIEPTGNMVK.[K]	1xOxidation [M12]; 1xTMTpro [K14]; 1xTMTpro [N-Term]	1	1	P21333	0	102.2	95	127.8	87.9	105	67.3	5	5.5	74.3	76.4	58.8	4.4	16	5	5.7	4.4		16	[286-299]	Used
	FALSE	High	[K].CAPGVVGPAEADIDFDIIR.[N]	1xMethylthio [C1]; 1xTMTpro [N-Term]	1	1	P21333	0	74.4	75.2	101.1	63.8	115.8	60.5	15.2	8.8	18.7	20.1	19.4	4.1	6.9	3.5	2.9	1.2		67	[810-828]	Used
	FALSE	High	[K].CSGPGLER.[A]	1xMethylthio [C1]; 1xTMTpro [N-Term]	1	1	P21333	0																	Excluded by Method	22	[1165-1172]	Not Used
	FALSE	High	[K].DAGEGGLSLAIEGPSK.[A]	1xTMTpro [K16]; 1xTMTpro [N-Term]	1	1	P21333	0	37.9	43.5	43.6	42.4	50.7	28.9	10.5	8.7	6.2	10.5	10.7	4.8	4.5	4.9		0.9		102	[1892-1907]	Used
	FALSE	High	[K].DAGEGLLAVQITDPEGKPK.[K]	2xTMTpro [K17; K19]; 1xTMTpro [N-Term]	1	1	P21333	0	172.9	149.4	198.2	152.5	220.3	123	37.5	21	31.7	33.4	31.8	11.7	25.2	8.7	7.3	4.1		49	[1574-1592]	Used
	FALSE	High	[R].DAPQDFHPDR.[V]	1xTMTpro [N-Term]	1	1	P21333	0	113.3	100.1	120.2	93.2	139.9	85.3	16.1	16.7	19	23.4	21.5	4.8	12.2	4.9	2.5	1.2		49	[665-674]	Used
	FALSE	High	[K].DGSCGVAYVVQEPGDYEVSVK.[F]	1xMethylthio [C4]; 1xTMTpro [K21]; 1xTMTpro [N-Term]	1	1	P21333	0	187.1	159.6	211.5	158.6	236.1	121.5	34.9	20.1	24.3	48	43.3	10.7	28.4	12.5	4	7.5		46	[2290-2310]	Used
	FALSE	High	[K].DKGEYTLVVK.[W]	2xTMTpro [K2; K10]; 1xTMTpro [N-Term]	1	1	P21333	1	244.8	185	254.8	189.1	289.8	153.8	32.8	31.5	35.5	50.5	47.7	17.7	24.9	12.4	4.6	4.7		30	[2622-2631]	Used
	FALSE	High	[K].DLAEDAPWKK.[I]	2xTMTpro [K9; K10]; 1xTMTpro [N-Term]	3	1	P21333; O75369; Q14315	1	161.1	104.5	151.9	124.1	169.1	117.6	23.2	15.4	32.2	44.4	31.7	9.8	12.3	10.6	2.3	5.2	Shared	12	[34-43]	Not Used
	FALSE	High	[R].EAGAGGLAIAVEGPSK.[A]	1xTMTpro [K16]; 1xTMTpro [N-Term]	1	1	P21333	0	233.6	219.2	269.4	205.1	306.7	162.5	48.8	32.2	55.2	65.3	55.4	10.8	33.2	14.3	11.4	14		41	[2265-2280]	Used
	FALSE	High	[R].EATTEFSVDAR.[A]	1xTMTpro [N-Term]	1	2	P21333	0	62.3	49.5	63.7	53.4	72.1	36.5	5.8	9.6	13.6	16	16.2	2	4.2	3.8		1.9		48	[1273-1283]	Used
	FALSE	High	[R].EGPYSISVLYGDEEVPR.[S]	1xTMTpro [N-Term]	1	1	P21333	0	95.6	73.3	103	88.9	119.8	60.5	17.9	13.8	16.8	16.8	19.2	4	6.4	4.7				39	[1516-1532]	Used
	FALSE	High	[K].ETGEHLVHVK.[K]	1xTMTpro [K10]; 1xTMTpro [N-Term]	1	1	P21333	0	283.1	221.2	280.7	198.1	313.7	156	42.1	31.8	58	55.4	62.1	17.2	31.5	15.5	4.3	8.7		15	[2015-2024]	Used
	FALSE	High	[R].FGGEHVPNSPFQVTALAGDQPSVQPPLR.[S]	1xTMTpro [N-Term]	1	1	P21333	0	43.7	45.7	48.2	40.3	58.3	38.6	5.7	6.3	8.3	11.2	5.2		4.7					29	[1726-1753]	Used
	FALSE	High	[K].FNEEHIPDSPFVVPVASPSGDAR.[R]	1xTMTpro [N-Term]	1	1	P21333	0	111.9	95.2	117	89.9	131.9	70.9	23.6	12.6	18.2	22.6	19.2	3	6.4	4.6	2.8	1		79	[2311-2333]	Used
	FALSE	High	[R].GAGSYTIMVLFADQATPTSPIR.[V]	1xOxidation [M8]; 1xTMTpro [N-Term]	1	1	P21333	0																	Excluded by Method	9	[842-863]	Not Used
	FALSE	High	[R].GAGTGGLGLAVEGPSEAK.[M]	1xTMTpro [K18]; 1xTMTpro [N-Term]	1	1	P21333	0	139.9	106.7	168.4	116.9	171.8	98.2	23.4	17.7	20.5	32.8	21.5	7.4	22.6	5.5	3.6	7.6		82	[1382-1399]	Used
	FALSE	High	[K].GEITGEVR.[M]	1xTMTpro [N-Term]	1	1	P21333	0	83.8	73.4	93.2	63	105.9	60.5	14.9	8		4.7	2		1.7					32	[1802-1809]	Used
	FALSE	High	[K].GKLDVQFSGLTK.[G]	2xTMTpro [K2; K12]; 1xTMTpro [N-Term]	1	1	P21333	1																	No Quan Values	22	[905-916]	Not Used
	FALSE	High	[K].GLVEPVDVVDNADGTQTVNYVPSR.[E]	1xTMTpro [N-Term]	1	3	P21333	0	128.4	121.2	162.4	122	156.8	89.5	25.9	14.5	22.2	25.3	24	8.2	16.3	6	3.6	0.2		61	[1492-1515]	Used
	FALSE	High	[K].GTVEPQLEAR.[G]	1xTMTpro [N-Term]	1	1	P21333	0	26.4	19.7	26.8	22.4	28.7	15.9	5	2.1	2.6	4.4	4.7		1.8			1.1		40	[428-437]	Used
	FALSE	High	[K].KGEITGEVR.[M]	1xTMTpro [K1]; 1xTMTpro [N-Term]	1	1	P21333	1																	Excluded by Method	12	[1801-1809]	Not Used
	FALSE	High	[R].IANLQTDLSDGLR.[L]	1xTMTpro [N-Term]	1	1	P21333	0	20.1	29.6	30.3	55.1	64.9	39.1	6.9	8.7	6.9	7.4	8.8	2.9	5.2	3.9	7.6	4.8		38	[64-76]	Used
	FALSE	High	[K].LDVQFSGLTK.[G]	1xTMTpro [K10]; 1xTMTpro [N-Term]	1	1	P21333	0	251.1	241.4	316.8	219.1	318.5	195.2	45.8	31.4	107.4	135.2	126.7	19.8	70.5	18.5	13.3	19.2		18	[907-916]	Used
	FALSE	High	[K].IECDDKGDGSCDVR.[Y]	2xMethylthio [C3; C11]; 1xTMTpro [K6]; 1xTMTpro [N-Term]	2	1	P21333; Q14315	1	124	84.1	126	89.5	143.2	73.8	17.2	15.4	21.8	26.7	24.7	6.1	12.2	6	4.1	9.8	Shared	2	[621-634]	Not Used
	FALSE	High	[K].IPEISIQDMTAQVTSPSGK.[T]	1xOxidation [M9]; 1xTMTpro [K19]; 1xTMTpro [N-Term]	1	1	P21333	0	60.2	55.3	74.3	18	26	17.6	5	5.3	54.6	50.9	47.2	4.8	4.2	4.4	4.4	3.4		6	[2166-2184]	Used
	FALSE	High	[K].LPQLPITNFSR.[D]	1xTMTpro [N-Term]	1	2	P21333	0	34.1	34.3	35.6	29.4	32.8	18.7	2.5	2.2	24.1	22.5	21.4	2.9	2.8	5.5	2.8	0.4		29	[180-190]	Used
	FALSE	High	[K].LQVEPAVDTSGVQCYGPGIEGQGVFR.[E]	1xMethylthio [C14]; 1xTMTpro [N-Term]	1	1	P21333	0	114.2	106.6	128.7	90.3	146	85.1	23.3	19.1	21.1	27.5	24.8	5.6	14.7	4.4	3.4	4.5		84	[1247-1272]	Used
	FALSE	High	[K].IVGPSGAAVPCK.[V]	1xMethylthio [C11]; 1xTMTpro [K12]; 1xTMTpro [N-Term]	1	2	P21333	0	167.6	158.1	175.3	134.9	202.8	121.2	33	26.9	31.4	41	32.8	7.1	20.2	11.3	6.9	6.4		51	[1008-1019]	Used
	FALSE	High	[K].LVSIDSK.[A]	1xTMTpro [K7]; 1xTMTpro [N-Term]	3	1	P21333; O75369; Q14315	0	195.9	165	230.3	152.7	212.5	142.7	33.5	28.1	37.9	46.4	33.1	9.2	16	10.1	4.7	4.4	Shared	33	[121-127]	Not Used
	FALSE	High	[K].MDCQECPEGYR.[V]	1xOxidation [M1]; 2xMethylthio [C3; C6]; 1xTMTpro [N-Term]	1	1	P21333	0	97.1	103.7	123.5	92.4	131.3	74.6	17.9	15.3	22.3	31.6	26.5	5.9	10.8	8.2	7.4	8.2		27	[2474-2484]	Used
	FALSE	High	[R].SAGQGEVLVYVEDPAGHQEEAK.[V]	1xTMTpro [K22]; 1xTMTpro [N-Term]	1	2	P21333	0	160.5	146.1	168.5	150.5	218.6	112.1	24.7	23.3	28.4	37.1	36.9	6.7	16.6	8.6		4.3		81	[310-331]	Used
	FALSE	High	[K].SPFEVYVDK.[S]	1xTMTpro [K9]; 1xTMTpro [N-Term]	1	1	P21333	0	266.4	245	294.9	245.1	342.1	188.5	36.3	26.2	129.6	132.1	144.3	23.5	35.5	22.7	13.3	11.9		10	[368-376]	Used
	FALSE	High	[K].SPFEVYVDKSQGDASK.[V]	2xTMTpro [K9; K16]; 1xTMTpro [N-Term]	1	1	P21333	1																	Excluded by Method	18	[368-383]	Not Used
	FALSE	High	[K].SPFSVAVSPSLDLSK.[I]	1xTMTpro [K15]; 1xTMTpro [N-Term]	1	1	P21333	0	131.8	109.8	146.5	109.2	156.5	93.7	26.3	15.9	26.8	32.1	25.8	5.7	9.8	11.6	4.5			26	[959-973]	Used
	FALSE	High	[R].SPYTVTVGQACNPSACR.[A]	2xMethylthio [C11; C16]; 1xTMTpro [N-Term]	1	1	P21333	0	107.5	87.6	114.3	83.3	105.7	72.6	22.5	14	30.2	37.8	34.8	9.6	15	9.9	11	12.6		34	[468-484]	Used
	FALSE	High	[K].TGVAVNKPAEFTVDAK.[H]	2xTMTpro [K7; K16]; 1xTMTpro [N-Term]	1	2	P21333	0	560.7	474.5	563	446.3	639.8	332	85.2	63	90	113.3	112.9	27.6	47.3	22.9	13.1	14.5		46	[685-700]	Used
	FALSE	High	[R].TGVELGKPTHFTVNAK.[A]	2xTMTpro [K7; K16]; 1xTMTpro [N-Term]	1	1	P21333	0	116.4	80.9	117.4	70.9	111.1	69.5	25.5	14	40.8	44.8	28.5	20.9	26.1	16.1	6.8	7.1		11	[885-900]	Used
	FALSE	High	[R].TPCEEILVK.[H]	1xMethylthio [C3]; 1xTMTpro [K9]; 1xTMTpro [N-Term]	1	1	P21333	0																	Excluded by Method	15	[2599-2607]	Not Used
	FALSE	High	[R].VANPSGNLTETYVQDR.[G]	1xTMTpro [N-Term]	1	2	P21333	0	114.7	92.7	114.5	81.1	111.6	69.1	99.5	92.8	52.2	55.2	62.8	10.3	23.3	4.5	82.6	89.4		46	[1297-1312]	Used
	FALSE	High	[K].VAQPTITDNKDGTVTVR.[Y]	1xTMTpro [K10]; 1xTMTpro [N-Term]	1	2	P21333	1	77.5	47.6	81.5	61.4	76.1	48.4	10.7	7.3	20.2	23.2	18.4	5.4	13	4.7	3.9	2		27	[1815-1831]	Used
	FALSE	High	[K].VEPGLGADNSVVR.[F]	1xTMTpro [N-Term]	1	1	P21333	0	62.9	70.1	79.8	67.8	88.4	52.7	15.7	11.1	32.9	34.8	41	9.4	20.3	14.8	3.5	4.7		45	[1020-1032]	Used
	FALSE	High	[K].VGTECGNQK.[V]	1xMethylthio [C5]; 1xTMTpro [K9]; 1xTMTpro [N-Term]	1	2	P21333	0	185.7	174.7	208.5	155	209.8	133.2	36.4	26.3	56.9	68.6	65.6	18.9	33.2	16.9	5.2	6.5		36	[570-578]	Used
	FALSE	High	[K].VHSPSGALEECYVTEIDQDKYAVR.[F]	1xMethylthio [C11]; 1xTMTpro [K20]; 1xTMTpro [N-Term]	1	1	P21333	1	83.1	73.7	79.1	57.3	90.2	40	9.9	9.1	33.7	41.1	32.9	9.1	12.6	8.8	3.7	6.2		54	[2368-2391]	Used
	FALSE	High	[R].VQVQDNEGCPVEALVK.[D]	1xMethylthio [C9]; 1xTMTpro [K16]; 1xTMTpro [N-Term]	1	1	P21333	0	65.1	64.1	68.8	58	86.5	48.7	8.2	7.6	13.8	14.1	14.6	3.6	11.1	5.7		0.6		21	[709-724]	Used
	FALSE	High	[K].VTAQGPGLEPSGNIANK.[T]	1xTMTpro [K17]; 1xTMTpro [N-Term]	1	1	P21333	0	59.4	58.6	57.7	50	76.9	36	8.6	4.9	8.9	11.9	9.6	2.4	5.5	2.3				33	[384-400]	Used
	FALSE	High	[R].VTGDDSMR.[M]	1xOxidation [M7]; 1xTMTpro [N-Term]	1	1	P21333	0																	Excluded by Method	15	[1952-1959]	Not Used
	FALSE	High	[K].VTVLFAGQHIAK.[S]	1xTMTpro [K12]; 1xTMTpro [N-Term]	1	1	P21333	0	57.7	36.8	60.3	38.2	61.1	31.5	9.6	8.7	15.2	13.6	11.6		1.9	2.8		4.3		23	[356-367]	Used
	FALSE	High	[R].YAPSEAGLHEMDIR.[Y]	1xOxidation [M11]; 1xTMTpro [N-Term]	1	1	P21333	0	168.2	146.9	187.2	147.4	212.5	105.7	26	22.8	24.1	36.6	33	9.3	25.2	8.8	2.6	5.1		64	[1832-1845]	Used
	FALSE	High	[K].YGGQPVPNFPSK.[L]	1xTMTpro [K12]; 1xTMTpro [N-Term]	1	1	P21333	0	200.7	176.2	204	175.6	241.3	129.1	33.7	25.4	32.3	46.2	50	9.5	21	14.8	5.4	10.2		8	[1235-1246]	Used
	FALSE	High	[K].YNEQHVPGSPFTAR.[V]	1xTMTpro [N-Term]	1	1	P21333	0	248.1	232.8	248.9	202.8	278.7	150.5	44	33.6	41.8	55.8	50.3	15.3	28.2	15.8	3.5	5.1		18	[1938-1951]	Used
	FALSE	High	[K].YTPVQQGPVGVNVTYGGDPIPK.[S]	1xTMTpro [K22]; 1xTMTpro [N-Term]	1	1	P21333	0	94.5	82.8	102.4	80.7	105.2	68.4	14	13.1	13.8	23.9	18.7	2.7	9.2	5.2		1.7		75	[937-958]	Used
FALSE	High	Q92616	eIF-2-alpha kinase activator GCN1 OS=Homo sapiens OX=9606 GN=GCN1 PE=1 SV=6	28	69	77	69	292.6	5596.4	4479.8	5774.9	4052	4308.3	3271.9	909.3	587.5	6197.7	6600.8	6060.8	1035.2	2323.1	1178	658.9	1195.4
	Checked	Confidence	Annotated Sequence	Modifications	# Proteins	# PSMs	Master Protein Accessions	# Missed Cleavages	Abundance: 130N, sample 1	Abundance: 127C, sample 2	Abundance: 132N, sample 3	Abundance: 127N, sample 4	Abundance: 129N, sample 5	Abundance: 131N, sample 6	Abundance: 133N, sample 7	Abundance: 131C, sample 8	Abundance: 129C, sample 9	Abundance: 134N, sample 10	Abundance: 126, sample 11	Abundance: 130C, sample 12	Abundance: 128N, sample 13	Abundance: 132C, sample 14	Abundance: 133C, sample 15	Abundance: 128C, sample 16	Quan Info	Ions Score (by Search Engine): Mascot	Positions in Proteins	Quan Usage
	FALSE	High	[K].ADYTSHLR.[S]	1xTMTpro [N-Term]	1	1	Q92616	0	110.3	94	126.2	85.5	99	67.3	25	14.5	133.6	159.1	147.2	26.5	54.1	32.9	15.8	33		38	[2184-2191]	Used
	FALSE	High	[K].AGQQALR.[Q]	1xTMTpro [N-Term]	1	1	Q92616	0																	Excluded by Method	18	[1557-1563]	Not Used
	FALSE	High	[K].AGSVELLGAMAYCAPK.[Q]	1xOxidation [M10]; 1xMethylthio [C13]; 1xTMTpro [K16]; 1xTMTpro [N-Term]	1	1	Q92616	0	87.8	66.6	85.6	76.4	77.7	46	14	11	81.8	92.4	89	14.9	47.8	16	9.5	22.2		12	[1515-1530]	Used
	FALSE	High	[K].ALADENEFVR.[D]	1xTMTpro [N-Term]	1	1	Q92616	0																	Excluded by Method	9	[1785-1794]	Not Used
	FALSE	High	[K].ALCDPLEEVR.[E]	1xMethylthio [C3]; 1xTMTpro [N-Term]	1	1	Q92616	0	68	61.8	71	52.7	50.2	42.6	10.1	6.5	83.6	91.5	78.5	14.5	22.3	17	7.4	14.7		52	[2013-2022]	Used
	FALSE	High	[K].ALGLVIR.[L]	1xTMTpro [N-Term]	1	1	Q92616	0																	Excluded by Method	10	[2286-2292]	Not Used
	FALSE	High	[R].ALQAAIQQLAEAQPEATAK.[N]	1xTMTpro [K19]; 1xTMTpro [N-Term]	1	2	Q92616	0	127.5	114.1	124.7	105.5	113	83.9	22.2	15.8	128.6	152.1	139.6	20.2	48.1	33.9	15.1	29.3		41	[69-87]	Used
	FALSE	High	[K].ALQDSNR.[G]	1xTMTpro [N-Term]	1	1	Q92616	0																	Excluded by Method	27	[2355-2361]	Not Used
	FALSE	High	[R].ALVAVLLSR.[T]	1xTMTpro [N-Term]	1	1	Q92616	0																	No Quan Values	19	[568-576]	Not Used
	FALSE	High	[K].ASLLDPVPEVR.[T]	1xTMTpro [N-Term]	1	1	Q92616	0	96.8	76.8	87.6	74.1	62.3	46.5	11.8	10.2	97.3	109.4	103.8	15.1	39.2	21.8	10.4	19.8		37	[1664-1674]	Used
	FALSE	High	[R].ASPNTPPGR.[V]	1xTMTpro [N-Term]	1	1	Q92616	0	30.3	27	37.1	25.5	28.5	20.3	3.4	8.5	27.8	28.9	33.5	6.7	10.7	7.5		11		12	[1018-1026]	Used
	FALSE	High	[R].AYSDQAIVNLLK.[M]	1xTMTpro [K12]; 1xTMTpro [N-Term]	1	1	Q92616	0	185.7	150.6	174.2	121	130.5	95.7	33.6	18.2	204.3	230.4	200.8	34.9	78.4	35.4	22.4	43.9		23	[2610-2621]	Used
	FALSE	High	[K].CLQTLLDTK.[F]	1xMethylthio [C1]; 1xTMTpro [K9]; 1xTMTpro [N-Term]	1	1	Q92616	0	229.5	188.3	261.7	149.2	159	118.5	35.2	17.2	276.1	286.7	278	29.7	93.6	44.9	21.8	44.5		21	[1595-1603]	Used
	FALSE	High	[R].DAVLYFSESLVPTAR.[K]	1xTMTpro [N-Term]	1	1	Q92616	0	92.8	69.3	89.6	58	55.6	50.6	11	8.1	96.7	97	90.6	12.4	30.6	14.3	9.7	13.5		48	[1997-2011]	Used
	FALSE	High	[K].DLAPYLPSVTPGLK.[A]	1xTMTpro [K14]; 1xTMTpro [N-Term]	1	1	Q92616	0	86.1	74.7	92.3	64.6	76	62.7	14.4	9.7	101	115.5	105.2	15.4	38.3	12.8	15.1	18.7		33	[1650-1663]	Used
	FALSE	High	[K].DLPEGAVK.[G]	1xTMTpro [K8]; 1xTMTpro [N-Term]	1	1	Q92616	0	136.6	109.2	140	114.8	94.6	85.3	24.8	17.1	152.6	173.4	167.2	28.3	66.6	27	22	44.1		16	[41-48]	Used
	FALSE	High	[R].EAADDCAK.[A]	1xMethylthio [C6]; 1xTMTpro [K8]; 1xTMTpro [N-Term]	1	1	Q92616	0	220.8	183	222	125.8	135.1	104.6	26.3	14.1	209.5	228.5	219.2	32.8	72.8	29.6	21.1	41.4		19	[1477-1484]	Used
	FALSE	High	[R].EEFAIMQTPAGELYDK.[S]	1xOxidation [M6]; 1xTMTpro [K16]; 1xTMTpro [N-Term]	1	1	Q92616	0	122	94	114.4	85.5	87.8	67.6	24.2	11.6	133.7	158.7	157.1	19.5	48.9	22.4	14.2	34		29	[761-776]	Used
	FALSE	High	[R].EGVLTGSPEQKEEAAK.[A]	2xTMTpro [K11; K16]; 1xTMTpro [N-Term]	1	2	Q92616	1	278.9	187.7	262.9	176.5	178	153.8	46.5	19.8	293.4	341.7	263.5	41.4	101.4	52.2	26	54.4		40	[2270-2285]	Used
	FALSE	High	[R].EILSELGK.[C]	1xTMTpro [K8]; 1xTMTpro [N-Term]	1	1	Q92616	0	75.2	63.5	111.8	52.8	50.4	51.4	12.1	6.8	77.7	100.4	61	7.2	19.6	15.3	7.5	9		28	[28-35]	Used
	FALSE	High	[R].FVIQGAGAK.[V]	1xTMTpro [K9]; 1xTMTpro [N-Term]	1	2	Q92616	0																	No Quan Values	39	[2410-2418]	Not Used
	FALSE	High	[K].GAAYGLAGLVK.[G]	1xTMTpro [K11]; 1xTMTpro [N-Term]	1	1	Q92616	0	48.6	41.7	63.4	49.3	48.5	37.3	9.5	8.8	64.9	71.4	69.5	9.3	25.3	12.8	7.7	12.4		62	[1396-1406]	Used
	FALSE	High	[K].GEHVPGFCLPK.[K]	1xMethylthio [C8]; 1xTMTpro [K11]; 1xTMTpro [N-Term]	1	1	Q92616	0	222.9	189.8	219.8	156.9	176.7	133.6	28.1	19.3	289.1	268.5	267.9	34.8	94.7	42.8	17.2	45.8		20	[2248-2258]	Used
	FALSE	High	[K].GLAGHLK.[S]	1xTMTpro [K7]; 1xTMTpro [N-Term]	1	1	Q92616	0																	Excluded by Method	8	[302-308]	Not Used
	FALSE	High	[K].GLGILSLK.[Q]	1xTMTpro [K8]; 1xTMTpro [N-Term]	1	1	Q92616	0	33.3	25.5	50.7	26.1	29.6	29.8	6.2	2.5	45.3	57.7	39.9	8.1	15.4	12.7	5.9	7.9		48	[1407-1414]	Used
	FALSE	High	[K].GIKEEVQLTSK.[Q]	2xTMTpro [K3; K11]; 1xTMTpro [N-Term]	1	1	Q92616	1	190.7	105.5	216.7	107.5	122.8	126.2	30.9	16.9	193.9	250.3	143.5	29.1	67.7	40.4	26.5	30.4		20	[819-829]	Used
	FALSE	High	[R].GLMELHMVLPAPDTDEK.[N]	2xOxidation [M3; M7]; 1xTMTpro [K17]; 1xTMTpro [N-Term]	1	1	Q92616	0	65.7	55.7	66.9	49.3	66.1	39.8	10.3	6.6	78.1	83.6	68	15.6	30	16.6	11.9	21.5		16	[1105-1121]	Used
	FALSE	High	[K].HAVDGAVK.[K]	1xTMTpro [K8]; 1xTMTpro [N-Term]	1	1	Q92616	0	120.3	120.7	150.2	106.2	123.3	76.1	10.5	13.5	193.5	167.1	175.9	27.3	56.2	23.8	19.2	38.1		30	[160-167]	Used
	FALSE	High	[R].HLDQIIPR.[M]	1xTMTpro [N-Term]	1	1	Q92616	0	92	70.6	82.4	57.3	70.1	51.7	7.3	8.7	96.1	103.5	95.9	14.3	38.1	14.8	8.5	13.5		50	[705-712]	Used
	FALSE	High	[R].KALCDPLEEVR.[E]	1xMethylthio [C4]; 1xTMTpro [K1]; 1xTMTpro [N-Term]	1	2	Q92616	1																	Excluded by Method	15	[2012-2022]	Not Used
	FALSE	High	[R].KGAAYGLAGLVK.[G]	2xTMTpro [K1; K12]; 1xTMTpro [N-Term]	1	1	Q92616	1	20.4	18.4	16.9	16.3	9	9.7	2.7		14.4	16.8	20.2	2.3	6	3.8		4.3		14	[1395-1406]	Used
	FALSE	High	[K].KLDAGNQLALIEELHK.[E]	2xTMTpro [K1; K16]; 1xTMTpro [N-Term]	1	1	Q92616	1	75.5	49.1	79.6	52.3	57.8	49.5	19.1	10.4	82.7	85.2	78	9.3	29.5	17.8	5.8	19.4		26	[2222-2237]	Used
	FALSE	High	[K].KQVFTSEK.[F]	2xTMTpro [K1; K8]; 1xTMTpro [N-Term]	1	1	Q92616	1	110.8	97.5	126.7	89.4	92.3	61.8	17	9.4	154.4	156	137.3	25.8	49.9	21.3	10.4	29.5		9	[522-529]	Used
	FALSE	High	[K].LAHGLLEELK.[T]	1xTMTpro [K10]; 1xTMTpro [N-Term]	1	1	Q92616	0	198.5	159.8	210.4	167.7	161.3	116.2	18.8	10.5	252.8	247.5	244.3	36.4	88	37.3	10.1	24.9		25	[600-609]	Used
	FALSE	High	[K].LASQADSTEQVDDTILT.[-]	1xTMTpro [N-Term]	1	1	Q92616	0	92	81.3	90.1	64.2	65.1	63.9	13.3	10.4	101.9	109.4	93.1	15	37.2	18.3	9.4	22.2		61	[2655-2671]	Used
	FALSE	High	[K].LDAGNQLALIEELHK.[E]	1xTMTpro [K15]; 1xTMTpro [N-Term]	1	1	Q92616	0	92.5	58.4	90.1	51.6	66.8	53.6	18.7	7.6	92.3	89.7	86.9	18.9	33.7	18	10.3	16.9		36	[2223-2237]	Used
	FALSE	High	[K].IDPEAFITR.[H]	1xTMTpro [N-Term]	1	1	Q92616	0	42.7	42.1	44.7	31.1	33.6	26	6.1	2.2	57.6	52.8	54.1	9.4	18.3	9.5	5.1	8.1		36	[696-704]	Used
	FALSE	High	[K].LGTPDEQLEMANCQAVILSVEDDTGHR.[I]	1xOxidation [M10]; 1xMethylthio [C13]; 1xTMTpro [N-Term]	1	1	Q92616	0																	No Quan Values	82	[2124-2150]	Not Used
	FALSE	High	[K].ILDVASLEVLNEVNRR.[S]	1xTMTpro [N-Term]	1	1	Q92616	1																	Excluded by Method	42	[2635-2650]	Not Used
	FALSE	High	[R].LIGNESK.[G]	1xTMTpro [K7]; 1xTMTpro [N-Term]	1	1	Q92616	0	98.5	62.4	85.7	63.6	72.8	47.4	21.4	12.2	78.9	86.3	71.4	14.8	26.7	13.9	11.9	17.9		14	[2241-2247]	Used
	FALSE	High	[R].LLKPECVLDK.[S]	1xMethylthio [C6]; 2xTMTpro [K3; K10]; 1xTMTpro [N-Term]	1	2	Q92616	0	121.6	83.4	142.9	90.9	94.3	83.3	21.9	10.4	157.9	175.2	131.8	21	48.8	21.5	15.6	28.4		6	[927-936]	Used
	FALSE	High	[K].LLSSLGGFK.[L]	1xTMTpro [K9]; 1xTMTpro [N-Term]	1	1	Q92616	0																	No Quan Values	29	[591-599]	Not Used
	FALSE	High	[R].LMEIYQEK.[L]	1xOxidation [M2]; 1xTMTpro [K8]; 1xTMTpro [N-Term]	1	1	Q92616	0	195.7	162.9	190.1	134	146.7	110.4	26.6	18.1	188.4	207.3	203.2	31.3	73.7	29.3	19.4	30.5		17	[1201-1208]	Used
	FALSE	High	[K].LSVADSQAEAK.[L]	1xTMTpro [K11]; 1xTMTpro [N-Term]	1	1	Q92616	0	54	47	52.6	45.2	43.1	29.8	10.2	5.5	78.5	70	77.4	14.7	23.7	10.8	5.7	15		56	[499-509]	Used
	FALSE	High	[K].LTEVLTDSHVK.[V]	1xTMTpro [K11]; 1xTMTpro [N-Term]	1	1	Q92616	0	151.5	103	159.4	100.6	100.5	70.1	24.2	17.3	135.1	160.6	128.6	38.5	71.4	52	15.7	25.2		27	[1543-1553]	Used
	FALSE	High	[K].IVVSNTPR.[T]	1xTMTpro [N-Term]	1	2	Q92616	0																	Excluded by Method	10	[1910-1917]	Not Used
	FALSE	High	[K].MAAQIIGNMYSLTDQK.[D]	2xOxidation [M1; M9]; 1xTMTpro [K16]; 1xTMTpro [N-Term]	1	1	Q92616	0	60	51.1	54.5	48.5	46.4	38	36.4	36	62	64.8	58.7	74.6	85.4	72	35.1	36.5		31	[1634-1649]	Used
	FALSE	High	[K].MTTETASEDDNFGTAQSNK.[A]	1xOxidation [M1]; 1xTMTpro [K19]; 1xTMTpro [N-Term]	1	1	Q92616	0	118.2	81.2	102.3	80.2	74.1	50.4	11.9	11.4	138.2	138.7	132.8	21.5	46.2	20.7	10.3	29.2		53	[1853-1871]	Used
	FALSE	High	[R].MTTQSPLNQSSMNAMGSLSVLSPDR.[V]	3xOxidation [M1; M12; M15]; 1xTMTpro [N-Term]	1	1	Q92616	0	79.1	62.4	83.6	54.8	70.9	44.1	8.9	3	76.5	76.1	69.7	10.4	22.9	10.7	5.8	11.1		66	[713-737]	Used
	FALSE	High	[R].QAAEVMGR.[L]	1xOxidation [M6]; 1xTMTpro [N-Term]	1	1	Q92616	0																	Excluded by Method	13	[1193-1200]	Not Used
	FALSE	High	[R].QAGAEALSQAVAR.[Y]	1xTMTpro [N-Term]	1	1	Q92616	0	56.4	54.4	51.8	50	50.8	42.1	8.8	5.5	86.2	64.6	71.6	6.7	19	14.5	8	13.3		47	[1177-1189]	Used
	FALSE	High	[R].QGEEVFQSLSK.[I]	1xTMTpro [K11]; 1xTMTpro [N-Term]	1	1	Q92616	0	194	170	224.8	156	191.6	127	28.6	21.1	216.6	210.8	201.4	25.6	65	28.1	22.4	26.2		23	[2624-2634]	Used
	FALSE	High	[K].QLDDEEVSEFALDGLK.[Q]	1xTMTpro [K16]; 1xTMTpro [N-Term]	1	1	Q92616	0																	No Quan Values	61	[2051-2066]	Not Used
	FALSE	High	[R].QIGSVIR.[N]	1xTMTpro [N-Term]	1	1	Q92616	0																	Excluded by Method	16	[1564-1570]	Not Used
	FALSE	High	[K].QLSSCLPNIVPK.[L]	1xMethylthio [C5]; 1xTMTpro [K12]; 1xTMTpro [N-Term]	1	2	Q92616	0	140.2	126.2	124.7	120.4	112.2	72.3	18.5	11.2	128.8	134.2	130.5	17.3	48.1	27.3	9.5	21.5		20	[1531-1542]	Used
	FALSE	High	[K].QQEMMAALTDAIQDK.[K]	2xOxidation [M4; M5]; 1xTMTpro [K15]; 1xTMTpro [N-Term]	1	1	Q92616	0	50.6	45.3	51.3	42.3	47.7	34.2	10	6.9	57.9	56.7	59.1	14.3	24.3	11.8	11.2	14.1		33	[1415-1429]	Used
	FALSE	High	[K].QQEMMAALTDAIQDKK.[N]	2xOxidation [M4; M5]; 2xTMTpro [K15; K16]; 1xTMTpro [N-Term]	1	1	Q92616	1	85.6	74.6	94.2	76.9	104.7	64.8	20	20.3	126.3	157.2	141.3	26.1	66.5	25.1	16.8	20.4		20	[1415-1430]	Used
	FALSE	High	[K].SALLDFYMK.[N]	1xOxidation [M8]; 1xTMTpro [K9]; 1xTMTpro [N-Term]	1	1	Q92616	0	162.3	135.8	164.7	119.9	126.9	104.3	24.2	19.8	200.5	202.8	211.1	27	67.7	32.7	24.6	38.2		20	[221-229]	Used
	FALSE	High	[R].SDTQLVVR.[Q]	1xTMTpro [N-Term]	1	1	Q92616	0	26.6	22.2	20.3	17.2	19.9	20.2	2.5	4.1	27.8	22	23	8.1	10.6	7.7	5.4	4.6		14	[1894-1901]	Used
	FALSE	High	[R].SGAAQGLAEVMAGLGVEK.[L]	1xOxidation [M11]; 1xTMTpro [K18]; 1xTMTpro [N-Term]	1	1	Q92616	0	60.9	50	53.5	37.8	41.6	31.1	13.7	5.4	62.9	67.6	73.8	17.1	29.5	14.5	11.2	18.1		47	[1714-1731]	Used
	FALSE	High	[K].SIIQSAQQDSIK.[K]	1xTMTpro [K12]; 1xTMTpro [N-Term]	1	2	Q92616	0	169.1	150.5	195.2	120.9	144.8	111.7	39.6	23.9	132.1	146.6	135	28.9	62.3	35.3	22.7	29.1		14	[777-788]	Used
	FALSE	High	[K].SIIQSAQQDSIKK.[A]	2xTMTpro [K12; K13]; 1xTMTpro [N-Term]	1	1	Q92616	1	81.3	58.4	92.2	58.1	88.3	47	14.8	11.5	80.8	83.1	75.2	13.1	34.5	17.1	12	23.9		24	[777-789]	Used
	FALSE	High	[R].SLVSGLIR.[L]	1xTMTpro [N-Term]	1	1	Q92616	0																	Excluded by Method	22	[2192-2199]	Not Used
	FALSE	High	[K].SPLAAPR.[I]	1xTMTpro [N-Term]	1	1	Q92616	0																	Excluded by Method	15	[890-896]	Not Used
	FALSE	High	[R].VDENGPELLPR.[V]	1xTMTpro [N-Term]	1	1	Q92616	0	40.5	40.2	41	37.4	37.2	30.5	7.3	4.1	46.7	38.1	49.9	6.3	14.3	3.6	4.6	4.7		40	[1027-1037]	Used
	FALSE	High	[K].VDIAPHVR.[D]	1xTMTpro [N-Term]	1	1	Q92616	0	204.7	146.5	192.2	132.3	123.1	99	29.5	13.6	202.8	212	207	26.5	82.5	38.7	16	41.8		35	[1746-1753]	Used
	FALSE	High	[R].VISESPPDQWEAR.[C]	1xTMTpro [N-Term]	1	1	Q92616	0	31	28.6	28.5	24.5	16.5	13.5	4.9	4.5	32.2	33	35.5	4.8	14	5.9	5.2	7.1		42	[1222-1234]	Used
	FALSE	High	[R].VVLPYLVPK.[L]	1xTMTpro [K9]; 1xTMTpro [N-Term]	1	1	Q92616	0	39.3	27.3	38.4	28.7	19	15.2	5.4	2.2	42.7	41.8	41	7.9	16.3	7.4		4.1		21	[2075-2083]	Used
	FALSE	High	[R].YSSDVQEMILSSATADRIPIAVSGVR.[G]	1xOxidation [M8]; 1xTMTpro [N-Term]	1	1	Q92616	1	21	19.9	21.4	18.6	14.5	13.8	6.9	3.8	23.1	26.3	22.9	3.9	7.3	4.3	3.9	6		39	[2505-2530]	Used
FALSE	High	P11388	DNA topoisomerase 2-alpha OS=Homo sapiens OX=9606 GN=TOP2A PE=1 SV=3	38	60	92	50	174.3	9109.6	8273.7	9896.7	9415.6	10734.3	7284.7	613.3	572.5	4385	4397.4	4361.8	502.4	555.7	608.7	444.2	516.2
	Checked	Confidence	Annotated Sequence	Modifications	# Proteins	# PSMs	Master Protein Accessions	# Missed Cleavages	Abundance: 130N, sample 1	Abundance: 127C, sample 2	Abundance: 132N, sample 3	Abundance: 127N, sample 4	Abundance: 129N, sample 5	Abundance: 131N, sample 6	Abundance: 133N, sample 7	Abundance: 131C, sample 8	Abundance: 129C, sample 9	Abundance: 134N, sample 10	Abundance: 126, sample 11	Abundance: 130C, sample 12	Abundance: 128N, sample 13	Abundance: 132C, sample 14	Abundance: 133C, sample 15	Abundance: 128C, sample 16	Quan Info	Ions Score (by Search Engine): Mascot	Positions in Proteins	Quan Usage
	FALSE	High	[K].AQVQLNKK.[C]	2xTMTpro [K7; K8]; 1xTMTpro [N-Term]	1	1	P11388	1																	Excluded by Method	15	[419-426]	Not Used
	FALSE	High	[R].AYDIAGSTK.[D]	1xTMTpro [K9]; 1xTMTpro [N-Term]	1	1	P11388	0																	Excluded by Method	8	[243-251]	Not Used
	FALSE	High	[K].DKLDETGNSLK.[V]	2xTMTpro [K2; K11]; 1xTMTpro [N-Term]	1	1	P11388	1	212.4	159.4	206.5	190.1	225.4	157.4	6.8	11.4	95.1	100.2	82.9	5.7	4.8	10.3	4.1	8.5		20	[277-287]	Used
	FALSE	High	[R].DPALNSGVSQKPDPAK.[T]	2xTMTpro [K11; K16]; 1xTMTpro [N-Term]	1	2	P11388	0	186.1	168.8	189	180.1	214.6	151.8	9.3	8	97	100.3	96.8	28.7	37.8	34.7	9	12.2		23	[1444-1459]	Used
	FALSE	High	[K].EKQDEQVGLPGK.[G]	2xTMTpro [K2; K12]; 1xTMTpro [N-Term]	1	1	P11388	1	356.5	309.3	369.4	349.8	419	293.2	18.2	14.6	154.3	163.4	163.4	13.7	17.9	15.3	14.4	23.4		25	[1185-1196]	Used
	FALSE	High	[K].ELILFSNSDNER.[S]	1xTMTpro [N-Term]	2	4	P11388; Q02880	0	415.7	407.1	450.3	443.7	522.3	330.5	29.5	24.8	276.7	267.1	266.2	23.1	35.3	29.6	29.7	23.5	Shared	58	[702-713]	Not Used
	FALSE	High	[R].EIVNNIR.[R]	1xTMTpro [N-Term]	1	1	P11388	0																	Excluded by Method	9	[871-877]	Not Used
	FALSE	High	[K].EQELDTLK.[R]	1xTMTpro [K8]; 1xTMTpro [N-Term]	1	1	P11388	0	288.2	308.7	407.8	357.6	406.5	285.5	16.4	19.4	170.6	166.9	173.1	20.4	16.3	24.4	9	13.6		18	[1152-1159]	Used
	FALSE	High	[K].EQELDTLKR.[K]	1xTMTpro [K8]; 1xTMTpro [N-Term]	1	1	P11388	1	172.8	163.8	224.1	178.4	240.6	135.3	9.1	9.6	91	90.1	83.8	10.3	9.2	13.1	7.9	6.7		14	[1152-1160]	Used
	FALSE	High	[K].EQVLEPMLNGTEK.[T]	1xOxidation [M7]; 1xTMTpro [K13]; 1xTMTpro [N-Term]	1	2	P11388	0	289.8	251.1	246.8	298.2	343.4	246.6	124.4	101.8	113.8	122.4	119.8	33.3	29.9	26.6	107.6	107.4		16	[937-949]	Used
	FALSE	High	[R].EVTFVPGLYK.[I]	1xTMTpro [K10]; 1xTMTpro [N-Term]	2	3	P11388; Q02880	0	608.5	563.4	669	729.2	860.4	561.8	44.4	44.8	376.2	349.3	383.9	29.6	46.9	42.4	32.6	37.8	Shared	37	[74-83]	Not Used
	FALSE	High	[K].EYFADMK.[R]	1xOxidation [M6]; 1xTMTpro [K7]; 1xTMTpro [N-Term]	1	1	P11388	0	262.3	237.3	280.5	273	291.8	190.4	9.1	10.8	110	107.4	118.5	9.8	8.4	14.8	6.3	7.7		19	[626-632]	Used
	FALSE	High	[RK].EYHTDTTVK.[F]	1xTMTpro [K9]; 1xTMTpro [N-Term]	2	1	P11388; Q02880	0	71.6	96.7	107.6	98.7	118.2	69.7	0.4	2.9	52.4	49.7	55.3	3.7	2.3	5.9	3	2	Shared	56	[959-967]	Not Used
	FALSE	High	[K].FLYDDNQR.[V]	1xTMTpro [N-Term]	2	1	P11388; Q02880	0	95.3	106	110.6	111.2	139.2	93.3	8.9	6.9	60.8	61.2	56.1	6.5	5.5	5.8	5.8	4.2	Shared	45	[828-835]	Not Used
	FALSE	High	[K].FTVETASR.[E]	1xTMTpro [N-Term]	1	1	P11388	0	44.9	44.6	51.1	50.2	58.8	32.6	0.7		19.4	19.3	20.3	0.6		3.3		1.4		38	[177-184]	Used
	FALSE	High	[K].GESDDFHMDFDSAVAPR.[A]	1xOxidation [M8]; 1xTMTpro [N-Term]	1	2	P11388	0	223.2	215.1	264	242.7	268.1	181.6	10.5	12.4	126.8	126.8	133.4	14	9.3	15.5	8.8	12.3		40	[1493-1509]	Used
	FALSE	High	[K].GFQQISFVNSIATSK.[G]	1xTMTpro [K15]; 1xTMTpro [N-Term]	1	2	P11388	0	216.6	214.4	231.9	230.6	258.6	184	4.1	9.1	112.7	103.4	94.8	11.4	7.1	14.8	7.1	8.8		18	[307-321]	Used
	FALSE	High	[K].GLGTSTSK.[E]	1xTMTpro [K8]; 1xTMTpro [N-Term]	1	2	P11388	0	74.3	28.4	75.3	50.8	77.9	54.3	3.4	4.7	28.5	31.9	18.3	0.7	0.7	4	2.8	3.8		26	[615-622]	Used
	FALSE	High	[K].GIPVVEHK.[V]	1xTMTpro [K8]; 1xTMTpro [N-Term]	2	3	P11388; Q02880	0	532.6	450.4	610.7	542.1	637.2	471.8	41.7	42.1	323.9	351.2	327.9	45.3	47.9	54.1	32.9	38	Shared	17	[124-131]	Not Used
	FALSE	High	[R].GYDSDPVK.[A]	1xTMTpro [K8]; 1xTMTpro [N-Term]	1	1	P11388	0	227.4	211.6	236.8	217.8	255.1	175.1	18.6	11.4	104.4	93.5	91.1	11.7	20	9.4	6.9	8.9		9	[1081-1088]	Used
	FALSE	High	[R].HVDYVADQIVTK.[L]	1xTMTpro [K12]; 1xTMTpro [N-Term]	1	1	P11388	0	282.8	208.6	246.3	246	267.7	201.2	10.1	8.2	107.4	106.7	121.7	9.4	12	9.9	5.1	13.9		41	[325-336]	Used
	FALSE	High	[R].KEWLLGMLGAESAK.[L]	1xOxidation [M7]; 2xTMTpro [K1; K14]; 1xTMTpro [N-Term]	1	1	P11388	1	67.2	67.3	78.8	79.1	85.9	55.3	6.9	3.1	34.6	28.8	39.5	4.5	4.5	4	2.6	3.7		47	[1034-1047]	Used
	FALSE	High	[R].KSPSDLWK.[E]	2xTMTpro [K1; K8]; 1xTMTpro [N-Term]	2	1	P11388; Q02880	1																	Excluded by Method	11	[1161-1168]	Not Used
	FALSE	High	[K].KYDTVLDILR.[D]	1xTMTpro [K1]; 1xTMTpro [N-Term]	1	1	P11388	1	187.3	160.3	231.8	183.9	250.9	150.7	17.6	10.9	97.8	90.5	100.3	8.2	9.5	12.3	8.4	4.9		13	[1011-1020]	Used
	FALSE	High	[K].LDDANDAGGR.[N]	1xTMTpro [N-Term]	1	2	P11388	0	142	125.2	131.9	137.7	147.7	96.6	10.1	5.8	69.4	67.4	66.1	3.7	16.4	9.8	3.1	3.1		29	[441-450]	Used
	FALSE	High	[K].LDETGNSLK.[V]	1xTMTpro [K9]; 1xTMTpro [N-Term]	1	1	P11388	0	301.7	282.3	317.3	293	343.6	218.5	16.8	13.1	150.8	138.3	141.8	13.8	17	15.5	11.6	11.3		17	[279-287]	Used
	FALSE	High	[K].IKNENTEGSPQEDGVELEGLK.[Q]	2xTMTpro [K2; K21]; 1xTMTpro [N-Term]	1	2	P11388	1	273.3	262.7	319.1	303.7	348.8	235.3	8.7	14.5	122.9	127.1	115.8	7.7	8.4	10.4	7.5	14.6		84	[1239-1259]	Used
	FALSE	High	[R].LLFPPKDDHTLK.[F]	2xTMTpro [K6; K12]; 1xTMTpro [N-Term]	1	1	P11388	1	281.4	234.8	277.4	268.2	306	210.2	16.3	17.6	129.6	135.3	128.3	13.2	17.6	15.7	14.4	20.8		0	[816-827]	Used
	FALSE	High	[K].IIIENKPK.[K]	2xTMTpro [K6; K8]; 1xTMTpro [N-Term]	1	2	P11388	0	754.2	660.3	813.3	768	938.9	608.5	30.3	31.4	349.1	357.4	348.7	33.6	33.5	40.2	19.8	25.9		11	[1063-1070]	Used
	FALSE	High	[R].LMDGEEPLPMLPSYK.[N]	2xOxidation [M2; M10]; 1xTMTpro [K15]; 1xTMTpro [N-Term]	1	1	P11388	0	134.2	97.6	121.9	188.3	124.6	83.9	11.1	11.7	60.2	60.7	62.1	10.9	6.9	15.1	10.6	15.8		14	[879-893]	Used
	FALSE	High	[K].IMIMTDQDQDGSHIK.[G]	2xOxidation [M2; M4]; 1xTMTpro [K15]; 1xTMTpro [N-Term]	2	4	P11388; Q02880	0	442.4	471.5	566.5	528.9	637.8	403.4	43.5	34.9	320.5	322.6	339.6	35.4	51.6	33.6	30.8	51.5	Shared	29	[536-550]	Not Used
	FALSE	High	[K].IVGLQYK.[K]	1xTMTpro [K7]; 1xTMTpro [N-Term]	2	2	P11388; Q02880	0	224.7	205	227.3	246.7	263.4	165.9	7.7	14.6	130.4	120.6	136.6	12.6	8.3	13.5	11.7	13.5	Shared	9	[513-519]	Not Used
	FALSE	High	[K].MQSLDKDIVALMVR.[R]	2xOxidation [M1; M12]; 1xTMTpro [K6]; 1xTMTpro [N-Term]	1	1	P11388	1																	Excluded by Method	1	[228-241]	Not Used
	FALSE	High	[K].NENTEGSPQEDGVELEGLK.[Q]	1xTMTpro [K19]; 1xTMTpro [N-Term]	1	2	P11388	0	49.1	50.3	60.3	65.4	61.5	44.2	5.3	5.2	36.5	33.5	32.4	0.8	5.8	9.7		3.7		81	[1241-1259]	Used
	FALSE	High	[K].NKQEMAFYSLPEFEEWK.[S]	1xOxidation [M5]; 2xTMTpro [K2; K17]; 1xTMTpro [N-Term]	1	1	P11388	1																	Excluded by Method	9	[583-599]	Not Used
	FALSE	High	[R].NSTECTLILTEGDSAK.[T]	1xMethylthio [C5]; 1xTMTpro [K16]; 1xTMTpro [N-Term]	1	1	P11388	0	103.5	97.4	119.8	114.8	133.3	85.6	3.4	6.2	40.3	48	44.4	0.6		4.5	3.5			106	[451-466]	Used
	FALSE	High	[K].NYEDEDSLK.[T]	1xTMTpro [K9]; 1xTMTpro [N-Term]	1	2	P11388	0	357.4	356.1	394.3	423.5	437.1	275.2	14.3	13.1	163.6	162.1	183.1	14.8	2.6	18	10.2	4.7		48	[521-529]	Used
	FALSE	High	[K].QDEQVGLPGK.[G]	1xTMTpro [K10]; 1xTMTpro [N-Term]	1	1	P11388	0	278.4	266.2	300.3	284.7	328.2	232.8	16.3	17.3	126.1	132.2	113.7	12.8	15.2	16.4	10.7	6.2		59	[1187-1196]	Used
	FALSE	High	[K].QIMENAEINNIIK.[I]	1xOxidation [M3]; 1xTMTpro [K13]; 1xTMTpro [N-Term]	2	2	P11388; Q02880	0	97.6	95.7	95.5	102.4	122.2	84.6	3.5	6.7	68.1	54.5	56.2	0.7	4.3	7.3	4.1	5.2	Shared	22	[500-512]	Not Used
	FALSE	High	[K].QTTLAFKPIK.[K]	2xTMTpro [K7; K10]; 1xTMTpro [N-Term]	1	2	P11388	0	333.3	271.2	337	301.9	340.3	260.8	25	16.4	153	146.1	155.2	22.6	23.6	23.1	13.3	17.9		17	[1277-1286]	Used
	FALSE	High	[K].QTWMDNMGR.[A]	2xOxidation [M4; M7]; 1xTMTpro [N-Term]	1	1	P11388	0																	Excluded by Method	11	[192-200]	Not Used
	FALSE	High	[R].RAYDIAGSTK.[D]	1xTMTpro [K10]; 1xTMTpro [N-Term]	1	1	P11388	1	198.2	166.3	187.7	195.2	217.4	154.1	5.5	6.4	102.1	95	88.2	12.4	12.4	8.4	10	3.3		42	[242-251]	Used
	FALSE	High	[K].RDPALNSGVSQKPDPAK.[T]	2xTMTpro [K12; K17]; 1xTMTpro [N-Term]	1	1	P11388	1	241.6	210	298.5	257	286.4	217.9	12.3	13.3	93.5	120.6	103.3	8.6	5.1	10.7	4.5	9		26	[1443-1459]	Used
	FALSE	High	[R].RLMDGEEPLPMLPSYK.[N]	2xOxidation [M3; M11]; 1xTMTpro [K16]; 1xTMTpro [N-Term]	1	1	P11388	1	152.3	136.8	164.8	157.3	164.1	119.4	11.7	12.8	77.6	86.1	79.2	9.2	20.7	13.4	10.9	6.9		44	[878-893]	Used
	FALSE	High	[K].SFGSTCQLSEK.[F]	1xMethylthio [C6]; 1xTMTpro [K11]; 1xTMTpro [N-Term]	1	1	P11388	0	98.5	87.4	100.4	102.2	101.5	73.5	3.7	4.5	41.7	51.3	49.2	7.8	4.9	5.8	2.7			58	[387-397]	Used
	FALSE	High	[K].SKGESDDFHMDFDSAVAPR.[A]	1xOxidation [M10]; 1xTMTpro [K2]; 1xTMTpro [N-Term]	1	1	P11388	1	242.8	221.5	256.6	237.8	270.5	171	16	8.5	127.6	131.1	129.6	10.7	19.1	13.7	7.4	8.1		7	[1491-1509]	Used
	FALSE	High	[R].SIPSMVDGLKPGQR.[K]	1xOxidation [M5]; 1xTMTpro [K10]; 1xTMTpro [N-Term]	1	2	P11388	0	303.3	278.7	333.4	300.6	362.5	240.5	13.7	10.6	149	142.6	130.5	15.5	12	20.4	6.3	10.8		2	[714-727]	Used
	FALSE	High	[K].SQSSTSTTGAK.[K]	1xTMTpro [K11]; 1xTMTpro [N-Term]	1	1	P11388	0	67.2	75.6	66.8	67.8	75.6	56.2		1.5	31.3	26.9	38.4	2.3	2.8		3.5			68	[1423-1433]	Used
	FALSE	High	[K].SVVSDLEADDVK.[G]	1xTMTpro [K12]; 1xTMTpro [N-Term]	1	2	P11388	0	325.1	312	405.5	361.9	404	294.2	31.9	28	194.1	205.7	195.8	22.3	40.4	24.1	24	34.3		44	[1374-1385]	Used
	FALSE	High	[K].SVVSDLEADDVKGSVPLSSSPPATHFPDETEITNPVPK.[K]	2xTMTpro [K12; K38]; 1xTMTpro [N-Term]	1	1	P11388	1	77.4	61.6	76.7	74.7	92.3	46.2	5.6	3	38	40	44.5	7	3.8	5.5	5.9	4.8		5	[1374-1411]	Used
	FALSE	High	[R].SYVDMYLK.[D]	1xOxidation [M5]; 1xTMTpro [K8]; 1xTMTpro [N-Term]	1	1	P11388	0	337.3	352.3	401	389.6	447.1	302.7	19.4	27	175.6	163.8	165.9	17.4	13.9	26.5	17.1	22		14	[269-276]	Used
	FALSE	High	[K].TLAVSGLGVVGR.[D]	1xTMTpro [N-Term]	1	2	P11388	0	41.3	29.2	39.5	37.7	47.6	30	12.3	10.9	19.8	17.4	22.1	8.1	15.8	9.9	7.5	8.4		69	[467-478]	Used
	FALSE	High	[K].TQMAEVLPSPR.[G]	1xOxidation [M3]; 1xTMTpro [N-Term]	1	3	P11388	0	262.6	250.1	289.1	274.8	304.8	205.2	10.6	10.7	128.9	127.5	129.3	7.3	10.6	14.1	4.6	10.4		31	[1205-1215]	Used
	FALSE	High	[R].TWTQTYK.[E]	1xTMTpro [K7]; 1xTMTpro [N-Term]	1	1	P11388	0	80.1	77.2	86.7	79.4	90	59.9	3.6	3.7	36.9	32.8	38.6	6.3	5.9	5.3		2		29	[930-936]	Used
	FALSE	High	[K].VFLNGNK.[L]	1xTMTpro [K7]; 1xTMTpro [N-Term]	1	2	P11388	0																	No Quan Values	3	[255-261]	Not Used
	FALSE	High	[K].VIHEQVNHR.[W]	1xTMTpro [N-Term]	1	1	P11388	0																	No Quan Values	37	[288-296]	Not Used
	FALSE	High	[R].WEVCLTMSEK.[G]	1xOxidation [M7]; 1xMethylthio [C4]; 1xTMTpro [K10]; 1xTMTpro [N-Term]	1	2	P11388	0	303.3	298.6	349.3	321.7	386.9	265.8	34.3	25.8	183.1	177.2	172.5	40.2	45.6	55	28.1	22.1		32	[297-306]	Used
	FALSE	High	[K].YDTVLDILR.[D]	1xTMTpro [N-Term]	1	2	P11388	0																	Excluded by Method	18	[1012-1020]	Not Used
	FALSE	High	[KR].YGVFPLR.[G]	1xTMTpro [N-Term]	2	1	P11388; Q02880	0																	Excluded by Method	14	[481-487]	Not Used
	FALSE	High	[K].YSGPEDDAAISLAFSK.[K]	1xTMTpro [K16]; 1xTMTpro [N-Term]	1	2	P11388	0	278.3	263.6	307.8	280.5	309.5	201.2	10	18.1	121.1	119.6	125.5	10.1	8.1	5.2	7.2	13		39	[640-655]	Used
FALSE	High	Q9UPN3	Microtubule-actin cross-linking factor 1, isoforms 1/2/3/5 OS=Homo sapiens OX=9606 GN=MACF1 PE=1 SV=4	11	56	58	56	837.8	5484	5065.5	6315.3	1982.8	2972.2	1539.1	379.5	394.5	2526.7	2594.7	2501.3	248.3	520.8	269.9	315.5	278.7
	Checked	Confidence	Annotated Sequence	Modifications	# Proteins	# PSMs	Master Protein Accessions	# Missed Cleavages	Abundance: 130N, sample 1	Abundance: 127C, sample 2	Abundance: 132N, sample 3	Abundance: 127N, sample 4	Abundance: 129N, sample 5	Abundance: 131N, sample 6	Abundance: 133N, sample 7	Abundance: 131C, sample 8	Abundance: 129C, sample 9	Abundance: 134N, sample 10	Abundance: 126, sample 11	Abundance: 130C, sample 12	Abundance: 128N, sample 13	Abundance: 132C, sample 14	Abundance: 133C, sample 15	Abundance: 128C, sample 16	Quan Info	Ions Score (by Search Engine): Mascot	Positions in Proteins	Quan Usage
	FALSE	High	[R].AELVAISSSEDEGNLR.[F]	1xTMTpro [N-Term]	1	1	Q9UPN3	0	99	93.6	115.1	61.2	87.7	57.9	31.7	35	48.4	48.8	42.3	17.3	36.2	15.7	37.4	33.9		35	[572-587]	Used
	FALSE	High	[K].AFVESQQK.[S]	1xTMTpro [K8]; 1xTMTpro [N-Term]	1	1	Q9UPN3	0	62.8	50.1	61.7	20.2	25.3	16.4	2.6	5.7	27.5	27.1	21.5	9.1	5.9	6.8	4	5.7		23	[1359-1366]	Used
	FALSE	High	[K].AGINQNMDAVTEELQAK.[T]	1xOxidation [M7]; 1xTMTpro [K17]; 1xTMTpro [N-Term]	1	1	Q9UPN3	0	105.3	93.4	103.9	21.9	40.6	20.5	7.2	6.3	39.9	43	43.6		6.9	3.5	3	3.3		52	[4990-5006]	Used
	FALSE	High	[K].AGNELLESSAGDDASSLR.[S]	1xTMTpro [N-Term]	1	1	Q9UPN3	0	113.4	86.9	114.7	34.3	54.6	28.1	4.2	3.1	40.3	46.6	48.1	2.7	10.3		3.6	1.8		46	[6286-6303]	Used
	FALSE	High	[R].AQQEVLQALEPQVDYLR.[N]	1xTMTpro [N-Term]	1	1	Q9UPN3	0	78.8	72.4	95.3	22.2	32.7	16	3.7	4.6	31.2	36.8	31.5	4	5.5			0.3		45	[5059-5075]	Used
	FALSE	High	[R].ATSFATVVK.[D]	1xTMTpro [K9]; 1xTMTpro [N-Term]	1	1	Q9UPN3	0																	Excluded by Method	30	[3670-3678]	Not Used
	FALSE	High	[K].DCDVQGLEHDMEEINAR.[W]	1xOxidation [M11]; 1xMethylthio [C2]; 1xTMTpro [N-Term]	1	1	Q9UPN3	0	42.4	30.3	35.4	11	23	9.1	1.9		18.8	13.2	16.4							44	[5308-5324]	Used
	FALSE	High	[R].DENYYQLEELAFR.[V]	1xTMTpro [N-Term]	1	1	Q9UPN3	0																	Excluded by Method	3	[496-508]	Not Used
	FALSE	High	[K].DIEGFMEENQTK.[L]	1xOxidation [M6]; 1xTMTpro [K12]; 1xTMTpro [N-Term]	1	1	Q9UPN3	0	105.3	103	116.7	28.2	44.6	26	40.5	35.2	42.2	40.1	46.6	1.1	4.2	3.2	33.1	39.8		29	[3679-3690]	Used
	FALSE	High	[R].DIMEIEGEPAPDHR.[H]	1xOxidation [M3]; 1xTMTpro [N-Term]	1	1	Q9UPN3	0	112	103.7	120.1	27.5	49	22.5	1.5	3.9	33.4	46	43.8	2.8	3.3					39	[4067-4080]	Used
	FALSE	High	[K].DLQDDIQNR.[A]	1xTMTpro [N-Term]	1	1	Q9UPN3	0																	Excluded by Method	10	[3661-3669]	Not Used
	FALSE	High	[R].DQEPIPQNIDR.[V]	1xTMTpro [N-Term]	1	2	Q9UPN3	0	69	71.6	84.6	23.8	35.3	18.6	6.2	1.5	36.5	35.8	36.9	2.2	4.9			1.8		28	[6905-6915]	Used
	FALSE	High	[R].DSVLFSVADR.[L]	1xTMTpro [N-Term]	1	1	Q9UPN3	0																	Excluded by Method	13	[1006-1015]	Not Used
	FALSE	High	[R].DTDSLQSQIEDVR.[L]	1xTMTpro [N-Term]	1	1	Q9UPN3	0	88.9	77.3	93.5	13	36.1	16.1	4	2.8	36.3	33	27.9		8.1	4.3		2.5		60	[5156-5168]	Used
	FALSE	High	[K].ELEEAVTSALQQETEK.[S]	1xTMTpro [K16]; 1xTMTpro [N-Term]	1	1	Q9UPN3	0	118	138.3	167.5	29.4	60.9	25.8	3.5	3.7	47	42.8	48.7		8					51	[3723-3738]	Used
	FALSE	High	[R].EMFSQLADLDDELDGMGAIGR.[D]	2xOxidation [M2; M16]; 1xTMTpro [N-Term]	1	1	Q9UPN3	0																	No Quan Values	78	[5135-5155]	Not Used
	FALSE	High	[R].ENLEQAFEVAER.[L]	1xTMTpro [N-Term]	1	1	Q9UPN3	0	158	233.6	214.5	152.6	125.7	108	5.4	15.1	165.5	154.7	155.8	3.8	15.7	9.2	9.8	2.5		50	[253-264]	Used
	FALSE	High	[K].EQYEALQEETR.[V]	1xTMTpro [N-Term]	1	1	Q9UPN3	0																	No Quan Values	48	[3708-3718]	Not Used
	FALSE	High	[R].EVEEELATSGGQSPTGEQIPQFQQR.[Q]	1xTMTpro [N-Term]	1	2	Q9UPN3	0	161.5	130.1	183.4	38.9	62.7	22.4	6.5	3.9	66.8	71.5	63.1	2.6	10.2					70	[5580-5604]	Used
	FALSE	High	[R].FVTISGQK.[V]	1xTMTpro [K8]; 1xTMTpro [N-Term]	1	1	Q9UPN3	0	55.2	58.7	62.9	35.4	49.5	30.7	25.5	19.9	58.4	64.4	63	56.8	57.8	64.8	54.3	57.9		7	[3941-3948]	Used
	FALSE	High	[K].GGSSPETLPSLLK.[R]	1xTMTpro [K13]; 1xTMTpro [N-Term]	1	1	Q9UPN3	0	196.5	181.3	239.2	71.6	98.5	44.6	15	15.7	89	87.6	92.8	8.9	20.3	9.9	10.2	9.4		9	[3911-3923]	Used
	FALSE	High	[R].IAEQEHTQEDLQQLR.[S]	1xTMTpro [N-Term]	1	1	Q9UPN3	0	83.7	78.3	88.5	26.1	46.3	25.2	0.1	4.3	33.3	31.1	33.3	1.6	6.2			1		42	[1091-1105]	Used
	FALSE	High	[K].LDIEASEAECR.[H]	1xMethylthio [C10]; 1xTMTpro [N-Term]	1	1	Q9UPN3	0	31.7	33.2	35.5	7.7	18.8	6.1	1.3		13.4	14.3	13.7	1.9	1.6					62	[5179-5189]	Used
	FALSE	High	[K].LGGVLHER.[Q]	1xTMTpro [N-Term]	1	1	Q9UPN3	0																	Excluded by Method	24	[4449-4456]	Not Used
	FALSE	High	[R].LLDAEDVDVPSPDEK.[S]	1xTMTpro [K15]; 1xTMTpro [N-Term]	1	1	Q9UPN3	0	176	163.9	203.4	37.2	86.1	38.6	7.4	9.3	75	70.8	59.8	2	9.3		4.9	0.9		22	[270-284]	Used
	FALSE	High	[K].LNHQGELMLK.[K]	1xOxidation [M8]; 1xTMTpro [K10]; 1xTMTpro [N-Term]	1	1	Q9UPN3	0	134.5	114.9	142.2	78.3	87	55.1	15.7	13.1	84.7	97.2	79.8	13.6	23	10.8	10.3	16.6		5	[6173-6182]	Used
	FALSE	High	[R].LQAALASTQQFQQMFDELR.[T]	1xOxidation [M14]; 1xTMTpro [N-Term]	1	1	Q9UPN3	0																	No Quan Values	29	[4793-4811]	Not Used
	FALSE	High	[R].LQSQLQENEEFQK.[S]	1xTMTpro [K13]; 1xTMTpro [N-Term]	1	1	Q9UPN3	0	77.1	67.9	83.9	26.5	41.1	19.8	5.1	4.6	32.8	33	35.1	5.7	7.5	8.7	4.5	1.8		37	[4834-4846]	Used
	FALSE	High	[K].ITGQLESLESR.[W]	1xTMTpro [N-Term]	1	1	Q9UPN3	0																	Excluded by Method	23	[5423-5433]	Not Used
	FALSE	High	[R].MESQLSASKPTGGLPETAR.[E]	1xOxidation [M1]; 1xTMTpro [K9]; 1xTMTpro [N-Term]	1	1	Q9UPN3	0																	Excluded by Method	38	[6351-6369]	Not Used
	FALSE	High	[R].MLSSSDAITQEFMDLR.[T]	2xOxidation [M1; M13]; 1xTMTpro [N-Term]	1	1	Q9UPN3	0	84.3	76.7	93.9	19.5	31	18.3	6.8	3.6	36.5	30.7	31.2	2.7	7.7			1.1		83	[1374-1389]	Used
	FALSE	High	[K].NDECVLEDNSQR.[T]	1xMethylthio [C4]; 1xTMTpro [N-Term]	1	1	Q9UPN3	0																	No Quan Values	38	[889-900]	Not Used
	FALSE	High	[R].QEFIDGILASK.[F]	1xTMTpro [K11]; 1xTMTpro [N-Term]	1	1	Q9UPN3	0	197.4	184.4	226.3	65.3	108	51.4	10.3	8.2	85.7	94.5	97	9.2	26	11	6.1	3.4		23	[7064-7074]	Used
	FALSE	High	[K].QLEDILVLAK.[Q]	1xTMTpro [K10]; 1xTMTpro [N-Term]	1	1	Q9UPN3	0	94.7	105.3	113.1	23.8	42.2	15.3	3.3	2.4	43.1	40.5	43.7	2.4	1.8					17	[5447-5456]	Used
	FALSE	High	[K].QLQEELAEHQVPVEK.[L]	1xTMTpro [K15]; 1xTMTpro [N-Term]	1	1	Q9UPN3	0																	Excluded by Method	49	[4046-4060]	Not Used
	FALSE	High	[K].QISEQLNALNK.[A]	1xTMTpro [K11]; 1xTMTpro [N-Term]	1	1	Q9UPN3	0	357.8	344.9	442.7	151.8	216.8	119.3	27.6	33.4	144.2	162.4	139.3	14.5	35.3	23.8	30.5	23.5		13	[1506-1516]	Used
	FALSE	High	[K].QQLEETSEIR.[S]	1xTMTpro [N-Term]	1	1	Q9UPN3	0	40.4	47.2	51.2	26.9	27.2	22.8	5	3.7	31	26.5	26.5	1.5	7					45	[4726-4735]	Used
	FALSE	High	[K].QQVEAAETIKEETDGLHEELEFIR.[I]	1xTMTpro [K10]; 1xTMTpro [N-Term]	1	1	Q9UPN3	1																	No Quan Values	39	[6042-6065]	Not Used
	FALSE	High	[R].QSELESIQEVLGDYR.[A]	1xTMTpro [N-Term]	1	1	Q9UPN3	0	63.9	56.8	65.2	13.6	29.1	13.6	2.1	1.7	22.6	26.7	26	1.2	1					52	[1267-1281]	Used
	FALSE	High	[R].QVVTGGIIDLKR.[G]	1xTMTpro [K11]; 1xTMTpro [N-Term]	1	1	Q9UPN3	1																	Excluded by Method	12	[2410-2421]	Not Used
	FALSE	High	[R].RGSDASDFDLLETQSACSDTSESSAAGGQGNSR.[R]	1xMethylthio [C17]; 1xTMTpro [N-Term]	1	1	Q9UPN3	1																	No Quan Values	80	[7328-7360]	Not Used
	FALSE	High	[K].RLETVALPLQGLEDLAADR.[I]	1xTMTpro [N-Term]	1	1	Q9UPN3	1	45.3	45.9	51.4	8.5	20	11.6	1.7	5.7	21.9	23.8	23.7	1.8	6.3	5.1		1.6		65	[4771-4789]	Used
	FALSE	High	[R].SEIFGTCGEEQK.[T]	1xMethylthio [C7]; 1xTMTpro [K12]; 1xTMTpro [N-Term]	1	1	Q9UPN3	0	133.7	123.7	164.3	101.5	120.9	74.8	17	17.6	81.2	81.5	82.4	10.6	15	8.8	14.9	12.3		24	[5736-5747]	Used
	FALSE	High	[R].SELNLLVEK.[M]	1xTMTpro [K9]; 1xTMTpro [N-Term]	1	1	Q9UPN3	0	557.3	527.4	663.2	290.9	383	212.8	17.6	26.4	310.8	316.7	308.9	19.3	57.9	25.3	15.2	7.7		8	[1133-1141]	Used
	FALSE	High	[R].SIQDAELLVK.[G]	1xTMTpro [K10]; 1xTMTpro [N-Term]	1	1	Q9UPN3	0	478.9	427.1	556.6	122.4	215.7	97.4	18.9	17.3	167.1	183.6	179.5	8.2	26	15.9	10.5	5.7		21	[1165-1174]	Used
	FALSE	High	[R].SLQDTAELLSLENHPAK.[Q]	1xTMTpro [K17]; 1xTMTpro [N-Term]	1	1	Q9UPN3	0	160.6	148.4	192.2	70.8	114	52.1	11.6	17.3	90.2	82.2	76.4	11.4	22.3	13	16.8	15.2		46	[738-754]	Used
	FALSE	High	[K].SMENEDKEETVAK.[M]	1xOxidation [M2]; 2xTMTpro [K7; K13]; 1xTMTpro [N-Term]	1	1	Q9UPN3	1	333.5	229.3	365.8	61.4	133	56.1	8.3	13.3	109.2	109.4	102.3	5.4	16		3.9			6	[1035-1047]	Used
	FALSE	High	[R].SQQYEQAADAELAWVAETK.[R]	1xTMTpro [K19]; 1xTMTpro [N-Term]	1	1	Q9UPN3	0	57.3	56.8	72	18.2	27	8.4			28.2	27.2	29.7	0.7	4.6			0.9		36	[5673-5691]	Used
	FALSE	High	[K].STQYQELLQDLSEK.[V]	1xTMTpro [K14]; 1xTMTpro [N-Term]	1	1	Q9UPN3	0	228.5	192.3	240.9	54.8	99.3	49.1	7.9	6.5	92.9	91.3	84.9	5.7	11.5	8.7	3.3			36	[4690-4703]	Used
	FALSE	High	[R].TSLAGDTSNSSSPASTGAK.[T]	1xTMTpro [K19]; 1xTMTpro [N-Term]	1	1	Q9UPN3	0	45.3	38.9	40.5	22.6	28	21.2	4.3	3	25.7	25.3	23.1	4.6	7.1	5.3	3.6	3		42	[7281-7299]	Used
	FALSE	High	[R].TTQQDLSALQK.[N]	1xTMTpro [K11]; 1xTMTpro [N-Term]	1	1	Q9UPN3	0	416.8	361	467.6	131.5	214.4	87.4	42.2	41.9	161.2	175.4	163.8	9.7	25.9	15.9	35.4	24.6		28	[3644-3654]	Used
	FALSE	High	[R].VDEIDAAIQR.[S]	1xTMTpro [N-Term]	1	1	Q9UPN3	0	118.9	117	146.2	32.2	57	19.6	5.5	4.7	54.8	59.1	59.4	3.2	4.3			0.6		37	[5663-5672]	Used
	FALSE	High	[R].VLSEQLSQQTALFAEIER.[N]	1xTMTpro [N-Term]	1	1	Q9UPN3	0																	Excluded by Method	36	[1311-1328]	Not Used
	FALSE	High	[K].VPEGGEGISATEVDSR.[W]	1xTMTpro [N-Term]	1	1	Q9UPN3	0																	No Quan Values	79	[300-315]	Not Used
	FALSE	High	[R].VTLDPVQLESSLLR.[S]	1xTMTpro [N-Term]	1	1	Q9UPN3	0																	No Quan Values	50	[4936-4949]	Not Used
	FALSE	High	[R].YADITVTSSK.[A]	1xTMTpro [K10]; 1xTMTpro [N-Term]	1	1	Q9UPN3	0																	Excluded by Method	20	[5543-5552]	Not Used
FALSE	High	O75691	Small subunit processome component 20 homolog OS=Homo sapiens OX=9606 GN=UTP20 PE=1 SV=3	23	63	73	63	318.2	7166.7	6429.3	8267.8	6962.8	7631.4	5579.2	471.1	473.2	6632.7	7097	6993.9	447.9	888.4	543.4	469.8	482.1
	Checked	Confidence	Annotated Sequence	Modifications	# Proteins	# PSMs	Master Protein Accessions	# Missed Cleavages	Abundance: 130N, sample 1	Abundance: 127C, sample 2	Abundance: 132N, sample 3	Abundance: 127N, sample 4	Abundance: 129N, sample 5	Abundance: 131N, sample 6	Abundance: 133N, sample 7	Abundance: 131C, sample 8	Abundance: 129C, sample 9	Abundance: 134N, sample 10	Abundance: 126, sample 11	Abundance: 130C, sample 12	Abundance: 128N, sample 13	Abundance: 132C, sample 14	Abundance: 133C, sample 15	Abundance: 128C, sample 16	Quan Info	Ions Score (by Search Engine): Mascot	Positions in Proteins	Quan Usage
	FALSE	High	[K].AAPPTAGSMAIEK.[Y]	1xOxidation [M9]; 1xTMTpro [K13]; 1xTMTpro [N-Term]	1	1	O75691	0	191.6	172.5	218.1	199.7	202.2	158.5	43.1	50.2	176.9	185.3	213.6	7.6	18.8	16.6	36	19.4		37	[454-466]	Used
	FALSE	High	[K].AATHAEKELQNDMTDEK.[S]	1xOxidation [M13]; 2xTMTpro [K7; K17]; 1xTMTpro [N-Term]	1	2	O75691	1	394.2	322.3	401.9	345.3	382	289.2	31.3	32.2	315.9	347.3	324	47.6	76.6	46.1	33	42		36	[766-782]	Used
	FALSE	High	[R].ADLFPILMR.[I]	1xOxidation [M8]; 1xTMTpro [N-Term]	1	1	O75691	0																	Excluded by Method	15	[1006-1014]	Not Used
	FALSE	High	[K].ALEFVTNPDIAAK.[K]	1xTMTpro [K13]; 1xTMTpro [N-Term]	1	1	O75691	0	137.2	118.1	146.2	124.3	139.2	108.4	5.6	5.4	132.5	125	131.9	6.8	16.8	10.7	4.2	7.3		28	[2732-2744]	Used
	FALSE	High	[R].ALYLESK.[L]	1xTMTpro [K7]; 1xTMTpro [N-Term]	1	1	O75691	0																	Excluded by Method	12	[930-936]	Not Used
	FALSE	High	[K].CLASTTK.[R]	1xMethylthio [C1]; 1xTMTpro [K7]; 1xTMTpro [N-Term]	1	2	O75691	0	91.7	59.8	121.2	76	93.7	80.9		3	78.2	101.9	66.9	3.8	8.5	8.6	3.6	7		23	[1794-1800]	Used
	FALSE	High	[K].DIMEETEEK.[A]	1xOxidation [M3]; 1xTMTpro [K9]; 1xTMTpro [N-Term]	1	1	O75691	0	268.1	243.8	309	264.3	285	217.5	10.3	12.7	235.9	261.7	240.2	14.6	30.9	21.1	8.3	12		25	[2421-2429]	Used
	FALSE	High	[K].DLVQLTHYHDPEMDFFENMK.[H]	2xOxidation [M13; M19]; 1xTMTpro [K20]; 1xTMTpro [N-Term]	1	1	O75691	0	41.1	37.8	50.6	39.2	46.4	32.1	37.8	41.4	41.2	43	43.4	9.9	13.1	6.3	47.8	49.2		4	[1560-1579]	Used
	FALSE	High	[K].EIDPENFK.[D]	1xTMTpro [K8]; 1xTMTpro [N-Term]	1	1	O75691	0	330.1	296.6	411.5	346.7	370.7	291.5	17.4	15.3	318.3	340	329.4	22.5	38.7	19.5	14.9	13.6		26	[2413-2420]	Used
	FALSE	High	[K].EIDPENFKDIMEETEEK.[A]	1xOxidation [M11]; 2xTMTpro [K8; K17]; 1xTMTpro [N-Term]	1	1	O75691	1	80.5	87.8	86.1	76.1	66.9	74	5.5	2.4	78.7	80.9	109.1	13.3	6.7	8.3	3.5	8.8		11	[2413-2429]	Used
	FALSE	High	[K].ELGILSK.[I]	1xTMTpro [K7]; 1xTMTpro [N-Term]	1	1	O75691	0	57.6	51.1	69.1	51.1	64.4	54	5	3.8	48.9	56.2	62.8	0.8	5.5	3.6	2.6	2.9		29	[1332-1338]	Used
	FALSE	High	[K].EILQNTTSLK.[L]	1xTMTpro [K10]; 1xTMTpro [N-Term]	1	1	O75691	0	159.5	156.7	212.4	171.9	201.4	150.6	9.8	8.7	158.7	170.8	165.9	8.5	26.6	13.4	5.8	6.5		7	[1986-1995]	Used
	FALSE	High	[R].ELNSTYSEQDPLLK.[N]	1xTMTpro [K14]; 1xTMTpro [N-Term]	1	1	O75691	0	76.5	71.5	102.9	75.3	97.8	60.1	8.8	6.5	71.3	79.2	89.7	6.4	10.7	7.2	3.7	5.4		20	[2677-2690]	Used
	FALSE	High	[K].ELQNDMTDEK.[S]	1xOxidation [M6]; 1xTMTpro [K10]; 1xTMTpro [N-Term]	1	1	O75691	0	59.4	89.5	59.5	48.2	61.5	43.3	3.9	3.2	60	60.7	58.2	3.9	8.6	3.9	4.8	4.6		24	[773-782]	Used
	FALSE	High	[K].ELQTTLVR.[G]	1xTMTpro [N-Term]	1	2	O75691	0																	Excluded by Method	19	[1887-1894]	Not Used
	FALSE	High	[R].ELSPLFLR.[F]	1xTMTpro [N-Term]	1	1	O75691	0	30.2	72.5	34.6	32	32.3	19.4	2.5		43.6	28.7	44.7	2.6	2.9					19	[841-848]	Used
	FALSE	High	[R].FETFQTITSYIK.[E]	1xTMTpro [K12]; 1xTMTpro [N-Term]	1	1	O75691	0																	Excluded by Method	5	[1450-1461]	Not Used
	FALSE	High	[K].FLASDLDQK.[M]	1xTMTpro [K9]; 1xTMTpro [N-Term]	1	2	O75691	0	211.2	174.5	222.9	197.1	194.6	161.8	30.3	31.8	172.5	192	184.2	13	37.6	16.4	32.3	30.7		38	[2520-2528]	Used
	FALSE	High	[K].FLDQSLGEQVVK.[N]	1xTMTpro [K12]; 1xTMTpro [N-Term]	1	1	O75691	0	184.6	178.3	221.8	204.3	225	146.1	7.3	7.7	208.4	207.8	207.5	15.5	22.2	15.6	9	7.3		26	[2544-2555]	Used
	FALSE	High	[R].FINNEYYPADLQVAPTQDLR.[R]	1xTMTpro [N-Term]	1	1	O75691	0																	Excluded by Method	45	[849-868]	Not Used
	FALSE	High	[R].FPLPSIETK.[A]	1xTMTpro [K9]; 1xTMTpro [N-Term]	1	1	O75691	0	368.9	377.3	472.1	430.9	466	302.7	2	8.2	382.7	380.3	395.5	12.1	17.9	21.7	8.6	6.1		22	[2143-2151]	Used
	FALSE	High	[K].GMVAEEIEEEPAAGDDEELEEEAVPQDESSQK.[K]	1xOxidation [M2]; 1xTMTpro [K32]; 1xTMTpro [N-Term]	1	1	O75691	0	42	28.5	46.4	36.6	42.9	37.4	0.7		37.4	34.9	45.2	0.6	3.4			2		66	[873-904]	Used
	FALSE	High	[K].GPLSQEALMELFPK.[L]	1xOxidation [M9]; 1xTMTpro [K14]; 1xTMTpro [N-Term]	1	2	O75691	0																	Excluded by Method	37	[620-633]	Not Used
	FALSE	High	[R].HDVVQTAVPDGPLQEVPLR.[Y]	1xTMTpro [N-Term]	1	1	O75691	0	97.7	83.2	111	97.2	111.5	82.5	3.9		92.8	100.6	100.8	2.4	11.2	7.7	4.1	3.8		65	[704-722]	Used
	FALSE	High	[R].HLDDINFDVR.[F]	1xTMTpro [N-Term]	1	2	O75691	0	250.7	234.5	278.4	254.4	279.3	209.5	10.3	13.4	263.8	276.3	271.2	16	42.3	16.9	17.2	7.3		54	[1440-1449]	Used
	FALSE	High	[K].HLPEPVAIK.[F]	1xTMTpro [K9]; 1xTMTpro [N-Term]	1	1	O75691	0	277	243.4	324.7	253	296.6	205.7	9.2	13.8	258.8	275.7	265.5	12.4	22.7	16.8	11.2	21.7		28	[2511-2519]	Used
	FALSE	High	[R].KALEFVTNPDIAAK.[K]	2xTMTpro [K1; K14]; 1xTMTpro [N-Term]	1	1	O75691	1	263.4	211.9	269.1	238.5	250.3	200.4	54.1	45	219.8	251.9	218.7	9.3	24.8	12.2	41.8	39.6		55	[2731-2744]	Used
	FALSE	High	[K].KHLPEPVAIK.[F]	2xTMTpro [K1; K10]; 1xTMTpro [N-Term]	1	1	O75691	1	225.5	191.7	264.2	217.6	233.3	169.8	2	6.3	187.9	218.2	201.3	12.2	21.7	9.3	2.6	12.8		14	[2510-2519]	Used
	FALSE	High	[K].KLAALNVTEK.[D]	2xTMTpro [K1; K10]; 1xTMTpro [N-Term]	1	1	O75691	1																	Excluded by Method	8	[1503-1512]	Not Used
	FALSE	High	[R].KLLVPEIDEVMR.[K]	1xOxidation [M11]; 1xTMTpro [K1]; 1xTMTpro [N-Term]	1	1	O75691	1																	Excluded by Method	25	[2235-2246]	Not Used
	FALSE	High	[K].LAALNVTEK.[D]	1xTMTpro [K9]; 1xTMTpro [N-Term]	1	1	O75691	0	148	147.3	210.9	162	175	127	8	8.8	157	161.2	179.6	10.4	22.7	15.3	8.4	7		13	[1504-1512]	Used
	FALSE	High	[K].LAALNVTEKDYR.[E]	1xTMTpro [K9]; 1xTMTpro [N-Term]	1	1	O75691	1																	Excluded by Method	5	[1504-1515]	Not Used
	FALSE	High	[K].LAVSAQSEPAR.[V]	1xTMTpro [N-Term]	1	1	O75691	0	62.5	56.8	70.4	74.6	69.9	51.1	5.7	3.7	69.3	60.8	71.3	3	13.3	4.8	2.7	7.8		40	[2251-2261]	Used
	FALSE	High	[R].LDHTNFR.[F]	1xTMTpro [N-Term]	1	1	O75691	0																	Excluded by Method	16	[815-821]	Not Used
	FALSE	High	[K].LEAAYSPR.[N]	1xTMTpro [N-Term]	1	1	O75691	0																	Excluded by Method	12	[2632-2639]	Not Used
	FALSE	High	[K].IENEENAIEAIELPEPEAMELER.[V]	1xOxidation [M19]; 1xTMTpro [N-Term]	1	1	O75691	0																	No Quan Values	33	[1698-1720]	Not Used
	FALSE	High	[R].LGNVNIDIIHR.[I]	1xTMTpro [N-Term]	1	1	O75691	0	71.8	60.6	73.5	64.9	60.7	48.7	1	2.6	65.2	63.9	63.2	13.2	18.4	12.3		6.8		41	[23-33]	Used
	FALSE	High	[R].LGSESQYSPTPLLK.[L]	1xTMTpro [K14]; 1xTMTpro [N-Term]	1	1	O75691	0	72	58.5	71	58	60.4	51.3	3.2	4.8	56.8	71.1	67.1	3.7	6.4	4.7	5.9	7.7		78	[1191-1204]	Used
	FALSE	High	[R].LGTVLPVIEK.[E]	1xTMTpro [K10]; 1xTMTpro [N-Term]	1	2	O75691	0	138.2	121	168.9	133.6	151.4	102.5	5.5	5.2	124.6	151.9	142.8	6	10.7	10.7	9.4	3.9		49	[2403-2412]	Used
	FALSE	High	[R].ILNHFDVQLPESMEDDGLSER.[Q]	1xOxidation [M13]; 1xTMTpro [N-Term]	1	1	O75691	0	69.9	63.1	92.4	70.7	70	57.4	2.7	3	65.7	72.2	75.3	3.1	6.9	5.5	5.7	2.8		91	[652-672]	Used
	FALSE	High	[K].LISIWSR.[N]	1xTMTpro [N-Term]	1	1	O75691	0																	Excluded by Method	18	[1205-1211]	Not Used
	FALSE	High	[K].LLVPEIDEVMR.[K]	1xOxidation [M10]; 1xTMTpro [N-Term]	1	1	O75691	0	107.7	105.5	138	127	133.9	95.1	7.4	8.6	113.4	122.8	119.3	5.7	10.5	8.4	5.4	5.4		27	[2236-2246]	Used
	FALSE	High	[K].IPTPADVCK.[V]	1xMethylthio [C8]; 1xTMTpro [K9]; 1xTMTpro [N-Term]	1	1	O75691	0	118.3	112.2	137.2	113.7	138.6	95.8	2.4	4.6	120	129.6	112.5	5.2	15	6.4	3.6	6.1		30	[338-346]	Used
	FALSE	High	[K].LQANISTGVSK.[I]	1xTMTpro [K11]; 1xTMTpro [N-Term]	1	1	O75691	0	392.6	298.5	403.8	350	358.6	252.2	28.4	16.5	334	339.5	347	21.7	48.3	33.3	25.5	23.1		27	[634-644]	Used
	FALSE	High	[K].MASMTIK.[S]	2xOxidation [M1; M4]; 1xTMTpro [K7]; 1xTMTpro [N-Term]	1	1	O75691	0																	Excluded by Method	12	[2345-2351]	Not Used
	FALSE	High	[R].NFAAESFTFLMR.[K]	1xOxidation [M11]; 1xTMTpro [N-Term]	1	1	O75691	0	135	105.2	137.1	108.2	141.8	91.2	8.8	8	116.8	117.8	114.5	9.3	19.9	13.1	9.1	13.6		45	[187-198]	Used
	FALSE	High	[K].NLLFAAK.[V]	1xTMTpro [K7]; 1xTMTpro [N-Term]	1	1	O75691	0	51	40.7	52.6	44	57.3	38.1	1.1		39.2	48	52.6	1.3	6.1					32	[2556-2562]	Used
	FALSE	High	[K].NIQGTITGDILPR.[L]	1xTMTpro [N-Term]	1	1	O75691	0	163.5	156.3	189.8	184.9	183.9	128.7	9.7	10.8	156.8	154.1	151.1	7.3	19.4	12.5	9.7	6.2		56	[1778-1790]	Used
[truncated: 30,055 more rows]
