# Supplementary material for: FET fusion oncoproteins enrich SWI/SNF complex subtypes and interaction partners
Source: Cell Mol Biol Lett. 2025 Sep 23;30:107. doi: 10.1186/s11658-025-00792-w (PMC12455829; doi:10.1186/s11658-025-00792-w)
Supplement: Supplementary file 3 — Additional file 3. Supplementary Table 2. [file 11658_2025_792_MOESM3_ESM.xlsx]

## Sheet: Sheet1
Supplementary Table 2. ATAC-Seq primers
Sample	Unique primer (i7)	Universal primer (i5)
MLS 1765 R1 (MLS_1765_Rep1_S10)	GTAGAGGA CAAGCAGAAGACGGCATACGAGATTCCTCTACGTCTCGTGGGCTCGGAGATGT	AATGATACGGCGACCACCGAGATCTACACTCGTCGGCAGCGTCAGATGTG
MLS 1765 R2 (MLS_1765_Rep2_S11)	GTCGTGAT CAAGCAGAAGACGGCATACGAGATATCACGACGTCTCGTGGGCTCGGAGATGT	AATGATACGGCGACCACCGAGATCTACACTCGTCGGCAGCGTCAGATGTG
MLS 1765 R3 (MLS_1765_Rep3_S12)	ACCACTGT CAAGCAGAAGACGGCATACGAGATACAGTGGTGTCTCGTGGGCTCGGAGATGT	AATGATACGGCGACCACCGAGATCTACACTCGTCGGCAGCGTCAGATGTG
EWS TC-71 R1 (TC-71_Rep1_S13)	CCGTTTGT CAAGCAGAAGACGGCATACGAGATACAAACGGGTCTCGTGGGCTCGGAGATGT	AATGATACGGCGACCACCGAGATCTACACTCGTCGGCAGCGTCAGATGTG
EWS TC-71 R2 (TC-71_Rep2_S14)	TGCTGGGT CAAGCAGAAGACGGCATACGAGATACCCAGCAGTCTCGTGGGCTCGGAGATGT	AATGATACGGCGACCACCGAGATCTACACTCGTCGGCAGCGTCAGATGTG
EWS TC-71 R3 (TC-71_Rep3_S15)	GAGGGGTT CAAGCAGAAGACGGCATACGAGATAACCCCTCGTCTCGTGGGCTCGGAGATGT	AATGATACGGCGACCACCGAGATCTACACTCGTCGGCAGCGTCAGATGTG
