# Supplementary material for: FET fusion oncoproteins enrich SWI/SNF complex subtypes and interaction partners
Source: Cell Mol Biol Lett. 2025 Sep 23;30:107. doi: 10.1186/s11658-025-00792-w (PMC12455829; doi:10.1186/s11658-025-00792-w)
Supplement: Supplementary file 4 — Additional file 4. Supplementary Table 3. [file 11658_2025_792_MOESM4_ESM.xlsx]

## Sheet: SpecificBRG1vsIgG_MLS
Supplementary Table 3. Specific interactors IP vs IgG
A. Immunoprecipitated proteins in BRG1 IP vs IgG in MLS 402 cells
Fold change >1.5 applied
Uniprot ID	MLS BRG1 IP R1	MLS BRG1 IP R2	MLS BRG1 IP R3	MLS IgG IP R1	MLS IgG IP R2	BRG1 IP mean	IgG IP mean	Fold change log2	Fold change	Description
P60059	62.1	60	84.6	0.5	0.1	68.9	0.3	7.8434	229.667	Protein transport protein Sec61 subunit gamma OS=Homo sapiens OX=9606 GN=SEC61G PE=1 SV=1
Q9H0U3	21.1	19.8	26.1	0.1	0.1	22.3333	0.1	7.80305	223.333	Magnesium transporter protein 1 OS=Homo sapiens OX=9606 GN=MAGT1 PE=1 SV=1
P48047	8.1	8.8	13.6	0.1	0.1	10.1667	0.1	6.6677	101.667	ATP synthase subunit O, mitochondrial OS=Homo sapiens OX=9606 GN=ATP5PO PE=1 SV=1
A0A0C4DH72	33.9	33.3	41.3	0.7	0.1	36.1667	0.4	6.49852	90.4167	Immunoglobulin kappa variable 1-6 OS=Homo sapiens OX=9606 GN=IGKV1-6 PE=3 SV=1
Q96CN9	712.5	562	844.8	5.1	11	706.433	8.05	6.45542	87.7557	GRIP and coiled-coil domain-containing protein 1 OS=Homo sapiens OX=9606 GN=GCC1 PE=1 SV=1
P01857	4569	4057.2	5624	56.2	62	4750.07	59.1	6.32865	80.3734	Immunoglobulin heavy constant gamma 1 OS=Homo sapiens OX=9606 GN=IGHG1 PE=1 SV=1
P10412	1572.2	922.3	1705.2	13.1	24.8	1399.9	18.95	6.20698	73.8734	Histone H1.4 OS=Homo sapiens OX=9606 GN=H1-4 PE=1 SV=2
Q9HAK2	7.1	3.7	11	0.1	0.1	7.26667	0.1	6.18322	72.6667	Transcription factor COE2 OS=Homo sapiens OX=9606 GN=EBF2 PE=1 SV=4
Q9UPW6	10.5	10.9	10.5	0.2	0.1	10.6333	0.15	6.14749	70.8889	DNA-binding protein SATB2 OS=Homo sapiens OX=9606 GN=SATB2 PE=1 SV=2
P16402	1456.9	1266.2	1703.5	14.4	28.3	1475.53	21.35	6.11086	69.1116	Histone H1.3 OS=Homo sapiens OX=9606 GN=H1-3 PE=1 SV=2
Q8WUY1	132	128.4	157.5	1.1	3.1	139.3	2.1	6.05166	66.3333	Protein THEM6 OS=Homo sapiens OX=9606 GN=THEM6 PE=1 SV=2
P16401	4864.2	3924.7	5146.4	62.3	90.8	4645.1	76.55	5.92316	60.6806	Histone H1.5 OS=Homo sapiens OX=9606 GN=H1-5 PE=1 SV=3
Q9BZL4	51.8	45.9	62.4	1.7	0.1	53.3667	0.9	5.88987	59.2963	Protein phosphatase 1 regulatory subunit 12C OS=Homo sapiens OX=9606 GN=PPP1R12C PE=1 SV=1
P16403	1586.2	1063	1951.9	24	30.4	1533.7	27.2	5.81727	56.386	Histone H1.2 OS=Homo sapiens OX=9606 GN=H1-2 PE=1 SV=2
Q9NQR1	41.1	44.6	53.8	1.6	0.1	46.5	0.85	5.77362	54.7059	N-lysine methyltransferase KMT5A OS=Homo sapiens OX=9606 GN=KMT5A PE=1 SV=3
P07305	2677.6	2379.4	2663	35	63.4	2573.33	49.2	5.70884	52.3035	Histone H1.0 OS=Homo sapiens OX=9606 GN=H1-0 PE=1 SV=3
P51531	29.6	24.9	31.6	1	0.1	28.7	0.55	5.70548	52.1818	Probable global transcription activator SNF2L2 OS=Homo sapiens OX=9606 GN=SMARCA2 PE=1 SV=2
Q8N726	86.4	74.1	91.1	3.3	0.1	83.8667	1.7	5.62449	49.3333	Tumor suppressor ARF OS=Homo sapiens OX=9606 GN=CDKN2A PE=1 SV=2
Q14674	19.7	25.2	27.2	0.9	0.1	24.0333	0.5	5.58696	48.0667	Separin OS=Homo sapiens OX=9606 GN=ESPL1 PE=1 SV=3
Q9NQX7	22.8	23.4	25.8	0.9	0.1	24	0.5	5.58496	48	Integral membrane protein 2C OS=Homo sapiens OX=9606 GN=ITM2C PE=1 SV=1
P61313	944	949.8	1069.5	17.4	23.8	987.767	20.6	5.58345	47.9498	60S ribosomal protein L15 OS=Homo sapiens OX=9606 GN=RPL15 PE=1 SV=2
P61927	545.6	351.1	516	8.5	11.8	470.9	10.15	5.53587	46.3941	60S ribosomal protein L37 OS=Homo sapiens OX=9606 GN=RPL37 PE=1 SV=2
Q6ISB3	440.4	417.8	501.9	5.8	14.2	453.367	10	5.50261	45.3367	Grainyhead-like protein 2 homolog OS=Homo sapiens OX=9606 GN=GRHL2 PE=1 SV=1
P47914	670.3	735.7	672.8	18.1	15	692.933	16.55	5.38781	41.8691	60S ribosomal protein L29 OS=Homo sapiens OX=9606 GN=RPL29 PE=1 SV=2
O96005	217.2	215.3	272.7	5	6.3	235.067	5.65	5.37868	41.6047	Cleft lip and palate transmembrane protein 1 OS=Homo sapiens OX=9606 GN=CLPTM1 PE=1 SV=1
P80303	426.2	444.9	481.6	4.3	17.7	450.9	11	5.35723	40.9909	Nucleobindin-2 OS=Homo sapiens OX=9606 GN=NUCB2 PE=1 SV=3
P01889	88.1	90.7	107.2	2.1	2.6	95.3333	2.35	5.34225	40.5674	HLA class I histocompatibility antigen, B alpha chain OS=Homo sapiens OX=9606 GN=HLA-B PE=1 SV=3
P01834	3698.4	3369.1	4508.4	98.3	92.2	3858.63	95.25	5.34023	40.5106	Immunoglobulin kappa constant OS=Homo sapiens OX=9606 GN=IGKC PE=1 SV=2
Q9UGQ2	38.7	38.9	49.4	2	0.1	42.3333	1.05	5.33333	40.3175	Calcium channel flower homolog OS=Homo sapiens OX=9606 GN=CACFD1 PE=1 SV=1
Q709F0	56.4	47.9	65.3	0.7	2.2	56.5333	1.45	5.28498	38.9885	Acyl-CoA dehydrogenase family member 11 OS=Homo sapiens OX=9606 GN=ACAD11 PE=1 SV=3
Q8NBX0	61.4	64.9	77.8	0.8	2.7	68.0333	1.75	5.28081	38.8762	Saccharopine dehydrogenase-like oxidoreductase OS=Homo sapiens OX=9606 GN=SCCPDH PE=1 SV=1
Q13813	19852	15100.1	22859.5	469.9	525.6	19270.5	497.75	5.27483	38.7153	Spectrin alpha chain, non-erythrocytic 1 OS=Homo sapiens OX=9606 GN=SPTAN1 PE=1 SV=3
Q4VC05	244.3	232.4	302.6	7.8	6.2	259.767	7	5.21372	37.1095	B-cell CLL/lymphoma 7 protein family member A OS=Homo sapiens OX=9606 GN=BCL7A PE=1 SV=1
O43852	180.5	152.2	182.8	6.2	3.5	171.833	4.85	5.14688	35.4296	Calumenin OS=Homo sapiens OX=9606 GN=CALU PE=1 SV=2
Q13332	12.3	33.1	17.9	1.1	0.1	21.1	0.6	5.13614	35.1667	Receptor-type tyrosine-protein phosphatase S OS=Homo sapiens OX=9606 GN=PTPRS PE=1 SV=3
Q9Y5M8	1501.2	1370	1773.7	44.5	45.3	1548.3	44.9	5.10783	34.4833	Signal recognition particle receptor subunit beta OS=Homo sapiens OX=9606 GN=SRPRB PE=1 SV=3
Q01082	14877.7	11323.5	17211.7	410.5	434.4	14471	422.45	5.09824	34.2549	Spectrin beta chain, non-erythrocytic 1 OS=Homo sapiens OX=9606 GN=SPTBN1 PE=1 SV=2
Q07020	522.8	636.3	473.3	16.5	15.4	544.133	15.95	5.09233	34.1149	60S ribosomal protein L18 OS=Homo sapiens OX=9606 GN=RPL18 PE=1 SV=2
Q15050	751	611.8	806.8	22.3	20.2	723.2	21.25	5.08886	34.0329	Ribosome biogenesis regulatory protein homolog OS=Homo sapiens OX=9606 GN=RRS1 PE=1 SV=2
O60858	387.5	343	453.5	9.4	14.5	394.667	11.95	5.04555	33.0265	E3 ubiquitin-protein ligase TRIM13 OS=Homo sapiens OX=9606 GN=TRIM13 PE=1 SV=2
Q99547	475.5	454.8	545.4	16.2	14.2	491.9	15.2	5.01622	32.3618	M-phase phosphoprotein 6 OS=Homo sapiens OX=9606 GN=MPHOSPH6 PE=1 SV=2
P46779	895.3	804.6	982.5	36.9	18.5	894.133	27.7	5.01253	32.2792	60S ribosomal protein L28 OS=Homo sapiens OX=9606 GN=RPL28 PE=1 SV=3
Q9UNK0	46.8	48.5	52.1	1.2	1.9	49.1333	1.55	4.98636	31.6989	Syntaxin-8 OS=Homo sapiens OX=9606 GN=STX8 PE=1 SV=2
Q6DKI1	309.8	275.1	369.2	7.7	12.4	318.033	10.05	4.98391	31.6451	60S ribosomal protein L7-like 1 OS=Homo sapiens OX=9606 GN=RPL7L1 PE=1 SV=2
Q8N2K0	77	81.8	90.1	2.6	2.7	82.9667	2.65	4.96847	31.3082	Lysophosphatidylserine lipase ABHD12 OS=Homo sapiens OX=9606 GN=ABHD12 PE=1 SV=2
Q9P2E9	7477.4	6247.2	8785.9	236.9	244.9	7503.5	240.9	4.96106	31.1478	Ribosome-binding protein 1 OS=Homo sapiens OX=9606 GN=RRBP1 PE=1 SV=5
Q96NY9	37.4	38	51.4	0.8	2	42.2667	1.4	4.91602	30.1905	Crossover junction endonuclease MUS81 OS=Homo sapiens OX=9606 GN=MUS81 PE=1 SV=3
Q9UER7	24.8	22.6	32.7	0.3	1.5	26.7	0.9	4.89077	29.6667	Death domain-associated protein 6 OS=Homo sapiens OX=9606 GN=DAXX PE=1 SV=2
P42766	508.4	458.3	513.8	18	15.3	493.5	16.65	4.88946	29.6396	60S ribosomal protein L35 OS=Homo sapiens OX=9606 GN=RPL35 PE=1 SV=2
Q9Y3A6	15.5	17.8	24.3	1.2	0.1	19.2	0.65	4.88452	29.5385	Transmembrane emp24 domain-containing protein 5 OS=Homo sapiens OX=9606 GN=TMED5 PE=1 SV=1
Q9NYP7	310.6	266.3	347.6	9	11.9	308.167	10.45	4.88214	29.4896	Elongation of very long chain fatty acids protein 5 OS=Homo sapiens OX=9606 GN=ELOVL5 PE=1 SV=1
P84098	1273	1081.5	1350.1	52.2	31.9	1234.87	42.05	4.87611	29.3666	60S ribosomal protein L19 OS=Homo sapiens OX=9606 GN=RPL19 PE=1 SV=1
Q8NBM4	66.2	51.8	70.9	1.6	2.7	62.9667	2.15	4.87218	29.2868	Ubiquitin-associated domain-containing protein 2 OS=Homo sapiens OX=9606 GN=UBAC2 PE=1 SV=1
Q96QZ7	115.4	110.5	151.8	1.8	6.8	125.9	4.3	4.8718	29.2791	Membrane-associated guanylate kinase, WW and PDZ domain-containing protein 1 OS=Homo sapiens OX=9606 GN=MAGI1 PE=1 SV=3
Q9BQG0	6480.2	5856.2	7143.9	216.6	227	6493.43	221.8	4.87165	29.2761	Myb-binding protein 1A OS=Homo sapiens OX=9606 GN=MYBBP1A PE=1 SV=2
P57071	33.2	29.6	29	2	0.1	30.6	1.05	4.86507	29.1429	PR domain zinc finger protein 15 OS=Homo sapiens OX=9606 GN=PRDM15 PE=1 SV=4
Q8N5F7	213.2	154.5	192.3	5.6	7.3	186.667	6.45	4.85502	28.9406	NF-kappa-B-activating protein OS=Homo sapiens OX=9606 GN=NKAP PE=1 SV=1
Q68CQ7	33.6	32.1	42.6	2.4	0.1	36.1	1.25	4.852	28.88	Glycosyltransferase 8 domain-containing protein 1 OS=Homo sapiens OX=9606 GN=GLT8D1 PE=1 SV=2
Q9NXE4	27.1	26.8	27.4	1.8	0.1	27.1	0.95	4.83422	28.5263	Sphingomyelin phosphodiesterase 4 OS=Homo sapiens OX=9606 GN=SMPD4 PE=1 SV=3
P62424	4492.9	3826.1	4688.9	149.1	158.5	4335.97	153.8	4.81723	28.1922	60S ribosomal protein L7a OS=Homo sapiens OX=9606 GN=RPL7A PE=1 SV=2
E9PRG8	113.3	114.2	127.6	4.4	4.1	118.367	4.25	4.79966	27.851	Uncharacterized protein C11orf98 OS=Homo sapiens OX=9606 GN=C11orf98 PE=4 SV=2
O76021	6201.2	5219.4	7342.6	213.3	236.6	6254.4	224.95	4.7972	27.8035	Ribosomal L1 domain-containing protein 1 OS=Homo sapiens OX=9606 GN=RSL1D1 PE=1 SV=3
Q01629	421.8	410.4	456.6	9.2	21.8	429.6	15.5	4.79265	27.7161	Interferon-induced transmembrane protein 2 OS=Homo sapiens OX=9606 GN=IFITM2 PE=1 SV=2
Q5VV42	210.8	193.2	245.4	7.9	7.8	216.467	7.85	4.78531	27.5754	Threonylcarbamoyladenosine tRNA methylthiotransferase OS=Homo sapiens OX=9606 GN=CDKAL1 PE=1 SV=1
Q5T9L3	123	121.9	154.9	1.4	8.3	133.267	4.85	4.78019	27.4777	Protein wntless homolog OS=Homo sapiens OX=9606 GN=WLS PE=1 SV=2
Q15651	176.5	107.7	195.2	7.3	4.4	159.8	5.85	4.77169	27.3162	High mobility group nucleosome-binding domain-containing protein 3 OS=Homo sapiens OX=9606 GN=HMGN3 PE=1 SV=2
Q86TM6	51.5	56.3	62.6	0.9	3.3	56.8	2.1	4.75743	27.0476	E3 ubiquitin-protein ligase synoviolin OS=Homo sapiens OX=9606 GN=SYVN1 PE=1 SV=2
P24844	495.7	508.4	574	12.6	26.5	526.033	19.55	4.74991	26.9071	Myosin regulatory light polypeptide 9 OS=Homo sapiens OX=9606 GN=MYL9 PE=1 SV=4
A0A0U1RRI6	2.4	2.3	3.3	0.1	0.1	2.66667	0.1	4.73697	26.6667	Centromere protein V-like protein 3 OS=Homo sapiens OX=9606 GN=CENPVL3 PE=3 SV=1
Q15024	1044.1	1008.1	1240.9	34.8	47.8	1097.7	41.3	4.7322	26.5787	Exosome complex component RRP42 OS=Homo sapiens OX=9606 GN=EXOSC7 PE=1 SV=3
P18583	5520.5	5108.1	6267.8	215.1	209.6	5632.13	212.35	4.72917	26.5229	Protein SON OS=Homo sapiens OX=9606 GN=SON PE=1 SV=4
Q9BQA9	81.9	84.3	100.1	2.7	4	88.7667	3.35	4.72779	26.4975	Cytochrome b-245 chaperone 1 OS=Homo sapiens OX=9606 GN=CYBC1 PE=1 SV=1
P35227	85.5	59	141.4	3.1	4.1	95.3	3.6	4.72641	26.4722	Polycomb group RING finger protein 2 OS=Homo sapiens OX=9606 GN=PCGF2 PE=1 SV=1
Q9NYF8	3152.7	3107.5	3657.6	134.9	115.5	3305.93	125.2	4.72275	26.4052	Bcl-2-associated transcription factor 1 OS=Homo sapiens OX=9606 GN=BCLAF1 PE=1 SV=2
P67809	764.2	694.9	843.9	34.3	24.8	767.667	29.55	4.69925	25.9786	Y-box-binding protein 1 OS=Homo sapiens OX=9606 GN=YBX1 PE=1 SV=3
Q9Y385	50.1	43.1	66.5	0.7	3.4	53.2333	2.05	4.69863	25.9675	Ubiquitin-conjugating enzyme E2 J1 OS=Homo sapiens OX=9606 GN=UBE2J1 PE=1 SV=2
P83731	1633.7	1322.9	1712.3	61.6	58.3	1556.3	59.95	4.69822	25.96	60S ribosomal protein L24 OS=Homo sapiens OX=9606 GN=RPL24 PE=1 SV=1
P46781	1730.9	1487.1	1643.9	64.3	61.6	1620.63	62.95	4.68621	25.7448	40S ribosomal protein S9 OS=Homo sapiens OX=9606 GN=RPS9 PE=1 SV=3
Q53GQ0	297	284.4	325.9	6.4	17.1	302.433	11.75	4.68588	25.739	Very-long-chain 3-oxoacyl-CoA reductase OS=Homo sapiens OX=9606 GN=HSD17B12 PE=1 SV=2
Q9Y3E5	168	160.6	206.8	7.7	6.2	178.467	6.95	4.6825	25.6787	Peptidyl-tRNA hydrolase 2, mitochondrial OS=Homo sapiens OX=9606 GN=PTRH2 PE=1 SV=1
Q9BS26	914	967.4	1154.1	38.5	40.5	1011.83	39.5	4.67898	25.616	Endoplasmic reticulum resident protein 44 OS=Homo sapiens OX=9606 GN=ERP44 PE=1 SV=1
P39023	3731.6	3333.9	4168.4	149.6	144.5	3744.63	147.05	4.67045	25.465	60S ribosomal protein L3 OS=Homo sapiens OX=9606 GN=RPL3 PE=1 SV=2
P56182	735.9	639.1	796.5	31	25.9	723.833	28.45	4.66916	25.4423	Ribosomal RNA processing protein 1 homolog A OS=Homo sapiens OX=9606 GN=RRP1 PE=1 SV=1
O95872	43.7	50.4	62.1	1.9	2.2	52.0667	2.05	4.66666	25.3984	G patch domain and ankyrin repeat-containing protein 1 OS=Homo sapiens OX=9606 GN=GPANK1 PE=1 SV=1
Q9NT62	286.8	93.8	100.7	5.4	7.3	160.433	6.35	4.65907	25.2651	Ubiquitin-like-conjugating enzyme ATG3 OS=Homo sapiens OX=9606 GN=ATG3 PE=1 SV=1
Q69YN2	25.4	16.2	22.8	1.6	0.1	21.4667	0.85	4.65849	25.2549	CWF19-like protein 1 OS=Homo sapiens OX=9606 GN=CWF19L1 PE=1 SV=2
P16070	276.2	282.8	348.7	8.6	15.4	302.567	12	4.65615	25.2139	CD44 antigen OS=Homo sapiens OX=9606 GN=CD44 PE=1 SV=3
P40429	2210.3	1977.1	2414.1	88.6	86.3	2200.5	87.45	4.65323	25.163	60S ribosomal protein L13a OS=Homo sapiens OX=9606 GN=RPL13A PE=1 SV=2
Q96MU7	302.8	260.6	313.6	12.2	11.1	292.333	11.65	4.64921	25.093	YTH domain-containing protein 1 OS=Homo sapiens OX=9606 GN=YTHDC1 PE=1 SV=3
O43795	428	415.2	524.2	16.2	20.3	455.8	18.25	4.64243	24.9753	Unconventional myosin-Ib OS=Homo sapiens OX=9606 GN=MYO1B PE=1 SV=3
P15880	2572.9	2069.9	2695.1	116.6	79.3	2445.97	97.95	4.64222	24.9716	40S ribosomal protein S2 OS=Homo sapiens OX=9606 GN=RPS2 PE=1 SV=2
Q9GZM5	350.9	347.7	416.2	10.6	19.2	371.6	14.9	4.64037	24.9396	Protein YIPF3 OS=Homo sapiens OX=9606 GN=YIPF3 PE=1 SV=1
P27797	1191.7	1199.7	1483.4	54.2	49.4	1291.6	51.8	4.64006	24.9344	Calreticulin OS=Homo sapiens OX=9606 GN=CALR PE=1 SV=1
Q6PIU2	235.2	241.8	286.3	12.5	8	254.433	10.25	4.63359	24.8228	Neutral cholesterol ester hydrolase 1 OS=Homo sapiens OX=9606 GN=NCEH1 PE=1 SV=3
Q8IUE6	342.7	302.5	361.5	13.8	13.4	335.567	13.6	4.62492	24.674	Histone H2A type 2-B OS=Homo sapiens OX=9606 GN=H2AC21 PE=1 SV=3
P62910	1370	1394.7	1507.5	54.1	61.9	1424.07	58	4.61782	24.5529	60S ribosomal protein L32 OS=Homo sapiens OX=9606 GN=RPL32 PE=1 SV=2
Q8NAB2	202.1	200.9	237.3	8.5	8.9	213.433	8.7	4.61663	24.5326	Kelch repeat and BTB domain-containing protein 3 OS=Homo sapiens OX=9606 GN=KBTBD3 PE=2 SV=3
Q00325	199.5	180.9	228.5	8.1	8.5	202.967	8.3	4.61199	24.4538	Phosphate carrier protein, mitochondrial OS=Homo sapiens OX=9606 GN=SLC25A3 PE=1 SV=2
Q8TDN6	615.4	552.3	712.2	27	24.3	626.633	25.65	4.61059	24.4301	Ribosome biogenesis protein BRX1 homolog OS=Homo sapiens OX=9606 GN=BRIX1 PE=1 SV=2
O43292	339.9	328.7	386.6	12.6	16.4	351.733	14.5	4.60036	24.2575	Glycosylphosphatidylinositol anchor attachment 1 protein OS=Homo sapiens OX=9606 GN=GPAA1 PE=1 SV=3
O95721	41.1	49.2	55	1.5	2.5	48.4333	2	4.59793	24.2167	Synaptosomal-associated protein 29 OS=Homo sapiens OX=9606 GN=SNAP29 PE=1 SV=1
O00479	617.2	426.3	569.6	22.9	21.6	537.7	22.25	4.59492	24.1663	High mobility group nucleosome-binding domain-containing protein 4 OS=Homo sapiens OX=9606 GN=HMGN4 PE=1 SV=3
Q9NZ01	369.8	337	460.4	12.6	19.6	389.067	16.1	4.59488	24.1656	Very-long-chain enoyl-CoA reductase OS=Homo sapiens OX=9606 GN=TECR PE=1 SV=1
Q14103	3250.2	2818.7	3613.5	144.4	123.3	3227.47	133.85	4.59171	24.1126	Heterogeneous nuclear ribonucleoprotein D0 OS=Homo sapiens OX=9606 GN=HNRNPD PE=1 SV=1
Q9NXR8	46.7	42.5	55.3	3.9	0.1	48.1667	2	4.58996	24.0833	Inhibitor of growth protein 3 OS=Homo sapiens OX=9606 GN=ING3 PE=1 SV=2
Q96N64	33.1	24.8	35.8	2.5	0.1	31.2333	1.3	4.5865	24.0256	PWWP domain-containing protein 2A OS=Homo sapiens OX=9606 GN=PWWP2A PE=1 SV=2
Q5SSJ5	3673.3	3279.7	3846.7	152.3	147.7	3599.9	150	4.58492	23.9993	Heterochromatin protein 1-binding protein 3 OS=Homo sapiens OX=9606 GN=HP1BP3 PE=1 SV=1
P28288	580.5	533.2	678.5	26.1	24	597.4	25.05	4.57581	23.8483	ATP-binding cassette sub-family D member 3 OS=Homo sapiens OX=9606 GN=ABCD3 PE=1 SV=1
Q13601	693.5	661.6	843.8	32.4	29.1	732.967	30.75	4.57509	23.8363	KRR1 small subunit processome component homolog OS=Homo sapiens OX=9606 GN=KRR1 PE=1 SV=4
Q9NPD3	828	848.6	975.3	38.7	35.8	883.967	37.25	4.56868	23.7306	Exosome complex component RRP41 OS=Homo sapiens OX=9606 GN=EXOSC4 PE=1 SV=3
Q00973	153.7	144.9	173.4	6.9	6.4	157.333	6.65	4.56433	23.6591	Beta-1,4 N-acetylgalactosaminyltransferase 1 OS=Homo sapiens OX=9606 GN=B4GALNT1 PE=1 SV=2
Q8WUB8	663.5	606.8	745.6	30.5	26.4	671.967	28.45	4.56189	23.6192	PHD finger protein 10 OS=Homo sapiens OX=9606 GN=PHF10 PE=1 SV=3
Q8WUD4	745.5	671.9	880.7	31.8	33.4	766.033	32.6	4.55446	23.498	Coiled-coil domain-containing protein 12 OS=Homo sapiens OX=9606 GN=CCDC12 PE=1 SV=1
Q13439	1328.8	1273.7	1436.4	52.9	61.8	1346.3	57.35	4.55306	23.4752	Golgin subfamily A member 4 OS=Homo sapiens OX=9606 GN=GOLGA4 PE=1 SV=1
P22307	445	507.6	489.6	13.4	27.6	480.733	20.5	4.55154	23.4504	Non-specific lipid-transfer protein OS=Homo sapiens OX=9606 GN=SCP2 PE=1 SV=2
P30101	1941.1	1952.6	2318.9	89.2	87.7	2070.87	88.45	4.54923	23.4129	Protein disulfide-isomerase A3 OS=Homo sapiens OX=9606 GN=PDIA3 PE=1 SV=4
Q08170	1523.7	1429.6	1839.9	76.8	60.4	1597.73	68.6	4.54167	23.2906	Serine/arginine-rich splicing factor 4 OS=Homo sapiens OX=9606 GN=SRSF4 PE=1 SV=2
Q02543	1584.1	1416.2	1754.8	73.3	63	1585.03	68.15	4.53966	23.258	60S ribosomal protein L18a OS=Homo sapiens OX=9606 GN=RPL18A PE=1 SV=2
P30414	1630.7	1442.2	1923.6	71.2	72.1	1665.5	71.65	4.53884	23.2449	NK-tumor recognition protein OS=Homo sapiens OX=9606 GN=NKTR PE=1 SV=2
Q9Y3U8	781	705.8	881.4	30.7	37.5	789.4	34.1	4.53291	23.1496	60S ribosomal protein L36 OS=Homo sapiens OX=9606 GN=RPL36 PE=1 SV=3
Q9NWU2	28	33.7	39	0.5	2.4	33.5667	1.45	4.5329	23.1494	Glucose-induced degradation protein 8 homolog OS=Homo sapiens OX=9606 GN=GID8 PE=1 SV=1
Q9BTV4	519.8	421	543.5	17.9	24.9	494.767	21.4	4.53107	23.1199	Transmembrane protein 43 OS=Homo sapiens OX=9606 GN=TMEM43 PE=1 SV=1
Q92804	224.5	225.3	256.6	9.7	10.7	235.467	10.2	4.52888	23.085	TATA-binding protein-associated factor 2N OS=Homo sapiens OX=9606 GN=TAF15 PE=1 SV=1
P12259	313.5	311.4	378	12.3	16.7	334.3	14.5	4.52702	23.0552	Coagulation factor V OS=Homo sapiens OX=9606 GN=F5 PE=1 SV=4
P08962	156.8	161.2	189	8.1	6.6	169	7.35	4.52314	22.9932	CD63 antigen OS=Homo sapiens OX=9606 GN=CD63 PE=1 SV=2
P62917	1822.2	1430.4	1900.3	84.7	65.2	1717.63	74.95	4.51835	22.9171	60S ribosomal protein L8 OS=Homo sapiens OX=9606 GN=RPL8 PE=1 SV=2
Q9NQT4	743.2	707.5	836.1	33.6	33.1	762.267	33.35	4.51454	22.8566	Exosome complex component RRP46 OS=Homo sapiens OX=9606 GN=EXOSC5 PE=1 SV=1
Q96IZ0	75.2	72.5	84.8	4	2.8	77.5	3.4	4.51059	22.7941	PRKC apoptosis WT1 regulator protein OS=Homo sapiens OX=9606 GN=PAWR PE=1 SV=1
Q5RKV6	662.9	624.9	773.3	29.6	30.8	687.033	30.2	4.50776	22.7494	Exosome complex component MTR3 OS=Homo sapiens OX=9606 GN=EXOSC6 PE=1 SV=1
O94851	497.7	460.8	574.7	23.9	21.1	511.067	22.5	4.50551	22.7141	[F-actin]-monooxygenase MICAL2 OS=Homo sapiens OX=9606 GN=MICAL2 PE=1 SV=1
Q86SE5	433.1	399.1	469.7	18.7	19.6	433.967	19.15	4.50217	22.6614	RNA-binding Raly-like protein OS=Homo sapiens OX=9606 GN=RALYL PE=1 SV=2
Q9UBN1	68.8	68.7	96.3	3.7	3.2	77.9333	3.45	4.49757	22.5894	Voltage-dependent calcium channel gamma-4 subunit OS=Homo sapiens OX=9606 GN=CACNG4 PE=1 SV=1
O95425	20.4	16.7	13.7	1.4	0.1	16.9333	0.75	4.49683	22.5778	Supervillin OS=Homo sapiens OX=9606 GN=SVIL PE=1 SV=2
Q8IWB7	183.8	202.5	239.6	4.9	13.6	208.633	9.25	4.49537	22.555	WD repeat and FYVE domain-containing protein 1 OS=Homo sapiens OX=9606 GN=WDFY1 PE=1 SV=1
Q96S97	18.2	17.6	21.7	1.6	0.1	19.1667	0.85	4.49499	22.549	Myeloid-associated differentiation marker OS=Homo sapiens OX=9606 GN=MYADM PE=1 SV=2
O00422	560	560.1	653.6	30.5	22	591.233	26.25	4.49334	22.5232	Histone deacetylase complex subunit SAP18 OS=Homo sapiens OX=9606 GN=SAP18 PE=1 SV=1
Q68DK7	201.8	182.8	225.5	11	7.1	203.367	9.05	4.49002	22.4715	Male-specific lethal 1 homolog OS=Homo sapiens OX=9606 GN=MSL1 PE=1 SV=3
P16104	1438.8	1183.8	1472.2	59.2	62.4	1364.93	60.8	4.48862	22.4496	Histone H2AX OS=Homo sapiens OX=9606 GN=H2AX PE=1 SV=2
Q12893	63.5	66	79.1	2.7	3.5	69.5333	3.1	4.48736	22.4301	Transmembrane protein 115 OS=Homo sapiens OX=9606 GN=TMEM115 PE=1 SV=1
Q04941	232.5	253.7	277.2	12.7	10	254.467	11.35	4.48671	22.42	Proteolipid protein 2 OS=Homo sapiens OX=9606 GN=PLP2 PE=1 SV=1
Q9BRT6	144.6	114.4	146.7	7.4	4.7	135.233	6.05	4.48237	22.3526	Protein LLP homolog OS=Homo sapiens OX=9606 GN=LLPH PE=1 SV=1
Q9NX58	2115.9	2058.7	2568	99.5	101.7	2247.53	100.6	4.48164	22.3413	Cell growth-regulating nucleolar protein OS=Homo sapiens OX=9606 GN=LYAR PE=1 SV=2
Q7L590	23.5	17.9	15.5	1.6	0.1	18.9667	0.85	4.47986	22.3137	Protein MCM10 homolog OS=Homo sapiens OX=9606 GN=MCM10 PE=1 SV=2
P36578	4205.5	3858.9	4018.2	197.4	163.7	4027.53	180.55	4.47943	22.307	60S ribosomal protein L4 OS=Homo sapiens OX=9606 GN=RPL4 PE=1 SV=5
Q8TDD1	1207.6	1145.7	1353.4	48.1	62.7	1235.57	55.4	4.47914	22.3026	ATP-dependent RNA helicase DDX54 OS=Homo sapiens OX=9606 GN=DDX54 PE=1 SV=2
Q969M3	246	235	269.5	7.9	14.6	250.167	11.25	4.47489	22.237	Protein YIPF5 OS=Homo sapiens OX=9606 GN=YIPF5 PE=1 SV=1
P08621	1908.8	1798.6	2252	96.5	82.3	1986.47	89.4	4.47379	22.22	U1 small nuclear ribonucleoprotein 70 kDa OS=Homo sapiens OX=9606 GN=SNRNP70 PE=1 SV=2
Q9UKM9	2893.3	2463.2	3190.3	123.1	133.4	2848.93	128.25	4.47339	22.2139	RNA-binding protein Raly OS=Homo sapiens OX=9606 GN=RALY PE=1 SV=1
Q8TEQ8	56.1	44.7	58.9	2.4	2.4	53.2333	2.4	4.47122	22.1806	GPI ethanolamine phosphate transferase 3 OS=Homo sapiens OX=9606 GN=PIGO PE=1 SV=3
Q08211	11027.4	10561	13162	532.2	513.1	11583.5	522.65	4.47008	22.163	ATP-dependent RNA helicase A OS=Homo sapiens OX=9606 GN=DHX9 PE=1 SV=4
P04439	326.4	341.3	394.4	11.5	20.5	354.033	16	4.46774	22.1271	HLA class I histocompatibility antigen, A alpha chain OS=Homo sapiens OX=9606 GN=HLA-A PE=1 SV=2
Q96QD8	319.7	287.4	381.8	16.2	13.6	329.633	14.9	4.46748	22.123	Sodium-coupled neutral amino acid transporter 2 OS=Homo sapiens OX=9606 GN=SLC38A2 PE=1 SV=2
Q9NX76	171.2	182.3	212.2	8.1	9	188.567	8.55	4.46301	22.0546	CKLF-like MARVEL transmembrane domain-containing protein 6 OS=Homo sapiens OX=9606 GN=CMTM6 PE=1 SV=1
P20645	1690.6	1657.4	1946.5	74.3	86.5	1764.83	80.4	4.45619	21.9507	Cation-dependent mannose-6-phosphate receptor OS=Homo sapiens OX=9606 GN=M6PR PE=1 SV=1
Q9BQB6	73.3	64	96.1	4.3	2.8	77.8	3.55	4.45388	21.9155	Vitamin K epoxide reductase complex subunit 1 OS=Homo sapiens OX=9606 GN=VKORC1 PE=1 SV=1
O75683	716	839.1	742.7	42.7	27.2	765.933	34.95	4.45385	21.9151	Surfeit locus protein 6 OS=Homo sapiens OX=9606 GN=SURF6 PE=1 SV=3
O75976	1108.2	1137.6	1291.1	49.6	58.1	1178.97	53.85	4.45243	21.8935	Carboxypeptidase D OS=Homo sapiens OX=9606 GN=CPD PE=1 SV=2
Q9GZR7	3417	3072	3956.6	176.3	141.9	3481.87	159.1	4.45186	21.8848	ATP-dependent RNA helicase DDX24 OS=Homo sapiens OX=9606 GN=DDX24 PE=1 SV=1
Q92522	3237.2	2718.9	3700.7	151.5	143.1	3218.93	147.3	4.44975	21.8529	Histone H1.10 OS=Homo sapiens OX=9606 GN=H1-10 PE=1 SV=1
Q8N131	378	407.9	405.9	18.3	18.1	397.267	18.2	4.4481	21.8278	Porimin OS=Homo sapiens OX=9606 GN=TMEM123 PE=1 SV=1
Q27J81	32.6	25.3	23.8	2.4	0.1	27.2333	1.25	4.44537	21.7867	Inverted formin-2 OS=Homo sapiens OX=9606 GN=INF2 PE=1 SV=2
Q96B26	714.9	705.3	890.4	30.5	40.3	770.2	35.4	4.44341	21.7571	Exosome complex component RRP43 OS=Homo sapiens OX=9606 GN=EXOSC8 PE=1 SV=1
P04637	2506.3	2464.8	2890.4	95.9	145.2	2620.5	120.55	4.44214	21.7379	Cellular tumor antigen p53 OS=Homo sapiens OX=9606 GN=TP53 PE=1 SV=4
P35579	27670.1	26464.6	31420.3	1283.1	1342	28518.3	1312.55	4.44145	21.7274	Myosin-9 OS=Homo sapiens OX=9606 GN=MYH9 PE=1 SV=4
Q9NVP1	2462.9	2241.3	2802	131	99.7	2502.07	115.35	4.43903	21.6911	ATP-dependent RNA helicase DDX18 OS=Homo sapiens OX=9606 GN=DDX18 PE=1 SV=2
P18124	2219.5	2030.1	2351.5	104.7	98.2	2200.37	101.45	4.4389	21.6892	60S ribosomal protein L7 OS=Homo sapiens OX=9606 GN=RPL7 PE=1 SV=1
Q14493	19.3	18.4	24.1	0.4	1.5	20.6	0.95	4.43857	21.6842	Histone RNA hairpin-binding protein OS=Homo sapiens OX=9606 GN=SLBP PE=1 SV=1
Q13243	848.8	874.5	881.9	40.3	40.1	868.4	40.2	4.43309	21.602	Serine/arginine-rich splicing factor 5 OS=Homo sapiens OX=9606 GN=SRSF5 PE=1 SV=1
P60033	212.2	209.3	245.6	9.1	11.6	222.367	10.35	4.42524	21.4847	CD81 antigen OS=Homo sapiens OX=9606 GN=CD81 PE=1 SV=1
P50914	339	264.7	362.4	14.6	15.4	322.033	15	4.42418	21.4689	60S ribosomal protein L14 OS=Homo sapiens OX=9606 GN=RPL14 PE=1 SV=4
Q9H9Q4	54	46.9	53.5	1.8	3	51.4667	2.4	4.42253	21.4444	Non-homologous end-joining factor 1 OS=Homo sapiens OX=9606 GN=NHEJ1 PE=1 SV=1
Q99729	1294.2	1174.8	1586.1	58.3	67.9	1351.7	63.1	4.42099	21.4216	Heterogeneous nuclear ribonucleoprotein A/B OS=Homo sapiens OX=9606 GN=HNRNPAB PE=1 SV=2
P51809	47.7	40.9	36.6	1	2.9	41.7333	1.95	4.41965	21.4017	Vesicle-associated membrane protein 7 OS=Homo sapiens OX=9606 GN=VAMP7 PE=1 SV=3
O60306	2379.7	2244.3	2634.6	87.4	139	2419.53	113.2	4.41778	21.374	RNA helicase aquarius OS=Homo sapiens OX=9606 GN=AQR PE=1 SV=4
O60832	2713.5	2715.4	3110.4	146.9	119.7	2846.43	133.3	4.41641	21.3536	H/ACA ribonucleoprotein complex subunit DKC1 OS=Homo sapiens OX=9606 GN=DKC1 PE=1 SV=3
Q06265	728.8	728.3	858.6	39.8	32.5	771.9	36.15	4.41635	21.3527	Exosome complex component RRP45 OS=Homo sapiens OX=9606 GN=EXOSC9 PE=1 SV=3
Q9BRJ6	1045.2	1010.5	1254.8	47.4	56	1103.5	51.7	4.41578	21.3443	Uncharacterized protein C7orf50 OS=Homo sapiens OX=9606 GN=C7orf50 PE=1 SV=1
Q13523	1762.5	1771.7	1829.1	68.1	99.5	1787.77	83.8	4.41506	21.3337	Serine/threonine-protein kinase PRP4 homolog OS=Homo sapiens OX=9606 GN=PRPF4B PE=1 SV=3
P55199	352.6	281.4	318.5	13.2	16.6	317.5	14.9	4.41337	21.3087	RNA polymerase II elongation factor ELL OS=Homo sapiens OX=9606 GN=ELL PE=1 SV=1
Q96LT9	175.7	200	225	9.2	9.6	200.233	9.4	4.41288	21.3014	RNA-binding region-containing protein 3 OS=Homo sapiens OX=9606 GN=RNPC3 PE=1 SV=1
Q5C9Z4	1118.9	1013.2	1237.3	54.3	51.5	1123.13	52.9	4.40812	21.2313	Nucleolar MIF4G domain-containing protein 1 OS=Homo sapiens OX=9606 GN=NOM1 PE=1 SV=1
O14950	698.5	686.3	783.8	37.9	30.3	722.867	34.1	4.40589	21.1984	Myosin regulatory light chain 12B OS=Homo sapiens OX=9606 GN=MYL12B PE=1 SV=2
Q9UBG0	346	357.2	393.1	20.1	14.4	365.433	17.25	4.40494	21.1845	C-type mannose receptor 2 OS=Homo sapiens OX=9606 GN=MRC2 PE=1 SV=2
P49711	324	280.2	328.5	18.1	11.3	310.9	14.7	4.40256	21.1497	Transcriptional repressor CTCF OS=Homo sapiens OX=9606 GN=CTCF PE=1 SV=1
Q13427	644.4	539	682.6	25.5	33.4	622	29.45	4.40058	21.1205	Peptidyl-prolyl cis-trans isomerase G OS=Homo sapiens OX=9606 GN=PPIG PE=1 SV=2
O60506	4814.5	4298.9	5377.9	225.2	233.1	4830.43	229.15	4.39779	21.0798	Heterogeneous nuclear ribonucleoprotein Q OS=Homo sapiens OX=9606 GN=SYNCRIP PE=1 SV=2
Q96E39	128.9	83.2	128	2.7	8.1	113.367	5.4	4.39189	20.9938	RNA binding motif protein, X-linked-like-1 OS=Homo sapiens OX=9606 GN=RBMXL1 PE=1 SV=1
Q86U42	569.7	527.1	732.4	29.8	28.4	609.733	29.1	4.38909	20.953	Polyadenylate-binding protein 2 OS=Homo sapiens OX=9606 GN=PABPN1 PE=1 SV=3
Q9H3H5	83.5	77.4	102.5	2.2	6.2	87.8	4.2	4.38576	20.9048	UDP-N-acetylglucosamine--dolichyl-phosphate N-acetylglucosaminephosphotransferase OS=Homo sapiens OX=9606 GN=DPAGT1 PE=1 SV=2
Q96MF7	118.3	124.2	146.2	7.8	4.6	129.567	6.2	4.38528	20.8978	E3 SUMO-protein ligase NSE2 OS=Homo sapiens OX=9606 GN=NSMCE2 PE=1 SV=2
Q5JTH9	3021.3	2462.5	3257.9	141.3	138.2	2913.9	139.75	4.38203	20.8508	RRP12-like protein OS=Homo sapiens OX=9606 GN=RRP12 PE=1 SV=2
P83881	742.9	514.7	815.4	38.4	28.2	691	33.3	4.37509	20.7508	60S ribosomal protein L36a OS=Homo sapiens OX=9606 GN=RPL36A PE=1 SV=2
Q6NXT4	46.7	51.4	60.4	0.9	4.2	52.8333	2.55	4.37288	20.719	Zinc transporter 6 OS=Homo sapiens OX=9606 GN=SLC30A6 PE=1 SV=2
Q9Y2W1	3806.9	3618.7	4468.2	191.7	191.7	3964.6	191.7	4.37025	20.6813	Thyroid hormone receptor-associated protein 3 OS=Homo sapiens OX=9606 GN=THRAP3 PE=1 SV=2
Q9BU23	260.9	225.9	310	10.7	15	265.6	12.85	4.36941	20.6693	Lipase maturation factor 2 OS=Homo sapiens OX=9606 GN=LMF2 PE=1 SV=2
Q7RTV0	479.5	402.7	505.7	23.1	21.7	462.633	22.4	4.3683	20.6533	PHD finger-like domain-containing protein 5A OS=Homo sapiens OX=9606 GN=PHF5A PE=1 SV=1
Q99755	270.4	228.3	294	11.9	13.7	264.233	12.8	4.3676	20.6432	Phosphatidylinositol 4-phosphate 5-kinase type-1 alpha OS=Homo sapiens OX=9606 GN=PIP5K1A PE=1 SV=1
Q13868	1028.6	982.2	1155.7	51.3	51.4	1055.5	51.35	4.36142	20.555	Exosome complex component RRP4 OS=Homo sapiens OX=9606 GN=EXOSC2 PE=1 SV=2
O43854	93	103.5	110.7	4.2	5.8	102.4	5	4.35614	20.48	EGF-like repeat and discoidin I-like domain-containing protein 3 OS=Homo sapiens OX=9606 GN=EDIL3 PE=1 SV=1
Q13155	119.6	111.8	121.4	4.1	7.4	117.6	5.75	4.35418	20.4522	Aminoacyl tRNA synthase complex-interacting multifunctional protein 2 OS=Homo sapiens OX=9606 GN=AIMP2 PE=1 SV=2
Q9Y3Y2	463.1	391.8	460	23.6	19.3	438.3	21.45	4.35287	20.4336	Chromatin target of PRMT1 protein OS=Homo sapiens OX=9606 GN=CHTOP PE=1 SV=2
P05204	1698.4	1319	1837.2	81.5	76.9	1618.2	79.2	4.35275	20.4318	Non-histone chromosomal protein HMG-17 OS=Homo sapiens OX=9606 GN=HMGN2 PE=1 SV=3
O43293	220.9	216.7	247.6	10.9	11.5	228.4	11.2	4.34999	20.3929	Death-associated protein kinase 3 OS=Homo sapiens OX=9606 GN=DAPK3 PE=1 SV=1
Q13595	501.1	498.7	577.6	23	28.6	525.8	25.8	4.34907	20.3798	Transformer-2 protein homolog alpha OS=Homo sapiens OX=9606 GN=TRA2A PE=1 SV=1
Q15843	176	174.1	202.6	7.5	10.6	184.233	9.05	4.34747	20.3573	NEDD8 OS=Homo sapiens OX=9606 GN=NEDD8 PE=1 SV=1
P62753	1109.1	967	1062.4	56.5	46.3	1046.17	51.4	4.3472	20.3534	40S ribosomal protein S6 OS=Homo sapiens OX=9606 GN=RPS6 PE=1 SV=1
Q10589	292.8	277.9	342	15.2	14.7	304.233	14.95	4.34696	20.3501	Bone marrow stromal antigen 2 OS=Homo sapiens OX=9606 GN=BST2 PE=1 SV=1
Q5T5U3	103.7	87.2	108.1	7	2.8	99.6667	4.9	4.34626	20.3401	Rho GTPase-activating protein 21 OS=Homo sapiens OX=9606 GN=ARHGAP21 PE=1 SV=2
Q99523	288.6	288.1	344.4	14.8	15.4	307.033	15.1	4.34577	20.3333	Sortilin OS=Homo sapiens OX=9606 GN=SORT1 PE=1 SV=3
P27824	2366.8	2344.4	2916.7	118	132.1	2542.63	125.05	4.34575	20.3329	Calnexin OS=Homo sapiens OX=9606 GN=CANX PE=1 SV=2
Q9H7E9	259.6	230.5	336.2	15.7	11.4	275.433	13.55	4.34534	20.3272	UPF0488 protein C8orf33 OS=Homo sapiens OX=9606 GN=C8orf33 PE=1 SV=1
Q9Y3C6	294.1	267.4	352.8	16	14	304.767	15	4.34467	20.3178	Peptidyl-prolyl cis-trans isomerase-like 1 OS=Homo sapiens OX=9606 GN=PPIL1 PE=1 SV=1
Q8N138	144.1	138.5	174.5	7.8	7.2	152.367	7.5	4.34451	20.3156	ORM1-like protein 3 OS=Homo sapiens OX=9606 GN=ORMDL3 PE=1 SV=1
P20908	259.8	234.7	278.9	10.7	14.7	257.8	12.7	4.34335	20.2992	Collagen alpha-1(V) chain OS=Homo sapiens OX=9606 GN=COL5A1 PE=1 SV=3
Q9Y5U2	74.5	78.2	103	3.7	4.7	85.2333	4.2	4.34296	20.2937	Protein TSSC4 OS=Homo sapiens OX=9606 GN=TSSC4 PE=1 SV=3
Q99878	1226.6	850.7	1119.8	53.4	51.9	1065.7	52.65	4.33922	20.2412	Histone H2A type 1-J OS=Homo sapiens OX=9606 GN=H2AC14 PE=1 SV=3
Q9H6S0	362.4	568.4	314.8	19.7	21.4	415.2	20.55	4.3366	20.2044	3'-5' RNA helicase YTHDC2 OS=Homo sapiens OX=9606 GN=YTHDC2 PE=1 SV=2
Q969J2	52.9	44.9	53.3	1.8	3.2	50.3667	2.5	4.33247	20.1467	Zinc finger protein with KRAB and SCAN domains 4 OS=Homo sapiens OX=9606 GN=ZKSCAN4 PE=1 SV=1
Q9UNL2	68.7	67.6	75.2	2.9	4.1	70.5	3.5	4.3322	20.1429	Translocon-associated protein subunit gamma OS=Homo sapiens OX=9606 GN=SSR3 PE=1 SV=1
Q9ULG1	75.5	93.6	78.6	4.6	3.6	82.5667	4.1	4.33186	20.1382	Chromatin-remodeling ATPase INO80 OS=Homo sapiens OX=9606 GN=INO80 PE=1 SV=2
A7E2Y1	216.2	202.7	251.6	14.8	7.4	223.5	11.1	4.33164	20.1351	Myosin-7B OS=Homo sapiens OX=9606 GN=MYH7B PE=1 SV=4
Q9NPI1	1117.9	1073.7	1256.6	66.2	48.1	1149.4	57.15	4.32998	20.112	Bromodomain-containing protein 7 OS=Homo sapiens OX=9606 GN=BRD7 PE=1 SV=1
P46087	3906.8	3440.2	4361.3	196.3	192.4	3902.77	194.35	4.32777	20.0811	Probable 28S rRNA (cytosine(4447)-C(5))-methyltransferase OS=Homo sapiens OX=9606 GN=NOP2 PE=1 SV=2
P15151	45.4	36	51	0.4	4	44.1333	2.2	4.32629	20.0606	Poliovirus receptor OS=Homo sapiens OX=9606 GN=PVR PE=1 SV=2
P18077	1652.1	1472	1887.9	79.9	86.9	1670.67	83.4	4.32423	20.032	60S ribosomal protein L35a OS=Homo sapiens OX=9606 GN=RPL35A PE=1 SV=2
Q96GM5	1790	1651.2	2056	83.2	99.9	1832.4	91.55	4.32303	20.0153	SWI/SNF-related matrix-associated actin-dependent regulator of chromatin subfamily D member 1 OS=Homo sapiens OX=9606 GN=SMARCD1 PE=1 SV=2
Q9NX24	173.7	162.3	180	7.9	9.3	172	8.6	4.32193	20	H/ACA ribonucleoprotein complex subunit 2 OS=Homo sapiens OX=9606 GN=NHP2 PE=1 SV=1
Q92800	22.9	25.3	23.7	2.3	0.1	23.9667	1.2	4.31992	19.9722	Histone-lysine N-methyltransferase EZH1 OS=Homo sapiens OX=9606 GN=EZH1 PE=1 SV=2
Q9Y3B2	685	570.6	856.1	41.1	29.4	703.9	35.25	4.31968	19.9688	Exosome complex component CSL4 OS=Homo sapiens OX=9606 GN=EXOSC1 PE=1 SV=1
P46778	915.2	790.8	1007.5	45.1	45.5	904.5	45.3	4.31954	19.9669	60S ribosomal protein L21 OS=Homo sapiens OX=9606 GN=RPL21 PE=1 SV=2
Q99590	2065.9	1782.9	2547.4	112	101.6	2132.07	106.8	4.31927	19.9632	Protein SCAF11 OS=Homo sapiens OX=9606 GN=SCAF11 PE=1 SV=2
Q8IUD2	2087.9	2084.4	2540.9	96	128.5	2237.73	112.25	4.31725	19.9353	ELKS/Rab6-interacting/CAST family member 1 OS=Homo sapiens OX=9606 GN=ERC1 PE=1 SV=1
Q96QD9	628.5	577	692.8	35.9	27.6	632.767	31.75	4.31685	19.9297	UAP56-interacting factor OS=Homo sapiens OX=9606 GN=FYTTD1 PE=1 SV=3
Q9NPE3	424	368.2	459.6	20.4	21.5	417.267	20.95	4.31595	19.9173	H/ACA ribonucleoprotein complex subunit 3 OS=Homo sapiens OX=9606 GN=NOP10 PE=1 SV=1
O95816	773.3	728.2	870.5	42.4	37	790.667	39.7	4.31586	19.916	BAG family molecular chaperone regulator 2 OS=Homo sapiens OX=9606 GN=BAG2 PE=1 SV=1
P0DP23	433.8	448.6	554	20.1	28	478.8	24.05	4.31531	19.9085	Calmodulin-1 OS=Homo sapiens OX=9606 GN=CALM1 PE=1 SV=1
O95674	67.9	61.3	79.8	3.6	3.4	69.6667	3.5	4.31504	19.9048	Phosphatidate cytidylyltransferase 2 OS=Homo sapiens OX=9606 GN=CDS2 PE=1 SV=1
Q96DP5	242.3	242.5	261.2	13	12.1	248.667	12.55	4.30845	19.8141	Methionyl-tRNA formyltransferase, mitochondrial OS=Homo sapiens OX=9606 GN=MTFMT PE=1 SV=2
Q15427	153.3	136.2	170.4	7.6	7.9	153.3	7.75	4.30602	19.7806	Splicing factor 3B subunit 4 OS=Homo sapiens OX=9606 GN=SF3B4 PE=1 SV=1
P49450	135.4	151.1	161.3	7	8.1	149.267	7.55	4.30527	19.7704	Histone H3-like centromeric protein A OS=Homo sapiens OX=9606 GN=CENPA PE=1 SV=1
Q9UNP9	964.9	897.7	1050.4	48.1	50.2	971	49.15	4.30421	19.7558	Peptidyl-prolyl cis-trans isomerase E OS=Homo sapiens OX=9606 GN=PPIE PE=1 SV=1
Q8N8D1	169.6	144	193	9.1	8	168.867	8.55	4.30382	19.7505	Programmed cell death protein 7 OS=Homo sapiens OX=9606 GN=PDCD7 PE=1 SV=1
O76024	34	36	39.6	3.6	0.1	36.5333	1.85	4.30362	19.7477	Wolframin OS=Homo sapiens OX=9606 GN=WFS1 PE=1 SV=2
Q9UBV2	208.4	198.6	244.1	12.3	9.7	217.033	11	4.30234	19.7303	Protein sel-1 homolog 1 OS=Homo sapiens OX=9606 GN=SEL1L PE=1 SV=3
O15269	600.7	592.8	718	33.5	31.1	637.167	32.3	4.30206	19.7265	Serine palmitoyltransferase 1 OS=Homo sapiens OX=9606 GN=SPTLC1 PE=1 SV=1
Q15424	3282.8	2825	3796.4	165.6	169.9	3301.4	167.75	4.29869	19.6805	Scaffold attachment factor B1 OS=Homo sapiens OX=9606 GN=SAFB PE=1 SV=4
Q8TD26	398.6	372	436.1	21.9	19.1	402.233	20.5	4.29434	19.6211	Chromodomain-helicase-DNA-binding protein 6 OS=Homo sapiens OX=9606 GN=CHD6 PE=1 SV=4
P16989	384.6	347.9	452.2	23.4	16.9	394.9	20.15	4.29264	19.598	Y-box-binding protein 3 OS=Homo sapiens OX=9606 GN=YBX3 PE=1 SV=4
Q5UCC4	116.5	107.2	143.4	8.9	3.6	122.367	6.25	4.29121	19.5787	ER membrane protein complex subunit 10 OS=Homo sapiens OX=9606 GN=EMC10 PE=1 SV=1
Q9HAN9	243.8	253.4	305.9	14.9	12.5	267.7	13.7	4.28837	19.5401	Nicotinamide/nicotinic acid mononucleotide adenylyltransferase 1 OS=Homo sapiens OX=9606 GN=NMNAT1 PE=1 SV=1
Q8TCG2	111	117.7	122.9	7.7	4.3	117.2	6	4.28787	19.5333	Phosphatidylinositol 4-kinase type 2-beta OS=Homo sapiens OX=9606 GN=PI4K2B PE=1 SV=1
Q6NZY4	1381.2	1330.4	1679	80	69.9	1463.53	74.95	4.28738	19.5268	Zinc finger CCHC domain-containing protein 8 OS=Homo sapiens OX=9606 GN=ZCCHC8 PE=1 SV=2
Q9NS69	10.1	10.5	11.6	1	0.1	10.7333	0.55	4.28652	19.5152	Mitochondrial import receptor subunit TOM22 homolog OS=Homo sapiens OX=9606 GN=TOMM22 PE=1 SV=3
P49207	685.4	567.5	787.8	47.2	22.7	680.233	34.95	4.28267	19.463	60S ribosomal protein L34 OS=Homo sapiens OX=9606 GN=RPL34 PE=1 SV=3
Q86U38	799	670.1	869	49.2	30.9	779.367	40.05	4.28243	19.4598	Nucleolar protein 9 OS=Homo sapiens OX=9606 GN=NOP9 PE=1 SV=1
P11047	358.2	326.6	392.1	16	20.9	358.967	18.45	4.28216	19.4562	Laminin subunit gamma-1 OS=Homo sapiens OX=9606 GN=LAMC1 PE=1 SV=3
P51532	3920.5	3568.9	4633.3	244.7	170.7	4040.9	207.7	4.2821	19.4555	Transcription activator BRG1 OS=Homo sapiens OX=9606 GN=SMARCA4 PE=1 SV=2
P33240	821	788.6	958.5	44.4	43.7	856.033	44.05	4.28045	19.4332	Cleavage stimulation factor subunit 2 OS=Homo sapiens OX=9606 GN=CSTF2 PE=1 SV=1
Q96HC4	105.5	122.5	168.3	5.6	8	132.1	6.8	4.27995	19.4265	PDZ and LIM domain protein 5 OS=Homo sapiens OX=9606 GN=PDLIM5 PE=1 SV=5
Q13247	1154	941.5	1188.6	53.2	59.7	1094.7	56.45	4.27742	19.3924	Serine/arginine-rich splicing factor 6 OS=Homo sapiens OX=9606 GN=SRSF6 PE=1 SV=2
P09651	769.6	625.6	769.1	39.4	35.2	721.433	37.3	4.27362	19.3414	Heterogeneous nuclear ribonucleoprotein A1 OS=Homo sapiens OX=9606 GN=HNRNPA1 PE=1 SV=5
Q92841	5349.5	5085.9	6152.9	286	286.5	5529.43	286.25	4.27178	19.3168	Probable ATP-dependent RNA helicase DDX17 OS=Homo sapiens OX=9606 GN=DDX17 PE=1 SV=2
Q96C57	831.6	802.9	916	44.2	44	850.167	44.1	4.2689	19.2782	Protein CUSTOS OS=Homo sapiens OX=9606 GN=CUSTOS PE=1 SV=2
Q8N8A6	1641.7	1514.9	1899.8	84.8	90.1	1685.47	87.45	4.26855	19.2735	ATP-dependent RNA helicase DDX51 OS=Homo sapiens OX=9606 GN=DDX51 PE=1 SV=3
Q9Y5S9	634.2	641	788.9	35.3	36.1	688.033	35.7	4.26848	19.2726	RNA-binding protein 8A OS=Homo sapiens OX=9606 GN=RBM8A PE=1 SV=1
Q5TC82	17.1	18.7	22	0.1	1.9	19.2667	1	4.26804	19.2667	Roquin-1 OS=Homo sapiens OX=9606 GN=RC3H1 PE=1 SV=1
P13726	115.5	109	136.7	8.6	3.9	120.4	6.25	4.26784	19.264	Tissue factor OS=Homo sapiens OX=9606 GN=F3 PE=1 SV=1
Q5VT40	62.3	62.8	82.8	4.3	2.9	69.3	3.6	4.26679	19.25	Protein FAM78B OS=Homo sapiens OX=9606 GN=FAM78B PE=2 SV=1
Q8NCH0	167.8	162	227.1	9.8	9.5	185.633	9.65	4.26578	19.2366	Carbohydrate sulfotransferase 14 OS=Homo sapiens OX=9606 GN=CHST14 PE=1 SV=2
Q7Z3C6	133.7	147.1	194.9	9	7.5	158.567	8.25	4.26455	19.2202	Autophagy-related protein 9A OS=Homo sapiens OX=9606 GN=ATG9A PE=1 SV=3
O95478	312.3	263.6	349.4	17.4	14.7	308.433	16.05	4.26431	19.217	Ribosome biogenesis protein NSA2 homolog OS=Homo sapiens OX=9606 GN=NSA2 PE=1 SV=1
Q08378	1145.3	1055.2	1349.4	67.2	56	1183.3	61.6	4.26374	19.2094	Golgin subfamily A member 3 OS=Homo sapiens OX=9606 GN=GOLGA3 PE=1 SV=2
Q9H6F5	1167.2	1081.7	1359.6	70.8	54.9	1202.83	62.85	4.25838	19.1382	Coiled-coil domain-containing protein 86 OS=Homo sapiens OX=9606 GN=CCDC86 PE=1 SV=1
O95857	64.7	63.4	75.7	2.2	4.9	67.9333	3.55	4.25823	19.1362	Tetraspanin-13 OS=Homo sapiens OX=9606 GN=TSPAN13 PE=2 SV=1
Q9NQZ2	123.7	108.6	134.8	8.6	4.2	122.367	6.4	4.25699	19.1198	Something about silencing protein 10 OS=Homo sapiens OX=9606 GN=UTP3 PE=1 SV=1
Q96BK5	468.8	414.3	569.7	22.1	28.7	484.267	25.4	4.2529	19.0656	PIN2/TERF1-interacting telomerase inhibitor 1 OS=Homo sapiens OX=9606 GN=PINX1 PE=1 SV=2
Q8NEJ9	860.5	780.3	952.5	49.9	40.8	864.433	45.35	4.25258	19.0614	Neuroguidin OS=Homo sapiens OX=9606 GN=NGDN PE=1 SV=1
Q9Y3X0	331.1	282.7	367.4	16.2	18.2	327.067	17.2	4.2491	19.0155	Coiled-coil domain-containing protein 9 OS=Homo sapiens OX=9606 GN=CCDC9 PE=1 SV=1
Q96NB3	286.4	271.3	323	13.6	17.3	293.567	15.45	4.24801	19.0011	Zinc finger protein 830 OS=Homo sapiens OX=9606 GN=ZNF830 PE=1 SV=2
O43660	2159	2007.9	2369.9	134.2	95.2	2178.93	114.7	4.24768	18.9968	Pleiotropic regulator 1 OS=Homo sapiens OX=9606 GN=PLRG1 PE=1 SV=1
O15127	229.9	203.8	263.8	9.6	14.9	232.5	12.25	4.24638	18.9796	Secretory carrier-associated membrane protein 2 OS=Homo sapiens OX=9606 GN=SCAMP2 PE=1 SV=2
Q9UDT6	31.2	25.7	34.2	3.1	0.1	30.3667	1.6	4.24634	18.9792	CAP-Gly domain-containing linker protein 2 OS=Homo sapiens OX=9606 GN=CLIP2 PE=1 SV=1
Q9H9A7	245	273.4	286.6	13.4	14.9	268.333	14.15	4.24515	18.9635	RecQ-mediated genome instability protein 1 OS=Homo sapiens OX=9606 GN=RMI1 PE=1 SV=3
Q9P0L0	553.2	528.9	630.2	35.3	24.9	570.767	30.1	4.24507	18.9623	Vesicle-associated membrane protein-associated protein A OS=Homo sapiens OX=9606 GN=VAPA PE=1 SV=3
P35580	7897.1	7140.5	9050.2	424.4	423.5	8029.27	423.95	4.2433	18.9392	Myosin-10 OS=Homo sapiens OX=9606 GN=MYH10 PE=1 SV=3
Q5VW38	175.4	194.1	243.8	10.5	11.1	204.433	10.8	4.24253	18.929	Protein GPR107 OS=Homo sapiens OX=9606 GN=GPR107 PE=1 SV=1
Q8WXX5	1980.4	1713	2236.9	101	108.2	1976.77	104.6	4.24019	18.8983	DnaJ homolog subfamily C member 9 OS=Homo sapiens OX=9606 GN=DNAJC9 PE=1 SV=1
Q96GN5	190.9	179.3	232.8	9.5	11.8	201	10.65	4.23827	18.8732	Cell division cycle-associated 7-like protein OS=Homo sapiens OX=9606 GN=CDCA7L PE=1 SV=2
Q96JJ7	451.8	385.5	489.8	27.2	19.7	442.367	23.45	4.23758	18.8643	Protein disulfide-isomerase TMX3 OS=Homo sapiens OX=9606 GN=TMX3 PE=1 SV=2
P27635	1426.8	1350.4	1583.2	83.5	70.8	1453.47	77.15	4.23569	18.8395	60S ribosomal protein L10 OS=Homo sapiens OX=9606 GN=RPL10 PE=1 SV=4
O75962	3489.7	3307.1	4073.1	207.8	177.2	3623.3	192.5	4.23437	18.8223	Triple functional domain protein OS=Homo sapiens OX=9606 GN=TRIO PE=1 SV=2
P05114	1537.2	1444.9	1810.7	84.4	85.4	1597.6	84.9	4.234	18.8174	Non-histone chromosomal protein HMG-14 OS=Homo sapiens OX=9606 GN=HMGN1 PE=1 SV=3
Q9NWH9	2254.4	1970.5	2452.3	127.2	109.7	2225.73	118.45	4.23193	18.7905	SAFB-like transcription modulator OS=Homo sapiens OX=9606 GN=SLTM PE=1 SV=2
O43390	4453.1	3961.2	4981.4	226.3	249	4465.23	237.65	4.23183	18.7891	Heterogeneous nuclear ribonucleoprotein R OS=Homo sapiens OX=9606 GN=HNRNPR PE=1 SV=1
O95071	436.9	411.2	522.3	21.6	27.1	456.8	24.35	4.22957	18.7598	E3 ubiquitin-protein ligase UBR5 OS=Homo sapiens OX=9606 GN=UBR5 PE=1 SV=2
Q96SB8	683.4	668.6	776.2	41.4	34.4	709.4	37.9	4.22633	18.7177	Structural maintenance of chromosomes protein 6 OS=Homo sapiens OX=9606 GN=SMC6 PE=1 SV=2
Q12872	951.8	908.9	1086.4	56.3	48.7	982.367	52.5	4.22587	18.7117	Splicing factor, suppressor of white-apricot homolog OS=Homo sapiens OX=9606 GN=SFSWAP PE=1 SV=3
P07099	407.1	419.7	511.5	20.1	27.6	446.1	23.85	4.22531	18.7044	Epoxide hydrolase 1 OS=Homo sapiens OX=9606 GN=EPHX1 PE=1 SV=1
Q99848	2819.4	2632	3233.1	161.7	147.9	2894.83	154.8	4.225	18.7005	Probable rRNA-processing protein EBP2 OS=Homo sapiens OX=9606 GN=EBNA1BP2 PE=1 SV=2
Q32P51	87.3	88.7	92.7	7.1	2.5	89.5667	4.8	4.22186	18.6597	Heterogeneous nuclear ribonucleoprotein A1-like 2 OS=Homo sapiens OX=9606 GN=HNRNPA1L2 PE=2 SV=2
Q9BT40	170.4	179.5	206.1	10.1	9.8	185.333	9.95	4.21928	18.6265	Inositol polyphosphate 5-phosphatase K OS=Homo sapiens OX=9606 GN=INPP5K PE=1 SV=3
Q9Y2R4	1199.1	1020.8	1361.5	65.5	62.9	1193.8	64.2	4.21684	18.595	Probable ATP-dependent RNA helicase DDX52 OS=Homo sapiens OX=9606 GN=DDX52 PE=1 SV=3
Q8N357	39.6	44	55.8	0.7	4.3	46.4667	2.5	4.2162	18.5867	Solute carrier family 35 member F6 OS=Homo sapiens OX=9606 GN=SLC35F6 PE=1 SV=1
Q9UIQ6	577.9	586.4	663.4	26.3	39.4	609.233	32.85	4.21303	18.5459	Leucyl-cystinyl aminopeptidase OS=Homo sapiens OX=9606 GN=LNPEP PE=1 SV=3
Q9NXF1	999.3	864.2	1103.7	54.3	52.4	989.067	53.35	4.21251	18.5392	Testis-expressed protein 10 OS=Homo sapiens OX=9606 GN=TEX10 PE=1 SV=2
Q8NBJ4	86	77.8	97.5	4.9	4.5	87.1	4.7	4.21194	18.5319	Golgi membrane protein 1 OS=Homo sapiens OX=9606 GN=GOLM1 PE=1 SV=1
Q9BQ39	1457.6	1337.1	1710.1	89	73.1	1501.6	81.05	4.21154	18.5268	ATP-dependent RNA helicase DDX50 OS=Homo sapiens OX=9606 GN=DDX50 PE=1 SV=1
P24821	221.2	190.5	229.8	12.1	11	213.833	11.55	4.21052	18.5137	Tenascin OS=Homo sapiens OX=9606 GN=TNC PE=1 SV=3
Q9BRD0	794.2	696.9	914.5	46.3	40.4	801.867	43.35	4.20926	18.4975	BUD13 homolog OS=Homo sapiens OX=9606 GN=BUD13 PE=1 SV=1
O60508	683.8	690.2	808.3	42	36.7	727.433	39.35	4.20838	18.4862	Pre-mRNA-processing factor 17 OS=Homo sapiens OX=9606 GN=CDC40 PE=1 SV=1
P38159	612.2	546.4	892.9	42.6	31.4	683.833	37	4.20805	18.482	RNA-binding motif protein, X chromosome OS=Homo sapiens OX=9606 GN=RBMX PE=1 SV=3
Q9BT09	36.2	27.9	38.4	3.6	0.1	34.1667	1.85	4.20699	18.4685	Protein canopy homolog 3 OS=Homo sapiens OX=9606 GN=CNPY3 PE=1 SV=1
Q96J01	669.7	663.2	768.3	37.3	38.6	700.4	37.95	4.20601	18.4559	THO complex subunit 3 OS=Homo sapiens OX=9606 GN=THOC3 PE=1 SV=1
Q15293	553.4	560.3	656.8	37.5	26.5	590.167	32	4.20498	18.4427	Reticulocalbin-1 OS=Homo sapiens OX=9606 GN=RCN1 PE=1 SV=1
Q14146	1844.9	1776.5	2206.4	100.9	110.1	1942.6	105.5	4.20267	18.4133	Unhealthy ribosome biogenesis protein 2 homolog OS=Homo sapiens OX=9606 GN=URB2 PE=1 SV=2
Q8TF01	758.9	746.8	780.3	43	39.8	762	41.4	4.20209	18.4058	Arginine/serine-rich protein PNISR OS=Homo sapiens OX=9606 GN=PNISR PE=1 SV=2
Q7LGA3	122.5	111.2	138.8	9.6	3.9	124.167	6.75	4.20125	18.3951	Heparan sulfate 2-O-sulfotransferase 1 OS=Homo sapiens OX=9606 GN=HS2ST1 PE=1 SV=1
Q8N0S6	140.9	155.6	204.9	6.3	11.9	167.133	9.1	4.19899	18.3663	Centromere protein L OS=Homo sapiens OX=9606 GN=CENPL PE=1 SV=2
P48509	282.9	270.9	358.9	13.8	19.4	304.233	16.6	4.19592	18.3273	CD151 antigen OS=Homo sapiens OX=9606 GN=CD151 PE=1 SV=3
P07910	2425.7	2164.4	2799.8	132.9	136	2463.3	134.45	4.19545	18.3213	Heterogeneous nuclear ribonucleoproteins C1/C2 OS=Homo sapiens OX=9606 GN=HNRNPC PE=1 SV=4
O14979	1566.5	1323.6	2025.7	92.7	86.4	1638.6	89.55	4.19363	18.2982	Heterogeneous nuclear ribonucleoprotein D-like OS=Homo sapiens OX=9606 GN=HNRNPDL PE=1 SV=3
P84243	360.7	287.9	362.6	16.5	20.4	337.067	18.45	4.19134	18.2692	Histone H3.3 OS=Homo sapiens OX=9606 GN=H3-3A PE=1 SV=2
O14686	17.6	13.6	18.1	0.1	1.7	16.4333	0.9	4.19056	18.2593	Histone-lysine N-methyltransferase 2D OS=Homo sapiens OX=9606 GN=KMT2D PE=1 SV=2
Q8TCJ2	364.6	359.7	482.6	25.1	19	402.3	22.05	4.18942	18.2449	Dolichyl-diphosphooligosaccharide--protein glycosyltransferase subunit STT3B OS=Homo sapiens OX=9606 GN=STT3B PE=1 SV=1
Q8WUD1	89.9	62.7	99.1	4.5	4.7	83.9	4.6	4.18897	18.2391	Ras-related protein Rab-2B OS=Homo sapiens OX=9606 GN=RAB2B PE=1 SV=1
Q01130	304.3	311.8	346.2	15.1	20.1	320.767	17.6	4.18788	18.2254	Serine/arginine-rich splicing factor 2 OS=Homo sapiens OX=9606 GN=SRSF2 PE=1 SV=4
P55290	166	161.7	217.4	7.7	12.3	181.7	10	4.18349	18.17	Cadherin-13 OS=Homo sapiens OX=9606 GN=CDH13 PE=1 SV=1
Q8IUF8	984.6	901.1	1147.6	52.2	59.1	1011.1	55.65	4.1834	18.1689	Ribosomal oxygenase 2 OS=Homo sapiens OX=9606 GN=RIOX2 PE=1 SV=1
O00425	1670.3	1522.9	1772.4	93.4	88.9	1655.2	91.15	4.18262	18.1591	Insulin-like growth factor 2 mRNA-binding protein 3 OS=Homo sapiens OX=9606 GN=IGF2BP3 PE=1 SV=2
Q99442	534	522.1	708.4	37.6	27.2	588.167	32.4	4.18216	18.1533	Translocation protein SEC62 OS=Homo sapiens OX=9606 GN=SEC62 PE=1 SV=1
Q8N884	1039.3	987.3	1150.4	59.7	57	1059	58.35	4.18183	18.1491	Cyclic GMP-AMP synthase OS=Homo sapiens OX=9606 GN=CGAS PE=1 SV=2
Q9UIG0	5291.8	4597.7	5867.7	291	288.1	5252.4	289.55	4.18109	18.1399	Tyrosine-protein kinase BAZ1B OS=Homo sapiens OX=9606 GN=BAZ1B PE=1 SV=2
P14866	2699.7	2521.3	3029.1	153.9	149.4	2750.03	151.65	4.18063	18.1341	Heterogeneous nuclear ribonucleoprotein L OS=Homo sapiens OX=9606 GN=HNRNPL PE=1 SV=2
Q96S52	92.2	88.5	96.3	6.2	4	92.3333	5.1	4.17828	18.1046	GPI transamidase component PIG-S OS=Homo sapiens OX=9606 GN=PIGS PE=1 SV=3
O95292	1171.3	1099.7	1343.6	67.6	65.8	1204.87	66.7	4.17504	18.064	Vesicle-associated membrane protein-associated protein B/C OS=Homo sapiens OX=9606 GN=VAPB PE=1 SV=3
Q6PJT7	1712.9	1431	1883.5	96.1	89.5	1675.8	92.8	4.17458	18.0582	Zinc finger CCCH domain-containing protein 14 OS=Homo sapiens OX=9606 GN=ZC3H14 PE=1 SV=1
Q9BZE4	2051.4	1928.9	2344.6	141.1	92.8	2108.3	116.95	4.17212	18.0274	Nucleolar GTP-binding protein 1 OS=Homo sapiens OX=9606 GN=GTPBP4 PE=1 SV=3
Q8TCT9	739.9	574	761.7	35.7	41.1	691.867	38.4	4.17132	18.0174	Minor histocompatibility antigen H13 OS=Homo sapiens OX=9606 GN=HM13 PE=1 SV=1
P11940	2131.5	1840.4	2419.8	126.6	110.1	2130.57	118.35	4.17011	18.0023	Polyadenylate-binding protein 1 OS=Homo sapiens OX=9606 GN=PABPC1 PE=1 SV=2
Q9BV38	944.2	842.8	1071.8	51.1	54.8	952.933	52.95	4.16967	17.9969	WD repeat-containing protein 18 OS=Homo sapiens OX=9606 GN=WDR18 PE=1 SV=2
Q8TEM1	139.3	126.6	155.1	10.2	5.4	140.333	7.8	4.16924	17.9915	Nuclear pore membrane glycoprotein 210 OS=Homo sapiens OX=9606 GN=NUP210 PE=1 SV=3
Q9NQ55	332.3	305.8	395.5	20.7	17.6	344.533	19.15	4.16923	17.9913	Suppressor of SWI4 1 homolog OS=Homo sapiens OX=9606 GN=PPAN PE=2 SV=1
Q7Z7K6	1377.7	1175.2	1392.1	63	83.2	1315	73.1	4.16905	17.9891	Centromere protein V OS=Homo sapiens OX=9606 GN=CENPV PE=1 SV=1
O95084	182.1	160.8	204.8	9.7	10.6	182.567	10.15	4.16887	17.9869	Serine protease 23 OS=Homo sapiens OX=9606 GN=PRSS23 PE=1 SV=1
Q96NC0	337.7	292.3	413.2	19.1	19.7	347.733	19.4	4.16385	17.9244	Zinc finger matrin-type protein 2 OS=Homo sapiens OX=9606 GN=ZMAT2 PE=1 SV=1
Q9UHB6	2595	2503.2	2958.5	145.9	153.9	2685.57	149.9	4.16315	17.9157	LIM domain and actin-binding protein 1 OS=Homo sapiens OX=9606 GN=LIMA1 PE=1 SV=1
Q96FV9	4024.2	3707.9	4488	222.7	232.1	4073.37	227.4	4.16292	17.9128	THO complex subunit 1 OS=Homo sapiens OX=9606 GN=THOC1 PE=1 SV=1
Q7Z6I8	769.8	721.8	856.6	42.3	45.1	782.733	43.7	4.16282	17.9115	UPF0461 protein C5orf24 OS=Homo sapiens OX=9606 GN=C5orf24 PE=1 SV=1
Q9Y333	80.1	74.1	82	4	4.8	78.7333	4.4	4.1614	17.8939	U6 snRNA-associated Sm-like protein LSm2 OS=Homo sapiens OX=9606 GN=LSM2 PE=1 SV=1
P62888	669.4	543.9	786.2	32.8	41.7	666.5	37.25	4.16129	17.8926	60S ribosomal protein L30 OS=Homo sapiens OX=9606 GN=RPL30 PE=1 SV=2
P11387	10926	9891.9	11923.3	595.8	627.3	10913.7	611.55	4.15753	17.846	DNA topoisomerase 1 OS=Homo sapiens OX=9606 GN=TOP1 PE=1 SV=2
Q02040	703.8	667	788.5	44.3	36.4	719.767	40.35	4.15689	17.8381	A-kinase anchor protein 17A OS=Homo sapiens OX=9606 GN=AKAP17A PE=1 SV=2
Q71UI9	1633.8	1640.2	1960.5	93.5	102.7	1744.83	98.1	4.15269	17.7863	Histone H2A.V OS=Homo sapiens OX=9606 GN=H2AZ2 PE=1 SV=3
Q9H0A0	5497.1	5133	6157.3	314.6	314.8	5595.8	314.7	4.1523	17.7814	RNA cytidine acetyltransferase OS=Homo sapiens OX=9606 GN=NAT10 PE=1 SV=2
O95249	442.2	411.3	842.4	33.7	29.9	565.3	31.8	4.15192	17.7767	Golgi SNAP receptor complex member 1 OS=Homo sapiens OX=9606 GN=GOSR1 PE=1 SV=1
P62805	9306.3	7835.5	10073	523	501.2	9071.6	512.1	4.14686	17.7145	Histone H4 OS=Homo sapiens OX=9606 GN=H4C1 PE=1 SV=2
O75151	1224.5	1120.4	1399.9	76.1	65	1248.27	70.55	4.14514	17.6934	Lysine-specific demethylase PHF2 OS=Homo sapiens OX=9606 GN=PHF2 PE=1 SV=4
Q96A33	352	322.8	414.8	16.6	24.5	363.2	20.55	4.14355	17.674	Coiled-coil domain-containing protein 47 OS=Homo sapiens OX=9606 GN=CCDC47 PE=1 SV=1
Q96MG7	393.2	362	416.1	22.1	22.1	390.433	22.1	4.14296	17.6667	Non-structural maintenance of chromosomes element 3 homolog OS=Homo sapiens OX=9606 GN=NSMCE3 PE=1 SV=1
P01024	2	1.2	2.1	0.1	0.1	1.76667	0.1	4.14296	17.6667	Complement C3 OS=Homo sapiens OX=9606 GN=C3 PE=1 SV=2
Q8WVC0	38.3	43.5	53.3	1.1	4	45.0333	2.55	4.14242	17.6601	RNA polymerase-associated protein LEO1 OS=Homo sapiens OX=9606 GN=LEO1 PE=1 SV=1
Q13901	358.3	328.6	464.7	21	22.7	383.867	21.85	4.1349	17.5683	Nuclear nucleic acid-binding protein C1D OS=Homo sapiens OX=9606 GN=C1D PE=1 SV=1
Q99728	199.5	195.9	241.7	11.1	13.1	212.367	12.1	4.13348	17.551	BRCA1-associated RING domain protein 1 OS=Homo sapiens OX=9606 GN=BARD1 PE=1 SV=2
P62979	310.2	265.7	313.7	18	15.8	296.533	16.9	4.1331	17.5464	Ubiquitin-40S ribosomal protein S27a OS=Homo sapiens OX=9606 GN=RPS27A PE=1 SV=2
P62995	1150.1	1122.6	1292.8	72	63.5	1188.5	67.75	4.13278	17.5424	Transformer-2 protein homolog beta OS=Homo sapiens OX=9606 GN=TRA2B PE=1 SV=1
Q16695	810.1	608.9	1022.2	49.5	43.4	813.733	46.45	4.13081	17.5185	Histone H3.1t OS=Homo sapiens OX=9606 GN=H3-4 PE=1 SV=3
Q9GZR2	2616.9	2222	3027.3	151.4	148	2622.07	149.7	4.13056	17.5155	RNA exonuclease 4 OS=Homo sapiens OX=9606 GN=REXO4 PE=1 SV=2
O43402	213.6	155	240.9	13.5	9.7	203.167	11.6	4.13047	17.5144	ER membrane protein complex subunit 8 OS=Homo sapiens OX=9606 GN=EMC8 PE=1 SV=1
P62318	422	425.9	504.2	27.1	24.4	450.7	25.75	4.12952	17.5029	Small nuclear ribonucleoprotein Sm D3 OS=Homo sapiens OX=9606 GN=SNRPD3 PE=1 SV=1
O14647	1726.4	1449	1943.6	97	98.1	1706.33	97.55	4.12861	17.4919	Chromodomain-helicase-DNA-binding protein 2 OS=Homo sapiens OX=9606 GN=CHD2 PE=1 SV=2
Q9BS16	339.3	327.9	367.1	21.6	17.9	344.767	19.75	4.1257	17.4565	Centromere protein K OS=Homo sapiens OX=9606 GN=CENPK PE=1 SV=1
Q6UW02	291.8	286.9	379.5	14.3	22.3	319.4	18.3	4.12545	17.4536	Cytochrome P450 20A1 OS=Homo sapiens OX=9606 GN=CYP20A1 PE=1 SV=1
O14656	44.2	45.9	53.8	3.5	2	47.9667	2.75	4.12453	17.4424	Torsin-1A OS=Homo sapiens OX=9606 GN=TOR1A PE=1 SV=1
Q8IYW5	23.5	12.3	29.6	0.4	2.1	21.8	1.25	4.12433	17.44	E3 ubiquitin-protein ligase RNF168 OS=Homo sapiens OX=9606 GN=RNF168 PE=1 SV=1
Q6ZUT6	313.8	298.1	345.4	20.9	15.7	319.1	18.3	4.12409	17.4372	Coiled-coil domain-containing protein 9B OS=Homo sapiens OX=9606 GN=CCDC9B PE=1 SV=1
O14653	326.7	340.1	397.6	25.6	15.1	354.8	20.35	4.12391	17.4349	Golgi SNAP receptor complex member 2 OS=Homo sapiens OX=9606 GN=GOSR2 PE=1 SV=2
Q969G3	1697.6	1599.3	2109.8	102.5	104.5	1802.23	103.5	4.12208	17.4129	SWI/SNF-related matrix-associated actin-dependent regulator of chromatin subfamily E member 1 OS=Homo sapiens OX=9606 GN=SMARCE1 PE=1 SV=2
O75643	13850.1	13175.5	16055.9	820.7	830.3	14360.5	825.5	4.12069	17.3961	U5 small nuclear ribonucleoprotein 200 kDa helicase OS=Homo sapiens OX=9606 GN=SNRNP200 PE=1 SV=2
Q69YQ0	2158.8	2073.7	2548	127.5	132.7	2260.17	130.1	4.11874	17.3725	Cytospin-A OS=Homo sapiens OX=9606 GN=SPECC1L PE=1 SV=2
Q9NZ63	100.7	89.7	93.5	4.4	6.5	94.6333	5.45	4.11802	17.3639	Telomere length and silencing protein 1 homolog OS=Homo sapiens OX=9606 GN=C9orf78 PE=1 SV=1
Q00059	84.8	69.3	111.3	6.3	3.9	88.4667	5.1	4.11656	17.3464	Transcription factor A, mitochondrial OS=Homo sapiens OX=9606 GN=TFAM PE=1 SV=1
Q13769	1787.6	1599.6	2176.4	109.5	104.5	1854.53	107	4.11537	17.3321	THO complex subunit 5 homolog OS=Homo sapiens OX=9606 GN=THOC5 PE=1 SV=2
O60828	167.3	129.4	206.8	7.2	12.2	167.833	9.7	4.1129	17.3024	Polyglutamine-binding protein 1 OS=Homo sapiens OX=9606 GN=PQBP1 PE=1 SV=1
Q12788	1900.5	1764.9	2184.2	121.3	104.5	1949.87	112.9	4.11026	17.2707	Transducin beta-like protein 3 OS=Homo sapiens OX=9606 GN=TBL3 PE=1 SV=2
O15260	257.3	249.3	293.8	17.2	13.7	266.8	15.45	4.11008	17.2686	Surfeit locus protein 4 OS=Homo sapiens OX=9606 GN=SURF4 PE=1 SV=3
Q96AJ9	110.4	108.2	133.6	4.8	8.8	117.4	6.8	4.10975	17.2647	Vesicle transport through interaction with t-SNAREs homolog 1A OS=Homo sapiens OX=9606 GN=VTI1A PE=1 SV=2
Q6P2Q9	11795.6	10712.5	13600	728.5	665.9	12036	697.2	4.10964	17.2634	Pre-mRNA-processing-splicing factor 8 OS=Homo sapiens OX=9606 GN=PRPF8 PE=1 SV=2
P61326	904.8	822.9	1029.6	51.1	55.5	919.1	53.3	4.10801	17.2439	Protein mago nashi homolog OS=Homo sapiens OX=9606 GN=MAGOH PE=1 SV=1
Q9H8H2	1391.9	1254.9	1490.5	98.5	61.5	1379.1	80	4.10758	17.2387	Probable ATP-dependent RNA helicase DDX31 OS=Homo sapiens OX=9606 GN=DDX31 PE=1 SV=2
Q5BKZ1	1161.1	1041	1260.3	64.8	69.1	1154.13	66.95	4.10758	17.2387	DBIRD complex subunit ZNF326 OS=Homo sapiens OX=9606 GN=ZNF326 PE=1 SV=2
Q99459	4874	4312.1	5542	293.7	276	4909.37	284.85	4.10726	17.2349	Cell division cycle 5-like protein OS=Homo sapiens OX=9606 GN=CDC5L PE=1 SV=2
Q9UHI6	1087.2	996.1	1245.4	66.2	62.6	1109.57	64.4	4.10679	17.2293	Probable ATP-dependent RNA helicase DDX20 OS=Homo sapiens OX=9606 GN=DDX20 PE=1 SV=2
Q14980	18687.8	16641.4	20829	1115.3	1060.6	18719.4	1087.95	4.10485	17.2061	Nuclear mitotic apparatus protein 1 OS=Homo sapiens OX=9606 GN=NUMA1 PE=1 SV=2
O43159	963.8	873.3	1040.6	63.7	47.8	959.233	55.75	4.10484	17.206	Ribosomal RNA-processing protein 8 OS=Homo sapiens OX=9606 GN=RRP8 PE=1 SV=2
Q9BXF6	71	81.1	90.3	4.7	4.7	80.8	4.7	4.10362	17.1915	Rab11 family-interacting protein 5 OS=Homo sapiens OX=9606 GN=RAB11FIP5 PE=1 SV=1
O00159	1228.1	1199.4	1377.8	76	71.9	1268.43	73.95	4.10035	17.1526	Unconventional myosin-Ic OS=Homo sapiens OX=9606 GN=MYO1C PE=1 SV=4
Q9Y5B6	1286.7	1211.6	1467.1	65.9	88.4	1321.8	77.15	4.09869	17.1329	PAX3- and PAX7-binding protein 1 OS=Homo sapiens OX=9606 GN=PAXBP1 PE=1 SV=2
Q9Y221	197.7	181.5	217	11.4	11.8	198.733	11.6	4.09864	17.1322	60S ribosome subunit biogenesis protein NIP7 homolog OS=Homo sapiens OX=9606 GN=NIP7 PE=1 SV=1
Q9BZJ0	2895.7	2756.8	3456.8	182.4	172.1	3036.43	177.25	4.09852	17.1308	Crooked neck-like protein 1 OS=Homo sapiens OX=9606 GN=CRNKL1 PE=1 SV=4
Q14690	7722.8	7193.5	8694.6	498.5	420.5	7870.3	459.5	4.09828	17.128	Protein RRP5 homolog OS=Homo sapiens OX=9606 GN=PDCD11 PE=1 SV=3
P61009	95.1	83.3	119.6	7.5	4.1	99.3333	5.8	4.09815	17.1264	Signal peptidase complex subunit 3 OS=Homo sapiens OX=9606 GN=SPCS3 PE=1 SV=1
Q9NR30	9193.8	8183.8	10202.7	561	513.4	9193.43	537.2	4.09707	17.1136	Nucleolar RNA helicase 2 OS=Homo sapiens OX=9606 GN=DDX21 PE=1 SV=5
Q14676	4242.7	3791.8	4559.9	262.4	229.4	4198.13	245.9	4.0936	17.0725	Mediator of DNA damage checkpoint protein 1 OS=Homo sapiens OX=9606 GN=MDC1 PE=1 SV=3
P43307	296.2	270.9	339.2	18.8	16.6	302.1	17.7	4.0932	17.0678	Translocon-associated protein subunit alpha OS=Homo sapiens OX=9606 GN=SSR1 PE=1 SV=3
O95696	187.5	180.8	207.6	13.9	8.6	191.967	11.25	4.09286	17.0637	Bromodomain-containing protein 1 OS=Homo sapiens OX=9606 GN=BRD1 PE=1 SV=1
Q9BUQ8	3825.9	3509.7	4539.8	243.2	221.5	3958.47	232.35	4.09057	17.0367	Probable ATP-dependent RNA helicase DDX23 OS=Homo sapiens OX=9606 GN=DDX23 PE=1 SV=3
P04844	1073.6	1037.6	1274	70.8	61.7	1128.4	66.25	4.09021	17.0325	Dolichyl-diphosphooligosaccharide--protein glycosyltransferase subunit 2 OS=Homo sapiens OX=9606 GN=RPN2 PE=1 SV=3
Q03519	65.9	57.4	83.5	1	7.1	68.9333	4.05	4.08921	17.0206	Antigen peptide transporter 2 OS=Homo sapiens OX=9606 GN=TAP2 PE=1 SV=1
Q13151	1298	1179.1	1504.4	86.5	69.6	1327.17	78.05	4.08781	17.0041	Heterogeneous nuclear ribonucleoprotein A0 OS=Homo sapiens OX=9606 GN=HNRNPA0 PE=1 SV=1
Q15041	425	350.5	471.7	27.9	21	415.733	24.45	4.08775	17.0034	ADP-ribosylation factor-like protein 6-interacting protein 1 OS=Homo sapiens OX=9606 GN=ARL6IP1 PE=1 SV=2
P00387	1001.9	993.3	1200.4	49.5	75.8	1065.2	62.65	4.08767	17.0024	NADH-cytochrome b5 reductase 3 OS=Homo sapiens OX=9606 GN=CYB5R3 PE=1 SV=3
Q08379	1068.9	990.5	1254.7	67.9	62.1	1104.7	65	4.08707	16.9954	Golgin subfamily A member 2 OS=Homo sapiens OX=9606 GN=GOLGA2 PE=1 SV=3
O75381	294	291.2	345.2	21.6	14.9	310.133	18.25	4.08692	16.9936	Peroxisomal membrane protein PEX14 OS=Homo sapiens OX=9606 GN=PEX14 PE=1 SV=1
O75940	809.4	769.8	982	48.9	51.7	853.733	50.3	4.08516	16.9728	Survival of motor neuron-related-splicing factor 30 OS=Homo sapiens OX=9606 GN=SMNDC1 PE=1 SV=1
Q12905	4908.2	4451.2	5761.8	297.2	297.1	5040.4	297.15	4.08427	16.9625	Interleukin enhancer-binding factor 2 OS=Homo sapiens OX=9606 GN=ILF2 PE=1 SV=2
P30050	2183.6	1903.2	2503.7	135.6	123.6	2196.83	129.6	4.08329	16.9509	60S ribosomal protein L12 OS=Homo sapiens OX=9606 GN=RPL12 PE=1 SV=1
Q8IXU6	108	101.1	123.8	7.3	5.8	110.967	6.55	4.08249	16.9415	Solute carrier family 35 member F2 OS=Homo sapiens OX=9606 GN=SLC35F2 PE=1 SV=1
O96028	1011.5	874.6	1130.7	60.3	58.5	1005.6	59.4	4.08145	16.9293	Histone-lysine N-methyltransferase NSD2 OS=Homo sapiens OX=9606 GN=NSD2 PE=1 SV=1
Q9Y388	117.4	105.5	119.6	7.5	6	114.167	6.75	4.08011	16.9136	RNA-binding motif protein, X-linked 2 OS=Homo sapiens OX=9606 GN=RBMX2 PE=1 SV=2
O15258	378.2	327	451.4	25.9	19.7	385.533	22.8	4.07975	16.9094	Protein RER1 OS=Homo sapiens OX=9606 GN=RER1 PE=1 SV=1
Q96IZ7	525.6	472.7	579.2	36	26.2	525.833	31.1	4.07962	16.9078	Serine/Arginine-related protein 53 OS=Homo sapiens OX=9606 GN=RSRC1 PE=1 SV=1
Q9Y3C1	889.1	826	972.7	57.4	48.6	895.933	53	4.07933	16.9044	Nucleolar protein 16 OS=Homo sapiens OX=9606 GN=NOP16 PE=1 SV=2
P17010	71.8	78.1	88.4	4.7	4.7	79.4333	4.7	4.07901	16.9007	Zinc finger X-chromosomal protein OS=Homo sapiens OX=9606 GN=ZFX PE=2 SV=2
P23284	2587	2514.9	3433	175.7	161	2844.97	168.35	4.07888	16.8991	Peptidyl-prolyl cis-trans isomerase B OS=Homo sapiens OX=9606 GN=PPIB PE=1 SV=2
Q9C0J8	2178.8	2030.6	2552.9	137.4	129.5	2254.1	133.45	4.07818	16.891	pre-mRNA 3' end processing protein WDR33 OS=Homo sapiens OX=9606 GN=WDR33 PE=1 SV=2
Q96AQ6	304.8	282.5	345	21.1	15.7	310.767	18.4	4.07805	16.8895	Pre-B-cell leukemia transcription factor-interacting protein 1 OS=Homo sapiens OX=9606 GN=PBXIP1 PE=1 SV=1
Q8NEW0	62.8	52.4	67.2	4.8	2.4	60.8	3.6	4.078	16.8889	Zinc transporter 7 OS=Homo sapiens OX=9606 GN=SLC30A7 PE=2 SV=1
O15533	124.6	135.8	172.7	9.3	7.8	144.367	8.55	4.07767	16.885	Tapasin OS=Homo sapiens OX=9606 GN=TAPBP PE=1 SV=1
Q07954	346.8	381.9	426.1	20.1	25.5	384.933	22.8	4.0775	16.883	Prolow-density lipoprotein receptor-related protein 1 OS=Homo sapiens OX=9606 GN=LRP1 PE=1 SV=2
P62750	4139.4	3469.9	4409.8	241.3	233.5	4006.37	237.4	4.0769	16.876	60S ribosomal protein L23a OS=Homo sapiens OX=9606 GN=RPL23A PE=1 SV=1
Q8TAQ2	3513.7	3003.1	4138.7	228.1	193.1	3551.83	210.6	4.07599	16.8653	SWI/SNF complex subunit SMARCC2 OS=Homo sapiens OX=9606 GN=SMARCC2 PE=1 SV=1
P61353	1026.6	970	1141.3	54.5	69.6	1045.97	62.05	4.07526	16.8568	60S ribosomal protein L27 OS=Homo sapiens OX=9606 GN=RPL27 PE=1 SV=2
P78527	20928.1	18989.4	23215.2	1242.5	1256	21044.2	1249.25	4.07429	16.8455	DNA-dependent protein kinase catalytic subunit OS=Homo sapiens OX=9606 GN=PRKDC PE=1 SV=3
Q07065	3760.8	3547.2	4223.4	215.2	241.3	3843.8	228.25	4.07385	16.8403	Cytoskeleton-associated protein 4 OS=Homo sapiens OX=9606 GN=CKAP4 PE=1 SV=2
Q53HL2	1172.7	1047.7	1228.8	71.6	65	1149.73	68.3	4.07327	16.8336	Borealin OS=Homo sapiens OX=9606 GN=CDCA8 PE=1 SV=2
Q9NV31	536.9	508.9	610.3	35.1	30.5	552.033	32.8	4.07299	16.8303	U3 small nucleolar ribonucleoprotein protein IMP3 OS=Homo sapiens OX=9606 GN=IMP3 PE=1 SV=1
Q9BRZ2	514.1	459.4	543.5	34.3	25.8	505.667	30.05	4.07275	16.8275	E3 ubiquitin-protein ligase TRIM56 OS=Homo sapiens OX=9606 GN=TRIM56 PE=1 SV=3
Q96HY6	323	292.3	356.4	17.4	21.1	323.9	19.25	4.07262	16.826	DDRGK domain-containing protein 1 OS=Homo sapiens OX=9606 GN=DDRGK1 PE=1 SV=2
Q8TBA6	324.5	299.2	405.9	20.8	20	343.2	20.4	4.07241	16.8235	Golgin subfamily A member 5 OS=Homo sapiens OX=9606 GN=GOLGA5 PE=1 SV=3
P49454	602.9	575	706.9	36.3	38.4	628.267	37.35	4.0722	16.8211	Centromere protein F OS=Homo sapiens OX=9606 GN=CENPF PE=1 SV=3
P09874	8091.7	7451	8920.5	481.7	488.1	8154.4	484.9	4.07182	16.8167	Poly [ADP-ribose] polymerase 1 OS=Homo sapiens OX=9606 GN=PARP1 PE=1 SV=4
Q9H6R4	2933.7	2704.8	3204.6	182.9	167.7	2947.7	175.3	4.07169	16.8152	Nucleolar protein 6 OS=Homo sapiens OX=9606 GN=NOL6 PE=1 SV=2
Q9H147	356.3	331.7	424.3	19.6	24.5	370.767	22.05	4.07166	16.8148	Deoxynucleotidyltransferase terminal-interacting protein 1 OS=Homo sapiens OX=9606 GN=DNTTIP1 PE=1 SV=2
P05556	925.7	873.7	1125.7	53	63	975.033	58	4.07133	16.8109	Integrin beta-1 OS=Homo sapiens OX=9606 GN=ITGB1 PE=1 SV=2
P02452	136.8	133.8	160.4	9.1	8	143.667	8.55	4.07066	16.8031	Collagen alpha-1(I) chain OS=Homo sapiens OX=9606 GN=COL1A1 PE=1 SV=5
Q9P0K7	6345.8	5855.9	7362.8	402	376.4	6521.5	389.2	4.06662	16.7562	Ankycorbin OS=Homo sapiens OX=9606 GN=RAI14 PE=1 SV=2
O15213	947.2	873.5	1062.4	55.7	59.2	961.033	57.45	4.06421	16.7282	WD repeat-containing protein 46 OS=Homo sapiens OX=9606 GN=WDR46 PE=1 SV=3
P84090	1504.6	1553.9	1393.5	90.6	86.9	1484	88.75	4.0636	16.7211	Enhancer of rudimentary homolog OS=Homo sapiens OX=9606 GN=ERH PE=1 SV=1
Q13217	99	100.9	115.9	6.9	5.7	105.267	6.3	4.06255	16.709	DnaJ homolog subfamily C member 3 OS=Homo sapiens OX=9606 GN=DNAJC3 PE=1 SV=1
Q12906	7333.8	6695.6	8297.8	434.7	456.7	7442.4	445.7	4.06162	16.6982	Interleukin enhancer-binding factor 3 OS=Homo sapiens OX=9606 GN=ILF3 PE=1 SV=3
Q15363	439.1	457.1	531.8	29.8	27.3	476	28.55	4.0594	16.6725	Transmembrane emp24 domain-containing protein 2 OS=Homo sapiens OX=9606 GN=TMED2 PE=1 SV=1
Q9UQ35	1857.8	1813.7	2106.6	127.9	103.2	1926.03	115.55	4.05904	16.6684	Serine/arginine repetitive matrix protein 2 OS=Homo sapiens OX=9606 GN=SRRM2 PE=1 SV=2
P18031	2072.9	1965.6	2436.6	117.7	141.5	2158.37	129.6	4.0578	16.6541	Tyrosine-protein phosphatase non-receptor type 1 OS=Homo sapiens OX=9606 GN=PTPN1 PE=1 SV=1
P61254	833.7	699.5	1012.9	56.5	45.5	848.7	51	4.05669	16.6412	60S ribosomal protein L26 OS=Homo sapiens OX=9606 GN=RPL26 PE=1 SV=1
P55265	4274.3	3864.5	4798.4	263.5	254.9	4312.4	259.2	4.05635	16.6373	Double-stranded RNA-specific adenosine deaminase OS=Homo sapiens OX=9606 GN=ADAR PE=1 SV=4
Q9BU76	178.4	182.6	237.4	10	14	199.467	12	4.05504	16.6222	Multiple myeloma tumor-associated protein 2 OS=Homo sapiens OX=9606 GN=MMTAG2 PE=1 SV=1
O75367	4309.8	4205.4	4856.1	276.5	259.9	4457.1	268.2	4.05472	16.6186	Core histone macro-H2A.1 OS=Homo sapiens OX=9606 GN=MACROH2A1 PE=1 SV=4
Q6WCQ1	3013.2	2837.6	3511.7	197.5	178.6	3120.83	188.05	4.05274	16.5958	Myosin phosphatase Rho-interacting protein OS=Homo sapiens OX=9606 GN=MPRIP PE=1 SV=3
Q16778	557.2	438.4	542.2	32.6	29.2	512.6	30.9	4.05215	16.589	Histone H2B type 2-E OS=Homo sapiens OX=9606 GN=H2BC21 PE=1 SV=3
O43482	84.7	86.7	102.3	4.7	6.3	91.2333	5.5	4.05206	16.5879	Protein Mis18-beta OS=Homo sapiens OX=9606 GN=OIP5 PE=1 SV=2
Q13823	1709.2	1417	1995.9	111.4	94.6	1707.37	103	4.05106	16.5764	Nucleolar GTP-binding protein 2 OS=Homo sapiens OX=9606 GN=GNL2 PE=1 SV=1
Q9UH17	1851.2	1801.6	2064.8	106.3	123.7	1905.87	115	4.05074	16.5728	DNA dC->dU-editing enzyme APOBEC-3B OS=Homo sapiens OX=9606 GN=APOBEC3B PE=1 SV=1
P50454	1438.4	1360.6	1715.1	96.6	85	1504.7	90.8	4.05064	16.5716	Serpin H1 OS=Homo sapiens OX=9606 GN=SERPINH1 PE=1 SV=2
Q13426	167	156.8	170.7	11.4	8.5	164.833	9.95	4.05017	16.5662	DNA repair protein XRCC4 OS=Homo sapiens OX=9606 GN=XRCC4 PE=1 SV=2
Q9P227	53.2	39.7	71.1	3.8	2.8	54.6667	3.3	4.05012	16.5657	Rho GTPase-activating protein 23 OS=Homo sapiens OX=9606 GN=ARHGAP23 PE=1 SV=2
Q9NY61	434.4	396.4	485.9	27.1	25.9	438.9	26.5	4.04983	16.5623	Protein AATF OS=Homo sapiens OX=9606 GN=AATF PE=1 SV=1
Q13724	499.9	527.4	633.8	33.7	33.3	553.7	33.5	4.04687	16.5284	Mannosyl-oligosaccharide glucosidase OS=Homo sapiens OX=9606 GN=MOGS PE=1 SV=5
Q5UIP0	8204.8	7358.5	9056.3	513.1	480.4	8206.53	496.75	4.04618	16.5204	Telomere-associated protein RIF1 OS=Homo sapiens OX=9606 GN=RIF1 PE=1 SV=2
Q86X27	186.3	169.2	204.2	16.2	6.4	186.567	11.3	4.0453	16.5103	Ras-specific guanine nucleotide-releasing factor RalGPS2 OS=Homo sapiens OX=9606 GN=RALGPS2 PE=1 SV=1
O95070	219.6	226.9	256.8	14.3	14.1	234.433	14.2	4.04521	16.5094	Protein YIF1A OS=Homo sapiens OX=9606 GN=YIF1A PE=1 SV=2
P57678	869.5	808.5	1023.9	58.8	50.4	900.633	54.6	4.04397	16.4951	Gem-associated protein 4 OS=Homo sapiens OX=9606 GN=GEMIN4 PE=1 SV=2
Q9UP95	868.6	864.9	1039.5	53.2	59	924.333	56.1	4.04234	16.4765	Solute carrier family 12 member 4 OS=Homo sapiens OX=9606 GN=SLC12A4 PE=1 SV=2
Q8NI27	3272.5	3007.2	3740.3	206.5	199.1	3340	202.8	4.04172	16.4694	THO complex subunit 2 OS=Homo sapiens OX=9606 GN=THOC2 PE=1 SV=2
Q96SB4	521.6	441.3	565.9	23.8	38.1	509.6	30.95	4.04135	16.4653	SRSF protein kinase 1 OS=Homo sapiens OX=9606 GN=SRPK1 PE=1 SV=2
Q02241	1512.7	1376.1	1714.5	97.3	89.1	1534.43	93.2	4.04123	16.4639	Kinesin-like protein KIF23 OS=Homo sapiens OX=9606 GN=KIF23 PE=1 SV=3
Q8WV22	83.8	74.6	81.1	7.5	2.2	79.8333	4.85	4.04093	16.4605	Non-structural maintenance of chromosomes element 1 homolog OS=Homo sapiens OX=9606 GN=NSMCE1 PE=1 SV=5
P10321	158.6	155.7	184.4	5.3	14.9	166.233	10.1	4.04078	16.4587	HLA class I histocompatibility antigen, C alpha chain OS=Homo sapiens OX=9606 GN=HLA-C PE=1 SV=3
Q9Y3B4	1091.1	994.1	1210.1	71.3	62.2	1098.43	66.75	4.04054	16.4559	Splicing factor 3B subunit 6 OS=Homo sapiens OX=9606 GN=SF3B6 PE=1 SV=1
Q02878	1230.1	2261.5	1409	109.3	89.4	1633.53	99.35	4.03933	16.4422	60S ribosomal protein L6 OS=Homo sapiens OX=9606 GN=RPL6 PE=1 SV=3
Q9BTX1	93.7	89	134.7	7.6	5.3	105.8	6.45	4.0359	16.4031	Nucleoporin NDC1 OS=Homo sapiens OX=9606 GN=NDC1 PE=1 SV=2
Q9P2C4	243.4	273.3	317.3	13.6	20.3	278	16.95	4.03573	16.4012	Transmembrane protein 181 OS=Homo sapiens OX=9606 GN=TMEM181 PE=1 SV=2
Q9Y3T9	2248.7	1973	2544.1	153.7	121.4	2255.27	137.55	4.03527	16.396	Nucleolar complex protein 2 homolog OS=Homo sapiens OX=9606 GN=NOC2L PE=1 SV=4
P13667	994.5	969.8	1215	65.2	64.1	1059.77	64.65	4.03495	16.3924	Protein disulfide-isomerase A4 OS=Homo sapiens OX=9606 GN=PDIA4 PE=1 SV=2
O00264	282.7	254.1	316	18	16.7	284.267	17.35	4.03424	16.3842	Membrane-associated progesterone receptor component 1 OS=Homo sapiens OX=9606 GN=PGRMC1 PE=1 SV=3
P04843	2420.4	2270.5	2940.4	159.4	151.6	2543.77	155.5	4.03198	16.3586	Dolichyl-diphosphooligosaccharide--protein glycosyltransferase subunit 1 OS=Homo sapiens OX=9606 GN=RPN1 PE=1 SV=1
P18621	2501.4	2370.7	2985.1	155.5	164.8	2619.07	160.15	4.03156	16.3538	60S ribosomal protein L17 OS=Homo sapiens OX=9606 GN=RPL17 PE=1 SV=3
Q86UP2	2965.2	2681	3351.9	187	179.9	2999.37	183.45	4.0312	16.3498	Kinectin OS=Homo sapiens OX=9606 GN=KTN1 PE=1 SV=1
Q9NQT5	1067.1	1110.3	1370.7	80.9	63.8	1182.7	72.35	4.03095	16.3469	Exosome complex component RRP40 OS=Homo sapiens OX=9606 GN=EXOSC3 PE=1 SV=3
O00767	140.6	150.3	172.5	9.7	9.2	154.467	9.45	4.03084	16.3457	Acyl-CoA desaturase OS=Homo sapiens OX=9606 GN=SCD PE=1 SV=2
P62241	2689.7	2427.4	2863.3	177.9	147.7	2660.13	162.8	4.03033	16.3399	40S ribosomal protein S8 OS=Homo sapiens OX=9606 GN=RPS8 PE=1 SV=2
P98175	1837.3	1741.3	2194	128.1	107.5	1924.2	117.8	4.02985	16.3345	RNA-binding protein 10 OS=Homo sapiens OX=9606 GN=RBM10 PE=1 SV=3
Q16637	505	336.1	760.5	40.5	24.9	533.867	32.7	4.02912	16.3262	Survival motor neuron protein OS=Homo sapiens OX=9606 GN=SMN1 PE=1 SV=1
P60660	1444.7	1578.7	1718.4	99.4	94.3	1580.6	96.85	4.02858	16.3201	Myosin light polypeptide 6 OS=Homo sapiens OX=9606 GN=MYL6 PE=1 SV=2
O75494	998.7	1037.7	1163.7	66.9	63.9	1066.7	65.4	4.02772	16.3104	Serine/arginine-rich splicing factor 10 OS=Homo sapiens OX=9606 GN=SRSF10 PE=1 SV=1
Q9HDC9	927.3	897.3	1127.9	61.8	58.9	984.167	60.35	4.02748	16.3076	Adipocyte plasma membrane-associated protein OS=Homo sapiens OX=9606 GN=APMAP PE=1 SV=2
O94906	4501.3	4039.6	5004.4	303	250.8	4515.1	276.9	4.02732	16.3059	Pre-mRNA-processing factor 6 OS=Homo sapiens OX=9606 GN=PRPF6 PE=1 SV=1
Q8IY37	1166.4	1069.5	1347.2	82.8	63.8	1194.37	73.3	4.02629	16.2942	Probable ATP-dependent RNA helicase DHX37 OS=Homo sapiens OX=9606 GN=DHX37 PE=1 SV=1
P61247	4607.8	3907.2	4823.3	269.2	276.6	4446.1	272.9	4.0261	16.292	40S ribosomal protein S3a OS=Homo sapiens OX=9606 GN=RPS3A PE=1 SV=2
Q15029	6152.9	5784.3	7261.2	398.1	387.7	6399.47	392.9	4.02572	16.2878	116 kDa U5 small nuclear ribonucleoprotein component OS=Homo sapiens OX=9606 GN=EFTUD2 PE=1 SV=1
P49755	2006.8	1887.9	2559.9	133.1	131.3	2151.53	132.2	4.02457	16.2748	Transmembrane emp24 domain-containing protein 10 OS=Homo sapiens OX=9606 GN=TMED10 PE=1 SV=2
Q9P013	735	621	865.3	39.5	51.5	740.433	45.5	4.02443	16.2733	Spliceosome-associated protein CWC15 homolog OS=Homo sapiens OX=9606 GN=CWC15 PE=1 SV=2
P14678	742.9	666.7	831.2	44.3	47.5	746.933	45.9	4.02441	16.2731	Small nuclear ribonucleoprotein-associated proteins B and B' OS=Homo sapiens OX=9606 GN=SNRPB PE=1 SV=2
P67870	538.1	497.9	635.9	40.4	28.1	557.3	34.25	4.02428	16.2715	Casein kinase II subunit beta OS=Homo sapiens OX=9606 GN=CSNK2B PE=1 SV=1
Q13740	367.8	392.7	456.5	23	26.9	405.667	24.95	4.02318	16.2592	CD166 antigen OS=Homo sapiens OX=9606 GN=ALCAM PE=1 SV=2
Q13435	4947.2	4664.2	5668.2	328	299.2	5093.2	313.6	4.02157	16.2411	Splicing factor 3B subunit 2 OS=Homo sapiens OX=9606 GN=SF3B2 PE=1 SV=2
Q96JN0	23.1	16.5	16.4	2.2	0.1	18.6667	1.15	4.02076	16.2319	Ligand-dependent corepressor OS=Homo sapiens OX=9606 GN=LCOR PE=1 SV=2
P35240	1255.2	1264.4	1478.3	80.2	84	1332.63	82.1	4.02075	16.2318	Merlin OS=Homo sapiens OX=9606 GN=NF2 PE=1 SV=1
Q5JTV8	137.2	112.9	153.7	6.9	9.7	134.6	8.3	4.01942	16.2169	Torsin-1A-interacting protein 1 OS=Homo sapiens OX=9606 GN=TOR1AIP1 PE=1 SV=2
Q8IZL8	1639	1437.9	1908.4	116	89.1	1661.77	102.55	4.01832	16.2045	Proline-, glutamic acid- and leucine-rich protein 1 OS=Homo sapiens OX=9606 GN=PELP1 PE=1 SV=2
B7ZAQ6	101.2	88.2	118.7	8.2	4.5	102.7	6.35	4.01554	16.1732	Golgi pH regulator A OS=Homo sapiens OX=9606 GN=GPR89A PE=1 SV=2
P30519	408.1	387.5	450.2	25.7	25.7	415.267	25.7	4.0142	16.1582	Heme oxygenase 2 OS=Homo sapiens OX=9606 GN=HMOX2 PE=1 SV=2
Q9BQE9	168.5	146.3	188.6	11	9.8	167.8	10.4	4.01209	16.1346	B-cell CLL/lymphoma 7 protein family member B OS=Homo sapiens OX=9606 GN=BCL7B PE=1 SV=1
Q96G23	145	127.9	189.1	10.3	8.8	154	9.55	4.01129	16.1257	Ceramide synthase 2 OS=Homo sapiens OX=9606 GN=CERS2 PE=1 SV=1
Q13242	2062.3	1810.8	2253	117.6	135.7	2042.03	126.65	4.01109	16.1234	Serine/arginine-rich splicing factor 9 OS=Homo sapiens OX=9606 GN=SRSF9 PE=1 SV=1
P55081	854.6	788.3	922.1	52.4	53.7	855	53.05	4.0105	16.1169	Microfibrillar-associated protein 1 OS=Homo sapiens OX=9606 GN=MFAP1 PE=1 SV=2
Q9P016	239	225.5	318.6	15.4	17	261.033	16.2	4.01017	16.1132	Thymocyte nuclear protein 1 OS=Homo sapiens OX=9606 GN=THYN1 PE=1 SV=1
P14210	31	36.4	38.9	2.8	1.6	35.4333	2.2	4.00953	16.1061	Hepatocyte growth factor OS=Homo sapiens OX=9606 GN=HGF PE=1 SV=2
Q86W42	616.8	587.1	702.2	39.1	39.8	635.367	39.45	4.00949	16.1056	THO complex subunit 6 homolog OS=Homo sapiens OX=9606 GN=THOC6 PE=1 SV=1
Q01780	3820.9	3373.5	4262.2	238.1	236.2	3818.87	237.15	4.00927	16.1032	Exosome component 10 OS=Homo sapiens OX=9606 GN=EXOSC10 PE=1 SV=2
P56385	84	73.8	97.7	4.3	6.3	85.1667	5.3	4.00622	16.0692	ATP synthase subunit e, mitochondrial OS=Homo sapiens OX=9606 GN=ATP5ME PE=1 SV=2
Q86Y82	135.9	144.6	153.3	5.9	12.1	144.6	9	4.006	16.0667	Syntaxin-12 OS=Homo sapiens OX=9606 GN=STX12 PE=1 SV=1
P51991	2372.2	2265	2818.1	171.3	138.1	2485.1	154.7	4.00576	16.064	Heterogeneous nuclear ribonucleoprotein A3 OS=Homo sapiens OX=9606 GN=HNRNPA3 PE=1 SV=2
Q5VTL8	145.4	132.2	132	9.4	7.6	136.533	8.5	4.00565	16.0627	Pre-mRNA-splicing factor 38B OS=Homo sapiens OX=9606 GN=PRPF38B PE=1 SV=1
Q9NYM9	107.9	117	143.4	7.1	8.2	122.767	7.65	4.00432	16.0479	BET1-like protein OS=Homo sapiens OX=9606 GN=BET1L PE=1 SV=1
Q8WWQ0	3160.7	2887.7	3487.7	188.2	208	3178.7	198.1	4.00414	16.0459	PH-interacting protein OS=Homo sapiens OX=9606 GN=PHIP PE=1 SV=2
Q9NRP0	67.6	53.3	76.4	5.2	3	65.7667	4.1	4.00366	16.0407	Oligosaccharyltransferase complex subunit OSTC OS=Homo sapiens OX=9606 GN=OSTC PE=1 SV=1
Q9H0V9	183.8	177.3	208.7	11.4	12.3	189.933	11.85	4.00253	16.0281	VIP36-like protein OS=Homo sapiens OX=9606 GN=LMAN2L PE=1 SV=1
A1L0T0	544.3	528.8	639.8	38.8	32.5	570.967	35.65	4.00143	16.0159	2-hydroxyacyl-CoA lyase 2 OS=Homo sapiens OX=9606 GN=ILVBL PE=1 SV=2
P31323	5.1	4.5	7.2	0.6	0.1	5.6	0.35	4	16	cAMP-dependent protein kinase type II-beta regulatory subunit OS=Homo sapiens OX=9606 GN=PRKAR2B PE=1 SV=3
Q14151	3106.2	2952.4	3563	196.9	204.2	3207.2	200.55	3.99928	15.992	Scaffold attachment factor B2 OS=Homo sapiens OX=9606 GN=SAFB2 PE=1 SV=1
Q9Y3B3	833.6	784.2	889.3	57.5	47.2	835.7	52.35	3.99672	15.9637	Transmembrane emp24 domain-containing protein 7 OS=Homo sapiens OX=9606 GN=TMED7 PE=1 SV=2
Q9Y3A4	564.3	523.6	644.6	34.2	38.2	577.5	36.2	3.99576	15.953	Ribosomal RNA-processing protein 7 homolog A OS=Homo sapiens OX=9606 GN=RRP7A PE=1 SV=2
O96019	1031.4	962	1288.8	79.1	58.1	1094.07	68.6	3.99535	15.9485	Actin-like protein 6A OS=Homo sapiens OX=9606 GN=ACTL6A PE=1 SV=1
P35613	373.2	336.9	451.5	23.3	25.3	387.2	24.3	3.99405	15.9342	Basigin OS=Homo sapiens OX=9606 GN=BSG PE=1 SV=2
Q9BQ49	30.1	28.5	29.8	0.6	3.1	29.4667	1.85	3.99349	15.9279	Small integral membrane protein 7 OS=Homo sapiens OX=9606 GN=SMIM7 PE=1 SV=2
Q96I25	3159.2	2830.5	3665.4	208.1	196.4	3218.37	202.25	3.99212	15.9128	Splicing factor 45 OS=Homo sapiens OX=9606 GN=RBM17 PE=1 SV=1
O75529	252.1	229.5	257.7	15.3	15.7	246.433	15.5	3.99086	15.8989	TAF5-like RNA polymerase II p300/CBP-associated factor-associated factor 65 kDa subunit 5L OS=Homo sapiens OX=9606 GN=TAF5L PE=1 SV=1
O95793	1653.2	1472.3	1841.3	103.9	104.6	1655.6	104.25	3.98923	15.8811	Double-stranded RNA-binding protein Staufen homolog 1 OS=Homo sapiens OX=9606 GN=STAU1 PE=1 SV=2
Q16629	735.9	798.1	819.6	53.5	45.4	784.533	49.45	3.98779	15.8652	Serine/arginine-rich splicing factor 7 OS=Homo sapiens OX=9606 GN=SRSF7 PE=1 SV=1
Q9H3N1	443	447.7	566.8	22.1	39.2	485.833	30.65	3.9865	15.851	Thioredoxin-related transmembrane protein 1 OS=Homo sapiens OX=9606 GN=TMX1 PE=1 SV=1
Q9HCD5	1435.5	1322.6	1558.8	91.9	89.7	1438.97	90.8	3.9862	15.8477	Nuclear receptor coactivator 5 OS=Homo sapiens OX=9606 GN=NCOA5 PE=1 SV=2
P42892	424.6	380.1	478.7	23.9	30.1	427.8	27	3.98591	15.8444	Endothelin-converting enzyme 1 OS=Homo sapiens OX=9606 GN=ECE1 PE=1 SV=2
Q9H7N4	472	484.6	502	32	29.4	486.2	30.7	3.98524	15.8371	Splicing factor, arginine/serine-rich 19 OS=Homo sapiens OX=9606 GN=SCAF1 PE=1 SV=3
Q92643	502.8	428	536.9	23.4	38.4	489.233	30.9	3.98484	15.8328	GPI-anchor transamidase OS=Homo sapiens OX=9606 GN=PIGK PE=1 SV=2
Q06787	534.3	544	631	36.1	35.9	569.767	36	3.9843	15.8269	Synaptic functional regulator FMR1 OS=Homo sapiens OX=9606 GN=FMR1 PE=1 SV=1
Q9H8G2	436.7	440.4	540.1	33.6	26.1	472.4	29.85	3.98421	15.8258	Caspase activity and apoptosis inhibitor 1 OS=Homo sapiens OX=9606 GN=CAAP1 PE=1 SV=2
O43169	164.6	162.4	190	12.3	9.5	172.333	10.9	3.9828	15.8104	Cytochrome b5 type B OS=Homo sapiens OX=9606 GN=CYB5B PE=1 SV=3
Q5T6C5	51.3	58.3	73	4.7	3	60.8667	3.85	3.98272	15.8095	Ataxin-7-like protein 2 OS=Homo sapiens OX=9606 GN=ATXN7L2 PE=1 SV=1
Q08945	2696.3	2363.4	2995.2	176	163.7	2684.97	169.85	3.98257	15.8079	FACT complex subunit SSRP1 OS=Homo sapiens OX=9606 GN=SSRP1 PE=1 SV=1
Q02809	229.4	225.4	288.5	13.6	17.8	247.767	15.7	3.98015	15.7813	Procollagen-lysine,2-oxoglutarate 5-dioxygenase 1 OS=Homo sapiens OX=9606 GN=PLOD1 PE=1 SV=2
Q00577	605.3	576.5	726.9	39.6	41.1	636.233	40.35	3.97892	15.7679	Transcriptional activator protein Pur-alpha OS=Homo sapiens OX=9606 GN=PURA PE=1 SV=2
O60762	333.7	333.6	397	20.7	24.3	354.767	22.5	3.97887	15.7674	Dolichol-phosphate mannosyltransferase subunit 1 OS=Homo sapiens OX=9606 GN=DPM1 PE=1 SV=1
Q92614	1302.3	1202.6	1476.1	83.4	85.2	1327	84.3	3.97649	15.7414	Unconventional myosin-XVIIIa OS=Homo sapiens OX=9606 GN=MYO18A PE=1 SV=3
Q9NV66	120.9	109	133.7	4.8	10.6	121.2	7.7	3.97639	15.7403	S-adenosyl-L-methionine-dependent tRNA 4-demethylwyosine synthase TYW1 OS=Homo sapiens OX=9606 GN=TYW1 PE=2 SV=2
Q00839	7795.1	7150.4	9121.4	512.6	507.4	8022.3	510	3.97545	15.73	Heterogeneous nuclear ribonucleoprotein U OS=Homo sapiens OX=9606 GN=HNRNPU PE=1 SV=6
P62304	406.8	368	437.5	26.7	24.7	404.1	25.7	3.97487	15.7237	Small nuclear ribonucleoprotein E OS=Homo sapiens OX=9606 GN=SNRPE PE=1 SV=1
Q9NTJ5	90.9	86.6	112.5	9.8	2.5	96.6667	6.15	3.97436	15.7182	Phosphatidylinositol-3-phosphatase SAC1 OS=Homo sapiens OX=9606 GN=SACM1L PE=1 SV=2
Q15397	2249.4	2016	2513.9	148.6	139	2259.77	143.8	3.97404	15.7146	Pumilio homolog 3 OS=Homo sapiens OX=9606 GN=PUM3 PE=1 SV=3
Q15287	889.6	814.1	983.3	57.5	56.6	895.667	57.05	3.97266	15.6997	RNA-binding protein with serine-rich domain 1 OS=Homo sapiens OX=9606 GN=RNPS1 PE=1 SV=1
P67812	264.5	243.7	282.6	15.7	17.9	263.6	16.8	3.97182	15.6905	Signal peptidase complex catalytic subunit SEC11A OS=Homo sapiens OX=9606 GN=SEC11A PE=1 SV=1
Q8WY22	55.8	50.9	71.9	4.2	3.4	59.5333	3.8	3.96963	15.6667	BRI3-binding protein OS=Homo sapiens OX=9606 GN=BRI3BP PE=1 SV=1
Q8N9Z2	178.8	159.4	194.9	11	11.7	177.7	11.35	3.96868	15.6564	Coiled-coil domain-containing protein 71L OS=Homo sapiens OX=9606 GN=CCDC71L PE=1 SV=2
Q9H254	91.2	86.1	106.8	5.8	6.3	94.7	6.05	3.96836	15.6529	Spectrin beta chain, non-erythrocytic 4 OS=Homo sapiens OX=9606 GN=SPTBN4 PE=1 SV=2
Q07955	1448.7	1312.2	1663.8	96.2	92.4	1474.9	94.3	3.96722	15.6405	Serine/arginine-rich splicing factor 1 OS=Homo sapiens OX=9606 GN=SRSF1 PE=1 SV=2
O75330	390.3	349.1	442.8	27.5	22.9	394.067	25.2	3.96694	15.6376	Hyaluronan mediated motility receptor OS=Homo sapiens OX=9606 GN=HMMR PE=1 SV=2
P22087	2112.6	1944.8	2398.5	145.1	130.4	2151.97	137.75	3.96553	15.6223	rRNA 2'-O-methyltransferase fibrillarin OS=Homo sapiens OX=9606 GN=FBL PE=1 SV=2
P26373	2413.2	2187.6	2668.6	176.3	134.1	2423.13	155.2	3.96467	15.613	60S ribosomal protein L13 OS=Homo sapiens OX=9606 GN=RPL13 PE=1 SV=4
Q5JWF2	44.7	44.8	67.3	3	3.7	52.2667	3.35	3.96366	15.602	Guanine nucleotide-binding protein G(s) subunit alpha isoforms XLas OS=Homo sapiens OX=9606 GN=GNAS PE=1 SV=2
Q14739	172.6	129.1	205.9	10.5	11.2	169.2	10.85	3.96296	15.5945	Delta(14)-sterol reductase LBR OS=Homo sapiens OX=9606 GN=LBR PE=1 SV=2
P46977	836.6	757.7	943.4	48	60.5	845.9	54.25	3.96279	15.5926	Dolichyl-diphosphooligosaccharide--protein glycosyltransferase subunit STT3A OS=Homo sapiens OX=9606 GN=STT3A PE=1 SV=2
Q5TAX3	376.6	386	492.2	26	27.7	418.267	26.85	3.96143	15.5779	Terminal uridylyltransferase 4 OS=Homo sapiens OX=9606 GN=TUT4 PE=1 SV=3
Q8IX01	2571.4	2356.5	3016.5	190.7	149.8	2648.13	170.25	3.95925	15.5544	SURP and G-patch domain-containing protein 2 OS=Homo sapiens OX=9606 GN=SUGP2 PE=1 SV=2
Q8WV19	35.3	36	45.3	1.6	3.4	38.8667	2.5	3.95853	15.5467	Vesicle transport protein SFT2A OS=Homo sapiens OX=9606 GN=SFT2D1 PE=1 SV=1
O75530	833.1	805.5	924.7	54.9	55.1	854.433	55	3.95746	15.5352	Polycomb protein EED OS=Homo sapiens OX=9606 GN=EED PE=1 SV=2
Q8N531	176.8	144.9	194.9	12.5	9.7	172.2	11.1	3.95545	15.5135	F-box/LRR-repeat protein 6 OS=Homo sapiens OX=9606 GN=FBXL6 PE=2 SV=1
Q9UNX4	2215.2	2002.3	2612.6	158.6	135.5	2276.7	147.05	3.95257	15.4825	WD repeat-containing protein 3 OS=Homo sapiens OX=9606 GN=WDR3 PE=1 SV=1
Q7L2Z9	536.9	506.7	597.3	35.2	35.5	546.967	35.35	3.95167	15.4729	Centromere protein Q OS=Homo sapiens OX=9606 GN=CENPQ PE=1 SV=1
Q96CS3	606.3	611.2	773.6	37.7	48.2	663.7	42.95	3.9498	15.4529	FAS-associated factor 2 OS=Homo sapiens OX=9606 GN=FAF2 PE=1 SV=2
Q13206	2205.8	2025.4	2530	158	133.9	2253.73	145.95	3.94877	15.4418	Probable ATP-dependent RNA helicase DDX10 OS=Homo sapiens OX=9606 GN=DDX10 PE=1 SV=2
P51572	1370	1213.7	1716.3	94.1	91.6	1433.33	92.85	3.94833	15.4371	B-cell receptor-associated protein 31 OS=Homo sapiens OX=9606 GN=BCAP31 PE=1 SV=3
Q96PZ2	669.2	636.4	806	50.7	40.5	703.867	45.6	3.9482	15.4357	Protein FAM111A OS=Homo sapiens OX=9606 GN=FAM111A PE=1 SV=2
O75691	7166.7	6429.3	8267.8	471.1	473.2	7287.93	472.15	3.94819	15.4356	Small subunit processome component 20 homolog OS=Homo sapiens OX=9606 GN=UTP20 PE=1 SV=3
Q99805	212.5	216.7	244.5	11.3	17.8	224.567	14.55	3.94805	15.4341	Transmembrane 9 superfamily member 2 OS=Homo sapiens OX=9606 GN=TM9SF2 PE=1 SV=1
Q2TB10	378.7	327.7	420.5	29	19.7	375.633	24.35	3.94733	15.4264	Zinc finger protein 800 OS=Homo sapiens OX=9606 GN=ZNF800 PE=1 SV=1
Q9H9L3	485.1	493	574.3	39.4	27.7	517.467	33.55	3.94708	15.4237	Interferon-stimulated 20 kDa exonuclease-like 2 OS=Homo sapiens OX=9606 GN=ISG20L2 PE=1 SV=1
P07307	238.1	203.5	275.2	16.5	14.5	238.933	15.5	3.94627	15.4151	Asialoglycoprotein receptor 2 OS=Homo sapiens OX=9606 GN=ASGR2 PE=1 SV=2
Q03701	3076.4	2748.1	3485.4	221	181.7	3103.3	201.35	3.94603	15.4125	CCAAT/enhancer-binding protein zeta OS=Homo sapiens OX=9606 GN=CEBPZ PE=1 SV=3
P62277	1135.6	1011.9	1185.5	69.1	75.1	1111	72.1	3.94572	15.4092	40S ribosomal protein S13 OS=Homo sapiens OX=9606 GN=RPS13 PE=1 SV=2
Q93077	172.3	73.2	165.1	12.1	5.7	136.867	8.9	3.94282	15.3783	Histone H2A type 1-C OS=Homo sapiens OX=9606 GN=H2AC6 PE=1 SV=3
Q8N3Z6	152.7	143	171.6	12.1	8.2	155.767	10.15	3.93983	15.3465	Zinc finger CCHC domain-containing protein 7 OS=Homo sapiens OX=9606 GN=ZCCHC7 PE=1 SV=2
P11388	9109.6	8273.7	9896.7	613.3	572.5	9093.33	592.9	3.93895	15.337	DNA topoisomerase 2-alpha OS=Homo sapiens OX=9606 GN=TOP2A PE=1 SV=3
Q92896	1177.9	1070.5	1425.3	82.1	77.6	1224.57	79.85	3.93884	15.3358	Golgi apparatus protein 1 OS=Homo sapiens OX=9606 GN=GLG1 PE=1 SV=2
P16615	2471.9	2286.5	2819.4	162.9	166.6	2525.93	164.75	3.93847	15.3319	Sarcoplasmic/endoplasmic reticulum calcium ATPase 2 OS=Homo sapiens OX=9606 GN=ATP2A2 PE=1 SV=1
O75934	840.3	812.1	847.4	56.8	52.1	833.267	54.45	3.93577	15.3033	Pre-mRNA-splicing factor SPF27 OS=Homo sapiens OX=9606 GN=BCAS2 PE=1 SV=1
Q9Y289	31.6	31.5	37.7	2.7	1.7	33.6	2.2	3.93289	15.2727	Sodium-dependent multivitamin transporter OS=Homo sapiens OX=9606 GN=SLC5A6 PE=2 SV=2
O75521	110.2	102.9	118.9	7	7.5	110.667	7.25	3.9321	15.2644	Enoyl-CoA delta isomerase 2 OS=Homo sapiens OX=9606 GN=ECI2 PE=1 SV=4
Q9HB58	559.7	527.4	705.2	32.8	45.5	597.433	39.15	3.93169	15.2601	Sp110 nuclear body protein OS=Homo sapiens OX=9606 GN=SP110 PE=1 SV=5
Q9UKJ3	1087.1	989.9	1281.9	76.9	69.9	1119.63	73.4	3.9311	15.2539	G patch domain-containing protein 8 OS=Homo sapiens OX=9606 GN=GPATCH8 PE=1 SV=2
Q96SN8	149.2	134.2	171.8	13.3	6.6	151.733	9.95	3.9307	15.2496	CDK5 regulatory subunit-associated protein 2 OS=Homo sapiens OX=9606 GN=CDK5RAP2 PE=1 SV=5
Q9NYL9	1230.2	1158.2	1381.9	78.5	86.4	1256.77	82.45	3.93005	15.2428	Tropomodulin-3 OS=Homo sapiens OX=9606 GN=TMOD3 PE=1 SV=1
P11717	4024.4	3811.5	4665.3	242.5	304.3	4167.07	273.4	3.92995	15.2416	Cation-independent mannose-6-phosphate receptor OS=Homo sapiens OX=9606 GN=IGF2R PE=1 SV=3
O43736	146.3	56.9	93.6	7.8	5.2	98.9333	6.5	3.92795	15.2205	Integral membrane protein 2A OS=Homo sapiens OX=9606 GN=ITM2A PE=1 SV=2
P55769	277.5	224.1	324.7	14.7	21.5	275.433	18.1	3.92764	15.2173	NHP2-like protein 1 OS=Homo sapiens OX=9606 GN=SNU13 PE=1 SV=3
P38646	561.3	545.9	652.4	38.4	38.8	586.533	38.6	3.92554	15.1952	Stress-70 protein, mitochondrial OS=Homo sapiens OX=9606 GN=HSPA9 PE=1 SV=2
Q5SY16	526.9	489.5	688.2	44.2	30.7	568.2	37.45	3.92336	15.1722	Polynucleotide 5'-hydroxyl-kinase NOL9 OS=Homo sapiens OX=9606 GN=NOL9 PE=1 SV=1
Q96QR8	303.8	273.9	330.3	22.8	17.1	302.667	19.95	3.92327	15.1713	Transcriptional activator protein Pur-beta OS=Homo sapiens OX=9606 GN=PURB PE=1 SV=3
Q02880	5064.8	4771.5	6028.1	343	354.2	5288.13	348.6	3.92311	15.1696	DNA topoisomerase 2-beta OS=Homo sapiens OX=9606 GN=TOP2B PE=1 SV=3
Q9Y4E5	123.6	113.5	156.4	5.4	11.9	131.167	8.65	3.92256	15.1638	E3 SUMO-protein ligase ZNF451 OS=Homo sapiens OX=9606 GN=ZNF451 PE=1 SV=2
P78524	29.9	28.2	30.6	3.8	0.1	29.5667	1.95	3.92243	15.1624	DENN domain-containing protein 2B OS=Homo sapiens OX=9606 GN=DENND2B PE=1 SV=3
Q6NW34	785.8	683.8	857.7	62	40.4	775.767	51.2	3.92141	15.1517	Nucleolus and neural progenitor protein OS=Homo sapiens OX=9606 GN=NEPRO PE=1 SV=3
P84157	340.7	339.8	407.8	25.8	22.1	362.767	23.95	3.92094	15.1468	Matrix-remodeling-associated protein 7 OS=Homo sapiens OX=9606 GN=MXRA7 PE=1 SV=1
Q9NVM9	679.9	584.3	780.6	49.9	40.1	681.6	45	3.92093	15.1467	Integrator complex subunit 13 OS=Homo sapiens OX=9606 GN=INTS13 PE=1 SV=2
Q8IWX8	2823.3	2548.1	3474.9	216.7	173.1	2948.77	194.9	3.91931	15.1296	Calcium homeostasis endoplasmic reticulum protein OS=Homo sapiens OX=9606 GN=CHERP PE=1 SV=3
Q6DD88	1007	979.3	1174.5	62	77.3	1053.6	69.65	3.91906	15.1271	Atlastin-3 OS=Homo sapiens OX=9606 GN=ATL3 PE=1 SV=1
Q9BZL1	225.5	256.4	341.6	23.3	13	274.5	18.15	3.91876	15.124	Ubiquitin-like protein 5 OS=Homo sapiens OX=9606 GN=UBL5 PE=1 SV=1
Q13472	568.1	547.6	623.5	34.9	41.9	579.733	38.4	3.91621	15.0972	DNA topoisomerase 3-alpha OS=Homo sapiens OX=9606 GN=TOP3A PE=1 SV=1
Q8WWK9	151.7	126.3	287.8	13.3	11.7	188.6	12.5	3.91533	15.088	Cytoskeleton-associated protein 2 OS=Homo sapiens OX=9606 GN=CKAP2 PE=1 SV=1
Q9UKS6	82.5	101.9	103	7	5.7	95.8	6.35	3.9152	15.0866	Protein kinase C and casein kinase substrate in neurons protein 3 OS=Homo sapiens OX=9606 GN=PACSIN3 PE=1 SV=2
Q15392	391.9	373.7	471.4	29	25.7	412.333	27.35	3.9142	15.0762	Delta(24)-sterol reductase OS=Homo sapiens OX=9606 GN=DHCR24 PE=1 SV=2
O00461	506.2	512.9	592.5	36.3	35	537.2	35.65	3.91349	15.0687	Golgi integral membrane protein 4 OS=Homo sapiens OX=9606 GN=GOLIM4 PE=1 SV=1
Q9H0H5	820.4	754.2	984.7	62.1	51.2	853.1	56.65	3.91257	15.0591	Rac GTPase-activating protein 1 OS=Homo sapiens OX=9606 GN=RACGAP1 PE=1 SV=1
Q8WTT2	2604.3	2281.4	2736.8	192.2	145.3	2540.83	168.75	3.91234	15.0568	Nucleolar complex protein 3 homolog OS=Homo sapiens OX=9606 GN=NOC3L PE=1 SV=1
Q8N5C6	1050.1	949.1	1208.2	70.1	72	1069.13	71.05	3.91146	15.0476	S1 RNA-binding domain-containing protein 1 OS=Homo sapiens OX=9606 GN=SRBD1 PE=1 SV=2
P12956	4609.6	4134.9	5149.2	326.8	289.1	4631.23	307.95	3.91063	15.0389	X-ray repair cross-complementing protein 6 OS=Homo sapiens OX=9606 GN=XRCC6 PE=1 SV=2
Q8WXH2	184.2	200.6	280.9	17.7	11.9	221.9	14.8	3.90624	14.9932	Junctophilin-3 OS=Homo sapiens OX=9606 GN=JPH3 PE=1 SV=2
Q8IX18	101.3	98.2	121.7	8.2	6.1	107.067	7.15	3.90442	14.9744	Probable ATP-dependent RNA helicase DHX40 OS=Homo sapiens OX=9606 GN=DHX40 PE=1 SV=2
P20340	124.5	135	156	11.9	6.6	138.5	9.25	3.90429	14.973	Ras-related protein Rab-6A OS=Homo sapiens OX=9606 GN=RAB6A PE=1 SV=3
P41223	264	239.1	276.2	19.7	15	259.767	17.35	3.90421	14.9721	Protein BUD31 homolog OS=Homo sapiens OX=9606 GN=BUD31 PE=1 SV=2
Q9H7Z6	484	453.4	567	36.5	30.5	501.467	33.5	3.90392	14.9692	Histone acetyltransferase KAT8 OS=Homo sapiens OX=9606 GN=KAT8 PE=1 SV=2
Q9BQE5	636.6	569.1	695.7	40.7	44.1	633.8	42.4	3.90189	14.9481	Apolipoprotein L2 OS=Homo sapiens OX=9606 GN=APOL2 PE=1 SV=1
Q15746	2657.2	2616.8	3096.7	185.2	188.2	2790.23	186.7	3.90159	14.945	Myosin light chain kinase, smooth muscle OS=Homo sapiens OX=9606 GN=MYLK PE=1 SV=4
Q8TAD8	589.9	612.8	724.8	51.5	34.5	642.5	43	3.90129	14.9419	Smad nuclear-interacting protein 1 OS=Homo sapiens OX=9606 GN=SNIP1 PE=1 SV=1
Q9BTU6	188.8	195.9	240.2	15.2	12.7	208.3	13.95	3.90033	14.9319	Phosphatidylinositol 4-kinase type 2-alpha OS=Homo sapiens OX=9606 GN=PI4K2A PE=1 SV=1
P11021	4284.4	4247.5	4918	295.1	305.8	4483.3	300.45	3.89936	14.922	Endoplasmic reticulum chaperone BiP OS=Homo sapiens OX=9606 GN=HSPA5 PE=1 SV=2
P17480	4048.7	3503.8	4820.2	290.2	263.5	4124.23	276.85	3.89695	14.897	Nucleolar transcription factor 1 OS=Homo sapiens OX=9606 GN=UBTF PE=1 SV=1
P30825	321.9	305	345.6	26.1	17.5	324.167	21.8	3.89434	14.87	High affinity cationic amino acid transporter 1 OS=Homo sapiens OX=9606 GN=SLC7A1 PE=1 SV=1
Q8TC12	967.6	825.3	1243.4	66.1	70.1	1012.1	68.1	3.89355	14.862	Retinol dehydrogenase 11 OS=Homo sapiens OX=9606 GN=RDH11 PE=1 SV=2
Q9Y5J1	874	786.6	1043	64	57.4	901.2	60.7	3.89208	14.8468	U3 small nucleolar RNA-associated protein 18 homolog OS=Homo sapiens OX=9606 GN=UTP18 PE=1 SV=3
Q96DZ1	277.8	293.1	325.2	18.1	22.2	298.7	20.15	3.88985	14.8238	Endoplasmic reticulum lectin 1 OS=Homo sapiens OX=9606 GN=ERLEC1 PE=1 SV=1
Q5BJF6	65.8	58.9	64.1	3.2	5.3	62.9333	4.25	3.88829	14.8078	Outer dense fiber protein 2 OS=Homo sapiens OX=9606 GN=ODF2 PE=1 SV=1
Q9Y3Q3	172.8	167.2	192.7	14.3	9.7	177.567	12	3.88725	14.7972	Transmembrane emp24 domain-containing protein 3 OS=Homo sapiens OX=9606 GN=TMED3 PE=1 SV=1
Q9UBS4	94.1	100.9	137.8	6.6	8.4	110.933	7.5	3.88666	14.7911	DnaJ homolog subfamily B member 11 OS=Homo sapiens OX=9606 GN=DNAJB11 PE=1 SV=1
Q9NQS7	1667.5	1559.1	1853.9	102	127	1693.5	114.5	3.88659	14.7904	Inner centromere protein OS=Homo sapiens OX=9606 GN=INCENP PE=1 SV=3
Q8NAV1	200.9	182.1	198	12.4	13.8	193.667	13.1	3.88594	14.7837	Pre-mRNA-splicing factor 38A OS=Homo sapiens OX=9606 GN=PRPF38A PE=1 SV=1
Q69YN4	1246.7	1122.1	1431.8	92	79.4	1266.87	85.7	3.88583	14.7826	Protein virilizer homolog OS=Homo sapiens OX=9606 GN=VIRMA PE=1 SV=2
Q03135	552.5	526.5	672.7	40.3	38.7	583.9	39.5	3.8858	14.7823	Caveolin-1 OS=Homo sapiens OX=9606 GN=CAV1 PE=1 SV=4
Q9C0K0	58.7	48.4	65.7	3.5	4.3	57.6	3.9	3.88452	14.7692	B-cell lymphoma/leukemia 11B OS=Homo sapiens OX=9606 GN=BCL11B PE=1 SV=1
Q96GD4	1809.9	1726	2138.8	143.2	113	1891.57	128.1	3.88424	14.7663	Aurora kinase B OS=Homo sapiens OX=9606 GN=AURKB PE=1 SV=3
Q16531	2666.2	2452	2935.2	177.3	186.5	2684.47	181.9	3.88342	14.7579	DNA damage-binding protein 1 OS=Homo sapiens OX=9606 GN=DDB1 PE=1 SV=1
Q8N9T8	1669.2	1448.9	2028.4	125.2	107.3	1715.5	116.25	3.88333	14.757	Protein KRI1 homolog OS=Homo sapiens OX=9606 GN=KRI1 PE=1 SV=3
Q96S66	164.1	138.7	175.3	10.4	11.2	159.367	10.8	3.88325	14.7562	Chloride channel CLIC-like protein 1 OS=Homo sapiens OX=9606 GN=CLCC1 PE=1 SV=1
Q9BRX9	41.9	24.6	35.3	4.5	0.1	33.9333	2.3	3.883	14.7536	WD repeat domain-containing protein 83 OS=Homo sapiens OX=9606 GN=WDR83 PE=1 SV=1
Q9BVC6	160.8	153.3	192.5	11.6	11.3	168.867	11.45	3.88247	14.7482	Transmembrane protein 109 OS=Homo sapiens OX=9606 GN=TMEM109 PE=1 SV=1
Q9Y2K1	142.1	141.7	162.8	9	11.2	148.867	10.1	3.88159	14.7393	Zinc finger and BTB domain-containing protein 1 OS=Homo sapiens OX=9606 GN=ZBTB1 PE=1 SV=3
P54289	277.4	238.6	290.9	16.7	19.8	268.967	18.25	3.88146	14.7379	Voltage-dependent calcium channel subunit alpha-2/delta-1 OS=Homo sapiens OX=9606 GN=CACNA2D1 PE=1 SV=3
P62906	2024.1	1877.7	2228.3	140.1	137.4	2043.37	138.75	3.88039	14.727	60S ribosomal protein L10a OS=Homo sapiens OX=9606 GN=RPL10A PE=1 SV=2
Q9Y282	155.6	151.5	185	15.4	6.9	164.033	11.15	3.87887	14.7115	Endoplasmic reticulum-Golgi intermediate compartment protein 3 OS=Homo sapiens OX=9606 GN=ERGIC3 PE=1 SV=1
Q53GS9	2214.4	1971.8	2758.5	176.1	138.9	2314.9	157.5	3.87753	14.6978	U4/U6.U5 tri-snRNP-associated protein 2 OS=Homo sapiens OX=9606 GN=USP39 PE=1 SV=2
Q9BSC4	1302.9	1166.3	1476.2	89.5	89.5	1315.13	89.5	3.87718	14.6942	Nucleolar protein 10 OS=Homo sapiens OX=9606 GN=NOL10 PE=1 SV=1
Q8NFD5	1924	1709.9	2239.6	150.5	116.1	1957.83	133.3	3.87651	14.6874	AT-rich interactive domain-containing protein 1B OS=Homo sapiens OX=9606 GN=ARID1B PE=1 SV=2
Q14978	4136.9	3477.7	4864	303	263.5	4159.53	283.25	3.87627	14.685	Nucleolar and coiled-body phosphoprotein 1 OS=Homo sapiens OX=9606 GN=NOLC1 PE=1 SV=2
O00400	47.5	54.8	65.1	3.3	4.3	55.8	3.8	3.87619	14.6842	Acetyl-coenzyme A transporter 1 OS=Homo sapiens OX=9606 GN=SLC33A1 PE=1 SV=1
Q15125	21.3	17.9	24.6	0.6	2.3	21.2667	1.45	3.87447	14.6667	3-beta-hydroxysteroid-Delta(8),Delta(7)-isomerase OS=Homo sapiens OX=9606 GN=EBP PE=1 SV=3
P42696	1205.1	1115.7	1372.9	87	81	1231.23	84	3.87357	14.6575	RNA-binding protein 34 OS=Homo sapiens OX=9606 GN=RBM34 PE=1 SV=2
Q9NZC9	282.1	279	355.1	22.5	19.2	305.4	20.85	3.87258	14.6475	SWI/SNF-related matrix-associated actin-dependent regulator of chromatin subfamily A-like protein 1 OS=Homo sapiens OX=9606 GN=SMARCAL1 PE=1 SV=1
Q9ULJ3	31.5	21	26.5	3.5	0.1	26.3333	1.8	3.87082	14.6296	Zinc finger and BTB domain-containing protein 21 OS=Homo sapiens OX=9606 GN=ZBTB21 PE=1 SV=2
Q96EC8	35	42.2	45.6	2	3.6	40.9333	2.8	3.86978	14.619	Protein YIPF6 OS=Homo sapiens OX=9606 GN=YIPF6 PE=1 SV=2
Q9Y2R0	70.9	75.6	92.5	4.4	6.5	79.6667	5.45	3.86965	14.6177	Cytochrome c oxidase assembly factor 3 homolog, mitochondrial OS=Homo sapiens OX=9606 GN=COA3 PE=1 SV=1
Q9NZB2	2337.9	2233.7	2718.1	168.3	164.2	2429.9	166.25	3.86947	14.6159	Constitutive coactivator of PPAR-gamma-like protein 1 OS=Homo sapiens OX=9606 GN=FAM120A PE=1 SV=2
Q8NBN3	521.1	536.1	626.4	38	38.8	561.2	38.4	3.86934	14.6146	Transmembrane protein 87A OS=Homo sapiens OX=9606 GN=TMEM87A PE=1 SV=3
Q06481	26.4	29.7	42.5	1.7	2.8	32.8667	2.25	3.86863	14.6074	Amyloid-like protein 2 OS=Homo sapiens OX=9606 GN=APLP2 PE=1 SV=2
Q9NPA0	81.8	83.4	102	6.8	5.4	89.0667	6.1	3.868	14.6011	ER membrane protein complex subunit 7 OS=Homo sapiens OX=9606 GN=EMC7 PE=1 SV=1
Q8IXK0	633	575.5	714.2	46.4	41.5	640.9	43.95	3.86616	14.5825	Polyhomeotic-like protein 2 OS=Homo sapiens OX=9606 GN=PHC2 PE=1 SV=1
P60468	158.3	148.6	187.4	9.7	12.9	164.767	11.3	3.86603	14.5811	Protein transport protein Sec61 subunit beta OS=Homo sapiens OX=9606 GN=SEC61B PE=1 SV=2
P61978	3605.3	3400.4	4091.7	261.7	246.4	3699.13	254.05	3.864	14.5607	Heterogeneous nuclear ribonucleoprotein K OS=Homo sapiens OX=9606 GN=HNRNPK PE=1 SV=1
Q9Y4Z0	111.3	109.7	135	10	6.3	118.667	8.15	3.86397	14.5603	U6 snRNA-associated Sm-like protein LSm4 OS=Homo sapiens OX=9606 GN=LSM4 PE=1 SV=1
Q6UVK1	169.4	159.8	181.8	14.7	8.7	170.333	11.7	3.86378	14.5584	Chondroitin sulfate proteoglycan 4 OS=Homo sapiens OX=9606 GN=CSPG4 PE=1 SV=2
Q7L2E3	1502.2	1310.7	1677.4	114.1	91.6	1496.77	102.85	3.86324	14.5529	ATP-dependent RNA helicase DHX30 OS=Homo sapiens OX=9606 GN=DHX30 PE=1 SV=1
Q8NF37	323.2	297	392.4	23.6	22.8	337.533	23.2	3.86283	14.5489	Lysophosphatidylcholine acyltransferase 1 OS=Homo sapiens OX=9606 GN=LPCAT1 PE=1 SV=2
Q9H116	57.1	58.8	65.2	3.9	4.4	60.3667	4.15	3.86257	14.5462	GDNF-inducible zinc finger protein 1 OS=Homo sapiens OX=9606 GN=GZF1 PE=1 SV=1
P46013	22006.8	19946.4	24958.3	1628.6	1438.4	22303.8	1533.5	3.86239	14.5444	Proliferation marker protein Ki-67 OS=Homo sapiens OX=9606 GN=MKI67 PE=1 SV=2
Q9H981	61.9	43.4	110.6	6.9	3	71.9667	4.95	3.86183	14.5387	Actin-related protein 8 OS=Homo sapiens OX=9606 GN=ACTR8 PE=1 SV=2
Q9UPN3	5484	5065.5	6315.3	379.5	394.5	5621.6	387	3.86058	14.5261	Microtubule-actin cross-linking factor 1, isoforms 1/2/3/5 OS=Homo sapiens OX=9606 GN=MACF1 PE=1 SV=4
Q9UGU0	627.4	515.2	661.2	46.7	36.1	601.267	41.4	3.8603	14.5233	Transcription factor 20 OS=Homo sapiens OX=9606 GN=TCF20 PE=1 SV=3
Q9NW13	5394.2	4823.2	6006.8	389	356.3	5408.07	372.65	3.85922	14.5125	RNA-binding protein 28 OS=Homo sapiens OX=9606 GN=RBM28 PE=1 SV=3
Q9ULR0	1423.2	1345.7	1649.2	91.5	111.7	1472.7	101.6	3.85749	14.4951	Pre-mRNA-splicing factor ISY1 homolog OS=Homo sapiens OX=9606 GN=ISY1 PE=1 SV=3
P51608	1065.9	948.1	1227.5	70.6	78.5	1080.5	74.55	3.85735	14.4936	Methyl-CpG-binding protein 2 OS=Homo sapiens OX=9606 GN=MECP2 PE=1 SV=1
Q9NYP9	244	219.8	266	15.9	17.7	243.267	16.8	3.85601	14.4802	Protein Mis18-alpha OS=Homo sapiens OX=9606 GN=MIS18A PE=1 SV=1
Q9Y483	204.1	192.6	228.6	15.1	13.7	208.433	14.4	3.85545	14.4745	Metal-response element-binding transcription factor 2 OS=Homo sapiens OX=9606 GN=MTF2 PE=1 SV=3
P22626	3384.8	3094.7	3842.5	254.1	221.7	3440.67	237.9	3.85426	14.4627	Heterogeneous nuclear ribonucleoproteins A2/B1 OS=Homo sapiens OX=9606 GN=HNRNPA2B1 PE=1 SV=2
O95777	38.1	42.5	49.5	3.4	2.6	43.3667	3	3.85355	14.4556	U6 snRNA-associated Sm-like protein LSm8 OS=Homo sapiens OX=9606 GN=LSM8 PE=1 SV=3
Q9UDY2	967.1	850.4	1095.4	70.4	64	970.967	67.2	3.85289	14.4489	Tight junction protein ZO-2 OS=Homo sapiens OX=9606 GN=TJP2 PE=1 SV=2
Q9H0L4	228.7	231.2	248.7	18.4	14.3	236.2	16.35	3.85265	14.4465	Cleavage stimulation factor subunit 2 tau variant OS=Homo sapiens OX=9606 GN=CSTF2T PE=1 SV=1
Q69YI7	40.4	23.7	39.9	2.6	2.2	34.6667	2.4	3.85244	14.4444	Nuclear apoptosis-inducing factor 1 OS=Homo sapiens OX=9606 GN=NAIF1 PE=1 SV=1
O75533	5666.8	5245.7	6572.7	430.5	376.7	5828.4	403.6	3.8521	14.441	Splicing factor 3B subunit 1 OS=Homo sapiens OX=9606 GN=SF3B1 PE=1 SV=3
Q5BJF2	76.7	69.3	94.2	6.8	4.3	80.0667	5.55	3.85064	14.4264	Sigma intracellular receptor 2 OS=Homo sapiens OX=9606 GN=TMEM97 PE=1 SV=1
Q9BVJ6	1318	1346.8	1553.9	106	89.1	1406.23	97.55	3.84955	14.4155	U3 small nucleolar RNA-associated protein 14 homolog A OS=Homo sapiens OX=9606 GN=UTP14A PE=1 SV=1
P62841	380.4	353	394.5	26.8	25.4	375.967	26.1	3.84848	14.4049	40S ribosomal protein S15 OS=Homo sapiens OX=9606 GN=RPS15 PE=1 SV=2
Q92785	1323.7	1288.4	1673	104.3	94.6	1428.37	99.45	3.84425	14.3627	Zinc finger protein ubi-d4 OS=Homo sapiens OX=9606 GN=DPF2 PE=1 SV=2
Q8N766	585.5	549.3	728	48.6	37.9	620.933	43.25	3.84367	14.3568	ER membrane protein complex subunit 1 OS=Homo sapiens OX=9606 GN=EMC1 PE=1 SV=1
Q6Y1H2	312.4	308.6	388.1	23.2	23.7	336.367	23.45	3.84237	14.344	Very-long-chain (3R)-3-hydroxyacyl-CoA dehydratase 2 OS=Homo sapiens OX=9606 GN=HACD2 PE=1 SV=1
Q8TF68	443	399.3	475.6	32.2	29.1	439.3	30.65	3.84125	14.3328	Zinc finger protein 384 OS=Homo sapiens OX=9606 GN=ZNF384 PE=1 SV=2
Q1ED39	1564	1489.1	1857.2	113.3	115.1	1636.77	114.2	3.84121	14.3325	Lysine-rich nucleolar protein 1 OS=Homo sapiens OX=9606 GN=KNOP1 PE=1 SV=1
P08670	4616.2	4232.3	5096.9	333.4	315.7	4648.47	324.55	3.84024	14.3228	Vimentin OS=Homo sapiens OX=9606 GN=VIM PE=1 SV=4
Q8N239	40.2	33.9	48.1	3.6	2.1	40.7333	2.85	3.83718	14.2924	Kelch-like protein 34 OS=Homo sapiens OX=9606 GN=KLHL34 PE=2 SV=1
Q15910	156.6	131.9	178.7	8.8	13	155.733	10.9	3.83668	14.2875	Histone-lysine N-methyltransferase EZH2 OS=Homo sapiens OX=9606 GN=EZH2 PE=1 SV=2
P62308	826.6	797.3	856.1	50.6	65.2	826.667	57.9	3.83567	14.2775	Small nuclear ribonucleoprotein G OS=Homo sapiens OX=9606 GN=SNRPG PE=1 SV=1
Q14165	520.5	476.5	605.7	37.7	37.2	534.233	37.45	3.83443	14.2652	Malectin OS=Homo sapiens OX=9606 GN=MLEC PE=1 SV=1
Q15154	569.8	538.3	722.9	45.9	39.7	610.333	42.8	3.83391	14.2601	Pericentriolar material 1 protein OS=Homo sapiens OX=9606 GN=PCM1 PE=1 SV=5
O15031	79.5	78.3	81.7	8.4	2.8	79.8333	5.6	3.83349	14.256	Plexin-B2 OS=Homo sapiens OX=9606 GN=PLXNB2 PE=1 SV=3
Q9UPN4	1479.1	1283.5	1828	111.6	103.2	1530.2	107.4	3.83265	14.2477	Centrosomal protein of 131 kDa OS=Homo sapiens OX=9606 GN=CEP131 PE=1 SV=3
Q9NVA4	91.3	102.9	107	5.9	8.2	100.4	7.05	3.83199	14.2411	Transmembrane protein 184C OS=Homo sapiens OX=9606 GN=TMEM184C PE=1 SV=2
Q9Y639	104.6	100.5	136.6	5.7	10.3	113.9	8	3.83162	14.2375	Neuroplastin OS=Homo sapiens OX=9606 GN=NPTN PE=1 SV=2
O43427	39.9	43.6	44.6	2	4	42.7	3	3.8312	14.2333	Acidic fibroblast growth factor intracellular-binding protein OS=Homo sapiens OX=9606 GN=FIBP PE=1 SV=3
A5PLL7	167.7	197.7	251.3	10.2	18.7	205.567	14.45	3.83046	14.2261	Plasmanylethanolamine desaturase OS=Homo sapiens OX=9606 GN=TMEM189 PE=1 SV=3
Q9BQS8	198.6	193.4	247.8	14.8	15.2	213.267	15	3.82962	14.2178	FYVE and coiled-coil domain-containing protein 1 OS=Homo sapiens OX=9606 GN=FYCO1 PE=1 SV=3
Q16666	2828.2	2504.1	3302	211.1	194.1	2878.1	202.6	3.82841	14.2058	Gamma-interferon-inducible protein 16 OS=Homo sapiens OX=9606 GN=IFI16 PE=1 SV=3
Q9H2F5	55	61.9	77	3.9	5.2	64.6333	4.55	3.82834	14.2051	Enhancer of polycomb homolog 1 OS=Homo sapiens OX=9606 GN=EPC1 PE=1 SV=1
Q9BSJ8	2615.1	2412.6	3009.4	209.4	167.9	2679.03	188.65	3.82793	14.2011	Extended synaptotagmin-1 OS=Homo sapiens OX=9606 GN=ESYT1 PE=1 SV=1
P62266	1501.1	1244.3	1587.7	115.3	88.3	1444.37	101.8	3.82663	14.1883	40S ribosomal protein S23 OS=Homo sapiens OX=9606 GN=RPS23 PE=1 SV=3
Q9UNQ2	1194.6	1012.1	1280	90.4	73.5	1162.23	81.95	3.82601	14.1822	Probable dimethyladenosine transferase OS=Homo sapiens OX=9606 GN=DIMT1 PE=1 SV=1
Q96T23	1784.6	1582	2005.5	130.1	122.7	1790.7	126.4	3.82446	14.1669	Remodeling and spacing factor 1 OS=Homo sapiens OX=9606 GN=RSF1 PE=1 SV=2
Q13445	319.6	292	350.9	24.9	20.4	320.833	22.65	3.82424	14.1648	Transmembrane emp24 domain-containing protein 1 OS=Homo sapiens OX=9606 GN=TMED1 PE=1 SV=1
Q9Y2W2	522.5	451.5	604.8	38	36.5	526.267	37.25	3.82048	14.128	WW domain-binding protein 11 OS=Homo sapiens OX=9606 GN=WBP11 PE=1 SV=1
Q00765	951.1	828.7	1102.6	65.6	70.5	960.8	68.05	3.81957	14.119	Receptor expression-enhancing protein 5 OS=Homo sapiens OX=9606 GN=REEP5 PE=1 SV=3
Q9C0E8	64.3	66.9	86.9	4.4	5.9	72.7	5.15	3.81931	14.1165	Endoplasmic reticulum junction formation protein lunapark OS=Homo sapiens OX=9606 GN=LNPK PE=1 SV=2
P09110	162.3	140.7	175.1	10.4	12.2	159.367	11.3	3.81796	14.1032	3-ketoacyl-CoA thiolase, peroxisomal OS=Homo sapiens OX=9606 GN=ACAA1 PE=1 SV=2
Q8NEM7	108.9	110.9	124.7	9.3	7	114.833	8.15	3.8166	14.09	Transcription factor SPT20 homolog OS=Homo sapiens OX=9606 GN=SUPT20H PE=1 SV=2
Q9NY12	283.2	268.5	360.4	24.6	18.6	304.033	21.6	3.81513	14.0756	H/ACA ribonucleoprotein complex subunit 1 OS=Homo sapiens OX=9606 GN=GAR1 PE=1 SV=1
Q76FK4	1319.6	1244.1	1580.4	101	95.3	1381.37	98.15	3.81496	14.074	Nucleolar protein 8 OS=Homo sapiens OX=9606 GN=NOL8 PE=1 SV=1
Q13123	2659.8	2609.8	3047.6	205.7	188.4	2772.4	197.05	3.8145	14.0695	Protein Red OS=Homo sapiens OX=9606 GN=IK PE=1 SV=3
P05997	372.2	348.3	435.4	25.5	29.3	385.3	27.4	3.81373	14.062	Collagen alpha-2(V) chain OS=Homo sapiens OX=9606 GN=COL5A2 PE=1 SV=3
O75569	635.2	553	692.1	38.7	50.6	626.767	44.65	3.8112	14.0373	Interferon-inducible double-stranded RNA-dependent protein kinase activator A OS=Homo sapiens OX=9606 GN=PRKRA PE=1 SV=1
P32004	57.9	66.2	71.7	3.8	5.5	65.2667	4.65	3.81104	14.0358	Neural cell adhesion molecule L1 OS=Homo sapiens OX=9606 GN=L1CAM PE=1 SV=2
Q12789	2188.8	1979.8	2448	183.9	130.4	2205.53	157.15	3.81091	14.0346	General transcription factor 3C polypeptide 1 OS=Homo sapiens OX=9606 GN=GTF3C1 PE=1 SV=4
Q9ULW0	4884.7	4424.3	5342.1	370.9	325.5	4883.7	348.2	3.80999	14.0256	Targeting protein for Xklp2 OS=Homo sapiens OX=9606 GN=TPX2 PE=1 SV=2
Q14692	928.4	789.2	918.2	65.7	59.6	878.6	62.65	3.80982	14.0239	Ribosome biogenesis protein BMS1 homolog OS=Homo sapiens OX=9606 GN=BMS1 PE=1 SV=1
Q7Z4V5	325.1	327.9	385.9	30.2	19.3	346.3	24.75	3.80652	13.9919	Hepatoma-derived growth factor-related protein 2 OS=Homo sapiens OX=9606 GN=HDGFL2 PE=1 SV=1
P19338	7430.5	6799.8	9240.7	593.5	525.2	7823.67	559.35	3.80602	13.9871	Nucleolin OS=Homo sapiens OX=9606 GN=NCL PE=1 SV=3
Q9UKL3	289	259.6	296.5	23.7	16.6	281.7	20.15	3.80531	13.9801	CASP8-associated protein 2 OS=Homo sapiens OX=9606 GN=CASP8AP2 PE=1 SV=1
O60812	238	208.7	257.7	15.4	18.2	234.8	16.8	3.8049	13.9762	Heterogeneous nuclear ribonucleoprotein C-like 1 OS=Homo sapiens OX=9606 GN=HNRNPCL1 PE=1 SV=1
Q8N3X1	878.8	742.9	964.6	66	57.4	862.1	61.7	3.80451	13.9724	Formin-binding protein 4 OS=Homo sapiens OX=9606 GN=FNBP4 PE=1 SV=3
Q9H6W3	244.9	218.9	272.9	17.3	17.9	245.567	17.6	3.80247	13.9527	Ribosomal oxygenase 1 OS=Homo sapiens OX=9606 GN=RIOX1 PE=1 SV=2
Q96KM6	1669.4	1468.3	1825	118.6	118.6	1654.23	118.6	3.80199	13.948	Zinc finger protein 512B OS=Homo sapiens OX=9606 GN=ZNF512B PE=1 SV=1
Q96N11	142.3	114.7	165.5	10.4	9.8	140.833	10.1	3.80156	13.9439	Uncharacterized protein C7orf26 OS=Homo sapiens OX=9606 GN=C7orf26 PE=2 SV=1
Q8N972	184.2	159.2	185.5	13.6	11.7	176.3	12.65	3.80082	13.9368	Zinc finger protein 709 OS=Homo sapiens OX=9606 GN=ZNF709 PE=2 SV=1
Q6PKG0	1212.7	1075.8	1398.7	94.4	82	1229.07	88.2	3.80064	13.935	La-related protein 1 OS=Homo sapiens OX=9606 GN=LARP1 PE=1 SV=2
Q96T58	1717.6	1548.1	1923.9	130.3	118	1729.87	124.15	3.8005	13.9337	Msx2-interacting protein OS=Homo sapiens OX=9606 GN=SPEN PE=1 SV=1
Q5T200	1215.9	999.7	1405.7	93.3	80.1	1207.1	86.7	3.79937	13.9227	Zinc finger CCCH domain-containing protein 13 OS=Homo sapiens OX=9606 GN=ZC3H13 PE=1 SV=1
Q7Z6J2	176.9	141.1	187.3	12.8	11.4	168.433	12.1	3.7991	13.9201	Protein TAMALIN OS=Homo sapiens OX=9606 GN=TAMALIN PE=1 SV=1
Q9HCE1	2118.5	1958.8	2530	157.3	159.3	2202.43	158.3	3.79837	13.913	Helicase MOV-10 OS=Homo sapiens OX=9606 GN=MOV10 PE=1 SV=2
Q9HBR0	229	218.9	269.8	16.3	18.1	239.233	17.2	3.79794	13.9089	Putative sodium-coupled neutral amino acid transporter 10 OS=Homo sapiens OX=9606 GN=SLC38A10 PE=1 SV=2
Q99549	472.3	411.1	512.2	33.6	33.3	465.2	33.45	3.79777	13.9073	M-phase phosphoprotein 8 OS=Homo sapiens OX=9606 GN=MPHOSPH8 PE=1 SV=2
Q9C086	33.2	36.4	49.3	3.4	2.3	39.6333	2.85	3.79768	13.9064	INO80 complex subunit B OS=Homo sapiens OX=9606 GN=INO80B PE=1 SV=2
P62316	1447.6	1479.8	1766.7	120.7	104.4	1564.7	112.55	3.79725	13.9023	Small nuclear ribonucleoprotein Sm D2 OS=Homo sapiens OX=9606 GN=SNRPD2 PE=1 SV=1
Q9UKR5	184.4	184.7	231.4	15.7	13.1	200.167	14.4	3.79706	13.9005	Ergosterol biosynthetic protein 28 homolog OS=Homo sapiens OX=9606 GN=ERG28 PE=1 SV=1
O75475	4292.2	3890.8	4825.1	330.2	293.7	4336.03	311.95	3.79699	13.8998	PC4 and SFRS1-interacting protein OS=Homo sapiens OX=9606 GN=PSIP1 PE=1 SV=1
Q93050	420	402.5	499.1	29.4	34	440.533	31.7	3.7967	13.897	V-type proton ATPase 116 kDa subunit a1 OS=Homo sapiens OX=9606 GN=ATP6V0A1 PE=1 SV=3
Q53F19	467	482.9	563.3	37.3	35.3	504.4	36.3	3.79653	13.8953	Nuclear cap-binding protein subunit 3 OS=Homo sapiens OX=9606 GN=NCBP3 PE=1 SV=2
O75607	54.2	52	68.7	4.3	4.1	58.3	4.2	3.79503	13.881	Nucleoplasmin-3 OS=Homo sapiens OX=9606 GN=NPM3 PE=1 SV=3
Q6P9B9	368	304.5	394	23.1	28.2	355.5	25.65	3.79282	13.8596	Integrator complex subunit 5 OS=Homo sapiens OX=9606 GN=INTS5 PE=1 SV=1
Q15836	360.4	350.8	416.8	32.6	21.7	376	27.15	3.79171	13.849	Vesicle-associated membrane protein 3 OS=Homo sapiens OX=9606 GN=VAMP3 PE=1 SV=3
Q9NRL2	3414.1	3046.3	3775.2	249.9	242.9	3411.87	246.4	3.79149	13.8469	Bromodomain adjacent to zinc finger domain protein 1A OS=Homo sapiens OX=9606 GN=BAZ1A PE=1 SV=2
Q96SI9	780.4	729	938.5	63.5	54.4	815.967	58.95	3.79095	13.8417	Spermatid perinuclear RNA-binding protein OS=Homo sapiens OX=9606 GN=STRBP PE=1 SV=1
P52907	764	772.3	884.4	58.7	57.9	806.9	58.3	3.79082	13.8405	F-actin-capping protein subunit alpha-1 OS=Homo sapiens OX=9606 GN=CAPZA1 PE=1 SV=3
O95232	423.9	409.7	467.5	34.6	28.1	433.7	31.35	3.79016	13.8341	Luc7-like protein 3 OS=Homo sapiens OX=9606 GN=LUC7L3 PE=1 SV=2
Q9UMS4	3106.1	2764.9	3367.3	223.5	222.5	3079.43	223	3.78755	13.8091	Pre-mRNA-processing factor 19 OS=Homo sapiens OX=9606 GN=PRPF19 PE=1 SV=1
Q8N6U8	144.1	122.4	170.5	12.9	8.2	145.667	10.55	3.78736	13.8073	G-protein coupled receptor 161 OS=Homo sapiens OX=9606 GN=GPR161 PE=1 SV=1
Q92608	125.9	126.7	151.2	9.7	9.8	134.6	9.75	3.78713	13.8051	Dedicator of cytokinesis protein 2 OS=Homo sapiens OX=9606 GN=DOCK2 PE=1 SV=2
P13987	130.3	127.4	172.8	6	14.8	143.5	10.4	3.7864	13.7981	CD59 glycoprotein OS=Homo sapiens OX=9606 GN=CD59 PE=1 SV=1
P62987	73.8	70.2	60.8	7.5	2.4	68.2667	4.95	3.78568	13.7912	Ubiquitin-60S ribosomal protein L40 OS=Homo sapiens OX=9606 GN=UBA52 PE=1 SV=2
Q9HCG8	797.9	755.7	951.5	68.8	52.4	835.033	60.6	3.78444	13.7794	Pre-mRNA-splicing factor CWC22 homolog OS=Homo sapiens OX=9606 GN=CWC22 PE=1 SV=3
Q9NUQ6	1838.3	1625.9	2060.6	143.6	124	1841.6	133.8	3.78281	13.7638	SPATS2-like protein OS=Homo sapiens OX=9606 GN=SPATS2L PE=1 SV=2
Q3KQU3	332.6	282.7	366.5	25.4	22.2	327.267	23.8	3.78143	13.7507	MAP7 domain-containing protein 1 OS=Homo sapiens OX=9606 GN=MAP7D1 PE=1 SV=1
Q92674	449.6	419	498.5	34	32.3	455.7	33.15	3.781	13.7466	Centromere protein I OS=Homo sapiens OX=9606 GN=CENPI PE=1 SV=2
Q13310	1071.3	980.7	1280.3	89.1	72.6	1110.77	80.85	3.78016	13.7386	Polyadenylate-binding protein 4 OS=Homo sapiens OX=9606 GN=PABPC4 PE=1 SV=1
Q92610	71.3	66	81.1	3.4	7.2	72.8	5.3	3.77987	13.7358	Zinc finger protein 592 OS=Homo sapiens OX=9606 GN=ZNF592 PE=1 SV=2
Q9NQC1	113.5	114.8	125.8	8.2	9	118.033	8.6	3.77871	13.7248	E3 ubiquitin-protein ligase Jade-2 OS=Homo sapiens OX=9606 GN=JADE2 PE=1 SV=2
P62854	361.3	314.7	380.1	26.7	24.6	352.033	25.65	3.77868	13.7245	40S ribosomal protein S26 OS=Homo sapiens OX=9606 GN=RPS26 PE=1 SV=3
Q1KMD3	3599.4	3397.4	4147.9	281.1	260.7	3714.9	270.9	3.77749	13.7132	Heterogeneous nuclear ribonucleoprotein U-like protein 2 OS=Homo sapiens OX=9606 GN=HNRNPUL2 PE=1 SV=1
Q8NI36	1669.8	1661.4	2014.9	126.1	133.9	1782.03	130	3.77694	13.7079	WD repeat-containing protein 36 OS=Homo sapiens OX=9606 GN=WDR36 PE=1 SV=1
P78332	2818.6	2706.9	3347.8	203.3	228.4	2957.77	215.85	3.77641	13.7029	RNA-binding protein 6 OS=Homo sapiens OX=9606 GN=RBM6 PE=1 SV=5
P84103	1092.2	990.1	1157.2	83.6	74.4	1079.83	79	3.77281	13.6688	Serine/arginine-rich splicing factor 3 OS=Homo sapiens OX=9606 GN=SRSF3 PE=1 SV=1
Q5SWX8	229.8	166.9	242.9	18.1	13.1	213.2	15.6	3.77259	13.6667	Protein odr-4 homolog OS=Homo sapiens OX=9606 GN=ODR4 PE=1 SV=1
Q9Y3B9	973.4	845.1	1210.6	76.4	71.4	1009.7	73.9	3.77221	13.6631	RRP15-like protein OS=Homo sapiens OX=9606 GN=RRP15 PE=1 SV=2
Q8NEY8	675.9	603.3	761.3	52.2	47.4	680.167	49.8	3.77167	13.658	Periphilin-1 OS=Homo sapiens OX=9606 GN=PPHLN1 PE=1 SV=2
Q9NZM4	119.1	101	126.1	9.8	7.1	115.4	8.45	3.77155	13.6568	BRD4-interacting chromatin-remodeling complex-associated protein OS=Homo sapiens OX=9606 GN=BICRA PE=1 SV=2
P18827	51.7	53.2	56.9	2.9	5	53.9333	3.95	3.77125	13.654	Syndecan-1 OS=Homo sapiens OX=9606 GN=SDC1 PE=1 SV=3
Q9H7B2	317.6	259	340.8	23.4	21.4	305.8	22.4	3.77102	13.6518	Ribosome production factor 2 homolog OS=Homo sapiens OX=9606 GN=RPF2 PE=1 SV=2
O95402	73.8	77.9	102.2	5.7	6.7	84.6333	6.2	3.77089	13.6505	Mediator of RNA polymerase II transcription subunit 26 OS=Homo sapiens OX=9606 GN=MED26 PE=1 SV=2
Q8IZT6	128.5	113.2	155.5	12.5	6.9	132.4	9.7	3.77077	13.6495	Abnormal spindle-like microcephaly-associated protein OS=Homo sapiens OX=9606 GN=ASPM PE=1 SV=2
P39060	94.9	75.4	112.1	4.8	9	94.1333	6.9	3.77004	13.6425	Collagen alpha-1(XVIII) chain OS=Homo sapiens OX=9606 GN=COL18A1 PE=1 SV=5
O00472	139.2	136.5	147.8	10	10.7	141.167	10.35	3.7697	13.6393	RNA polymerase II elongation factor ELL2 OS=Homo sapiens OX=9606 GN=ELL2 PE=1 SV=2
P35610	146.2	135.6	192.8	10.3	12.9	158.2	11.6	3.76955	13.6379	Sterol O-acyltransferase 1 OS=Homo sapiens OX=9606 GN=SOAT1 PE=1 SV=3
P23246	3713	3010.6	3820.7	277.7	238	3514.77	257.85	3.76882	13.6311	Splicing factor, proline- and glutamine-rich OS=Homo sapiens OX=9606 GN=SFPQ PE=1 SV=2
Q06330	900.5	838.1	975	61.3	71.5	904.533	66.4	3.76792	13.6225	Recombining binding protein suppressor of hairless OS=Homo sapiens OX=9606 GN=RBPJ PE=1 SV=3
P62263	1924.6	1817.3	2251.8	165.2	128.2	1997.9	146.7	3.76754	13.619	40S ribosomal protein S14 OS=Homo sapiens OX=9606 GN=RPS14 PE=1 SV=3
Q5VUA4	1013	913.2	1166.2	88.1	63.4	1030.8	75.75	3.76637	13.6079	Zinc finger protein 318 OS=Homo sapiens OX=9606 GN=ZNF318 PE=1 SV=2
O43143	5199	4744.1	6064.3	408.1	376.3	5335.8	392.2	3.76604	13.6048	Pre-mRNA-splicing factor ATP-dependent RNA helicase DHX15 OS=Homo sapiens OX=9606 GN=DHX15 PE=1 SV=2
Q7Z7H5	198.9	176.2	228.9	14.8	14.8	201.333	14.8	3.76592	13.6036	Transmembrane emp24 domain-containing protein 4 OS=Homo sapiens OX=9606 GN=TMED4 PE=1 SV=1
O94880	809.3	769.5	902.3	69.1	52.6	827.033	60.85	3.76462	13.5913	PHD finger protein 14 OS=Homo sapiens OX=9606 GN=PHF14 PE=1 SV=2
Q8WVX9	199.7	183.5	224	13	16.8	202.4	14.9	3.76383	13.5839	Fatty acyl-CoA reductase 1 OS=Homo sapiens OX=9606 GN=FAR1 PE=1 SV=1
Q6P6C2	430.7	414.6	472.4	34.4	30.3	439.233	32.35	3.76315	13.5775	RNA demethylase ALKBH5 OS=Homo sapiens OX=9606 GN=ALKBH5 PE=1 SV=2
Q9GZR1	21.5	27.1	30.8	1.8	2.1	26.4667	1.95	3.76263	13.5726	Sentrin-specific protease 6 OS=Homo sapiens OX=9606 GN=SENP6 PE=1 SV=2
Q8IUR0	151.7	119.5	172.6	8.8	13	147.933	10.9	3.76255	13.5719	Trafficking protein particle complex subunit 5 OS=Homo sapiens OX=9606 GN=TRAPPC5 PE=1 SV=1
Q9BTD8	149.1	137.5	171.3	10.8	11.7	152.633	11.25	3.76207	13.5674	RNA-binding protein 42 OS=Homo sapiens OX=9606 GN=RBM42 PE=1 SV=1
P13010	5286.1	4612.5	5534.7	384.4	374.1	5144.43	379.25	3.76179	13.5648	X-ray repair cross-complementing protein 5 OS=Homo sapiens OX=9606 GN=XRCC5 PE=1 SV=3
P28370	1970.6	1855.4	2159.7	155.1	139.1	1995.23	147.1	3.76169	13.5638	Probable global transcription activator SNF2L1 OS=Homo sapiens OX=9606 GN=SMARCA1 PE=1 SV=2
P20290	22	15.9	21.1	2.8	0.1	19.6667	1.45	3.76163	13.5632	Transcription factor BTF3 OS=Homo sapiens OX=9606 GN=BTF3 PE=1 SV=1
Q9UHQ4	409.6	378.7	478.4	33.3	29.1	422.233	31.2	3.75842	13.5331	B-cell receptor-associated protein 29 OS=Homo sapiens OX=9606 GN=BCAP29 PE=1 SV=2
O95870	75.7	66.5	76.7	5.8	5	72.9667	5.4	3.75621	13.5123	Phosphatidylserine lipase ABHD16A OS=Homo sapiens OX=9606 GN=ABHD16A PE=1 SV=3
Q9NWT1	1116.5	1076.3	1372.4	82.9	93	1188.4	87.95	3.75619	13.5122	p21-activated protein kinase-interacting protein 1 OS=Homo sapiens OX=9606 GN=PAK1IP1 PE=1 SV=2
Q9NPA8	628.4	609.3	734.5	48.5	48.9	657.4	48.7	3.75478	13.499	Transcription and mRNA export factor ENY2 OS=Homo sapiens OX=9606 GN=ENY2 PE=1 SV=1
P07195	107	81.3	141.7	8.3	8	110	8.15	3.75456	13.4969	L-lactate dehydrogenase B chain OS=Homo sapiens OX=9606 GN=LDHB PE=1 SV=2
Q562F6	458.1	408	518.1	40.3	28.1	461.4	34.2	3.75395	13.4912	Shugoshin 2 OS=Homo sapiens OX=9606 GN=SGO2 PE=1 SV=2
Q9Y679	274.4	216	247.9	14.1	22.4	246.1	18.25	3.75328	13.4849	Ancient ubiquitous protein 1 OS=Homo sapiens OX=9606 GN=AUP1 PE=1 SV=2
Q86Y91	506.4	469	553.7	39.3	36.3	509.7	37.8	3.75319	13.4841	Kinesin-like protein KIF18B OS=Homo sapiens OX=9606 GN=KIF18B PE=1 SV=4
Q9Y5Q0	98.6	95.4	121.5	7.7	7.9	105.167	7.8	3.75306	13.4829	Fatty acid desaturase 3 OS=Homo sapiens OX=9606 GN=FADS3 PE=1 SV=1
P61803	153.9	157.6	171.5	9.4	14.5	161	11.95	3.75198	13.4728	Dolichyl-diphosphooligosaccharide--protein glycosyltransferase subunit DAD1 OS=Homo sapiens OX=9606 GN=DAD1 PE=1 SV=3
Q86U86	4786.2	4328.3	5461.8	378.8	342.7	4858.77	360.75	3.75152	13.4685	Protein polybromo-1 OS=Homo sapiens OX=9606 GN=PBRM1 PE=1 SV=1
Q8IWA0	210.4	174.9	240.8	17.5	13.5	208.7	15.5	3.75109	13.4645	WD repeat-containing protein 75 OS=Homo sapiens OX=9606 GN=WDR75 PE=1 SV=1
Q9UKV3	5316.6	4788.8	5829.7	430.2	359.2	5311.7	394.7	3.75035	13.4576	Apoptotic chromatin condensation inducer in the nucleus OS=Homo sapiens OX=9606 GN=ACIN1 PE=1 SV=2
Q5VTR2	1718	1643.3	1926	140.4	121.7	1762.43	131.05	3.74938	13.4486	E3 ubiquitin-protein ligase BRE1A OS=Homo sapiens OX=9606 GN=RNF20 PE=1 SV=2
Q49A26	760.4	675.1	878.3	57.5	57.2	771.267	57.35	3.74936	13.4484	Putative oxidoreductase GLYR1 OS=Homo sapiens OX=9606 GN=GLYR1 PE=1 SV=4
P61981	16	14.1	20.3	2.4	0.1	16.8	1.25	3.74846	13.44	14-3-3 protein gamma OS=Homo sapiens OX=9606 GN=YWHAG PE=1 SV=2
Q09161	1990.5	1860.4	2296	152.1	153.1	2048.97	152.6	3.74707	13.427	Nuclear cap-binding protein subunit 1 OS=Homo sapiens OX=9606 GN=NCBP1 PE=1 SV=1
Q9Y5B9	5971.6	5773.9	7050.9	451.2	482.4	6265.47	466.8	3.74655	13.4222	FACT complex subunit SPT16 OS=Homo sapiens OX=9606 GN=SUPT16H PE=1 SV=1
P52298	384	402.8	454.9	27.8	33.9	413.9	30.85	3.74594	13.4165	Nuclear cap-binding protein subunit 2 OS=Homo sapiens OX=9606 GN=NCBP2 PE=1 SV=1
Q8ND82	537.2	430.5	576.2	40.3	36.5	514.633	38.4	3.74437	13.4019	Zinc finger protein 280C OS=Homo sapiens OX=9606 GN=ZNF280C PE=1 SV=1
Q6I9Y2	964.3	923.2	1049.7	81.8	64.4	979.067	73.1	3.74346	13.3935	THO complex subunit 7 homolog OS=Homo sapiens OX=9606 GN=THOC7 PE=1 SV=3
Q8N2Z9	46.2	45.2	47	3.8	3.1	46.1333	3.45	3.74114	13.372	Centromere protein S OS=Homo sapiens OX=9606 GN=CENPS PE=1 SV=1
Q9BVT8	18.4	13.7	24	2.7	0.1	18.7	1.4	3.73954	13.3571	Transmembrane and ubiquitin-like domain-containing protein 1 OS=Homo sapiens OX=9606 GN=TMUB1 PE=1 SV=1
O14974	1148.4	1101.1	1275.7	102.7	73.4	1175.07	88.05	3.73828	13.3454	Protein phosphatase 1 regulatory subunit 12A OS=Homo sapiens OX=9606 GN=PPP1R12A PE=1 SV=1
Q9GZL7	192.7	175.7	243.8	18.9	11.7	204.067	15.3	3.73744	13.3377	Ribosome biogenesis protein WDR12 OS=Homo sapiens OX=9606 GN=WDR12 PE=1 SV=2
P61106	1037.2	1071.8	1231.8	92.2	74.9	1113.6	83.55	3.73645	13.3285	Ras-related protein Rab-14 OS=Homo sapiens OX=9606 GN=RAB14 PE=1 SV=4
P35052	194.4	190.7	217.7	11.8	18.4	200.933	15.1	3.7341	13.3068	Glypican-1 OS=Homo sapiens OX=9606 GN=GPC1 PE=1 SV=2
Q12873	472.3	431.1	531.6	43	28.9	478.333	35.95	3.73395	13.3055	Chromodomain-helicase-DNA-binding protein 3 OS=Homo sapiens OX=9606 GN=CHD3 PE=1 SV=3
Q9UBM7	226.3	219.4	274.6	19.7	16.4	240.1	18.05	3.73356	13.3019	7-dehydrocholesterol reductase OS=Homo sapiens OX=9606 GN=DHCR7 PE=1 SV=1
Q8N4V1	112.2	96.5	140.4	10.7	6.8	116.367	8.75	3.73325	13.299	Membrane magnesium transporter 1 OS=Homo sapiens OX=9606 GN=MMGT1 PE=1 SV=1
Q86V81	1476.6	1391.2	1725.4	121.5	108.9	1531.07	115.2	3.73232	13.2905	THO complex subunit 4 OS=Homo sapiens OX=9606 GN=ALYREF PE=1 SV=3
Q96DI7	1324.2	1335.7	1641.6	106.1	109.8	1433.83	107.95	3.73144	13.2824	U5 small nuclear ribonucleoprotein 40 kDa protein OS=Homo sapiens OX=9606 GN=SNRNP40 PE=1 SV=1
P18887	235.2	179.2	338.5	20.6	17.2	250.967	18.9	3.73104	13.2787	DNA repair protein XRCC1 OS=Homo sapiens OX=9606 GN=XRCC1 PE=1 SV=2
Q13619	183.4	142.6	221.4	13.8	13.7	182.467	13.75	3.73013	13.2703	Cullin-4A OS=Homo sapiens OX=9606 GN=CUL4A PE=1 SV=3
P51636	54.7	61.3	87	3.7	6.5	67.6667	5.1	3.72988	13.268	Caveolin-2 OS=Homo sapiens OX=9606 GN=CAV2 PE=1 SV=2
Q9BY77	1404.5	1337.2	1536.4	111.6	103.7	1426.03	107.65	3.72759	13.2469	Polymerase delta-interacting protein 3 OS=Homo sapiens OX=9606 GN=POLDIP3 PE=1 SV=2
Q9H307	3155.6	2565.7	3454.7	266.4	195.5	3058.67	230.95	3.72725	13.2438	Pinin OS=Homo sapiens OX=9606 GN=PNN PE=1 SV=5
Q14669	3690.3	3190.1	3992	306.1	241.3	3624.13	273.7	3.72697	13.2413	E3 ubiquitin-protein ligase TRIP12 OS=Homo sapiens OX=9606 GN=TRIP12 PE=1 SV=1
Q96GM8	913.7	831.3	1026.4	71.4	68.2	923.8	69.8	3.72628	13.235	Target of EGR1 protein 1 OS=Homo sapiens OX=9606 GN=TOE1 PE=1 SV=1
P38919	2166.7	2014.4	2527.2	173.4	164.7	2236.1	169.05	3.72546	13.2274	Eukaryotic initiation factor 4A-III OS=Homo sapiens OX=9606 GN=EIF4A3 PE=1 SV=4
Q01831	881.6	784.2	946.9	69.8	62.1	870.9	65.95	3.72306	13.2055	DNA repair protein complementing XP-C cells OS=Homo sapiens OX=9606 GN=XPC PE=1 SV=4
P45973	856.2	737.8	858.2	63.3	60.5	817.4	61.9	3.72303	13.2052	Chromobox protein homolog 5 OS=Homo sapiens OX=9606 GN=CBX5 PE=1 SV=1
Q8N954	153.5	152.3	178.9	16.5	8	161.567	12.25	3.72128	13.1891	G patch domain-containing protein 11 OS=Homo sapiens OX=9606 GN=GPATCH11 PE=1 SV=4
Q6NUM9	231.1	222	319.9	21.8	17.3	257.667	19.55	3.72027	13.1799	All-trans-retinol 13,14-reductase OS=Homo sapiens OX=9606 GN=RETSAT PE=1 SV=2
O00541	551.4	457.7	583.7	48.1	32.5	530.933	40.3	3.71968	13.1745	Pescadillo homolog OS=Homo sapiens OX=9606 GN=PES1 PE=1 SV=1
O00116	752.8	671.6	860	53.1	62.5	761.467	57.8	3.71964	13.1742	Alkyldihydroxyacetonephosphate synthase, peroxisomal OS=Homo sapiens OX=9606 GN=AGPS PE=1 SV=1
Q13573	1932	1825.8	2227.5	161	142	1995.1	151.5	3.71907	13.169	SNW domain-containing protein 1 OS=Homo sapiens OX=9606 GN=SNW1 PE=1 SV=1
Q969V3	364.4	364.2	454.4	29.2	30.7	394.333	29.95	3.71879	13.1664	Nicalin OS=Homo sapiens OX=9606 GN=NCLN PE=1 SV=2
O15270	789.4	788.2	955.1	67.3	61	844.233	64.15	3.71812	13.1603	Serine palmitoyltransferase 2 OS=Homo sapiens OX=9606 GN=SPTLC2 PE=1 SV=1
Q8NC54	151.9	140.6	183.1	13.1	11	158.533	12.05	3.71768	13.1563	Keratinocyte-associated transmembrane protein 2 OS=Homo sapiens OX=9606 GN=KCT2 PE=1 SV=2
O14497	3951.3	3397.3	4360.8	314.3	279.5	3903.13	296.9	3.71658	13.1463	AT-rich interactive domain-containing protein 1A OS=Homo sapiens OX=9606 GN=ARID1A PE=1 SV=3
Q16643	1641.6	1476.8	1804.9	120.3	129.6	1641.1	124.95	3.71524	13.1341	Drebrin OS=Homo sapiens OX=9606 GN=DBN1 PE=1 SV=4
P51114	2435.9	2189.2	2695.6	190.6	181	2440.23	185.8	3.7152	13.1337	Fragile X mental retardation syndrome-related protein 1 OS=Homo sapiens OX=9606 GN=FXR1 PE=1 SV=3
O00139	855.1	807.7	983.6	81	53.5	882.133	67.25	3.71339	13.1172	Kinesin-like protein KIF2A OS=Homo sapiens OX=9606 GN=KIF2A PE=1 SV=3
Q9Y2Q3	496.9	476.7	580.4	40.7	38.3	518	39.5	3.71303	13.1139	Glutathione S-transferase kappa 1 OS=Homo sapiens OX=9606 GN=GSTK1 PE=1 SV=3
Q15291	341	304.1	389	31.2	21.4	344.7	26.3	3.71221	13.1065	Retinoblastoma-binding protein 5 OS=Homo sapiens OX=9606 GN=RBBP5 PE=1 SV=2
Q9HCS7	2411.2	2344.8	2777.2	201.6	181.6	2511.07	191.6	3.71213	13.1058	Pre-mRNA-splicing factor SYF1 OS=Homo sapiens OX=9606 GN=XAB2 PE=1 SV=2
P49257	799.6	760.7	915.2	64.8	61.3	825.167	63.05	3.71012	13.0875	Protein ERGIC-53 OS=Homo sapiens OX=9606 GN=LMAN1 PE=1 SV=2
O60870	353.9	354	438.5	34.7	23.7	382.133	29.2	3.71004	13.0868	DNA/RNA-binding protein KIN17 OS=Homo sapiens OX=9606 GN=KIN PE=1 SV=2
Q8TED1	309.1	308.6	367.7	30.2	20	328.467	25.1	3.70999	13.0863	Probable glutathione peroxidase 8 OS=Homo sapiens OX=9606 GN=GPX8 PE=1 SV=2
Q15061	490	422.4	575	43.1	32.7	495.8	37.9	3.70949	13.0818	WD repeat-containing protein 43 OS=Homo sapiens OX=9606 GN=WDR43 PE=1 SV=3
P56937	107	114.7	119.7	8.3	9.1	113.8	8.7	3.70934	13.0805	3-keto-steroid reductase OS=Homo sapiens OX=9606 GN=HSD17B7 PE=1 SV=1
Q7Z2W4	738.5	703	840.5	57.5	58.9	760.667	58.2	3.70817	13.0699	Zinc finger CCCH-type antiviral protein 1 OS=Homo sapiens OX=9606 GN=ZC3HAV1 PE=1 SV=3
Q567U6	284.3	445	443	27.1	32.7	390.767	29.9	3.70809	13.0691	Coiled-coil domain-containing protein 93 OS=Homo sapiens OX=9606 GN=CCDC93 PE=1 SV=2
O60759	150.6	150.3	183.2	12.7	12	161.367	12.35	3.70776	13.0661	Cytohesin-interacting protein OS=Homo sapiens OX=9606 GN=CYTIP PE=1 SV=2
P62899	1190.5	1132.7	1455.6	108.1	84.8	1259.6	96.45	3.70704	13.0596	60S ribosomal protein L31 OS=Homo sapiens OX=9606 GN=RPL31 PE=1 SV=1
P14314	101.3	113	134.2	9.1	8.7	116.167	8.9	3.70625	13.0524	Glucosidase 2 subunit beta OS=Homo sapiens OX=9606 GN=PRKCSH PE=1 SV=2
P61019	359.2	316.4	418.6	27.8	28.1	364.733	27.95	3.70592	13.0495	Ras-related protein Rab-2A OS=Homo sapiens OX=9606 GN=RAB2A PE=1 SV=1
P49916	1922.5	1680.9	1980.7	145.3	140	1861.37	142.65	3.70581	13.0485	DNA ligase 3 OS=Homo sapiens OX=9606 GN=LIG3 PE=1 SV=2
Q8IXT5	915.2	830.6	1018.2	82.1	59.2	921.333	70.65	3.70496	13.0408	RNA-binding protein 12B OS=Homo sapiens OX=9606 GN=RBM12B PE=1 SV=2
Q14697	787.6	770.5	1027.8	72.6	59.6	861.967	66.1	3.70491	13.0403	Neutral alpha-glucosidase AB OS=Homo sapiens OX=9606 GN=GANAB PE=1 SV=3
Q6PL18	4168.3	3592.4	4581.8	331.3	299.7	4114.17	315.5	3.70489	13.0401	ATPase family AAA domain-containing protein 2 OS=Homo sapiens OX=9606 GN=ATAD2 PE=1 SV=1
Q9UJZ1	52.8	44.1	53.2	3.4	4.3	50.0333	3.85	3.69996	12.9957	Stomatin-like protein 2, mitochondrial OS=Homo sapiens OX=9606 GN=STOML2 PE=1 SV=1
O75817	64.9	49.2	65.2	5	4.2	59.7667	4.6	3.69964	12.9928	Ribonuclease P protein subunit p20 OS=Homo sapiens OX=9606 GN=POP7 PE=1 SV=2
Q6P158	629	580	690.4	61	36.5	633.133	48.75	3.69904	12.9874	Putative ATP-dependent RNA helicase DHX57 OS=Homo sapiens OX=9606 GN=DHX57 PE=1 SV=2
P48449	678.5	659.7	774.4	52.1	56.4	704.2	54.25	3.69829	12.9806	Lanosterol synthase OS=Homo sapiens OX=9606 GN=LSS PE=1 SV=1
Q5JPE7	564	525.8	722.9	53.7	39.5	604.233	46.6	3.6967	12.9664	Nodal modulator 2 OS=Homo sapiens OX=9606 GN=NOMO2 PE=1 SV=1
P62081	927.2	797.5	1043.3	83	59.4	922.667	71.2	3.69586	12.9588	40S ribosomal protein S7 OS=Homo sapiens OX=9606 GN=RPS7 PE=1 SV=1
P20337	436.2	393	449.3	31	34.8	426.167	32.9	3.69526	12.9534	Ras-related protein Rab-3B OS=Homo sapiens OX=9606 GN=RAB3B PE=1 SV=2
O00339	174.4	165.6	189.8	15	12.3	176.6	13.65	3.69351	12.9377	Matrilin-2 OS=Homo sapiens OX=9606 GN=MATN2 PE=1 SV=4
P19525	1824.4	1680.7	2021.6	154.6	130.4	1842.23	142.5	3.69242	12.928	Interferon-induced, double-stranded RNA-activated protein kinase OS=Homo sapiens OX=9606 GN=EIF2AK2 PE=1 SV=2
P49006	296.5	257.7	335.3	24.8	21.1	296.5	22.95	3.69147	12.9194	MARCKS-related protein OS=Homo sapiens OX=9606 GN=MARCKSL1 PE=1 SV=2
Q13888	161.8	151.8	172.5	13	12.1	162.033	12.55	3.69053	12.911	General transcription factor IIH subunit 2 OS=Homo sapiens OX=9606 GN=GTF2H2 PE=1 SV=1
P11279	92.5	100.9	108.6	9.1	6.5	100.667	7.8	3.68997	12.906	Lysosome-associated membrane glycoprotein 1 OS=Homo sapiens OX=9606 GN=LAMP1 PE=1 SV=3
Q92520	789.6	756.6	942.3	61.3	67.3	829.5	64.3	3.68935	12.9005	Protein FAM3C OS=Homo sapiens OX=9606 GN=FAM3C PE=1 SV=1
Q9Y4K0	75.6	70.2	94.1	5.5	6.9	79.9667	6.2	3.68906	12.8978	Lysyl oxidase homolog 2 OS=Homo sapiens OX=9606 GN=LOXL2 PE=1 SV=1
P36873	40.6	41.2	55.5	3.8	3.3	45.7667	3.55	3.68841	12.892	Serine/threonine-protein phosphatase PP1-gamma catalytic subunit OS=Homo sapiens OX=9606 GN=PPP1CC PE=1 SV=1
Q8N5K1	383.8	350.7	415.6	28.1	31.4	383.367	29.75	3.68776	12.8863	CDGSH iron-sulfur domain-containing protein 2 OS=Homo sapiens OX=9606 GN=CISD2 PE=1 SV=1
Q9ULI0	402.2	373.3	428.1	36.1	26.2	401.2	31.15	3.68702	12.8796	ATPase family AAA domain-containing protein 2B OS=Homo sapiens OX=9606 GN=ATAD2B PE=1 SV=3
Q16850	307.4	277.2	354	25.6	23	312.867	24.3	3.68652	12.8752	Lanosterol 14-alpha demethylase OS=Homo sapiens OX=9606 GN=CYP51A1 PE=1 SV=3
Q15738	704	679.9	869.8	66.6	50.2	751.233	58.4	3.68522	12.8636	Sterol-4-alpha-carboxylate 3-dehydrogenase, decarboxylating OS=Homo sapiens OX=9606 GN=NSDHL PE=1 SV=2
O75400	3313.4	2889.1	3702.1	276.3	237.3	3301.53	256.8	3.68442	12.8564	Pre-mRNA-processing factor 40 homolog A OS=Homo sapiens OX=9606 GN=PRPF40A PE=1 SV=2
P46776	232.8	225.1	261.2	20.2	17.1	239.7	18.65	3.68398	12.8525	60S ribosomal protein L27a OS=Homo sapiens OX=9606 GN=RPL27A PE=1 SV=2
Q02818	582.2	666.9	754.2	54.5	49.5	667.767	52	3.68276	12.8417	Nucleobindin-1 OS=Homo sapiens OX=9606 GN=NUCB1 PE=1 SV=4
P42285	5389.6	4850.1	6364.2	454.2	407.9	5534.63	431.05	3.68256	12.8399	Exosome RNA helicase MTR4 OS=Homo sapiens OX=9606 GN=MTREX PE=1 SV=3
Q8WW12	148.7	117	210	13.8	10.9	158.567	12.35	3.68251	12.8394	PEST proteolytic signal-containing nuclear protein OS=Homo sapiens OX=9606 GN=PCNP PE=1 SV=2
Q12907	1323.9	1267.3	1496	103.8	108.9	1362.4	106.35	3.67926	12.8105	Vesicular integral-membrane protein VIP36 OS=Homo sapiens OX=9606 GN=LMAN2 PE=1 SV=1
Q13162	50.4	44.7	52.8	5.4	2.3	49.3	3.85	3.67866	12.8052	Peroxiredoxin-4 OS=Homo sapiens OX=9606 GN=PRDX4 PE=1 SV=1
P30260	1696.8	1555	1862.6	151	115.4	1704.8	133.2	3.67794	12.7988	Cell division cycle protein 27 homolog OS=Homo sapiens OX=9606 GN=CDC27 PE=1 SV=2
Q9H582	1160.6	1094.4	1317.7	97.9	88.3	1190.9	93.1	3.67713	12.7916	Zinc finger protein 644 OS=Homo sapiens OX=9606 GN=ZNF644 PE=1 SV=2
P49761	104.3	88	125.7	8.8	7.8	106	8.3	3.67481	12.7711	Dual specificity protein kinase CLK3 OS=Homo sapiens OX=9606 GN=CLK3 PE=1 SV=3
Q5QJE6	809	713.5	882	71.4	54.2	801.5	62.8	3.67387	12.7627	Deoxynucleotidyltransferase terminal-interacting protein 2 OS=Homo sapiens OX=9606 GN=DNTTIP2 PE=1 SV=2
Q9NZI8	1246.5	1043.7	1458.3	111.1	84.8	1249.5	97.95	3.67316	12.7565	Insulin-like growth factor 2 mRNA-binding protein 1 OS=Homo sapiens OX=9606 GN=IGF2BP1 PE=1 SV=2
Q70UQ0	317.4	297.2	373.8	25.8	25.9	329.467	25.85	3.6719	12.7453	Inhibitor of nuclear factor kappa-B kinase-interacting protein OS=Homo sapiens OX=9606 GN=IKBIP PE=1 SV=1
P62487	292.2	270.2	337.8	23	24.1	300.067	23.55	3.67148	12.7417	DNA-directed RNA polymerase II subunit RPB7 OS=Homo sapiens OX=9606 GN=POLR2G PE=1 SV=1
Q03188	1453.1	1325.2	1761.7	128	109.6	1513.33	118.8	3.67112	12.7385	Centromere protein C OS=Homo sapiens OX=9606 GN=CENPC PE=1 SV=2
Q9H488	177.7	191.8	228.4	14.4	16.9	199.3	15.65	3.67071	12.7348	GDP-fucose protein O-fucosyltransferase 1 OS=Homo sapiens OX=9606 GN=POFUT1 PE=1 SV=1
P07942	33.2	43.4	51.2	5.1	1.6	42.6	3.35	3.66862	12.7164	Laminin subunit beta-1 OS=Homo sapiens OX=9606 GN=LAMB1 PE=1 SV=2
P39019	1712.1	1460.1	2066.2	168	106.7	1746.13	137.35	3.66823	12.713	40S ribosomal protein S19 OS=Homo sapiens OX=9606 GN=RPS19 PE=1 SV=2
C9JLR9	36.6	36.8	42.9	6	0.1	38.7667	3.05	3.66794	12.7104	Uncharacterized protein C11orf95 OS=Homo sapiens OX=9606 GN=C11orf95 PE=1 SV=1
Q02224	73.2	61.6	86	6.5	5.1	73.6	5.8	3.66558	12.6897	Centromere-associated protein E OS=Homo sapiens OX=9606 GN=CENPE PE=1 SV=2
Q96N66	158.3	137	207.1	12.7	13.7	167.467	13.2	3.66526	12.6869	Lysophospholipid acyltransferase 7 OS=Homo sapiens OX=9606 GN=MBOAT7 PE=1 SV=2
Q96II8	55.7	56	53.7	3.6	5.1	55.1333	4.35	3.66384	12.6743	DISP complex protein LRCH3 OS=Homo sapiens OX=9606 GN=LRCH3 PE=1 SV=2
Q9Y6K1	88.3	85.7	109.1	4.9	10	94.3667	7.45	3.66297	12.6667	DNA (cytosine-5)-methyltransferase 3A OS=Homo sapiens OX=9606 GN=DNMT3A PE=1 SV=4
Q7LC44	163.7	222.7	220.8	14.9	17.1	202.4	16	3.66107	12.65	Activity-regulated cytoskeleton-associated protein OS=Homo sapiens OX=9606 GN=ARC PE=1 SV=1
O60675	31	24.8	29.4	1.3	3.2	28.4	2.25	3.65789	12.6222	Transcription factor MafK OS=Homo sapiens OX=9606 GN=MAFK PE=1 SV=1
O75937	468.6	435.1	555.2	40.3	36.8	486.3	38.55	3.65704	12.6148	DnaJ homolog subfamily C member 8 OS=Homo sapiens OX=9606 GN=DNAJC8 PE=1 SV=2
Q8N4H5	50.7	52.4	59.5	3.9	4.7	54.2	4.3	3.65588	12.6047	Mitochondrial import receptor subunit TOM5 homolog OS=Homo sapiens OX=9606 GN=TOMM5 PE=1 SV=1
Q8N567	219.8	209.5	254.8	18	18.2	228.033	18.1	3.65518	12.5985	Zinc finger CCHC domain-containing protein 9 OS=Homo sapiens OX=9606 GN=ZCCHC9 PE=1 SV=2
Q9Y4C8	1060.7	1020.6	1292.5	90.6	88	1124.6	89.3	3.65461	12.5935	Probable RNA-binding protein 19 OS=Homo sapiens OX=9606 GN=RBM19 PE=1 SV=3
Q9H2D6	486	439.3	560.8	35.3	43.4	495.367	39.35	3.65406	12.5887	TRIO and F-actin-binding protein OS=Homo sapiens OX=9606 GN=TRIOBP PE=1 SV=3
Q9NX62	950.2	862.9	1119.8	81.5	73.9	977.633	77.7	3.65331	12.5822	Golgi-resident adenosine 3',5'-bisphosphate 3'-phosphatase OS=Homo sapiens OX=9606 GN=BPNT2 PE=1 SV=1
Q9ULX6	1158.2	1045.5	1356.7	98.8	89.9	1186.8	94.35	3.65291	12.5787	A-kinase anchor protein 8-like OS=Homo sapiens OX=9606 GN=AKAP8L PE=1 SV=4
P49458	758.6	765.9	763.8	60.4	60.9	762.767	60.65	3.65266	12.5765	Signal recognition particle 9 kDa protein OS=Homo sapiens OX=9606 GN=SRP9 PE=1 SV=2
Q15393	5193.6	4792.8	5786.3	429.9	406.6	5257.57	418.25	3.65196	12.5704	Splicing factor 3B subunit 3 OS=Homo sapiens OX=9606 GN=SF3B3 PE=1 SV=4
Q9NX05	300.4	301.7	374.3	24.5	27.3	325.467	25.9	3.65149	12.5663	Constitutive coactivator of PPAR-gamma-like protein 2 OS=Homo sapiens OX=9606 GN=FAM120C PE=1 SV=3
P56524	233.3	209	254.8	22.9	14.1	232.367	18.5	3.65081	12.5604	Histone deacetylase 4 OS=Homo sapiens OX=9606 GN=HDAC4 PE=1 SV=3
Q9UQ53	26.2	22.7	32.1	2.3	2	27	2.15	3.65055	12.5581	Alpha-1,3-mannosyl-glycoprotein 4-beta-N-acetylglucosaminyltransferase B OS=Homo sapiens OX=9606 GN=MGAT4B PE=1 SV=1
O95251	1150.3	1052.6	1333.7	93.6	94.2	1178.87	93.9	3.65013	12.5545	Histone acetyltransferase KAT7 OS=Homo sapiens OX=9606 GN=KAT7 PE=1 SV=1
Q9H5V9	409.4	365.7	422.2	33.1	30.5	399.1	31.8	3.64965	12.5503	UPF0428 protein CXorf56 OS=Homo sapiens OX=9606 GN=CXorf56 PE=1 SV=1
Q9Y6I9	171.3	168.2	187.3	14.8	13.2	175.6	14	3.64879	12.5429	Testis-expressed protein 264 OS=Homo sapiens OX=9606 GN=TEX264 PE=1 SV=1
Q8WXF0	37.1	38.9	44.4	4.5	1.9	40.1333	3.2	3.64866	12.5417	Serine/arginine-rich splicing factor 12 OS=Homo sapiens OX=9606 GN=SRSF12 PE=2 SV=1
Q9BVP2	2423.6	2243.6	2679.7	222.5	168.5	2448.97	195.5	3.64693	12.5267	Guanine nucleotide-binding protein-like 3 OS=Homo sapiens OX=9606 GN=GNL3 PE=1 SV=2
P48730	38.7	42.8	57.5	5.1	2.3	46.3333	3.7	3.64645	12.5225	Casein kinase I isoform delta OS=Homo sapiens OX=9606 GN=CSNK1D PE=1 SV=2
O14893	197.3	196.5	229.6	14.4	18.8	207.8	16.6	3.64594	12.5181	Gem-associated protein 2 OS=Homo sapiens OX=9606 GN=GEMIN2 PE=1 SV=1
Q6STE5	292.4	244.9	350.5	23.2	24.1	295.933	23.65	3.64536	12.513	SWI/SNF-related matrix-associated actin-dependent regulator of chromatin subfamily D member 3 OS=Homo sapiens OX=9606 GN=SMARCD3 PE=1 SV=1
P20339	147.1	159.8	181.1	12.7	13.3	162.667	13	3.64534	12.5128	Ras-related protein Rab-5A OS=Homo sapiens OX=9606 GN=RAB5A PE=1 SV=2
Q9Y6A4	758.7	688.2	797.8	62.2	57.4	748.233	59.8	3.64527	12.5123	Cilia- and flagella-associated protein 20 OS=Homo sapiens OX=9606 GN=CFAP20 PE=1 SV=1
P05161	31	30.7	32.1	4.9	0.1	31.2667	2.5	3.64463	12.5067	Ubiquitin-like protein ISG15 OS=Homo sapiens OX=9606 GN=ISG15 PE=1 SV=5
O95453	102.8	91	123.2	6.3	10.6	105.667	8.45	3.64443	12.5049	Poly(A)-specific ribonuclease PARN OS=Homo sapiens OX=9606 GN=PARN PE=1 SV=1
Q92766	168	141.9	173.8	12.3	13.6	161.233	12.95	3.63813	12.4505	Ras-responsive element-binding protein 1 OS=Homo sapiens OX=9606 GN=RREB1 PE=1 SV=3
Q9BXT2	45.8	43.5	61.9	6	2.1	50.4	4.05	3.63743	12.4444	Voltage-dependent calcium channel gamma-6 subunit OS=Homo sapiens OX=9606 GN=CACNG6 PE=1 SV=1
O15541	46	56.7	63.4	5.6	3.3	55.3667	4.45	3.63714	12.4419	E3 ubiquitin-protein ligase RNF113A OS=Homo sapiens OX=9606 GN=RNF113A PE=1 SV=1
Q9UBB9	1799.5	1721.5	2080.4	153.7	146.5	1867.13	150.1	3.63683	12.4393	Tuftelin-interacting protein 11 OS=Homo sapiens OX=9606 GN=TFIP11 PE=1 SV=1
Q92889	130	118	140.1	10.3	10.5	129.367	10.4	3.63681	12.4391	DNA repair endonuclease XPF OS=Homo sapiens OX=9606 GN=ERCC4 PE=1 SV=3
Q9UK61	1973.2	1804.2	2483.5	187.5	148.1	2086.97	167.8	3.63659	12.4372	Protein TASOR OS=Homo sapiens OX=9606 GN=TASOR PE=1 SV=3
P37108	372.7	315.1	405.7	29	29.7	364.5	29.35	3.63449	12.4191	Signal recognition particle 14 kDa protein OS=Homo sapiens OX=9606 GN=SRP14 PE=1 SV=2
Q99496	534	464.3	564	40.7	43.2	520.767	41.95	3.63389	12.414	E3 ubiquitin-protein ligase RING2 OS=Homo sapiens OX=9606 GN=RNF2 PE=1 SV=1
Q9H4L4	498.5	451.4	575.1	40.5	41.4	508.333	40.95	3.63384	12.4135	Sentrin-specific protease 3 OS=Homo sapiens OX=9606 GN=SENP3 PE=1 SV=2
Q9BUH6	79.1	69.3	80.4	5.8	6.5	76.2667	6.15	3.63239	12.4011	Protein PAXX OS=Homo sapiens OX=9606 GN=PAXX PE=1 SV=2
Q96PU4	227	224.7	275.4	19.8	19.3	242.367	19.55	3.63195	12.3973	E3 ubiquitin-protein ligase UHRF2 OS=Homo sapiens OX=9606 GN=UHRF2 PE=1 SV=1
O15042	3880.8	3762.8	4652.9	349.5	311.8	4098.83	330.65	3.63184	12.3963	U2 snRNP-associated SURP motif-containing protein OS=Homo sapiens OX=9606 GN=U2SURP PE=1 SV=2
Q9H9B1	1260.9	1101.1	1490	107.8	99.6	1284	103.7	3.63016	12.3819	Histone-lysine N-methyltransferase EHMT1 OS=Homo sapiens OX=9606 GN=EHMT1 PE=1 SV=4
Q8NDT2	534.3	488.5	583.1	50.3	36.2	535.3	43.25	3.62958	12.3769	Putative RNA-binding protein 15B OS=Homo sapiens OX=9606 GN=RBM15B PE=1 SV=3
O43617	111.4	133.2	139.5	9.3	11.4	128.033	10.35	3.62882	12.3704	Trafficking protein particle complex subunit 3 OS=Homo sapiens OX=9606 GN=TRAPPC3 PE=1 SV=1
Q7Z2E3	754.1	690.2	836.5	60.3	62.8	760.267	61.55	3.62667	12.352	Aprataxin OS=Homo sapiens OX=9606 GN=APTX PE=1 SV=2
Q6NUQ4	254.6	241.9	287.2	23.1	19.2	261.233	21.15	3.62661	12.3515	Transmembrane protein 214 OS=Homo sapiens OX=9606 GN=TMEM214 PE=1 SV=2
P05783	1529.9	1462.2	1752	136.8	119.3	1581.37	128.05	3.62639	12.3496	Keratin, type I cytoskeletal 18 OS=Homo sapiens OX=9606 GN=KRT18 PE=1 SV=2
Q9Y2X3	1718.2	1470.5	1990.5	154.2	125.5	1726.4	139.85	3.62581	12.3447	Nucleolar protein 58 OS=Homo sapiens OX=9606 GN=NOP58 PE=1 SV=1
Q9BQE4	304.8	308.5	403.2	24.6	30.3	338.833	27.45	3.6257	12.3437	Selenoprotein S OS=Homo sapiens OX=9606 GN=SELENOS PE=1 SV=3
Q6PK04	1028	907.7	1136.8	89.5	76.5	1024.17	83	3.6252	12.3394	Coiled-coil domain-containing protein 137 OS=Homo sapiens OX=9606 GN=CCDC137 PE=1 SV=1
Q6NZI2	762.5	797.3	1007.7	67.3	71.5	855.833	69.4	3.62432	12.3319	Caveolae-associated protein 1 OS=Homo sapiens OX=9606 GN=CAVIN1 PE=1 SV=1
P31431	46.5	52	58.7	3.6	4.9	52.4	4.25	3.62403	12.3294	Syndecan-4 OS=Homo sapiens OX=9606 GN=SDC4 PE=1 SV=2
Q9UKV5	175.4	169.3	202.6	13.1	16.5	182.433	14.8	3.6237	12.3266	E3 ubiquitin-protein ligase AMFR OS=Homo sapiens OX=9606 GN=AMFR PE=1 SV=2
P62875	221.5	216.4	261	17	20.8	232.967	18.9	3.62367	12.3263	DNA-directed RNA polymerases I, II, and III subunit RPABC5 OS=Homo sapiens OX=9606 GN=POLR2L PE=1 SV=1
Q9Y580	481.1	458.8	587.3	46.1	36.5	509.067	41.3	3.62364	12.3261	RNA-binding protein 7 OS=Homo sapiens OX=9606 GN=RBM7 PE=1 SV=1
P29966	174.8	138.2	217.5	14.4	14.3	176.833	14.35	3.62327	12.3229	Myristoylated alanine-rich C-kinase substrate OS=Homo sapiens OX=9606 GN=MARCKS PE=1 SV=4
O95613	445.6	473.6	546.1	46.9	32.4	488.433	39.65	3.62277	12.3186	Pericentrin OS=Homo sapiens OX=9606 GN=PCNT PE=1 SV=4
P03986	39.8	29.1	25.3	2.1	3	31.4	2.55	3.6222	12.3137	T cell receptor gamma constant 2 OS=Homo sapiens OX=9606 GN=TRGC2 PE=1 SV=2
Q14966	4721.7	4151.3	5270.6	386.9	378.9	4714.53	382.9	3.62208	12.3127	Zinc finger protein 638 OS=Homo sapiens OX=9606 GN=ZNF638 PE=1 SV=2
Q9HBH5	129.1	131.3	171.7	10.8	12.6	144.033	11.7	3.62182	12.3105	Retinol dehydrogenase 14 OS=Homo sapiens OX=9606 GN=RDH14 PE=1 SV=1
Q16698	38.6	41	53.3	2.7	4.5	44.3	3.6	3.62124	12.3056	2,4-dienoyl-CoA reductase, mitochondrial OS=Homo sapiens OX=9606 GN=DECR1 PE=1 SV=1
O15226	1062.8	1063.6	1281.8	97.5	87.2	1136.07	92.35	3.62079	12.3018	NF-kappa-B-repressing factor OS=Homo sapiens OX=9606 GN=NKRF PE=1 SV=2
P62244	979.4	798.7	993.1	82.6	67.6	923.733	75.1	3.62059	12.3	40S ribosomal protein S15a OS=Homo sapiens OX=9606 GN=RPS15A PE=1 SV=2
Q13185	1498.1	1456.1	1612.4	134.1	113.8	1522.2	123.95	3.61833	12.2808	Chromobox protein homolog 3 OS=Homo sapiens OX=9606 GN=CBX3 PE=1 SV=4
O43463	90.7	89.1	101.9	5.2	10.1	93.9	7.65	3.61759	12.2745	Histone-lysine N-methyltransferase SUV39H1 OS=Homo sapiens OX=9606 GN=SUV39H1 PE=1 SV=1
P62140	620.7	568.9	708.4	60.9	42.2	632.667	51.55	3.6174	12.2729	Serine/threonine-protein phosphatase PP1-beta catalytic subunit OS=Homo sapiens OX=9606 GN=PPP1CB PE=1 SV=3
Q8N7H5	766.2	759.1	942.7	68.8	65.4	822.667	67.1	3.61592	12.2603	RNA polymerase II-associated factor 1 homolog OS=Homo sapiens OX=9606 GN=PAF1 PE=1 SV=2
Q96KA5	351.4	327.6	430.7	26.3	34.1	369.9	30.2	3.61451	12.2483	Cleft lip and palate transmembrane protein 1-like protein OS=Homo sapiens OX=9606 GN=CLPTM1L PE=1 SV=1
P26358	2883.4	2646	3268.4	243.7	235.2	2932.6	239.45	3.61438	12.2472	DNA (cytosine-5)-methyltransferase 1 OS=Homo sapiens OX=9606 GN=DNMT1 PE=1 SV=2
Q9C0A0	319.1	264.6	347.1	29.9	20.9	310.267	25.4	3.61061	12.2152	Contactin-associated protein-like 4 OS=Homo sapiens OX=9606 GN=CNTNAP4 PE=1 SV=3
Q9C0C4	58.8	63	79.6	6.2	4.8	67.1333	5.5	3.60953	12.2061	Semaphorin-4C OS=Homo sapiens OX=9606 GN=SEMA4C PE=1 SV=2
Q03518	509.9	527.1	634.2	40.9	50.4	557.067	45.65	3.60916	12.203	Antigen peptide transporter 1 OS=Homo sapiens OX=9606 GN=TAP1 PE=1 SV=2
Q6N075	27.8	29.8	26.6	2.7	1.9	28.0667	2.3	3.60915	12.2029	Molybdate-anion transporter OS=Homo sapiens OX=9606 GN=MFSD5 PE=1 SV=2
O75787	127.4	126.4	163.4	12.2	10.6	139.067	11.4	3.60867	12.1988	Renin receptor OS=Homo sapiens OX=9606 GN=ATP6AP2 PE=1 SV=2
P55201	136.6	142.8	152.4	14.5	9.1	143.933	11.8	3.60854	12.1977	Peregrin OS=Homo sapiens OX=9606 GN=BRPF1 PE=1 SV=2
O96011	152.6	157.3	180.3	11.5	15.3	163.4	13.4	3.6081	12.194	Peroxisomal membrane protein 11B OS=Homo sapiens OX=9606 GN=PEX11B PE=1 SV=1
O95365	165.6	154.7	182	14.6	12.9	167.433	13.75	3.60608	12.177	Zinc finger and BTB domain-containing protein 7A OS=Homo sapiens OX=9606 GN=ZBTB7A PE=1 SV=1
Q9P0V3	674.1	685.3	779.3	59.9	57.2	712.9	58.55	3.60596	12.1759	SH3 domain-binding protein 4 OS=Homo sapiens OX=9606 GN=SH3BP4 PE=1 SV=1
P57105	35.9	38.9	51.2	2.7	4.2	42	3.45	3.60572	12.1739	Synaptojanin-2-binding protein OS=Homo sapiens OX=9606 GN=SYNJ2BP PE=1 SV=2
Q8IXQ5	706.2	686.3	831.9	62.8	59.1	741.467	60.95	3.60468	12.1652	Kelch-like protein 7 OS=Homo sapiens OX=9606 GN=KLHL7 PE=1 SV=2
Q14CW9	169.1	150.8	221.8	17.3	12.4	180.567	14.85	3.604	12.1594	Ataxin-7-like protein 3 OS=Homo sapiens OX=9606 GN=ATXN7L3 PE=1 SV=1
Q99720	53.6	41.5	52.5	4.9	3.2	49.2	4.05	3.60266	12.1481	Sigma non-opioid intracellular receptor 1 OS=Homo sapiens OX=9606 GN=SIGMAR1 PE=1 SV=1
Q8IYL3	143.1	145.3	174.3	14.5	10.9	154.233	12.7	3.60221	12.1444	UPF0688 protein C1orf174 OS=Homo sapiens OX=9606 GN=C1orf174 PE=1 SV=2
Q9P1Y6	113.7	119.4	151.1	11.1	10	128.067	10.55	3.60158	12.139	PHD and RING finger domain-containing protein 1 OS=Homo sapiens OX=9606 GN=PHRF1 PE=1 SV=3
O00567	3508.3	3258.1	4027.5	314.3	278.7	3597.97	296.5	3.60108	12.1348	Nucleolar protein 56 OS=Homo sapiens OX=9606 GN=NOP56 PE=1 SV=4
P50402	423.8	396.7	511.6	34.6	38.6	444.033	36.6	3.60075	12.1321	Emerin OS=Homo sapiens OX=9606 GN=EMD PE=1 SV=1
Q15643	1503.9	1351.6	1733.6	133.1	119.1	1529.7	126.1	3.60061	12.1308	Thyroid receptor-interacting protein 11 OS=Homo sapiens OX=9606 GN=TRIP11 PE=1 SV=3
Q92925	770.1	799.5	965.6	73	66.6	845.067	69.8	3.59777	12.107	SWI/SNF-related matrix-associated actin-dependent regulator of chromatin subfamily D member 2 OS=Homo sapiens OX=9606 GN=SMARCD2 PE=1 SV=3
Q14129	85.9	77.4	99.8	6.5	8	87.7	7.25	3.59652	12.0966	Protein DGCR6 OS=Homo sapiens OX=9606 GN=DGCR6 PE=1 SV=3
Q9UKF6	898.1	880.4	1071.6	77.3	79.9	950.033	78.6	3.59538	12.0869	Cleavage and polyadenylation specificity factor subunit 3 OS=Homo sapiens OX=9606 GN=CPSF3 PE=1 SV=1
Q71F23	749	711	855.2	71.7	56	771.733	63.85	3.59534	12.0867	Centromere protein U OS=Homo sapiens OX=9606 GN=CENPU PE=1 SV=1
Q10570	2332.8	2153.2	2671.8	210.1	184.8	2385.93	197.45	3.59499	12.0837	Cleavage and polyadenylation specificity factor subunit 1 OS=Homo sapiens OX=9606 GN=CPSF1 PE=1 SV=2
P08195	504.2	522	645.5	46.6	45.7	557.233	46.15	3.59388	12.0744	4F2 cell-surface antigen heavy chain OS=Homo sapiens OX=9606 GN=SLC3A2 PE=1 SV=3
Q12824	863.2	806.4	994.5	85.2	61.9	888.033	73.55	3.59382	12.0739	SWI/SNF-related matrix-associated actin-dependent regulator of chromatin subfamily B member 1 OS=Homo sapiens OX=9606 GN=SMARCB1 PE=1 SV=2
Q659A1	110.6	102.8	123.2	8.6	10	112.2	9.3	3.5927	12.0645	Little elongation complex subunit 2 OS=Homo sapiens OX=9606 GN=ICE2 PE=1 SV=2
Q9Y6M1	1653.5	1563.1	1956.1	122.4	163.5	1724.23	142.95	3.59237	12.0618	Insulin-like growth factor 2 mRNA-binding protein 2 OS=Homo sapiens OX=9606 GN=IGF2BP2 PE=1 SV=2
P60866	1070.6	974.8	1248.2	99.4	82.9	1097.87	91.15	3.59032	12.0446	40S ribosomal protein S20 OS=Homo sapiens OX=9606 GN=RPS20 PE=1 SV=1
Q15233	3484.4	3044.6	3899.7	318.6	258.7	3476.23	288.65	3.59013	12.0431	Non-POU domain-containing octamer-binding protein OS=Homo sapiens OX=9606 GN=NONO PE=1 SV=4
O00566	1037.3	947.6	1151.1	90	83.6	1045.33	86.8	3.59012	12.043	U3 small nucleolar ribonucleoprotein protein MPP10 OS=Homo sapiens OX=9606 GN=MPHOSPH10 PE=1 SV=2
P09486	71.3	83.6	83.5	7.1	6.1	79.4667	6.6	3.58981	12.0404	SPARC OS=Homo sapiens OX=9606 GN=SPARC PE=1 SV=1
Q15269	1396.4	1324.7	1809.8	126.8	124.1	1510.3	125.45	3.58965	12.0391	Periodic tryptophan protein 2 homolog OS=Homo sapiens OX=9606 GN=PWP2 PE=2 SV=2
Q9BYK8	636.6	630.4	773.6	52.6	60.6	680.2	56.6	3.58709	12.0177	Helicase with zinc finger domain 2 OS=Homo sapiens OX=9606 GN=HELZ2 PE=1 SV=6
Q8NI51	88.5	64.2	93.9	6.1	7.6	82.2	6.85	3.58496	12	Transcriptional repressor CTCFL OS=Homo sapiens OX=9606 GN=CTCFL PE=1 SV=2
Q14137	300.8	280.9	362.6	30	22.5	314.767	26.25	3.58389	11.9911	Ribosome biogenesis protein BOP1 OS=Homo sapiens OX=9606 GN=BOP1 PE=1 SV=2
O95573	307.5	250.9	373.2	30.5	21.3	310.533	25.9	3.58372	11.9897	Long-chain-fatty-acid--CoA ligase 3 OS=Homo sapiens OX=9606 GN=ACSL3 PE=1 SV=3
O14662	279.8	289.8	315.1	27.3	21.9	294.9	24.6	3.5835	11.9878	Syntaxin-16 OS=Homo sapiens OX=9606 GN=STX16 PE=1 SV=3
Q8WXH0	153.6	135.1	161.9	14.3	10.8	150.2	12.55	3.58113	11.9681	Nesprin-2 OS=Homo sapiens OX=9606 GN=SYNE2 PE=1 SV=3
Q86VI3	1378	1270.6	1571.2	130	105.1	1406.6	117.55	3.58087	11.966	Ras GTPase-activating-like protein IQGAP3 OS=Homo sapiens OX=9606 GN=IQGAP3 PE=1 SV=2
Q6ZRP7	184.2	168	237.7	16.4	16.5	196.633	16.45	3.57935	11.9534	Sulfhydryl oxidase 2 OS=Homo sapiens OX=9606 GN=QSOX2 PE=1 SV=3
Q9P0I2	149.7	130.3	177.2	19.3	6.2	152.4	12.75	3.57929	11.9529	ER membrane protein complex subunit 3 OS=Homo sapiens OX=9606 GN=EMC3 PE=1 SV=3
Q96GQ7	2567.2	2415	3030.2	240.4	206.7	2670.8	223.55	3.5786	11.9472	Probable ATP-dependent RNA helicase DDX27 OS=Homo sapiens OX=9606 GN=DDX27 PE=1 SV=2
O15381	1556.7	1531.7	1911.2	129.3	149.7	1666.53	139.5	3.57851	11.9465	Nuclear valosin-containing protein-like OS=Homo sapiens OX=9606 GN=NVL PE=1 SV=1
Q16514	269	238	302.6	18.2	27	269.867	22.6	3.57785	11.941	Transcription initiation factor TFIID subunit 12 OS=Homo sapiens OX=9606 GN=TAF12 PE=1 SV=1
P27695	60.3	45	82.7	5.6	4.9	62.6667	5.25	3.57731	11.9365	DNA-(apurinic or apyrimidinic site) endonuclease OS=Homo sapiens OX=9606 GN=APEX1 PE=1 SV=2
Q9BTA9	50	55.7	66.1	4.6	5	57.2667	4.8	3.57659	11.9306	WW domain-containing adapter protein with coiled-coil OS=Homo sapiens OX=9606 GN=WAC PE=1 SV=3
Q9NYB0	230.6	218.1	268.9	22.5	17.6	239.2	20.05	3.57654	11.9302	Telomeric repeat-binding factor 2-interacting protein 1 OS=Homo sapiens OX=9606 GN=TERF2IP PE=1 SV=1
Q96DM3	201.4	181.4	226.7	18	16.1	203.167	17.05	3.57482	11.9159	Regulator of MON1-CCZ1 complex OS=Homo sapiens OX=9606 GN=RMC1 PE=1 SV=2
P35251	3242.3	2752.5	3560.3	284.4	250.3	3185.03	267.35	3.57451	11.9133	Replication factor C subunit 1 OS=Homo sapiens OX=9606 GN=RFC1 PE=1 SV=4
Q13415	740.5	678.2	794.4	67.2	56.7	737.7	61.95	3.57386	11.908	Origin recognition complex subunit 1 OS=Homo sapiens OX=9606 GN=ORC1 PE=1 SV=2
P19784	1039.7	947.8	1211.2	97.2	81.9	1066.23	89.55	3.57369	11.9066	Casein kinase II subunit alpha' OS=Homo sapiens OX=9606 GN=CSNK2A2 PE=1 SV=1
O14965	854.9	818.6	963.1	79.6	68.1	878.867	73.85	3.57297	11.9007	Aurora kinase A OS=Homo sapiens OX=9606 GN=AURKA PE=1 SV=2
Q96KQ7	577.9	539.3	638.2	49.7	48.7	585.133	49.2	3.57204	11.893	Histone-lysine N-methyltransferase EHMT2 OS=Homo sapiens OX=9606 GN=EHMT2 PE=1 SV=3
Q9P2I0	1658.3	1485.9	1959.3	159.1	127	1701.17	143.05	3.57193	11.8921	Cleavage and polyadenylation specificity factor subunit 2 OS=Homo sapiens OX=9606 GN=CPSF2 PE=1 SV=2
P78345	82.8	73.4	87.7	9.4	4.3	81.3	6.85	3.56908	11.8686	Ribonuclease P protein subunit p38 OS=Homo sapiens OX=9606 GN=RPP38 PE=1 SV=2
Q8NEY4	81.5	79.8	98.6	8.8	5.8	86.6333	7.3	3.56895	11.8676	V-type proton ATPase subunit C 2 OS=Homo sapiens OX=9606 GN=ATP6V1C2 PE=1 SV=2
Q9NUQ7	114	105	142.3	11.6	8.7	120.433	10.15	3.56868	11.8654	Ufm1-specific protease 2 OS=Homo sapiens OX=9606 GN=UFSP2 PE=1 SV=3
Q6IEG0	128.2	113.1	155.5	11.4	10.9	132.267	11.15	3.56833	11.8625	U11/U12 small nuclear ribonucleoprotein 48 kDa protein OS=Homo sapiens OX=9606 GN=SNRNP48 PE=1 SV=2
Q99873	746.8	752.8	1015.4	76.1	65.3	838.333	70.7	3.56774	11.8576	Protein arginine N-methyltransferase 1 OS=Homo sapiens OX=9606 GN=PRMT1 PE=1 SV=3
Q8WYP5	1905.2	1703.1	2170.2	143.9	181.1	1926.17	162.5	3.56722	11.8533	Protein ELYS OS=Homo sapiens OX=9606 GN=AHCTF1 PE=1 SV=3
P47756	378.2	362.9	464.3	29.4	38.4	401.8	33.9	3.56712	11.8525	F-actin-capping protein subunit beta OS=Homo sapiens OX=9606 GN=CAPZB PE=1 SV=4
P78346	327.5	289.8	361.2	29.1	26	326.167	27.55	3.56549	11.8391	Ribonuclease P protein subunit p30 OS=Homo sapiens OX=9606 GN=RPP30 PE=1 SV=1
O75477	635.3	549.9	728.3	50.9	56.9	637.833	53.9	3.56482	11.8336	Erlin-1 OS=Homo sapiens OX=9606 GN=ERLIN1 PE=1 SV=2
Q9Y3E1	216.8	221.8	276.6	19.9	20.4	238.4	20.15	3.56453	11.8313	Hepatoma-derived growth factor-related protein 3 OS=Homo sapiens OX=9606 GN=HDGFL3 PE=1 SV=1
Q96T88	2156	1995.9	2486.8	201.7	172.6	2212.9	187.15	3.56367	11.8242	E3 ubiquitin-protein ligase UHRF1 OS=Homo sapiens OX=9606 GN=UHRF1 PE=1 SV=1
Q9H0S4	2215.1	1944.5	2452.4	210.1	162.7	2204	186.4	3.56365	11.824	Probable ATP-dependent RNA helicase DDX47 OS=Homo sapiens OX=9606 GN=DDX47 PE=1 SV=1
P51659	1411	1283.8	1649	110.3	134.7	1447.93	122.5	3.56314	11.8199	Peroxisomal multifunctional enzyme type 2 OS=Homo sapiens OX=9606 GN=HSD17B4 PE=1 SV=3
Q86V48	4143.4	3864.1	4693.6	375.9	341	4233.7	358.45	3.56208	11.8111	Leucine zipper protein 1 OS=Homo sapiens OX=9606 GN=LUZP1 PE=1 SV=2
Q68D10	1646.8	1538.6	1900.2	158.4	128.7	1695.2	143.55	3.56183	11.8091	Protein SPT2 homolog OS=Homo sapiens OX=9606 GN=SPTY2D1 PE=1 SV=3
Q9H4A6	212.3	204.4	263.4	20.1	18.3	226.7	19.2	3.56161	11.8073	Golgi phosphoprotein 3 OS=Homo sapiens OX=9606 GN=GOLPH3 PE=1 SV=1
Q9NRG9	53	42.5	51.3	3.8	4.5	48.9333	4.15	3.55963	11.7912	Aladin OS=Homo sapiens OX=9606 GN=AAAS PE=1 SV=1
Q9BYG3	592.2	520	678.9	56.6	44.7	597.033	50.65	3.55918	11.7874	MKI67 FHA domain-interacting nucleolar phosphoprotein OS=Homo sapiens OX=9606 GN=NIFK PE=1 SV=1
Q96Q89	968	922.7	1122.7	85	85.6	1004.47	85.3	3.55774	11.7757	Kinesin-like protein KIF20B OS=Homo sapiens OX=9606 GN=KIF20B PE=1 SV=3
Q9NYV4	506.9	466.1	573.6	48.2	39.5	515.533	43.85	3.55542	11.7567	Cyclin-dependent kinase 12 OS=Homo sapiens OX=9606 GN=CDK12 PE=1 SV=2
O15525	363.7	294.2	444.2	28.8	33.7	367.367	31.25	3.55529	11.7557	Transcription factor MafG OS=Homo sapiens OX=9606 GN=MAFG PE=1 SV=1
O95104	831.2	752.2	934.6	70.6	72.2	839.333	71.4	3.55525	11.7554	SR-related and CTD-associated factor 4 OS=Homo sapiens OX=9606 GN=SCAF4 PE=1 SV=3
Q96JB5	522.9	507.6	600.3	42.6	49.9	543.6	46.25	3.55502	11.7535	CDK5 regulatory subunit-associated protein 3 OS=Homo sapiens OX=9606 GN=CDK5RAP3 PE=1 SV=2
Q96FF9	462	466.1	547	40.3	43.4	491.7	41.85	3.55448	11.7491	Sororin OS=Homo sapiens OX=9606 GN=CDCA5 PE=1 SV=1
P61026	266.6	259.2	283.1	28.5	17.4	269.633	22.95	3.55443	11.7487	Ras-related protein Rab-10 OS=Homo sapiens OX=9606 GN=RAB10 PE=1 SV=1
Q96G21	70.5	71.3	73.2	6.1	6.1	71.6667	6.1	3.55442	11.7486	U3 small nucleolar ribonucleoprotein protein IMP4 OS=Homo sapiens OX=9606 GN=IMP4 PE=1 SV=1
Q9UL15	82.6	77.6	96.8	7.3	7.3	85.6667	7.3	3.55277	11.7352	BAG family molecular chaperone regulator 5 OS=Homo sapiens OX=9606 GN=BAG5 PE=1 SV=1
O60264	3924.3	3456.5	4234.5	355.5	304.6	3871.77	330.05	3.55224	11.7308	SWI/SNF-related matrix-associated actin-dependent regulator of chromatin subfamily A member 5 OS=Homo sapiens OX=9606 GN=SMARCA5 PE=1 SV=1
P62314	229.7	217.3	244.3	18.7	20.6	230.433	19.65	3.55175	11.7269	Small nuclear ribonucleoprotein Sm D1 OS=Homo sapiens OX=9606 GN=SNRPD1 PE=1 SV=1
P46063	1191.3	1075.4	1240.6	116.8	82.6	1169.1	99.7	3.55166	11.7262	ATP-dependent DNA helicase Q1 OS=Homo sapiens OX=9606 GN=RECQL PE=1 SV=3
P62280	2271.7	2091.1	2602.2	205.7	190.3	2321.67	198	3.55159	11.7256	40S ribosomal protein S11 OS=Homo sapiens OX=9606 GN=RPS11 PE=1 SV=3
O60568	149.6	118.9	161.7	9.1	15.4	143.4	12.25	3.54919	11.7061	Multifunctional procollagen lysine hydroxylase and glycosyltransferase LH3 OS=Homo sapiens OX=9606 GN=PLOD3 PE=1 SV=1
Q9H2Y7	579.9	572.4	683.9	49.3	55.3	612.067	52.3	3.54881	11.703	Zinc finger protein 106 OS=Homo sapiens OX=9606 GN=ZNF106 PE=1 SV=1
P68400	1008.7	908	1137.7	93	81	1018.13	87	3.54877	11.7027	Casein kinase II subunit alpha OS=Homo sapiens OX=9606 GN=CSNK2A1 PE=1 SV=1
Q9Y608	168.6	177.8	191.8	16.5	14.2	179.4	15.35	3.54687	11.6873	Leucine-rich repeat flightless-interacting protein 2 OS=Homo sapiens OX=9606 GN=LRRFIP2 PE=1 SV=1
Q8IY17	95.2	106.2	124.4	9.5	9.1	108.6	9.3	3.54565	11.6774	Patatin-like phospholipase domain-containing protein 6 OS=Homo sapiens OX=9606 GN=PNPLA6 PE=1 SV=3
P78357	891.8	866	988.9	80.5	76.4	915.567	78.45	3.54482	11.6707	Contactin-associated protein 1 OS=Homo sapiens OX=9606 GN=CNTNAP1 PE=1 SV=1
O94874	652.2	633.2	743.1	59.7	56.2	676.167	57.95	3.5445	11.6681	E3 UFM1-protein ligase 1 OS=Homo sapiens OX=9606 GN=UFL1 PE=1 SV=2
O95819	121.8	122.6	141.8	13.9	8.2	128.733	11.05	3.54227	11.6501	Mitogen-activated protein kinase kinase kinase kinase 4 OS=Homo sapiens OX=9606 GN=MAP4K4 PE=1 SV=2
Q15545	69.6	68.9	86.9	6.5	6.4	75.1333	6.45	3.54208	11.6486	Transcription initiation factor TFIID subunit 7 OS=Homo sapiens OX=9606 GN=TAF7 PE=1 SV=1
O43663	926.5	894.5	1179.5	84.1	87.7	1000.17	85.9	3.54144	11.6434	Protein regulator of cytokinesis 1 OS=Homo sapiens OX=9606 GN=PRC1 PE=1 SV=2
P05787	1945.8	1917.6	2293.5	192.3	160.7	2052.3	176.5	3.5395	11.6278	Keratin, type II cytoskeletal 8 OS=Homo sapiens OX=9606 GN=KRT8 PE=1 SV=7
Q14789	1245	1131.2	1434.4	126.3	92.4	1270.2	109.35	3.53803	11.6159	Golgin subfamily B member 1 OS=Homo sapiens OX=9606 GN=GOLGB1 PE=1 SV=2
P08579	503.2	439.7	546.7	42	43.5	496.533	42.75	3.53789	11.6148	U2 small nuclear ribonucleoprotein B'' OS=Homo sapiens OX=9606 GN=SNRPB2 PE=1 SV=1
Q9H7F0	38.4	38.1	54.1	5.9	1.6	43.5333	3.75	3.53716	11.6089	Probable cation-transporting ATPase 13A3 OS=Homo sapiens OX=9606 GN=ATP13A3 PE=1 SV=4
A2RRP1	376.5	326.4	422	33	31.6	374.967	32.3	3.53716	11.6089	Neuroblastoma-amplified sequence OS=Homo sapiens OX=9606 GN=NBAS PE=1 SV=2
Q92613	111.5	118.5	137.3	11	10.1	122.433	10.55	3.53668	11.6051	Protein Jade-3 OS=Homo sapiens OX=9606 GN=JADE3 PE=1 SV=1
P10644	396.7	409.4	488.9	39.8	34.6	431.667	37.2	3.53654	11.6039	cAMP-dependent protein kinase type I-alpha regulatory subunit OS=Homo sapiens OX=9606 GN=PRKAR1A PE=1 SV=1
Q8N5M9	74.6	67.6	75.3	8.3	4.2	72.5	6.25	3.53605	11.6	Protein jagunal homolog 1 OS=Homo sapiens OX=9606 GN=JAGN1 PE=1 SV=1
O75638	77	88.4	102.5	7.3	8.1	89.3	7.7	3.53573	11.5974	Cancer/testis antigen 2 OS=Homo sapiens OX=9606 GN=CTAG2 PE=1 SV=3
Q14318	307.4	262.8	322	28.5	22.9	297.4	25.7	3.53256	11.572	Peptidyl-prolyl cis-trans isomerase FKBP8 OS=Homo sapiens OX=9606 GN=FKBP8 PE=1 SV=2
O75844	933.6	923	1156.6	91.8	81.8	1004.4	86.8	3.5325	11.5714	CAAX prenyl protease 1 homolog OS=Homo sapiens OX=9606 GN=ZMPSTE24 PE=1 SV=2
P51571	222.1	199.3	260.3	25.1	14.2	227.233	19.65	3.53157	11.564	Translocon-associated protein subunit delta OS=Homo sapiens OX=9606 GN=SSR4 PE=1 SV=1
Q9BTC0	4469.2	3855.9	4951.5	400.6	365.1	4425.53	382.85	3.531	11.5594	Death-inducer obliterator 1 OS=Homo sapiens OX=9606 GN=DIDO1 PE=1 SV=5
O75150	1032.2	947.3	1181	96.2	86.2	1053.5	91.2	3.53001	11.5515	E3 ubiquitin-protein ligase BRE1B OS=Homo sapiens OX=9606 GN=RNF40 PE=1 SV=5
P42695	900	786.3	992.3	78.8	75.8	892.867	77.3	3.5299	11.5507	Condensin-2 complex subunit D3 OS=Homo sapiens OX=9606 GN=NCAPD3 PE=1 SV=2
O75152	2419.5	2050.6	2663	222.4	189.3	2377.7	205.85	3.5299	11.5506	Zinc finger CCCH domain-containing protein 11A OS=Homo sapiens OX=9606 GN=ZC3H11A PE=1 SV=3
P32969	1100.3	889.7	1221.6	106.7	78.7	1070.53	92.7	3.52962	11.5484	60S ribosomal protein L9 OS=Homo sapiens OX=9606 GN=RPL9 PE=1 SV=1
O60573	58.9	44.7	59.2	2.6	6.8	54.2667	4.7	3.52933	11.5461	Eukaryotic translation initiation factor 4E type 2 OS=Homo sapiens OX=9606 GN=EIF4E2 PE=1 SV=1
Q9UGP8	698.5	618.9	788.9	67	54.7	702.1	60.85	3.52835	11.5382	Translocation protein SEC63 homolog OS=Homo sapiens OX=9606 GN=SEC63 PE=1 SV=2
P15408	148.5	168	209.6	15.8	14.6	175.367	15.2	3.52823	11.5373	Fos-related antigen 2 OS=Homo sapiens OX=9606 GN=FOSL2 PE=1 SV=1
P27105	34.9	83	37.7	4.4	4.6	51.8667	4.5	3.52681	11.5259	Erythrocyte band 7 integral membrane protein OS=Homo sapiens OX=9606 GN=STOM PE=1 SV=3
Q9Y487	289.9	303.8	359.6	23.3	31.9	317.767	27.6	3.52523	11.5133	V-type proton ATPase 116 kDa subunit a2 OS=Homo sapiens OX=9606 GN=ATP6V0A2 PE=1 SV=2
Q6IAA8	152.6	157.6	147.3	12.4	14.1	152.5	13.25	3.52474	11.5094	Ragulator complex protein LAMTOR1 OS=Homo sapiens OX=9606 GN=LAMTOR1 PE=1 SV=2
P52272	5363.7	5026.1	6519.7	502.5	478.9	5636.5	490.7	3.52189	11.4867	Heterogeneous nuclear ribonucleoprotein M OS=Homo sapiens OX=9606 GN=HNRNPM PE=1 SV=3
O95707	306.6	361.4	379.4	30.9	29.9	349.133	30.4	3.52163	11.4846	Ribonuclease P protein subunit p29 OS=Homo sapiens OX=9606 GN=POP4 PE=1 SV=2
Q9P275	1363.2	1216.2	1512.4	124.2	113.5	1363.93	118.85	3.52056	11.4761	Ubiquitin carboxyl-terminal hydrolase 36 OS=Homo sapiens OX=9606 GN=USP36 PE=1 SV=4
Q8IYB3	245	229.7	284.5	23.3	20.9	253.067	22.1	3.5174	11.451	Serine/arginine repetitive matrix protein 1 OS=Homo sapiens OX=9606 GN=SRRM1 PE=1 SV=2
Q96GA3	56.9	68.1	82.8	8.7	3.4	69.2667	6.05	3.51715	11.449	Protein LTV1 homolog OS=Homo sapiens OX=9606 GN=LTV1 PE=1 SV=1
P29375	988.3	917.4	1128.7	88.7	88	1011.47	88.35	3.51707	11.4484	Lysine-specific demethylase 5A OS=Homo sapiens OX=9606 GN=KDM5A PE=1 SV=3
Q9C0B7	226.7	185.8	233.1	23.7	13.9	215.2	18.8	3.51687	11.4468	Transport and Golgi organization protein 6 homolog OS=Homo sapiens OX=9606 GN=TANGO6 PE=1 SV=2
Q8TEB9	17.9	12.8	20.8	2.9	0.1	17.1667	1.5	3.51658	11.4444	Rhomboid-related protein 4 OS=Homo sapiens OX=9606 GN=RHBDD1 PE=1 SV=1
P24928	3987.6	3674.3	4745.2	396.4	326.7	4135.7	361.55	3.51586	11.4388	DNA-directed RNA polymerase II subunit RPB1 OS=Homo sapiens OX=9606 GN=POLR2A PE=1 SV=2
Q10471	185.7	183	221.2	19.5	14.9	196.633	17.2	3.51503	11.4322	Polypeptide N-acetylgalactosaminyltransferase 2 OS=Homo sapiens OX=9606 GN=GALNT2 PE=1 SV=1
P54727	649.5	645.2	766.1	62.5	57.7	686.933	60.1	3.51473	11.4298	UV excision repair protein RAD23 homolog B OS=Homo sapiens OX=9606 GN=RAD23B PE=1 SV=1
Q9P2N5	1564.6	1427.1	1739.3	144	132.2	1577	138.1	3.5134	11.4193	RNA-binding protein 27 OS=Homo sapiens OX=9606 GN=RBM27 PE=1 SV=2
Q5T3I0	1029	897.1	1233.4	95.3	89.2	1053.17	92.25	3.51304	11.4164	G patch domain-containing protein 4 OS=Homo sapiens OX=9606 GN=GPATCH4 PE=1 SV=2
Q9UNF1	21.6	21.5	27.1	2.9	1.2	23.4	2.05	3.51281	11.4146	Melanoma-associated antigen D2 OS=Homo sapiens OX=9606 GN=MAGED2 PE=1 SV=2
O95235	2087	2034.3	2368.6	194.3	184.8	2163.3	189.55	3.51258	11.4128	Kinesin-like protein KIF20A OS=Homo sapiens OX=9606 GN=KIF20A PE=1 SV=1
Q53S08	93.8	95.6	101.6	8	9	97	8.5	3.51245	11.4118	Ras-related protein Rab-6D OS=Homo sapiens OX=9606 GN=RAB6D PE=2 SV=1
P41214	139.4	115.7	171	9.1	15.8	142.033	12.45	3.51201	11.4083	Eukaryotic translation initiation factor 2D OS=Homo sapiens OX=9606 GN=EIF2D PE=1 SV=3
Q14011	789.2	707.8	957.1	75.9	67.7	818.033	71.8	3.5101	11.3932	Cold-inducible RNA-binding protein OS=Homo sapiens OX=9606 GN=CIRBP PE=1 SV=1
Q96B49	50.1	55.9	73.4	6.9	3.6	59.8	5.25	3.50976	11.3905	Mitochondrial import receptor subunit TOM6 homolog OS=Homo sapiens OX=9606 GN=TOMM6 PE=1 SV=1
O43236	7.6	5.7	7.2	1.1	0.1	6.83333	0.6	3.50956	11.3889	Septin-4 OS=Homo sapiens OX=9606 GN=SEPTIN4 PE=1 SV=1
Q9Y6J0	402.5	394.4	441.1	43.4	29.1	412.667	36.25	3.50892	11.3839	Calcineurin-binding protein cabin-1 OS=Homo sapiens OX=9606 GN=CABIN1 PE=1 SV=1
O14828	543	518.4	664.3	52.8	48.3	575.233	50.55	3.50836	11.3795	Secretory carrier-associated membrane protein 3 OS=Homo sapiens OX=9606 GN=SCAMP3 PE=1 SV=3
Q9P246	245.4	215.7	267.5	24	18.7	242.867	21.35	3.50786	11.3755	Stromal interaction molecule 2 OS=Homo sapiens OX=9606 GN=STIM2 PE=1 SV=2
Q8IUH4	424.1	431.4	510.9	38.7	41.4	455.467	40.05	3.50747	11.3725	Palmitoyltransferase ZDHHC13 OS=Homo sapiens OX=9606 GN=ZDHHC13 PE=1 SV=3
Q96MH6	102.9	94	132.3	13.5	5.8	109.733	9.65	3.50733	11.3713	Transmembrane protein 68 OS=Homo sapiens OX=9606 GN=TMEM68 PE=2 SV=2
Q9UBL3	350.1	349.3	409.5	36.6	28.6	369.633	32.6	3.50315	11.3384	Set1/Ash2 histone methyltransferase complex subunit ASH2 OS=Homo sapiens OX=9606 GN=ASH2L PE=1 SV=1
P06746	157.2	96.4	180	13.5	12	144.533	12.75	3.50283	11.3359	DNA polymerase beta OS=Homo sapiens OX=9606 GN=POLB PE=1 SV=3
P04899	204.9	199	259.1	19.6	19.4	221	19.5	3.5025	11.3333	Guanine nucleotide-binding protein G(i) subunit alpha-2 OS=Homo sapiens OX=9606 GN=GNAI2 PE=1 SV=3
P02786	2385.1	2581.1	2822.9	232.9	225.8	2596.37	229.35	3.50087	11.3205	Transferrin receptor protein 1 OS=Homo sapiens OX=9606 GN=TFRC PE=1 SV=2
Q05519	231	246.2	259.7	21	22.4	245.633	21.7	3.50074	11.3195	Serine/arginine-rich splicing factor 11 OS=Homo sapiens OX=9606 GN=SRSF11 PE=1 SV=1
O94964	198.6	183.8	236	15.6	20.9	206.133	18.25	3.49761	11.295	Protein SOGA1 OS=Homo sapiens OX=9606 GN=SOGA1 PE=1 SV=2
Q13136	175.8	154.8	201.2	17.3	14.1	177.267	15.7	3.49708	11.2909	Liprin-alpha-1 OS=Homo sapiens OX=9606 GN=PPFIA1 PE=1 SV=1
Q9H3R5	193.6	191	218.2	21.6	14	200.933	17.8	3.49677	11.2884	Centromere protein H OS=Homo sapiens OX=9606 GN=CENPH PE=1 SV=1
Q9BUE0	247.6	223.1	274.8	21.7	22.4	248.5	22.05	3.4944	11.2698	Mediator of RNA polymerase II transcription subunit 18 OS=Homo sapiens OX=9606 GN=MED18 PE=1 SV=1
Q9Y224	589.7	544.9	631.5	51.2	53.3	588.7	52.25	3.49403	11.267	RNA transcription, translation and transport factor protein OS=Homo sapiens OX=9606 GN=RTRAF PE=1 SV=1
P35249	1139.1	906.8	1460.5	117.2	90.7	1168.8	103.95	3.49107	11.2439	Replication factor C subunit 4 OS=Homo sapiens OX=9606 GN=RFC4 PE=1 SV=2
P26572	147	136.3	161.9	12.8	13.6	148.4	13.2	3.49088	11.2424	Alpha-1,3-mannosyl-glycoprotein 2-beta-N-acetylglucosaminyltransferase OS=Homo sapiens OX=9606 GN=MGAT1 PE=1 SV=2
O95243	302.8	298.8	383.5	27.1	31.4	328.367	29.25	3.4888	11.2262	Methyl-CpG-binding domain protein 4 OS=Homo sapiens OX=9606 GN=MBD4 PE=1 SV=1
O43818	531.7	502.5	653.6	48.6	51.8	562.6	50.2	3.48635	11.2072	U3 small nucleolar RNA-interacting protein 2 OS=Homo sapiens OX=9606 GN=RRP9 PE=1 SV=1
P62714	420.4	296.1	532.1	38.1	36.2	416.2	37.15	3.48584	11.2032	Serine/threonine-protein phosphatase 2A catalytic subunit beta isoform OS=Homo sapiens OX=9606 GN=PPP2CB PE=1 SV=1
P25398	952.5	895.3	999.7	84.2	85.4	949.167	84.8	3.48453	11.193	40S ribosomal protein S12 OS=Homo sapiens OX=9606 GN=RPS12 PE=1 SV=3
Q14684	2833.2	2626.2	3357.3	265.7	259.5	2938.9	262.6	3.48434	11.1915	Ribosomal RNA processing protein 1 homolog B OS=Homo sapiens OX=9606 GN=RRP1B PE=1 SV=3
Q9HC52	581.4	573.4	663.5	63	45.4	606.1	54.2	3.48319	11.1827	Chromobox protein homolog 8 OS=Homo sapiens OX=9606 GN=CBX8 PE=1 SV=3
P26599	1200	1090.2	1263.7	122.5	89.5	1184.63	106	3.4823	11.1758	Polypyrimidine tract-binding protein 1 OS=Homo sapiens OX=9606 GN=PTBP1 PE=1 SV=1
Q6UXN9	680.3	486.9	882.6	69.2	53.1	683.267	61.15	3.48202	11.1736	WD repeat-containing protein 82 OS=Homo sapiens OX=9606 GN=WDR82 PE=1 SV=1
Q6ZRS2	902.2	807.8	1006.6	87.8	74.3	905.533	81.05	3.48188	11.1725	Helicase SRCAP OS=Homo sapiens OX=9606 GN=SRCAP PE=1 SV=3
Q8WXA9	242.1	260.3	259.9	23	22.5	254.1	22.75	3.48146	11.1692	Splicing regulatory glutamine/lysine-rich protein 1 OS=Homo sapiens OX=9606 GN=SREK1 PE=1 SV=1
P51148	563.9	537.3	623.4	55.6	47.4	574.867	51.5	3.48058	11.1625	Ras-related protein Rab-5C OS=Homo sapiens OX=9606 GN=RAB5C PE=1 SV=2
P61421	547.1	540.2	653.2	55.4	48.6	580.167	52	3.47988	11.1571	V-type proton ATPase subunit d 1 OS=Homo sapiens OX=9606 GN=ATP6V0D1 PE=1 SV=1
P51648	327.4	296.9	379.3	30.9	29.1	334.533	30	3.47912	11.1511	Aldehyde dehydrogenase family 3 member A2 OS=Homo sapiens OX=9606 GN=ALDH3A2 PE=1 SV=1
Q03164	1947.8	1746.1	2223.9	177.9	175.9	1972.6	176.9	3.47909	11.1509	Histone-lysine N-methyltransferase 2A OS=Homo sapiens OX=9606 GN=KMT2A PE=1 SV=5
Q06587	162.8	149.8	174	16.3	12.8	162.2	14.55	3.47868	11.1478	E3 ubiquitin-protein ligase RING1 OS=Homo sapiens OX=9606 GN=RING1 PE=1 SV=2
Q86VM9	2199	1963.4	2590.7	210.9	193	2251.03	201.95	3.47852	11.1465	Zinc finger CCCH domain-containing protein 18 OS=Homo sapiens OX=9606 GN=ZC3H18 PE=1 SV=2
Q8N9N2	73.7	65	78.4	7.9	5.1	72.3667	6.5	3.47681	11.1333	Activating signal cointegrator 1 complex subunit 1 OS=Homo sapiens OX=9606 GN=ASCC1 PE=1 SV=1
Q9H6U8	50.3	45.8	62.5	3.7	5.8	52.8667	4.75	3.47636	11.1298	Alpha-1,2-mannosyltransferase ALG9 OS=Homo sapiens OX=9606 GN=ALG9 PE=1 SV=2
Q9P0M6	1814.3	1493.4	1968	185.7	130.4	1758.57	158.05	3.47595	11.1266	Core histone macro-H2A.2 OS=Homo sapiens OX=9606 GN=MACROH2A2 PE=1 SV=3
P62249	1167.6	884.9	1271.6	110.1	89.1	1108.03	99.6	3.47571	11.1248	40S ribosomal protein S16 OS=Homo sapiens OX=9606 GN=RPS16 PE=1 SV=2
Q8NBS9	298.1	299.2	350.4	28.8	28	315.9	28.4	3.47551	11.1232	Thioredoxin domain-containing protein 5 OS=Homo sapiens OX=9606 GN=TXNDC5 PE=1 SV=2
P17813	47	50.8	55.7	3.9	5.3	51.1667	4.6	3.4755	11.1232	Endoglin OS=Homo sapiens OX=9606 GN=ENG PE=1 SV=2
Q96NE9	207	198.8	242.8	16.8	22.1	216.2	19.45	3.47452	11.1157	FERM domain-containing protein 6 OS=Homo sapiens OX=9606 GN=FRMD6 PE=1 SV=1
Q92922	2906.8	2637.3	3390.8	298.2	237.7	2978.3	267.95	3.47445	11.1151	SWI/SNF complex subunit SMARCC1 OS=Homo sapiens OX=9606 GN=SMARCC1 PE=1 SV=3
Q9Y2P8	512.1	489.6	561.3	48.5	45.3	521	46.9	3.47362	11.1087	RNA 3'-terminal phosphate cyclase-like protein OS=Homo sapiens OX=9606 GN=RCL1 PE=1 SV=3
Q15697	58.3	55.4	60.9	5.8	4.7	58.2	5.25	3.47063	11.0857	Zinc finger protein 174 OS=Homo sapiens OX=9606 GN=ZNF174 PE=1 SV=1
Q14207	636.5	566.1	765.3	69.8	48.6	655.967	59.2	3.46995	11.0805	Protein NPAT OS=Homo sapiens OX=9606 GN=NPAT PE=1 SV=3
P05141	251.9	231.1	255.9	29.4	15.1	246.3	22.25	3.46854	11.0697	ADP/ATP translocase 2 OS=Homo sapiens OX=9606 GN=SLC25A5 PE=1 SV=7
Q6PJG2	676.2	629.1	780.4	66.5	59.3	695.233	62.9	3.46637	11.053	Mitotic deacetylase-associated SANT domain protein OS=Homo sapiens OX=9606 GN=MIDEAS PE=1 SV=2
Q6IQ32	40.4	41.6	46.9	3.6	4.2	42.9667	3.9	3.46167	11.0171	Activity-dependent neuroprotector homeobox protein 2 OS=Homo sapiens OX=9606 GN=ADNP2 PE=1 SV=1
Q13112	866.1	726.4	891.3	83.9	66.5	827.933	75.2	3.46071	11.0098	Chromatin assembly factor 1 subunit B OS=Homo sapiens OX=9606 GN=CHAF1B PE=1 SV=1
P09038	254.5	278.5	299.2	22.9	27.5	277.4	25.2	3.46047	11.0079	Fibroblast growth factor 2 OS=Homo sapiens OX=9606 GN=FGF2 PE=1 SV=3
P19447	1110.3	949.4	1258.2	105.6	95.4	1105.97	100.5	3.46004	11.0046	General transcription and DNA repair factor IIH helicase subunit XPB OS=Homo sapiens OX=9606 GN=ERCC3 PE=1 SV=1
Q86TG7	43.9	43.5	52.9	4.9	3.6	46.7667	4.25	3.45995	11.0039	Retrotransposon-derived protein PEG10 OS=Homo sapiens OX=9606 GN=PEG10 PE=1 SV=2
Q14807	1263.5	1130.7	1387.1	122.8	106.4	1260.43	114.6	3.45924	10.9985	Kinesin-like protein KIF22 OS=Homo sapiens OX=9606 GN=KIF22 PE=1 SV=5
Q6P0N0	1065.8	990.1	1177.6	97.9	98.4	1077.83	98.15	3.457	10.9815	Mis18-binding protein 1 OS=Homo sapiens OX=9606 GN=MIS18BP1 PE=1 SV=1
P42167	203.7	161.5	263.4	25	13.2	209.533	19.1	3.45554	10.9703	Lamina-associated polypeptide 2, isoforms beta/gamma OS=Homo sapiens OX=9606 GN=TMPO PE=1 SV=2
Q7Z2T5	792.3	750.9	911	79.7	69.5	818.067	74.6	3.45497	10.966	TRMT1-like protein OS=Homo sapiens OX=9606 GN=TRMT1L PE=1 SV=2
Q9NRW3	330.1	322.7	388.1	26.5	36.8	346.967	31.65	3.45452	10.9626	DNA dC->dU-editing enzyme APOBEC-3C OS=Homo sapiens OX=9606 GN=APOBEC3C PE=1 SV=2
O15020	137.1	124.2	177.6	11.1	15.6	146.3	13.35	3.45402	10.9588	Spectrin beta chain, non-erythrocytic 2 OS=Homo sapiens OX=9606 GN=SPTBN2 PE=1 SV=3
Q15428	570.1	500.7	626.5	58.4	44.9	565.767	51.65	3.45337	10.9539	Splicing factor 3A subunit 2 OS=Homo sapiens OX=9606 GN=SF3A2 PE=1 SV=2
Q6PIJ6	36.8	32	37.9	3.2	3.3	35.5667	3.25	3.45201	10.9436	F-box only protein 38 OS=Homo sapiens OX=9606 GN=FBXO38 PE=1 SV=3
Q9UJX3	994.8	818.9	1143.9	103.8	76.5	985.867	90.15	3.45099	10.9358	Anaphase-promoting complex subunit 7 OS=Homo sapiens OX=9606 GN=ANAPC7 PE=1 SV=4
Q15014	628.9	534.5	683.6	57.8	54.8	615.667	56.3	3.45094	10.9355	Mortality factor 4-like protein 2 OS=Homo sapiens OX=9606 GN=MORF4L2 PE=1 SV=1
P51957	212.9	222.4	269.9	23.6	19.4	235.067	21.5	3.45066	10.9333	Serine/threonine-protein kinase Nek4 OS=Homo sapiens OX=9606 GN=NEK4 PE=1 SV=2
Q9Y3B6	48.6	44.4	64.4	6.5	3.1	52.4667	4.8	3.45029	10.9306	ER membrane protein complex subunit 9 OS=Homo sapiens OX=9606 GN=EMC9 PE=1 SV=3
Q96RQ1	266.4	266.7	307.8	23.7	27.6	280.3	25.65	3.44994	10.9279	Endoplasmic reticulum-Golgi intermediate compartment protein 2 OS=Homo sapiens OX=9606 GN=ERGIC2 PE=1 SV=2
Q75N03	145.5	137.5	172.6	14.8	13	151.867	13.9	3.44965	10.9257	E3 ubiquitin-protein ligase Hakai OS=Homo sapiens OX=9606 GN=CBLL1 PE=1 SV=1
P13994	76.1	55.6	78	9.3	3.5	69.9	6.4	3.44915	10.9219	Coiled-coil domain-containing protein 130 OS=Homo sapiens OX=9606 GN=CCDC130 PE=1 SV=2
Q8TEQ6	1064.7	1025.4	1295.4	105	101.7	1128.5	103.35	3.4488	10.9192	Gem-associated protein 5 OS=Homo sapiens OX=9606 GN=GEMIN5 PE=1 SV=3
P20336	200.7	193.6	244.3	24	15	212.867	19.5	3.4484	10.9162	Ras-related protein Rab-3A OS=Homo sapiens OX=9606 GN=RAB3A PE=1 SV=1
Q9BU64	206.3	188.4	214.4	22.9	14.3	203.033	18.6	3.44834	10.9158	Centromere protein O OS=Homo sapiens OX=9606 GN=CENPO PE=1 SV=1
Q9Y312	74	67.5	74.6	6.9	6.3	72.0333	6.6	3.44813	10.9141	Protein AAR2 homolog OS=Homo sapiens OX=9606 GN=AAR2 PE=1 SV=2
Q5H9F3	74.2	77.6	90.4	9.5	5.3	80.7333	7.4	3.44757	10.9099	BCL-6 corepressor-like protein 1 OS=Homo sapiens OX=9606 GN=BCORL1 PE=1 SV=1
Q8NC51	1085.6	921.2	1185.6	108.2	86.9	1064.13	97.55	3.44739	10.9086	Plasminogen activator inhibitor 1 RNA-binding protein OS=Homo sapiens OX=9606 GN=SERBP1 PE=1 SV=2
Q9NUD5	198	180.3	244.6	24.4	13.7	207.633	19.05	3.44618	10.8994	Zinc finger CCHC domain-containing protein 3 OS=Homo sapiens OX=9606 GN=ZCCHC3 PE=1 SV=2
P46100	2415.5	2131.7	2734.3	229.3	216.2	2427.17	222.75	3.44578	10.8964	Transcriptional regulator ATRX OS=Homo sapiens OX=9606 GN=ATRX PE=1 SV=5
Q3T8J9	375	360.9	430.3	40	31.4	388.733	35.7	3.44478	10.8889	GON-4-like protein OS=Homo sapiens OX=9606 GN=GON4L PE=1 SV=1
Q969X5	702.4	737.2	831.8	64.2	74.9	757.133	69.55	3.44442	10.8862	Endoplasmic reticulum-Golgi intermediate compartment protein 1 OS=Homo sapiens OX=9606 GN=ERGIC1 PE=1 SV=1
P18615	400.9	361.6	445.4	36.1	37.9	402.633	37	3.44387	10.882	Negative elongation factor E OS=Homo sapiens OX=9606 GN=NELFE PE=1 SV=3
Q5VWN6	1352.5	1253.2	1543.8	134.6	119.9	1383.17	127.25	3.44224	10.8697	Protein TASOR 2 OS=Homo sapiens OX=9606 GN=TASOR2 PE=1 SV=1
P09661	969	877.3	1131.7	101.3	81.4	992.667	91.35	3.44183	10.8666	U2 small nuclear ribonucleoprotein A' OS=Homo sapiens OX=9606 GN=SNRPA1 PE=1 SV=2
Q6PCB5	614.5	530.7	664	52.4	58.6	603.067	55.5	3.44176	10.8661	Lysine-specific demethylase RSBN1L OS=Homo sapiens OX=9606 GN=RSBN1L PE=1 SV=2
P49756	2907.2	2538	3362.2	301.9	238.6	2935.8	270.25	3.44139	10.8633	RNA-binding protein 25 OS=Homo sapiens OX=9606 GN=RBM25 PE=1 SV=3
Q15678	25.8	28.6	28.7	2.1	3	27.7	2.55	3.44132	10.8627	Tyrosine-protein phosphatase non-receptor type 14 OS=Homo sapiens OX=9606 GN=PTPN14 PE=1 SV=2
Q8IY81	1581.3	1326	1401.2	137.3	127.3	1436.17	132.3	3.44034	10.8554	pre-rRNA 2'-O-ribose RNA methyltransferase FTSJ3 OS=Homo sapiens OX=9606 GN=FTSJ3 PE=1 SV=2
Q96BT3	140.3	132.1	159	15.1	11.4	143.8	13.25	3.44	10.8528	Centromere protein T OS=Homo sapiens OX=9606 GN=CENPT PE=1 SV=2
P62826	759.9	611.7	811.2	72.7	61.4	727.6	67.05	3.43984	10.8516	GTP-binding nuclear protein Ran OS=Homo sapiens OX=9606 GN=RAN PE=1 SV=3
P12236	329.2	275.5	367.1	30.2	29.6	323.933	29.9	3.43748	10.8339	ADP/ATP translocase 3 OS=Homo sapiens OX=9606 GN=SLC25A6 PE=1 SV=4
P98194	52	45.8	56.5	4.8	4.7	51.4333	4.75	3.4367	10.8281	Calcium-transporting ATPase type 2C member 1 OS=Homo sapiens OX=9606 GN=ATP2C1 PE=1 SV=3
O14578	2763	2674.2	3342.4	249	291.8	2926.53	270.4	3.43603	10.823	Citron Rho-interacting kinase OS=Homo sapiens OX=9606 GN=CIT PE=1 SV=2
O94905	377.9	383.8	465.3	43.6	32.1	409	37.85	3.43374	10.8058	Erlin-2 OS=Homo sapiens OX=9606 GN=ERLIN2 PE=1 SV=1
Q96P11	612.5	581.2	658.3	65.4	48.9	617.333	57.15	3.43322	10.802	28S rRNA (cytosine-C(5))-methyltransferase OS=Homo sapiens OX=9606 GN=NSUN5 PE=1 SV=2
Q9Y4W2	1246.9	1040.8	1543.3	127	109.7	1277	118.35	3.43163	10.79	Ribosomal biogenesis protein LAS1L OS=Homo sapiens OX=9606 GN=LAS1L PE=1 SV=2
Q9NRG0	164.5	158	162.9	14.2	15.8	161.8	15	3.43118	10.7867	Chromatin accessibility complex protein 1 OS=Homo sapiens OX=9606 GN=CHRAC1 PE=1 SV=1
P48729	378.6	368.1	465	40.9	34	403.9	37.45	3.43096	10.785	Casein kinase I isoform alpha OS=Homo sapiens OX=9606 GN=CSNK1A1 PE=1 SV=2
O75396	1205.2	1124.8	1295.6	114.2	110.5	1208.53	112.35	3.42719	10.7569	Vesicle-trafficking protein SEC22b OS=Homo sapiens OX=9606 GN=SEC22B PE=1 SV=4
Q4G0J3	829	777.4	969.6	84.4	75.5	858.667	79.95	3.42493	10.74	La-related protein 7 OS=Homo sapiens OX=9606 GN=LARP7 PE=1 SV=1
Q13308	307.2	366	356.2	26.8	37.1	343.133	31.95	3.42488	10.7397	Inactive tyrosine-protein kinase 7 OS=Homo sapiens OX=9606 GN=PTK7 PE=1 SV=2
Q92544	197.1	202.5	220.5	19.9	18.6	206.7	19.25	3.42461	10.7377	Transmembrane 9 superfamily member 4 OS=Homo sapiens OX=9606 GN=TM9SF4 PE=1 SV=2
Q9Y6J9	253.7	243	290	26.9	22	262.233	24.45	3.42294	10.7253	TAF6-like RNA polymerase II p300/CBP-associated factor-associated factor 65 kDa subunit 6L OS=Homo sapiens OX=9606 GN=TAF6L PE=1 SV=1
Q99575	875.3	762.1	976.9	85.3	77.3	871.433	81.3	3.42206	10.7187	Ribonucleases P/MRP protein subunit POP1 OS=Homo sapiens OX=9606 GN=POP1 PE=1 SV=2
Q15067	81.5	70	97.7	10.1	5.4	83.0667	7.75	3.422	10.7183	Peroxisomal acyl-coenzyme A oxidase 1 OS=Homo sapiens OX=9606 GN=ACOX1 PE=1 SV=3
Q99653	92	105.3	127.4	10.1	10.1	108.233	10.1	3.42172	10.7162	Calcineurin B homologous protein 1 OS=Homo sapiens OX=9606 GN=CHP1 PE=1 SV=3
P40938	1585.1	1530.1	1781.3	158.9	146.1	1632.17	152.5	3.41991	10.7027	Replication factor C subunit 3 OS=Homo sapiens OX=9606 GN=RFC3 PE=1 SV=2
Q9UJX4	382.2	347.8	441.5	39.9	33.1	390.5	36.5	3.41935	10.6986	Anaphase-promoting complex subunit 5 OS=Homo sapiens OX=9606 GN=ANAPC5 PE=1 SV=2
Q9Y5V3	161.9	142.4	186.1	17.8	12.8	163.467	15.3	3.41739	10.6841	Melanoma-associated antigen D1 OS=Homo sapiens OX=9606 GN=MAGED1 PE=1 SV=3
Q6P2E9	738.4	632.4	819.5	78.3	58.5	730.1	68.4	3.41603	10.674	Enhancer of mRNA-decapping protein 4 OS=Homo sapiens OX=9606 GN=EDC4 PE=1 SV=1
Q99747	42.4	36.5	42.5	4.7	2.9	40.4667	3.8	3.41266	10.6491	Gamma-soluble NSF attachment protein OS=Homo sapiens OX=9606 GN=NAPG PE=1 SV=1
Q15906	344.9	290.4	353.3	35.4	26.5	329.533	30.95	3.41241	10.6473	Vacuolar protein sorting-associated protein 72 homolog OS=Homo sapiens OX=9606 GN=VPS72 PE=1 SV=1
Q9UKN8	1061	978.6	1245.8	114.5	91.4	1095.13	102.95	3.41109	10.6375	General transcription factor 3C polypeptide 4 OS=Homo sapiens OX=9606 GN=GTF3C4 PE=1 SV=2
Q9H8H0	582.5	506.5	710.2	63.2	49.6	599.733	56.4	3.41055	10.6336	Nucleolar protein 11 OS=Homo sapiens OX=9606 GN=NOL11 PE=1 SV=1
Q9UHA3	333.1	331.7	367	34.3	30.4	343.933	32.35	3.41029	10.6316	Probable ribosome biogenesis protein RLP24 OS=Homo sapiens OX=9606 GN=RSL24D1 PE=1 SV=1
Q8NEF9	1751.8	1555.9	2138.2	169.7	171.8	1815.3	170.75	3.41025	10.6313	Serum response factor-binding protein 1 OS=Homo sapiens OX=9606 GN=SRFBP1 PE=1 SV=1
P51149	1031.4	999	1161.4	102	98.2	1063.93	100.1	3.40989	10.6287	Ras-related protein Rab-7a OS=Homo sapiens OX=9606 GN=RAB7A PE=1 SV=1
Q13049	330.4	314.8	394.9	34.1	31.2	346.7	32.65	3.40853	10.6187	E3 ubiquitin-protein ligase TRIM32 OS=Homo sapiens OX=9606 GN=TRIM32 PE=1 SV=2
Q8NBQ5	188.9	180.1	244.2	19.3	19.2	204.4	19.25	3.40846	10.6182	Estradiol 17-beta-dehydrogenase 11 OS=Homo sapiens OX=9606 GN=HSD17B11 PE=1 SV=3
Q9UQR0	366.2	347.1	412.7	41.1	29.6	375.333	35.35	3.40839	10.6176	Sex comb on midleg-like protein 2 OS=Homo sapiens OX=9606 GN=SCML2 PE=1 SV=1
Q969X6	399.8	353.8	427.7	42.9	31.3	393.767	37.1	3.40785	10.6137	U3 small nucleolar RNA-associated protein 4 homolog OS=Homo sapiens OX=9606 GN=UTP4 PE=1 SV=1
Q9UQ03	145.5	146.8	191.2	16.8	13.6	161.167	15.2	3.40641	10.6031	Coronin-2B OS=Homo sapiens OX=9606 GN=CORO2B PE=1 SV=4
Q86Y79	157.3	149.4	193.9	13.7	17.8	166.867	15.75	3.40527	10.5947	Probable peptidyl-tRNA hydrolase OS=Homo sapiens OX=9606 GN=PTRH1 PE=1 SV=1
Q4KWH8	61.1	54.2	76.9	8.1	4	64.0667	6.05	3.40457	10.5895	1-phosphatidylinositol 4,5-bisphosphate phosphodiesterase eta-1 OS=Homo sapiens OX=9606 GN=PLCH1 PE=1 SV=1
Q9Y4L1	1766.8	1608.4	2219.7	181.6	170.7	1864.97	176.15	3.40427	10.5874	Hypoxia up-regulated protein 1 OS=Homo sapiens OX=9606 GN=HYOU1 PE=1 SV=1
Q96JM7	253.9	266.4	304.6	28.5	23.5	274.967	26	3.40267	10.5756	Lethal(3)malignant brain tumor-like protein 3 OS=Homo sapiens OX=9606 GN=L3MBTL3 PE=1 SV=2
Q05682	1643.9	1475.9	1885.3	171	144.7	1668.37	157.85	3.40181	10.5693	Caldesmon OS=Homo sapiens OX=9606 GN=CALD1 PE=1 SV=3
Q96EZ8	154.8	115.4	181.6	18.5	10	150.6	14.25	3.40169	10.5684	Microspherule protein 1 OS=Homo sapiens OX=9606 GN=MCRS1 PE=1 SV=1
Q9ULD4	201	181.7	250.3	22.3	17.7	211	20	3.39917	10.55	Bromodomain and PHD finger-containing protein 3 OS=Homo sapiens OX=9606 GN=BRPF3 PE=1 SV=2
Q13889	802.6	764.2	908.5	81.5	75	825.1	78.25	3.39841	10.5444	General transcription factor IIH subunit 3 OS=Homo sapiens OX=9606 GN=GTF2H3 PE=1 SV=2
Q9UL40	287.1	291.4	352.8	29.8	29.1	310.433	29.45	3.39794	10.541	Zinc finger protein 346 OS=Homo sapiens OX=9606 GN=ZNF346 PE=1 SV=1
Q2TAY7	2064.4	1972.8	2382.9	198.4	208	2140.03	203.2	3.39666	10.5317	WD40 repeat-containing protein SMU1 OS=Homo sapiens OX=9606 GN=SMU1 PE=1 SV=2
Q8WYP3	122.8	109.8	130.6	13.3	9.7	121.067	11.5	3.3961	10.5275	Ras and Rab interactor 2 OS=Homo sapiens OX=9606 GN=RIN2 PE=1 SV=1
P43243	2788.3	2607.7	3265.5	284.1	264.4	2887.17	274.25	3.39609	10.5275	Matrin-3 OS=Homo sapiens OX=9606 GN=MATR3 PE=1 SV=2
Q8IXM2	238.2	236.1	235.5	22	23	236.6	22.5	3.39445	10.5156	Chromatin complexes subunit BAP18 OS=Homo sapiens OX=9606 GN=BAP18 PE=1 SV=1
P43121	134.2	129.4	167	13.8	13.5	143.533	13.65	3.39441	10.5153	Cell surface glycoprotein MUC18 OS=Homo sapiens OX=9606 GN=MCAM PE=1 SV=2
Q92560	296.4	276.3	340.5	28.4	29.5	304.4	28.95	3.39433	10.5147	Ubiquitin carboxyl-terminal hydrolase BAP1 OS=Homo sapiens OX=9606 GN=BAP1 PE=1 SV=2
Q8N2G8	75.3	69.7	88.4	7.4	7.4	77.8	7.4	3.39417	10.5135	GH3 domain-containing protein OS=Homo sapiens OX=9606 GN=GHDC PE=1 SV=2
Q69YH5	420.2	375.8	455.6	42.9	36.5	417.2	39.7	3.39353	10.5088	Cell division cycle-associated protein 2 OS=Homo sapiens OX=9606 GN=CDCA2 PE=1 SV=2
Q12830	2169.9	1994.1	2418.2	220.2	197.5	2194.07	208.85	3.39307	10.5055	Nucleosome-remodeling factor subunit BPTF OS=Homo sapiens OX=9606 GN=BPTF PE=1 SV=3
Q09028	291.3	293.4	321.3	33.6	23.9	302	28.75	3.39291	10.5043	Histone-binding protein RBBP4 OS=Homo sapiens OX=9606 GN=RBBP4 PE=1 SV=3
Q8NDF8	258.2	252.9	309.7	23.6	28.5	273.6	26.05	3.39271	10.5029	Terminal nucleotidyltransferase 4B OS=Homo sapiens OX=9606 GN=TENT4B PE=1 SV=2
Q8N9R8	160.7	179.7	217.3	16.7	18.7	185.9	17.7	3.39271	10.5028	Protein SCAI OS=Homo sapiens OX=9606 GN=SCAI PE=1 SV=2
Q13428	3963.5	3149.6	4383.2	390.5	340.3	3832.1	365.4	3.39059	10.4874	Treacle protein OS=Homo sapiens OX=9606 GN=TCOF1 PE=1 SV=3
Q9UN86	1405.4	1291.1	1633	155.1	120.4	1443.17	137.75	3.38911	10.4767	Ras GTPase-activating protein-binding protein 2 OS=Homo sapiens OX=9606 GN=G3BP2 PE=1 SV=2
Q8NC44	35.8	49	54.9	4.5	4.4	46.5667	4.45	3.38742	10.4644	Reticulophagy regulator 2 OS=Homo sapiens OX=9606 GN=RETREG2 PE=1 SV=3
Q9UGU5	172.9	153.8	225.5	18	17.2	184.067	17.6	3.38658	10.4583	HMG domain-containing protein 4 OS=Homo sapiens OX=9606 GN=HMGXB4 PE=1 SV=2
A0FGR8	832.7	787.1	930.3	85	77.6	850.033	81.3	3.38619	10.4555	Extended synaptotagmin-2 OS=Homo sapiens OX=9606 GN=ESYT2 PE=1 SV=1
O75909	561.1	569.8	678.9	54.3	61.1	603.267	57.7	3.38615	10.4552	Cyclin-K OS=Homo sapiens OX=9606 GN=CCNK PE=1 SV=2
O15126	260.9	268.6	378.2	31.1	26.8	302.567	28.95	3.38562	10.4514	Secretory carrier-associated membrane protein 1 OS=Homo sapiens OX=9606 GN=SCAMP1 PE=1 SV=2
P17275	102.7	109.9	138.5	10.6	11.8	117.033	11.2	3.38535	10.4494	Transcription factor jun-B OS=Homo sapiens OX=9606 GN=JUNB PE=1 SV=1
P62306	152.5	148.6	156.9	12.7	16.6	152.667	14.65	3.38141	10.4209	Small nuclear ribonucleoprotein F OS=Homo sapiens OX=9606 GN=SNRPF PE=1 SV=1
Q8IWF6	14.6	17.3	13.4	0.1	2.8	15.1	1.45	3.38042	10.4138	Protein DENND6A OS=Homo sapiens OX=9606 GN=DENND6A PE=1 SV=1
Q56NI9	304.2	265.4	347.3	31.8	26.9	305.633	29.35	3.38037	10.4134	N-acetyltransferase ESCO2 OS=Homo sapiens OX=9606 GN=ESCO2 PE=1 SV=1
Q9UIS9	119.4	113.1	125.1	16.8	6.1	119.2	11.45	3.37996	10.4105	Methyl-CpG-binding domain protein 1 OS=Homo sapiens OX=9606 GN=MBD1 PE=1 SV=2
O95837	176.5	153.6	193	17.9	15.6	174.367	16.75	3.37989	10.41	Guanine nucleotide-binding protein subunit alpha-14 OS=Homo sapiens OX=9606 GN=GNA14 PE=1 SV=1
Q9P258	946	863.5	1031.4	93.1	88.9	946.967	91	3.37938	10.4062	Protein RCC2 OS=Homo sapiens OX=9606 GN=RCC2 PE=1 SV=2
Q13618	714.1	690.1	801.9	75	66.4	735.367	70.7	3.37868	10.4012	Cullin-3 OS=Homo sapiens OX=9606 GN=CUL3 PE=1 SV=2
O15446	484.8	415.7	517.6	52.9	38	472.7	45.45	3.37857	10.4004	DNA-directed RNA polymerase I subunit RPA34 OS=Homo sapiens OX=9606 GN=POLR1G PE=1 SV=1
Q8NAP3	89.4	75.6	98.5	10.8	6.1	87.8333	8.45	3.37775	10.3945	Zinc finger and BTB domain-containing protein 38 OS=Homo sapiens OX=9606 GN=ZBTB38 PE=1 SV=2
O95785	777.1	693.5	816.3	73	73.7	762.3	73.35	3.37749	10.3926	Protein Wiz OS=Homo sapiens OX=9606 GN=WIZ PE=1 SV=2
Q15911	34.3	32	35	4.3	2.2	33.7667	3.25	3.37709	10.3897	Zinc finger homeobox protein 3 OS=Homo sapiens OX=9606 GN=ZFHX3 PE=1 SV=2
Q86W92	153.8	163.7	171.7	16.7	14.7	163.067	15.7	3.37663	10.3864	Liprin-beta-1 OS=Homo sapiens OX=9606 GN=PPFIBP1 PE=1 SV=2
Q96KR1	3765.3	3220.4	4161.2	369.1	347.1	3715.63	358.1	3.37517	10.376	Zinc finger RNA-binding protein OS=Homo sapiens OX=9606 GN=ZFR PE=1 SV=2
Q96HA7	213	214	260.5	20.7	23.5	229.167	22.1	3.37428	10.3695	Tonsoku-like protein OS=Homo sapiens OX=9606 GN=TONSL PE=1 SV=2
Q9UEU0	487.2	460.5	583.6	47.3	51.3	510.433	49.3	3.37206	10.3536	Vesicle transport through interaction with t-SNAREs homolog 1B OS=Homo sapiens OX=9606 GN=VTI1B PE=1 SV=3
Q6UX04	200.8	186.1	236.2	20.2	20	207.7	20.1	3.36923	10.3333	Spliceosome-associated protein CWC27 homolog OS=Homo sapiens OX=9606 GN=CWC27 PE=1 SV=1
Q6P4R8	780.6	604.8	852.2	81.3	63.1	745.867	72.2	3.36885	10.3306	Nuclear factor related to kappa-B-binding protein OS=Homo sapiens OX=9606 GN=NFRKB PE=1 SV=2
P63167	495.6	365.8	464.9	45.2	40.4	442.1	42.8	3.36869	10.3294	Dynein light chain 1, cytoplasmic OS=Homo sapiens OX=9606 GN=DYNLL1 PE=1 SV=1
Q15008	88.3	69.1	90.5	7.5	8.5	82.6333	8	3.36865	10.3292	26S proteasome non-ATPase regulatory subunit 6 OS=Homo sapiens OX=9606 GN=PSMD6 PE=1 SV=1
Q92576	2591.8	2361.1	2874.3	265	240.8	2609.07	252.9	3.36689	10.3166	PHD finger protein 3 OS=Homo sapiens OX=9606 GN=PHF3 PE=1 SV=3
P29372	644.2	590.8	727.8	59.8	67.1	654.267	63.45	3.36619	10.3115	DNA-3-methyladenine glycosylase OS=Homo sapiens OX=9606 GN=MPG PE=1 SV=3
P54709	149.4	149.5	188.3	15	16.5	162.4	15.75	3.36613	10.3111	Sodium/potassium-transporting ATPase subunit beta-3 OS=Homo sapiens OX=9606 GN=ATP1B3 PE=1 SV=1
P17535	307.6	307.4	343.9	27.8	34.2	319.633	31	3.36608	10.3108	Transcription factor jun-D OS=Homo sapiens OX=9606 GN=JUND PE=1 SV=3
P08133	135.5	102.7	169.9	14.4	12	136.033	13.2	3.36535	10.3056	Annexin A6 OS=Homo sapiens OX=9606 GN=ANXA6 PE=1 SV=3
Q6UW56	77.4	83.7	80	7.7	7.9	80.3667	7.8	3.36505	10.3034	All-trans retinoic acid-induced differentiation factor OS=Homo sapiens OX=9606 GN=ATRAID PE=1 SV=2
Q9H479	43.7	42.9	52.4	4.7	4.3	46.3333	4.5	3.36405	10.2963	Fructosamine-3-kinase OS=Homo sapiens OX=9606 GN=FN3K PE=1 SV=1
P21589	62.3	73.1	83.8	8	6.2	73.0667	7.1	3.36332	10.2911	5'-nucleotidase OS=Homo sapiens OX=9606 GN=NT5E PE=1 SV=1
Q86UE4	596.4	583.7	679.6	66.5	54.3	619.9	60.4	3.35942	10.2632	Protein LYRIC OS=Homo sapiens OX=9606 GN=MTDH PE=1 SV=2
Q5VYV7	51.3	45.1	48.3	6.2	3.2	48.2333	4.7	3.3593	10.2624	Protein SLX4IP OS=Homo sapiens OX=9606 GN=SLX4IP PE=1 SV=1
O95714	433.1	377.3	531.5	47.1	40.2	447.3	43.65	3.35719	10.2474	E3 ubiquitin-protein ligase HERC2 OS=Homo sapiens OX=9606 GN=HERC2 PE=1 SV=2
Q13509	81.2	77	101.5	10	6.9	86.5667	8.45	3.35679	10.2446	Tubulin beta-3 chain OS=Homo sapiens OX=9606 GN=TUBB3 PE=1 SV=2
P54132	1203.8	1052.7	1278.3	127.7	102.6	1178.27	115.15	3.35508	10.2325	Bloom syndrome protein OS=Homo sapiens OX=9606 GN=BLM PE=1 SV=1
Q16739	118.3	108.2	145.7	10.4	13.9	124.067	12.15	3.35209	10.2112	Ceramide glucosyltransferase OS=Homo sapiens OX=9606 GN=UGCG PE=1 SV=1
Q9UJV9	1650.4	1506.1	1931.9	183.9	148.6	1696.13	166.25	3.35082	10.2023	Probable ATP-dependent RNA helicase DDX41 OS=Homo sapiens OX=9606 GN=DDX41 PE=1 SV=2
O75554	18.7	15.9	15.9	3.2	0.1	16.8333	1.65	3.35078	10.202	WW domain-binding protein 4 OS=Homo sapiens OX=9606 GN=WBP4 PE=1 SV=1
Q9HAU4	107.3	87.3	111.4	12.3	7.7	102	10	3.3505	10.2	E3 ubiquitin-protein ligase SMURF2 OS=Homo sapiens OX=9606 GN=SMURF2 PE=1 SV=1
Q7KZI7	434.5	381.4	477.9	47.7	36.9	431.267	42.3	3.34985	10.1954	Serine/threonine-protein kinase MARK2 OS=Homo sapiens OX=9606 GN=MARK2 PE=1 SV=2
P62312	72.8	69.7	85.3	8.6	6.3	75.9333	7.45	3.34942	10.1924	U6 snRNA-associated Sm-like protein LSm6 OS=Homo sapiens OX=9606 GN=LSM6 PE=1 SV=1
Q9Y4A0	38	36.8	47.5	4.2	3.8	40.7667	4	3.34932	10.1917	Jerky protein homolog-like OS=Homo sapiens OX=9606 GN=JRKL PE=2 SV=2
P02765	47.8	59.9	68.1	5.3	6.2	58.6	5.75	3.34927	10.1913	Alpha-2-HS-glycoprotein OS=Homo sapiens OX=9606 GN=AHSG PE=1 SV=2
Q6KC79	2883.2	2505.5	3233.1	298	266.2	2873.93	282.1	3.34875	10.1876	Nipped-B-like protein OS=Homo sapiens OX=9606 GN=NIPBL PE=1 SV=2
Q9BW27	503.9	475	575.8	53.4	48.5	518.233	50.95	3.34645	10.1714	Nuclear pore complex protein Nup85 OS=Homo sapiens OX=9606 GN=NUP85 PE=1 SV=1
Q8NCN4	136.3	119.3	151.7	11.1	15.6	135.767	13.35	3.34622	10.1698	E3 ubiquitin-protein ligase RNF169 OS=Homo sapiens OX=9606 GN=RNF169 PE=1 SV=2
Q0ZGT2	1024	984.9	1281.7	102	114.1	1096.87	108.05	3.34362	10.1515	Nexilin OS=Homo sapiens OX=9606 GN=NEXN PE=1 SV=1
Q96N67	862.8	825.6	1001.3	99.1	77.7	896.567	88.4	3.34229	10.1422	Dedicator of cytokinesis protein 7 OS=Homo sapiens OX=9606 GN=DOCK7 PE=1 SV=4
Q15149	5870.3	5251.6	6713.1	622.8	550.4	5945	586.6	3.34123	10.1347	Plectin OS=Homo sapiens OX=9606 GN=PLEC PE=1 SV=3
O60427	286	262.4	320.6	27.9	29.3	289.667	28.6	3.34031	10.1282	Acyl-CoA (8-3)-desaturase OS=Homo sapiens OX=9606 GN=FADS1 PE=1 SV=3
Q15058	1052.4	921.7	1174	114	93.4	1049.37	103.7	3.33903	10.1193	Kinesin-like protein KIF14 OS=Homo sapiens OX=9606 GN=KIF14 PE=1 SV=1
Q9UID3	49.4	52	54.8	6.3	4	52.0667	5.15	3.33772	10.11	Vacuolar protein sorting-associated protein 51 homolog OS=Homo sapiens OX=9606 GN=VPS51 PE=1 SV=2
Q92797	3165.7	2856.4	3637.5	356.4	280.6	3219.87	318.5	3.33764	10.1095	Symplekin OS=Homo sapiens OX=9606 GN=SYMPK PE=1 SV=2
P41208	320	370.5	414.7	40.4	32.5	368.4	36.45	3.33728	10.107	Centrin-2 OS=Homo sapiens OX=9606 GN=CETN2 PE=1 SV=1
P63208	272.1	269	322.9	29.5	27.5	288	28.5	3.33703	10.1053	S-phase kinase-associated protein 1 OS=Homo sapiens OX=9606 GN=SKP1 PE=1 SV=2
P30533	264.2	261.1	326.5	31.5	24.7	283.933	28.1	3.33691	10.1044	Alpha-2-macroglobulin receptor-associated protein OS=Homo sapiens OX=9606 GN=LRPAP1 PE=1 SV=1
P30876	2112.9	1981	2502.6	212.6	222.9	2198.83	217.75	3.33599	10.098	DNA-directed RNA polymerase II subunit RPB2 OS=Homo sapiens OX=9606 GN=POLR2B PE=1 SV=1
Q68D91	219.9	195.7	231.8	19.5	23.3	215.8	21.4	3.33401	10.0841	Metallo-beta-lactamase domain-containing protein 2 OS=Homo sapiens OX=9606 GN=MBLAC2 PE=1 SV=3
Q8WY91	25.6	22.4	33.5	5.3	0.1	27.1667	2.7	3.33081	10.0617	Peroxynitrite isomerase THAP4 OS=Homo sapiens OX=9606 GN=THAP4 PE=1 SV=2
Q8WVM8	420.6	332.3	446.6	47.3	32.2	399.833	39.75	3.33037	10.0587	Sec1 family domain-containing protein 1 OS=Homo sapiens OX=9606 GN=SCFD1 PE=1 SV=4
Q96ME7	554.3	501.3	592.7	62.2	47.1	549.433	54.65	3.32965	10.0537	Zinc finger protein 512 OS=Homo sapiens OX=9606 GN=ZNF512 PE=1 SV=2
Q9NRW7	632	639.1	737.3	58.8	74.4	669.467	66.6	3.32942	10.0521	Vacuolar protein sorting-associated protein 45 OS=Homo sapiens OX=9606 GN=VPS45 PE=1 SV=1
Q9UBI6	173.5	160.5	193.4	16	19	175.8	17.5	3.32851	10.0457	Guanine nucleotide-binding protein G(I)/G(S)/G(O) subunit gamma-12 OS=Homo sapiens OX=9606 GN=GNG12 PE=1 SV=3
P39880	539.8	469.1	609.8	50.1	57.4	539.567	53.75	3.32746	10.0384	Homeobox protein cut-like 1 OS=Homo sapiens OX=9606 GN=CUX1 PE=1 SV=3
Q12888	2178.9	2046.9	2430.2	233.5	208.6	2218.67	221.05	3.32725	10.0369	TP53-binding protein 1 OS=Homo sapiens OX=9606 GN=TP53BP1 PE=1 SV=2
Q8IWX7	105.1	119.7	160.5	13	12.6	128.433	12.8	3.3268	10.0339	Protein unc-45 homolog B OS=Homo sapiens OX=9606 GN=UNC45B PE=1 SV=1
P38432	214	200.3	240.2	25.9	17.6	218.167	21.75	3.32634	10.0307	Coilin OS=Homo sapiens OX=9606 GN=COIL PE=1 SV=1
Q9Y5X1	260	237.3	289.5	28.1	24.2	262.267	26.15	3.32615	10.0293	Sorting nexin-9 OS=Homo sapiens OX=9606 GN=SNX9 PE=1 SV=1
Q15773	106.9	88.9	97.5	11.3	8.2	97.7667	9.75	3.32587	10.0274	Myeloid leukemia factor 2 OS=Homo sapiens OX=9606 GN=MLF2 PE=1 SV=1
Q9BY42	28.2	32.2	35.8	4.3	2.1	32.0667	3.2	3.32493	10.0208	Replication termination factor 2 OS=Homo sapiens OX=9606 GN=RTF2 PE=1 SV=3
P42224	355.4	195.5	445.3	42.6	23.7	332.067	33.15	3.32439	10.0171	Signal transducer and activator of transcription 1-alpha/beta OS=Homo sapiens OX=9606 GN=STAT1 PE=1 SV=2
Q8WVV9	119.3	116.3	126.5	11.9	12.2	120.7	12.05	3.32432	10.0166	Heterogeneous nuclear ribonucleoprotein L-like OS=Homo sapiens OX=9606 GN=HNRNPLL PE=1 SV=1
Q9NUX5	193.2	199.5	219.8	18	22.8	204.167	20.4	3.32311	10.0082	Protection of telomeres protein 1 OS=Homo sapiens OX=9606 GN=POT1 PE=1 SV=1
Q9Y277	80	71.5	99.1	11.4	5.3	83.5333	8.35	3.3225	10.004	Voltage-dependent anion-selective channel protein 3 OS=Homo sapiens OX=9606 GN=VDAC3 PE=1 SV=1
Q9NVH2	378.9	357.8	435.6	42	36.2	390.767	39.1	3.32107	9.99403	Integrator complex subunit 7 OS=Homo sapiens OX=9606 GN=INTS7 PE=1 SV=1
Q9BZF1	513.3	493.8	599.4	64.2	43	535.5	53.6	3.32058	9.99067	Oxysterol-binding protein-related protein 8 OS=Homo sapiens OX=9606 GN=OSBPL8 PE=1 SV=3
P02671	23.2	20.4	23.8	2.3	2.2	22.4667	2.25	3.31979	9.98519	Fibrinogen alpha chain OS=Homo sapiens OX=9606 GN=FGA PE=1 SV=2
Q96CB8	232	202.7	265.9	26.6	20.2	233.533	23.4	3.31905	9.98006	Integrator complex subunit 12 OS=Homo sapiens OX=9606 GN=INTS12 PE=1 SV=1
Q9NVU7	1094.3	927.2	1274.5	133.6	86.8	1098.67	110.2	3.31756	9.96975	Protein SDA1 homolog OS=Homo sapiens OX=9606 GN=SDAD1 PE=1 SV=3
Q12797	680.2	646.7	789.1	74.2	67.3	705.333	70.75	3.3175	9.96938	Aspartyl/asparaginyl beta-hydroxylase OS=Homo sapiens OX=9606 GN=ASPH PE=1 SV=3
Q8NBZ0	163.8	154.4	179.7	15.9	17.4	165.967	16.65	3.3173	9.96797	INO80 complex subunit E OS=Homo sapiens OX=9606 GN=INO80E PE=1 SV=1
Q63ZY3	351.6	316.1	408.9	40.2	31.9	358.867	36.05	3.31538	9.95469	KN motif and ankyrin repeat domain-containing protein 2 OS=Homo sapiens OX=9606 GN=KANK2 PE=1 SV=1
P21796	441.1	404.3	505.6	42	48.6	450.333	45.3	3.31341	9.94113	Voltage-dependent anion-selective channel protein 1 OS=Homo sapiens OX=9606 GN=VDAC1 PE=1 SV=2
Q9P2X0	124.2	137.8	164.3	12.5	16.1	142.1	14.3	3.31282	9.93706	Dolichol-phosphate mannosyltransferase subunit 3 OS=Homo sapiens OX=9606 GN=DPM3 PE=1 SV=2
Q6SJ93	155.5	124.3	157.2	18.8	10.6	145.667	14.7	3.30878	9.9093	Protein FAM111B OS=Homo sapiens OX=9606 GN=FAM111B PE=1 SV=1
Q68CP9	2136	1881.4	2419.9	217.7	215.4	2145.77	216.55	3.30872	9.90887	AT-rich interactive domain-containing protein 2 OS=Homo sapiens OX=9606 GN=ARID2 PE=1 SV=2
P62834	100.9	96.9	127.6	11.6	10.3	108.467	10.95	3.30825	9.90563	Ras-related protein Rap-1A OS=Homo sapiens OX=9606 GN=RAP1A PE=1 SV=1
Q14004	463.2	391.5	507.8	51.2	40.5	454.167	45.85	3.30823	9.90549	Cyclin-dependent kinase 13 OS=Homo sapiens OX=9606 GN=CDK13 PE=1 SV=2
Q9P0B6	83.8	84.5	109.4	7.2	11.5	92.5667	9.35	3.30745	9.90018	Coiled-coil domain-containing protein 167 OS=Homo sapiens OX=9606 GN=CCDC167 PE=1 SV=2
Q8NFW8	793.4	729.7	952.4	78.5	88.2	825.167	83.35	3.30743	9.90002	N-acylneuraminate cytidylyltransferase OS=Homo sapiens OX=9606 GN=CMAS PE=1 SV=2
O60911	292.2	278.8	312.3	30.8	28.7	294.433	29.75	3.30698	9.89692	Cathepsin L2 OS=Homo sapiens OX=9606 GN=CTSV PE=1 SV=2
Q8N3C0	1144.3	1010.7	1316.6	130.9	103	1157.2	116.95	3.30667	9.89483	Activating signal cointegrator 1 complex subunit 3 OS=Homo sapiens OX=9606 GN=ASCC3 PE=1 SV=3
Q13616	177	184.8	213.6	19.7	19.1	191.8	19.4	3.30547	9.8866	Cullin-1 OS=Homo sapiens OX=9606 GN=CUL1 PE=1 SV=2
P31689	1661.4	1428.2	1958	184.9	155.6	1682.53	170.25	3.30491	9.88272	DnaJ homolog subfamily A member 1 OS=Homo sapiens OX=9606 GN=DNAJA1 PE=1 SV=2
P07996	36.9	39.8	49.3	3.9	4.6	42	4.25	3.30485	9.88235	Thrombospondin-1 OS=Homo sapiens OX=9606 GN=THBS1 PE=1 SV=2
Q8IYA6	149.9	144.8	164.8	18.4	12.6	153.167	15.5	3.30476	9.88172	Cytoskeleton-associated protein 2-like OS=Homo sapiens OX=9606 GN=CKAP2L PE=1 SV=4
Q6UN15	1532.2	1202.1	1891	168.7	143.7	1541.77	156.2	3.30312	9.87047	Pre-mRNA 3'-end-processing factor FIP1 OS=Homo sapiens OX=9606 GN=FIP1L1 PE=1 SV=1
P63165	54.6	47.8	58.9	6.4	4.5	53.7667	5.45	3.30238	9.86544	Small ubiquitin-related modifier 1 OS=Homo sapiens OX=9606 GN=SUMO1 PE=1 SV=1
P63261	2792.8	2618.4	3027.5	297	273.7	2812.9	285.35	3.30125	9.85772	Actin, cytoplasmic 2 OS=Homo sapiens OX=9606 GN=ACTG1 PE=1 SV=1
Q8TED0	284.5	267.9	318.5	37.3	21.6	290.3	29.45	3.30121	9.85739	U3 small nucleolar RNA-associated protein 15 homolog OS=Homo sapiens OX=9606 GN=UTP15 PE=1 SV=3
P27694	933.7	857.7	1113.9	93.1	103.4	968.433	98.25	3.30112	9.85683	Replication protein A 70 kDa DNA-binding subunit OS=Homo sapiens OX=9606 GN=RPA1 PE=1 SV=2
Q8IYM9	337.6	322.4	359.8	33.2	35.8	339.933	34.5	3.30058	9.85314	E3 ubiquitin-protein ligase TRIM22 OS=Homo sapiens OX=9606 GN=TRIM22 PE=1 SV=1
Q6PD62	572.7	547.1	660.5	64.5	56.1	593.433	60.3	3.29886	9.84135	RNA polymerase-associated protein CTR9 homolog OS=Homo sapiens OX=9606 GN=CTR9 PE=1 SV=1
Q32NC0	164.3	150.8	210.3	19.1	16.5	175.133	17.8	3.2985	9.83895	UPF0711 protein C18orf21 OS=Homo sapiens OX=9606 GN=C18orf21 PE=1 SV=1
Q9NP66	546.7	510.6	557.1	61	48.4	538.133	54.7	3.29835	9.8379	High mobility group protein 20A OS=Homo sapiens OX=9606 GN=HMG20A PE=1 SV=1
Q96DF8	381.9	369.3	465	37.6	44.9	405.4	41.25	3.29688	9.82788	Splicing factor ESS-2 homolog OS=Homo sapiens OX=9606 GN=ESS2 PE=1 SV=1
Q9H0U9	234	246.8	288.7	26.4	25.8	256.5	26.1	3.29684	9.82759	Testis-specific Y-encoded-like protein 1 OS=Homo sapiens OX=9606 GN=TSPYL1 PE=1 SV=3
Q9H8M2	352	359.3	420.8	38.3	38.5	377.367	38.4	3.29679	9.82726	Bromodomain-containing protein 9 OS=Homo sapiens OX=9606 GN=BRD9 PE=1 SV=2
O95140	69.3	77	76.2	8.2	6.9	74.1667	7.55	3.29622	9.8234	Mitofusin-2 OS=Homo sapiens OX=9606 GN=MFN2 PE=1 SV=3
P18754	796.3	710.1	958.4	86.2	81.1	821.6	83.65	3.296	9.82188	Regulator of chromosome condensation OS=Homo sapiens OX=9606 GN=RCC1 PE=1 SV=1
Q10472	103.5	83.8	96.9	13.6	5.7	94.7333	9.65	3.29527	9.81693	Polypeptide N-acetylgalactosaminyltransferase 1 OS=Homo sapiens OX=9606 GN=GALNT1 PE=1 SV=1
Q9BRU9	166	137.1	211.9	16.3	18.7	171.667	17.5	3.29418	9.80952	rRNA-processing protein UTP23 homolog OS=Homo sapiens OX=9606 GN=UTP23 PE=1 SV=2
Q8NCA5	133.1	137	171.9	15	15.1	147.333	15.05	3.29125	9.78959	Protein FAM98A OS=Homo sapiens OX=9606 GN=FAM98A PE=1 SV=2
O14981	72.9	99.8	84.1	10.9	6.6	85.6	8.75	3.29026	9.78286	TATA-binding protein-associated factor 172 OS=Homo sapiens OX=9606 GN=BTAF1 PE=1 SV=2
P19388	527	480.5	590.5	58.5	50.4	532.667	54.45	3.29023	9.78268	DNA-directed RNA polymerases I, II, and III subunit RPABC1 OS=Homo sapiens OX=9606 GN=POLR2E PE=1 SV=4
Q08722	215	222.5	269.2	22.9	25.3	235.567	24.1	3.28903	9.77455	Leukocyte surface antigen CD47 OS=Homo sapiens OX=9606 GN=CD47 PE=1 SV=1
A6NHR9	3951	3646.9	4549.3	411.7	417	4049.07	414.35	3.28867	9.77209	Structural maintenance of chromosomes flexible hinge domain-containing protein 1 OS=Homo sapiens OX=9606 GN=SMCHD1 PE=1 SV=2
Q5T0N5	24.8	18.2	33.2	1.6	3.6	25.4	2.6	3.28824	9.76923	Formin-binding protein 1-like OS=Homo sapiens OX=9606 GN=FNBP1L PE=1 SV=3
Q9GZS1	618.1	523.9	711.4	76.9	49.6	617.8	63.25	3.288	9.76759	DNA-directed RNA polymerase I subunit RPA49 OS=Homo sapiens OX=9606 GN=POLR1E PE=1 SV=3
P40939	220.9	213.1	264.8	27.3	20.5	232.933	23.9	3.28483	9.74616	Trifunctional enzyme subunit alpha, mitochondrial OS=Homo sapiens OX=9606 GN=HADHA PE=1 SV=2
Q9H0J9	53.5	64.3	66.3	4.4	8.2	61.3667	6.3	3.28403	9.74074	Protein mono-ADP-ribosyltransferase PARP12 OS=Homo sapiens OX=9606 GN=PARP12 PE=1 SV=1
Q6IPU0	510.4	473	579.9	52.8	54.2	521.1	53.5	3.28395	9.74019	Centromere protein P OS=Homo sapiens OX=9606 GN=CENPP PE=1 SV=1
Q96SY0	22.4	16.4	19.6	1.6	2.4	19.4667	2	3.28293	9.73333	Integrator complex subunit 14 OS=Homo sapiens OX=9606 GN=INTS14 PE=1 SV=2
Q6P1J9	1955.1	1820.7	2321.5	215.3	202.5	2032.43	208.9	3.28232	9.72922	Parafibromin OS=Homo sapiens OX=9606 GN=CDC73 PE=1 SV=1
Q03001	331.9	324.9	391.7	42.2	29.7	349.5	35.95	3.28123	9.72184	Dystonin OS=Homo sapiens OX=9606 GN=DST PE=1 SV=4
P02751	959.8	922.2	1113.9	107.7	97.9	998.633	102.8	3.28011	9.71433	Fibronectin OS=Homo sapiens OX=9606 GN=FN1 PE=1 SV=5
P35268	1087	814.9	1042	112.5	89.7	981.3	101.1	3.27891	9.70623	60S ribosomal protein L22 OS=Homo sapiens OX=9606 GN=RPL22 PE=1 SV=2
Q969R5	108	96.7	121.2	13.1	9.3	108.633	11.2	3.2779	9.6994	Lethal(3)malignant brain tumor-like protein 2 OS=Homo sapiens OX=9606 GN=L3MBTL2 PE=1 SV=1
Q9H089	431.6	405	503.1	46.6	45.5	446.567	46.05	3.2776	9.69743	Large subunit GTPase 1 homolog OS=Homo sapiens OX=9606 GN=LSG1 PE=1 SV=2
P09429	180.9	157.3	213	17.8	20.1	183.733	18.95	3.27734	9.69569	High mobility group protein B1 OS=Homo sapiens OX=9606 GN=HMGB1 PE=1 SV=3
Q9UPT8	426.4	395.8	463.4	40.9	47.5	428.533	44.2	3.27729	9.69532	Zinc finger CCCH domain-containing protein 4 OS=Homo sapiens OX=9606 GN=ZC3H4 PE=1 SV=3
Q96EK4	312.2	289.3	334.6	40.4	24	312.033	32.2	3.27657	9.69048	THAP domain-containing protein 11 OS=Homo sapiens OX=9606 GN=THAP11 PE=1 SV=2
P62873	372.6	337.5	445.1	39	40.5	385.067	39.75	3.27608	9.68721	Guanine nucleotide-binding protein G(I)/G(S)/G(T) subunit beta-1 OS=Homo sapiens OX=9606 GN=GNB1 PE=1 SV=3
O95864	204.1	187.5	225.7	21.9	20.6	205.767	21.25	3.27547	9.68314	Acyl-CoA 6-desaturase OS=Homo sapiens OX=9606 GN=FADS2 PE=1 SV=1
Q14764	574.7	584.6	679.4	65.6	61.1	612.9	63.35	3.27424	9.67482	Major vault protein OS=Homo sapiens OX=9606 GN=MVP PE=1 SV=4
P35659	1139.5	1175	1302.4	131.3	118.3	1205.63	124.8	3.2721	9.66052	Protein DEK OS=Homo sapiens OX=9606 GN=DEK PE=1 SV=1
Q9BW19	1259.2	1119.9	1317.7	143	112.2	1232.27	127.6	3.27161	9.65726	Kinesin-like protein KIFC1 OS=Homo sapiens OX=9606 GN=KIFC1 PE=1 SV=2
Q14839	3004.1	2666.6	3230.9	358.8	255.9	2967.2	307.35	3.27115	9.65414	Chromodomain-helicase-DNA-binding protein 4 OS=Homo sapiens OX=9606 GN=CHD4 PE=1 SV=2
Q9UHB7	315.2	267.5	322.3	35.8	26.7	301.667	31.25	3.27103	9.65333	AF4/FMR2 family member 4 OS=Homo sapiens OX=9606 GN=AFF4 PE=1 SV=1
Q9Y265	1740.7	1498.2	1915.6	188.2	168	1718.17	178.1	3.27011	9.6472	RuvB-like 1 OS=Homo sapiens OX=9606 GN=RUVBL1 PE=1 SV=1
P06748	2713.3	2506.3	3153.1	305.8	273	2790.9	289.4	3.26959	9.64375	Nucleophosmin OS=Homo sapiens OX=9606 GN=NPM1 PE=1 SV=2
Q969Q0	130	110.9	150.7	16.6	10.5	130.533	13.55	3.26805	9.63346	60S ribosomal protein L36a-like OS=Homo sapiens OX=9606 GN=RPL36AL PE=1 SV=3
Q96RT7	106.4	115.5	140.7	11.8	13.3	120.867	12.55	3.26766	9.63081	Gamma-tubulin complex component 6 OS=Homo sapiens OX=9606 GN=TUBGCP6 PE=1 SV=3
Q13454	159.4	160.4	201.7	19.3	16.8	173.833	18.05	3.26763	9.63066	Tumor suppressor candidate 3 OS=Homo sapiens OX=9606 GN=TUSC3 PE=1 SV=1
P17706	116.2	96.6	127.9	14.4	9.2	113.567	11.8	3.26668	9.62429	Tyrosine-protein phosphatase non-receptor type 2 OS=Homo sapiens OX=9606 GN=PTPN2 PE=1 SV=2
O75528	73.7	61.2	71.5	8	6.3	68.8	7.15	3.26639	9.62238	Transcriptional adapter 3 OS=Homo sapiens OX=9606 GN=TADA3 PE=1 SV=1
O15265	50.4	52.7	62.7	4.1	7.4	55.2667	5.75	3.26478	9.61159	Ataxin-7 OS=Homo sapiens OX=9606 GN=ATXN7 PE=1 SV=1
Q96EE3	110.8	130.3	142.3	13.8	12.8	127.8	13.3	3.26439	9.60902	Nucleoporin SEH1 OS=Homo sapiens OX=9606 GN=SEH1L PE=1 SV=3
Q9BZF9	1022.7	915.8	1182.5	109	107.6	1040.33	108.3	3.26394	9.60603	Uveal autoantigen with coiled-coil domains and ankyrin repeats OS=Homo sapiens OX=9606 GN=UACA PE=1 SV=2
Q05D32	848.1	759.9	949.7	96.4	81.2	852.567	88.8	3.26318	9.60098	CTD small phosphatase-like protein 2 OS=Homo sapiens OX=9606 GN=CTDSPL2 PE=1 SV=2
Q92830	340.6	325.7	413.5	37.9	37.1	359.933	37.5	3.26277	9.59822	Histone acetyltransferase KAT2A OS=Homo sapiens OX=9606 GN=KAT2A PE=1 SV=3
P16471	120.8	125	158.3	13.6	14.5	134.7	14.05	3.26111	9.58719	Prolactin receptor OS=Homo sapiens OX=9606 GN=PRLR PE=1 SV=1
P00338	210.8	217.2	243.5	22.3	24.4	223.833	23.35	3.26093	9.58601	L-lactate dehydrogenase A chain OS=Homo sapiens OX=9606 GN=LDHA PE=1 SV=2
P29317	85	86.4	111.5	10.5	9.2	94.3	9.85	3.25906	9.5736	Ephrin type-A receptor 2 OS=Homo sapiens OX=9606 GN=EPHA2 PE=1 SV=2
P51116	2111.9	1908.2	2450.9	239.4	211.4	2157	225.4	3.25847	9.56965	Fragile X mental retardation syndrome-related protein 2 OS=Homo sapiens OX=9606 GN=FXR2 PE=1 SV=2
Q9H6E4	229.4	211.4	259.6	21.6	27.2	233.467	24.4	3.25826	9.56831	Coiled-coil domain-containing protein 134 OS=Homo sapiens OX=9606 GN=CCDC134 PE=1 SV=1
Q9Y5U9	85.6	88.4	104.3	10.2	9.2	92.7667	9.7	3.25755	9.56357	Immediate early response 3-interacting protein 1 OS=Homo sapiens OX=9606 GN=IER3IP1 PE=1 SV=1
Q9Y6V7	739.4	614.5	834.3	76.8	75.8	729.4	76.3	3.25696	9.55963	Probable ATP-dependent RNA helicase DDX49 OS=Homo sapiens OX=9606 GN=DDX49 PE=1 SV=1
Q9NV88	334.4	308.5	402.8	36.7	36.3	348.567	36.5	3.25547	9.54977	Integrator complex subunit 9 OS=Homo sapiens OX=9606 GN=INTS9 PE=1 SV=2
Q9Y3I0	1839.5	1760.4	2180.7	226.4	177.2	1926.87	201.8	3.25526	9.5484	RNA-splicing ligase RtcB homolog OS=Homo sapiens OX=9606 GN=RTCB PE=1 SV=1
Q9Y6G9	411.2	338.7	486	44.3	42	411.967	43.15	3.2551	9.54732	Cytoplasmic dynein 1 light intermediate chain 1 OS=Homo sapiens OX=9606 GN=DYNC1LI1 PE=1 SV=3
O95639	740.7	641.8	844	79.8	75.7	742.167	77.75	3.25483	9.54555	Cleavage and polyadenylation specificity factor subunit 4 OS=Homo sapiens OX=9606 GN=CPSF4 PE=1 SV=1
P78316	391	257.8	414.9	45.1	29.2	354.567	37.15	3.25462	9.54419	Nucleolar protein 14 OS=Homo sapiens OX=9606 GN=NOP14 PE=1 SV=3
Q13620	687.2	658.1	814.7	84.7	66.2	720	75.45	3.2544	9.54274	Cullin-4B OS=Homo sapiens OX=9606 GN=CUL4B PE=1 SV=4
Q15084	515.3	481.9	620.2	65.6	47.4	539.133	56.5	3.25432	9.54218	Protein disulfide-isomerase A6 OS=Homo sapiens OX=9606 GN=PDIA6 PE=1 SV=1
Q9Y294	187.1	191.7	241.9	24.2	19.2	206.9	21.7	3.25317	9.53456	Histone chaperone ASF1A OS=Homo sapiens OX=9606 GN=ASF1A PE=1 SV=1
Q9BXS6	1414.8	1276.6	1667	167.6	137.2	1452.8	152.4	3.2529	9.53281	Nucleolar and spindle-associated protein 1 OS=Homo sapiens OX=9606 GN=NUSAP1 PE=1 SV=1
Q92989	287.9	266	323	30.2	31.2	292.3	30.7	3.25114	9.52117	Polyribonucleotide 5'-hydroxyl-kinase Clp1 OS=Homo sapiens OX=9606 GN=CLP1 PE=1 SV=1
O43395	1306.2	1181.2	1551	153.1	129.8	1346.13	141.45	3.25046	9.51667	U4/U6 small nuclear ribonucleoprotein Prp3 OS=Homo sapiens OX=9606 GN=PRPF3 PE=1 SV=2
P52435	168.7	165.1	152.9	18.4	15.7	162.233	17.05	3.25023	9.51515	DNA-directed RNA polymerase II subunit RPB11-a OS=Homo sapiens OX=9606 GN=POLR2J PE=1 SV=1
Q86UP3	497.7	409.4	558.3	49.3	53.4	488.467	51.35	3.24982	9.5125	Zinc finger homeobox protein 4 OS=Homo sapiens OX=9606 GN=ZFHX4 PE=1 SV=1
Q6UWL2	33.3	31.2	29.6	0.9	5.7	31.3667	3.3	3.24869	9.50505	Sushi domain-containing protein 1 OS=Homo sapiens OX=9606 GN=SUSD1 PE=1 SV=1
Q96RF0	19.9	14.5	21.2	0.8	3.1	18.5333	1.95	3.24858	9.50427	Sorting nexin-18 OS=Homo sapiens OX=9606 GN=SNX18 PE=1 SV=2
P40937	1160.5	1059.4	1276.7	121.9	123.5	1165.53	122.7	3.24778	9.49905	Replication factor C subunit 5 OS=Homo sapiens OX=9606 GN=RFC5 PE=1 SV=1
Q6RW13	26.7	20.7	28.1	2.3	3	25.1667	2.65	3.24745	9.49686	Type-1 angiotensin II receptor-associated protein OS=Homo sapiens OX=9606 GN=AGTRAP PE=1 SV=1
O95400	694.1	686.8	849.7	81.6	75	743.533	78.3	3.24731	9.49596	CD2 antigen cytoplasmic tail-binding protein 2 OS=Homo sapiens OX=9606 GN=CD2BP2 PE=1 SV=1
Q9UGY1	730.5	729.6	872.4	81.4	82.4	777.5	81.9	3.24691	9.49328	Nucleolar protein 12 OS=Homo sapiens OX=9606 GN=NOL12 PE=1 SV=1
Q14527	370.7	365.7	421.3	42.2	39.2	385.9	40.7	3.24513	9.48157	Helicase-like transcription factor OS=Homo sapiens OX=9606 GN=HLTF PE=1 SV=2
Q9Y4P3	140	133.7	154.3	13.1	17	142.667	15.05	3.24481	9.47951	Transducin beta-like protein 2 OS=Homo sapiens OX=9606 GN=TBL2 PE=1 SV=1
P62847	887.1	739.3	942.4	96.8	84	856.267	90.4	3.24367	9.47198	40S ribosomal protein S24 OS=Homo sapiens OX=9606 GN=RPS24 PE=1 SV=1
P20592	425.4	421.7	491.8	50.9	43.4	446.3	47.15	3.24268	9.46554	Interferon-induced GTP-binding protein Mx2 OS=Homo sapiens OX=9606 GN=MX2 PE=1 SV=1
O95985	74.9	59	87.5	8.5	7.1	73.8	7.8	3.24207	9.46154	DNA topoisomerase 3-beta-1 OS=Homo sapiens OX=9606 GN=TOP3B PE=1 SV=1
P57088	113.3	91.8	125.5	9.9	13.4	110.2	11.65	3.24172	9.45923	Transmembrane protein 33 OS=Homo sapiens OX=9606 GN=TMEM33 PE=1 SV=2
P12755	175.8	139.1	184.4	18.7	16.5	166.433	17.6	3.2413	9.45644	Ski oncogene OS=Homo sapiens OX=9606 GN=SKI PE=1 SV=1
P54920	844.3	978.3	1114.5	100	107.2	979.033	103.6	3.24033	9.45013	Alpha-soluble NSF attachment protein OS=Homo sapiens OX=9606 GN=NAPA PE=1 SV=3
Q15629	19	18	19.7	1.7	2.3	18.9	2	3.24031	9.45	Translocating chain-associated membrane protein 1 OS=Homo sapiens OX=9606 GN=TRAM1 PE=1 SV=3
P29590	276.2	271.4	329.5	29.9	32	292.367	30.95	3.23977	9.44642	Protein PML OS=Homo sapiens OX=9606 GN=PML PE=1 SV=3
Q9BV90	31.4	33.3	34.4	1.9	5.1	33.0333	3.5	3.2385	9.4381	U11/U12 small nuclear ribonucleoprotein 25 kDa protein OS=Homo sapiens OX=9606 GN=SNRNP25 PE=1 SV=1
P14635	143.4	115.7	162.2	15.3	14.5	140.433	14.9	3.2365	9.42506	G2/mitotic-specific cyclin-B1 OS=Homo sapiens OX=9606 GN=CCNB1 PE=1 SV=1
Q8NHM5	247.2	248	283.4	31.9	23.2	259.533	27.55	3.2358	9.42045	Lysine-specific demethylase 2B OS=Homo sapiens OX=9606 GN=KDM2B PE=1 SV=1
Q9H4H8	84.6	77.3	93.7	11.3	6.8	85.2	9.05	3.23486	9.41436	Protein FAM83D OS=Homo sapiens OX=9606 GN=FAM83D PE=1 SV=3
O43237	574.8	479	668.3	68.1	53.9	574.033	61	3.23425	9.41038	Cytoplasmic dynein 1 light intermediate chain 2 OS=Homo sapiens OX=9606 GN=DYNC1LI2 PE=1 SV=1
Q8N201	1403.1	1231.1	1504.9	172.9	120.4	1379.7	146.65	3.23391	9.40811	Integrator complex subunit 1 OS=Homo sapiens OX=9606 GN=INTS1 PE=1 SV=2
Q08380	277.7	270.3	315.2	28.7	32.5	287.733	30.6	3.23313	9.40305	Galectin-3-binding protein OS=Homo sapiens OX=9606 GN=LGALS3BP PE=1 SV=1
Q9H5Z1	252.8	230.5	289.5	27.7	27.1	257.6	27.4	3.23288	9.40146	Probable ATP-dependent RNA helicase DHX35 OS=Homo sapiens OX=9606 GN=DHX35 PE=1 SV=2
Q14554	22.2	22	26.3	2.1	2.9	23.5	2.5	3.23266	9.4	Protein disulfide-isomerase A5 OS=Homo sapiens OX=9606 GN=PDIA5 PE=1 SV=1
Q9H1A4	307.3	273.6	376.3	44.1	23.8	319.067	33.95	3.23237	9.39813	Anaphase-promoting complex subunit 1 OS=Homo sapiens OX=9606 GN=ANAPC1 PE=1 SV=1
Q8NDX5	76	52.3	78.9	8.2	6.5	69.0667	7.35	3.23217	9.39683	Polyhomeotic-like protein 3 OS=Homo sapiens OX=9606 GN=PHC3 PE=1 SV=1
Q5T5X7	77	75.3	93.9	8.8	8.7	82.0667	8.75	3.22944	9.37905	BEN domain-containing protein 3 OS=Homo sapiens OX=9606 GN=BEND3 PE=1 SV=1
P15848	218.8	198.2	266.4	21.2	27.4	227.8	24.3	3.22874	9.37449	Arylsulfatase B OS=Homo sapiens OX=9606 GN=ARSB PE=1 SV=1
P54274	269.7	253.9	306	32.1	27	276.533	29.55	3.22622	9.35815	Telomeric repeat-binding factor 1 OS=Homo sapiens OX=9606 GN=TERF1 PE=1 SV=3
O94762	775.1	725.1	940.4	96.3	77.6	813.533	86.95	3.22594	9.35634	ATP-dependent DNA helicase Q5 OS=Homo sapiens OX=9606 GN=RECQL5 PE=1 SV=2
O00257	149.3	128.3	224.7	19.2	16.6	167.433	17.9	3.22556	9.35382	E3 SUMO-protein ligase CBX4 OS=Homo sapiens OX=9606 GN=CBX4 PE=1 SV=3
Q7Z589	265.1	251.8	293.4	27.5	30.3	270.1	28.9	3.22435	9.34602	BRCA2-interacting transcriptional repressor EMSY OS=Homo sapiens OX=9606 GN=EMSY PE=1 SV=2
Q12874	1374.6	1266.7	1586.6	161	140.6	1409.3	150.8	3.22427	9.34549	Splicing factor 3A subunit 3 OS=Homo sapiens OX=9606 GN=SF3A3 PE=1 SV=1
Q9UHR5	30.1	30.8	30.2	3.3	3.2	30.3667	3.25	3.22398	9.34359	SAP30-binding protein OS=Homo sapiens OX=9606 GN=SAP30BP PE=1 SV=1
Q01954	149.4	131.6	175.9	14.8	17.8	152.3	16.3	3.22397	9.34356	Zinc finger protein basonuclin-1 OS=Homo sapiens OX=9606 GN=BNC1 PE=1 SV=2
Q92575	146.4	117	169.6	18.2	12.7	144.333	15.45	3.22373	9.34196	UBX domain-containing protein 4 OS=Homo sapiens OX=9606 GN=UBXN4 PE=1 SV=2
P43378	440.2	399.6	475.8	53.1	40.8	438.533	46.95	3.22349	9.34043	Tyrosine-protein phosphatase non-receptor type 9 OS=Homo sapiens OX=9606 GN=PTPN9 PE=1 SV=1
P14373	56.8	55.7	64	8	4.6	58.8333	6.3	3.22321	9.33862	Zinc finger protein RFP OS=Homo sapiens OX=9606 GN=TRIM27 PE=1 SV=1
Q99623	69.4	71.4	85.7	7.3	8.9	75.5	8.1	3.22048	9.32099	Prohibitin-2 OS=Homo sapiens OX=9606 GN=PHB2 PE=1 SV=2
P11171	28.7	19.8	36.7	1.1	5	28.4	3.05	3.21901	9.31148	Protein 4.1 OS=Homo sapiens OX=9606 GN=EPB41 PE=1 SV=4
P53350	1150.5	1003.2	1339.9	132	118.8	1164.53	125.4	3.21514	9.28655	Serine/threonine-protein kinase PLK1 OS=Homo sapiens OX=9606 GN=PLK1 PE=1 SV=1
Q9NPG3	237.5	187.3	243.1	27.4	20.6	222.633	24	3.21356	9.27639	Ubinuclein-1 OS=Homo sapiens OX=9606 GN=UBN1 PE=1 SV=2
Q13085	576.9	590.2	665.4	70.3	61.4	610.833	65.85	3.21352	9.27613	Acetyl-CoA carboxylase 1 OS=Homo sapiens OX=9606 GN=ACACA PE=1 SV=2
Q8IWJ2	111.8	111.6	149.5	10.5	16.3	124.3	13.4	3.21352	9.27612	GRIP and coiled-coil domain-containing protein 2 OS=Homo sapiens OX=9606 GN=GCC2 PE=1 SV=4
Q9GZS3	138.7	141.8	141.2	14	16.4	140.567	15.2	3.20911	9.24781	WD repeat-containing protein 61 OS=Homo sapiens OX=9606 GN=WDR61 PE=1 SV=1
Q8WVQ1	140.9	140.2	164	15.9	16.2	148.367	16.05	3.20852	9.24403	Soluble calcium-activated nucleotidase 1 OS=Homo sapiens OX=9606 GN=CANT1 PE=1 SV=1
Q9HCU5	332	307.3	375.7	37.5	35.9	338.333	36.7	3.20459	9.21889	Prolactin regulatory element-binding protein OS=Homo sapiens OX=9606 GN=PREB PE=1 SV=2
Q96CW1	848.6	736.3	958.7	93.5	90.8	847.867	92.15	3.20178	9.20094	AP-2 complex subunit mu OS=Homo sapiens OX=9606 GN=AP2M1 PE=1 SV=2
O60315	696.4	597.1	721.9	81.8	64.6	671.8	73.2	3.19812	9.1776	Zinc finger E-box-binding homeobox 2 OS=Homo sapiens OX=9606 GN=ZEB2 PE=1 SV=1
Q9Y256	131.3	139.5	168.3	18.7	13.2	146.367	15.95	3.19796	9.17659	CAAX prenyl protease 2 OS=Homo sapiens OX=9606 GN=RCE1 PE=1 SV=1
Q8NHQ9	1096.5	1027.7	1328	131.5	119.3	1150.73	125.4	3.19794	9.1765	ATP-dependent RNA helicase DDX55 OS=Homo sapiens OX=9606 GN=DDX55 PE=1 SV=3
Q12981	239.9	244.9	275.8	27.3	28	253.533	27.65	3.19682	9.16938	Vesicle transport protein SEC20 OS=Homo sapiens OX=9606 GN=BNIP1 PE=1 SV=3
P78563	107.9	113.6	116.6	10.8	13.8	112.7	12.3	3.19576	9.1626	Double-stranded RNA-specific editase 1 OS=Homo sapiens OX=9606 GN=ADARB1 PE=1 SV=1
Q9P035	74.1	77	105.9	9.8	8.9	85.6667	9.35	3.1957	9.16221	Very-long-chain (3R)-3-hydroxyacyl-CoA dehydratase 3 OS=Homo sapiens OX=9606 GN=HACD3 PE=1 SV=2
O94913	968.6	914.6	1114.2	113.5	104.6	999.133	109.05	3.19569	9.16216	Pre-mRNA cleavage complex 2 protein Pcf11 OS=Homo sapiens OX=9606 GN=PCF11 PE=1 SV=3
P18074	786.8	738.7	862.7	92.3	81.5	796.067	86.9	3.19546	9.16072	General transcription and DNA repair factor IIH helicase subunit XPD OS=Homo sapiens OX=9606 GN=ERCC2 PE=1 SV=1
Q9BVK6	315.3	333.3	382.4	33.3	41.8	343.667	37.55	3.19413	9.15224	Transmembrane emp24 domain-containing protein 9 OS=Homo sapiens OX=9606 GN=TMED9 PE=1 SV=2
Q02447	36.8	37.6	45	5.2	3.5	39.8	4.35	3.19368	9.14943	Transcription factor Sp3 OS=Homo sapiens OX=9606 GN=SP3 PE=1 SV=3
Q96F86	432.8	382.4	543.3	46.7	52.3	452.833	49.5	3.19348	9.14815	Enhancer of mRNA-decapping protein 3 OS=Homo sapiens OX=9606 GN=EDC3 PE=1 SV=1
Q9Y2F5	221.5	186.8	246.7	27.9	19.9	218.333	23.9	3.19145	9.13529	Little elongation complex subunit 1 OS=Homo sapiens OX=9606 GN=ICE1 PE=1 SV=5
Q9UL25	231.7	162.2	311.5	31.8	19.7	235.133	25.75	3.19083	9.13139	Ras-related protein Rab-21 OS=Homo sapiens OX=9606 GN=RAB21 PE=1 SV=3
P60763	86.4	91.8	106.5	9.8	11	94.9	10.4	3.18982	9.125	Ras-related C3 botulinum toxin substrate 3 OS=Homo sapiens OX=9606 GN=RAC3 PE=1 SV=1
Q92547	244.2	210.7	264.1	24.6	28	239.667	26.3	3.18789	9.1128	DNA topoisomerase 2-binding protein 1 OS=Homo sapiens OX=9606 GN=TOPBP1 PE=1 SV=3
Q96QE3	1184	1075.1	1403.9	147.4	120.8	1221	134.1	3.18668	9.10515	ATPase family AAA domain-containing protein 5 OS=Homo sapiens OX=9606 GN=ATAD5 PE=1 SV=4
O43493	1126.1	1135.8	1341.9	123.5	140.5	1201.27	132	3.18595	9.10051	Trans-Golgi network integral membrane protein 2 OS=Homo sapiens OX=9606 GN=TGOLN2 PE=1 SV=4
Q92917	80	63.5	114.4	9.8	9.1	85.9667	9.45	3.18539	9.097	G-patch domain and KOW motifs-containing protein OS=Homo sapiens OX=9606 GN=GPKOW PE=1 SV=2
Q5VT25	137.2	127.2	154	14.3	16.4	139.467	15.35	3.18361	9.08578	Serine/threonine-protein kinase MRCK alpha OS=Homo sapiens OX=9606 GN=CDC42BPA PE=1 SV=1
P49757	108.8	115.7	140.5	16	10.8	121.667	13.4	3.18263	9.0796	Protein numb homolog OS=Homo sapiens OX=9606 GN=NUMB PE=1 SV=2
O15160	327.7	340.8	401.8	41.3	37.3	356.767	39.3	3.18238	9.07803	DNA-directed RNA polymerases I and III subunit RPAC1 OS=Homo sapiens OX=9606 GN=POLR1C PE=1 SV=1
O15230	308	271.9	338.9	38.4	29.1	306.267	33.75	3.18183	9.07457	Laminin subunit alpha-5 OS=Homo sapiens OX=9606 GN=LAMA5 PE=1 SV=8
Q8NBI6	255.8	259.4	315.8	29.1	32	277	30.55	3.18064	9.0671	Xyloside xylosyltransferase 1 OS=Homo sapiens OX=9606 GN=XXYLT1 PE=1 SV=1
O60318	461.7	450	524.2	55.8	49.8	478.633	52.8	3.18031	9.06503	Germinal-center associated nuclear protein OS=Homo sapiens OX=9606 GN=MCM3AP PE=1 SV=2
P05496	74.3	46.8	69.2	8.6	5.4	63.4333	7	3.17981	9.0619	ATP synthase F(0) complex subunit C1, mitochondrial OS=Homo sapiens OX=9606 GN=ATP5MC1 PE=1 SV=2
Q9HAF1	334.2	326.2	372.4	37.6	38.5	344.267	38.05	3.17756	9.04774	Chromatin modification-related protein MEAF6 OS=Homo sapiens OX=9606 GN=MEAF6 PE=1 SV=1
Q9P1Q0	222.5	233.3	279.3	29.9	24.3	245.033	27.1	3.17661	9.04182	Vacuolar protein sorting-associated protein 54 OS=Homo sapiens OX=9606 GN=VPS54 PE=1 SV=2
Q6UXD5	100.5	99.2	112	7.6	15.4	103.9	11.5	3.17549	9.03478	Seizure 6-like protein 2 OS=Homo sapiens OX=9606 GN=SEZ6L2 PE=1 SV=2
Q9Y520	4177.7	3621.5	4714.3	524.6	399	4171.17	461.8	3.17511	9.03241	Protein PRRC2C OS=Homo sapiens OX=9606 GN=PRRC2C PE=1 SV=4
Q14738	90.2	97	117.5	11.3	11.2	101.567	11.25	3.17443	9.02815	Serine/threonine-protein phosphatase 2A 56 kDa regulatory subunit delta isoform OS=Homo sapiens OX=9606 GN=PPP2R5D PE=1 SV=1
Q9NP72	731.7	697.5	837.6	96.7	70.8	755.6	83.75	3.17346	9.02209	Ras-related protein Rab-18 OS=Homo sapiens OX=9606 GN=RAB18 PE=1 SV=1
P17096	1296.3	1065.1	1349.4	141.2	133.4	1236.93	137.3	3.17136	9.00898	High mobility group protein HMG-I/HMG-Y OS=Homo sapiens OX=9606 GN=HMGA1 PE=1 SV=3
Q9H579	64.4	58.2	69.1	10.4	3.8	63.9	7.1	3.16993	9	Protein MROH8 OS=Homo sapiens OX=9606 GN=MROH8 PE=2 SV=2
P06753	31	29.6	32.5	3.5	3.4	31.0333	3.45	3.16915	8.99517	Tropomyosin alpha-3 chain OS=Homo sapiens OX=9606 GN=TPM3 PE=1 SV=2
P17544	162.9	142	188.2	21.4	15.2	164.367	18.3	3.167	8.98179	Cyclic AMP-dependent transcription factor ATF-7 OS=Homo sapiens OX=9606 GN=ATF7 PE=1 SV=2
Q6P4E1	27.4	28.2	33.3	2.4	4.2	29.6333	3.3	3.16668	8.9798	Protein GOLM2 OS=Homo sapiens OX=9606 GN=GOLM2 PE=1 SV=2
Q9Y266	27	22.1	31.7	2.8	3.2	26.9333	3	3.16636	8.97778	Nuclear migration protein nudC OS=Homo sapiens OX=9606 GN=NUDC PE=1 SV=1
Q562R1	105.4	101.9	135.9	15.2	10.3	114.4	12.75	3.16552	8.97255	Beta-actin-like protein 2 OS=Homo sapiens OX=9606 GN=ACTBL2 PE=1 SV=2
Q8WXF1	672.2	631	775.7	82.5	72	692.967	77.25	3.16518	8.97044	Paraspeckle component 1 OS=Homo sapiens OX=9606 GN=PSPC1 PE=1 SV=1
Q8WUA4	578.7	529.6	663.4	75	56.8	590.567	65.9	3.16375	8.96156	General transcription factor 3C polypeptide 2 OS=Homo sapiens OX=9606 GN=GTF3C2 PE=1 SV=2
P49005	101.3	85.2	99.7	9.6	11.7	95.4	10.65	3.16314	8.95775	DNA polymerase delta subunit 2 OS=Homo sapiens OX=9606 GN=POLD2 PE=1 SV=1
P52756	1317.7	1200.6	1573.1	146.9	158	1363.8	152.45	3.16122	8.94588	RNA-binding protein 5 OS=Homo sapiens OX=9606 GN=RBM5 PE=1 SV=2
Q9Y2K7	924	847.9	1038.2	104.7	105	936.7	104.85	3.15926	8.93371	Lysine-specific demethylase 2A OS=Homo sapiens OX=9606 GN=KDM2A PE=1 SV=3
Q3ZCQ8	9.9	7.3	9.6	1.9	0.1	8.93333	1	3.1592	8.93333	Mitochondrial import inner membrane translocase subunit TIM50 OS=Homo sapiens OX=9606 GN=TIMM50 PE=1 SV=2
Q5VWJ9	43	34.9	41.1	4.3	4.6	39.6667	4.45	3.15605	8.91386	Sorting nexin-30 OS=Homo sapiens OX=9606 GN=SNX30 PE=1 SV=1
Q15554	766.4	749	896.5	96.3	84.2	803.967	90.25	3.15514	8.90822	Telomeric repeat-binding factor 2 OS=Homo sapiens OX=9606 GN=TERF2 PE=1 SV=3
Q9Y5S2	150.2	127.1	164.9	18.2	14.9	147.4	16.55	3.15483	8.90634	Serine/threonine-protein kinase MRCK beta OS=Homo sapiens OX=9606 GN=CDC42BPB PE=1 SV=2
P83876	308.9	269.5	347.4	33.4	35.9	308.6	34.65	3.15481	8.9062	Thioredoxin-like protein 4A OS=Homo sapiens OX=9606 GN=TXNL4A PE=1 SV=1
P62310	19.3	15.4	21.4	2.7	1.5	18.7	2.1	3.15458	8.90476	U6 snRNA-associated Sm-like protein LSm3 OS=Homo sapiens OX=9606 GN=LSM3 PE=1 SV=2
Q15785	39.5	36.5	45.5	6	3.1	40.5	4.55	3.15398	8.9011	Mitochondrial import receptor subunit TOM34 OS=Homo sapiens OX=9606 GN=TOMM34 PE=1 SV=2
O00622	95.5	98.6	105.7	12.2	10.3	99.9333	11.25	3.15104	8.88296	CCN family member 1 OS=Homo sapiens OX=9606 GN=CCN1 PE=1 SV=1
Q86SQ0	1297.3	1257.8	1455.5	163.7	137.7	1336.87	150.7	3.1491	8.87105	Pleckstrin homology-like domain family B member 2 OS=Homo sapiens OX=9606 GN=PHLDB2 PE=1 SV=2
Q86UL3	50.9	51.5	59.9	5.5	6.7	54.1	6.1	3.14875	8.86885	Glycerol-3-phosphate acyltransferase 4 OS=Homo sapiens OX=9606 GN=GPAT4 PE=1 SV=1
O60287	3078.6	2895.1	3647	376.9	347.8	3206.9	362.35	3.14572	8.85028	Nucleolar pre-ribosomal-associated protein 1 OS=Homo sapiens OX=9606 GN=URB1 PE=1 SV=4
O75165	1173.8	1174	1455.6	147.6	138.9	1267.8	143.25	3.14572	8.85026	DnaJ homolog subfamily C member 13 OS=Homo sapiens OX=9606 GN=DNAJC13 PE=1 SV=5
P08708	911.2	794.5	983.7	119.3	83.4	896.467	101.35	3.1449	8.84526	40S ribosomal protein S17 OS=Homo sapiens OX=9606 GN=RPS17 PE=1 SV=2
Q9UI30	88.6	93.6	105.6	11.1	10.6	95.9333	10.85	3.14434	8.84178	Multifunctional methyltransferase subunit TRM112-like protein OS=Homo sapiens OX=9606 GN=TRMT112 PE=1 SV=1
Q53EP0	111.5	121.5	129	13.7	13.6	120.667	13.65	3.14405	8.84005	Fibronectin type III domain-containing protein 3B OS=Homo sapiens OX=9606 GN=FNDC3B PE=1 SV=2
P07199	699.4	614.9	806.1	87.6	72.4	706.8	80	3.14323	8.835	Major centromere autoantigen B OS=Homo sapiens OX=9606 GN=CENPB PE=1 SV=2
O75448	957.5	836.4	1093.7	121.7	96.3	962.533	109	3.14251	8.83058	Mediator of RNA polymerase II transcription subunit 24 OS=Homo sapiens OX=9606 GN=MED24 PE=1 SV=1
Q9H853	155.2	157.2	193.5	22	16.2	168.633	19.1	3.14225	8.82897	Putative tubulin-like protein alpha-4B OS=Homo sapiens OX=9606 GN=TUBA4B PE=5 SV=2
Q8N1B4	440.8	380.2	439.1	55.8	39.4	420.033	47.6	3.14147	8.82423	Vacuolar protein sorting-associated protein 52 homolog OS=Homo sapiens OX=9606 GN=VPS52 PE=1 SV=1
P56589	112.3	90.8	118.5	11.9	12.4	107.2	12.15	3.14128	8.82305	Peroxisomal biogenesis factor 3 OS=Homo sapiens OX=9606 GN=PEX3 PE=1 SV=1
Q92499	2178.5	2045.2	2601.3	281.8	233.9	2275	257.85	3.14126	8.82296	ATP-dependent RNA helicase DDX1 OS=Homo sapiens OX=9606 GN=DDX1 PE=1 SV=2
Q14191	578.2	553.7	649.4	66.7	67.9	593.767	67.3	3.14122	8.82268	Werner syndrome ATP-dependent helicase OS=Homo sapiens OX=9606 GN=WRN PE=1 SV=2
Q14562	1641.9	1591.4	1888.9	217.6	169.5	1707.4	193.55	3.14102	8.82149	ATP-dependent RNA helicase DHX8 OS=Homo sapiens OX=9606 GN=DHX8 PE=1 SV=1
Q9NTI5	1484.1	1287.2	1599.2	183.5	146.8	1456.83	165.15	3.14099	8.82127	Sister chromatid cohesion protein PDS5 homolog B OS=Homo sapiens OX=9606 GN=PDS5B PE=1 SV=1
Q99880	37.4	34	43.7	2.5	6.2	38.3667	4.35	3.14077	8.81992	Histone H2B type 1-L OS=Homo sapiens OX=9606 GN=H2BC13 PE=1 SV=3
P36507	43.4	34.6	43.7	5.7	3.5	40.5667	4.6	3.14059	8.81884	Dual specificity mitogen-activated protein kinase kinase 2 OS=Homo sapiens OX=9606 GN=MAP2K2 PE=1 SV=1
Q9UMX5	46.6	60	64	5.2	7.7	56.8667	6.45	3.14021	8.81654	Neudesin OS=Homo sapiens OX=9606 GN=NENF PE=1 SV=1
Q6SPF0	233.5	195.5	237.3	27.6	22.8	222.1	25.2	3.13971	8.81349	Atherin OS=Homo sapiens OX=9606 GN=SAMD1 PE=1 SV=1
P55145	226.6	244.8	273.9	26.4	30	248.433	28.2	3.13909	8.80969	Mesencephalic astrocyte-derived neurotrophic factor OS=Homo sapiens OX=9606 GN=MANF PE=1 SV=3
Q96L91	1065.6	895.5	1105.2	131.4	100.7	1022.1	116.05	3.13872	8.80741	E1A-binding protein p400 OS=Homo sapiens OX=9606 GN=EP400 PE=1 SV=4
Q9H9Y6	665.4	625.3	811.1	79.8	79.3	700.6	79.55	3.13866	8.80704	DNA-directed RNA polymerase I subunit RPA2 OS=Homo sapiens OX=9606 GN=POLR1B PE=1 SV=2
Q13111	1753.4	1574.2	1852	210.8	181.3	1726.53	196.05	3.13858	8.8066	Chromatin assembly factor 1 subunit A OS=Homo sapiens OX=9606 GN=CHAF1A PE=1 SV=3
P85037	138.9	142.1	168	15.1	18.9	149.667	17	3.13815	8.80392	Forkhead box protein K1 OS=Homo sapiens OX=9606 GN=FOXK1 PE=1 SV=1
O14569	77.2	67	76.3	8.6	8.1	73.5	8.35	3.1379	8.8024	Cytochrome b561 domain-containing protein 2 OS=Homo sapiens OX=9606 GN=CYB561D2 PE=1 SV=1
O60831	356.2	371.8	443.9	41.7	47.1	390.633	44.4	3.13718	8.79805	PRA1 family protein 2 OS=Homo sapiens OX=9606 GN=PRAF2 PE=1 SV=1
P35241	59	46.7	69.8	5.6	7.7	58.5	6.65	3.13701	8.79699	Radixin OS=Homo sapiens OX=9606 GN=RDX PE=1 SV=1
Q9NXX6	169.5	111.9	197.5	18.9	17.4	159.633	18.15	3.13672	8.79522	Non-structural maintenance of chromosomes element 4 homolog A OS=Homo sapiens OX=9606 GN=NSMCE4A PE=1 SV=2
Q16576	199.9	171.7	194.2	25.6	17.4	188.6	21.5	3.13292	8.77209	Histone-binding protein RBBP7 OS=Homo sapiens OX=9606 GN=RBBP7 PE=1 SV=1
Q12769	468.7	459.3	520.7	64.7	45.4	482.9	55.05	3.13291	8.77203	Nuclear pore complex protein Nup160 OS=Homo sapiens OX=9606 GN=NUP160 PE=1 SV=3
P21964	204.9	173.8	201.4	18.8	25.3	193.367	22.05	3.13249	8.76946	Catechol O-methyltransferase OS=Homo sapiens OX=9606 GN=COMT PE=1 SV=2
Q969N2	153.4	144.3	178.4	18.4	17.8	158.7	18.1	3.13224	8.76796	GPI transamidase component PIG-T OS=Homo sapiens OX=9606 GN=PIGT PE=1 SV=1
A0AVF1	43.9	45.4	61.7	5.5	6	50.3333	5.75	3.12988	8.75362	Intraflagellar transport protein 56 OS=Homo sapiens OX=9606 GN=TTC26 PE=2 SV=1
Q9NPA2	99.6	76.8	106.7	13.8	7.8	94.3667	10.8	3.12725	8.73765	Matrix metalloproteinase-25 OS=Homo sapiens OX=9606 GN=MMP25 PE=1 SV=1
P0CV99	127.2	111.4	128.2	17.1	10.9	122.267	14	3.12653	8.73333	Testis-specific Y-encoded protein 4 OS=Homo sapiens OX=9606 GN=TSPY4 PE=3 SV=1
P49959	829.3	767.2	889.4	109.1	80.8	828.633	94.95	3.12549	8.72705	Double-strand break repair protein MRE11 OS=Homo sapiens OX=9606 GN=MRE11 PE=1 SV=3
Q14202	245.1	215.1	282.9	27.9	28.9	247.7	28.4	3.12463	8.72183	Zinc finger MYM-type protein 3 OS=Homo sapiens OX=9606 GN=ZMYM3 PE=1 SV=2
O75446	40.4	33.9	53.9	5.6	4.2	42.7333	4.9	3.12451	8.72109	Histone deacetylase complex subunit SAP30 OS=Homo sapiens OX=9606 GN=SAP30 PE=1 SV=1
P07355	1794.5	1744.9	2233.4	219.5	222.2	1924.27	220.85	3.12317	8.713	Annexin A2 OS=Homo sapiens OX=9606 GN=ANXA2 PE=1 SV=2
Q9NS91	711	631.6	782.2	92	70.8	708.267	81.4	3.12119	8.70106	E3 ubiquitin-protein ligase RAD18 OS=Homo sapiens OX=9606 GN=RAD18 PE=1 SV=2
Q13105	21.8	52.5	35.2	4.2	4.2	36.5	4.2	3.11944	8.69048	Zinc finger and BTB domain-containing protein 17 OS=Homo sapiens OX=9606 GN=ZBTB17 PE=1 SV=3
Q15326	139.7	122.6	146.4	18.1	13.3	136.233	15.7	3.11724	8.67728	Zinc finger MYND domain-containing protein 11 OS=Homo sapiens OX=9606 GN=ZMYND11 PE=1 SV=2
P40855	93.9	98.8	109.2	11.4	11.8	100.633	11.6	3.11691	8.67529	Peroxisomal biogenesis factor 19 OS=Homo sapiens OX=9606 GN=PEX19 PE=1 SV=1
O15400	196.1	190.5	219.4	21.8	24.8	202	23.3	3.11595	8.66953	Syntaxin-7 OS=Homo sapiens OX=9606 GN=STX7 PE=1 SV=4
Q9BQ75	525.1	443.8	599.2	66.9	53.7	522.7	60.3	3.11575	8.66833	Protein CMSS1 OS=Homo sapiens OX=9606 GN=CMSS1 PE=1 SV=2
Q12904	225.6	222	281.8	25.7	30.4	243.133	28.05	3.11568	8.66786	Aminoacyl tRNA synthase complex-interacting multifunctional protein 1 OS=Homo sapiens OX=9606 GN=AIMP1 PE=1 SV=2
Q8NB91	53	60.5	62	8.2	5.3	58.5	6.75	3.11548	8.66667	Fanconi anemia group B protein OS=Homo sapiens OX=9606 GN=FANCB PE=1 SV=1
Q8WU76	99.9	81.9	105.4	12.7	9.4	95.7333	11.05	3.11497	8.66365	Sec1 family domain-containing protein 2 OS=Homo sapiens OX=9606 GN=SCFD2 PE=1 SV=2
Q8IY18	1009	899.7	1148.4	128.8	106.5	1019.03	117.65	3.11463	8.66157	Structural maintenance of chromosomes protein 5 OS=Homo sapiens OX=9606 GN=SMC5 PE=1 SV=2
Q96H22	185.5	177.4	229.4	24.4	21.2	197.433	22.8	3.11426	8.65936	Centromere protein N OS=Homo sapiens OX=9606 GN=CENPN PE=1 SV=2
Q9H2U1	1148.8	1151	1404.7	151.6	134.1	1234.83	142.85	3.11174	8.64427	ATP-dependent DNA/RNA helicase DHX36 OS=Homo sapiens OX=9606 GN=DHX36 PE=1 SV=2
Q14865	744.3	770.6	899.5	94.8	91.6	804.8	93.2	3.11023	8.63519	AT-rich interactive domain-containing protein 5B OS=Homo sapiens OX=9606 GN=ARID5B PE=1 SV=3
Q9BXP5	2169.8	2048.1	2495.1	274.5	243.8	2237.67	259.15	3.11014	8.63464	Serrate RNA effector molecule homolog OS=Homo sapiens OX=9606 GN=SRRT PE=1 SV=1
O14617	319.7	275.1	319.6	37.6	33.1	304.8	35.35	3.10808	8.62235	AP-3 complex subunit delta-1 OS=Homo sapiens OX=9606 GN=AP3D1 PE=1 SV=1
P05026	60.4	54.8	69.6	7.6	6.7	61.6	7.15	3.10692	8.61538	Sodium/potassium-transporting ATPase subunit beta-1 OS=Homo sapiens OX=9606 GN=ATP1B1 PE=1 SV=1
Q9NSC5	34.6	43	60.6	4.6	6.1	46.0667	5.35	3.10611	8.61059	Homer protein homolog 3 OS=Homo sapiens OX=9606 GN=HOMER3 PE=1 SV=2
P23588	167.3	138.1	278	27.3	17.9	194.467	22.6	3.10513	8.60472	Eukaryotic translation initiation factor 4B OS=Homo sapiens OX=9606 GN=EIF4B PE=1 SV=2
Q9Y2D5	977.5	763.6	1153.6	134.8	90.1	964.9	112.45	3.1011	8.5807	A-kinase anchor protein 2 OS=Homo sapiens OX=9606 GN=AKAP2 PE=1 SV=3
Q9NVM6	61.8	70.5	83.9	9	7.8	72.0667	8.4	3.10087	8.57937	DnaJ homolog subfamily C member 17 OS=Homo sapiens OX=9606 GN=DNAJC17 PE=1 SV=1
Q68CZ6	129.5	143.2	156.9	20.3	13.1	143.2	16.7	3.10011	8.57485	HAUS augmin-like complex subunit 3 OS=Homo sapiens OX=9606 GN=HAUS3 PE=1 SV=1
Q92993	38.9	39.5	50.2	3.9	6.1	42.8667	5	3.09986	8.57333	Histone acetyltransferase KAT5 OS=Homo sapiens OX=9606 GN=KAT5 PE=1 SV=2
P27816	1798.4	1672.5	2059.6	241.5	188.7	1843.5	215.1	3.09937	8.57043	Microtubule-associated protein 4 OS=Homo sapiens OX=9606 GN=MAP4 PE=1 SV=3
Q9NW15	261.4	239.8	301.9	34.9	27.6	267.7	31.25	3.09869	8.5664	Anoctamin-10 OS=Homo sapiens OX=9606 GN=ANO10 PE=1 SV=2
Q9NRX1	190.4	153.7	173.8	23.4	17	172.633	20.2	3.09528	8.5462	RNA-binding protein PNO1 OS=Homo sapiens OX=9606 GN=PNO1 PE=1 SV=1
Q9NQV6	68	57.6	83.3	8	8.3	69.6333	8.15	3.09491	8.54397	PR domain zinc finger protein 10 OS=Homo sapiens OX=9606 GN=PRDM10 PE=1 SV=3
Q96ES7	183.2	158.6	180.8	21.7	19.1	174.2	20.4	3.0941	8.53922	SAGA-associated factor 29 OS=Homo sapiens OX=9606 GN=SGF29 PE=1 SV=1
Q14204	10673.7	8701	12005.5	1325.9	1130.2	10460.1	1228.05	3.09045	8.51762	Cytoplasmic dynein 1 heavy chain 1 OS=Homo sapiens OX=9606 GN=DYNC1H1 PE=1 SV=5
P54619	16.8	12.3	15.6	1.2	2.3	14.9	1.75	3.08989	8.51429	5'-AMP-activated protein kinase subunit gamma-1 OS=Homo sapiens OX=9606 GN=PRKAG1 PE=1 SV=1
P15927	105.3	98.4	101.5	13.9	10	101.733	11.95	3.08971	8.51325	Replication protein A 32 kDa subunit OS=Homo sapiens OX=9606 GN=RPA2 PE=1 SV=1
Q9BZG1	154.6	153.2	180	19.5	18.7	162.6	19.1	3.08968	8.51309	Ras-related protein Rab-34 OS=Homo sapiens OX=9606 GN=RAB34 PE=1 SV=1
O95926	289.2	280.2	357.1	38.5	34.1	308.833	36.3	3.08879	8.50781	Pre-mRNA-splicing factor SYF2 OS=Homo sapiens OX=9606 GN=SYF2 PE=1 SV=1
Q8IWC1	131.9	111.4	177.6	18.6	14.4	140.3	16.5	3.08798	8.50303	MAP7 domain-containing protein 3 OS=Homo sapiens OX=9606 GN=MAP7D3 PE=1 SV=2
Q9BTC8	356.2	317.1	382.1	41.6	41.2	351.8	41.4	3.08705	8.49758	Metastasis-associated protein MTA3 OS=Homo sapiens OX=9606 GN=MTA3 PE=1 SV=2
Q15365	1042.4	898.4	1138.4	140.9	100.7	1026.4	120.8	3.0869	8.49669	Poly(rC)-binding protein 1 OS=Homo sapiens OX=9606 GN=PCBP1 PE=1 SV=2
Q15800	6.1	24.8	17.5	3.7	0.1	16.1333	1.9	3.08597	8.49123	Methylsterol monooxygenase 1 OS=Homo sapiens OX=9606 GN=MSMO1 PE=1 SV=1
Q6NZ67	58.9	51.2	66.8	7.4	6.5	58.9667	6.95	3.08481	8.48441	Mitotic-spindle organizing protein 2B OS=Homo sapiens OX=9606 GN=MZT2B PE=1 SV=1
Q8N488	33.4	33.6	42.4	4.2	4.4	36.4667	4.3	3.08417	8.48062	RING1 and YY1-binding protein OS=Homo sapiens OX=9606 GN=RYBP PE=1 SV=2
O94813	30.8	28	36.6	1.3	6.2	31.8	3.75	3.08406	8.48	Slit homolog 2 protein OS=Homo sapiens OX=9606 GN=SLIT2 PE=1 SV=1
O14734	90.5	87	132.8	12.6	11.8	103.433	12.2	3.08375	8.47814	Acyl-coenzyme A thioesterase 8 OS=Homo sapiens OX=9606 GN=ACOT8 PE=1 SV=1
P62913	907	765.4	994	105.9	103.8	888.8	104.85	3.08353	8.47687	60S ribosomal protein L11 OS=Homo sapiens OX=9606 GN=RPL11 PE=1 SV=2
Q8WY36	142.1	142.7	171.6	22.2	13.7	152.133	17.95	3.08328	8.47539	HMG box transcription factor BBX OS=Homo sapiens OX=9606 GN=BBX PE=1 SV=1
P57740	1357.8	1155.9	1446.2	182.1	129.5	1319.97	155.8	3.08273	8.47219	Nuclear pore complex protein Nup107 OS=Homo sapiens OX=9606 GN=NUP107 PE=1 SV=1
Q15907	498.8	506.8	611.9	70.1	57.2	539.167	63.65	3.0825	8.4708	Ras-related protein Rab-11B OS=Homo sapiens OX=9606 GN=RAB11B PE=1 SV=4
Q93008	35.5	27.1	31.4	3.8	3.6	31.3333	3.7	3.0821	8.46847	Probable ubiquitin carboxyl-terminal hydrolase FAF-X OS=Homo sapiens OX=9606 GN=USP9X PE=1 SV=3
O43759	22.4	15.3	24.5	3.1	1.8	20.7333	2.45	3.0811	8.46259	Synaptogyrin-1 OS=Homo sapiens OX=9606 GN=SYNGR1 PE=1 SV=2
Q9NWV8	65.5	52.3	66.1	9.9	4.6	61.3	7.25	3.07983	8.45517	BRISC and BRCA1-A complex member 1 OS=Homo sapiens OX=9606 GN=BABAM1 PE=1 SV=1
Q96QC0	1393.3	1158.2	1635.4	188.2	142.2	1395.63	165.2	3.07863	8.44814	Serine/threonine-protein phosphatase 1 regulatory subunit 10 OS=Homo sapiens OX=9606 GN=PPP1R10 PE=1 SV=1
Q9P2D1	46.8	57.5	61.6	7.7	5.4	55.3	6.55	3.07771	8.44275	Chromodomain-helicase-DNA-binding protein 7 OS=Homo sapiens OX=9606 GN=CHD7 PE=1 SV=3
Q96P16	114.5	114.2	134.4	16.4	12.3	121.033	14.35	3.07628	8.43438	Regulation of nuclear pre-mRNA domain-containing protein 1A OS=Homo sapiens OX=9606 GN=RPRD1A PE=1 SV=1
P24941	437.2	414	526	54.1	54.8	459.067	54.45	3.0757	8.43098	Cyclin-dependent kinase 2 OS=Homo sapiens OX=9606 GN=CDK2 PE=1 SV=2
Q9NQH7	12.7	11.5	15	1.7	1.4	13.0667	1.55	3.07555	8.43011	Xaa-Pro aminopeptidase 3 OS=Homo sapiens OX=9606 GN=XPNPEP3 PE=1 SV=1
Q96T37	1758.9	1632.4	1924.8	217.7	203.6	1772.03	210.65	3.07249	8.41222	RNA-binding protein 15 OS=Homo sapiens OX=9606 GN=RBM15 PE=1 SV=2
Q92600	59.8	48.2	68.6	8	6	58.8667	7	3.07202	8.40952	CCR4-NOT transcription complex subunit 9 OS=Homo sapiens OX=9606 GN=CNOT9 PE=1 SV=1
Q8NG31	466.5	468.5	531.8	61.6	54.7	488.933	58.15	3.07179	8.40814	Kinetochore scaffold 1 OS=Homo sapiens OX=9606 GN=KNL1 PE=1 SV=3
Q8NHH9	221.5	213	259.1	31.2	23.8	231.2	27.5	3.07164	8.40727	Atlastin-2 OS=Homo sapiens OX=9606 GN=ATL2 PE=1 SV=2
O00592	161.4	173.7	194.3	23.3	18.7	176.467	21	3.07093	8.40317	Podocalyxin OS=Homo sapiens OX=9606 GN=PODXL PE=1 SV=2
Q07666	1489.2	1430.8	1717.6	195.9	172.1	1545.87	184	3.07064	8.40145	KH domain-containing, RNA-binding, signal transduction-associated protein 1 OS=Homo sapiens OX=9606 GN=KHDRBS1 PE=1 SV=1
Q66PJ3	407	457.6	458	56.6	48.4	440.867	52.5	3.06995	8.39746	ADP-ribosylation factor-like protein 6-interacting protein 4 OS=Homo sapiens OX=9606 GN=ARL6IP4 PE=1 SV=2
Q9Y320	125.7	116.8	153.6	20.1	11.4	132.033	15.75	3.06748	8.38307	Thioredoxin-related transmembrane protein 2 OS=Homo sapiens OX=9606 GN=TMX2 PE=1 SV=1
Q8N5A5	459.5	432.9	515.9	63.6	48.4	469.433	56	3.06742	8.38274	Zinc finger CCCH-type with G patch domain-containing protein OS=Homo sapiens OX=9606 GN=ZGPAT PE=1 SV=3
P23396	2895.4	2659.1	3359.5	377.6	331.5	2971.33	354.55	3.06705	8.38058	40S ribosomal protein S3 OS=Homo sapiens OX=9606 GN=RPS3 PE=1 SV=2
Q9BZ95	324.4	264	329	40.1	32.9	305.8	36.5	3.06662	8.37808	Histone-lysine N-methyltransferase NSD3 OS=Homo sapiens OX=9606 GN=NSD3 PE=1 SV=1
Q9H501	1407.6	1234.6	1590.7	182.1	154.8	1410.97	168.45	3.06629	8.37617	ESF1 homolog OS=Homo sapiens OX=9606 GN=ESF1 PE=1 SV=1
Q9BX40	739.5	716.1	841	96.9	86.2	765.533	91.55	3.06383	8.36192	Protein LSM14 homolog B OS=Homo sapiens OX=9606 GN=LSM14B PE=1 SV=1
Q9HBE1	164.1	161.6	192.9	20.8	20.6	172.867	20.7	3.06196	8.35105	POZ-, AT hook-, and zinc finger-containing protein 1 OS=Homo sapiens OX=9606 GN=PATZ1 PE=1 SV=1
P09972	99.3	88.2	96.8	11.4	11.3	94.7667	11.35	3.06169	8.34949	Fructose-bisphosphate aldolase C OS=Homo sapiens OX=9606 GN=ALDOC PE=1 SV=2
O75122	272.2	217.8	321.5	35.3	29.5	270.5	32.4	3.06156	8.34877	CLIP-associating protein 2 OS=Homo sapiens OX=9606 GN=CLASP2 PE=1 SV=3
P51610	1822.2	1609.2	2049.2	251.6	186.1	1826.87	218.85	3.06136	8.34757	Host cell factor 1 OS=Homo sapiens OX=9606 GN=HCFC1 PE=1 SV=2
Q13765	79.2	67.2	82.9	9.4	9	76.4333	9.2	3.0545	8.30797	Nascent polypeptide-associated complex subunit alpha OS=Homo sapiens OX=9606 GN=NACA PE=1 SV=1
Q9NXZ1	38.3	42.6	49.9	3.1	7.4	43.6	5.25	3.05394	8.30476	Sarcoma antigen 1 OS=Homo sapiens OX=9606 GN=SAGE1 PE=1 SV=2
O75915	182.4	166.4	200.2	26.2	17.9	183	22.05	3.05299	8.29932	PRA1 family protein 3 OS=Homo sapiens OX=9606 GN=ARL6IP5 PE=1 SV=1
Q8NB90	205	189.2	230.3	28.5	21.7	208.167	25.1	3.05198	8.29349	ATPase family protein 2 homolog OS=Homo sapiens OX=9606 GN=SPATA5 PE=1 SV=3
Q9NS86	37.3	38.7	48.3	6	4	41.4333	5	3.05079	8.28667	LanC-like protein 2 OS=Homo sapiens OX=9606 GN=LANCL2 PE=1 SV=1
Q5T280	471.5	414.7	492.1	57.5	53.5	459.433	55.5	3.0493	8.27808	Putative methyltransferase C9orf114 OS=Homo sapiens OX=9606 GN=SPOUT1 PE=1 SV=3
Q658Y4	207.3	202	233.3	26.8	25	214.2	25.9	3.04793	8.27027	Protein FAM91A1 OS=Homo sapiens OX=9606 GN=FAM91A1 PE=1 SV=3
O95831	36.7	33.5	43.9	4.8	4.4	38.0333	4.6	3.04756	8.26812	Apoptosis-inducing factor 1, mitochondrial OS=Homo sapiens OX=9606 GN=AIFM1 PE=1 SV=1
Q29RF7	2407.5	2099.3	2555.9	328.6	240.9	2354.23	284.75	3.04749	8.26772	Sister chromatid cohesion protein PDS5 homolog A OS=Homo sapiens OX=9606 GN=PDS5A PE=1 SV=1
Q9NU22	5297.2	4676.9	6058.1	729.7	564.3	5344.07	647	3.0461	8.25976	Midasin OS=Homo sapiens OX=9606 GN=MDN1 PE=1 SV=2
Q13356	431.1	369.1	477.8	59	44.2	426	51.6	3.04541	8.25581	RING-type E3 ubiquitin-protein ligase PPIL2 OS=Homo sapiens OX=9606 GN=PPIL2 PE=1 SV=1
P53680	389.8	403	447.2	53.4	46.8	413.333	50.1	3.04442	8.25017	AP-2 complex subunit sigma OS=Homo sapiens OX=9606 GN=AP2S1 PE=1 SV=2
Q9BRJ7	50.8	48.5	62.8	4.3	8.8	54.0333	6.55	3.04428	8.24936	Tudor-interacting repair regulator protein OS=Homo sapiens OX=9606 GN=NUDT16L1 PE=1 SV=1
Q9H6R0	430.7	404.8	531	55.8	54.7	455.5	55.25	3.0434	8.24434	ATP-dependent RNA helicase DHX33 OS=Homo sapiens OX=9606 GN=DHX33 PE=1 SV=2
Q9HBM0	31.2	40.9	33	5.4	3.1	35.0333	4.25	3.04319	8.24314	Vezatin OS=Homo sapiens OX=9606 GN=VEZT PE=1 SV=3
P0DMV8	692.3	595	757.7	89.3	76.2	681.667	82.75	3.04224	8.23766	Heat shock 70 kDa protein 1A OS=Homo sapiens OX=9606 GN=HSPA1A PE=1 SV=1
P23497	141	122.1	160.7	17.5	16.8	141.267	17.15	3.04214	8.23712	Nuclear autoantigen Sp-100 OS=Homo sapiens OX=9606 GN=SP100 PE=1 SV=3
P49760	87.3	91	106.9	12.6	10.5	95.0667	11.55	3.04105	8.23088	Dual specificity protein kinase CLK2 OS=Homo sapiens OX=9606 GN=CLK2 PE=1 SV=1
O75586	164.1	130.4	199.1	20.5	19.5	164.533	20	3.04031	8.22667	Mediator of RNA polymerase II transcription subunit 6 OS=Homo sapiens OX=9606 GN=MED6 PE=1 SV=2
P21127	1397.6	1275.8	1534.1	187.9	153.3	1402.5	170.6	3.03931	8.22098	Cyclin-dependent kinase 11B OS=Homo sapiens OX=9606 GN=CDK11B PE=1 SV=4
Q9Y394	49.3	39.3	50.6	5.4	5.9	46.4	5.65	3.0378	8.21239	Dehydrogenase/reductase SDR family member 7 OS=Homo sapiens OX=9606 GN=DHRS7 PE=1 SV=1
Q9UKA9	624.5	569.7	677.9	73.6	78.4	624.033	76	3.03755	8.21096	Polypyrimidine tract-binding protein 2 OS=Homo sapiens OX=9606 GN=PTBP2 PE=1 SV=1
Q53T94	26.2	25.9	30.4	2.4	4.3	27.5	3.35	3.0372	8.20896	TATA box-binding protein-associated factor RNA polymerase I subunit B OS=Homo sapiens OX=9606 GN=TAF1B PE=1 SV=1
O75177	174.7	180	200	27.4	17.7	184.9	22.55	3.03555	8.19956	Calcium-responsive transactivator OS=Homo sapiens OX=9606 GN=SS18L1 PE=1 SV=2
P55072	2188.4	2019.9	2656.9	303.6	254.6	2288.4	279.1	3.03549	8.19921	Transitional endoplasmic reticulum ATPase OS=Homo sapiens OX=9606 GN=VCP PE=1 SV=4
Q14938	388.6	399.5	494	46.9	57.4	427.367	52.15	3.03474	8.19495	Nuclear factor 1 X-type OS=Homo sapiens OX=9606 GN=NFIX PE=1 SV=2
Q9H9F9	90	99	130.3	11	15	106.433	13	3.03337	8.18718	Actin-related protein 5 OS=Homo sapiens OX=9606 GN=ACTR5 PE=1 SV=2
P52597	972.4	916.1	1071.1	120.9	120.3	986.533	120.6	3.03214	8.18021	Heterogeneous nuclear ribonucleoprotein F OS=Homo sapiens OX=9606 GN=HNRNPF PE=1 SV=3
P11413	121.8	109.7	152.5	14.7	16.6	128	15.65	3.03191	8.17891	Glucose-6-phosphate 1-dehydrogenase OS=Homo sapiens OX=9606 GN=G6PD PE=1 SV=4
P07948	160.3	137.1	195.4	21	19.2	164.267	20.1	3.03077	8.17247	Tyrosine-protein kinase Lyn OS=Homo sapiens OX=9606 GN=LYN PE=1 SV=3
Q75QN2	257	241.2	330.1	36.8	30.9	276.1	33.85	3.02796	8.15657	Integrator complex subunit 8 OS=Homo sapiens OX=9606 GN=INTS8 PE=1 SV=1
Q9H8V3	453.2	412.3	549.5	61.4	54.3	471.667	57.85	3.02738	8.15327	Protein ECT2 OS=Homo sapiens OX=9606 GN=ECT2 PE=1 SV=4
Q9Y3A2	269.7	234.8	301.3	40.6	25.3	268.6	32.95	3.02711	8.15175	Probable U3 small nucleolar RNA-associated protein 11 OS=Homo sapiens OX=9606 GN=UTP11 PE=1 SV=2
O60885	614.3	550.4	677.6	76.1	74.7	614.1	75.4	3.02584	8.14456	Bromodomain-containing protein 4 OS=Homo sapiens OX=9606 GN=BRD4 PE=1 SV=2
P82094	194.5	200.7	237.5	24.4	27.4	210.9	25.9	3.02554	8.14286	TATA element modulatory factor OS=Homo sapiens OX=9606 GN=TMF1 PE=1 SV=2
Q13610	161	149.5	204.8	20.2	22	171.767	21.1	3.02514	8.1406	Periodic tryptophan protein 1 homolog OS=Homo sapiens OX=9606 GN=PWP1 PE=1 SV=1
Q9H0E3	87.2	82.2	110.2	10.7	12.2	93.2	11.45	3.02498	8.13974	Histone deacetylase complex subunit SAP130 OS=Homo sapiens OX=9606 GN=SAP130 PE=1 SV=1
Q8N3V7	40.8	35.3	47	5	5.1	41.0333	5.05	3.02244	8.12541	Synaptopodin OS=Homo sapiens OX=9606 GN=SYNPO PE=1 SV=2
Q9P2B4	50.6	47.2	60.6	6.7	6.3	52.8	6.5	3.02203	8.12308	CTTNBP2 N-terminal-like protein OS=Homo sapiens OX=9606 GN=CTTNBP2NL PE=1 SV=2
Q9UI15	43.8	47.7	53.4	4.5	7.4	48.3	5.95	3.02106	8.11765	Transgelin-3 OS=Homo sapiens OX=9606 GN=TAGLN3 PE=1 SV=2
Q9NV56	53.1	46.9	62.9	7.2	6.2	54.3	6.7	3.01872	8.10448	MRG/MORF4L-binding protein OS=Homo sapiens OX=9606 GN=MRGBP PE=1 SV=1
P17612	105.2	99.8	138.9	13.5	14.8	114.633	14.15	3.01815	8.1013	cAMP-dependent protein kinase catalytic subunit alpha OS=Homo sapiens OX=9606 GN=PRKACA PE=1 SV=2
Q5SW79	329.7	292	365.6	43.1	38.5	329.1	40.8	3.01188	8.06618	Centrosomal protein of 170 kDa OS=Homo sapiens OX=9606 GN=CEP170 PE=1 SV=1
Q9BW85	168.1	134.4	174	20.9	18.5	158.833	19.7	3.01125	8.06261	Splicing factor YJU2 OS=Homo sapiens OX=9606 GN=YJU2 PE=1 SV=1
Q6IE81	91	95	111.3	10	14.6	99.1	12.3	3.01023	8.05691	Protein Jade-1 OS=Homo sapiens OX=9606 GN=JADE1 PE=1 SV=1
Q8NE71	1737.3	1511.4	1910.4	218.7	208.2	1719.7	213.45	3.01019	8.05669	ATP-binding cassette sub-family F member 1 OS=Homo sapiens OX=9606 GN=ABCF1 PE=1 SV=2
Q9UGN5	317	298.5	369.3	33.3	48.2	328.267	40.75	3.01	8.05562	Poly [ADP-ribose] polymerase 2 OS=Homo sapiens OX=9606 GN=PARP2 PE=1 SV=2
Q9NVR2	512.5	477.7	599.9	72.6	59.1	530.033	65.85	3.00883	8.0491	Integrator complex subunit 10 OS=Homo sapiens OX=9606 GN=INTS10 PE=1 SV=2
Q99715	612.1	587.5	687.2	83	73.3	628.933	78.15	3.00859	8.04777	Collagen alpha-1(XII) chain OS=Homo sapiens OX=9606 GN=COL12A1 PE=1 SV=2
P05412	122.3	120.3	152	21	11.7	131.533	16.35	3.00807	8.04485	Transcription factor AP-1 OS=Homo sapiens OX=9606 GN=JUN PE=1 SV=2
Q13330	1114.8	1069.9	1298.2	148.9	140.1	1160.97	144.5	3.00619	8.03437	Metastasis-associated protein MTA1 OS=Homo sapiens OX=9606 GN=MTA1 PE=1 SV=2
Q9UM00	22	20.6	26	1	4.7	22.8667	2.85	3.00421	8.02339	Calcium load-activated calcium channel OS=Homo sapiens OX=9606 GN=TMCO1 PE=1 SV=2
P78549	222.1	197.5	249	29.4	26.2	222.867	27.8	3.00302	8.01679	Endonuclease III-like protein 1 OS=Homo sapiens OX=9606 GN=NTHL1 PE=1 SV=2
P49327	1123.7	871.9	1323.1	173.5	102.6	1106.23	138.05	3.00239	8.01328	Fatty acid synthase OS=Homo sapiens OX=9606 GN=FASN PE=1 SV=3
O43670	945.4	895.7	1090.9	135.5	108.9	977.333	122.2	2.99961	7.99782	BUB3-interacting and GLEBS motif-containing protein ZNF207 OS=Homo sapiens OX=9606 GN=ZNF207 PE=1 SV=1
P67936	98.2	96.7	108.6	12.9	12.4	101.167	12.65	2.99952	7.99736	Tropomyosin alpha-4 chain OS=Homo sapiens OX=9606 GN=TPM4 PE=1 SV=3
P63279	281.5	205.2	313.5	34.4	32.4	266.733	33.4	2.99748	7.98603	SUMO-conjugating enzyme UBC9 OS=Homo sapiens OX=9606 GN=UBE2I PE=1 SV=1
Q96FJ2	246.1	226.5	268.9	30.9	31	247.167	30.95	2.99747	7.986	Dynein light chain 2, cytoplasmic OS=Homo sapiens OX=9606 GN=DYNLL2 PE=1 SV=1
Q9Y6R0	212.3	175.9	191.4	25.5	22.9	193.2	24.2	2.99702	7.98347	Numb-like protein OS=Homo sapiens OX=9606 GN=NUMBL PE=1 SV=1
Q9HC16	64.1	73.1	79.5	10.2	7.9	72.2333	9.05	2.99668	7.98158	DNA dC->dU-editing enzyme APOBEC-3G OS=Homo sapiens OX=9606 GN=APOBEC3G PE=1 SV=1
Q9Y5N6	40.3	39.3	28.1	4.2	4.8	35.9	4.5	2.99599	7.97778	Origin recognition complex subunit 6 OS=Homo sapiens OX=9606 GN=ORC6 PE=1 SV=1
Q03113	208.4	200.4	267.1	27.2	29.3	225.3	28.25	2.99552	7.97522	Guanine nucleotide-binding protein subunit alpha-12 OS=Homo sapiens OX=9606 GN=GNA12 PE=1 SV=4
P56377	49.3	40	48.2	5.4	6.1	45.8333	5.75	2.99476	7.97101	AP-1 complex subunit sigma-2 OS=Homo sapiens OX=9606 GN=AP1S2 PE=1 SV=1
Q96ST3	666.7	585	777.2	96.2	73.5	676.3	84.85	2.99468	7.97054	Paired amphipathic helix protein Sin3a OS=Homo sapiens OX=9606 GN=SIN3A PE=1 SV=2
O95248	66.5	67.4	75.1	7.8	9.7	69.6667	8.75	2.99311	7.9619	Myotubularin-related protein 5 OS=Homo sapiens OX=9606 GN=SBF1 PE=1 SV=4
P42704	177.2	163.2	222	26	21.1	187.467	23.55	2.99284	7.96037	Leucine-rich PPR motif-containing protein, mitochondrial OS=Homo sapiens OX=9606 GN=LRPPRC PE=1 SV=3
Q8ND56	58.9	64.6	67.5	10	6	63.6667	8	2.99247	7.95833	Protein LSM14 homolog A OS=Homo sapiens OX=9606 GN=LSM14A PE=1 SV=3
Q7Z3K3	1484.2	1356.9	1656.5	212.8	164.4	1499.2	188.6	2.99079	7.9491	Pogo transposable element with ZNF domain OS=Homo sapiens OX=9606 GN=POGZ PE=1 SV=2
O43264	239.6	213.7	245.3	32.5	26.1	232.867	29.3	2.99053	7.94767	Centromere/kinetochore protein zw10 homolog OS=Homo sapiens OX=9606 GN=ZW10 PE=1 SV=3
Q9Y657	62	53.5	84.7	7.6	9.2	66.7333	8.4	2.98995	7.94444	Spindlin-1 OS=Homo sapiens OX=9606 GN=SPIN1 PE=1 SV=3
Q96QK1	44.4	54.3	69.3	6	8.1	56	7.05	2.98973	7.94326	Vacuolar protein sorting-associated protein 35 OS=Homo sapiens OX=9606 GN=VPS35 PE=1 SV=2
O43298	44.6	42.8	50.8	5	6.6	46.0667	5.8	2.9896	7.94253	Zinc finger and BTB domain-containing protein 43 OS=Homo sapiens OX=9606 GN=ZBTB43 PE=1 SV=1
O60281	133	123.7	160.2	18.6	16.4	138.967	17.5	2.98931	7.94095	Zinc finger protein 292 OS=Homo sapiens OX=9606 GN=ZNF292 PE=1 SV=3
Q7Z5J4	933.7	860.1	1094.3	131.2	111.4	962.7	121.3	2.98851	7.93652	Retinoic acid-induced protein 1 OS=Homo sapiens OX=9606 GN=RAI1 PE=1 SV=2
Q96G25	212.2	212.2	261	31.9	25.7	228.467	28.8	2.98784	7.93287	Mediator of RNA polymerase II transcription subunit 8 OS=Homo sapiens OX=9606 GN=MED8 PE=1 SV=2
Q9NQW6	1449.3	1320.4	1619.3	212	157.1	1463	184.55	2.98685	7.92739	Anillin OS=Homo sapiens OX=9606 GN=ANLN PE=1 SV=2
Q9NPF5	1302	1210.6	1493.5	185.6	151.4	1335.37	168.5	2.98642	7.92502	DNA methyltransferase 1-associated protein 1 OS=Homo sapiens OX=9606 GN=DMAP1 PE=1 SV=1
Q9Y5Q8	545.4	537.6	618.1	77.5	65.9	567.033	71.7	2.98339	7.90841	General transcription factor 3C polypeptide 5 OS=Homo sapiens OX=9606 GN=GTF3C5 PE=1 SV=2
Q9NQG5	184.9	168.6	207.6	21.7	25.6	187.033	23.65	2.98338	7.90839	Regulation of nuclear pre-mRNA domain-containing protein 1B OS=Homo sapiens OX=9606 GN=RPRD1B PE=1 SV=1
P05023	806.5	782.5	963.4	121.2	94	850.8	107.6	2.98314	7.90706	Sodium/potassium-transporting ATPase subunit alpha-1 OS=Homo sapiens OX=9606 GN=ATP1A1 PE=1 SV=1
Q9UBU8	276.7	257.1	309.6	42.8	28.5	281.133	35.65	2.97928	7.88593	Mortality factor 4-like protein 1 OS=Homo sapiens OX=9606 GN=MORF4L1 PE=1 SV=2
Q96HW7	1284	1068.3	1423.9	180.9	138.5	1258.73	159.7	2.97854	7.88186	Integrator complex subunit 4 OS=Homo sapiens OX=9606 GN=INTS4 PE=1 SV=2
Q9H0U4	992.7	826.5	1440.4	156.2	120.1	1086.53	138.15	2.97542	7.86488	Ras-related protein Rab-1B OS=Homo sapiens OX=9606 GN=RAB1B PE=1 SV=1
Q9Y314	59.8	51.1	70.7	9	6.4	60.5333	7.7	2.9748	7.86147	Nitric oxide synthase-interacting protein OS=Homo sapiens OX=9606 GN=NOSIP PE=1 SV=1
O95125	88	71.7	92.4	7.9	13.5	84.0333	10.7	2.97335	7.85358	Zinc finger protein 202 OS=Homo sapiens OX=9606 GN=ZNF202 PE=1 SV=4
O43447	399	344.9	445.6	50.2	50.9	396.5	50.55	2.97154	7.84372	Peptidyl-prolyl cis-trans isomerase H OS=Homo sapiens OX=9606 GN=PPIH PE=1 SV=1
Q92784	279.3	295.9	349.5	37.3	41.3	308.233	39.3	2.97142	7.84309	Zinc finger protein DPF3 OS=Homo sapiens OX=9606 GN=DPF3 PE=1 SV=3
Q8TDR2	136	125.8	152.3	14.6	20.6	138.033	17.6	2.97137	7.8428	Serine/threonine-protein kinase 35 OS=Homo sapiens OX=9606 GN=STK35 PE=1 SV=2
P53814	594.1	546.4	658.2	80.7	72.2	599.567	76.45	2.97133	7.8426	Smoothelin OS=Homo sapiens OX=9606 GN=SMTN PE=1 SV=7
Q8WUM0	1279	1152	1409.7	192.4	134.2	1280.23	163.3	2.97081	7.83976	Nuclear pore complex protein Nup133 OS=Homo sapiens OX=9606 GN=NUP133 PE=1 SV=2
Q9HD45	243.7	263.3	309	33.9	35.5	272	34.7	2.9706	7.83862	Transmembrane 9 superfamily member 3 OS=Homo sapiens OX=9606 GN=TM9SF3 PE=1 SV=2
P27708	396.5	350.5	596	63	51.3	447.667	57.15	2.9696	7.83319	CAD protein OS=Homo sapiens OX=9606 GN=CAD PE=1 SV=3
P13674	313.8	314.2	370.5	42.6	42.4	332.833	42.5	2.96927	7.83137	Prolyl 4-hydroxylase subunit alpha-1 OS=Homo sapiens OX=9606 GN=P4HA1 PE=1 SV=2
P16035	36	40.9	49.6	4.1	6.7	42.1667	5.4	2.96507	7.80864	Metalloproteinase inhibitor 2 OS=Homo sapiens OX=9606 GN=TIMP2 PE=1 SV=2
P62701	1824.7	1429.5	1850.6	274.3	161.8	1701.6	218.05	2.96416	7.80371	40S ribosomal protein S4, X isoform OS=Homo sapiens OX=9606 GN=RPS4X PE=1 SV=2
P30154	76.3	87	101.2	11.7	10.9	88.1667	11.3	2.96391	7.80236	Serine/threonine-protein phosphatase 2A 65 kDa regulatory subunit A beta isoform OS=Homo sapiens OX=9606 GN=PPP2R1B PE=1 SV=3
O00255	115.4	124.1	132.4	13.6	18.2	123.967	15.9	2.96285	7.79665	Menin OS=Homo sapiens OX=9606 GN=MEN1 PE=1 SV=4
Q14498	1843.2	1874.5	2064.2	275.4	219.1	1927.3	247.25	2.96254	7.79494	RNA-binding protein 39 OS=Homo sapiens OX=9606 GN=RBM39 PE=1 SV=2
Q8TAF3	86.5	85.1	92.5	10.2	12.4	88.0333	11.3	2.96173	7.79056	WD repeat-containing protein 48 OS=Homo sapiens OX=9606 GN=WDR48 PE=1 SV=1
Q7Z333	349.6	350.5	430.7	55.9	40.9	376.933	48.4	2.96123	7.78788	Probable helicase senataxin OS=Homo sapiens OX=9606 GN=SETX PE=1 SV=4
Q15776	151.6	147.6	161.8	23	16.5	153.667	19.75	2.95988	7.78059	Zinc finger protein with KRAB and SCAN domains 8 OS=Homo sapiens OX=9606 GN=ZKSCAN8 PE=1 SV=2
P42166	1985.9	1735.8	2013.5	291.9	199.6	1911.73	245.75	2.95962	7.77918	Lamina-associated polypeptide 2, isoform alpha OS=Homo sapiens OX=9606 GN=TMPO PE=1 SV=2
P07437	346.8	290.4	355.4	48.3	36.8	330.867	42.55	2.95902	7.77595	Tubulin beta chain OS=Homo sapiens OX=9606 GN=TUBB PE=1 SV=2
P35637	1001.8	849	1114.5	144.3	110	988.433	127.15	2.95861	7.77376	RNA-binding protein FUS OS=Homo sapiens OX=9606 GN=FUS PE=1 SV=1
Q99986	537.7	435.3	593.7	69.9	64.5	522.233	67.2	2.95816	7.77133	Serine/threonine-protein kinase VRK1 OS=Homo sapiens OX=9606 GN=VRK1 PE=1 SV=1
Q6IBW4	406.1	353.6	458.3	58.5	46	406	52.25	2.95798	7.77033	Condensin-2 complex subunit H2 OS=Homo sapiens OX=9606 GN=NCAPH2 PE=1 SV=1
Q92769	497.3	467.3	564.3	68.7	62.5	509.633	65.6	2.95769	7.7688	Histone deacetylase 2 OS=Homo sapiens OX=9606 GN=HDAC2 PE=1 SV=2
O95229	52.7	43.3	51.7	6.7	6	49.2333	6.35	2.95481	7.75328	ZW10 interactor OS=Homo sapiens OX=9606 GN=ZWINT PE=1 SV=2
Q96EY4	482.7	421.8	546.9	67.1	57.7	483.8	62.4	2.95479	7.75321	Translation machinery-associated protein 16 OS=Homo sapiens OX=9606 GN=TMA16 PE=1 SV=2
Q8IXB1	79.9	78.8	92.4	13.6	8	83.7	10.8	2.9542	7.75	DnaJ homolog subfamily C member 10 OS=Homo sapiens OX=9606 GN=DNAJC10 PE=1 SV=2
Q7Z6E9	1036.4	904.4	1154.8	143.4	123	1031.87	133.2	2.95359	7.74675	E3 ubiquitin-protein ligase RBBP6 OS=Homo sapiens OX=9606 GN=RBBP6 PE=1 SV=1
O60524	30.6	33.8	39	6.1	2.8	34.4667	4.45	2.95332	7.74532	Nuclear export mediator factor NEMF OS=Homo sapiens OX=9606 GN=NEMF PE=1 SV=4
Q9NUL3	275	226	325.7	32	39.2	275.567	35.6	2.95245	7.74064	Double-stranded RNA-binding protein Staufen homolog 2 OS=Homo sapiens OX=9606 GN=STAU2 PE=1 SV=2
O95983	151	120.9	165.7	22	15.7	145.867	18.85	2.95201	7.73828	Methyl-CpG-binding domain protein 3 OS=Homo sapiens OX=9606 GN=MBD3 PE=1 SV=1
Q96CW5	674.9	562.1	696.8	97.6	69.1	644.6	83.35	2.95115	7.73365	Gamma-tubulin complex component 3 OS=Homo sapiens OX=9606 GN=TUBGCP3 PE=1 SV=2
O15164	50.9	42.2	50.6	8.7	3.7	47.9	6.2	2.94969	7.72581	Transcription intermediary factor 1-alpha OS=Homo sapiens OX=9606 GN=TRIM24 PE=1 SV=3
Q7L4I2	50.1	61.9	53.6	8.5	5.8	55.2	7.15	2.94865	7.72028	Arginine/serine-rich coiled-coil protein 2 OS=Homo sapiens OX=9606 GN=RSRC2 PE=1 SV=1
P14625	1958.2	1825.8	2383.5	277.2	255.8	2055.83	266.5	2.94752	7.7142	Endoplasmin OS=Homo sapiens OX=9606 GN=HSP90B1 PE=1 SV=1
P20585	771.6	701	906.2	103.9	101.7	792.933	102.8	2.94736	7.71336	DNA mismatch repair protein Msh3 OS=Homo sapiens OX=9606 GN=MSH3 PE=1 SV=4
Q6NUQ1	20.8	19	27.3	2.9	2.9	22.3667	2.9	2.94723	7.71264	RAD50-interacting protein 1 OS=Homo sapiens OX=9606 GN=RINT1 PE=1 SV=1
Q13263	1381.7	1196.7	1598.7	187.2	173.9	1392.37	180.55	2.94707	7.71181	Transcription intermediary factor 1-beta OS=Homo sapiens OX=9606 GN=TRIM28 PE=1 SV=5
Q9BVA0	20.5	18.5	24.6	5.4	0.1	21.2	2.75	2.94656	7.70909	Katanin p80 WD40 repeat-containing subunit B1 OS=Homo sapiens OX=9606 GN=KATNB1 PE=1 SV=1
Q96C19	54.6	53.4	58.4	8.7	5.7	55.4667	7.2	2.94555	7.7037	EF-hand domain-containing protein D2 OS=Homo sapiens OX=9606 GN=EFHD2 PE=1 SV=1
Q08426	51.1	47.6	72.3	7.7	7.1	57	7.4	2.94536	7.7027	Peroxisomal bifunctional enzyme OS=Homo sapiens OX=9606 GN=EHHADH PE=1 SV=3
P49759	223.7	223.6	267.8	31	30.9	238.367	30.95	2.94517	7.70167	Dual specificity protein kinase CLK1 OS=Homo sapiens OX=9606 GN=CLK1 PE=1 SV=2
Q8WWI1	3089.9	2657.1	3230.6	454.3	325.9	2992.53	390.1	2.93945	7.6712	LIM domain only protein 7 OS=Homo sapiens OX=9606 GN=LMO7 PE=1 SV=3
P62070	236.3	229.5	274.3	29.5	34.9	246.7	32.2	2.93763	7.66149	Ras-related protein R-Ras2 OS=Homo sapiens OX=9606 GN=RRAS2 PE=1 SV=1
P50552	36.5	41.4	46.1	6.4	4.4	41.3333	5.4	2.93627	7.65432	Vasodilator-stimulated phosphoprotein OS=Homo sapiens OX=9606 GN=VASP PE=1 SV=3
Q15648	454.6	405.5	489.4	67.2	50.4	449.833	58.8	2.9355	7.65023	Mediator of RNA polymerase II transcription subunit 1 OS=Homo sapiens OX=9606 GN=MED1 PE=1 SV=4
O43148	870.2	834.5	1054.5	131.3	109.3	919.733	120.3	2.93458	7.64533	mRNA cap guanine-N7 methyltransferase OS=Homo sapiens OX=9606 GN=RNMT PE=1 SV=1
Q9UBK9	19.7	18.8	17.6	2.1	2.8	18.7	2.45	2.93218	7.63265	Protein UXT OS=Homo sapiens OX=9606 GN=UXT PE=1 SV=1
O15121	73.7	61.9	73.9	12.7	5.6	69.8333	9.15	2.93207	7.63206	Sphingolipid delta(4)-desaturase DES1 OS=Homo sapiens OX=9606 GN=DEGS1 PE=1 SV=1
Q99816	36.7	35.1	48.4	6.6	3.9	40.0667	5.25	2.93201	7.63175	Tumor susceptibility gene 101 protein OS=Homo sapiens OX=9606 GN=TSG101 PE=1 SV=2
P0C1Z6	153.8	145.3	173.6	19.9	21.4	157.567	20.65	2.93175	7.63035	TCF3 fusion partner OS=Homo sapiens OX=9606 GN=TFPT PE=1 SV=1
Q96AY3	142.9	142.7	172.2	22.9	17.1	152.6	20	2.93168	7.63	Peptidyl-prolyl cis-trans isomerase FKBP10 OS=Homo sapiens OX=9606 GN=FKBP10 PE=1 SV=1
Q9GZV4	243.9	221	251.2	35.8	26.9	238.7	31.35	2.92866	7.61404	Eukaryotic translation initiation factor 5A-2 OS=Homo sapiens OX=9606 GN=EIF5A2 PE=1 SV=3
P09012	659.5	571.5	834.6	107.6	73.4	688.533	90.5	2.92754	7.6081	U1 small nuclear ribonucleoprotein A OS=Homo sapiens OX=9606 GN=SNRPA PE=1 SV=3
P84095	53.3	70.3	73.7	9.6	7.7	65.7667	8.65	2.92658	7.60308	Rho-related GTP-binding protein RhoG OS=Homo sapiens OX=9606 GN=RHOG PE=1 SV=1
Q9H814	71.1	66.6	76.7	7.9	10.9	71.4667	9.4	2.92654	7.60284	Phosphorylated adapter RNA export protein OS=Homo sapiens OX=9606 GN=PHAX PE=1 SV=1
Q9NP50	27.1	34.1	39.1	2.9	5.9	33.4333	4.4	2.92571	7.59848	SIN3-HDAC complex-associated factor OS=Homo sapiens OX=9606 GN=SINHCAF PE=1 SV=1
Q9H6V9	72.7	79.7	92.6	12.4	9.1	81.6667	10.75	2.92541	7.5969	Lipid droplet-associated hydrolase OS=Homo sapiens OX=9606 GN=LDAH PE=1 SV=1
Q12986	39.8	35	49.4	5.6	5.3	41.4	5.45	2.9253	7.59633	Transcriptional repressor NF-X1 OS=Homo sapiens OX=9606 GN=NFX1 PE=1 SV=2
Q86XK2	103.3	79.7	99.5	11.5	13.3	94.1667	12.4	2.92488	7.59409	F-box only protein 11 OS=Homo sapiens OX=9606 GN=FBXO11 PE=1 SV=3
Q15020	448.7	438	598	77.4	53	494.9	65.2	2.92419	7.59049	Squamous cell carcinoma antigen recognized by T-cells 3 OS=Homo sapiens OX=9606 GN=SART3 PE=1 SV=1
Q8NCD3	29.8	26.7	35.7	4.6	3.5	30.7333	4.05	2.92381	7.58848	Holliday junction recognition protein OS=Homo sapiens OX=9606 GN=HJURP PE=1 SV=2
P36915	22.9	19	27.4	3.1	3	23.1	3.05	2.92101	7.57377	Guanine nucleotide-binding protein-like 1 OS=Homo sapiens OX=9606 GN=GNL1 PE=1 SV=2
P05362	249.3	239.4	281.3	29.8	38	256.667	33.9	2.92054	7.57129	Intercellular adhesion molecule 1 OS=Homo sapiens OX=9606 GN=ICAM1 PE=1 SV=2
Q13636	94.5	81.3	92.2	12.1	11.5	89.3333	11.8	2.92041	7.57062	Ras-related protein Rab-31 OS=Homo sapiens OX=9606 GN=RAB31 PE=1 SV=1
Q9NRZ9	3241.5	2743.9	3257.4	499.3	315.4	3080.93	407.35	2.91903	7.56336	Lymphoid-specific helicase OS=Homo sapiens OX=9606 GN=HELLS PE=1 SV=1
Q9P031	123.3	113.6	136.3	18.3	14.6	124.4	16.45	2.91883	7.56231	Thyroid transcription factor 1-associated protein 26 OS=Homo sapiens OX=9606 GN=CCDC59 PE=1 SV=2
O94842	626.7	619.5	701.2	88.4	83.3	649.133	85.85	2.91862	7.56125	TOX high mobility group box family member 4 OS=Homo sapiens OX=9606 GN=TOX4 PE=1 SV=1
Q96FK6	149.7	141.3	171.6	20.1	20.7	154.2	20.4	2.91816	7.55882	WD repeat-containing protein 89 OS=Homo sapiens OX=9606 GN=WDR89 PE=2 SV=1
Q9H4L5	170.3	162.3	205.9	21.4	26.1	179.5	23.75	2.91798	7.55789	Oxysterol-binding protein-related protein 3 OS=Homo sapiens OX=9606 GN=OSBPL3 PE=1 SV=1
Q13098	32.8	34.8	34.4	5.6	3.4	34	4.5	2.91754	7.55556	COP9 signalosome complex subunit 1 OS=Homo sapiens OX=9606 GN=GPS1 PE=1 SV=4
Q9Y6X9	236.9	202	272.3	37.8	25	237.067	31.4	2.91646	7.54989	ATPase MORC2 OS=Homo sapiens OX=9606 GN=MORC2 PE=1 SV=2
P51946	322.9	319.3	403.1	51.3	41.1	348.433	46.2	2.91492	7.54185	Cyclin-H OS=Homo sapiens OX=9606 GN=CCNH PE=1 SV=1
P35232	98.3	71.3	114.3	11.2	13.9	94.6333	12.55	2.91466	7.5405	Prohibitin OS=Homo sapiens OX=9606 GN=PHB PE=1 SV=1
P62820	780.4	687.7	859.5	116.3	89.5	775.867	102.9	2.91457	7.54001	Ras-related protein Rab-1A OS=Homo sapiens OX=9606 GN=RAB1A PE=1 SV=3
O15173	116.2	125.9	142.4	14.8	19.2	128.167	17	2.91441	7.53922	Membrane-associated progesterone receptor component 2 OS=Homo sapiens OX=9606 GN=PGRMC2 PE=1 SV=1
Q15650	262.4	240	293.7	36.8	33.6	265.367	35.2	2.91434	7.53883	Activating signal cointegrator 1 OS=Homo sapiens OX=9606 GN=TRIP4 PE=1 SV=4
Q9NVJ2	331.2	315.9	352.4	44.5	44	333.167	44.25	2.91249	7.52919	ADP-ribosylation factor-like protein 8B OS=Homo sapiens OX=9606 GN=ARL8B PE=1 SV=1
D6RBQ6	102.9	100.2	121.9	13.5	15.3	108.333	14.4	2.91134	7.52315	Ubiquitin carboxyl-terminal hydrolase 17-like protein 17 OS=Homo sapiens OX=9606 GN=USP17L17 PE=3 SV=1
Q9UBU9	1144.5	957.7	1296.6	173	128.2	1132.93	150.6	2.91127	7.5228	Nuclear RNA export factor 1 OS=Homo sapiens OX=9606 GN=NXF1 PE=1 SV=1
Q2NL82	462.6	449.3	533.1	61.4	66.7	481.667	64.05	2.91076	7.52017	Pre-rRNA-processing protein TSR1 homolog OS=Homo sapiens OX=9606 GN=TSR1 PE=1 SV=1
P17026	99.3	92.3	97.1	12.3	13.3	96.2333	12.8	2.91039	7.51823	Zinc finger protein 22 OS=Homo sapiens OX=9606 GN=ZNF22 PE=1 SV=3
P46940	3638.6	3217.4	4546.4	539.1	473	3800.8	506.05	2.90895	7.51072	Ras GTPase-activating-like protein IQGAP1 OS=Homo sapiens OX=9606 GN=IQGAP1 PE=1 SV=1
P10809	470	393.8	524.8	68.4	55	462.867	61.7	2.90725	7.50189	60 kDa heat shock protein, mitochondrial OS=Homo sapiens OX=9606 GN=HSPD1 PE=1 SV=2
P15311	265.2	224.2	296.7	46.3	23.6	262.033	34.95	2.90639	7.49738	Ezrin OS=Homo sapiens OX=9606 GN=EZR PE=1 SV=4
Q13042	621	536.7	728	87	80.7	628.567	83.85	2.90618	7.49632	Cell division cycle protein 16 homolog OS=Homo sapiens OX=9606 GN=CDC16 PE=1 SV=2
Q15717	2361.1	2224.3	2670.5	336	309.3	2418.63	322.65	2.90615	7.49615	ELAV-like protein 1 OS=Homo sapiens OX=9606 GN=ELAVL1 PE=1 SV=2
Q9UQR1	343.5	297	368.1	49.9	39.8	336.2	44.85	2.90614	7.4961	Zinc finger protein 148 OS=Homo sapiens OX=9606 GN=ZNF148 PE=1 SV=2
P56270	107.6	75.5	109.2	15.9	10.1	97.4333	13	2.9059	7.49487	Myc-associated zinc finger protein OS=Homo sapiens OX=9606 GN=MAZ PE=1 SV=1
Q16527	132.2	136	166.4	18.2	20.5	144.867	19.35	2.90432	7.48665	Cysteine and glycine-rich protein 2 OS=Homo sapiens OX=9606 GN=CSRP2 PE=1 SV=3
Q9UMY1	698.1	666.2	779.4	101.7	89.2	714.567	95.45	2.90425	7.48629	Nucleolar protein 7 OS=Homo sapiens OX=9606 GN=NOL7 PE=1 SV=2
Q58A45	136	118.6	147.4	22.1	13.7	134	17.9	2.9042	7.48603	PAN2-PAN3 deadenylation complex subunit PAN3 OS=Homo sapiens OX=9606 GN=PAN3 PE=1 SV=3
P28347	40.9	44.4	47.2	8.2	3.6	44.1667	5.9	2.90417	7.48588	Transcriptional enhancer factor TEF-1 OS=Homo sapiens OX=9606 GN=TEAD1 PE=1 SV=2
Q08J23	332.2	310.5	395.6	46.6	45.9	346.1	46.25	2.90366	7.48324	RNA cytosine C(5)-methyltransferase NSUN2 OS=Homo sapiens OX=9606 GN=NSUN2 PE=1 SV=2
P07814	389.9	367.1	467.1	51	58.1	408.033	54.55	2.90304	7.47999	Bifunctional glutamate/proline--tRNA ligase OS=Homo sapiens OX=9606 GN=EPRS1 PE=1 SV=5
O14776	338.3	302.8	373.1	49.1	41.3	338.067	45.2	2.90291	7.47935	Transcription elongation regulator 1 OS=Homo sapiens OX=9606 GN=TCERG1 PE=1 SV=2
Q9P2K5	780.7	790.2	951.5	117.2	107.8	840.8	112.5	2.90184	7.47378	Myelin expression factor 2 OS=Homo sapiens OX=9606 GN=MYEF2 PE=1 SV=3
O15427	145.5	148.8	180.5	18.3	24.1	158.267	21.2	2.90022	7.46541	Monocarboxylate transporter 4 OS=Homo sapiens OX=9606 GN=SLC16A3 PE=1 SV=1
Q99996	106.7	97.9	97.4	11.9	15.1	100.667	13.5	2.89855	7.45679	A-kinase anchor protein 9 OS=Homo sapiens OX=9606 GN=AKAP9 PE=1 SV=4
P43007	19.5	15.9	19.4	4.8	0.1	18.2667	2.45	2.89836	7.45578	Neutral amino acid transporter A OS=Homo sapiens OX=9606 GN=SLC1A4 PE=1 SV=1
P48668	109.7	148.5	163.3	26.4	11.3	140.5	18.85	2.89793	7.45358	Keratin, type II cytoskeletal 6C OS=Homo sapiens OX=9606 GN=KRT6C PE=1 SV=3
O43913	427.7	351	435.5	62.2	46.5	404.733	54.35	2.89662	7.4468	Origin recognition complex subunit 5 OS=Homo sapiens OX=9606 GN=ORC5 PE=1 SV=1
Q9GZZ9	32.8	26.8	30.8	5.8	2.3	30.1333	4.05	2.89537	7.44033	Ubiquitin-like modifier-activating enzyme 5 OS=Homo sapiens OX=9606 GN=UBA5 PE=1 SV=1
Q9NSV4	299.8	250.1	314	45.3	32.2	287.967	38.75	2.89363	7.4314	Protein diaphanous homolog 3 OS=Homo sapiens OX=9606 GN=DIAPH3 PE=1 SV=4
Q9NYU2	867	851.4	1050.8	126.1	123.1	923.067	124.6	2.88913	7.40824	UDP-glucose:glycoprotein glucosyltransferase 1 OS=Homo sapiens OX=9606 GN=UGGT1 PE=1 SV=3
Q01804	77	72	92	12.9	8.8	80.3333	10.85	2.8883	7.40399	OTU domain-containing protein 4 OS=Homo sapiens OX=9606 GN=OTUD4 PE=1 SV=4
P11142	2280.7	2033.7	2576.6	334.9	285.6	2297	310.25	2.88825	7.40371	Heat shock cognate 71 kDa protein OS=Homo sapiens OX=9606 GN=HSPA8 PE=1 SV=1
Q9UI95	206.8	176.7	204.9	29.9	23.1	196.133	26.5	2.88777	7.40126	Mitotic spindle assembly checkpoint protein MAD2B OS=Homo sapiens OX=9606 GN=MAD2L2 PE=1 SV=2
Q9Y230	1731.3	1548.8	1969.3	261.2	211.9	1749.8	236.55	2.88697	7.39717	RuvB-like 2 OS=Homo sapiens OX=9606 GN=RUVBL2 PE=1 SV=3
Q9H0E9	802.9	678.7	914.3	121.2	94.8	798.633	108	2.8865	7.39475	Bromodomain-containing protein 8 OS=Homo sapiens OX=9606 GN=BRD8 PE=1 SV=2
Q8IUH3	166.4	158.8	186.8	23.1	23.1	170.667	23.1	2.88522	7.38817	RNA-binding protein 45 OS=Homo sapiens OX=9606 GN=RBM45 PE=1 SV=1
Q9H081	796	746.9	902.7	120.7	100	815.2	110.35	2.88507	7.3874	Protein MIS12 homolog OS=Homo sapiens OX=9606 GN=MIS12 PE=1 SV=1
Q92974	1370.2	1243.2	1486.7	208.7	161.5	1366.7	185.1	2.88432	7.38358	Rho guanine nucleotide exchange factor 2 OS=Homo sapiens OX=9606 GN=ARHGEF2 PE=1 SV=4
P35222	232.7	223.5	253.8	33.8	30.4	236.667	32.1	2.88221	7.37279	Catenin beta-1 OS=Homo sapiens OX=9606 GN=CTNNB1 PE=1 SV=1
Q2KHR3	93	101.9	115.8	11.5	16.6	103.567	14.05	2.88192	7.37129	Glutamine and serine-rich protein 1 OS=Homo sapiens OX=9606 GN=QSER1 PE=1 SV=3
Q8NEL9	127.7	110.3	142.3	17.9	16.5	126.767	17.2	2.88169	7.37016	Phospholipase DDHD1 OS=Homo sapiens OX=9606 GN=DDHD1 PE=1 SV=2
Q9H7Z3	62.1	48.3	63.1	9.2	6.5	57.8333	7.85	2.88114	7.3673	Nuclear exosome regulator NRDE2 OS=Homo sapiens OX=9606 GN=NRDE2 PE=1 SV=3
P35226	55	38.6	61	5.9	8.1	51.5333	7	2.88008	7.3619	Polycomb complex protein BMI-1 OS=Homo sapiens OX=9606 GN=BMI1 PE=1 SV=2
P55209	187.9	156.6	212.6	31.5	19	185.7	25.25	2.87862	7.35446	Nucleosome assembly protein 1-like 1 OS=Homo sapiens OX=9606 GN=NAP1L1 PE=1 SV=1
O75525	62.2	60	68.6	8.7	8.6	63.6	8.65	2.87825	7.3526	KH domain-containing, RNA-binding, signal transduction-associated protein 3 OS=Homo sapiens OX=9606 GN=KHDRBS3 PE=1 SV=1
P52292	893.8	752.7	916	133.6	98.9	854.167	116.25	2.87729	7.34767	Importin subunit alpha-1 OS=Homo sapiens OX=9606 GN=KPNA2 PE=1 SV=1
Q8IV48	57.8	71.3	75.8	9	9.6	68.3	9.3	2.87658	7.34409	3'-5' exoribonuclease 1 OS=Homo sapiens OX=9606 GN=ERI1 PE=1 SV=3
P17844	3568.2	3274	4088	525.1	467.3	3643.4	496.2	2.87629	7.3426	Probable ATP-dependent RNA helicase DDX5 OS=Homo sapiens OX=9606 GN=DDX5 PE=1 SV=1
Q8WXE1	81	74.4	82.5	9.9	11.7	79.3	10.8	2.87629	7.34259	ATR-interacting protein OS=Homo sapiens OX=9606 GN=ATRIP PE=1 SV=1
Q969S3	97.2	102.1	120.1	17.1	11.9	106.467	14.5	2.87628	7.34253	Zinc finger protein 622 OS=Homo sapiens OX=9606 GN=ZNF622 PE=1 SV=1
Q8WU90	127.1	126.3	157.3	21.4	15.9	136.9	18.65	2.87587	7.34048	Zinc finger CCCH domain-containing protein 15 OS=Homo sapiens OX=9606 GN=ZC3H15 PE=1 SV=1
P30040	391.6	373.1	442.6	64.3	45.4	402.433	54.85	2.87519	7.33698	Endoplasmic reticulum resident protein 29 OS=Homo sapiens OX=9606 GN=ERP29 PE=1 SV=4
Q7L014	2130.3	2277	2180.8	336.7	262.2	2196.03	299.45	2.87451	7.33356	Probable ATP-dependent RNA helicase DDX46 OS=Homo sapiens OX=9606 GN=DDX46 PE=1 SV=2
Q8WYQ5	841.6	760.2	957.2	108.8	123.9	853	116.35	2.87407	7.33133	Microprocessor complex subunit DGCR8 OS=Homo sapiens OX=9606 GN=DGCR8 PE=1 SV=1
P05549	46.2	40.2	57.6	8.6	4.5	48	6.55	2.87347	7.32824	Transcription factor AP-2-alpha OS=Homo sapiens OX=9606 GN=TFAP2A PE=1 SV=1
P12883	32.9	29.6	26.5	2.5	5.6	29.6667	4.05	2.87285	7.3251	Myosin-7 OS=Homo sapiens OX=9606 GN=MYH7 PE=1 SV=5
Q09666	13113.9	13693.4	17395.8	2523.1	1500.3	14734.4	2011.7	2.8727	7.32434	Neuroblast differentiation-associated protein AHNAK OS=Homo sapiens OX=9606 GN=AHNAK PE=1 SV=2
P57772	251.4	189.4	257.5	38.3	25.3	232.767	31.8	2.87179	7.31971	Selenocysteine-specific elongation factor OS=Homo sapiens OX=9606 GN=EEFSEC PE=1 SV=4
P01106	61.8	46.1	60	7.4	7.9	55.9667	7.65	2.87104	7.3159	Myc proto-oncogene protein OS=Homo sapiens OX=9606 GN=MYC PE=1 SV=1
Q5PSV4	73.7	75.3	94.6	11.2	11	81.2	11.1	2.87092	7.31532	Breast cancer metastasis-suppressor 1-like protein OS=Homo sapiens OX=9606 GN=BRMS1L PE=1 SV=2
O60645	197	151.3	182.1	29.8	18.6	176.8	24.2	2.86904	7.30579	Exocyst complex component 3 OS=Homo sapiens OX=9606 GN=EXOC3 PE=1 SV=3
Q8TEK3	44.8	38.9	49.9	4.9	7.3	44.5333	6.1	2.868	7.30055	Histone-lysine N-methyltransferase, H3 lysine-79 specific OS=Homo sapiens OX=9606 GN=DOT1L PE=1 SV=3
P46783	1948.9	1616.4	2326.4	305.6	232.6	1963.9	269.1	2.86751	7.29803	40S ribosomal protein S10 OS=Homo sapiens OX=9606 GN=RPS10 PE=1 SV=1
Q5T3J3	504.6	495.4	574.6	74.3	69.6	524.867	71.95	2.86688	7.29488	Ligand-dependent nuclear receptor-interacting factor 1 OS=Homo sapiens OX=9606 GN=LRIF1 PE=1 SV=1
P46782	353.7	295.1	358.6	51.1	41	335.8	46.05	2.86633	7.29207	40S ribosomal protein S5 OS=Homo sapiens OX=9606 GN=RPS5 PE=1 SV=4
P52294	235	215.2	270.5	36	29.9	240.233	32.95	2.86609	7.29084	Importin subunit alpha-5 OS=Homo sapiens OX=9606 GN=KPNA1 PE=1 SV=3
P49368	2031.7	1728.9	2293.6	307	247	2018.07	277	2.86502	7.28544	T-complex protein 1 subunit gamma OS=Homo sapiens OX=9606 GN=CCT3 PE=1 SV=4
Q8WXG6	19.7	17.9	22.5	2.7	2.8	20.0333	2.75	2.8649	7.28485	MAP kinase-activating death domain protein OS=Homo sapiens OX=9606 GN=MADD PE=1 SV=2
O95782	1119.3	998.2	1166.7	162	139.4	1094.73	150.7	2.86083	7.26432	AP-2 complex subunit alpha-1 OS=Homo sapiens OX=9606 GN=AP2A1 PE=1 SV=3
O95602	1639.5	1508	1944.2	264.4	202.9	1697.23	233.65	2.86076	7.264	DNA-directed RNA polymerase I subunit RPA1 OS=Homo sapiens OX=9606 GN=POLR1A PE=1 SV=2
Q96KP1	326.4	285.5	359.5	47.4	41.8	323.8	44.6	2.85999	7.26009	Exocyst complex component 2 OS=Homo sapiens OX=9606 GN=EXOC2 PE=1 SV=1
Q9Y5Q9	1078.6	1006.1	1242.8	155.9	150	1109.17	152.95	2.85834	7.25183	General transcription factor 3C polypeptide 3 OS=Homo sapiens OX=9606 GN=GTF3C3 PE=1 SV=1
Q52LJ0	192.4	170.4	231.9	28.7	26	198.233	27.35	2.85759	7.24802	Protein FAM98B OS=Homo sapiens OX=9606 GN=FAM98B PE=1 SV=2
O60499	241.8	260.7	325.8	39	37.2	276.1	38.1	2.85733	7.24672	Syntaxin-10 OS=Homo sapiens OX=9606 GN=STX10 PE=1 SV=1
Q13561	210.1	227.9	264.5	31.5	33.2	234.167	32.35	2.8557	7.23854	Dynactin subunit 2 OS=Homo sapiens OX=9606 GN=DCTN2 PE=1 SV=4
Q9NVC6	764.8	662.6	827.7	115.3	92.4	751.7	103.85	2.85566	7.23832	Mediator of RNA polymerase II transcription subunit 17 OS=Homo sapiens OX=9606 GN=MED17 PE=1 SV=2
Q9BQ67	679.2	660.3	783.7	91.7	104.4	707.733	98.05	2.85162	7.21809	Glutamate-rich WD repeat-containing protein 1 OS=Homo sapiens OX=9606 GN=GRWD1 PE=1 SV=1
Q14257	605.3	587.5	755	96.6	83.3	649.267	89.95	2.85162	7.21808	Reticulocalbin-2 OS=Homo sapiens OX=9606 GN=RCN2 PE=1 SV=1
O15360	160	158.2	181.8	24.7	21.5	166.667	23.1	2.851	7.21501	Fanconi anemia group A protein OS=Homo sapiens OX=9606 GN=FANCA PE=1 SV=2
Q9BRK5	566.9	557.7	640.2	83.1	80	588.267	81.55	2.85071	7.21357	45 kDa calcium-binding protein OS=Homo sapiens OX=9606 GN=SDF4 PE=1 SV=1
Q9UIF9	881.9	844.2	1024.2	139.3	115.2	916.767	127.25	2.84889	7.20445	Bromodomain adjacent to zinc finger domain protein 2A OS=Homo sapiens OX=9606 GN=BAZ2A PE=1 SV=4
P53621	3420.9	2799.1	3451.1	504	391.2	3223.7	447.6	2.84844	7.20219	Coatomer subunit alpha OS=Homo sapiens OX=9606 GN=COPA PE=1 SV=2
O95197	519.6	488.5	597.4	78.4	70.3	535.167	74.35	2.84758	7.19794	Reticulon-3 OS=Homo sapiens OX=9606 GN=RTN3 PE=1 SV=2
Q9NY93	464.7	403	495.2	71.7	54.6	454.3	63.15	2.84679	7.19398	Probable ATP-dependent RNA helicase DDX56 OS=Homo sapiens OX=9606 GN=DDX56 PE=1 SV=1
Q15459	2567.6	2297.4	3205.4	400.1	348.5	2690.13	374.3	2.84541	7.1871	Splicing factor 3A subunit 1 OS=Homo sapiens OX=9606 GN=SF3A1 PE=1 SV=1
O15514	220.6	207.9	245.2	34.4	28.1	224.567	31.25	2.84522	7.18613	DNA-directed RNA polymerase II subunit RPB4 OS=Homo sapiens OX=9606 GN=POLR2D PE=1 SV=1
Q13547	378.6	328.3	382.6	53.5	47.6	363.167	50.55	2.84485	7.18431	Histone deacetylase 1 OS=Homo sapiens OX=9606 GN=HDAC1 PE=1 SV=1
P35638	187.2	132.5	194.3	23.6	24.1	171.333	23.85	2.84474	7.18379	DNA damage-inducible transcript 3 protein OS=Homo sapiens OX=9606 GN=DDIT3 PE=1 SV=1
P48643	3164.3	2716.9	3592.4	470.8	409.6	3157.87	440.2	2.84272	7.17371	T-complex protein 1 subunit epsilon OS=Homo sapiens OX=9606 GN=CCT5 PE=1 SV=1
Q63HN8	90	103.5	120.6	11.6	17.6	104.7	14.6	2.84222	7.17123	E3 ubiquitin-protein ligase RNF213 OS=Homo sapiens OX=9606 GN=RNF213 PE=1 SV=3
P51587	254.2	237.2	280.8	38.6	33.2	257.4	35.9	2.84196	7.16992	Breast cancer type 2 susceptibility protein OS=Homo sapiens OX=9606 GN=BRCA2 PE=1 SV=3
O95239	2695.6	2282.3	3032.7	430.9	314.6	2670.2	372.75	2.84067	7.16351	Chromosome-associated kinesin KIF4A OS=Homo sapiens OX=9606 GN=KIF4A PE=1 SV=3
O43172	611.6	535.7	699	84.2	87.8	615.433	86	2.83919	7.1562	U4/U6 small nuclear ribonucleoprotein Prp4 OS=Homo sapiens OX=9606 GN=PRPF4 PE=1 SV=2
Q96L93	96.1	88.3	101.6	15	11.7	95.3333	13.35	2.83614	7.14107	Kinesin-like protein KIF16B OS=Homo sapiens OX=9606 GN=KIF16B PE=1 SV=2
O43719	54.1	43.7	66.7	10.3	5.1	54.8333	7.7	2.83212	7.12121	HIV Tat-specific factor 1 OS=Homo sapiens OX=9606 GN=HTATSF1 PE=1 SV=1
P50750	62.9	52	64.5	11.4	5.4	59.8	8.4	2.83168	7.11905	Cyclin-dependent kinase 9 OS=Homo sapiens OX=9606 GN=CDK9 PE=1 SV=3
Q9UIV1	74.6	69.1	88.7	14.7	7.1	77.4667	10.9	2.82925	7.10703	CCR4-NOT transcription complex subunit 7 OS=Homo sapiens OX=9606 GN=CNOT7 PE=1 SV=3
Q8TDY2	162.4	152.3	194.8	23.3	24.5	169.833	23.9	2.82904	7.106	RB1-inducible coiled-coil protein 1 OS=Homo sapiens OX=9606 GN=RB1CC1 PE=1 SV=3
P21359	487.7	431.7	505.1	80.1	53.7	474.833	66.9	2.82734	7.09766	Neurofibromin OS=Homo sapiens OX=9606 GN=NF1 PE=1 SV=2
Q9C0C2	949	805.2	998.1	147.1	111.5	917.433	129.3	2.82688	7.09539	182 kDa tankyrase-1-binding protein OS=Homo sapiens OX=9606 GN=TNKS1BP1 PE=1 SV=4
P23258	641.4	526	603	98.3	68.1	590.133	83.2	2.82639	7.09295	Tubulin gamma-1 chain OS=Homo sapiens OX=9606 GN=TUBG1 PE=1 SV=2
P28340	225	222.9	264.8	34	33	237.567	33.5	2.8261	7.09154	DNA polymerase delta catalytic subunit OS=Homo sapiens OX=9606 GN=POLD1 PE=1 SV=2
Q14534	24.6	15.8	19.1	3.1	2.5	19.8333	2.8	2.82443	7.08333	Squalene monooxygenase OS=Homo sapiens OX=9606 GN=SQLE PE=1 SV=3
Q92759	391.3	373.9	425.2	60.8	51.5	396.8	56.15	2.82105	7.06679	General transcription factor IIH subunit 4 OS=Homo sapiens OX=9606 GN=GTF2H4 PE=1 SV=1
Q9H2P0	2089.9	1839.4	2271.8	315.7	269.4	2067.03	292.55	2.82081	7.06557	Activity-dependent neuroprotector homeobox protein OS=Homo sapiens OX=9606 GN=ADNP PE=1 SV=1
Q92616	5596.4	4479.8	5774.9	909.3	587.5	5283.7	748.4	2.81967	7.05999	eIF-2-alpha kinase activator GCN1 OS=Homo sapiens OX=9606 GN=GCN1 PE=1 SV=6
A5YKK6	1389.1	1222.5	1514.2	221.6	168	1375.27	194.8	2.81965	7.05989	CCR4-NOT transcription complex subunit 1 OS=Homo sapiens OX=9606 GN=CNOT1 PE=1 SV=2
Q9BVI4	539.2	470.4	638.5	97.2	58.5	549.367	77.85	2.819	7.05673	Nucleolar complex protein 4 homolog OS=Homo sapiens OX=9606 GN=NOC4L PE=1 SV=1
Q9Y3C7	148.3	134.5	145.5	24	16.5	142.767	20.25	2.81767	7.05021	Mediator of RNA polymerase II transcription subunit 31 OS=Homo sapiens OX=9606 GN=MED31 PE=1 SV=1
P04062	47.1	57.8	68.5	9.3	7.1	57.8	8.2	2.81737	7.04878	Lysosomal acid glucosylceramidase OS=Homo sapiens OX=9606 GN=GBA PE=1 SV=3
Q9UKZ1	54.9	52.6	76.2	10.8	6.6	61.2333	8.7	2.81523	7.03831	CCR4-NOT transcription complex subunit 11 OS=Homo sapiens OX=9606 GN=CNOT11 PE=1 SV=1
Q9NRC8	72.7	54.7	70.8	8.6	10.2	66.0667	9.4	2.81319	7.02837	NAD-dependent protein deacetylase sirtuin-7 OS=Homo sapiens OX=9606 GN=SIRT7 PE=1 SV=1
P41091	1259	1155.4	1534.9	207.2	168.1	1316.43	187.65	2.81052	7.01537	Eukaryotic translation initiation factor 2 subunit 3 OS=Homo sapiens OX=9606 GN=EIF2S3 PE=1 SV=3
Q99666	20.3	16.5	26.3	4	2	21.0333	3	2.80964	7.01111	RANBP2-like and GRIP domain-containing protein 5/6 OS=Homo sapiens OX=9606 GN=RGPD5 PE=1 SV=3
Q12834	222.8	206.9	242.8	34.9	29.2	224.167	32.05	2.80618	6.99428	Cell division cycle protein 20 homolog OS=Homo sapiens OX=9606 GN=CDC20 PE=1 SV=2
P78371	1588.1	1416	1804.2	242.5	215.9	1602.77	229.2	2.80589	6.99287	T-complex protein 1 subunit beta OS=Homo sapiens OX=9606 GN=CCT2 PE=1 SV=4
Q3L8U1	35.5	28.5	31.4	4.2	4.9	31.8	4.55	2.80509	6.98901	Chromodomain-helicase-DNA-binding protein 9 OS=Homo sapiens OX=9606 GN=CHD9 PE=1 SV=2
Q05048	579.2	586	658.6	91.9	82.2	607.933	87.05	2.804	6.98373	Cleavage stimulation factor subunit 1 OS=Homo sapiens OX=9606 GN=CSTF1 PE=1 SV=1
Q9H000	163.6	179.6	201.2	30.5	21.5	181.467	26	2.80312	6.97949	Probable E3 ubiquitin-protein ligase makorin-2 OS=Homo sapiens OX=9606 GN=MKRN2 PE=1 SV=2
Q9ULK4	413.6	362.3	509.3	68.6	54.2	428.4	61.4	2.80265	6.9772	Mediator of RNA polymerase II transcription subunit 23 OS=Homo sapiens OX=9606 GN=MED23 PE=1 SV=2
Q9H8Y8	274.5	248.7	309.7	37.9	41.8	277.633	39.85	2.80053	6.96696	Golgi reassembly-stacking protein 2 OS=Homo sapiens OX=9606 GN=GORASP2 PE=1 SV=3
Q14258	188	187.1	219.4	32	24.9	198.167	28.45	2.80021	6.96544	E3 ubiquitin/ISG15 ligase TRIM25 OS=Homo sapiens OX=9606 GN=TRIM25 PE=1 SV=2
Q9NVX2	22.1	15.9	27.8	4.2	2.1	21.9333	3.15	2.7997	6.96296	Notchless protein homolog 1 OS=Homo sapiens OX=9606 GN=NLE1 PE=1 SV=4
Q86UK7	300.8	245.3	286.2	50.9	28.8	277.433	39.85	2.79949	6.96194	E3 ubiquitin-protein ligase ZNF598 OS=Homo sapiens OX=9606 GN=ZNF598 PE=1 SV=1
Q5VT52	991.4	949.7	1167.4	151.7	146.1	1036.17	148.9	2.79884	6.95881	Regulation of nuclear pre-mRNA domain-containing protein 2 OS=Homo sapiens OX=9606 GN=RPRD2 PE=1 SV=1
Q96MW5	63.2	56.5	61.8	9.9	7.5	60.5	8.7	2.79785	6.95402	Conserved oligomeric Golgi complex subunit 8 OS=Homo sapiens OX=9606 GN=COG8 PE=1 SV=2
P50613	486.7	456.1	505.4	72.4	66.8	482.733	69.6	2.79407	6.93582	Cyclin-dependent kinase 7 OS=Homo sapiens OX=9606 GN=CDK7 PE=1 SV=1
Q9P2N6	36.8	31.6	42.9	6.2	4.5	37.1	5.35	2.79381	6.93458	KAT8 regulatory NSL complex subunit 3 OS=Homo sapiens OX=9606 GN=KANSL3 PE=1 SV=2
Q86WV6	15.1	11.2	20.5	2.3	2.2	15.6	2.25	2.79355	6.93333	Stimulator of interferon genes protein OS=Homo sapiens OX=9606 GN=STING1 PE=1 SV=1
O43432	395.1	309.3	402.8	58.9	47.6	369.067	53.25	2.79303	6.93083	Eukaryotic translation initiation factor 4 gamma 3 OS=Homo sapiens OX=9606 GN=EIF4G3 PE=1 SV=2
O00505	279.5	251.8	287.9	46.5	32.3	273.067	39.4	2.79299	6.93063	Importin subunit alpha-4 OS=Homo sapiens OX=9606 GN=KPNA3 PE=1 SV=2
P32780	558	491.4	616.9	94.5	65.8	555.433	80.15	2.79284	6.92992	General transcription factor IIH subunit 1 OS=Homo sapiens OX=9606 GN=GTF2H1 PE=1 SV=1
Q8TB61	125.1	131.7	149	19.1	20	135.267	19.55	2.79057	6.91901	Adenosine 3'-phospho 5'-phosphosulfate transporter 1 OS=Homo sapiens OX=9606 GN=SLC35B2 PE=1 SV=1
P50990	2647	2217.3	3067	389.9	374.9	2643.77	382.4	2.78944	6.91362	T-complex protein 1 subunit theta OS=Homo sapiens OX=9606 GN=CCT8 PE=1 SV=4
P05198	428.9	364.3	483.9	60.4	63	425.7	61.7	2.78649	6.89951	Eukaryotic translation initiation factor 2 subunit 1 OS=Homo sapiens OX=9606 GN=EIF2S1 PE=1 SV=3
P48634	1788.1	1759	2202.7	307.2	248.4	1916.6	277.8	2.78643	6.89921	Protein PRRC2A OS=Homo sapiens OX=9606 GN=PRRC2A PE=1 SV=3
Q93009	1128.6	1073	1370.4	178.4	166.8	1190.67	172.6	2.78627	6.89842	Ubiquitin carboxyl-terminal hydrolase 7 OS=Homo sapiens OX=9606 GN=USP7 PE=1 SV=2
Q96DT7	124.9	97.1	127.7	24.2	9.6	116.567	16.9	2.78606	6.89744	Zinc finger and BTB domain-containing protein 10 OS=Homo sapiens OX=9606 GN=ZBTB10 PE=1 SV=2
Q96JM3	1888.1	1719.6	2259.6	287.3	279.9	1955.77	283.6	2.7858	6.89622	Chromosome alignment-maintaining phosphoprotein 1 OS=Homo sapiens OX=9606 GN=CHAMP1 PE=1 SV=2
Q8N163	1236.3	1118.3	1395.2	204	158.8	1249.93	181.4	2.7846	6.89048	Cell cycle and apoptosis regulator protein 2 OS=Homo sapiens OX=9606 GN=CCAR2 PE=1 SV=2
Q8NDX6	188.2	170.3	201.2	29.7	24.5	186.567	27.1	2.78333	6.88438	Zinc finger protein 740 OS=Homo sapiens OX=9606 GN=ZNF740 PE=1 SV=1
Q13029	133.1	87.7	136.7	18.7	16	119.167	17.35	2.77997	6.8684	PR domain zinc finger protein 2 OS=Homo sapiens OX=9606 GN=PRDM2 PE=1 SV=3
O43257	27.8	24.6	30	5.5	2.5	27.4667	4	2.77961	6.86667	Zinc finger HIT domain-containing protein 1 OS=Homo sapiens OX=9606 GN=ZNHIT1 PE=1 SV=1
Q9H9A5	336.8	277.7	370.7	51.7	44	328.4	47.85	2.77886	6.86311	CCR4-NOT transcription complex subunit 10 OS=Homo sapiens OX=9606 GN=CNOT10 PE=1 SV=1
Q5SVZ6	38.2	31.7	42.3	6.3	4.6	37.4	5.45	2.77871	6.86239	Zinc finger MYM-type protein 1 OS=Homo sapiens OX=9606 GN=ZMYM1 PE=1 SV=1
P49848	286	287.2	345.9	57.1	32.2	306.367	44.65	2.77853	6.86152	Transcription initiation factor TFIID subunit 6 OS=Homo sapiens OX=9606 GN=TAF6 PE=1 SV=1
Q9H0R3	42.8	53.8	53.6	5.9	8.7	50.0667	7.3	2.77788	6.85845	Transmembrane protein 222 OS=Homo sapiens OX=9606 GN=TMEM222 PE=1 SV=2
P62937	459.3	472.2	537.3	76.8	66	489.6	71.4	2.77761	6.85714	Peptidyl-prolyl cis-trans isomerase A OS=Homo sapiens OX=9606 GN=PPIA PE=1 SV=2
Q9BWH2	40.6	38.3	56.7	6.5	6.7	45.2	6.6	2.77578	6.84848	FUN14 domain-containing protein 2 OS=Homo sapiens OX=9606 GN=FUNDC2 PE=1 SV=2
Q07864	597.9	581.5	652.4	92.5	85.9	610.6	89.2	2.77511	6.84529	DNA polymerase epsilon catalytic subunit A OS=Homo sapiens OX=9606 GN=POLE PE=1 SV=5
O95619	211.3	192.2	228.7	33.6	28	210.733	30.8	2.77442	6.84199	YEATS domain-containing protein 4 OS=Homo sapiens OX=9606 GN=YEATS4 PE=1 SV=1
Q6NUK1	51.3	48.5	60.1	5.9	9.7	53.3	7.8	2.77259	6.83333	Calcium-binding mitochondrial carrier protein SCaMC-1 OS=Homo sapiens OX=9606 GN=SLC25A24 PE=1 SV=2
Q13895	576.6	432.8	558.8	88.4	64.7	522.733	76.55	2.7716	6.82865	Bystin OS=Homo sapiens OX=9606 GN=BYSL PE=1 SV=3
O14908	103.1	86	128.2	13.9	17.1	105.767	15.5	2.77054	6.82366	PDZ domain-containing protein GIPC1 OS=Homo sapiens OX=9606 GN=GIPC1 PE=1 SV=2
Q9NSP4	84.4	78.9	106.9	12.7	13.7	90.0667	13.2	2.77046	6.82323	Centromere protein M OS=Homo sapiens OX=9606 GN=CENPM PE=1 SV=1
Q6UW68	165.7	163.9	198.1	26.1	25.5	175.9	25.8	2.76931	6.81783	Transmembrane protein 205 OS=Homo sapiens OX=9606 GN=TMEM205 PE=1 SV=1
P16220	243	209.1	285	34.1	38.2	245.7	36.15	2.76483	6.79668	Cyclic AMP-responsive element-binding protein 1 OS=Homo sapiens OX=9606 GN=CREB1 PE=1 SV=2
Q5T749	175	166.8	210.7	24.5	29.7	184.167	27.1	2.76465	6.79582	Keratinocyte proline-rich protein OS=Homo sapiens OX=9606 GN=KPRP PE=1 SV=1
Q9UK53	163.4	134.9	213.3	27.2	23	170.533	25.1	2.76429	6.79416	Inhibitor of growth protein 1 OS=Homo sapiens OX=9606 GN=ING1 PE=1 SV=2
O75534	302.3	275.4	349.5	51.6	39.4	309.067	45.5	2.76398	6.79267	Cold shock domain-containing protein E1 OS=Homo sapiens OX=9606 GN=CSDE1 PE=1 SV=2
Q16706	274	268.8	341.5	45.9	40.9	294.767	43.4	2.76381	6.79186	Alpha-mannosidase 2 OS=Homo sapiens OX=9606 GN=MAN2A1 PE=1 SV=2
Q9NYH9	672.9	618.6	771.1	105.1	97.6	687.533	101.35	2.76208	6.78375	U3 small nucleolar RNA-associated protein 6 homolog OS=Homo sapiens OX=9606 GN=UTP6 PE=2 SV=2
O95758	35.7	31	39	6.1	4.3	35.2333	5.2	2.76036	6.77564	Polypyrimidine tract-binding protein 3 OS=Homo sapiens OX=9606 GN=PTBP3 PE=1 SV=2
P06576	270.1	216	282.2	43.5	32.1	256.1	37.8	2.76025	6.77513	ATP synthase subunit beta, mitochondrial OS=Homo sapiens OX=9606 GN=ATP5F1B PE=1 SV=3
Q9UKD2	453	390.5	532.2	84.6	50.8	458.567	67.7	2.7599	6.77351	mRNA turnover protein 4 homolog OS=Homo sapiens OX=9606 GN=MRTO4 PE=1 SV=2
P49792	6670.5	5453.1	7007.9	1198.1	687.7	6377.17	942.9	2.75774	6.76335	E3 SUMO-protein ligase RanBP2 OS=Homo sapiens OX=9606 GN=RANBP2 PE=1 SV=2
Q9NZM1	2435.9	2502.2	2914.7	407.2	366.9	2617.6	387.05	2.75765	6.76295	Myoferlin OS=Homo sapiens OX=9606 GN=MYOF PE=1 SV=1
Q9BVG9	49.4	50.4	64.5	8.8	7.4	54.7667	8.1	2.7573	6.76132	Phosphatidylserine synthase 2 OS=Homo sapiens OX=9606 GN=PTDSS2 PE=1 SV=1
P42345	227.6	196.6	219	36.4	27.1	214.4	31.75	2.75548	6.75276	Serine/threonine-protein kinase mTOR OS=Homo sapiens OX=9606 GN=MTOR PE=1 SV=1
Q8WV44	143.3	124.9	154.8	22.7	19.1	141	20.9	2.75412	6.74641	E3 ubiquitin-protein ligase TRIM41 OS=Homo sapiens OX=9606 GN=TRIM41 PE=1 SV=3
Q68CQ4	634.4	512.7	665.7	85.5	93.8	604.267	89.65	2.75281	6.74029	Digestive organ expansion factor homolog OS=Homo sapiens OX=9606 GN=DIEXF PE=1 SV=2
O14777	194.5	195.5	232.8	32	29.6	207.6	30.8	2.7528	6.74026	Kinetochore protein NDC80 homolog OS=Homo sapiens OX=9606 GN=NDC80 PE=1 SV=1
Q13315	245.2	238.1	273.9	33.8	41.1	252.4	37.45	2.75267	6.73965	Serine-protein kinase ATM OS=Homo sapiens OX=9606 GN=ATM PE=1 SV=4
Q9BXK1	15.4	18.6	22.6	2.4	3.2	18.8667	2.8	2.75234	6.7381	Krueppel-like factor 16 OS=Homo sapiens OX=9606 GN=KLF16 PE=1 SV=1
P05387	908.1	890.4	1047.4	156.2	125.8	948.633	141	2.75016	6.7279	60S acidic ribosomal protein P2 OS=Homo sapiens OX=9606 GN=RPLP2 PE=1 SV=1
O15460	87.5	83.4	105.6	13.8	13.6	92.1667	13.7	2.75007	6.72749	Prolyl 4-hydroxylase subunit alpha-2 OS=Homo sapiens OX=9606 GN=P4HA2 PE=1 SV=1
Q9BZH6	494.3	451.7	541.6	76.7	70.8	495.867	73.75	2.74924	6.72362	WD repeat-containing protein 11 OS=Homo sapiens OX=9606 GN=WDR11 PE=1 SV=1
Q9H7L9	467.5	378.5	559.8	76.7	62.7	468.6	69.7	2.74913	6.7231	Sin3 histone deacetylase corepressor complex component SDS3 OS=Homo sapiens OX=9606 GN=SUDS3 PE=1 SV=2
O60488	266.2	271.5	310	51.7	32.4	282.567	42.05	2.74841	6.71978	Long-chain-fatty-acid--CoA ligase 4 OS=Homo sapiens OX=9606 GN=ACSL4 PE=1 SV=2
P35250	1577.6	1469.7	1708.1	252	219.9	1585.13	235.95	2.74805	6.71809	Replication factor C subunit 2 OS=Homo sapiens OX=9606 GN=RFC2 PE=1 SV=3
Q9BV73	30.2	20.4	29.9	3.9	4.1	26.8333	4	2.74595	6.70833	Centrosome-associated protein CEP250 OS=Homo sapiens OX=9606 GN=CEP250 PE=1 SV=2
P63010	798.2	772.4	911.3	122.6	124.1	827.3	123.35	2.74565	6.70693	AP-2 complex subunit beta OS=Homo sapiens OX=9606 GN=AP2B1 PE=1 SV=1
Q5JTW2	36.8	43.2	53.8	5.3	8	44.6	6.65	2.74562	6.70677	Centrosomal protein of 78 kDa OS=Homo sapiens OX=9606 GN=CEP78 PE=1 SV=1
Q13129	309.6	308.5	381.2	46	53.5	333.1	49.75	2.74319	6.69548	Zinc finger protein Rlf OS=Homo sapiens OX=9606 GN=RLF PE=1 SV=2
Q8WVB6	74.2	67.6	75	15.1	6.5	72.2667	10.8	2.7423	6.69136	Chromosome transmission fidelity protein 18 homolog OS=Homo sapiens OX=9606 GN=CHTF18 PE=1 SV=1
P40227	1589.2	1299	1774.4	268.7	196	1554.2	232.35	2.7418	6.68905	T-complex protein 1 subunit zeta OS=Homo sapiens OX=9606 GN=CCT6A PE=1 SV=3
Q13485	57.5	48.2	51.8	8.1	7.6	52.5	7.85	2.74155	6.6879	Mothers against decapentaplegic homolog 4 OS=Homo sapiens OX=9606 GN=SMAD4 PE=1 SV=1
Q9Y2X0	586.8	566.7	690	98.4	85.6	614.5	92	2.73971	6.67935	Mediator of RNA polymerase II transcription subunit 16 OS=Homo sapiens OX=9606 GN=MED16 PE=1 SV=2
[truncated: 1,068 more rows]

## Sheet: SpecificBRG1vsIgG_EWS
Supplementary Table 3. Specific interactors IP vs IgG
B. Immunoprecipitated proteins in BRG1 IP vs IgG in EWS TC-71 cells
Fold change >1.5 applied
Uniprot ID	EWS BRG1 IP R1	EWS BRG1 IP R2	EWS BRG1 IP R3	EWS IgG IP R1	EWS IgG IP R2	BRG1 IP EWS mean	IgG IP EWS mean	Fold change log2	Fold change	Description
E9PRG8	98.3	149.2	112.8	0.1	0.2	120.1	0.15	9.64506	800.667	Uncharacterized protein C11orf98 OS=Homo sapiens OX=9606 GN=C11orf98 PE=4 SV=2
Q9HAU4	31	30.6	25.8	0.1	0.1	29.1333	0.1	8.18653	291.333	E3 ubiquitin-protein ligase SMURF2 OS=Homo sapiens OX=9606 GN=SMURF2 PE=1 SV=1
Q13217	61.2	53.4	53.9	0.1	0.3	56.1667	0.2	8.13357	280.833	DnaJ homolog subfamily C member 3 OS=Homo sapiens OX=9606 GN=DNAJC3 PE=1 SV=1
Q9UBI6	24.3	29.7	25	0.1	0.1	26.3333	0.1	8.04075	263.333	Guanine nucleotide-binding protein G(I)/G(S)/G(O) subunit gamma-12 OS=Homo sapiens OX=9606 GN=GNG12 PE=1 SV=3
Q9H116	22.1	29.6	27.2	0.1	0.1	26.3	0.1	8.03892	263	GDNF-inducible zinc finger protein 1 OS=Homo sapiens OX=9606 GN=GZF1 PE=1 SV=1
Q9H0U3	22.8	25.6	29.5	0.1	0.1	25.9667	0.1	8.02052	259.667	Magnesium transporter protein 1 OS=Homo sapiens OX=9606 GN=MAGT1 PE=1 SV=1
Q9BQE5	29.7	21.6	16.2	0.1	0.1	22.5	0.1	7.81378	225	Apolipoprotein L2 OS=Homo sapiens OX=9606 GN=APOL2 PE=1 SV=1
Q9NWU2	23.6	20.2	20.5	0.1	0.1	21.4333	0.1	7.74371	214.333	Glucose-induced degradation protein 8 homolog OS=Homo sapiens OX=9606 GN=GID8 PE=1 SV=1
P17813	41.7	42.2	39.8	0.1	0.3	41.2333	0.2	7.68767	206.167	Endoglin OS=Homo sapiens OX=9606 GN=ENG PE=1 SV=2
P57071	22.5	19.9	17.1	0.1	0.1	19.8333	0.1	7.63178	198.333	PR domain zinc finger protein 15 OS=Homo sapiens OX=9606 GN=PRDM15 PE=1 SV=4
Q9UGQ2	21	17.2	21.2	0.1	0.1	19.8	0.1	7.62936	198	Calcium channel flower homolog OS=Homo sapiens OX=9606 GN=CACFD1 PE=1 SV=1
Q96SY0	19.4	18.2	18.9	0.1	0.1	18.8333	0.1	7.55714	188.333	Integrator complex subunit 14 OS=Homo sapiens OX=9606 GN=INTS14 PE=1 SV=2
P50552	26.5	29.3	20.1	0.1	0.2	25.3	0.15	7.39803	168.667	Vasodilator-stimulated phosphoprotein OS=Homo sapiens OX=9606 GN=VASP PE=1 SV=3
P02679	19.9	13.4	16.1	0.1	0.1	16.4667	0.1	7.3634	164.667	Fibrinogen gamma chain OS=Homo sapiens OX=9606 GN=FGG PE=1 SV=3
Q53T94	16.8	13.5	16.3	0.1	0.1	15.5333	0.1	7.27922	155.333	TATA box-binding protein-associated factor RNA polymerase I subunit B OS=Homo sapiens OX=9606 GN=TAF1B PE=1 SV=1
P20290	12.5	14.2	17.7	0.1	0.1	14.8	0.1	7.20945	148	Transcription factor BTF3 OS=Homo sapiens OX=9606 GN=BTF3 PE=1 SV=1
P15151	42.2	41.6	38.4	0.1	0.5	40.7333	0.3	7.0851	135.778	Poliovirus receptor OS=Homo sapiens OX=9606 GN=PVR PE=1 SV=2
Q9UNK0	23.6	23	24.8	0.1	0.3	23.8	0.2	6.89482	119	Syntaxin-8 OS=Homo sapiens OX=9606 GN=STX8 PE=1 SV=2
O76024	12.9	10.1	12.4	0.1	0.1	11.8	0.1	6.88264	118	Wolframin OS=Homo sapiens OX=9606 GN=WFS1 PE=1 SV=2
P61313	845.3	884.1	869.1	10.7	4.4	866.167	7.55	6.84202	114.724	60S ribosomal protein L15 OS=Homo sapiens OX=9606 GN=RPL15 PE=1 SV=2
P46779	800.6	1027	857.5	11.1	11.8	895.033	11.45	6.28852	78.1689	60S ribosomal protein L28 OS=Homo sapiens OX=9606 GN=RPL28 PE=1 SV=3
Q8N726	7.7	7.6	8	0.1	0.1	7.76667	0.1	6.27922	77.6667	Tumor suppressor ARF OS=Homo sapiens OX=9606 GN=CDKN2A PE=1 SV=2
Q96CN9	303.2	319.6	310.5	9	0.1	311.1	4.55	6.09537	68.3736	GRIP and coiled-coil domain-containing protein 1 OS=Homo sapiens OX=9606 GN=GCC1 PE=1 SV=1
P61927	451.5	522.5	427	4.9	8.9	467	6.9	6.08068	67.6812	60S ribosomal protein L37 OS=Homo sapiens OX=9606 GN=RPL37 PE=1 SV=2
O43795	80.4	78.5	72	2.2	0.1	76.9667	1.15	6.06453	66.9275	Unconventional myosin-Ib OS=Homo sapiens OX=9606 GN=MYO1B PE=1 SV=3
P01857	4567.4	4825.8	4502.8	73.5	70.6	4632	72.05	6.00649	64.2887	Immunoglobulin heavy constant gamma 1 OS=Homo sapiens OX=9606 GN=IGHG1 PE=1 SV=1
Q5TC82	13.5	16.8	17.8	0.1	0.4	16.0333	0.25	6.003	64.1333	Roquin-1 OS=Homo sapiens OX=9606 GN=RC3H1 PE=1 SV=1
P47914	634.4	783.1	567.2	14.1	6.7	661.567	10.4	5.99123	63.6122	60S ribosomal protein L29 OS=Homo sapiens OX=9606 GN=RPL29 PE=1 SV=2
O00339	14.7	13.2	10.1	0.1	0.3	12.6667	0.2	5.98489	63.3333	Matrilin-2 OS=Homo sapiens OX=9606 GN=MATN2 PE=1 SV=4
P05412	12.5	15.2	8.7	0.1	0.3	12.1333	0.2	5.92283	60.6667	Transcription factor AP-1 OS=Homo sapiens OX=9606 GN=JUN PE=1 SV=2
P78524	7.8	5.3	4.6	0.1	0.1	5.9	0.1	5.88264	59	DENN domain-containing protein 2B OS=Homo sapiens OX=9606 GN=DENND2B PE=1 SV=3
P02765	4.3	5.1	7.9	0.1	0.1	5.76667	0.1	5.84967	57.6667	Alpha-2-HS-glycoprotein OS=Homo sapiens OX=9606 GN=AHSG PE=1 SV=2
Q99547	352.2	338.8	316.2	8.5	3.2	335.733	5.85	5.84274	57.3903	M-phase phosphoprotein 6 OS=Homo sapiens OX=9606 GN=MPHOSPH6 PE=1 SV=2
O43293	23	22.6	22.6	0.1	0.7	22.7333	0.4	5.82867	56.8333	Death-associated protein kinase 3 OS=Homo sapiens OX=9606 GN=DAPK3 PE=1 SV=1
Q07020	392.1	724.2	500.1	8.5	10.9	538.8	9.7	5.79562	55.5464	60S ribosomal protein L18 OS=Homo sapiens OX=9606 GN=RPL18 PE=1 SV=2
P62910	1261.5	1463.2	1460.3	29.9	21.1	1395	25.5	5.77362	54.7059	60S ribosomal protein L32 OS=Homo sapiens OX=9606 GN=RPL32 PE=1 SV=2
P16403	1769.5	2563.9	1857.9	40.4	35.4	2063.77	37.9	5.76694	54.4529	Histone H1.2 OS=Homo sapiens OX=9606 GN=H1-2 PE=1 SV=2
P48047	47.6	41.9	45	0.1	1.6	44.8333	0.85	5.72097	52.7451	ATP synthase subunit O, mitochondrial OS=Homo sapiens OX=9606 GN=ATP5PO PE=1 SV=1
P62424	3798.2	3959	3928.9	78.5	71.1	3895.37	74.8	5.70258	52.0771	60S ribosomal protein L7a OS=Homo sapiens OX=9606 GN=RPL7A PE=1 SV=2
Q96QZ7	94.3	100.8	94.4	3.3	0.6	96.5	1.95	5.62898	49.4872	Membrane-associated guanylate kinase, WW and PDZ domain-containing protein 1 OS=Homo sapiens OX=9606 GN=MAGI1 PE=1 SV=3
P01834	3499.7	3763.4	3618.7	85.2	64.9	3627.27	75.05	5.59489	48.3313	Immunoglobulin kappa constant OS=Homo sapiens OX=9606 GN=IGKC PE=1 SV=2
P60059	92.2	89.1	90.4	0.1	3.8	90.5667	1.95	5.53743	46.4444	Protein transport protein Sec61 subunit gamma OS=Homo sapiens OX=9606 GN=SEC61G PE=1 SV=1
Q6DKI1	385.1	386.3	397.1	6.6	10.3	389.5	8.45	5.52653	46.0947	60S ribosomal protein L7-like 1 OS=Homo sapiens OX=9606 GN=RPL7L1 PE=1 SV=2
Q13332	28.3	33.7	34	0.1	1.3	32	0.7	5.51457	45.7143	Receptor-type tyrosine-protein phosphatase S OS=Homo sapiens OX=9606 GN=PTPRS PE=1 SV=3
P31323	39.8	48.5	39.2	0.1	1.8	42.5	0.95	5.48339	44.7368	cAMP-dependent protein kinase type II-beta regulatory subunit OS=Homo sapiens OX=9606 GN=PRKAR2B PE=1 SV=3
Q15050	1722.9	1692.2	1708	28.4	48.7	1707.7	38.55	5.46918	44.2983	Ribosome biogenesis regulatory protein homolog OS=Homo sapiens OX=9606 GN=RRS1 PE=1 SV=2
Q13439	221.4	205.9	210.7	8.2	1.6	212.667	4.9	5.43967	43.4014	Golgin subfamily A member 4 OS=Homo sapiens OX=9606 GN=GOLGA4 PE=1 SV=1
O60858	210.6	232	239.9	6.4	4.1	227.5	5.25	5.43741	43.3333	E3 ubiquitin-protein ligase TRIM13 OS=Homo sapiens OX=9606 GN=TRIM13 PE=1 SV=2
Q9BY42	20.1	22.3	22.3	0.1	0.9	21.5667	0.5	5.43073	43.1333	Replication termination factor 2 OS=Homo sapiens OX=9606 GN=RTF2 PE=1 SV=3
P46781	1249	1680.4	1606	36.4	34.3	1511.8	35.35	5.41841	42.7666	40S ribosomal protein S9 OS=Homo sapiens OX=9606 GN=RPS9 PE=1 SV=3
P49450	110.7	138.7	140.1	6.1	0.1	129.833	3.1	5.38825	41.8817	Histone H3-like centromeric protein A OS=Homo sapiens OX=9606 GN=CENPA PE=1 SV=1
P16402	315.4	347.7	320.3	5.5	10.2	327.8	7.85	5.38398	41.758	Histone H1.3 OS=Homo sapiens OX=9606 GN=H1-3 PE=1 SV=2
Q9Y3Y2	322.3	401.2	402.5	8.3	9.7	375.333	9	5.3821	41.7037	Chromatin target of PRMT1 protein OS=Homo sapiens OX=9606 GN=CHTOP PE=1 SV=2
O76021	6446.5	7386.1	6775.9	192.9	139.7	6869.5	166.3	5.36835	41.3079	Ribosomal L1 domain-containing protein 1 OS=Homo sapiens OX=9606 GN=RSL1D1 PE=1 SV=3
P67809	642	703.6	703.3	14.2	19.2	682.967	16.7	5.3539	40.8962	Y-box-binding protein 1 OS=Homo sapiens OX=9606 GN=YBX1 PE=1 SV=3
Q14493	38.1	39.9	44.4	0.1	1.9	40.8	1	5.3505	40.8	Histone RNA hairpin-binding protein OS=Homo sapiens OX=9606 GN=SLBP PE=1 SV=1
P42766	429.6	532	488.7	11.3	13.4	483.433	12.35	5.29073	39.1444	60S ribosomal protein L35 OS=Homo sapiens OX=9606 GN=RPL35 PE=1 SV=2
Q5VT40	59.5	52.7	37.1	0.1	2.5	49.7667	1.3	5.2586	38.2821	Protein FAM78B OS=Homo sapiens OX=9606 GN=FAM78B PE=2 SV=1
P84098	1077.5	1290.5	1217	26	36.7	1195	31.35	5.2524	38.118	60S ribosomal protein L19 OS=Homo sapiens OX=9606 GN=RPL19 PE=1 SV=1
P10412	2586.5	2857.7	2315.9	68.7	68	2586.7	68.35	5.24203	37.8449	Histone H1.4 OS=Homo sapiens OX=9606 GN=H1-4 PE=1 SV=2
O75683	362.9	651.3	446.4	13.3	12.5	486.867	12.9	5.23808	37.7416	Surfeit locus protein 6 OS=Homo sapiens OX=9606 GN=SURF6 PE=1 SV=3
Q9BQB6	41.4	49.5	44.3	0.1	2.3	45.0667	1.2	5.23095	37.5556	Vitamin K epoxide reductase complex subunit 1 OS=Homo sapiens OX=9606 GN=VKORC1 PE=1 SV=1
P62753	807.5	919.7	949.4	22.3	25.5	892.2	23.9	5.22228	37.3305	40S ribosomal protein S6 OS=Homo sapiens OX=9606 GN=RPS6 PE=1 SV=1
Q9Y3U8	743.3	797.2	747.2	15.9	25.1	762.567	20.5	5.21717	37.1984	60S ribosomal protein L36 OS=Homo sapiens OX=9606 GN=RPL36 PE=1 SV=3
P15880	1813.4	2421.5	2442.3	73.4	47.1	2225.73	60.25	5.20718	36.9416	40S ribosomal protein S2 OS=Homo sapiens OX=9606 GN=RPS2 PE=1 SV=2
Q8N5F7	151.8	196.3	200.6	5.1	5	182.9	5.05	5.17863	36.2178	NF-kappa-B-activating protein OS=Homo sapiens OX=9606 GN=NKAP PE=1 SV=1
Q9Y388	84.2	97.1	89.4	0.1	5	90.2333	2.55	5.14509	35.3856	RNA-binding motif protein, X-linked 2 OS=Homo sapiens OX=9606 GN=RBMX2 PE=1 SV=2
Q5RKV6	587.6	602.1	590.2	14.4	19.6	593.3	17	5.12516	34.9	Exosome complex component MTR3 OS=Homo sapiens OX=9606 GN=EXOSC6 PE=1 SV=1
Q8TEQ8	70.1	74.8	65.6	3.8	0.3	70.1667	2.05	5.09709	34.2276	GPI ethanolamine phosphate transferase 3 OS=Homo sapiens OX=9606 GN=PIGO PE=1 SV=3
Q8TCG2	51.9	53.5	58.4	2.8	0.5	54.6	1.65	5.04836	33.0909	Phosphatidylinositol 4-kinase type 2-beta OS=Homo sapiens OX=9606 GN=PI4K2B PE=1 SV=1
Q9UBN1	42.2	45.8	40.5	0.1	2.5	42.8333	1.3	5.04215	32.9487	Voltage-dependent calcium channel gamma-4 subunit OS=Homo sapiens OX=9606 GN=CACNG4 PE=1 SV=1
O95425	26.7	22.6	29.3	0.1	1.5	26.2	0.8	5.03342	32.75	Supervillin OS=Homo sapiens OX=9606 GN=SVIL PE=1 SV=2
Q14674	19.2	24	20.1	0.1	1.2	21.1	0.65	5.02066	32.4615	Separin OS=Homo sapiens OX=9606 GN=ESPL1 PE=1 SV=3
P36578	3006.5	4574.5	3954.2	144.4	95	3845.07	119.7	5.00551	32.1225	60S ribosomal protein L4 OS=Homo sapiens OX=9606 GN=RPL4 PE=1 SV=5
Q6N075	33.7	31.7	34.2	0.1	2	33.2	1.05	4.98272	31.619	Molybdate-anion transporter OS=Homo sapiens OX=9606 GN=MFSD5 PE=1 SV=2
Q9H6S0	277.5	437	271.2	14.5	6.3	328.567	10.4	4.98153	31.5929	3'-5' RNA helicase YTHDC2 OS=Homo sapiens OX=9606 GN=YTHDC2 PE=1 SV=2
O43854	53.8	54	51.3	3.2	0.2	53.0333	1.7	4.96329	31.1961	EGF-like repeat and discoidin I-like domain-containing protein 3 OS=Homo sapiens OX=9606 GN=EDIL3 PE=1 SV=1
Q6ISB3	458.3	480.3	477.2	19.4	11	471.933	15.2	4.95644	31.0482	Grainyhead-like protein 2 homolog OS=Homo sapiens OX=9606 GN=GRHL2 PE=1 SV=1
Q99674	48.7	45.6	40	2.8	0.1	44.7667	1.45	4.9483	30.8736	Cell growth regulator with EF hand domain protein 1 OS=Homo sapiens OX=9606 GN=CGREF1 PE=2 SV=3
Q06265	655	614.6	632.5	30.4	10.8	634.033	20.6	4.94384	30.7783	Exosome complex component RRP45 OS=Homo sapiens OX=9606 GN=EXOSC9 PE=1 SV=3
O75638	37.9	38.2	37.2	0.1	2.4	37.7667	1.25	4.91711	30.2133	Cancer/testis antigen 2 OS=Homo sapiens OX=9606 GN=CTAG2 PE=1 SV=3
Q04941	251.2	260.3	253.3	8.3	8.6	254.933	8.45	4.91502	30.1696	Proteolipid protein 2 OS=Homo sapiens OX=9606 GN=PLP2 PE=1 SV=1
Q13813	9101.3	9930.8	9353.4	342.1	290.2	9461.83	316.15	4.90344	29.9283	Spectrin alpha chain, non-erythrocytic 1 OS=Homo sapiens OX=9606 GN=SPTAN1 PE=1 SV=3
P40429	1936.2	2424.1	2112.9	73.5	73.2	2157.73	73.35	4.87858	29.417	60S ribosomal protein L13a OS=Homo sapiens OX=9606 GN=RPL13A PE=1 SV=2
P49207	569.7	745.8	590.2	18.7	24.5	635.233	21.6	4.87818	29.409	60S ribosomal protein L34 OS=Homo sapiens OX=9606 GN=RPL34 PE=1 SV=3
Q8IY33	14.7	17	16.3	0.1	1	16	0.55	4.8625	29.0909	MICAL-like protein 2 OS=Homo sapiens OX=9606 GN=MICALL2 PE=1 SV=1
Q9BQG0	4041.9	3943.7	3909.8	144.9	128.2	3965.13	136.55	4.85987	29.038	Myb-binding protein 1A OS=Homo sapiens OX=9606 GN=MYBBP1A PE=1 SV=2
Q9BZL4	9.2	11.6	8.3	0.1	0.6	9.7	0.35	4.79256	27.7143	Protein phosphatase 1 regulatory subunit 12C OS=Homo sapiens OX=9606 GN=PPP1R12C PE=1 SV=1
Q9NPD3	739.1	710.2	754.8	33.2	20	734.7	26.6	4.78766	27.6203	Exosome complex component RRP41 OS=Homo sapiens OX=9606 GN=EXOSC4 PE=1 SV=3
Q9NYF8	2261.7	2494.1	2319.2	84.4	88.6	2358.33	86.5	4.76892	27.264	Bcl-2-associated transcription factor 1 OS=Homo sapiens OX=9606 GN=BCLAF1 PE=1 SV=2
Q96DP5	175	256.5	220.7	9.4	6.6	217.4	8	4.76421	27.175	Methionyl-tRNA formyltransferase, mitochondrial OS=Homo sapiens OX=9606 GN=MTFMT PE=1 SV=2
Q9P0M6	5920.6	5968.6	6447.4	185.3	266.9	6112.2	226.1	4.75666	27.0332	Core histone macro-H2A.2 OS=Homo sapiens OX=9606 GN=MACROH2A2 PE=1 SV=3
Q8N131	97.1	91	98.8	4.3	2.8	95.6333	3.55	4.75162	26.939	Porimin OS=Homo sapiens OX=9606 GN=TMEM123 PE=1 SV=1
Q15024	1033.1	956.7	977.2	38	35.7	989	36.85	4.74623	26.8385	Exosome complex component RRP42 OS=Homo sapiens OX=9606 GN=EXOSC7 PE=1 SV=3
Q14103	2326.9	2493.2	2395.8	94	85.6	2405.3	89.8	4.74336	26.7851	Heterogeneous nuclear ribonucleoprotein D0 OS=Homo sapiens OX=9606 GN=HNRNPD PE=1 SV=1
Q9Y312	30.9	32.7	32.5	0.1	2.3	32.0333	1.2	4.73847	26.6944	Protein AAR2 homolog OS=Homo sapiens OX=9606 GN=AAR2 PE=1 SV=2
P31431	3	4.9	0.1	0.1	0.1	2.66667	0.1	4.73697	26.6667	Syndecan-4 OS=Homo sapiens OX=9606 GN=SDC4 PE=1 SV=2
Q3ZCQ8	43.6	45.7	50.5	0.1	3.4	46.6	1.75	4.7349	26.6286	Mitochondrial import inner membrane translocase subunit TIM50 OS=Homo sapiens OX=9606 GN=TIMM50 PE=1 SV=2
O75940	771.9	831.9	780.9	34.1	25.9	794.9	30	4.72774	26.4967	Survival of motor neuron-related-splicing factor 30 OS=Homo sapiens OX=9606 GN=SMNDC1 PE=1 SV=1
Q8TEB9	28.2	27.5	27.7	0.1	2	27.8	1.05	4.72662	26.4762	Rhomboid-related protein 4 OS=Homo sapiens OX=9606 GN=RHBDD1 PE=1 SV=1
Q96II8	22.5	39.5	25.3	0.1	2.1	29.1	1.1	4.72544	26.4545	DISP complex protein LRCH3 OS=Homo sapiens OX=9606 GN=LRCH3 PE=1 SV=2
Q13868	944.4	897.4	932.5	33.7	36.3	924.767	35	4.72366	26.4219	Exosome complex component RRP4 OS=Homo sapiens OX=9606 GN=EXOSC2 PE=1 SV=2
Q5T9L3	68.4	68.6	71.2	0.1	5.2	69.4	2.65	4.71087	26.1887	Protein wntless homolog OS=Homo sapiens OX=9606 GN=WLS PE=1 SV=2
Q13243	516.3	585.7	519	13.5	27.9	540.333	20.7	4.70615	26.1031	Serine/arginine-rich splicing factor 5 OS=Homo sapiens OX=9606 GN=SRSF5 PE=1 SV=1
O95721	55.1	52.7	55.2	2.9	1.3	54.3333	2.1	4.69338	25.873	Synaptosomal-associated protein 29 OS=Homo sapiens OX=9606 GN=SNAP29 PE=1 SV=1
Q03169	16.4	15.5	18.3	0.1	1.2	16.7333	0.65	4.68614	25.7436	Tumor necrosis factor alpha-induced protein 2 OS=Homo sapiens OX=9606 GN=TNFAIP2 PE=1 SV=2
Q9NS69	31.5	34.1	34.3	2.1	0.5	33.3	1.3	4.67894	25.6154	Mitochondrial import receptor subunit TOM22 homolog OS=Homo sapiens OX=9606 GN=TOMM22 PE=1 SV=3
Q86W92	48.5	50.4	50.1	3.2	0.7	49.6667	1.95	4.67073	25.4701	Liprin-beta-1 OS=Homo sapiens OX=9606 GN=PPFIBP1 PE=1 SV=2
Q86U42	594.7	605.4	605.7	20.8	26.5	601.933	23.65	4.66969	25.4517	Polyadenylate-binding protein 2 OS=Homo sapiens OX=9606 GN=PABPN1 PE=1 SV=3
Q8WY91	20.7	21.3	18.6	0.1	1.5	20.2	0.8	4.65821	25.25	Peroxynitrite isomerase THAP4 OS=Homo sapiens OX=9606 GN=THAP4 PE=1 SV=2
Q08170	1084.2	1460.8	1239.3	47.1	53.4	1261.43	50.25	4.6498	25.1032	Serine/arginine-rich splicing factor 4 OS=Homo sapiens OX=9606 GN=SRSF4 PE=1 SV=2
P62979	282.6	281.6	285.7	12.7	9.9	283.3	11.3	4.64794	25.0708	Ubiquitin-40S ribosomal protein S27a OS=Homo sapiens OX=9606 GN=RPS27A PE=1 SV=2
O00767	183.3	172.1	174.6	10	4.1	176.667	7.05	4.64726	25.0591	Acyl-CoA desaturase OS=Homo sapiens OX=9606 GN=SCD PE=1 SV=2
P18124	1943.1	2016.8	2052.6	84.5	75.7	2004.17	80.1	4.64506	25.0208	60S ribosomal protein L7 OS=Homo sapiens OX=9606 GN=RPL7 PE=1 SV=1
Q8NBM4	66.2	88.9	84.5	0.1	6.3	79.8667	3.2	4.64145	24.9583	Ubiquitin-associated domain-containing protein 2 OS=Homo sapiens OX=9606 GN=UBAC2 PE=1 SV=1
Q9H7E9	650.4	671.5	622.7	25.7	26.3	648.2	26	4.63986	24.9308	UPF0488 protein C8orf33 OS=Homo sapiens OX=9606 GN=C8orf33 PE=1 SV=1
Q13523	1047.6	1713.1	1415.7	60.4	52	1392.13	56.2	4.63058	24.7711	Serine/threonine-protein kinase PRP4 homolog OS=Homo sapiens OX=9606 GN=PRPF4B PE=1 SV=3
Q68DK7	114.3	100.8	114.7	7.1	1.8	109.933	4.45	4.62668	24.7041	Male-specific lethal 1 homolog OS=Homo sapiens OX=9606 GN=MSL1 PE=1 SV=3
Q9BQA9	91.3	86.5	85	2.5	4.6	87.6	3.55	4.62504	24.6761	Cytochrome b-245 chaperone 1 OS=Homo sapiens OX=9606 GN=CYBC1 PE=1 SV=1
Q8N8D1	121.5	120.8	109.1	4.6	4.9	117.133	4.75	4.62408	24.6596	Programmed cell death protein 7 OS=Homo sapiens OX=9606 GN=PDCD7 PE=1 SV=1
A0AVF1	38.9	47.6	42.2	0.1	3.4	42.9	1.75	4.61555	24.5143	Intraflagellar transport protein 56 OS=Homo sapiens OX=9606 GN=TTC26 PE=2 SV=1
P80303	185	179.8	189.4	6.4	8.7	184.733	7.55	4.61282	24.468	Nucleobindin-2 OS=Homo sapiens OX=9606 GN=NUCB2 PE=1 SV=3
Q9GZM5	308	321.4	295.2	12.8	12.5	308.2	12.65	4.60666	24.3636	Protein YIPF3 OS=Homo sapiens OX=9606 GN=YIPF3 PE=1 SV=1
Q9GZR7	2768.7	2747.4	2723.8	99.9	126.8	2746.63	113.35	4.59881	24.2314	ATP-dependent RNA helicase DDX24 OS=Homo sapiens OX=9606 GN=DDX24 PE=1 SV=1
P50914	281.2	273.4	272.1	9.3	13.5	275.567	11.4	4.5953	24.1725	60S ribosomal protein L14 OS=Homo sapiens OX=9606 GN=RPL14 PE=1 SV=4
O00541	782.3	761.7	757.8	25.9	38.1	767.267	32	4.58358	23.9771	Pescadillo homolog OS=Homo sapiens OX=9606 GN=PES1 PE=1 SV=1
P08621	1035.9	1628.5	1537	60	57.2	1400.47	58.6	4.57886	23.8987	U1 small nuclear ribonucleoprotein 70 kDa OS=Homo sapiens OX=9606 GN=SNRNP70 PE=1 SV=2
P16989	581.1	631.6	585.5	21.7	28.5	599.4	25.1	4.57776	23.8805	Y-box-binding protein 3 OS=Homo sapiens OX=9606 GN=YBX3 PE=1 SV=4
P83731	1581.1	1648.2	1615.3	41.8	94.1	1614.87	67.95	4.5708	23.7655	60S ribosomal protein L24 OS=Homo sapiens OX=9606 GN=RPL24 PE=1 SV=1
P62917	1537	1636.9	1424.4	50.7	78.3	1532.77	64.5	4.5707	23.7638	60S ribosomal protein L8 OS=Homo sapiens OX=9606 GN=RPL8 PE=1 SV=2
P83881	603.3	724	525.7	27.8	24.2	617.667	26	4.57024	23.7564	60S ribosomal protein L36a OS=Homo sapiens OX=9606 GN=RPL36A PE=1 SV=2
O43852	82.6	88.7	87	3	4.3	86.1	3.65	4.56004	23.589	Calumenin OS=Homo sapiens OX=9606 GN=CALU PE=1 SV=2
Q12893	70.7	73	78.9	1.9	4.4	74.2	3.15	4.558	23.5556	Transmembrane protein 115 OS=Homo sapiens OX=9606 GN=TMEM115 PE=1 SV=1
A5PLL7	200.8	202	178.7	10.2	6.3	193.833	8.25	4.55428	23.4949	Plasmanylethanolamine desaturase OS=Homo sapiens OX=9606 GN=TMEM189 PE=1 SV=3
Q5SSJ5	1654.4	1784.2	1750.2	81.1	66.5	1729.6	73.8	4.55067	23.4363	Heterochromatin protein 1-binding protein 3 OS=Homo sapiens OX=9606 GN=HP1BP3 PE=1 SV=1
Q00325	357.7	354.7	366.5	13.5	17.2	359.633	15.35	4.55022	23.4289	Phosphate carrier protein, mitochondrial OS=Homo sapiens OX=9606 GN=SLC25A3 PE=1 SV=2
Q96B26	668.7	683.9	725.2	34.6	24.6	692.6	29.6	4.54835	23.3986	Exosome complex component RRP43 OS=Homo sapiens OX=9606 GN=EXOSC8 PE=1 SV=1
Q15041	215.1	211.6	214.2	9.1	9.2	213.633	9.15	4.54522	23.3479	ADP-ribosylation factor-like protein 6-interacting protein 1 OS=Homo sapiens OX=9606 GN=ARL6IP1 PE=1 SV=2
P98175	1830.1	1765.3	1747.7	89.5	63.1	1781.03	76.3	4.54489	23.3425	RNA-binding protein 10 OS=Homo sapiens OX=9606 GN=RBM10 PE=1 SV=3
P39023	3313.6	3397.2	3286.5	116.7	169.7	3332.43	143.2	4.54047	23.2712	60S ribosomal protein L3 OS=Homo sapiens OX=9606 GN=RPL3 PE=1 SV=2
Q8IYW5	23.6	21.1	10.7	0.1	1.5	18.4667	0.8	4.52878	23.0833	E3 ubiquitin-protein ligase RNF168 OS=Homo sapiens OX=9606 GN=RNF168 PE=1 SV=1
Q8N357	29.5	28.8	24.8	0.1	2.3	27.7	1.2	4.52878	23.0833	Solute carrier family 35 member F6 OS=Homo sapiens OX=9606 GN=SLC35F6 PE=1 SV=1
Q9Y5M8	1642.7	1771.9	1704.7	70	78.6	1706.43	74.3	4.52148	22.9668	Signal recognition particle receptor subunit beta OS=Homo sapiens OX=9606 GN=SRPRB PE=1 SV=3
Q03135	710.4	839.4	715.4	35.8	30.2	755.067	33	4.51607	22.8808	Caveolin-1 OS=Homo sapiens OX=9606 GN=CAV1 PE=1 SV=4
Q8IYB3	310	354	341.4	15.2	14.3	335.133	14.75	4.50595	22.7209	Serine/arginine repetitive matrix protein 1 OS=Homo sapiens OX=9606 GN=SRRM1 PE=1 SV=2
Q96E39	184.4	219.2	169	6.6	10.3	190.867	8.45	4.49747	22.5878	RNA binding motif protein, X-linked-like-1 OS=Homo sapiens OX=9606 GN=RBMXL1 PE=1 SV=1
P60660	411.9	332.1	346.3	16.8	15.4	363.433	16.1	4.49656	22.5735	Myosin light polypeptide 6 OS=Homo sapiens OX=9606 GN=MYL6 PE=1 SV=2
O60506	4340.4	4603.4	4560.4	196.7	202.8	4501.4	199.75	4.49411	22.5352	Heterogeneous nuclear ribonucleoprotein Q OS=Homo sapiens OX=9606 GN=SYNCRIP PE=1 SV=2
P56182	779.8	821	860.2	28.6	44.4	820.333	36.5	4.49024	22.4749	Ribosomal RNA processing protein 1 homolog A OS=Homo sapiens OX=9606 GN=RRP1 PE=1 SV=1
Q99729	938.1	1040	887.1	44.2	41.5	955.067	42.85	4.47823	22.2886	Heterogeneous nuclear ribonucleoprotein A/B OS=Homo sapiens OX=9606 GN=HNRNPAB PE=1 SV=2
Q01082	5414.5	5986.1	5494.3	261.2	246	5631.63	253.6	4.47293	22.2068	Spectrin beta chain, non-erythrocytic 1 OS=Homo sapiens OX=9606 GN=SPTBN1 PE=1 SV=2
P26373	1873.2	2836	2347.9	113	99.9	2352.37	106.45	4.46587	22.0983	60S ribosomal protein L13 OS=Homo sapiens OX=9606 GN=RPL13 PE=1 SV=4
O95857	472.6	492.4	454.5	21.4	21.5	473.167	21.45	4.4633	22.0591	Tetraspanin-13 OS=Homo sapiens OX=9606 GN=TSPAN13 PE=2 SV=1
P43007	93.7	112.8	106.4	3.8	5.7	104.3	4.75	4.45667	21.9579	Neutral amino acid transporter A OS=Homo sapiens OX=9606 GN=SLC1A4 PE=1 SV=1
Q8TDN6	446.1	409	413.3	14.8	23.8	422.8	19.3	4.4533	21.9067	Ribosome biogenesis protein BRX1 homolog OS=Homo sapiens OX=9606 GN=BRIX1 PE=1 SV=2
Q00973	204.9	199.3	197.1	8.7	9.6	200.433	9.15	4.45321	21.9053	Beta-1,4 N-acetylgalactosaminyltransferase 1 OS=Homo sapiens OX=9606 GN=B4GALNT1 PE=1 SV=2
O14950	190.5	176.6	190.4	7.6	9.4	185.833	8.5	4.4504	21.8627	Myosin regulatory light chain 12B OS=Homo sapiens OX=9606 GN=MYL12B PE=1 SV=2
Q92785	1619.8	1656.8	1620.7	63.9	85.7	1632.43	74.8	4.44784	21.824	Zinc finger protein ubi-d4 OS=Homo sapiens OX=9606 GN=DPF2 PE=1 SV=2
Q02878	1078.7	2049.9	1026.2	73.3	53.9	1384.93	63.6	4.44465	21.7757	60S ribosomal protein L6 OS=Homo sapiens OX=9606 GN=RPL6 PE=1 SV=3
Q68CQ7	14.1	15.5	16.1	0.1	1.3	15.2333	0.7	4.44373	21.7619	Glycosyltransferase 8 domain-containing protein 1 OS=Homo sapiens OX=9606 GN=GLT8D1 PE=1 SV=2
Q9UDT6	17.2	16.8	18	0.1	1.5	17.3333	0.8	4.43741	21.6667	CAP-Gly domain-containing linker protein 2 OS=Homo sapiens OX=9606 GN=CLIP2 PE=1 SV=1
Q5VTL8	77.6	118.3	103.8	4.4	4.9	99.9	4.65	4.42518	21.4839	Pre-mRNA-splicing factor 38B OS=Homo sapiens OX=9606 GN=PRPF38B PE=1 SV=1
Q9H0L4	80.7	92.7	102.7	3.4	5.2	92.0333	4.3	4.41975	21.4031	Cleavage stimulation factor subunit 2 tau variant OS=Homo sapiens OX=9606 GN=CSTF2T PE=1 SV=1
Q92522	1763.2	2134.2	1783.9	73.3	105.6	1893.77	89.45	4.40403	21.1712	Histone H1.10 OS=Homo sapiens OX=9606 GN=H1-10 PE=1 SV=1
Q8WUB8	684	716	744.1	25.9	41.7	714.7	33.8	4.40224	21.145	PHD finger protein 10 OS=Homo sapiens OX=9606 GN=PHF10 PE=1 SV=3
Q9Y3E5	534.6	507.8	516	18	31.4	519.467	24.7	4.39445	21.031	Peptidyl-tRNA hydrolase 2, mitochondrial OS=Homo sapiens OX=9606 GN=PTRH2 PE=1 SV=1
P35638	46.3	56.5	48.6	0.1	4.7	50.4667	2.4	4.39422	21.0278	DNA damage-inducible transcript 3 protein OS=Homo sapiens OX=9606 GN=DDIT3 PE=1 SV=1
Q8N531	58.1	56.9	59.6	5.5	0.1	58.2	2.8	4.37752	20.7857	F-box/LRR-repeat protein 6 OS=Homo sapiens OX=9606 GN=FBXL6 PE=2 SV=1
P48509	130.1	161.8	127.7	9	4.5	139.867	6.75	4.37302	20.721	CD151 antigen OS=Homo sapiens OX=9606 GN=CD151 PE=1 SV=3
Q15427	126	133	136.7	6.3	6.5	131.9	6.4	4.36523	20.6094	Splicing factor 3B subunit 4 OS=Homo sapiens OX=9606 GN=SF3B4 PE=1 SV=1
Q99590	1290.2	1477.1	1296.4	68	63.6	1354.57	65.8	4.3636	20.5861	Protein SCAF11 OS=Homo sapiens OX=9606 GN=SCAF11 PE=1 SV=2
P18583	2944.3	3502.2	3451.9	159	164.7	3299.47	161.85	4.3495	20.386	Protein SON OS=Homo sapiens OX=9606 GN=SON PE=1 SV=4
Q92993	28.9	26.1	27.5	0.1	2.6	27.5	1.35	4.3484	20.3704	Histone acetyltransferase KAT5 OS=Homo sapiens OX=9606 GN=KAT5 PE=1 SV=2
O15020	366.5	424.4	349.8	18.5	18.9	380.233	18.7	4.34577	20.3333	Spectrin beta chain, non-erythrocytic 2 OS=Homo sapiens OX=9606 GN=SPTBN2 PE=1 SV=3
P07305	441.3	426.2	486.6	19.4	25	451.367	22.2	4.34567	20.3318	Histone H1.0 OS=Homo sapiens OX=9606 GN=H1-0 PE=1 SV=3
P11940	1845.8	2042.4	1847.2	94.8	94.1	1911.8	94.45	4.33924	20.2414	Polyadenylate-binding protein 1 OS=Homo sapiens OX=9606 GN=PABPC1 PE=1 SV=2
Q9Y5U2	66.3	65.8	62.2	4.8	1.6	64.7667	3.2	4.33911	20.2396	Protein TSSC4 OS=Homo sapiens OX=9606 GN=TSSC4 PE=1 SV=3
P51531	30.7	28	35.4	0.1	3	31.3667	1.55	4.33889	20.2366	Probable global transcription activator SNF2L2 OS=Homo sapiens OX=9606 GN=SMARCA2 PE=1 SV=2
O43736	215.6	225.1	206.6	7	14.4	215.767	10.7	4.33379	20.1651	Integral membrane protein 2A OS=Homo sapiens OX=9606 GN=ITM2A PE=1 SV=2
P20645	716.7	758.9	695	40.7	31.4	723.533	36.05	4.32699	20.0703	Cation-dependent mannose-6-phosphate receptor OS=Homo sapiens OX=9606 GN=M6PR PE=1 SV=1
Q08378	1274.5	1310	1235.6	61.6	65.4	1273.37	63.5	4.32575	20.053	Golgin subfamily A member 3 OS=Homo sapiens OX=9606 GN=GOLGA3 PE=1 SV=2
Q13740	98.5	111.7	104.5	8.4	2.1	104.9	5.25	4.32055	19.981	CD166 antigen OS=Homo sapiens OX=9606 GN=ALCAM PE=1 SV=2
Q9ULG1	61.1	59	62.3	4	2.1	60.8	3.05	4.31719	19.9344	Chromatin-remodeling ATPase INO80 OS=Homo sapiens OX=9606 GN=INO80 PE=1 SV=2
Q86U38	587.3	698.1	648.5	24.9	39.8	644.633	32.35	4.31664	19.9268	Nucleolar protein 9 OS=Homo sapiens OX=9606 GN=NOP9 PE=1 SV=1
Q86WV6	41.5	42.1	41.9	0.1	4.1	41.8333	2.1	4.31619	19.9206	Stimulator of interferon genes protein OS=Homo sapiens OX=9606 GN=STING1 PE=1 SV=1
Q53GQ0	531.5	539.4	509.1	26.4	26.5	526.667	26.45	4.31555	19.9118	Very-long-chain 3-oxoacyl-CoA reductase OS=Homo sapiens OX=9606 GN=HSD17B12 PE=1 SV=2
Q9NY12	386.3	437.8	386.7	22.8	17.8	403.6	20.3	4.31337	19.8818	H/ACA ribonucleoprotein complex subunit 1 OS=Homo sapiens OX=9606 GN=GAR1 PE=1 SV=1
Q8NBJ4	38	41.4	33.8	0.1	3.7	37.7333	1.9	4.31177	19.8596	Golgi membrane protein 1 OS=Homo sapiens OX=9606 GN=GOLM1 PE=1 SV=1
Q9NZI8	4514.2	4891.9	4510.8	199.1	268.2	4638.97	233.65	4.31138	19.8543	Insulin-like growth factor 2 mRNA-binding protein 1 OS=Homo sapiens OX=9606 GN=IGF2BP1 PE=1 SV=2
Q9UBG0	163.8	154.2	167	8.1	8.2	161.667	8.15	4.31008	19.8364	C-type mannose receptor 2 OS=Homo sapiens OX=9606 GN=MRC2 PE=1 SV=2
P41223	280.6	259.8	297.3	14.9	13.3	279.233	14.1	4.3077	19.8038	Protein BUD31 homolog OS=Homo sapiens OX=9606 GN=BUD31 PE=1 SV=2
Q4VC05	394.3	388.1	405.1	20.6	19.4	395.833	20	4.30682	19.7917	B-cell CLL/lymphoma 7 protein family member A OS=Homo sapiens OX=9606 GN=BCL7A PE=1 SV=1
Q9BRJ6	437.9	457.1	455	18.5	27	450	22.75	4.30599	19.7802	Uncharacterized protein C7orf50 OS=Homo sapiens OX=9606 GN=C7orf50 PE=1 SV=1
Q3SY77	629.4	655.7	623.4	27.5	37.1	636.167	32.3	4.2998	19.6956	UDP-glucuronosyltransferase 3A2 OS=Homo sapiens OX=9606 GN=UGT3A2 PE=2 SV=1
Q8WXF0	177.8	180.1	173.7	6	12	177.2	9	4.29931	19.6889	Serine/arginine-rich splicing factor 12 OS=Homo sapiens OX=9606 GN=SRSF12 PE=2 SV=1
Q9BRT6	88.2	77.6	98.7	4.9	4.1	88.1667	4.5	4.29224	19.5926	Protein LLP homolog OS=Homo sapiens OX=9606 GN=LLPH PE=1 SV=1
Q9P0L0	544.3	565.3	533.1	18.8	37.1	547.567	27.95	4.29211	19.5909	Vesicle-associated membrane protein-associated protein A OS=Homo sapiens OX=9606 GN=VAPA PE=1 SV=3
Q9Y3B2	509.9	626.5	514.6	22.8	33.4	550.333	28.1	4.29166	19.5848	Exosome complex component CSL4 OS=Homo sapiens OX=9606 GN=EXOSC1 PE=1 SV=1
Q96GM5	1782.9	1919.2	1811	83.6	104.7	1837.7	94.15	4.2868	19.5189	SWI/SNF-related matrix-associated actin-dependent regulator of chromatin subfamily D member 1 OS=Homo sapiens OX=9606 GN=SMARCD1 PE=1 SV=2
P51532	4095.3	4356.8	3971.4	168.5	256.9	4141.17	212.7	4.28315	19.4695	Transcription activator BRG1 OS=Homo sapiens OX=9606 GN=SMARCA4 PE=1 SV=2
Q5JTH9	2392.6	2655.2	2612.1	134.4	127.9	2553.3	131.15	4.28307	19.4685	RRP12-like protein OS=Homo sapiens OX=9606 GN=RRP12 PE=1 SV=2
Q8TCJ2	451	543.4	494.5	25.1	26.1	496.3	25.6	4.277	19.3867	Dolichyl-diphosphooligosaccharide--protein glycosyltransferase subunit STT3B OS=Homo sapiens OX=9606 GN=STT3B PE=1 SV=1
Q9NXR8	28.9	28.9	26.5	0.1	2.8	28.1	1.45	4.27645	19.3793	Inhibitor of growth protein 3 OS=Homo sapiens OX=9606 GN=ING3 PE=1 SV=2
O15127	196.7	223.2	189.3	10.3	10.7	203.067	10.5	4.27349	19.3397	Secretory carrier-associated membrane protein 2 OS=Homo sapiens OX=9606 GN=SCAMP2 PE=1 SV=2
Q9UPW6	55.6	56.4	59.1	2.5	3.4	57.0333	2.95	4.27302	19.3333	DNA-binding protein SATB2 OS=Homo sapiens OX=9606 GN=SATB2 PE=1 SV=2
Q8NCH0	65.1	59.8	63.4	6.4	0.1	62.7667	3.25	4.27149	19.3128	Carbohydrate sulfotransferase 14 OS=Homo sapiens OX=9606 GN=CHST14 PE=1 SV=2
O43390	4153.1	4399.7	4253.3	215.9	226.3	4268.7	221.1	4.27103	19.3066	Heterogeneous nuclear ribonucleoprotein R OS=Homo sapiens OX=9606 GN=HNRNPR PE=1 SV=1
P51636	160.2	182.5	168.7	7.7	10	170.467	8.85	4.26767	19.2618	Caveolin-2 OS=Homo sapiens OX=9606 GN=CAV2 PE=1 SV=2
Q9NT62	141.5	128.7	102.1	5.6	7.3	124.1	6.45	4.26606	19.2403	Ubiquitin-like-conjugating enzyme ATG3 OS=Homo sapiens OX=9606 GN=ATG3 PE=1 SV=1
P16401	397.6	379.5	362.8	22.8	16.8	379.967	19.8	4.2623	19.1902	Histone H1.5 OS=Homo sapiens OX=9606 GN=H1-5 PE=1 SV=3
Q9Y5S9	574.7	540.4	583	31	28.1	566.033	29.55	4.25966	19.1551	RNA-binding protein 8A OS=Homo sapiens OX=9606 GN=RBM8A PE=1 SV=1
Q16629	685.9	792.9	718.9	33.4	43.1	732.567	38.25	4.25943	19.1521	Serine/arginine-rich splicing factor 7 OS=Homo sapiens OX=9606 GN=SRSF7 PE=1 SV=1
O15533	34.8	36	38.1	2.3	1.5	36.3	1.9	4.2559	19.1053	Tapasin OS=Homo sapiens OX=9606 GN=TAPBP PE=1 SV=1
Q9NPI1	1066.5	1075	1096.5	54.2	58.8	1079.33	56.5	4.25575	19.1032	Bromodomain-containing protein 7 OS=Homo sapiens OX=9606 GN=BRD7 PE=1 SV=1
Q9NPA0	142.3	142.3	156.6	7.4	8	147.067	7.7	4.25547	19.0996	ER membrane protein complex subunit 7 OS=Homo sapiens OX=9606 GN=EMC7 PE=1 SV=1
Q9UNP9	614.4	652.8	629.9	35.6	30.7	632.367	33.15	4.25368	19.0759	Peptidyl-prolyl cis-trans isomerase E OS=Homo sapiens OX=9606 GN=PPIE PE=1 SV=1
Q5BJF2	91.2	95.8	92.9	2.3	7.5	93.3	4.9	4.25102	19.0408	Sigma intracellular receptor 2 OS=Homo sapiens OX=9606 GN=TMEM97 PE=1 SV=1
P54709	430.7	489.1	450.1	22.3	25.7	456.633	24	4.24993	19.0264	Sodium/potassium-transporting ATPase subunit beta-3 OS=Homo sapiens OX=9606 GN=ATP1B3 PE=1 SV=1
Q08211	8632	8816.4	8561.5	434.1	478.4	8669.97	456.25	4.24813	19.0027	ATP-dependent RNA helicase A OS=Homo sapiens OX=9606 GN=DHX9 PE=1 SV=4
Q7Z3C6	239.1	243.7	221	10.1	14.6	234.6	12.35	4.24762	18.996	Autophagy-related protein 9A OS=Homo sapiens OX=9606 GN=ATG9A PE=1 SV=3
Q02543	1505	1526.6	1515.9	59.7	99.9	1515.83	79.8	4.24758	18.9954	60S ribosomal protein L18a OS=Homo sapiens OX=9606 GN=RPL18A PE=1 SV=2
P35580	3668.2	3919.3	3521.5	207.1	183	3703	195.05	4.24678	18.9849	Myosin-10 OS=Homo sapiens OX=9606 GN=MYH10 PE=1 SV=3
Q12873	500.7	573.1	543.5	22.6	34.2	539.1	28.4	4.24659	18.9824	Chromodomain-helicase-DNA-binding protein 3 OS=Homo sapiens OX=9606 GN=CHD3 PE=1 SV=3
Q5VYV7	24.2	20	18.4	2	0.2	20.8667	1.1	4.24562	18.9697	Protein SLX4IP OS=Homo sapiens OX=9606 GN=SLX4IP PE=1 SV=1
P04062	34.4	33.5	25.3	0.1	3.2	31.0667	1.65	4.23483	18.8283	Lysosomal acid glucosylceramidase OS=Homo sapiens OX=9606 GN=GBA PE=1 SV=3
P35610	152.5	152.7	145.2	4.9	11.1	150.133	8	4.2301	18.7667	Sterol O-acyltransferase 1 OS=Homo sapiens OX=9606 GN=SOAT1 PE=1 SV=3
Q9NQ55	563	535.7	565.5	19.1	40.1	554.733	29.6	4.22813	18.741	Suppressor of SWI4 1 homolog OS=Homo sapiens OX=9606 GN=PPAN PE=2 SV=1
O14653	228.4	244.9	230.6	9.4	15.7	234.633	12.55	4.22465	18.6959	Golgi SNAP receptor complex member 2 OS=Homo sapiens OX=9606 GN=GOSR2 PE=1 SV=2
Q8IWB7	111.3	125.3	116.7	6.1	6.5	117.767	6.3	4.22444	18.6931	WD repeat and FYVE domain-containing protein 1 OS=Homo sapiens OX=9606 GN=WDFY1 PE=1 SV=1
P21291	12.2	16.4	16.2	0.1	1.5	14.9333	0.8	4.22239	18.6667	Cysteine and glycine-rich protein 1 OS=Homo sapiens OX=9606 GN=CSRP1 PE=1 SV=3
Q86TM6	92.6	72.9	72.5	3.9	4.6	79.3333	4.25	4.22239	18.6667	E3 ubiquitin-protein ligase synoviolin OS=Homo sapiens OX=9606 GN=SYVN1 PE=1 SV=2
Q9Y289	148	159.3	154.5	7.3	9.2	153.933	8.25	4.22177	18.6586	Sodium-dependent multivitamin transporter OS=Homo sapiens OX=9606 GN=SLC5A6 PE=2 SV=2
P28288	599.4	750.1	637.3	30.1	40.9	662.267	35.5	4.22152	18.6554	ATP-binding cassette sub-family D member 3 OS=Homo sapiens OX=9606 GN=ABCD3 PE=1 SV=1
Q7RTV0	446.6	420.6	424.2	19.6	26.6	430.467	23.1	4.21994	18.6349	PHD finger-like domain-containing protein 5A OS=Homo sapiens OX=9606 GN=PHF5A PE=1 SV=1
O60832	3641.5	3549.2	3540.5	155.5	228.7	3577.07	192.1	4.21885	18.6209	H/ACA ribonucleoprotein complex subunit DKC1 OS=Homo sapiens OX=9606 GN=DKC1 PE=1 SV=3
Q9H8H2	1138.9	1100.6	1159.5	66.2	55.5	1133	60.85	4.21875	18.6196	Probable ATP-dependent RNA helicase DDX31 OS=Homo sapiens OX=9606 GN=DDX31 PE=1 SV=2
Q13310	1299.6	1419.4	1356.6	65.3	80.9	1358.53	73.1	4.21603	18.5846	Polyadenylate-binding protein 4 OS=Homo sapiens OX=9606 GN=PABPC4 PE=1 SV=1
Q9BU23	152.2	173.9	147.1	6.9	10.1	157.733	8.5	4.21388	18.5569	Lipase maturation factor 2 OS=Homo sapiens OX=9606 GN=LMF2 PE=1 SV=2
Q9NX58	3036.8	3039	2991.3	139.6	187.2	3022.37	163.4	4.2092	18.4967	Cell growth-regulating nucleolar protein OS=Homo sapiens OX=9606 GN=LYAR PE=1 SV=2
Q9Y2W2	572.7	608.2	572.1	32.4	30.8	584.333	31.6	4.2088	18.4916	WW domain-binding protein 11 OS=Homo sapiens OX=9606 GN=WBP11 PE=1 SV=1
Q969G3	1765.5	1833	1718.1	84	107.7	1772.2	95.85	4.20862	18.4893	SWI/SNF-related matrix-associated actin-dependent regulator of chromatin subfamily E member 1 OS=Homo sapiens OX=9606 GN=SMARCE1 PE=1 SV=2
P30101	1866.8	2018.7	1871.5	107.9	99.8	1919	103.85	4.20778	18.4786	Protein disulfide-isomerase A3 OS=Homo sapiens OX=9606 GN=PDIA3 PE=1 SV=4
Q9BQ49	25.5	35.3	30.3	0.1	3.2	30.3667	1.65	4.20195	18.404	Small integral membrane protein 7 OS=Homo sapiens OX=9606 GN=SMIM7 PE=1 SV=2
O14656	33.5	39	37.5	0.1	3.9	36.6667	2	4.1964	18.3333	Torsin-1A OS=Homo sapiens OX=9606 GN=TOR1A PE=1 SV=1
O00422	441.8	436.8	472.3	24.6	24.6	450.3	24.6	4.19416	18.3049	Histone deacetylase complex subunit SAP18 OS=Homo sapiens OX=9606 GN=SAP18 PE=1 SV=1
O95292	364.8	381.3	357.5	27	13.2	367.867	20.1	4.19392	18.3018	Vesicle-associated membrane protein-associated protein B/C OS=Homo sapiens OX=9606 GN=VAPB PE=1 SV=3
P07910	2400.9	2554.5	2409.4	133.5	135.3	2454.93	134.4	4.19108	18.2659	Heterogeneous nuclear ribonucleoproteins C1/C2 OS=Homo sapiens OX=9606 GN=HNRNPC PE=1 SV=4
Q01130	296.5	360.1	296.6	18.7	16.1	317.733	17.4	4.19066	18.2605	Serine/arginine-rich splicing factor 2 OS=Homo sapiens OX=9606 GN=SRSF2 PE=1 SV=4
Q9Y2W1	2823.6	3038.4	2836.2	151.2	166.7	2899.4	158.95	4.18911	18.241	Thyroid hormone receptor-associated protein 3 OS=Homo sapiens OX=9606 GN=THRAP3 PE=1 SV=2
O94906	3052.5	3189.2	3007.7	171.1	167.3	3083.13	169.2	4.1876	18.2218	Pre-mRNA-processing factor 6 OS=Homo sapiens OX=9606 GN=PRPF6 PE=1 SV=1
Q13823	1001.6	1117.8	972.5	66.1	47.1	1030.63	56.6	4.18659	18.2091	Nucleolar GTP-binding protein 2 OS=Homo sapiens OX=9606 GN=GNL2 PE=1 SV=1
Q9NQR1	40	45.9	34.2	2.5	1.9	40.0333	2.2	4.18563	18.197	N-lysine methyltransferase KMT5A OS=Homo sapiens OX=9606 GN=KMT5A PE=1 SV=3
Q6PKG0	1455.3	1527.6	1397.4	77.3	83.2	1460.1	80.25	4.18542	18.1944	La-related protein 1 OS=Homo sapiens OX=9606 GN=LARP1 PE=1 SV=2
Q9NZ01	236.7	242.9	226.2	12.4	13.5	235.267	12.95	4.18327	18.1673	Very-long-chain enoyl-CoA reductase OS=Homo sapiens OX=9606 GN=TECR PE=1 SV=1
Q9P2E9	3915.9	3895	3632.2	204.7	215.3	3814.37	210	4.18298	18.1637	Ribosome-binding protein 1 OS=Homo sapiens OX=9606 GN=RRBP1 PE=1 SV=5
P62318	420.2	409.4	423.6	18.1	27.9	417.733	23	4.18288	18.1623	Small nuclear ribonucleoprotein Sm D3 OS=Homo sapiens OX=9606 GN=SNRPD3 PE=1 SV=1
O15269	475.2	493.2	477.9	24.6	28.6	482.1	26.6	4.17983	18.1241	Serine palmitoyltransferase 1 OS=Homo sapiens OX=9606 GN=SPTLC1 PE=1 SV=1
Q9BRD0	528.8	518.8	517.4	21.3	36.3	521.667	28.8	4.17899	18.1134	BUD13 homolog OS=Homo sapiens OX=9606 GN=BUD13 PE=1 SV=1
O60812	224.9	214.4	231.1	9.9	14.9	223.467	12.4	4.17165	18.0215	Heterogeneous nuclear ribonucleoprotein C-like 1 OS=Homo sapiens OX=9606 GN=HNRNPCL1 PE=1 SV=1
Q9NX76	136.8	148.6	136.4	5.2	10.5	140.6	7.85	4.16276	17.9108	CKLF-like MARVEL transmembrane domain-containing protein 6 OS=Homo sapiens OX=9606 GN=CMTM6 PE=1 SV=1
Q75N03	148	166.4	163.5	9.6	8.2	159.3	8.9	4.1618	17.8989	E3 ubiquitin-protein ligase Hakai OS=Homo sapiens OX=9606 GN=CBLL1 PE=1 SV=1
Q99805	389.8	416.9	388	18.2	26.3	398.233	22.25	4.16174	17.8981	Transmembrane 9 superfamily member 2 OS=Homo sapiens OX=9606 GN=TM9SF2 PE=1 SV=1
Q12872	744.3	715.8	749.3	39	43.3	736.467	41.15	4.16166	17.8971	Splicing factor, suppressor of white-apricot homolog OS=Homo sapiens OX=9606 GN=SFSWAP PE=1 SV=3
P18077	1469.8	1592.6	1484.8	75.5	93.9	1515.73	84.7	4.16151	17.8953	60S ribosomal protein L35a OS=Homo sapiens OX=9606 GN=RPL35A PE=1 SV=2
P84090	1582.6	1291	1339.1	76.9	80.6	1404.23	78.75	4.15636	17.8315	Enhancer of rudimentary homolog OS=Homo sapiens OX=9606 GN=ERH PE=1 SV=1
Q8NAB2	181.6	197.3	190.7	5.4	15.9	189.867	10.65	4.15606	17.8279	Kelch repeat and BTB domain-containing protein 3 OS=Homo sapiens OX=9606 GN=KBTBD3 PE=2 SV=3
Q6ZN17	100.4	112.4	76	7.5	3.3	96.2667	5.4	4.15601	17.8272	Protein lin-28 homolog B OS=Homo sapiens OX=9606 GN=LIN28B PE=1 SV=1
O95816	1710.3	1677.8	1613.7	78.2	109.4	1667.27	93.8	4.15175	17.7747	BAG family molecular chaperone regulator 2 OS=Homo sapiens OX=9606 GN=BAG2 PE=1 SV=1
Q8TAQ2	2558.7	2887.6	2590.7	155.2	146.4	2679	150.8	4.15099	17.7653	SWI/SNF complex subunit SMARCC2 OS=Homo sapiens OX=9606 GN=SMARCC2 PE=1 SV=1
P61981	18.7	25.3	30.6	0.1	2.7	24.8667	1.4	4.15071	17.7619	14-3-3 protein gamma OS=Homo sapiens OX=9606 GN=YWHAG PE=1 SV=2
P46778	861.1	899	837.2	33.1	64.5	865.767	48.8	4.14903	17.7411	60S ribosomal protein L21 OS=Homo sapiens OX=9606 GN=RPL21 PE=1 SV=2
P33240	632.5	677.9	647.1	34.2	39.5	652.5	36.85	4.14624	17.7069	Cleavage stimulation factor subunit 2 OS=Homo sapiens OX=9606 GN=CSTF2 PE=1 SV=1
P35613	583	597.1	536.8	29.9	34.9	572.3	32.4	4.14271	17.6636	Basigin OS=Homo sapiens OX=9606 GN=BSG PE=1 SV=2
O95870	74.6	98.4	94.6	7.2	2.9	89.2	5.05	4.14269	17.6634	Phosphatidylserine lipase ABHD16A OS=Homo sapiens OX=9606 GN=ABHD16A PE=1 SV=3
O95872	78.7	80.9	75.8	2.5	6.4	78.4667	4.45	4.1402	17.633	G patch domain and ankyrin repeat-containing protein 1 OS=Homo sapiens OX=9606 GN=GPANK1 PE=1 SV=1
O95071	479.9	504.7	479.5	27.5	28	488.033	27.75	4.13642	17.5868	E3 ubiquitin-protein ligase UBR5 OS=Homo sapiens OX=9606 GN=UBR5 PE=1 SV=2
Q9UBS4	111.9	120.6	115.7	2.5	10.7	116.067	6.6	4.13634	17.5859	DnaJ homolog subfamily B member 11 OS=Homo sapiens OX=9606 GN=DNAJB11 PE=1 SV=1
Q9Y3C6	314	299.3	304.9	16.1	18.8	306.067	17.45	4.13255	17.5396	Peptidyl-prolyl cis-trans isomerase-like 1 OS=Homo sapiens OX=9606 GN=PPIL1 PE=1 SV=1
P27797	1540.8	1670.6	1510.8	81.8	97.7	1574.07	89.75	4.13244	17.5383	Calreticulin OS=Homo sapiens OX=9606 GN=CALR PE=1 SV=1
Q53GS9	1879.8	2174.9	1863.4	112.9	112.7	1972.7	112.8	4.12833	17.4885	U4/U6.U5 tri-snRNP-associated protein 2 OS=Homo sapiens OX=9606 GN=USP39 PE=1 SV=2
Q9NYP7	371.9	428.7	408	20.7	25.4	402.867	23.05	4.12746	17.4779	Elongation of very long chain fatty acids protein 5 OS=Homo sapiens OX=9606 GN=ELOVL5 PE=1 SV=1
P22307	625.7	627.4	659.8	42.2	30.8	637.633	36.5	4.12676	17.4694	Non-specific lipid-transfer protein OS=Homo sapiens OX=9606 GN=SCP2 PE=1 SV=2
P11047	192	203.6	196.4	9.7	12.9	197.333	11.3	4.12624	17.4631	Laminin subunit gamma-1 OS=Homo sapiens OX=9606 GN=LAMC1 PE=1 SV=3
P62888	620.7	674.6	591.6	35.5	36.7	628.967	36.1	4.12291	17.4229	60S ribosomal protein L30 OS=Homo sapiens OX=9606 GN=RPL30 PE=1 SV=2
P32004	24.1	25.8	25.8	2.3	0.6	25.2333	1.45	4.12121	17.4023	Neural cell adhesion molecule L1 OS=Homo sapiens OX=9606 GN=L1CAM PE=1 SV=2
Q8WV19	72	70.9	62.8	3.8	4.1	68.5667	3.95	4.11758	17.3586	Vesicle transport protein SFT2A OS=Homo sapiens OX=9606 GN=SFT2D1 PE=1 SV=1
Q9BZE4	2862.2	2826.7	2845.6	115.8	212.1	2844.83	163.95	4.11702	17.3518	Nucleolar GTP-binding protein 1 OS=Homo sapiens OX=9606 GN=GTPBP4 PE=1 SV=3
A7E2Y1	210.4	200.5	218.7	12.4	11.8	209.867	12.1	4.11639	17.3444	Myosin-7B OS=Homo sapiens OX=9606 GN=MYH7B PE=1 SV=4
Q9UKR5	324.5	352.6	329.5	18.9	19.8	335.533	19.35	4.11605	17.3402	Ergosterol biosynthetic protein 28 homolog OS=Homo sapiens OX=9606 GN=ERG28 PE=1 SV=1
Q9UQ53	12.6	15	16.6	0.1	1.6	14.7333	0.85	4.11548	17.3333	Alpha-1,3-mannosyl-glycoprotein 4-beta-N-acetylglucosaminyltransferase B OS=Homo sapiens OX=9606 GN=MGAT4B PE=1 SV=1
O75554	16.3	20.4	20.5	0.1	2.1	19.0667	1.1	4.11548	17.3333	WW domain-binding protein 4 OS=Homo sapiens OX=9606 GN=WBP4 PE=1 SV=1
O00264	363.2	376	388.5	18.6	24.8	375.9	21.7	4.11458	17.3226	Membrane-associated progesterone receptor component 1 OS=Homo sapiens OX=9606 GN=PGRMC1 PE=1 SV=3
P78345	118.1	111.4	121	6.1	7.4	116.833	6.75	4.11342	17.3086	Ribonuclease P protein subunit p38 OS=Homo sapiens OX=9606 GN=RPP38 PE=1 SV=2
O75607	91.8	85.3	97.7	2.1	8.5	91.6	5.3	4.11128	17.283	Nucleoplasmin-3 OS=Homo sapiens OX=9606 GN=NPM3 PE=1 SV=3
Q9NPE3	491.5	497.5	508.6	23.6	34.2	499.2	28.9	4.11048	17.2734	H/ACA ribonucleoprotein complex subunit 3 OS=Homo sapiens OX=9606 GN=NOP10 PE=1 SV=1
Q02040	485.3	481.1	498.9	22.2	34.4	488.433	28.3	4.10929	17.2591	A-kinase anchor protein 17A OS=Homo sapiens OX=9606 GN=AKAP17A PE=1 SV=2
Q8WV22	44.8	43.7	48.3	1.7	3.6	45.6	2.65	4.10497	17.2075	Non-structural maintenance of chromosomes element 1 homolog OS=Homo sapiens OX=9606 GN=NSMCE1 PE=1 SV=5
Q96NY9	29.1	31.3	29.8	2.4	1.1	30.0667	1.75	4.10274	17.181	Crossover junction endonuclease MUS81 OS=Homo sapiens OX=9606 GN=MUS81 PE=1 SV=3
O75330	230.7	218.1	226	11.2	15	224.933	13.1	4.10186	17.1705	Hyaluronan mediated motility receptor OS=Homo sapiens OX=9606 GN=HMMR PE=1 SV=2
Q9NQT4	673.2	631.2	653.9	33.6	42.5	652.767	38.05	4.1006	17.1555	Exosome complex component RRP46 OS=Homo sapiens OX=9606 GN=EXOSC5 PE=1 SV=1
Q9P016	366.2	393.6	363.2	21.4	22.3	374.333	21.85	4.09862	17.132	Thymocyte nuclear protein 1 OS=Homo sapiens OX=9606 GN=THYN1 PE=1 SV=1
P05141	461.3	439.6	455.1	24.2	28.6	452	26.4	4.09771	17.1212	ADP/ATP translocase 2 OS=Homo sapiens OX=9606 GN=SLC25A5 PE=1 SV=7
P05023	3072.6	3381.4	3147.6	150.4	223.9	3200.53	187.15	4.09605	17.1014	Sodium/potassium-transporting ATPase subunit alpha-1 OS=Homo sapiens OX=9606 GN=ATP1A1 PE=1 SV=1
Q9NUD5	326.8	321.5	338.6	15.9	22.7	328.967	19.3	4.09127	17.0449	Zinc finger CCHC domain-containing protein 3 OS=Homo sapiens OX=9606 GN=ZCCHC3 PE=1 SV=2
Q6I9Y2	892.9	922.6	894.2	62.3	43.8	903.233	53.05	4.08967	17.0261	THO complex subunit 7 homolog OS=Homo sapiens OX=9606 GN=THOC7 PE=1 SV=3
Q16637	254	446.7	259.3	18.5	19.2	320	18.85	4.08544	16.9761	Survival motor neuron protein OS=Homo sapiens OX=9606 GN=SMN1 PE=1 SV=1
Q8TF01	514.9	688.6	674.5	41.6	32.2	626	36.9	4.08447	16.9648	Arginine/serine-rich protein PNISR OS=Homo sapiens OX=9606 GN=PNISR PE=1 SV=2
P38159	781.5	1039.5	768.8	54.2	47.7	863.267	50.95	4.08265	16.9434	RNA-binding motif protein, X chromosome OS=Homo sapiens OX=9606 GN=RBMX PE=1 SV=3
Q6NUQ4	243	223.6	231.7	17	10.5	232.767	13.75	4.08138	16.9285	Transmembrane protein 214 OS=Homo sapiens OX=9606 GN=TMEM214 PE=1 SV=2
Q96PU4	210.9	197	184.5	11.7	11.7	197.467	11.7	4.07703	16.8775	E3 ubiquitin-protein ligase UHRF2 OS=Homo sapiens OX=9606 GN=UHRF2 PE=1 SV=1
Q13901	310.4	319.4	312.9	18.8	18.5	314.233	18.65	4.07459	16.849	Nuclear nucleic acid-binding protein C1D OS=Homo sapiens OX=9606 GN=C1D PE=1 SV=1
Q14690	11165.7	10989.5	11073.8	527.8	787.9	11076.3	657.85	4.07358	16.8372	Protein RRP5 homolog OS=Homo sapiens OX=9606 GN=PDCD11 PE=1 SV=3
Q01780	2973.5	3142.7	2949.7	169.6	189.6	3021.97	179.6	4.07263	16.8261	Exosome component 10 OS=Homo sapiens OX=9606 GN=EXOSC10 PE=1 SV=2
P30050	2226.2	2276	2244.8	128.8	139.4	2249	134.1	4.0679	16.7711	60S ribosomal protein L12 OS=Homo sapiens OX=9606 GN=RPL12 PE=1 SV=1
Q9UKJ3	838.3	891.9	854	47.7	55.1	861.4	51.4	4.06684	16.7588	G patch domain-containing protein 8 OS=Homo sapiens OX=9606 GN=GPATCH8 PE=1 SV=2
Q06481	23.7	25.9	23.1	0.1	2.8	24.2333	1.45	4.06287	16.7126	Amyloid-like protein 2 OS=Homo sapiens OX=9606 GN=APLP2 PE=1 SV=2
Q07954	208.5	204.4	218.8	11	14.2	210.567	12.6	4.06278	16.7116	Prolow-density lipoprotein receptor-related protein 1 OS=Homo sapiens OX=9606 GN=LRP1 PE=1 SV=2
Q8IY37	1309.7	1356.5	1293.3	67.1	91.3	1319.83	79.2	4.05871	16.6646	Probable ATP-dependent RNA helicase DHX37 OS=Homo sapiens OX=9606 GN=DHX37 PE=1 SV=1
Q9NQC1	82.3	81.9	82.9	3.7	6.2	82.3667	4.95	4.05656	16.6397	E3 ubiquitin-protein ligase Jade-2 OS=Homo sapiens OX=9606 GN=JADE2 PE=1 SV=2
Q9Y679	605.6	611.4	587.5	26.1	46.2	601.5	36.15	4.0565	16.639	Ancient ubiquitous protein 1 OS=Homo sapiens OX=9606 GN=AUP1 PE=1 SV=2
Q9H7Z3	36.6	36.1	37.1	0.1	4.3	36.6	2.2	4.05627	16.6364	Nuclear exosome regulator NRDE2 OS=Homo sapiens OX=9606 GN=NRDE2 PE=1 SV=3
Q5UCC4	216.1	220	197.4	12.8	12.6	211.167	12.7	4.05548	16.6273	ER membrane protein complex subunit 10 OS=Homo sapiens OX=9606 GN=EMC10 PE=1 SV=1
Q9UKM9	1255.1	1277	1200.9	74.2	75.6	1244.33	74.9	4.05426	16.6133	RNA-binding protein Raly OS=Homo sapiens OX=9606 GN=RALY PE=1 SV=1
Q13435	4321.6	4386.3	4414.1	233.9	293.9	4374	263.9	4.05089	16.5745	Splicing factor 3B subunit 2 OS=Homo sapiens OX=9606 GN=SF3B2 PE=1 SV=2
Q9Y6G9	788.9	911	821.9	37.9	63.6	840.6	50.75	4.04994	16.5635	Cytoplasmic dynein 1 light intermediate chain 1 OS=Homo sapiens OX=9606 GN=DYNC1LI1 PE=1 SV=3
Q8N4H5	148.2	161.8	147	10.1	8.3	152.333	9.2	4.04945	16.558	Mitochondrial import receptor subunit TOM5 homolog OS=Homo sapiens OX=9606 GN=TOMM5 PE=1 SV=1
P46087	2767.7	2748.1	2666.9	155.2	174.8	2727.57	165	4.04708	16.5307	Probable 28S rRNA (cytosine(4447)-C(5))-methyltransferase OS=Homo sapiens OX=9606 GN=NOP2 PE=1 SV=2
Q9P227	259.8	259.6	248.8	13.7	17.3	256.067	15.5	4.04618	16.5204	Rho GTPase-activating protein 23 OS=Homo sapiens OX=9606 GN=ARHGAP23 PE=1 SV=2
P60033	143.3	154.5	150.7	9.8	8.3	149.5	9.05	4.04608	16.5193	CD81 antigen OS=Homo sapiens OX=9606 GN=CD81 PE=1 SV=1
Q5T5U3	48.4	57.1	50.5	3.6	2.7	52	3.15	4.04509	16.5079	Rho GTPase-activating protein 21 OS=Homo sapiens OX=9606 GN=ARHGAP21 PE=1 SV=2
Q8TDD1	640.9	705.1	727.1	40.9	42.9	691.033	41.9	4.04373	16.4924	ATP-dependent RNA helicase DDX54 OS=Homo sapiens OX=9606 GN=DDX54 PE=1 SV=2
Q92896	1951.6	2139.3	1919.4	102.6	140.5	2003.43	121.55	4.04285	16.4824	Golgi apparatus protein 1 OS=Homo sapiens OX=9606 GN=GLG1 PE=1 SV=2
Q9BS26	512.5	550.3	541.6	30.4	34.5	534.8	32.45	4.04271	16.4807	Endoplasmic reticulum resident protein 44 OS=Homo sapiens OX=9606 GN=ERP44 PE=1 SV=1
Q99728	74.6	89.8	87.7	3.9	6.3	84.0333	5.1	4.04239	16.4771	BRCA1-associated RING domain protein 1 OS=Homo sapiens OX=9606 GN=BARD1 PE=1 SV=2
Q9NXE4	49.3	53.8	50.1	2.9	3.3	51.0667	3.1	4.04204	16.4731	Sphingomyelin phosphodiesterase 4 OS=Homo sapiens OX=9606 GN=SMPD4 PE=1 SV=3
Q15287	676.6	660.3	683.5	39.5	42.3	673.467	40.9	4.04143	16.4662	RNA-binding protein with serine-rich domain 1 OS=Homo sapiens OX=9606 GN=RNPS1 PE=1 SV=1
P62306	194.2	165.5	163	10.2	11	174.233	10.6	4.03888	16.4371	Small nuclear ribonucleoprotein F OS=Homo sapiens OX=9606 GN=SNRPF PE=1 SV=1
P09651	511.2	497.5	494.6	28.8	32.2	501.1	30.5	4.03822	16.4295	Heterogeneous nuclear ribonucleoprotein A1 OS=Homo sapiens OX=9606 GN=HNRNPA1 PE=1 SV=5
Q92841	2842.4	2828.5	2873	176	170.7	2847.97	173.35	4.03817	16.429	Probable ATP-dependent RNA helicase DDX17 OS=Homo sapiens OX=9606 GN=DDX17 PE=1 SV=2
Q8WXH2	196.9	198.3	156.7	9.5	12.9	183.967	11.2	4.03787	16.4256	Junctophilin-3 OS=Homo sapiens OX=9606 GN=JPH3 PE=1 SV=2
Q8IXU6	265.5	299.2	273	16	18	279.233	17	4.03786	16.4255	Solute carrier family 35 member F2 OS=Homo sapiens OX=9606 GN=SLC35F2 PE=1 SV=1
Q99459	3247.3	3381.6	3243.9	188.1	213.5	3290.93	200.8	4.03467	16.3891	Cell division cycle 5-like protein OS=Homo sapiens OX=9606 GN=CDC5L PE=1 SV=2
Q9NYL4	746.9	743.6	748	37.7	53.4	746.167	45.55	4.03397	16.3813	Peptidyl-prolyl cis-trans isomerase FKBP11 OS=Homo sapiens OX=9606 GN=FKBP11 PE=1 SV=1
P62277	938.4	869.4	928.7	45.5	65.9	912.167	55.7	4.03355	16.3764	40S ribosomal protein S13 OS=Homo sapiens OX=9606 GN=RPS13 PE=1 SV=2
O95248	54.3	56.2	49.1	4.1	2.4	53.2	3.25	4.03291	16.3692	Myotubularin-related protein 5 OS=Homo sapiens OX=9606 GN=SBF1 PE=1 SV=4
O60306	1890.3	1877.8	1864	113.9	115.6	1877.37	114.75	4.03214	16.3605	RNA helicase aquarius OS=Homo sapiens OX=9606 GN=AQR PE=1 SV=4
P15408	25.5	20.3	22.5	0.1	2.7	22.7667	1.4	4.02342	16.2619	Fos-related antigen 2 OS=Homo sapiens OX=9606 GN=FOSL2 PE=1 SV=1
Q9Y3B9	1379.3	1664.4	1367.7	98.2	82.7	1470.47	90.45	4.02301	16.2572	RRP15-like protein OS=Homo sapiens OX=9606 GN=RRP15 PE=1 SV=2
Q9BUQ8	2930	3195.9	3045.2	177.3	199.6	3057.03	188.45	4.01988	16.222	Probable ATP-dependent RNA helicase DDX23 OS=Homo sapiens OX=9606 GN=DDX23 PE=1 SV=3
Q5VW38	101.5	123.8	134.4	5.9	8.9	119.9	7.4	4.01816	16.2027	Protein GPR107 OS=Homo sapiens OX=9606 GN=GPR107 PE=1 SV=1
Q7Z6J2	297.7	286.7	280.4	11.4	24.2	288.267	17.8	4.01745	16.1948	Protein TAMALIN OS=Homo sapiens OX=9606 GN=TAMALIN PE=1 SV=1
Q96A33	798.9	777.9	776.8	39.1	58.1	784.533	48.6	4.01281	16.1427	Coiled-coil domain-containing protein 47 OS=Homo sapiens OX=9606 GN=CCDC47 PE=1 SV=1
Q8WUY1	127.9	161.8	133.5	5.5	12	141.067	8.75	4.01095	16.1219	Protein THEM6 OS=Homo sapiens OX=9606 GN=THEM6 PE=1 SV=2
Q96IZ7	359.9	418.2	384.5	22.7	25.4	387.533	24.05	4.01021	16.1137	Serine/Arginine-related protein 53 OS=Homo sapiens OX=9606 GN=RSRC1 PE=1 SV=1
P18621	2547.9	2485.2	2362	158.8	147.2	2465.03	153	4.01	16.1113	60S ribosomal protein L17 OS=Homo sapiens OX=9606 GN=RPL17 PE=1 SV=3
Q6P2Q9	10033.2	10688.1	10172.7	598.8	680.6	10298	639.7	4.00882	16.0982	Pre-mRNA-processing-splicing factor 8 OS=Homo sapiens OX=9606 GN=PRPF8 PE=1 SV=2
Q969M3	142.3	137.9	130	9.2	7.8	136.733	8.5	4.00776	16.0863	Protein YIPF5 OS=Homo sapiens OX=9606 GN=YIPF5 PE=1 SV=1
Q9UIQ6	224.7	235.3	219.8	20.4	7.8	226.6	14.1	4.00638	16.0709	Leucyl-cystinyl aminopeptidase OS=Homo sapiens OX=9606 GN=LNPEP PE=1 SV=3
Q6P158	515.9	518.4	534.7	27.7	37.4	523	32.55	4.00608	16.0676	Putative ATP-dependent RNA helicase DHX57 OS=Homo sapiens OX=9606 GN=DHX57 PE=1 SV=2
Q9Y2R4	949.7	997	939.4	54.6	65.2	962.033	59.9	4.00546	16.0607	Probable ATP-dependent RNA helicase DDX52 OS=Homo sapiens OX=9606 GN=DDX52 PE=1 SV=3
Q00839	6863.1	7371.2	6858.5	369.1	506.9	7030.93	438	4.00471	16.0524	Heterogeneous nuclear ribonucleoprotein U OS=Homo sapiens OX=9606 GN=HNRNPU PE=1 SV=6
Q12789	2030.8	2020.3	1984	103.9	146.8	2011.7	125.35	4.00438	16.0487	General transcription factor 3C polypeptide 1 OS=Homo sapiens OX=9606 GN=GTF3C1 PE=1 SV=4
P39019	1737.4	1909.2	1802	99.7	126.7	1816.2	113.2	4.00398	16.0442	40S ribosomal protein S19 OS=Homo sapiens OX=9606 GN=RPS19 PE=1 SV=2
Q9H579	119.9	117.8	129.7	6.1	9.2	122.467	7.65	4.00079	16.0087	Protein MROH8 OS=Homo sapiens OX=9606 GN=MROH8 PE=2 SV=2
Q01629	174.6	151.4	144.1	8.7	10.9	156.7	9.8	3.99908	15.9898	Interferon-induced transmembrane protein 2 OS=Homo sapiens OX=9606 GN=IFITM2 PE=1 SV=2
Q96CS3	560.2	561.7	530	31.9	37	550.633	34.45	3.99852	15.9836	FAS-associated factor 2 OS=Homo sapiens OX=9606 GN=FAF2 PE=1 SV=2
Q9Y3X0	542.9	576.6	531.9	28.7	40.2	550.467	34.45	3.99808	15.9787	Coiled-coil domain-containing protein 9 OS=Homo sapiens OX=9606 GN=CCDC9 PE=1 SV=1
P57678	397.6	396.6	373.4	20.5	28.3	389.2	24.4	3.99556	15.9508	Gem-associated protein 4 OS=Homo sapiens OX=9606 GN=GEMIN4 PE=1 SV=2
O14828	765.1	859.1	681.5	42.6	53.8	768.567	48.2	3.99507	15.9454	Secretory carrier-associated membrane protein 3 OS=Homo sapiens OX=9606 GN=SCAMP3 PE=1 SV=3
P49711	289.5	284	282.7	13.5	22.3	285.4	17.9	3.99495	15.9441	Transcriptional repressor CTCF OS=Homo sapiens OX=9606 GN=CTCF PE=1 SV=1
Q00059	83.1	92.5	70	5.2	5.1	81.8667	5.15	3.99063	15.8964	Transcription factor A, mitochondrial OS=Homo sapiens OX=9606 GN=TFAM PE=1 SV=1
P27635	1539	1481.7	1537.1	73.7	117.9	1519.27	95.8	3.98721	15.8587	60S ribosomal protein L10 OS=Homo sapiens OX=9606 GN=RPL10 PE=1 SV=4
Q96LT9	153	164.8	155.4	8.6	11.3	157.733	9.95	3.98665	15.8526	RNA-binding region-containing protein 3 OS=Homo sapiens OX=9606 GN=RNPC3 PE=1 SV=1
Q13247	670.9	811.9	652.5	43.6	46.4	711.767	45	3.98341	15.817	Serine/arginine-rich splicing factor 6 OS=Homo sapiens OX=9606 GN=SRSF6 PE=1 SV=2
Q96SB4	386.8	386.2	384.3	15.8	33	385.767	24.4	3.98278	15.8101	SRSF protein kinase 1 OS=Homo sapiens OX=9606 GN=SRPK1 PE=1 SV=2
Q96I25	3497.1	3600	3462.4	189.4	256.3	3519.83	222.85	3.98136	15.7946	Splicing factor 45 OS=Homo sapiens OX=9606 GN=RBM17 PE=1 SV=1
Q9NV31	416.4	463.7	412.8	24.4	30.2	430.967	27.3	3.9806	15.7863	U3 small nucleolar ribonucleoprotein protein IMP3 OS=Homo sapiens OX=9606 GN=IMP3 PE=1 SV=1
Q96NC0	372.3	418.7	349.8	25	23.2	380.267	24.1	3.97991	15.7787	Zinc finger matrin-type protein 2 OS=Homo sapiens OX=9606 GN=ZMAT2 PE=1 SV=1
Q5JTV8	288.6	303	295.4	20.1	17.4	295.667	18.75	3.97901	15.7689	Torsin-1A-interacting protein 1 OS=Homo sapiens OX=9606 GN=TOR1AIP1 PE=1 SV=2
O96005	303.2	329.4	292.2	13.9	25.2	308.267	19.55	3.97894	15.7681	Cleft lip and palate transmembrane protein 1 OS=Homo sapiens OX=9606 GN=CLPTM1 PE=1 SV=1
O60759	123.4	124.1	107.1	8.5	6.5	118.2	7.5	3.9782	15.76	Cytohesin-interacting protein OS=Homo sapiens OX=9606 GN=CYTIP PE=1 SV=2
Q96MU7	299.1	290.6	289.1	17.6	19.6	292.933	18.6	3.9772	15.7491	YTH domain-containing protein 1 OS=Homo sapiens OX=9606 GN=YTHDC1 PE=1 SV=3
Q9UQ35	1328.6	1660	1569.4	83.3	109.7	1519.33	96.5	3.97677	15.7444	Serine/arginine repetitive matrix protein 2 OS=Homo sapiens OX=9606 GN=SRRM2 PE=1 SV=2
P19338	14403.2	15748.5	14918.2	820.1	1088.5	15023.3	954.3	3.97662	15.7427	Nucleolin OS=Homo sapiens OX=9606 GN=NCL PE=1 SV=3
Q53S08	70.8	78.8	70	5.7	3.6	73.2	4.65	3.97654	15.7419	Ras-related protein Rab-6D OS=Homo sapiens OX=9606 GN=RAB6D PE=2 SV=1
Q9Y3A4	547.8	585.2	521	29.7	40.4	551.333	35.05	3.97544	15.7299	Ribosomal RNA-processing protein 7 homolog A OS=Homo sapiens OX=9606 GN=RRP7A PE=1 SV=2
Q96KG9	29.2	30.9	27.2	0.1	3.6	29.1	1.85	3.97542	15.7297	N-terminal kinase-like protein OS=Homo sapiens OX=9606 GN=SCYL1 PE=1 SV=1
P42167	449.1	589.2	423.4	31.7	30.3	487.233	31	3.97427	15.7172	Lamina-associated polypeptide 2, isoforms beta/gamma OS=Homo sapiens OX=9606 GN=TMPO PE=1 SV=2
Q99848	1987.2	1956.3	1962	112	138.5	1968.5	125.25	3.97421	15.7166	Probable rRNA-processing protein EBP2 OS=Homo sapiens OX=9606 GN=EBNA1BP2 PE=1 SV=2
O95436	482	548.1	492.8	24.7	39.9	507.633	32.3	3.97418	15.7162	Sodium-dependent phosphate transport protein 2B OS=Homo sapiens OX=9606 GN=SLC34A2 PE=1 SV=3
Q12906	5649.3	5850.4	5764.2	330.8	401.6	5754.63	366.2	3.97402	15.7145	Interleukin enhancer-binding factor 3 OS=Homo sapiens OX=9606 GN=ILF3 PE=1 SV=3
O96019	1074	1134.1	1017.9	67.1	69.9	1075.33	68.5	3.97254	15.6983	Actin-like protein 6A OS=Homo sapiens OX=9606 GN=ACTL6A PE=1 SV=1
Q9NVP1	2422.9	2505.3	2545.9	108.6	208.9	2491.37	158.75	3.97211	15.6936	ATP-dependent RNA helicase DDX18 OS=Homo sapiens OX=9606 GN=DDX18 PE=1 SV=2
Q15293	240.5	249.4	232	19.9	10.8	240.633	15.35	3.97053	15.6764	Reticulocalbin-1 OS=Homo sapiens OX=9606 GN=RCN1 PE=1 SV=1
Q9NWT1	1141.3	1126.6	1117.2	67.7	76.3	1128.37	72	3.9701	15.6718	p21-activated protein kinase-interacting protein 1 OS=Homo sapiens OX=9606 GN=PAK1IP1 PE=1 SV=2
O95249	268.6	451.1	248.8	23.8	17.4	322.833	20.6	3.97007	15.6715	Golgi SNAP receptor complex member 1 OS=Homo sapiens OX=9606 GN=GOSR1 PE=1 SV=1
Q92804	88.5	101.8	110.2	5.3	7.5	100.167	6.4	3.96819	15.651	TATA-binding protein-associated factor 2N OS=Homo sapiens OX=9606 GN=TAF15 PE=1 SV=1
P08670	4652.1	4553.7	4641.7	258.8	331.3	4615.83	295.05	3.96756	15.6442	Vimentin OS=Homo sapiens OX=9606 GN=VIM PE=1 SV=4
Q8N138	101.4	98.3	102.5	7.1	5.8	100.733	6.45	3.9651	15.6176	ORM1-like protein 3 OS=Homo sapiens OX=9606 GN=ORMDL3 PE=1 SV=1
O75494	1095.9	1091.4	1120.5	62.7	78.6	1102.6	70.65	3.96408	15.6065	Serine/arginine-rich splicing factor 10 OS=Homo sapiens OX=9606 GN=SRSF10 PE=1 SV=1
Q96FV9	3792.3	3785.7	3741.9	231.1	252.5	3773.3	241.8	3.96394	15.605	THO complex subunit 1 OS=Homo sapiens OX=9606 GN=THOC1 PE=1 SV=1
Q6NW34	878.8	895.9	902.3	47.5	66.9	892.333	57.2	3.9635	15.6002	Nucleolus and neural progenitor protein OS=Homo sapiens OX=9606 GN=NEPRO PE=1 SV=3
P14678	675.8	671.6	711.3	41.6	46.4	686.233	44	3.96312	15.5962	Small nuclear ribonucleoprotein-associated proteins B and B' OS=Homo sapiens OX=9606 GN=SNRPB PE=1 SV=2
O60524	25.7	31.9	26.6	0.1	3.5	28.0667	1.8	3.96279	15.5926	Nuclear export mediator factor NEMF OS=Homo sapiens OX=9606 GN=NEMF PE=1 SV=4
Q9UKL3	219.4	197	205.7	15.8	10.8	207.367	13.3	3.96269	15.5915	CASP8-associated protein 2 OS=Homo sapiens OX=9606 GN=CASP8AP2 PE=1 SV=1
Q5T200	1744.8	1820	1704.3	98.5	126.8	1756.37	112.65	3.96267	15.5914	Zinc finger CCCH domain-containing protein 13 OS=Homo sapiens OX=9606 GN=ZC3H13 PE=1 SV=1
Q03701	4749.4	4867.9	4595.2	250.3	357.6	4737.5	303.95	3.96222	15.5864	CCAAT/enhancer-binding protein zeta OS=Homo sapiens OX=9606 GN=CEBPZ PE=1 SV=3
P02671	25.8	21.8	20.1	2.8	0.1	22.5667	1.45	3.96007	15.5632	Fibrinogen alpha chain OS=Homo sapiens OX=9606 GN=FGA PE=1 SV=2
Q8IXT5	1921.2	1912.3	1942.9	107.4	140.1	1925.47	123.75	3.95971	15.5593	RNA-binding protein 12B OS=Homo sapiens OX=9606 GN=RBM12B PE=1 SV=2
O95864	1005.7	973.2	980	54.9	71.9	986.3	63.4	3.95947	15.5568	Acyl-CoA 6-desaturase OS=Homo sapiens OX=9606 GN=FADS2 PE=1 SV=1
Q96SI9	813.2	829.6	779	47.2	56.6	807.267	51.9	3.95924	15.5543	Spermatid perinuclear RNA-binding protein OS=Homo sapiens OX=9606 GN=STRBP PE=1 SV=1
Q5BKZ1	768.1	776.4	807.3	50.4	50.4	783.933	50.4	3.95924	15.5542	DBIRD complex subunit ZNF326 OS=Homo sapiens OX=9606 GN=ZNF326 PE=1 SV=2
Q9H7B2	634	660.4	654.4	28.8	54.8	649.6	41.8	3.95798	15.5407	Ribosome production factor 2 homolog OS=Homo sapiens OX=9606 GN=RPF2 PE=1 SV=2
P0DMU8	692.7	689.4	722	36.7	53.7	701.367	45.2	3.95577	15.517	Cancer/testis antigen family 45 member A5 OS=Homo sapiens OX=9606 GN=CT45A5 PE=2 SV=1
Q9HAK2	194	170.9	179.6	7.9	15.5	181.5	11.7	3.95539	15.5128	Transcription factor COE2 OS=Homo sapiens OX=9606 GN=EBF2 PE=1 SV=4
Q9NR30	9281.4	9646.3	9390.7	530.8	686.8	9439.47	608.8	3.95467	15.505	Nucleolar RNA helicase 2 OS=Homo sapiens OX=9606 GN=DDX21 PE=1 SV=5
P30533	702.9	788.9	710.1	41.9	52.8	733.967	47.35	3.95428	15.5009	Alpha-2-macroglobulin receptor-associated protein OS=Homo sapiens OX=9606 GN=LRPAP1 PE=1 SV=1
O95793	623.2	609.2	605.8	39.2	39.9	612.733	39.55	3.95351	15.4926	Double-stranded RNA-binding protein Staufen homolog 1 OS=Homo sapiens OX=9606 GN=STAU1 PE=1 SV=2
O00425	1565.3	1574.7	1593.4	96.5	107.3	1577.8	101.9	3.95269	15.4838	Insulin-like growth factor 2 mRNA-binding protein 3 OS=Homo sapiens OX=9606 GN=IGF2BP3 PE=1 SV=2
O60508	956.5	942.9	970.7	61.5	62.2	956.7	61.85	3.95122	15.4681	Pre-mRNA-processing factor 17 OS=Homo sapiens OX=9606 GN=CDC40 PE=1 SV=1
Q9NX62	873.1	955.9	850.7	59.2	56.4	893.233	57.8	3.9499	15.4539	Golgi-resident adenosine 3',5'-bisphosphate 3'-phosphatase OS=Homo sapiens OX=9606 GN=BPNT2 PE=1 SV=1
Q5VV42	401.1	396.4	383.6	19.9	31.1	393.7	25.5	3.94853	15.4392	Threonylcarbamoyladenosine tRNA methylthiotransferase OS=Homo sapiens OX=9606 GN=CDKAL1 PE=1 SV=1
P84103	856.2	849.6	876.4	55.1	56.4	860.733	55.75	3.94852	15.4392	Serine/arginine-rich splicing factor 3 OS=Homo sapiens OX=9606 GN=SRSF3 PE=1 SV=1
O75533	4974.8	5238.4	4970.1	301.5	354.3	5061.1	327.9	3.94812	15.4349	Splicing factor 3B subunit 1 OS=Homo sapiens OX=9606 GN=SF3B1 PE=1 SV=3
Q7LGA3	147.9	145.1	149.2	7.1	12	147.4	9.55	3.94809	15.4346	Heparan sulfate 2-O-sulfotransferase 1 OS=Homo sapiens OX=9606 GN=HS2ST1 PE=1 SV=1
Q9Y277	314.3	286.4	282.8	21.8	16.4	294.5	19.1	3.94662	15.4188	Voltage-dependent anion-selective channel protein 3 OS=Homo sapiens OX=9606 GN=VDAC3 PE=1 SV=1
P30414	935.7	1023.2	1006.5	54.2	74.1	988.467	64.15	3.94567	15.4087	NK-tumor recognition protein OS=Homo sapiens OX=9606 GN=NKTR PE=1 SV=2
Q9UHR5	19.4	21	28.9	0.1	2.9	23.1	1.5	3.94486	15.4	SAP30-binding protein OS=Homo sapiens OX=9606 GN=SAP30BP PE=1 SV=1
Q69YN2	18.6	31	26.3	0.1	3.2	25.3	1.65	3.9386	15.3333	CWF19-like protein 1 OS=Homo sapiens OX=9606 GN=CWF19L1 PE=1 SV=2
Q8WVX9	364.7	358.6	313.5	21.7	23.4	345.6	22.55	3.9379	15.3259	Fatty acyl-CoA reductase 1 OS=Homo sapiens OX=9606 GN=FAR1 PE=1 SV=1
O60828	183.6	205.8	164.4	12.2	11.9	184.6	12.05	3.9373	15.3195	Polyglutamine-binding protein 1 OS=Homo sapiens OX=9606 GN=PQBP1 PE=1 SV=1
Q6PIU2	48.6	47.2	46.6	3.9	2.3	47.4667	3.1	3.93657	15.3118	Neutral cholesterol ester hydrolase 1 OS=Homo sapiens OX=9606 GN=NCEH1 PE=1 SV=3
P62314	221.9	225.8	227.4	16.4	13	225.033	14.7	3.93625	15.3084	Small nuclear ribonucleoprotein Sm D1 OS=Homo sapiens OX=9606 GN=SNRPD1 PE=1 SV=1
P20340	113.7	115	113.4	5.8	9.1	114.033	7.45	3.93607	15.3065	Ras-related protein Rab-6A OS=Homo sapiens OX=9606 GN=RAB6A PE=1 SV=3
Q6Y1H2	339.8	336.5	351.3	21.4	23.4	342.533	22.4	3.93467	15.2917	Very-long-chain (3R)-3-hydroxyacyl-CoA dehydratase 2 OS=Homo sapiens OX=9606 GN=HACD2 PE=1 SV=1
Q6PJT7	1097.6	1146	1136.8	61.8	85.6	1126.8	73.7	3.93442	15.289	Zinc finger CCCH domain-containing protein 14 OS=Homo sapiens OX=9606 GN=ZC3H14 PE=1 SV=1
P61326	753.4	759	750.9	45.5	53.4	754.433	49.45	3.93135	15.2565	Protein mago nashi homolog OS=Homo sapiens OX=9606 GN=MAGOH PE=1 SV=1
Q9Y3B4	937	965	986.5	46.8	79.6	962.833	63.2	3.92929	15.2347	Splicing factor 3B subunit 6 OS=Homo sapiens OX=9606 GN=SF3B6 PE=1 SV=1
Q6NZY4	586.8	628.7	615.9	34.2	46	610.467	40.1	3.92824	15.2236	Zinc finger CCHC domain-containing protein 8 OS=Homo sapiens OX=9606 GN=ZCCHC8 PE=1 SV=2
P27824	1890.2	2002.9	1907.4	112.2	142.3	1933.5	127.25	3.92548	15.1945	Calnexin OS=Homo sapiens OX=9606 GN=CANX PE=1 SV=2
P61247	3778.2	3750.2	3700.7	219.4	273.5	3743.03	246.45	3.92484	15.1878	40S ribosomal protein S3a OS=Homo sapiens OX=9606 GN=RPS3A PE=1 SV=2
P23246	3311.5	3580.7	3372.4	208.7	242	3421.53	225.35	3.9244	15.1832	Splicing factor, proline- and glutamine-rich OS=Homo sapiens OX=9606 GN=SFPQ PE=1 SV=2
Q07955	1460.4	1477.7	1459.6	80.4	112.7	1465.9	96.55	3.92437	15.1828	Serine/arginine-rich splicing factor 1 OS=Homo sapiens OX=9606 GN=SRSF1 PE=1 SV=2
Q9GZR2	2095.3	2118.6	1976.7	130.7	141.4	2063.53	136.05	3.92291	15.1675	RNA exonuclease 4 OS=Homo sapiens OX=9606 GN=REXO4 PE=1 SV=2
Q9BTX1	219.4	255.8	213.6	13.9	16.4	229.6	15.15	3.92173	15.1551	Nucleoporin NDC1 OS=Homo sapiens OX=9606 GN=NDC1 PE=1 SV=2
Q13595	368.9	355.5	406.9	24.6	25.2	377.1	24.9	3.92073	15.1446	Transformer-2 protein homolog alpha OS=Homo sapiens OX=9606 GN=TRA2A PE=1 SV=1
Q8TF68	318.6	309.1	304.8	20.3	20.8	310.833	20.55	3.91893	15.1257	Zinc finger protein 384 OS=Homo sapiens OX=9606 GN=ZNF384 PE=1 SV=2
Q16850	922.7	965.8	945.3	50.4	74.5	944.6	62.45	3.91893	15.1257	Lanosterol 14-alpha demethylase OS=Homo sapiens OX=9606 GN=CYP51A1 PE=1 SV=3
Q9BV38	729.7	688.5	675.6	46.6	45.7	697.933	46.15	3.91869	15.1231	WD repeat-containing protein 18 OS=Homo sapiens OX=9606 GN=WDR18 PE=1 SV=2
Q96MH6	289.6	308.4	286.2	18.4	20.6	294.733	19.5	3.91786	15.1145	Transmembrane protein 68 OS=Homo sapiens OX=9606 GN=TMEM68 PE=2 SV=2
Q8N9Z2	114.9	122.2	125.6	9.4	6.6	120.9	8	3.91767	15.1125	Coiled-coil domain-containing protein 71L OS=Homo sapiens OX=9606 GN=CCDC71L PE=1 SV=2
P51991	2633.2	2780.8	2665.9	160.7	196.5	2693.3	178.6	3.91457	15.0801	Heterogeneous nuclear ribonucleoprotein A3 OS=Homo sapiens OX=9606 GN=HNRNPA3 PE=1 SV=2
Q13242	1807.8	1829.5	1848.3	94.4	148.5	1828.53	121.45	3.91225	15.0559	Serine/arginine-rich splicing factor 9 OS=Homo sapiens OX=9606 GN=SRSF9 PE=1 SV=1
Q00765	414.4	430.4	392.5	31.2	23.6	412.433	27.4	3.91191	15.0523	Receptor expression-enhancing protein 5 OS=Homo sapiens OX=9606 GN=REEP5 PE=1 SV=3
O75817	82.8	83.2	88.9	4.8	6.5	84.9667	5.65	3.91057	15.0383	Ribonuclease P protein subunit p20 OS=Homo sapiens OX=9606 GN=POP7 PE=1 SV=2
P62266	1339	1296.3	1287.2	73.7	100.4	1307.5	87.05	3.90882	15.0201	40S ribosomal protein S23 OS=Homo sapiens OX=9606 GN=RPS23 PE=1 SV=3
Q8IYH5	37.2	44.7	42	0.1	5.4	41.3	2.75	3.90864	15.0182	ZZ-type zinc finger-containing protein 3 OS=Homo sapiens OX=9606 GN=ZZZ3 PE=1 SV=1
A1L0T0	931.5	923.2	905.7	56.3	66.3	920.133	61.3	3.90788	15.0103	2-hydroxyacyl-CoA lyase 2 OS=Homo sapiens OX=9606 GN=ILVBL PE=1 SV=2
Q9Y3C1	953.5	946.5	943.9	61	65.4	947.967	63.2	3.90684	14.9995	Nucleolar protein 16 OS=Homo sapiens OX=9606 GN=NOP16 PE=1 SV=2
Q8N3Z6	113.2	114.8	118.4	5.7	9.7	115.467	7.7	3.90647	14.9957	Zinc finger CCHC domain-containing protein 7 OS=Homo sapiens OX=9606 GN=ZCCHC7 PE=1 SV=2
Q12905	3954.7	4049.8	3995.4	238.9	294.6	3999.97	266.75	3.90643	14.9952	Interleukin enhancer-binding factor 2 OS=Homo sapiens OX=9606 GN=ILF2 PE=1 SV=2
Q99442	630.9	787.1	722.6	41.8	53.4	713.533	47.6	3.90595	14.9902	Translocation protein SEC62 OS=Homo sapiens OX=9606 GN=SEC62 PE=1 SV=1
Q15836	279.8	291.3	263.1	19.3	17.8	278.067	18.55	3.90594	14.9901	Vesicle-associated membrane protein 3 OS=Homo sapiens OX=9606 GN=VAMP3 PE=1 SV=3
P62873	471.9	552.7	513.5	31	37.5	512.7	34.25	3.90394	14.9693	Guanine nucleotide-binding protein G(I)/G(S)/G(T) subunit beta-1 OS=Homo sapiens OX=9606 GN=GNB1 PE=1 SV=3
Q96QR8	177.1	170.1	190.9	8.9	15.1	179.367	12	3.90181	14.9472	Transcriptional activator protein Pur-beta OS=Homo sapiens OX=9606 GN=PURB PE=1 SV=3
Q8NFD5	1845.4	1976.3	1851.9	100.3	152.8	1891.2	126.55	3.90152	14.9443	AT-rich interactive domain-containing protein 1B OS=Homo sapiens OX=9606 GN=ARID1B PE=1 SV=2
O00479	623.5	662.1	592.5	36.8	47	626.033	41.9	3.90122	14.9411	High mobility group nucleosome-binding domain-containing protein 4 OS=Homo sapiens OX=9606 GN=HMGN4 PE=1 SV=3
O14979	1393	1469.1	1326	75.5	111.4	1396.03	93.45	3.90099	14.9388	Heterogeneous nuclear ribonucleoprotein D-like OS=Homo sapiens OX=9606 GN=HNRNPDL PE=1 SV=3
P08195	975.3	1067.2	957.2	63.6	70.3	999.9	66.95	3.90063	14.935	4F2 cell-surface antigen heavy chain OS=Homo sapiens OX=9606 GN=SLC3A2 PE=1 SV=3
Q9H3H5	274.4	267.3	270.3	14.9	21.4	270.667	18.15	3.89848	14.9128	UDP-N-acetylglucosamine--dolichyl-phosphate N-acetylglucosaminephosphotransferase OS=Homo sapiens OX=9606 GN=DPAGT1 PE=1 SV=2
P62841	339.5	339.2	349.4	21.1	24.9	342.7	23	3.89724	14.9	40S ribosomal protein S15 OS=Homo sapiens OX=9606 GN=RPS15 PE=1 SV=2
Q15029	5491.6	5702.7	5513.2	329.3	418.6	5569.17	373.95	3.89654	14.8928	116 kDa U5 small nuclear ribonucleoprotein component OS=Homo sapiens OX=9606 GN=EFTUD2 PE=1 SV=1
P14314	205.4	227.3	206.2	12.5	16.1	212.967	14.3	3.89654	14.8928	Glucosidase 2 subunit beta OS=Homo sapiens OX=9606 GN=PRKCSH PE=1 SV=2
P55769	336.7	420.1	304.1	22.3	25.2	353.633	23.75	3.89625	14.8898	NHP2-like protein 1 OS=Homo sapiens OX=9606 GN=SNU13 PE=1 SV=3
Q86W42	565.9	594.3	605.4	39.3	39.8	588.533	39.55	3.89537	14.8807	THO complex subunit 6 homolog OS=Homo sapiens OX=9606 GN=THOC6 PE=1 SV=1
P50454	719.8	759.5	698.7	41.5	56.5	726	49	3.88912	14.8163	Serpin H1 OS=Homo sapiens OX=9606 GN=SERPINH1 PE=1 SV=2
Q9C0B7	250.2	228.7	220.3	12.3	19.2	233.067	15.75	3.88732	14.7979	Transport and Golgi organization protein 6 homolog OS=Homo sapiens OX=9606 GN=TANGO6 PE=1 SV=2
P12236	495.6	589.9	596.6	39.4	36.4	560.7	37.9	3.88696	14.7942	ADP/ATP translocase 3 OS=Homo sapiens OX=9606 GN=SLC25A6 PE=1 SV=4
Q00577	300.1	325.6	317.4	22.4	20.1	314.367	21.25	3.88691	14.7937	Transcriptional activator protein Pur-alpha OS=Homo sapiens OX=9606 GN=PURA PE=1 SV=2
Q9Y6A4	655.2	627.8	680.2	48.9	39.6	654.4	44.25	3.88642	14.7887	Cilia- and flagella-associated protein 20 OS=Homo sapiens OX=9606 GN=CFAP20 PE=1 SV=1
O75381	374.1	378.6	400.4	26	26	384.367	26	3.8859	14.7833	Peroxisomal membrane protein PEX14 OS=Homo sapiens OX=9606 GN=PEX14 PE=1 SV=1
Q8IZT6	77	93.5	86.7	5.8	5.8	85.7333	5.8	3.88573	14.7816	Abnormal spindle-like microcephaly-associated protein OS=Homo sapiens OX=9606 GN=ASPM PE=1 SV=2
O00139	802.2	889.3	849.2	50.7	63.9	846.9	57.3	3.88558	14.7801	Kinesin-like protein KIF2A OS=Homo sapiens OX=9606 GN=KIF2A PE=1 SV=3
O95819	41	41.8	45.7	5.7	0.1	42.8333	2.9	3.88461	14.7701	Mitogen-activated protein kinase kinase kinase kinase 4 OS=Homo sapiens OX=9606 GN=MAP4K4 PE=1 SV=2
P05114	876.8	904.9	901.2	55.6	65.6	894.3	60.6	3.88337	14.7574	Non-histone chromosomal protein HMG-14 OS=Homo sapiens OX=9606 GN=HMGN1 PE=1 SV=3
Q14137	451.3	480.6	477.7	27	36.7	469.867	31.85	3.88289	14.7525	Ribosome biogenesis protein BOP1 OS=Homo sapiens OX=9606 GN=BOP1 PE=1 SV=2
Q8WTT2	1814.8	2708.8	2370.4	154.1	157.6	2298	155.85	3.88215	14.7449	Nucleolar complex protein 3 homolog OS=Homo sapiens OX=9606 GN=NOC3L PE=1 SV=1
Q9BQS8	187.5	212.9	196.5	14.8	12.2	198.967	13.5	3.8815	14.7383	FYVE and coiled-coil domain-containing protein 1 OS=Homo sapiens OX=9606 GN=FYCO1 PE=1 SV=3
Q8NBS9	618.1	647.1	628.9	39.2	46.5	631.367	42.85	3.88111	14.7343	Thioredoxin domain-containing protein 5 OS=Homo sapiens OX=9606 GN=TXNDC5 PE=1 SV=2
Q96JJ7	679.7	696.2	692.2	38.1	55.5	689.367	46.8	3.88069	14.7301	Protein disulfide-isomerase TMX3 OS=Homo sapiens OX=9606 GN=TMX3 PE=1 SV=2
P62750	3209.9	3255.3	3153.1	189.7	245.7	3206.1	217.7	3.88041	14.7271	60S ribosomal protein L23a OS=Homo sapiens OX=9606 GN=RPL23A PE=1 SV=1
Q13573	2004.9	2048.2	2032.4	135.4	140.1	2028.5	137.75	3.88029	14.726	SNW domain-containing protein 1 OS=Homo sapiens OX=9606 GN=SNW1 PE=1 SV=1
Q8NC51	1525.2	1604.8	1562.6	95.9	116.6	1564.2	106.25	3.87989	14.7219	Plasminogen activator inhibitor 1 RNA-binding protein OS=Homo sapiens OX=9606 GN=SERBP1 PE=1 SV=2
Q14839	2901	3139.1	3180.9	190.8	226.8	3073.67	208.8	3.87977	14.7206	Chromodomain-helicase-DNA-binding protein 4 OS=Homo sapiens OX=9606 GN=CHD4 PE=1 SV=2
Q13123	2365.5	2338.2	2368.8	151.9	168.5	2357.5	160.2	3.87931	14.716	Protein Red OS=Homo sapiens OX=9606 GN=IK PE=1 SV=3
Q8NEY4	72.7	74.2	65	3.1	6.5	70.6333	4.8	3.87924	14.7153	V-type proton ATPase subunit C 2 OS=Homo sapiens OX=9606 GN=ATP6V1C2 PE=1 SV=2
Q8IWX8	2967.3	3190.1	2903.6	177	233.6	3020.33	205.3	3.8789	14.7118	Calcium homeostasis endoplasmic reticulum protein OS=Homo sapiens OX=9606 GN=CHERP PE=1 SV=3
O95777	69.7	49.8	52.6	3.8	4	57.3667	3.9	3.87867	14.7094	U6 snRNA-associated Sm-like protein LSm8 OS=Homo sapiens OX=9606 GN=LSM8 PE=1 SV=3
Q5SY16	479.6	487.7	455.7	21.8	42.7	474.333	32.25	3.87853	14.708	Polynucleotide 5'-hydroxyl-kinase NOL9 OS=Homo sapiens OX=9606 GN=NOL9 PE=1 SV=1
Q8IZL8	1131.3	1212.6	1113.2	74.6	82.2	1152.37	78.4	3.8776	14.6986	Proline-, glutamic acid- and leucine-rich protein 1 OS=Homo sapiens OX=9606 GN=PELP1 PE=1 SV=2
Q03519	23.7	13.6	22.2	2.2	0.5	19.8333	1.35	3.8769	14.6914	Antigen peptide transporter 2 OS=Homo sapiens OX=9606 GN=TAP2 PE=1 SV=1
Q8N884	619.8	650.1	629.2	46	40.3	633.033	43.15	3.87485	14.6705	Cyclic GMP-AMP synthase OS=Homo sapiens OX=9606 GN=CGAS PE=1 SV=2
Q8TD26	221.3	226.3	236.4	12.2	18.9	228	15.55	3.87405	14.6624	Chromodomain-helicase-DNA-binding protein 6 OS=Homo sapiens OX=9606 GN=CHD6 PE=1 SV=4
O75643	12072.8	12219.4	12065	718.1	935.1	12119.1	826.6	3.87395	14.6613	U5 small nuclear ribonucleoprotein 200 kDa helicase OS=Homo sapiens OX=9606 GN=SNRNP200 PE=1 SV=2
Q9H0A0	4471.2	4378.2	4456.1	254	351.5	4435.17	302.75	3.87279	14.6496	RNA cytidine acetyltransferase OS=Homo sapiens OX=9606 GN=NAT10 PE=1 SV=2
Q8NAV1	165.2	204.8	205.4	13.2	13	191.8	13.1	3.87196	14.6412	Pre-mRNA-splicing factor 38A OS=Homo sapiens OX=9606 GN=PRPF38A PE=1 SV=1
O95070	146.6	148	144.3	10.9	9.1	146.3	10	3.87086	14.63	Protein YIF1A OS=Homo sapiens OX=9606 GN=YIF1A PE=1 SV=2
Q9NWH9	1804.6	1842.8	1716.9	111.7	132.8	1788.1	122.25	3.87052	14.6266	SAFB-like transcription modulator OS=Homo sapiens OX=9606 GN=SLTM PE=1 SV=2
Q9UHB6	721.3	736.2	701.6	57.7	40.9	719.7	49.3	3.86774	14.5984	LIM domain and actin-binding protein 1 OS=Homo sapiens OX=9606 GN=LIMA1 PE=1 SV=1
Q9H4H8	35.6	25.8	28.3	2.4	1.7	29.9	2.05	3.86645	14.5854	Protein FAM83D OS=Homo sapiens OX=9606 GN=FAM83D PE=1 SV=3
Q8NI27	3115.9	3251.8	3042.3	193.8	236.5	3136.67	215.15	3.86582	14.579	THO complex subunit 2 OS=Homo sapiens OX=9606 GN=THOC2 PE=1 SV=2
Q9Y221	155.8	163.8	143.9	7.1	14.1	154.5	10.6	3.86547	14.5755	60S ribosome subunit biogenesis protein NIP7 homolog OS=Homo sapiens OX=9606 GN=NIP7 PE=1 SV=1
Q96G23	142.9	177	143.3	9.2	12	154.4	10.6	3.86454	14.566	Ceramide synthase 2 OS=Homo sapiens OX=9606 GN=CERS2 PE=1 SV=1
Q8WW12	158.5	231.1	176	10.4	15.5	188.533	12.95	3.8638	14.5586	PEST proteolytic signal-containing nuclear protein OS=Homo sapiens OX=9606 GN=PCNP PE=1 SV=2
P57105	43.8	38.7	37.6	2.7	2.8	40.0333	2.75	3.8637	14.5576	Synaptojanin-2-binding protein OS=Homo sapiens OX=9606 GN=SYNJ2BP PE=1 SV=2
P43307	638.8	629.7	654.8	37.6	50.5	641.1	44.05	3.86334	14.5539	Translocon-associated protein subunit alpha OS=Homo sapiens OX=9606 GN=SSR1 PE=1 SV=3
P49755	1225.5	1529.7	1248.6	89.6	94.1	1334.6	91.85	3.86098	14.5302	Transmembrane emp24 domain-containing protein 10 OS=Homo sapiens OX=9606 GN=TMED10 PE=1 SV=2
Q8WXX5	1939.1	2075.6	1878.3	102.4	168.1	1964.33	135.25	3.86034	14.5237	DnaJ homolog subfamily C member 9 OS=Homo sapiens OX=9606 GN=DNAJC9 PE=1 SV=1
Q5C9Z4	887.6	860.2	843.3	48.6	70.4	863.7	59.5	3.85957	14.516	Nucleolar MIF4G domain-containing protein 1 OS=Homo sapiens OX=9606 GN=NOM1 PE=1 SV=1
O75691	6632.7	7097	6993.9	469.8	482.1	6907.87	475.95	3.85936	14.5138	Small subunit processome component 20 homolog OS=Homo sapiens OX=9606 GN=UTP20 PE=1 SV=3
Q9UBM7	443.6	395.7	387.2	20.6	35.8	408.833	28.2	3.85775	14.4976	7-dehydrocholesterol reductase OS=Homo sapiens OX=9606 GN=DHCR7 PE=1 SV=1
Q9UN86	1074.1	1055.6	1073.6	82.1	65.4	1067.77	73.75	3.85581	14.4782	Ras GTPase-activating protein-binding protein 2 OS=Homo sapiens OX=9606 GN=G3BP2 PE=1 SV=2
Q9BZJ0	2201.2	2215.4	2175.9	137.6	166.2	2197.5	151.9	3.85467	14.4668	Crooked neck-like protein 1 OS=Homo sapiens OX=9606 GN=CRNKL1 PE=1 SV=4
Q9BY77	1248.1	1118.4	1180.4	76.7	87	1182.3	81.85	3.85247	14.4447	Polymerase delta-interacting protein 3 OS=Homo sapiens OX=9606 GN=POLDIP3 PE=1 SV=2
P62304	418.5	381.7	416.7	28.8	27.4	405.633	28.1	3.85153	14.4353	Small nuclear ribonucleoprotein E OS=Homo sapiens OX=9606 GN=SNRPE PE=1 SV=1
Q13769	1562.3	1772.2	1578.1	94.5	132.6	1637.53	113.55	3.85012	14.4213	THO complex subunit 5 homolog OS=Homo sapiens OX=9606 GN=THOC5 PE=1 SV=2
Q8NCD3	18.9	21.3	16	0.1	2.5	18.7333	1.3	3.84902	14.4103	Holliday junction recognition protein OS=Homo sapiens OX=9606 GN=HJURP PE=1 SV=2
P61353	918.5	868.8	860.4	52.6	69.9	882.567	61.25	3.84892	14.4093	60S ribosomal protein L27 OS=Homo sapiens OX=9606 GN=RPL27 PE=1 SV=2
P62081	786	805	816.1	53.1	58.4	802.367	55.75	3.84722	14.3922	40S ribosomal protein S7 OS=Homo sapiens OX=9606 GN=RPS7 PE=1 SV=1
P60866	1129.4	1156.5	1174.1	82.2	78.1	1153.33	80.15	3.84696	14.3897	40S ribosomal protein S20 OS=Homo sapiens OX=9606 GN=RPS20 PE=1 SV=1
Q86UL3	135.8	145.8	141.4	8.3	11.3	141	9.8	3.84677	14.3878	Glycerol-3-phosphate acyltransferase 4 OS=Homo sapiens OX=9606 GN=GPAT4 PE=1 SV=1
Q13155	53.1	72.7	61.9	3	5.7	62.5667	4.35	3.84631	14.3831	Aminoacyl tRNA synthase complex-interacting multifunctional protein 2 OS=Homo sapiens OX=9606 GN=AIMP2 PE=1 SV=2
P23284	2917.1	3100.6	2908.2	200.8	213.4	2975.3	207.1	3.84464	14.3665	Peptidyl-prolyl cis-trans isomerase B OS=Homo sapiens OX=9606 GN=PPIB PE=1 SV=2
Q9BRX8	238.6	241	227	14.9	17.9	235.533	16.4	3.84416	14.3618	Peroxiredoxin-like 2A OS=Homo sapiens OX=9606 GN=PRXL2A PE=1 SV=3
Q93050	491.4	525.7	535.3	30.4	41.7	517.467	36.05	3.84339	14.3541	V-type proton ATPase 116 kDa subunit a1 OS=Homo sapiens OX=9606 GN=ATP6V0A1 PE=1 SV=3
P49327	4393	5383.6	4798.2	244.6	432.4	4858.27	338.5	3.84321	14.3523	Fatty acid synthase OS=Homo sapiens OX=9606 GN=FASN PE=1 SV=3
Q9BT09	79.6	93.3	89.6	3.7	8.5	87.5	6.1	3.8424	14.3443	Protein canopy homolog 3 OS=Homo sapiens OX=9606 GN=CNPY3 PE=1 SV=1
Q8NBX0	75.4	80.5	69.8	6	4.5	75.2333	5.25	3.84098	14.3302	Saccharopine dehydrogenase-like oxidoreductase OS=Homo sapiens OX=9606 GN=SCCPDH PE=1 SV=1
P22087	2804.4	2743.4	2779.3	157.3	230.1	2775.7	193.7	3.84096	14.3299	rRNA 2'-O-methyltransferase fibrillarin OS=Homo sapiens OX=9606 GN=FBL PE=1 SV=2
P35579	5424.4	5452.1	5168.7	408.1	338.9	5348.4	373.5	3.83993	14.3197	Myosin-9 OS=Homo sapiens OX=9606 GN=MYH9 PE=1 SV=4
Q8WY22	96.4	97.7	98	4.7	8.9	97.3667	6.8	3.83982	14.3186	BRI3-binding protein OS=Homo sapiens OX=9606 GN=BRI3BP PE=1 SV=1
Q9H7N4	298	392.8	299.2	22.1	24	330	23.05	3.83963	14.3167	Splicing factor, arginine/serine-rich 19 OS=Homo sapiens OX=9606 GN=SCAF1 PE=1 SV=3
O43660	1620.8	1462.2	1588.7	98.4	119.2	1557.23	108.8	3.83923	14.3128	Pleiotropic regulator 1 OS=Homo sapiens OX=9606 GN=PLRG1 PE=1 SV=1
Q9BUL9	98.6	109.6	98.8	5.5	8.8	102.333	7.15	3.83919	14.3124	Ribonuclease P protein subunit p25 OS=Homo sapiens OX=9606 GN=RPP25 PE=1 SV=1
P62308	886.1	897.2	880.7	55.4	68.7	888	62.05	3.83906	14.311	Small nuclear ribonucleoprotein G OS=Homo sapiens OX=9606 GN=SNRPG PE=1 SV=1
Q9UKS6	71.4	88.4	82.6	5.6	5.7	80.8	5.65	3.83803	14.3009	Protein kinase C and casein kinase substrate in neurons protein 3 OS=Homo sapiens OX=9606 GN=PACSIN3 PE=1 SV=2
Q9NZ63	93.6	92.4	94.7	9.3	3.8	93.5667	6.55	3.83643	14.285	Telomere length and silencing protein 1 homolog OS=Homo sapiens OX=9606 GN=C9orf78 PE=1 SV=1
Q8NBN3	501.1	541	510.2	28.1	44.4	517.433	36.25	3.83532	14.274	Transmembrane protein 87A OS=Homo sapiens OX=9606 GN=TMEM87A PE=1 SV=3
Q14146	1584	1630.4	1553.9	95.5	127.4	1589.43	111.45	3.83404	14.2614	Unhealthy ribosome biogenesis protein 2 homolog OS=Homo sapiens OX=9606 GN=URB2 PE=1 SV=2
A0A0C4DH72	41	42.6	38.3	4.7	1	40.6333	2.85	3.83363	14.2573	Immunoglobulin kappa variable 1-6 OS=Homo sapiens OX=9606 GN=IGKV1-6 PE=3 SV=1
Q8IUF8	660.8	700.7	678.5	41.9	53.5	680	47.7	3.83347	14.2558	Ribosomal oxygenase 2 OS=Homo sapiens OX=9606 GN=RIOX2 PE=1 SV=1
Q13162	148.4	151.9	163.6	11.4	10.3	154.633	10.85	3.83308	14.2519	Peroxiredoxin-4 OS=Homo sapiens OX=9606 GN=PRDX4 PE=1 SV=1
Q96AQ6	155	173.4	152.3	3.6	18.9	160.233	11.25	3.83218	14.243	Pre-B-cell leukemia transcription factor-interacting protein 1 OS=Homo sapiens OX=9606 GN=PBXIP1 PE=1 SV=1
Q96FF9	612	569.1	613.2	40.4	43.7	598.1	42.05	3.83021	14.2235	Sororin OS=Homo sapiens OX=9606 GN=CDCA5 PE=1 SV=1
Q9HDC9	794.7	751.8	739.9	54.2	53	762.133	53.6	3.82974	14.2189	Adipocyte plasma membrane-associated protein OS=Homo sapiens OX=9606 GN=APMAP PE=1 SV=2
O43663	1175.2	1276.4	1158.8	83.2	86.1	1203.47	84.65	3.82954	14.217	Protein regulator of cytokinesis 1 OS=Homo sapiens OX=9606 GN=PRC1 PE=1 SV=2
Q96J01	677.6	733.1	699.5	37.4	61.6	703.4	49.5	3.82884	14.2101	THO complex subunit 3 OS=Homo sapiens OX=9606 GN=THOC3 PE=1 SV=1
Q8WUU5	21.7	23.8	24.8	0.1	3.2	23.4333	1.65	3.82802	14.202	GATA zinc finger domain-containing protein 1 OS=Homo sapiens OX=9606 GN=GATAD1 PE=1 SV=1
Q9UBL3	294.6	287.4	285	16.2	24.5	289	20.35	3.82797	14.2015	Set1/Ash2 histone methyltransferase complex subunit ASH2 OS=Homo sapiens OX=9606 GN=ASH2L PE=1 SV=1
Q8IX01	2154.9	2178.5	2025.7	144.1	154.6	2119.7	149.35	3.82709	14.1928	SURP and G-patch domain-containing protein 2 OS=Homo sapiens OX=9606 GN=SUGP2 PE=1 SV=2
P51572	1599.2	1804	1562.7	116.5	116.8	1655.3	116.65	3.82683	14.1903	B-cell receptor-associated protein 31 OS=Homo sapiens OX=9606 GN=BCAP31 PE=1 SV=3
Q9P0I2	266.8	273.2	268.4	19.4	18.6	269.467	19	3.82604	14.1825	ER membrane protein complex subunit 3 OS=Homo sapiens OX=9606 GN=EMC3 PE=1 SV=3
P14866	2446	2521.1	2590.6	156.4	199	2519.23	177.7	3.82547	14.1769	Heterogeneous nuclear ribonucleoprotein L OS=Homo sapiens OX=9606 GN=HNRNPL PE=1 SV=2
Q8WUD4	549	553.5	565.7	30.7	47.8	556.067	39.25	3.82449	14.1673	Coiled-coil domain-containing protein 12 OS=Homo sapiens OX=9606 GN=CCDC12 PE=1 SV=1
O43402	356.2	389.6	335.6	19.5	31.4	360.467	25.45	3.82413	14.1637	ER membrane protein complex subunit 8 OS=Homo sapiens OX=9606 GN=EMC8 PE=1 SV=1
P05556	1011.2	1071	985.4	74.4	70	1022.53	72.2	3.82401	14.1625	Integrin beta-1 OS=Homo sapiens OX=9606 GN=ITGB1 PE=1 SV=2
P62241	2311.2	2338.3	2380.4	136.7	194.3	2343.3	165.5	3.82364	14.1589	40S ribosomal protein S8 OS=Homo sapiens OX=9606 GN=RPS8 PE=1 SV=2
Q15424	2869.6	3034.5	2910.8	192.8	222.3	2938.3	207.55	3.82345	14.1571	Scaffold attachment factor B1 OS=Homo sapiens OX=9606 GN=SAFB PE=1 SV=4
Q9P013	560.6	602.3	552	42.9	37.9	571.633	40.4	3.82266	14.1493	Spliceosome-associated protein CWC15 homolog OS=Homo sapiens OX=9606 GN=CWC15 PE=1 SV=2
Q9H6R4	2985.2	2927.7	3039.9	168.6	253.7	2984.27	211.15	3.82104	14.1334	Nucleolar protein 6 OS=Homo sapiens OX=9606 GN=NOL6 PE=1 SV=2
Q9HCS7	1650.3	1622.6	1712.9	107.5	127.9	1661.93	117.7	3.81968	14.1201	Pre-mRNA-splicing factor SYF1 OS=Homo sapiens OX=9606 GN=XAB2 PE=1 SV=2
P55199	110.8	114.5	121.8	5.1	11.3	115.7	8.2	3.81862	14.1098	RNA polymerase II elongation factor ELL OS=Homo sapiens OX=9606 GN=ELL PE=1 SV=1
Q99623	95.9	90.2	96.9	4.9	8.5	94.3333	6.7	3.81553	14.0796	Prohibitin-2 OS=Homo sapiens OX=9606 GN=PHB2 PE=1 SV=2
Q9NPA8	717.4	752.9	685.5	46.6	55.6	718.6	51.1	3.81379	14.0626	Transcription and mRNA export factor ENY2 OS=Homo sapiens OX=9606 GN=ENY2 PE=1 SV=1
P11171	174.3	227.1	195.2	11.1	17.2	198.867	14.15	3.81293	14.0542	Protein 4.1 OS=Homo sapiens OX=9606 GN=EPB41 PE=1 SV=4
P78346	274.9	277.2	299.1	19.7	20.7	283.733	20.2	3.81211	14.0462	Ribonuclease P protein subunit p30 OS=Homo sapiens OX=9606 GN=RPP30 PE=1 SV=1
Q709F0	18.8	27.9	18.6	0.1	3	21.7667	1.55	3.81178	14.043	Acyl-CoA dehydrogenase family member 11 OS=Homo sapiens OX=9606 GN=ACAD11 PE=1 SV=3
Q8TC12	676.6	794.7	640.7	52.1	48.2	704	50.15	3.81125	14.0379	Retinol dehydrogenase 11 OS=Homo sapiens OX=9606 GN=RDH11 PE=1 SV=2
P13667	1732	1919.7	1801.9	112.7	146.7	1817.87	129.7	3.809	14.0159	Protein disulfide-isomerase A4 OS=Homo sapiens OX=9606 GN=PDIA4 PE=1 SV=2
Q9UI15	31.5	34.8	30.3	0.1	4.5	32.2	2.3	3.80735	14	Transgelin-3 OS=Homo sapiens OX=9606 GN=TAGLN3 PE=1 SV=2
O43159	670.5	673.8	688.1	42.8	54	677.467	48.4	3.80707	13.9972	Ribosomal RNA-processing protein 8 OS=Homo sapiens OX=9606 GN=RRP8 PE=1 SV=2
P62263	1574.4	1630.7	1596.7	114.3	114.5	1600.6	114.4	3.80645	13.9913	40S ribosomal protein S14 OS=Homo sapiens OX=9606 GN=RPS14 PE=1 SV=3
Q8TAD8	411.8	496.6	472.3	28.8	37	460.233	32.9	3.80621	13.9889	Smad nuclear-interacting protein 1 OS=Homo sapiens OX=9606 GN=SNIP1 PE=1 SV=1
Q15233	3309.8	3583.9	3521.2	227.8	270.1	3471.63	248.95	3.80169	13.9451	Non-POU domain-containing octamer-binding protein OS=Homo sapiens OX=9606 GN=NONO PE=1 SV=4
P51571	442	421.6	401.6	25.8	34.7	421.733	30.25	3.80132	13.9416	Translocon-associated protein subunit delta OS=Homo sapiens OX=9606 GN=SSR4 PE=1 SV=1
O95402	69.4	68.1	65.3	6	3.7	67.6	4.85	3.80097	13.9381	Mediator of RNA polymerase II transcription subunit 26 OS=Homo sapiens OX=9606 GN=MED26 PE=1 SV=2
O15260	152.7	156.5	156.9	11.5	10.8	155.367	11.15	3.80056	13.9342	Surfeit locus protein 4 OS=Homo sapiens OX=9606 GN=SURF4 PE=1 SV=3
Q15911	30.2	20.4	28.8	0.1	3.7	26.4667	1.9	3.80011	13.9298	Zinc finger homeobox protein 3 OS=Homo sapiens OX=9606 GN=ZFHX3 PE=1 SV=2
Q969J2	55.4	52	51.4	2.6	5	52.9333	3.8	3.80011	13.9298	Zinc finger protein with KRAB and SCAN domains 4 OS=Homo sapiens OX=9606 GN=ZKSCAN4 PE=1 SV=1
Q99653	230.6	232.8	223.9	17.3	15.6	229.1	16.45	3.79982	13.9271	Calcineurin B homologous protein 1 OS=Homo sapiens OX=9606 GN=CHP1 PE=1 SV=3
Q9H8H3	495.9	499.9	501.9	24.3	47.4	499.233	35.85	3.79967	13.9256	Methyltransferase-like protein 7A OS=Homo sapiens OX=9606 GN=METTL7A PE=1 SV=1
P62995	1151.5	1133.1	1207	72	95.4	1163.87	83.7	3.79755	13.9052	Transformer-2 protein homolog beta OS=Homo sapiens OX=9606 GN=TRA2B PE=1 SV=1
O15446	927.2	941.5	936.1	47.1	87.4	934.933	67.25	3.79726	13.9024	DNA-directed RNA polymerase I subunit RPA34 OS=Homo sapiens OX=9606 GN=POLR1G PE=1 SV=1
P37108	310.1	320.6	285.7	25.7	18.3	305.467	22	3.79544	13.8848	Signal recognition particle 14 kDa protein OS=Homo sapiens OX=9606 GN=SRP14 PE=1 SV=2
P55081	823.2	817	817.4	50.5	67.5	819.2	59	3.79543	13.8847	Microfibrillar-associated protein 1 OS=Homo sapiens OX=9606 GN=MFAP1 PE=1 SV=2
Q15154	742.6	891.1	763.3	41.7	73.4	799	57.55	3.79531	13.8836	Pericentriolar material 1 protein OS=Homo sapiens OX=9606 GN=PCM1 PE=1 SV=5
Q5VTR2	1374.6	1480.6	1422.8	97.3	108.4	1426	102.85	3.79336	13.8649	E3 ubiquitin-protein ligase BRE1A OS=Homo sapiens OX=9606 GN=RNF20 PE=1 SV=2
P62316	1513.1	1448.2	1564.2	106	111.9	1508.5	108.95	3.79138	13.8458	Small nuclear ribonucleoprotein Sm D2 OS=Homo sapiens OX=9606 GN=SNRPD2 PE=1 SV=1
P26599	1059.9	1104.4	1087.8	71	85.8	1084.03	78.4	3.78941	13.827	Polypyrimidine tract-binding protein 1 OS=Homo sapiens OX=9606 GN=PTBP1 PE=1 SV=1
Q15363	317.6	319.4	314.9	20	25.9	317.3	22.95	3.78928	13.8257	Transmembrane emp24 domain-containing protein 2 OS=Homo sapiens OX=9606 GN=TMED2 PE=1 SV=1
P05496	247.7	232	231.1	13.9	20.4	236.933	17.15	3.7882	13.8154	ATP synthase F(0) complex subunit C1, mitochondrial OS=Homo sapiens OX=9606 GN=ATP5MC1 PE=1 SV=2
Q15397	1187.4	1183.6	1141	81.6	88.1	1170.67	84.85	3.78627	13.7969	Pumilio homolog 3 OS=Homo sapiens OX=9606 GN=PUM3 PE=1 SV=3
P09661	1033.5	1154.1	1126.5	80.3	79.9	1104.7	80.1	3.78571	13.7915	U2 small nuclear ribonucleoprotein A' OS=Homo sapiens OX=9606 GN=SNRPA1 PE=1 SV=2
O75937	561.9	669.9	604.1	34.2	54.6	611.967	44.4	3.78482	13.783	DnaJ homolog subfamily C member 8 OS=Homo sapiens OX=9606 GN=DNAJC8 PE=1 SV=2
Q9BQE4	552.9	605	570	37.9	45.8	575.967	41.85	3.78269	13.7626	Selenoprotein S OS=Homo sapiens OX=9606 GN=SELENOS PE=1 SV=3
P61254	695.4	847.3	696.3	41.4	67.1	746.333	54.25	3.78213	13.7573	60S ribosomal protein L26 OS=Homo sapiens OX=9606 GN=RPL26 PE=1 SV=1
Q9NQT5	1015.4	1025.5	1025.6	60.4	88.5	1022.17	74.45	3.77921	13.7296	Exosome complex component RRP40 OS=Homo sapiens OX=9606 GN=EXOSC3 PE=1 SV=3
O15031	63.9	68.9	71	7.1	2.8	67.9333	4.95	3.77862	13.7239	Plexin-B2 OS=Homo sapiens OX=9606 GN=PLXNB2 PE=1 SV=3
P0DP23	224.5	244.5	202	14.7	17.9	223.667	16.3	3.77841	13.7219	Calmodulin-1 OS=Homo sapiens OX=9606 GN=CALM1 PE=1 SV=1
Q8IYL3	216.7	221.4	226.5	10.3	22	221.533	16.15	3.77792	13.7172	UPF0688 protein C1orf174 OS=Homo sapiens OX=9606 GN=C1orf174 PE=1 SV=2
Q8WVV9	111.4	119	106.5	5.7	10.7	112.3	8.2	3.77559	13.6951	Heterogeneous nuclear ribonucleoprotein L-like OS=Homo sapiens OX=9606 GN=HNRNPLL PE=1 SV=1
Q8IWX7	108.7	112.9	82.3	4.6	10.2	101.3	7.4	3.77497	13.6892	Protein unc-45 homolog B OS=Homo sapiens OX=9606 GN=UNC45B PE=1 SV=1
Q14739	296.4	344.2	285.2	17	28.1	308.6	22.55	3.77454	13.6851	Delta(14)-sterol reductase LBR OS=Homo sapiens OX=9606 GN=LBR PE=1 SV=2
Q9HCD5	878	853.8	855.6	57.9	68.2	862.467	63.05	3.7739	13.6791	Nuclear receptor coactivator 5 OS=Homo sapiens OX=9606 GN=NCOA5 PE=1 SV=2
Q96C57	807	799.6	789.8	62	54.8	798.8	58.4	3.77379	13.6781	Protein CUSTOS OS=Homo sapiens OX=9606 GN=CUSTOS PE=1 SV=2
Q15428	493.1	558.6	523.9	32.1	44.7	525.2	38.4	3.77369	13.6771	Splicing factor 3A subunit 2 OS=Homo sapiens OX=9606 GN=SF3A2 PE=1 SV=2
Q96BK5	918.7	979.2	901.6	57.2	79.3	933.167	68.25	3.77323	13.6728	PIN2/TERF1-interacting telomerase inhibitor 1 OS=Homo sapiens OX=9606 GN=PINX1 PE=1 SV=2
Q14692	411.2	541.6	527.6	42.3	29.9	493.467	36.1	3.77288	13.6694	Ribosome biogenesis protein BMS1 homolog OS=Homo sapiens OX=9606 GN=BMS1 PE=1 SV=1
Q8N9T8	955	986.5	922.6	72.5	67.2	954.7	69.85	3.77272	13.6679	Protein KRI1 homolog OS=Homo sapiens OX=9606 GN=KRI1 PE=1 SV=3
P10321	29.3	29.8	20.8	3.8	0.1	26.6333	1.95	3.77169	13.6581	HLA class I histocompatibility antigen, C alpha chain OS=Homo sapiens OX=9606 GN=HLA-C PE=1 SV=3
Q96EC8	14.8	15.5	16.8	0.1	2.2	15.7	1.15	3.77106	13.6522	Protein YIPF6 OS=Homo sapiens OX=9606 GN=YIPF6 PE=1 SV=2
O75934	617.3	574.1	609.8	43.5	44.5	600.4	44	3.77035	13.6455	Pre-mRNA-splicing factor SPF27 OS=Homo sapiens OX=9606 GN=BCAS2 PE=1 SV=1
Q69YN4	1658.4	1683.3	1621.8	92	150.5	1654.5	121.25	3.77034	13.6454	Protein virilizer homolog OS=Homo sapiens OX=9606 GN=VIRMA PE=1 SV=2
P04899	292.6	314.9	286.9	25.4	18.3	298.133	21.85	3.77025	13.6445	Guanine nucleotide-binding protein G(i) subunit alpha-2 OS=Homo sapiens OX=9606 GN=GNAI2 PE=1 SV=3
Q8TBA6	238.2	239.9	209.3	10	23.6	229.133	16.8	3.76965	13.6389	Golgin subfamily A member 5 OS=Homo sapiens OX=9606 GN=GOLGA5 PE=1 SV=3
Q03113	293.5	312.4	308.2	22.1	22.6	304.7	22.35	3.76904	13.6331	Guanine nucleotide-binding protein subunit alpha-12 OS=Homo sapiens OX=9606 GN=GNA12 PE=1 SV=4
Q9BVT8	59.5	49.3	42.5	2.1	5.3	50.4333	3.7	3.76878	13.6306	Transmembrane and ubiquitin-like domain-containing protein 1 OS=Homo sapiens OX=9606 GN=TMUB1 PE=1 SV=1
P51114	1606	1697	1594.3	108.5	131.3	1632.43	119.9	3.76712	13.615	Fragile X mental retardation syndrome-related protein 1 OS=Homo sapiens OX=9606 GN=FXR1 PE=1 SV=3
P54289	193.5	177.4	191.6	9.1	18.5	187.5	13.8	3.76415	13.587	Voltage-dependent calcium channel subunit alpha-2/delta-1 OS=Homo sapiens OX=9606 GN=CACNA2D1 PE=1 SV=3
Q6STE5	239.4	233.6	241.1	15.3	19.8	238.033	17.55	3.76162	13.5632	SWI/SNF-related matrix-associated actin-dependent regulator of chromatin subfamily D member 3 OS=Homo sapiens OX=9606 GN=SMARCD3 PE=1 SV=1
Q6IEG0	100.8	94.3	103.9	5.7	9	99.6667	7.35	3.76129	13.5601	U11/U12 small nuclear ribonucleoprotein 48 kDa protein OS=Homo sapiens OX=9606 GN=SNRNP48 PE=1 SV=2
Q9Y3T9	2695.9	2780.9	2710.2	167	235.8	2729	201.4	3.76024	13.5501	Nucleolar complex protein 2 homolog OS=Homo sapiens OX=9606 GN=NOC2L PE=1 SV=4
P11021	4151.4	4269.8	4183.5	277.1	343.6	4201.57	310.35	3.75896	13.5382	Endoplasmic reticulum chaperone BiP OS=Homo sapiens OX=9606 GN=HSPA5 PE=1 SV=2
Q9Y224	689.2	685.4	721.8	46	57.3	698.8	51.65	3.75804	13.5295	RNA transcription, translation and transport factor protein OS=Homo sapiens OX=9606 GN=RTRAF PE=1 SV=1
Q13427	376.4	518.5	467.5	25.4	41.8	454.133	33.6	3.75658	13.5159	Peptidyl-prolyl cis-trans isomerase G OS=Homo sapiens OX=9606 GN=PPIG PE=1 SV=2
Q9NPH3	103.5	114.4	102.3	8.3	7.5	106.733	7.9	3.75601	13.5105	Interleukin-1 receptor accessory protein OS=Homo sapiens OX=9606 GN=IL1RAP PE=1 SV=2
Q9H9A7	148.7	150.2	151	13.3	8.9	149.967	11.1	3.75601	13.5105	RecQ-mediated genome instability protein 1 OS=Homo sapiens OX=9606 GN=RMI1 PE=1 SV=3
O43237	837.5	943	897.5	48.7	83.6	892.667	66.15	3.75431	13.4946	Cytoplasmic dynein 1 light intermediate chain 2 OS=Homo sapiens OX=9606 GN=DYNC1LI2 PE=1 SV=1
Q8NF37	340	353.7	322.3	23.9	26.3	338.667	25.1	3.75411	13.4927	Lysophosphatidylcholine acyltransferase 1 OS=Homo sapiens OX=9606 GN=LPCAT1 PE=1 SV=2
P04844	1789.5	1657.7	1750.8	108.9	148.2	1732.67	128.55	3.75259	13.4785	Dolichyl-diphosphooligosaccharide--protein glycosyltransferase subunit 2 OS=Homo sapiens OX=9606 GN=RPN2 PE=1 SV=3
Q9UP95	303.6	324.1	302.3	23.8	22.2	310	23	3.75256	13.4783	Solute carrier family 12 member 4 OS=Homo sapiens OX=9606 GN=SLC12A4 PE=1 SV=2
P19525	968	1031.3	1006.5	60.7	88	1001.93	74.35	3.75231	13.4759	Interferon-induced, double-stranded RNA-activated protein kinase OS=Homo sapiens OX=9606 GN=EIF2AK2 PE=1 SV=2
Q96AJ9	68.5	73.4	66.2	5	5.3	69.3667	5.15	3.7516	13.4693	Vesicle transport through interaction with t-SNAREs homolog 1A OS=Homo sapiens OX=9606 GN=VTI1A PE=1 SV=2
Q86UP2	2604	2678.4	2511.3	183.4	202.4	2597.9	192.9	3.75142	13.4676	Kinectin OS=Homo sapiens OX=9606 GN=KTN1 PE=1 SV=1
P21796	719.9	745.2	725.6	50.7	57.9	730.233	54.3	3.74933	13.4481	Voltage-dependent anion-selective channel protein 1 OS=Homo sapiens OX=9606 GN=VDAC1 PE=1 SV=2
O43292	157	164.2	150.5	11.8	11.6	157.233	11.7	3.74833	13.4387	Glycosylphosphatidylinositol anchor attachment 1 protein OS=Homo sapiens OX=9606 GN=GPAA1 PE=1 SV=3
Q76FK4	1136.9	1178.8	1123.7	77.6	93.2	1146.47	85.4	3.74681	13.4247	Nucleolar protein 8 OS=Homo sapiens OX=9606 GN=NOL8 PE=1 SV=1
Q9H6V9	75	70.9	79.2	4.7	6.5	75.0333	5.6	3.74403	13.3988	Lipid droplet-associated hydrolase OS=Homo sapiens OX=9606 GN=LDAH PE=1 SV=1
P32969	1068.2	1095.2	1068.5	60.3	100.6	1077.3	80.45	3.74318	13.3909	60S ribosomal protein L9 OS=Homo sapiens OX=9606 GN=RPL9 PE=1 SV=1
Q9H147	155.8	165.4	164.8	12.8	11.4	162	12.1	3.74291	13.3884	Deoxynucleotidyltransferase terminal-interacting protein 1 OS=Homo sapiens OX=9606 GN=DNTTIP1 PE=1 SV=2
Q14534	150	150.9	142.3	7.3	14.8	147.733	11.05	3.74088	13.3695	Squalene monooxygenase OS=Homo sapiens OX=9606 GN=SQLE PE=1 SV=3
Q5JPE7	1192.6	1373.1	1208.1	86.6	101.6	1257.93	94.1	3.74072	13.368	Nodal modulator 2 OS=Homo sapiens OX=9606 GN=NOMO2 PE=1 SV=1
P51843	554.5	625.6	559.9	34.8	52	580	43.4	3.74029	13.3641	Nuclear receptor subfamily 0 group B member 1 OS=Homo sapiens OX=9606 GN=NR0B1 PE=1 SV=2
Q96DI7	1272.1	1295	1242.3	88.5	101.6	1269.8	95.05	3.73977	13.3593	U5 small nuclear ribonucleoprotein 40 kDa protein OS=Homo sapiens OX=9606 GN=SNRNP40 PE=1 SV=1
Q8N8A6	1330.7	1348.3	1359.1	90.7	110.9	1346.03	100.8	3.73915	13.3535	ATP-dependent RNA helicase DDX51 OS=Homo sapiens OX=9606 GN=DDX51 PE=1 SV=3
Q86X27	214.5	200.3	218.1	12.9	18.7	210.967	15.8	3.73902	13.3523	Ras-specific guanine nucleotide-releasing factor RalGPS2 OS=Homo sapiens OX=9606 GN=RALGPS2 PE=1 SV=1
P31277	105.8	94.2	100.3	6.2	8.8	100.1	7.5	3.73841	13.3467	Homeobox protein Hox-D11 OS=Homo sapiens OX=9606 GN=HOXD11 PE=3 SV=3
Q9HCG8	773.8	829.6	792.9	39.6	80.1	798.767	59.85	3.73835	13.3461	Pre-mRNA-splicing factor CWC22 homolog OS=Homo sapiens OX=9606 GN=CWC22 PE=1 SV=3
Q12788	1237.6	1259	1234.3	83.9	102.5	1243.63	93.2	3.73809	13.3437	Transducin beta-like protein 3 OS=Homo sapiens OX=9606 GN=TBL3 PE=1 SV=2
P08579	513.2	561.6	578.3	43.1	39.6	551.033	41.35	3.73618	13.3261	U2 small nuclear ribonucleoprotein B'' OS=Homo sapiens OX=9606 GN=SNRPB2 PE=1 SV=1
Q96SB8	376.4	396.4	378.4	22.9	34.8	383.733	28.85	3.73346	13.301	Structural maintenance of chromosomes protein 6 OS=Homo sapiens OX=9606 GN=SMC6 PE=1 SV=2
Q15738	1380.9	1416.8	1358.9	96.7	111.8	1385.53	104.25	3.73232	13.2905	Sterol-4-alpha-carboxylate 3-dehydrogenase, decarboxylating OS=Homo sapiens OX=9606 GN=NSDHL PE=1 SV=2
Q6IAA8	93	86.2	87.9	3	10.4	89.0333	6.7	3.73211	13.2886	Ragulator complex protein LAMTOR1 OS=Homo sapiens OX=9606 GN=LAMTOR1 PE=1 SV=2
P61978	2885	3098.2	3161.5	196.2	263.1	3048.23	229.65	3.73046	13.2734	Heterogeneous nuclear ribonucleoprotein K OS=Homo sapiens OX=9606 GN=HNRNPK PE=1 SV=1
Q92922	3529.6	3674.5	3513.5	262.7	275.8	3572.53	269.25	3.72993	13.2685	SWI/SNF complex subunit SMARCC1 OS=Homo sapiens OX=9606 GN=SMARCC1 PE=1 SV=3
Q96S97	27.1	23.3	19.2	2.3	1.2	23.2	1.75	3.7287	13.2571	Myeloid-associated differentiation marker OS=Homo sapiens OX=9606 GN=MYADM PE=1 SV=2
P04843	3984.9	3830.6	3870.4	223.8	364.1	3895.3	293.95	3.72809	13.2516	Dolichyl-diphosphooligosaccharide--protein glycosyltransferase subunit 1 OS=Homo sapiens OX=9606 GN=RPN1 PE=1 SV=1
O00116	811.8	804.8	809.5	59	63.1	808.7	61.05	3.72754	13.2465	Alkyldihydroxyacetonephosphate synthase, peroxisomal OS=Homo sapiens OX=9606 GN=AGPS PE=1 SV=1
Q15392	698.4	701.2	698.4	41.9	63.7	699.333	52.8	3.72737	13.2449	Delta(24)-sterol reductase OS=Homo sapiens OX=9606 GN=DHCR24 PE=1 SV=2
Q96HY6	473.7	489.4	443.5	34.8	36	468.867	35.4	3.72736	13.2448	DDRGK domain-containing protein 1 OS=Homo sapiens OX=9606 GN=DDRGK1 PE=1 SV=2
P05204	1289.9	1209.1	1228	88	99.6	1242.33	93.8	3.72732	13.2445	Non-histone chromosomal protein HMG-17 OS=Homo sapiens OX=9606 GN=HMGN2 PE=1 SV=3
Q13601	342.3	346.4	339.2	21.1	30.7	342.633	25.9	3.72564	13.2291	KRR1 small subunit processome component homolog OS=Homo sapiens OX=9606 GN=KRR1 PE=1 SV=4
Q9H6U8	74.1	68.7	71.5	8	2.8	71.4333	5.4	3.72557	13.2284	Alpha-1,2-mannosyltransferase ALG9 OS=Homo sapiens OX=9606 GN=ALG9 PE=1 SV=2
Q9BU76	128	115.1	116	9.2	8.9	119.7	9.05	3.72536	13.2265	Multiple myeloma tumor-associated protein 2 OS=Homo sapiens OX=9606 GN=MMTAG2 PE=1 SV=1
P55265	3188.3	3262.6	3157.4	206.3	278.8	3202.77	242.55	3.72296	13.2046	Double-stranded RNA-specific adenosine deaminase OS=Homo sapiens OX=9606 GN=ADAR PE=1 SV=4
Q8N5K1	363.5	341.4	350.3	28.6	24.7	351.733	26.65	3.72227	13.1982	CDGSH iron-sulfur domain-containing protein 2 OS=Homo sapiens OX=9606 GN=CISD2 PE=1 SV=1
Q9UGP8	1368.7	1367.3	1357.6	91.6	115.3	1364.53	103.45	3.7214	13.1903	Translocation protein SEC63 homolog OS=Homo sapiens OX=9606 GN=SEC63 PE=1 SV=2
Q8N954	159.3	163.8	153.5	11.7	12.4	158.867	12.05	3.72071	13.184	G patch domain-containing protein 11 OS=Homo sapiens OX=9606 GN=GPATCH11 PE=1 SV=4
Q8IUE6	388.9	378.6	438.8	24.3	36.7	402.1	30.5	3.72067	13.1836	Histone H2A type 2-B OS=Homo sapiens OX=9606 GN=H2AC21 PE=1 SV=3
Q32P51	69.3	72.6	63.7	5.7	4.7	68.5333	5.2	3.72022	13.1795	Heterogeneous nuclear ribonucleoprotein A1-like 2 OS=Homo sapiens OX=9606 GN=HNRNPA1L2 PE=2 SV=2
Q9Y580	318.7	319.4	366.9	23.2	27.7	335	25.45	3.71842	13.1631	RNA-binding protein 7 OS=Homo sapiens OX=9606 GN=RBM7 PE=1 SV=1
Q9C0J8	1571.1	1616.5	1544.8	106.5	133.3	1577.47	119.9	3.71771	13.1565	pre-mRNA 3' end processing protein WDR33 OS=Homo sapiens OX=9606 GN=WDR33 PE=1 SV=2
Q71UI9	1460.7	1477.4	1521.6	113.4	112.6	1486.57	113	3.71759	13.1555	Histone H2A.V OS=Homo sapiens OX=9606 GN=H2AZ2 PE=1 SV=3
Q9NXF1	734.2	766.9	722.4	51.5	61.3	741.167	56.4	3.71603	13.1413	Testis-expressed protein 10 OS=Homo sapiens OX=9606 GN=TEX10 PE=1 SV=2
Q12824	861.5	893.9	903.4	57.1	77.8	886.267	67.45	3.71585	13.1396	SWI/SNF-related matrix-associated actin-dependent regulator of chromatin subfamily B member 1 OS=Homo sapiens OX=9606 GN=SMARCB1 PE=1 SV=2
Q86V81	1487.8	1499.2	1485	98.8	128.2	1490.67	113.5	3.71519	13.1336	THO complex subunit 4 OS=Homo sapiens OX=9606 GN=ALYREF PE=1 SV=3
O75400	2994.2	3038	3062	200.7	261.4	3031.4	231.05	3.71371	13.1201	Pre-mRNA-processing factor 40 homolog A OS=Homo sapiens OX=9606 GN=PRPF40A PE=1 SV=2
Q9Y5X1	397.8	471	477.1	29	39.5	448.633	34.25	3.71136	13.0988	Sorting nexin-9 OS=Homo sapiens OX=9606 GN=SNX9 PE=1 SV=1
O95674	129.4	134.9	139.6	10	10.6	134.633	10.3	3.70832	13.0712	Phosphatidate cytidylyltransferase 2 OS=Homo sapiens OX=9606 GN=CDS2 PE=1 SV=1
Q5SWX8	228.6	220	192.2	16.8	15.9	213.6	16.35	3.70755	13.0642	Protein odr-4 homolog OS=Homo sapiens OX=9606 GN=ODR4 PE=1 SV=1
P23588	288.7	564.4	325.7	28.8	31.4	392.933	30.1	3.70645	13.0543	Eukaryotic translation initiation factor 4B OS=Homo sapiens OX=9606 GN=EIF4B PE=1 SV=2
P18031	972.2	987	975.5	71.8	78.2	978.233	75	3.70522	13.0431	Tyrosine-protein phosphatase non-receptor type 1 OS=Homo sapiens OX=9606 GN=PTPN1 PE=1 SV=1
Q9P0B6	133	141.4	137.9	11.5	9.6	137.433	10.55	3.70342	13.0269	Coiled-coil domain-containing protein 167 OS=Homo sapiens OX=9606 GN=CCDC167 PE=1 SV=2
P07948	312.2	354.7	335.6	21.4	30	334.167	25.7	3.70073	13.0026	Tyrosine-protein kinase Lyn OS=Homo sapiens OX=9606 GN=LYN PE=1 SV=3
Q1KMD3	4936.1	5062.7	5010.4	340.3	429.4	5003.07	384.85	3.70044	13	Heterogeneous nuclear ribonucleoprotein U-like protein 2 OS=Homo sapiens OX=9606 GN=HNRNPUL2 PE=1 SV=1
O75150	934.6	1049.3	955.3	71.9	78.9	979.733	75.4	3.69975	12.9938	E3 ubiquitin-protein ligase BRE1B OS=Homo sapiens OX=9606 GN=RNF40 PE=1 SV=5
Q8NEY8	580.9	561.2	589.5	37.8	51.1	577.2	44.45	3.69882	12.9854	Periphilin-1 OS=Homo sapiens OX=9606 GN=PPHLN1 PE=1 SV=2
Q6PIJ6	27.3	21.3	27.3	2.8	1.1	25.3	1.95	3.69759	12.9744	F-box only protein 38 OS=Homo sapiens OX=9606 GN=FBXO38 PE=1 SV=3
Q15773	41.5	37.9	43.2	2.5	3.8	40.8667	3.15	3.6975	12.9735	Myeloid leukemia factor 2 OS=Homo sapiens OX=9606 GN=MLF2 PE=1 SV=1
Q9NX24	219.1	184.3	216.6	15.7	16.2	206.667	15.95	3.69568	12.9572	H/ACA ribonucleoprotein complex subunit 2 OS=Homo sapiens OX=9606 GN=NHP2 PE=1 SV=1
P49761	100.4	89.5	93.7	6.4	8.2	94.5333	7.3	3.69485	12.9498	Dual specificity protein kinase CLK3 OS=Homo sapiens OX=9606 GN=CLK3 PE=1 SV=3
D6RBQ6	67.4	74.4	61.9	4.9	5.6	67.9	5.25	3.69302	12.9333	Ubiquitin carboxyl-terminal hydrolase 17-like protein 17 OS=Homo sapiens OX=9606 GN=USP17L17 PE=3 SV=1
Q32NC0	239.5	232.6	232	15.2	21.1	234.7	18.15	3.69278	12.9311	UPF0711 protein C18orf21 OS=Homo sapiens OX=9606 GN=C18orf21 PE=1 SV=1
Q15020	928.5	1006.9	962.8	62.4	87.1	966.067	74.75	3.69198	12.924	Squamous cell carcinoma antigen recognized by T-cells 3 OS=Homo sapiens OX=9606 GN=SART3 PE=1 SV=1
Q9GZL7	320.2	330	295.8	21.5	27.3	315.333	24.4	3.69192	12.9235	Ribosome biogenesis protein WDR12 OS=Homo sapiens OX=9606 GN=WDR12 PE=1 SV=2
Q9BY50	917.9	901.6	860.6	58.7	79.6	893.367	69.15	3.69145	12.9193	Signal peptidase complex catalytic subunit SEC11C OS=Homo sapiens OX=9606 GN=SEC11C PE=1 SV=3
P07099	345	345.8	322.7	20.9	31.4	337.833	26.15	3.69143	12.9191	Epoxide hydrolase 1 OS=Homo sapiens OX=9606 GN=EPHX1 PE=1 SV=1
Q15393	4584.5	4651.4	4553.5	336.1	377.2	4596.47	356.65	3.68794	12.8879	Splicing factor 3B subunit 3 OS=Homo sapiens OX=9606 GN=SF3B3 PE=1 SV=4
O43169	161.9	182.8	184.9	12.2	15.2	176.533	13.7	3.68769	12.8856	Cytochrome b5 type B OS=Homo sapiens OX=9606 GN=CYB5B PE=1 SV=3
Q9Y4Z0	114	127.1	118.4	9.6	9	119.833	9.3	3.68765	12.8853	U6 snRNA-associated Sm-like protein LSm4 OS=Homo sapiens OX=9606 GN=LSM4 PE=1 SV=1
Q06136	2285.8	2201.6	2191.9	137.6	208.1	2226.43	172.85	3.68714	12.8807	3-ketodihydrosphingosine reductase OS=Homo sapiens OX=9606 GN=KDSR PE=1 SV=1
Q92610	56	64	57.7	1.9	7.3	59.2333	4.6	3.6867	12.8768	Zinc finger protein 592 OS=Homo sapiens OX=9606 GN=ZNF592 PE=1 SV=2
P48729	234.5	250.9	248.4	21.5	16.5	244.6	19	3.68635	12.8737	Casein kinase I isoform alpha OS=Homo sapiens OX=9606 GN=CSNK1A1 PE=1 SV=2
O75909	413.5	392.4	404.3	33.3	29.4	403.4	31.35	3.68567	12.8676	Cyclin-K OS=Homo sapiens OX=9606 GN=CCNK PE=1 SV=2
Q96IZ0	14.2	11.6	12.8	0.1	1.9	12.8667	1	3.68557	12.8667	PRKC apoptosis WT1 regulator protein OS=Homo sapiens OX=9606 GN=PAWR PE=1 SV=1
Q8WVC0	22.6	23.7	23.1	0.1	3.5	23.1333	1.8	3.6839	12.8519	RNA polymerase-associated protein LEO1 OS=Homo sapiens OX=9606 GN=LEO1 PE=1 SV=1
Q86U86	3313.1	3341.6	3282.6	258.6	257.4	3312.43	258	3.68245	12.8389	Protein polybromo-1 OS=Homo sapiens OX=9606 GN=PBRM1 PE=1 SV=1
Q8N2K0	34.2	46.6	48.2	3	3.7	43	3.35	3.6821	12.8358	Lysophosphatidylserine lipase ABHD12 OS=Homo sapiens OX=9606 GN=ABHD12 PE=1 SV=2
P30825	304.1	332.2	305.1	19.5	29.4	313.8	24.45	3.68194	12.8344	High affinity cationic amino acid transporter 1 OS=Homo sapiens OX=9606 GN=SLC7A1 PE=1 SV=1
P19784	535.8	620	558.7	39.2	49.9	571.5	44.55	3.68126	12.8283	Casein kinase II subunit alpha' OS=Homo sapiens OX=9606 GN=CSNK2A2 PE=1 SV=1
Q14204	19253	21409.3	19626.4	1187.3	1946.8	20096.2	1567.05	3.6808	12.8242	Cytoplasmic dynein 1 heavy chain 1 OS=Homo sapiens OX=9606 GN=DYNC1H1 PE=1 SV=5
Q9P275	2173.2	2228	2142	145	195.2	2181.07	170.1	3.68058	12.8223	Ubiquitin carboxyl-terminal hydrolase 36 OS=Homo sapiens OX=9606 GN=USP36 PE=1 SV=4
P30260	1594.2	1552.6	1589.1	117.7	128.6	1578.63	123.15	3.68019	12.8188	Cell division cycle protein 27 homolog OS=Homo sapiens OX=9606 GN=CDC27 PE=1 SV=2
Q96QD8	96.2	99.8	92.4	6.9	8.1	96.1333	7.5	3.68007	12.8178	Sodium-coupled neutral amino acid transporter 2 OS=Homo sapiens OX=9606 GN=SLC38A2 PE=1 SV=2
Q15084	1034	1145.4	1107.9	63.3	107.7	1095.77	85.5	3.67987	12.816	Protein disulfide-isomerase A6 OS=Homo sapiens OX=9606 GN=PDIA6 PE=1 SV=1
P07942	37.9	33	32.9	3.1	2.3	34.6	2.7	3.67974	12.8148	Laminin subunit beta-1 OS=Homo sapiens OX=9606 GN=LAMB1 PE=1 SV=2
Q5VUA4	846.7	805.8	807.3	60.2	67.8	819.933	64	3.67936	12.8115	Zinc finger protein 318 OS=Homo sapiens OX=9606 GN=ZNF318 PE=1 SV=2
Q86WP2	35	30.1	29	3.7	1.2	31.3667	2.45	3.67838	12.8027	Vasculin OS=Homo sapiens OX=9606 GN=GPBP1 PE=1 SV=1
P62899	971.2	1046.7	1027.2	72.6	86	1015.03	79.3	3.67806	12.7999	60S ribosomal protein L31 OS=Homo sapiens OX=9606 GN=RPL31 PE=1 SV=1
Q9H7Z6	407.5	400.7	358.2	29.2	31.6	388.8	30.4	3.67688	12.7895	Histone acetyltransferase KAT8 OS=Homo sapiens OX=9606 GN=KAT8 PE=1 SV=2
O95365	104.9	102.4	107.2	8.7	7.7	104.833	8.2	3.67633	12.7846	Zinc finger and BTB domain-containing protein 7A OS=Homo sapiens OX=9606 GN=ZBTB7A PE=1 SV=1
Q562F6	535.5	529.4	465.2	35.3	44.5	510.033	39.9	3.67613	12.7828	Shugoshin 2 OS=Homo sapiens OX=9606 GN=SGO2 PE=1 SV=2
Q96MG7	238	248.7	243.2	20.4	17.7	243.3	19.05	3.67487	12.7717	Non-structural maintenance of chromosomes element 3 homolog OS=Homo sapiens OX=9606 GN=NSMCE3 PE=1 SV=1
Q9BVC6	231	219.4	222.9	13.5	21.7	224.433	17.6	3.67264	12.7519	Transmembrane protein 109 OS=Homo sapiens OX=9606 GN=TMEM109 PE=1 SV=1
O60870	407.2	382	383.6	27.8	33.6	390.933	30.7	3.67061	12.734	DNA/RNA-binding protein KIN17 OS=Homo sapiens OX=9606 GN=KIN PE=1 SV=2
P03986	29.6	32.2	16.5	0.1	4	26.1	2.05	3.67035	12.7317	T cell receptor gamma constant 2 OS=Homo sapiens OX=9606 GN=TRGC2 PE=1 SV=2
Q14789	1355.9	1394	1312.7	87.3	125.5	1354.2	106.4	3.66987	12.7274	Golgin subfamily B member 1 OS=Homo sapiens OX=9606 GN=GOLGB1 PE=1 SV=2
Q14258	169.3	187.1	162.4	12.5	14.7	172.933	13.6	3.66854	12.7157	E3 ubiquitin/ISG15 ligase TRIM25 OS=Homo sapiens OX=9606 GN=TRIM25 PE=1 SV=2
Q9BSJ8	1538.9	1599.6	1490	111.2	131.7	1542.83	121.45	3.66715	12.7034	Extended synaptotagmin-1 OS=Homo sapiens OX=9606 GN=ESYT1 PE=1 SV=1
Q9UM00	26.1	26.5	31.1	3.2	1.2	27.9	2.2	3.66469	12.6818	Calcium load-activated calcium channel OS=Homo sapiens OX=9606 GN=TMCO1 PE=1 SV=2
O14497	3408.4	3668.1	3427.3	252.3	300.1	3501.27	276.2	3.66409	12.6766	AT-rich interactive domain-containing protein 1A OS=Homo sapiens OX=9606 GN=ARID1A PE=1 SV=3
Q7Z6I8	444.5	417.4	422.7	30.3	37.3	428.2	33.8	3.66319	12.6686	UPF0461 protein C5orf24 OS=Homo sapiens OX=9606 GN=C5orf24 PE=1 SV=1
Q13724	519.8	508.5	520.3	41.7	39.8	516.2	40.75	3.66306	12.6675	Mannosyl-oligosaccharide glucosidase OS=Homo sapiens OX=9606 GN=MOGS PE=1 SV=5
P18615	322	309.3	312.9	19.4	30.3	314.733	24.85	3.66281	12.6653	Negative elongation factor E OS=Homo sapiens OX=9606 GN=NELFE PE=1 SV=3
O00461	455.3	460.8	461.8	32.1	40.5	459.3	36.3	3.6614	12.6529	Golgi integral membrane protein 4 OS=Homo sapiens OX=9606 GN=GOLIM4 PE=1 SV=1
Q14738	186.8	181.3	178.3	13.3	15.5	182.133	14.4	3.66085	12.6481	Serine/threonine-protein phosphatase 2A 56 kDa regulatory subunit delta isoform OS=Homo sapiens OX=9606 GN=PPP2R5D PE=1 SV=1
Q9H0V9	109.6	104.8	111.7	5.7	11.5	108.7	8.6	3.65987	12.6395	VIP36-like protein OS=Homo sapiens OX=9606 GN=LMAN2L PE=1 SV=1
Q9Y2Q3	358.2	350.6	364	29.1	27.5	357.6	28.3	3.65947	12.636	Glutathione S-transferase kappa 1 OS=Homo sapiens OX=9606 GN=GSTK1 PE=1 SV=3
O95478	204.4	202.5	200.8	12.1	20	202.567	16.05	3.65775	12.621	Ribosome biogenesis protein NSA2 homolog OS=Homo sapiens OX=9606 GN=NSA2 PE=1 SV=1
Q9NZM4	96.6	91.7	80.5	7	7.2	89.6	7.1	3.65761	12.6197	BRD4-interacting chromatin-remodeling complex-associated protein OS=Homo sapiens OX=9606 GN=BICRA PE=1 SV=2
Q8N4V1	245.8	195.4	236.3	12.1	23.7	225.833	17.9	3.65723	12.6164	Membrane magnesium transporter 1 OS=Homo sapiens OX=9606 GN=MMGT1 PE=1 SV=1
Q8IXK0	652.6	628.9	650	42.9	59.2	643.833	51.05	3.6567	12.6118	Polyhomeotic-like protein 2 OS=Homo sapiens OX=9606 GN=PHC2 PE=1 SV=1
Q9Y2X3	2111.7	2219	2035.7	147.3	189.3	2122.13	168.3	3.65641	12.6092	Nucleolar protein 58 OS=Homo sapiens OX=9606 GN=NOP58 PE=1 SV=1
Q96QD9	211	212.2	208.4	10.2	23.2	210.533	16.7	3.65613	12.6068	UAP56-interacting factor OS=Homo sapiens OX=9606 GN=FYTTD1 PE=1 SV=3
Q9Y5B6	1095.9	1160.3	1078.7	77.2	99.2	1111.63	88.2	3.65576	12.6036	PAX3- and PAX7-binding protein 1 OS=Homo sapiens OX=9606 GN=PAXBP1 PE=1 SV=2
P49257	1092.5	1123.2	1055.8	68.2	104.9	1090.5	86.55	3.65531	12.5997	Protein ERGIC-53 OS=Homo sapiens OX=9606 GN=LMAN1 PE=1 SV=2
Q8NBQ5	194.5	194.7	175.8	12.7	17.2	188.333	14.95	3.65507	12.5975	Estradiol 17-beta-dehydrogenase 11 OS=Homo sapiens OX=9606 GN=HSD17B11 PE=1 SV=3
Q14697	1322.7	1494.6	1313.8	107.3	111.9	1377.03	109.6	3.65124	12.5642	Neutral alpha-glucosidase AB OS=Homo sapiens OX=9606 GN=GANAB PE=1 SV=3
P62854	332.2	298.4	299.8	18.7	30.7	310.133	24.7	3.65031	12.556	40S ribosomal protein S26 OS=Homo sapiens OX=9606 GN=RPS26 PE=1 SV=3
Q9NVM9	756.5	772.9	781.2	49.4	73.3	770.2	61.35	3.6501	12.5542	Integrator complex subunit 13 OS=Homo sapiens OX=9606 GN=INTS13 PE=1 SV=2
Q9BQ39	1006.8	1106.3	1023.9	72.9	93.7	1045.67	83.3	3.64996	12.553	ATP-dependent RNA helicase DDX50 OS=Homo sapiens OX=9606 GN=DDX50 PE=1 SV=1
P62249	1021.5	1179.9	968.1	82.9	85.5	1056.5	84.2	3.64933	12.5475	40S ribosomal protein S16 OS=Homo sapiens OX=9606 GN=RPS16 PE=1 SV=2
Q9Y3A6	25.6	26.5	25	0.1	4	25.7	2.05	3.64807	12.5366	Transmembrane emp24 domain-containing protein 5 OS=Homo sapiens OX=9606 GN=TMED5 PE=1 SV=1
Q9Y5N6	30.6	33.3	22.6	2.8	1.8	28.8333	2.3	3.64803	12.5362	Origin recognition complex subunit 6 OS=Homo sapiens OX=9606 GN=ORC6 PE=1 SV=1
Q9UNQ2	747.2	806.8	774.7	54.8	69.1	776.233	61.95	3.64731	12.53	Probable dimethyladenosine transferase OS=Homo sapiens OX=9606 GN=DIMT1 PE=1 SV=1
Q6UW56	118.4	119	121.1	9.3	9.8	119.5	9.55	3.64537	12.5131	All-trans retinoic acid-induced differentiation factor OS=Homo sapiens OX=9606 GN=ATRAID PE=1 SV=2
Q9BQE9	111	130.8	133.5	6.6	13.4	125.1	10	3.64501	12.51	B-cell CLL/lymphoma 7 protein family member B OS=Homo sapiens OX=9606 GN=BCL7B PE=1 SV=1
Q8NC44	65.2	75.9	65.3	4	7	68.8	5.5	3.64491	12.5091	Reticulophagy regulator 2 OS=Homo sapiens OX=9606 GN=RETREG2 PE=1 SV=3
Q6P2C8	70.2	67.4	66.9	5.1	5.8	68.1667	5.45	3.64474	12.5076	Mediator of RNA polymerase II transcription subunit 27 OS=Homo sapiens OX=9606 GN=MED27 PE=1 SV=1
Q15651	544.7	581.9	484.4	35.4	50.6	537	43	3.64251	12.4884	High mobility group nucleosome-binding domain-containing protein 3 OS=Homo sapiens OX=9606 GN=HMGN3 PE=1 SV=2
Q5T6C5	64.7	76	68.9	4.2	7	69.8667	5.6	3.64111	12.4762	Ataxin-7-like protein 2 OS=Homo sapiens OX=9606 GN=ATXN7L2 PE=1 SV=1
Q96GA3	89.4	81.2	72.5	5.4	7.6	81.0333	6.5	3.64	12.4667	Protein LTV1 homolog OS=Homo sapiens OX=9606 GN=LTV1 PE=1 SV=1
Q9NRP0	139.5	148.4	132.8	10.4	12.1	140.233	11.25	3.63983	12.4652	Oligosaccharyltransferase complex subunit OSTC OS=Homo sapiens OX=9606 GN=OSTC PE=1 SV=1
P60468	193.8	188.9	193.1	10.4	20.4	191.933	15.4	3.6396	12.4632	Protein transport protein Sec61 subunit beta OS=Homo sapiens OX=9606 GN=SEC61B PE=1 SV=2
P09110	168.1	165.2	162.1	10.8	15.7	165.133	13.25	3.63957	12.4629	3-ketoacyl-CoA thiolase, peroxisomal OS=Homo sapiens OX=9606 GN=ACAA1 PE=1 SV=2
Q09161	1831.4	1869.4	1843.7	127.1	169.5	1848.17	148.3	3.6395	12.4624	Nuclear cap-binding protein subunit 1 OS=Homo sapiens OX=9606 GN=NCBP1 PE=1 SV=1
Q86Y79	110.4	107.8	118.1	12.4	5.6	112.1	9	3.63872	12.4556	Probable peptidyl-tRNA hydrolase OS=Homo sapiens OX=9606 GN=PTRH1 PE=1 SV=1
Q14151	2759.6	2862.6	2743.6	193.2	254.6	2788.6	223.9	3.63861	12.4547	Scaffold attachment factor B2 OS=Homo sapiens OX=9606 GN=SAFB2 PE=1 SV=1
Q7Z7K6	484.1	447.9	457.3	37.6	36.8	463.1	37.2	3.63795	12.4489	Centromere protein V OS=Homo sapiens OX=9606 GN=CENPV PE=1 SV=1
Q9C0E8	82.5	75.3	82.8	5.8	7.1	80.2	6.45	3.63623	12.4341	Endoplasmic reticulum junction formation protein lunapark OS=Homo sapiens OX=9606 GN=LNPK PE=1 SV=2
Q02241	1074.2	1139.3	1085.3	80	96.9	1099.6	88.45	3.63597	12.4319	Kinesin-like protein KIF23 OS=Homo sapiens OX=9606 GN=KIF23 PE=1 SV=3
O95232	310.5	379.8	381.9	27	30.5	357.4	28.75	3.63591	12.4313	Luc7-like protein 3 OS=Homo sapiens OX=9606 GN=LUC7L3 PE=1 SV=2
Q9H0H5	791	861.1	776.6	56	74.3	809.567	65.15	3.63531	12.4262	Rac GTPase-activating protein 1 OS=Homo sapiens OX=9606 GN=RACGAP1 PE=1 SV=1
Q4KWH8	143.7	171.2	173	10.8	15.4	162.633	13.1	3.63398	12.4148	1-phosphatidylinositol 4,5-bisphosphate phosphodiesterase eta-1 OS=Homo sapiens OX=9606 GN=PLCH1 PE=1 SV=1
P62906	1988.8	1878.7	1915.3	133.4	177.3	1927.6	155.35	3.63321	12.4081	60S ribosomal protein L10a OS=Homo sapiens OX=9606 GN=RPL10A PE=1 SV=2
P46776	202.4	220.8	235.6	13	22.4	219.6	17.7	3.63306	12.4068	60S ribosomal protein L27a OS=Homo sapiens OX=9606 GN=RPL27A PE=1 SV=2
Q9Y3Q3	202.3	213.2	212.8	14.9	18.9	209.433	16.9	3.6314	12.3925	Transmembrane emp24 domain-containing protein 3 OS=Homo sapiens OX=9606 GN=TMED3 PE=1 SV=1
P49458	748.1	684.1	741.9	47.3	69.8	724.7	58.55	3.62964	12.3775	Signal recognition particle 9 kDa protein OS=Homo sapiens OX=9606 GN=SRP9 PE=1 SV=2
P61803	274.3	234.6	233.5	19	21	247.467	20	3.62916	12.3733	Dolichyl-diphosphooligosaccharide--protein glycosyltransferase subunit DAD1 OS=Homo sapiens OX=9606 GN=DAD1 PE=1 SV=3
P52298	378.3	382.5	379.5	23	38.5	380.1	30.75	3.62772	12.361	Nuclear cap-binding protein subunit 2 OS=Homo sapiens OX=9606 GN=NCBP2 PE=1 SV=1
Q7L2E3	1084.4	1103.6	1095.1	77.7	99.5	1094.37	88.6	3.62665	12.3518	ATP-dependent RNA helicase DHX30 OS=Homo sapiens OX=9606 GN=DHX30 PE=1 SV=1
Q08722	383.9	420.4	390	28.7	35.8	398.1	32.25	3.62576	12.3442	Leukocyte surface antigen CD47 OS=Homo sapiens OX=9606 GN=CD47 PE=1 SV=1
Q13151	858.8	887.1	850	50.1	90.1	865.3	70.1	3.62571	12.3438	Heterogeneous nuclear ribonucleoprotein A0 OS=Homo sapiens OX=9606 GN=HNRNPA0 PE=1 SV=1
A2RRP1	498.7	495.1	503.8	26	54.9	499.2	40.45	3.62541	12.3412	Neuroblastoma-amplified sequence OS=Homo sapiens OX=9606 GN=NBAS PE=1 SV=2
O75569	615.9	595.9	618.5	47.9	51.1	610.1	49.5	3.62355	12.3253	Interferon-inducible double-stranded RNA-dependent protein kinase activator A OS=Homo sapiens OX=9606 GN=PRKRA PE=1 SV=1
P51809	51	58.2	51.5	3	5.7	53.5667	4.35	3.62225	12.3142	Vesicle-associated membrane protein 7 OS=Homo sapiens OX=9606 GN=VAMP7 PE=1 SV=3
Q9H488	179.9	188.6	189.3	17.1	13.1	185.933	15.1	3.62216	12.3135	GDP-fucose protein O-fucosyltransferase 1 OS=Homo sapiens OX=9606 GN=POFUT1 PE=1 SV=1
Q13206	1338.1	1336.6	1302.5	98.8	116.7	1325.73	107.75	3.62103	12.3038	Probable ATP-dependent RNA helicase DDX10 OS=Homo sapiens OX=9606 GN=DDX10 PE=1 SV=2
Q6PK04	1305.5	1263.1	1234.6	88	118.1	1267.73	103.05	3.62083	12.3021	Coiled-coil domain-containing protein 137 OS=Homo sapiens OX=9606 GN=CCDC137 PE=1 SV=1
Q9NZB2	1210.7	1250.5	1246.3	101.3	99.7	1235.83	100.5	3.62022	12.2968	Constitutive coactivator of PPAR-gamma-like protein 1 OS=Homo sapiens OX=9606 GN=FAM120A PE=1 SV=2
P31689	1576.4	1646.5	1563.3	114.4	145.1	1595.4	129.75	3.62011	12.296	DnaJ homolog subfamily A member 1 OS=Homo sapiens OX=9606 GN=DNAJA1 PE=1 SV=2
P51608	764.7	805.4	784.2	54	73.7	784.767	63.85	3.61951	12.2908	Methyl-CpG-binding protein 2 OS=Homo sapiens OX=9606 GN=MECP2 PE=1 SV=1
P25398	1076.2	1094.5	1103.8	76.8	100.9	1091.5	88.85	3.6188	12.2847	40S ribosomal protein S12 OS=Homo sapiens OX=9606 GN=RPS12 PE=1 SV=3
P27105	61.4	47.9	67.6	6.7	2.9	58.9667	4.8	3.61879	12.2847	Erythrocyte band 7 integral membrane protein OS=Homo sapiens OX=9606 GN=STOM PE=1 SV=3
P46977	1358.3	1307.1	1354.4	92.8	125.7	1339.93	109.25	3.61646	12.2648	Dolichyl-diphosphooligosaccharide--protein glycosyltransferase subunit STT3A OS=Homo sapiens OX=9606 GN=STT3A PE=1 SV=2
Q6DD88	600.2	587.7	604.3	38.5	59	597.4	48.75	3.61522	12.2544	Atlastin-3 OS=Homo sapiens OX=9606 GN=ATL3 PE=1 SV=1
Q13619	204.7	226.1	226.7	18.1	17.7	219.167	17.9	3.614	12.2439	Cullin-4A OS=Homo sapiens OX=9606 GN=CUL4A PE=1 SV=3
Q9UNL2	114.2	114.8	118	8.4	10.5	115.667	9.45	3.61352	12.2399	Translocon-associated protein subunit gamma OS=Homo sapiens OX=9606 GN=SSR3 PE=1 SV=1
Q68D91	215.7	224.6	213.2	17	18.6	217.833	17.8	3.61328	12.2378	Metallo-beta-lactamase domain-containing protein 2 OS=Homo sapiens OX=9606 GN=MBLAC2 PE=1 SV=3
O95573	439.1	493.3	378.1	33.1	38.3	436.833	35.7	3.61309	12.2362	Long-chain-fatty-acid--CoA ligase 3 OS=Homo sapiens OX=9606 GN=ACSL3 PE=1 SV=3
P42285	3922.1	4226	3998.7	304.7	357.1	4048.93	330.9	3.61307	12.2361	Exosome RNA helicase MTR4 OS=Homo sapiens OX=9606 GN=MTREX PE=1 SV=3
P11387	5341.2	5338.4	5333.6	418.4	454.2	5337.73	436.3	3.61283	12.2341	DNA topoisomerase 1 OS=Homo sapiens OX=9606 GN=TOP1 PE=1 SV=2
Q9NXZ1	208.9	216.4	209.2	12.3	22.3	211.5	17.3	3.61181	12.2254	Sarcoma antigen 1 OS=Homo sapiens OX=9606 GN=SAGE1 PE=1 SV=2
Q5H9F3	74	62.9	50.1	5.8	4.4	62.3333	5.1	3.61143	12.2222	BCL-6 corepressor-like protein 1 OS=Homo sapiens OX=9606 GN=BCORL1 PE=1 SV=1
Q8WYP3	77.1	83.1	83.6	5.5	7.8	81.2667	6.65	3.61124	12.2206	Ras and Rab interactor 2 OS=Homo sapiens OX=9606 GN=RIN2 PE=1 SV=1
Q8N163	1183.7	1247.2	1171.6	93.5	103.3	1200.83	98.4	3.60923	12.2036	Cell cycle and apoptosis regulator protein 2 OS=Homo sapiens OX=9606 GN=CCAR2 PE=1 SV=2
Q9Y3I0	2206.4	2361.7	2348.7	155.7	222.4	2305.6	189.05	3.6083	12.1957	RNA-splicing ligase RtcB homolog OS=Homo sapiens OX=9606 GN=RTCB PE=1 SV=1
Q96DZ1	376.8	367	356.8	22.6	37.6	366.867	30.1	3.60742	12.1883	Endoplasmic reticulum lectin 1 OS=Homo sapiens OX=9606 GN=ERLEC1 PE=1 SV=1
Q14676	2699.1	2670.5	2690.6	165.8	275.6	2686.73	220.7	3.60569	12.1737	Mediator of DNA damage checkpoint protein 1 OS=Homo sapiens OX=9606 GN=MDC1 PE=1 SV=3
Q12907	1034.6	1007.6	1016.7	75.3	92.3	1019.63	83.8	3.60496	12.1675	Vesicular integral-membrane protein VIP36 OS=Homo sapiens OX=9606 GN=LMAN2 PE=1 SV=1
Q8NEJ9	513.9	522.6	523.5	39.3	46.2	520	42.75	3.60452	12.1637	Neuroguidin OS=Homo sapiens OX=9606 GN=NGDN PE=1 SV=1
Q96HC4	129.7	136	108.2	10.9	9.6	124.633	10.25	3.60399	12.1593	PDZ and LIM domain protein 5 OS=Homo sapiens OX=9606 GN=PDLIM5 PE=1 SV=5
Q9UIG0	3275.3	3230.4	3121.4	217.2	311.5	3209.03	264.35	3.60162	12.1393	Tyrosine-protein kinase BAZ1B OS=Homo sapiens OX=9606 GN=BAZ1B PE=1 SV=2
P00387	763.1	773.1	734.9	63.2	61.6	757.033	62.4	3.60074	12.1319	NADH-cytochrome b5 reductase 3 OS=Homo sapiens OX=9606 GN=CYB5R3 PE=1 SV=3
P62987	80.2	50.2	77	3.3	8.1	69.1333	5.7	3.60035	12.1287	Ubiquitin-60S ribosomal protein L40 OS=Homo sapiens OX=9606 GN=UBA52 PE=1 SV=2
Q9Y6M1	962.7	932	914.6	89.7	64.8	936.433	77.25	3.59957	12.1221	Insulin-like growth factor 2 mRNA-binding protein 2 OS=Homo sapiens OX=9606 GN=IGF2BP2 PE=1 SV=2
[truncated: 2,237 more rows]

## Sheet: SpecificDDIT3vsIgG_MLS
Supplementary Table 3. Specific interactors IP vs IgG
[truncated: 3,061 more rows]
