# Supplementary material for: FET fusion oncoproteins enrich SWI/SNF complex subtypes and interaction partners
Source: Cell Mol Biol Lett. 2025 Sep 23;30:107. doi: 10.1186/s11658-025-00792-w (PMC12455829; doi:10.1186/s11658-025-00792-w)
Supplement: Supplementary file 5 — Additional file 5. Supplementary Table 4. [file 11658_2025_792_MOESM5_ESM.xlsx]

## Sheet: Localization
Supplementary Table 4. Characterization and enrichment FUS::DDIT3 interactors
A. Localization
Based on data from ProteomeDiscoverer software. Note that some proteins belong to several groups.
	Localization (amount)	Localization (Percentage)
Nucleus	1838	0.601046
Membrane	1440	0.470896
Cytoplasm	1322	0.432309
Cytosol	1236	0.404186
Endoplasmic reticulum	365	0.119359
Cytoskeleton	361	0.118051
Chromosome	289	0.0945062
Golgi	261	0.0853499
Mitochondrion	231	0.0755396
Extracellular	209	0.0683453
Organelle lumen	204	0.0667103
Endosome	158	0.0516678
Spliceosomal complex	155	0.0506867
Ribosome	94	0.030739
Cell surface	76	0.0248528
Vacuole	61	0.0199477
Total	3058

## Sheet: Panther protein class
Supplementary Table 4. Characterization and enrichment FUS::DDIT3 interactors
B. Panther protein class
Based on PANTHER (Protein ANalysis THrough Evolutionary Relationships) Classification System. Note that some proteins belong to several groups.
	FUS::DDIT3 Interactors
Unclassified	0.284
RNA metabolism protein	0.139
Protein modifying enzyme	0.071
Metabolite interconversion enzyme	0.065
Gene-specific transcriptional regulator	0.059
Cytoskeletal protein	0.051
Translational protein	0.05
Chromatin,chromatin-binding, or -regulatory protein	0.046
Membrane traffic protein	0.042
Transporter	0.036
Protein-binding activity modulator	0.035
Scaffold/adaptor protein	0.03
DNA metabolism protein	0.03
Chaperone	0.022
Other	0.042
FUS::DDIT3 Interactors
3040 genes and total hits
Category name	# Genes	% of gene vs total genes	% of genes vs total hits
No PANTHER category is assigned (UNCLASSIFIED)	862	0.284	0.284
RNA metabolism protein (PC00031)	423	0.139	0.139
protein modifying enzyme (PC00260)	215	0.071	0.071
metabolite interconversion enzyme (PC00262)	197	0.065	0.065
gene-specific transcriptional regulator (PC00264)	179	0.059	0.059
cytoskeletal protein (PC00085)	155	0.051	0.051
translational protein (PC00263)	151	0.05	0.05
chromatin/chromatin-binding, or -regulatory protein (PC00077)	141	0.046	0.046
membrane traffic protein (PC00150)	128	0.042	0.042
transporter (PC00227)	108	0.036	0.036
protein-binding activity modulator (PC00095)	107	0.035	0.035
scaffold/adaptor protein (PC00226)	92	0.03	0.03
DNA metabolism protein (PC00009)	90	0.03	0.03
chaperone (PC00072)	67	0.022	0.022
transmembrane signal receptor (PC00197)	21	0.007	0.007
extracellular matrix protein (PC00102)	19	0.006	0.006
calcium-binding protein (PC00060)	17	0.006	0.006
transfer/carrier protein (PC00219)	17	0.006	0.006
cell adhesion molecule (PC00069)	15	0.005	0.005
defense/immunity protein (PC00090)	15	0.005	0.005
intercellular signal molecule (PC00207)	11	0.004	0.004
viral or transposable element protein (PC00237)	4	0.001	0.001
cell junction protein (PC00070)	3	0.001	0.001
structural protein (PC00211)	3	0.001	0.001

## Sheet: GOBiologicalProcesses
Supplementary Table 4. Characterization and enrichment FUS::DDIT3 interactors
C. GO Biological processes gene sets
Enriched gene sets FUS::DDIT3 interactors
ID	Gene ratio	Background ratio	p-value	p-value adjusted	q-value	geneID	Count
GOBP_CHROMOSOME_ORGANIZATION	565/2881	1240/43216	0	0	0	PRKDC/MKI67/NUMA1/RIF1/TOP2A/DHX9/PARP1/TOP2B/SMARCA5/SUPT16H/YLPM1/BAZ1B/SMARCA4/ARID1A/SMC3/TOP1/SMC1A/ACIN1/CHD4/SMARCA1/NAT10/BAZ1A/ATAD2/HNRNPU/NIPBL/SAFB/XRCC6/TRRAP/XRCC5/DDX3X/SMC2/HNRNPA1/TRIP12/SFPQ/EXOSC10/PBRM1/H1-4/SMARCC2/H1-2/SMCHD1/BPTF/KMT2A/SMARCC1/SMC4/PDS5A/H1-3/ARID1B/HNRNPA2B1/RFC1/DNMT1/DDB1/RAD50/RBM14/PDS5B/UHRF1/HSP90AB1/HSP90AA1/H4C9/ATRX/HNRNPC/KIFC1/CHD1/MACROH2A2/RSF…	565
GOBP_MRNA_METABOLIC_PROCESS	526/2881	877/43216	0	0	0	SNRNP200/PRPF8/PDCD11/FLNA/DHX9/SF3B1/HNRNPM/NCL/CDC5L/SF3B3/ADAR/DDX17/ACIN1/SART1/EFTUD2/VIM/SF3B2/SON/PRPF6/HNRNPU/RRP1B/DDX5/DHX15/SAFB/THOC2/POLR2A/SRRM2/DDX23/SAFB2/HNRNPR/HNRNPA1/SFPQ/EXOSC10/SYNCRIP/KHSRP/HNRNPL/HNRNPK/RBM28/HNRNPA3/HSPA8/XAB2/SPEN/MTREX/HNRNPA2B1/THRAP3/RBM6/WDR33/RBM14/PSIP1/U2SURP/PNN/CPSF1/EIF4G1/POLR2B/NONO/HNRNPUL1/HNRNPH1/SUGP2/RBM10/PABPC1/CNOT1/THOC1/FXR1/XRN2/IG…	526
GOBP_CELLULAR_MACROMOLECULE_LOCALIZATION	670/2881	1974/43216	2.31397e-306	4.86396e-303	2.45362e-303	NUMA1/SPTBN1/RANBP2/FLNA/MACF1/DHX9/PARP1/CLTC/POLR1A/HNRNPU/HSPA5/NIPBL/THOC2/XRCC5/DDX3X/IQGAP1/SFPQ/EXOSC10/COPA/VCP/HSPA8/HNRNPA2B1/HSP90B1/NSF/WDR33/CPSF1/HSP90AB1/HSP90AA1/NUP188/THOC1/TFRC/RANGAP1/EIF4A3/SYMPK/ATRX/NUP98/XPO1/MACROH2A2/COPB1/NOLC1/NUP93/RUVBL2/MACROH2A1/RPL3/ZC3H11A/H1-5/NOL6/CCT8/RPL7A/CCT7/USP36/IPO5/DDX1/TASOR/RPS3/DKC1/RGPD5/IK/LMNA/THOC5/NOL8/ARHGEF2/KIF20B/SRP68/SRP7…	670
GOBP_RNA_PROCESSING	568/2881	1422/43216	3.30821e-300	5.21539e-297	2.6309e-297	PRKDC/AHNAK/SNRNP200/PRPF8/MDN1/PDCD11/UTP20/DHX9/DDX21/SF3B1/HNRNPM/NCL/CDC5L/SF3B3/ADAR/DDX17/ACIN1/SART1/EFTUD2/ZNF638/SF3B2/SON/NAT10/PRPF6/HNRNPU/RRP1B/DDX5/DHX15/SAFB/THOC2/POLR2A/SRRM2/DDX23/SAFB2/HNRNPR/HNRNPA1/SFPQ/EXOSC10/NOP2/URB1/SYNCRIP/RSL1D1/KHSRP/HNRNPL/NOP56/HNRNPK/RBM28/HNRNPA3/HSPA8/XAB2/DDX27/SPEN/MTREX/HNRNPA2B1/THRAP3/RBM6/DDX18/WDR33/RBM14/PSIP1/U2SURP/PNN/CPSF1/POLR2B/NONO…	568
GOBP_INTRACELLULAR_TRANSPORT	617/2881	1723/43216	1.60338e-295	2.02218e-292	1.02009e-292	NUMA1/DYNC1H1/SPTAN1/SPTBN1/RANBP2/FLNA/DHX9/CLTC/HNRNPU/HSPA5/THOC2/HNRNPA1/SFPQ/COPA/VCP/HSPA8/HNRNPA2B1/HSP90B1/NSF/WDR33/PSIP1/TUBB/CPSF1/TUBA1A/HSP90AB1/HSP90AA1/NUP188/THOC1/ATP2A2/RANGAP1/EIF4A3/SYMPK/NUP98/TUBA1C/XPO1/COPB1/KIF4A/NOLC1/NUP93/RPL3/ZC3H11A/NOL6/RPL7A/USP36/IPO5/RPS3/RGPD5/THOC5/GOLGA2/ARHGEF2/KIF20B/SRP68/SRP72/TRIM28/ACTN4/CEP131/RPS3A/RPL4/HYOU1/COPG1/USO1/HSD17B4/CPSF2/E…	617
GOBP_ESTABLISHMENT_OF_PROTEIN_LOCALIZATION	645/2881	1974/43216	8.65573e-283	9.09717e-280	4.58906e-280	MYH9/SPTBN1/RANBP2/MYH10/FLNA/MACF1/RRBP1/CLTC/HNRNPU/HSPA5/NIPBL/THOC2/SFPQ/COPA/VCP/HSPA8/KTN1/HNRNPA2B1/HSP90B1/NSF/WDR33/CPSF1/HSP90AB1/HSP90AA1/NUP188/THOC1/TFRC/RANGAP1/AHCTF1/EIF4A3/SYMPK/NUP98/XPO1/MACROH2A2/COPB1/NOLC1/NUP93/RUVBL2/MACROH2A1/RPL3/ZC3H11A/H1-5/NOL6/CCT8/RPL7A/CCT7/USP36/IPO5/RPS3/DKC1/RGPD5/THOC5/GOLGA2/ARHGEF2/KIF20B/SRP68/SRP72/TRIM28/ACTN4/CEP131/RPS3A/RPL4/KIF20A/COPG…	645
GOBP_MRNA_PROCESSING	352/2881	542/43216	8.7247e-278	7.85971e-275	3.96482e-275	SNRNP200/PRPF8/PDCD11/DHX9/SF3B1/HNRNPM/NCL/CDC5L/SF3B3/ADAR/DDX17/ACIN1/SART1/EFTUD2/SF3B2/SON/PRPF6/HNRNPU/RRP1B/DDX5/DHX15/SAFB/THOC2/POLR2A/SRRM2/DDX23/SAFB2/HNRNPR/HNRNPA1/SFPQ/SYNCRIP/KHSRP/HNRNPL/HNRNPK/RBM28/HNRNPA3/HSPA8/XAB2/SPEN/MTREX/HNRNPA2B1/THRAP3/RBM6/WDR33/RBM14/PSIP1/U2SURP/PNN/CPSF1/POLR2B/NONO/HNRNPUL1/HNRNPH1/SUGP2/RBM10/PABPC1/THOC1/FXR1/XRN2/SF3A1/DDX46/RBM15/RBMX/EIF4A3/SY…	352
GOBP_RNA_SPLICING	316/2881	477/43216	6.25042e-253	4.92689e-250	2.48536e-250	AHNAK/SNRNP200/PRPF8/DHX9/SF3B1/HNRNPM/NCL/CDC5L/SF3B3/DDX17/ACIN1/SART1/EFTUD2/ZNF638/SF3B2/SON/PRPF6/HNRNPU/RRP1B/DDX5/DHX15/THOC2/POLR2A/SRRM2/DDX23/HNRNPR/HNRNPA1/SFPQ/SYNCRIP/KHSRP/HNRNPL/HNRNPK/RBM28/HNRNPA3/HSPA8/XAB2/SPEN/MTREX/HNRNPA2B1/THRAP3/RBM6/WDR33/RBM14/PSIP1/U2SURP/PNN/CPSF1/POLR2B/NONO/HNRNPUL1/HNRNPH1/SUGP2/RBM10/PABPC1/THOC1/FXR1/SF3A1/DDX46/RBM15/RBMX/EIF4A3/SYMPK/NUP98/HNRNP…	316
GOBP_BIOLOGICAL_PROCESS_INVOLVED_IN_SYMBIOTIC_INTERACTION	441/2881	996/43216	1.14465e-252	8.02016e-250	4.04576e-250	RANBP2/TOP2A/DHX9/TOP2B/SUPT16H/ILF3/SMARCA4/IGF2R/ADAR/TOP1/VIM/SF3B2/HNRNPU/RRP1B/XRCC6/THOC2/POLR2A/XRCC5/DDX3X/IQGAP1/HNRNPA1/SYNCRIP/SND1/VCP/HNRNPK/HSPA8/SPEN/HNRNPA2B1/DDB1/RAD50/PSIP1/EIF4G1/POLR2B/KRT6A/HSP90AB1/HSP90AA1/NUP188/PABPC1/THOC1/TFRC/RBM15/NUP98/XPO1/CHD1/RSF1/SSRP1/COPB1/NUP93/EIF3A/RPL3/RPL7A/IPO5/DDX1/TASOR/RPS3/P4HB/IK/PTBP1/THOC5/TRIM28/RPS3A/SNW1/RPL4/HCFC1/STAU1/EIF4A1…	441
GOBP_RIBONUCLEOPROTEIN_COMPLEX_BIOGENESIS	306/2881	469/43216	1.15205e-241	7.26482e-239	3.66473e-239	PRKDC/SNRNP200/PRPF8/MDN1/PDCD11/UTP20/DHX9/DDX21/SF3B1/ADAR/DDX17/SART1/MYBBP1A/NAT10/PRPF6/RRP1B/XRCC5/DDX3X/DDX23/EXOSC10/NOP2/URB1/RSL1D1/NOP56/XAB2/DDX27/MTREX/DDX18/PSIP1/HSP90AB1/HSP90AA1/XRN2/SF3A1/HEATR1/TBL3/RBMX/EIF4A3/DDX51/RRP12/XPO1/SCAF11/DDX54/GTPBP4/NOLC1/RUVBL2/EIF3A/RPL3/NOL6/RPL7A/USP36/DDX1/DKC1/CRNKL1/NOL8/NOC2L/KRI1/PRPF3/WDR3/PELP1/PUF60/DHX37/NOP58/NVL/URB2/CUL4B/UTP14A/D…	306
GOBP_CELL_CYCLE	582/2881	1865/43216	3.78945e-241	2.17239e-238	1.09586e-238	PRKDC/MYH9/MKI67/NUMA1/DYNC1H1/SPTBN1/MYH10/RIF1/FLNA/TOP2A/TOP2B/MDC1/CDC5L/SMC3/SMC1A/CLTC/MYBBP1A/SON/NAT10/HNRNPU/NIPBL/TPX2/DDX3X/PHIP/SMC2/IQGAP1/SFPQ/PBRM1/SND1/VCP/HSPA8/SMC4/PDS5A/TP53BP1/CKAP5/RFC1/DDB1/RAD50/RBM14/TUBB/PDS5B/TUBA1A/EIF4G1/UHRF1/HSP90AB1/HSP90AA1/TUBB4B/CNOT1/THOC1/TUBB2A/AHCTF1/TUBB2B/ATRX/TUBA1C/KIFC1/GTPBP4/KIF4A/PRPF40A/NOLC1/MACROH2A1/POGZ/IPO5/TASOR/RPS3/IK/LMNA/T…	582
GOBP_INTRACELLULAR_PROTEIN_TRANSPORT	445/2881	1154/43216	1.90612e-224	1.00166e-221	5.05288e-222	RANBP2/FLNA/CLTC/HNRNPU/HSPA5/THOC2/SFPQ/COPA/VCP/HSPA8/HNRNPA2B1/HSP90B1/NSF/WDR33/CPSF1/HSP90AB1/HSP90AA1/NUP188/THOC1/RANGAP1/EIF4A3/SYMPK/NUP98/XPO1/COPB1/NOLC1/NUP93/RPL3/ZC3H11A/NOL6/RPL7A/USP36/IPO5/RPS3/RGPD5/THOC5/ARHGEF2/KIF20B/SRP68/SRP72/TRIM28/CEP131/RPS3A/RPL4/COPG1/USO1/HSD17B4/CPSF2/SRPRA/ELAVL1/MYO1C/AP2B1/NCBP1/SRSF1/COPB2/KPNB1/NUP133/NUP155/PCM1/JUP/POLDIP3/PPP1R10/TRIP11/FIP1…	445
GOBP_RNA_SPLICING_VIA_TRANSESTERIFICATION_REACTIONS	267/2881	383/43216	2.0562e-222	9.97416e-220	5.03145e-220	SNRNP200/PRPF8/DHX9/SF3B1/HNRNPM/NCL/CDC5L/SF3B3/DDX17/SART1/EFTUD2/SF3B2/SON/PRPF6/HNRNPU/DDX5/DHX15/POLR2A/SRRM2/DDX23/HNRNPR/HNRNPA1/SFPQ/SYNCRIP/KHSRP/HNRNPL/HNRNPK/HNRNPA3/HSPA8/XAB2/SPEN/MTREX/HNRNPA2B1/THRAP3/RBM6/WDR33/RBM14/PSIP1/U2SURP/PNN/CPSF1/POLR2B/NONO/HNRNPUL1/HNRNPH1/RBM10/PABPC1/FXR1/SF3A1/DDX46/RBM15/RBMX/EIF4A3/SYMPK/NUP98/HNRNPC/SCAF11/FXR2/PRPF40A/TFIP11/SRRT/DDX1/CRNKL1/IK/…	267
GOBP_PROTEIN_CONTAINING_COMPLEX_SUBUNIT_ORGANIZATION	568/2881	1948/43216	3.53712e-218	1.59322e-215	8.03697e-216	PRKDC/NUMA1/SPTAN1/SPTBN1/SNRNP200/PRPF8/MDN1/DHX9/PARP1/KRT1/SMARCA5/SF3B1/SUPT16H/SMARCA4/ARID1A/KRT10/ADAR/SART1/CLTC/PRPF6/HSPA5/TPX2/TRRAP/XRCC5/DDX3X/DDX23/NOP2/H1-4/SMARCC2/H1-2/BPTF/KMT2A/UBTF/VCP/SMARCC1/HSPA8/XAB2/H1-3/TP53BP1/CKAP5/DDB1/NSF/PSIP1/EIF4G1/HSP90AB1/HSP90AA1/TFRC/AHCTF1/SF3A1/H4C9/RBMX/ATRX/NUP98/MACROH2A2/RSF1/SCAF11/NUP93/RUVBL2/EIF3A/TFIP11/MACROH2A1/RPL3/H1-5/CCT8/POGZ…	568
GOBP_CHROMATIN_ORGANIZATION	359/2881	805/43216	1.86569e-205	7.84336e-203	3.95657e-203	MKI67/RIF1/SMARCA5/SUPT16H/BAZ1B/SMARCA4/ARID1A/TOP1/CHD4/SMARCA1/BAZ1A/ATAD2/HNRNPU/NIPBL/SAFB/TRRAP/TRIP12/SFPQ/PBRM1/H1-4/SMARCC2/H1-2/SMCHD1/BPTF/KMT2A/SMARCC1/H1-3/ARID1B/DNMT1/DDB1/RBM14/UHRF1/H4C9/ATRX/HNRNPC/CHD1/MACROH2A2/RSF1/SSRP1/CHD2/RNF20/RUVBL2/MACROH2A1/H1-5/USP36/TASOR/BAZ2A/HP1BP3/NOC2L/SMARCE1/TRIM28/SNW1/HCFC1/SMARCD1/CHAF1A/MTA2/INCENP/SRCAP/H2BC21/ARID2/H2BC13/NSD2/CUL4B/SMA…	359
GOBP_DNA_METABOLIC_PROCESS	386/2881	942/43216	6.04099e-205	2.38091e-202	1.20105e-202	PRKDC/RIF1/TOP2A/DHX9/PARP1/TOP2B/DDX21/SUPT16H/YLPM1/MDC1/CDC5L/SMC3/TOP1/SMC1A/SMARCA1/NAT10/HNRNPU/NIPBL/XRCC6/TRRAP/POLR2A/XRCC5/DDX23/HNRNPA1/TRIP12/SFPQ/EXOSC10/H1-4/H1-2/SMCHD1/KMT2A/VCP/PDS5A/XAB2/H1-3/TP53BP1/HNRNPA2B1/RFC1/DNMT1/DDB1/GTF2I/RAD50/WDR33/PDS5B/POLR2B/NONO/UHRF1/HSP90AB1/HSP90AA1/THOC1/XRN2/TFRC/H4C9/ATRX/HNRNPC/SSRP1/RUVBL2/TFIP11/H1-5/CCT8/CCT7/DDX1/RPS3/NOC3L/DKC1/BAZ2A/…	386
GOBP_PROTEIN_LOCALIZATION_TO_ORGANELLE	383/2881	996/43216	1.87158e-191	6.94245e-189	3.50211e-189	NUMA1/RANBP2/FLNA/DHX9/PARP1/POLR1A/HNRNPU/HSPA5/NIPBL/XRCC5/DDX3X/VCP/HSPA8/HSP90AB1/HSP90AA1/NUP188/TFRC/RANGAP1/ATRX/NUP98/MACROH2A2/NOLC1/NUP93/RUVBL2/MACROH2A1/RPL3/H1-5/CCT8/RPL7A/CCT7/USP36/IPO5/DDX1/TASOR/RPS3/DKC1/RGPD5/IK/LMNA/NOL8/KIF20B/SRP68/SRP72/TRIM28/CEP131/RPS3A/RPL4/PLRG1/HSD17B4/NVL/SRPRA/SMC5/MSH2/ELAVL1/DNM2/GNL3/CCT3/RAD21/SIN3A/CCT2/YBX1/GOLGB1/AP2B1/CCT5/KPNB1/NUP133/CHAM…	383
GOBP_POSITIVE_REGULATION_OF_NUCLEOBASE_CONTAINING_COMPOUND_METABOLIC_PROCESS	512/2881	1854/43216	1.64836e-183	5.77474e-181	2.91306e-181	PRKDC/RIF1/GCN1/TOP2A/DHX9/PARP1/SMARCA5/SUPT16H/ILF3/SMARCA4/ARID1A/NCL/CDC5L/DDX17/SMARCA1/PRPF6/ATAD2/HNRNPU/HSPA5/RRP1B/DDX5/NIPBL/XRCC6/POLR2A/XRCC5/DDX3X/LMO7/PHIP/HNRNPR/HNRNPA1/SFPQ/H1-4/SMARCC2/H1-2/SMCHD1/BPTF/KMT2A/UBTF/KHSRP/VCP/HNRNPK/SMARCC1/HSPA8/H1-3/TP53BP1/ARID1B/HNRNPA2B1/RFC1/CEBPZ/THRAP3/GTF2I/RAD50/RBM14/BCLAF1/UHRF1/HSP90AB1/HSP90AA1/PABPC1/CNOT1/THOC1/TFRC/HEATR1/RBM15/RBM…	512
GOBP_CELL_CYCLE_PROCESS	441/2881	1408/43216	3.00458e-180	9.97205e-178	5.03039e-178	PRKDC/MYH9/MKI67/NUMA1/DYNC1H1/SPTBN1/MYH10/FLNA/TOP2A/TOP2B/MDC1/SMC3/SMC1A/CLTC/MYBBP1A/SON/NAT10/HNRNPU/NIPBL/TPX2/DDX3X/PHIP/SMC2/SFPQ/SND1/VCP/SMC4/PDS5A/CKAP5/RFC1/DDB1/RAD50/RBM14/TUBB/PDS5B/TUBA1A/EIF4G1/HSP90AB1/HSP90AA1/TUBB4B/CNOT1/AHCTF1/ATRX/KIFC1/KIF4A/PRPF40A/MACROH2A1/POGZ/TASOR/RPS3/IK/LMNA/GOLGA2/KIF20B/KIF22/CEP131/CIT/TUBB4A/KIF20A/KIF23/PLRG1/MCM3/INCENP/MGA/EIF4G2/CUL4B/SMC5…	441
GOBP_MACROMOLECULE_CATABOLIC_PROCESS	440/2881	1426/43216	6.03208e-177	1.90192e-174	9.59419e-175	FLNA/DHX9/HNRNPM/SF3B3/VIM/CLTC/HNRNPU/HSPA5/DDX5/HNRNPR/TRIP12/EXOSC10/SYNCRIP/SND1/KHSRP/VCP/SMARCC1/HSPA8/MTREX/HSP90B1/DDB1/NSF/THRAP3/EIF4G1/UHRF1/HSP90AB1/HSP90AA1/RBM10/PABPC1/CNOT1/FXR1/XRN2/IGF2BP1/EIF4A3/HNRNPC/XPO1/FXR2/RNF20/RPL3/RPL7A/USP36/RPS3/DKC1/HNRNPD/ZCCHC8/ZC3H14/RPS3A/RPL4/EEF1A1/PABPC4/CCAR2/DHX36/HELZ2/IGF2BP3/CUL4B/ANXA2/ELAVL1/HSPA1A/RNF40/MOV10/PRPF19/YBX1/ZC3HAV1/AP2B1…	440
GOBP_CELLULAR_MACROMOLECULE_CATABOLIC_PROCESS	401/2881	1198/43216	5.74246e-175	1.72438e-172	8.69861e-173	DHX9/HNRNPM/VIM/CLTC/HNRNPU/HSPA5/DDX5/HNRNPR/TRIP12/EXOSC10/SYNCRIP/SND1/KHSRP/VCP/SMARCC1/HSPA8/MTREX/HSP90B1/DDB1/THRAP3/EIF4G1/UHRF1/HSP90AB1/HSP90AA1/RBM10/PABPC1/CNOT1/FXR1/XRN2/IGF2BP1/EIF4A3/HNRNPC/XPO1/FXR2/RNF20/RPL3/RPL7A/USP36/RPS3/DKC1/HNRNPD/ZCCHC8/ZC3H14/RPS3A/RPL4/PABPC4/CCAR2/DHX36/HELZ2/IGF2BP3/CUL4B/ANXA2/ELAVL1/HSPA1A/RNF40/MOV10/PRPF19/YBX1/ZC3HAV1/AP2B1/NCBP1/REXO4/KPNB1/RBB…	401
GOBP_CELLULAR_PROTEIN_CONTAINING_COMPLEX_ASSEMBLY	382/2881	1098/43216	4.9139e-173	1.4085e-170	7.10517e-171	PRKDC/NUMA1/SPTAN1/SPTBN1/SNRNP200/PRPF8/MDN1/DHX9/PARP1/SMARCA5/SF3B1/SMARCA4/ADAR/SART1/CLTC/PRPF6/TPX2/XRCC5/DDX3X/DDX23/NOP2/H1-4/H1-2/UBTF/XAB2/H1-3/CKAP5/DDB1/PSIP1/EIF4G1/HSP90AB1/HSP90AA1/AHCTF1/SF3A1/H4C9/RBMX/ATRX/NUP98/MACROH2A2/RSF1/SCAF11/NUP93/RUVBL2/EIF3A/MACROH2A1/RPL3/H1-5/POGZ/DDX1/RPS3/CRNKL1/BAZ2A/GOLGA2/HP1BP3/PRPF3/DBN1/TUBB4A/CHAF1A/MCM3/PUF60/H2BC21/H2BC13/CUL4B/MYO1C/DNM2…	382
GOBP_RIBOSOME_BIOGENESIS	209/2881	306/43216	1.13887e-170	3.12248e-168	1.57513e-168	PRKDC/MDN1/PDCD11/UTP20/DDX21/DDX17/SART1/MYBBP1A/NAT10/RRP1B/XRCC5/DDX3X/EXOSC10/NOP2/URB1/RSL1D1/NOP56/DDX27/MTREX/DDX18/XRN2/HEATR1/TBL3/EIF4A3/DDX51/RRP12/XPO1/DDX54/GTPBP4/NOLC1/RPL3/NOL6/RPL7A/USP36/DKC1/NOL8/NOC2L/KRI1/WDR3/PELP1/DHX37/NOP58/NVL/URB2/CUL4B/UTP14A/DDX10/DHX30/LYAR/NOL10/DDX47/REXO4/FTSJ3/EBNA1BP2/RRP8/NOM1/LAS1L/WDR36/RPL10A/NPM1/WDR46/ESF1/FBL/RPS2/PWP2/DDX52/RPS9/RPL23A/R…	209
GOBP_POSITIVE_REGULATION_OF_BIOSYNTHETIC_PROCESS	506/2881	1954/43216	6.82269e-168	1.79266e-165	9.04306e-166	PRKDC/GCN1/TOP2A/DHX9/PARP1/SMARCA5/SUPT16H/ILF3/SMARCA4/ARID1A/NCL/CDC5L/DDX17/VIM/SMARCA1/NAT10/PRPF6/ATAD2/HNRNPU/HSPA5/RRP1B/NIPBL/XRCC6/XRCC5/DDX3X/LMO7/PHIP/HNRNPA1/SFPQ/H1-4/SMARCC2/H1-2/BPTF/KMT2A/UBTF/VCP/HNRNPK/SMARCC1/H1-3/TP53BP1/ARID1B/RFC1/CEBPZ/DDB1/THRAP3/GTF2I/RBM14/BCLAF1/EIF4G1/UHRF1/HSP90AB1/HSP90AA1/PABPC1/THOC1/FXR1/HEATR1/RBM15/RBMX/EIF4A3/ATRX/NUP98/ILF2/RSF1/ACTN1/FXR2/FU…	506
GOBP_NEGATIVE_REGULATION_OF_NUCLEOBASE_CONTAINING_COMPOUND_METABOLIC_PROCESS	438/2881	1517/43216	1.20274e-163	3.03379e-161	1.53039e-161	RIF1/FLNA/DHX9/PARP1/SMARCA5/ILF3/SMARCA4/MYBBP1A/NAT10/ATAD2/HNRNPU/DDX5/NIPBL/XRCC6/XRCC5/HNRNPA1/TRIP12/SFPQ/EXOSC10/H1-4/SMARCC2/H1-2/SMCHD1/SYNCRIP/BPTF/KMT2A/HNRNPK/HSPA8/H1-3/TP53BP1/SPEN/HNRNPA2B1/RFC1/DNMT1/THRAP3/RAD50/BCLAF1/NONO/UHRF1/RBM10/PABPC1/CNOT1/THOC1/IGF2BP1/H4C9/RBMX/ATRX/HNRNPC/MACROH2A2/RSF1/DDX54/RNF20/RUVBL2/TFIP11/MACROH2A1/H1-5/TASOR/RPS3/CUX1/DKC1/BAZ2A/PTBP1/HNRNPD/N…	438
GOBP_MITOTIC_CELL_CYCLE	351/2881	1030/43216	3.2791e-155	7.95308e-153	4.01192e-153	PRKDC/MKI67/NUMA1/DYNC1H1/SPTBN1/MYH10/FLNA/MDC1/CDC5L/SMC3/SMC1A/CLTC/SON/HNRNPU/NIPBL/TPX2/DDX3X/PHIP/SMC2/IQGAP1/PBRM1/VCP/SMC4/PDS5A/CKAP5/DDB1/TUBB/PDS5B/TUBA1A/EIF4G1/HSP90AA1/TUBB4B/CNOT1/TUBB2A/TUBB2B/ATRX/TUBA1C/KIFC1/KIF4A/NOLC1/MACROH2A1/POGZ/TASOR/IK/LMNA/GOLGA2/TUBB3/KIF20B/KIF22/CEP131/CIT/TUBB4A/KIF20A/KIF23/PLRG1/MCM3/INCENP/CUL4B/SMC5/MSH2/DNM2/KIF2C/RAD21/ANLN/SIN3A/HSPA1A/MAP4/…	351
GOBP_CELLULAR_RESPONSE_TO_DNA_DAMAGE_STIMULUS	320/2881	864/43216	2.29001e-153	5.34844e-151	2.69801e-151	PRKDC/RIF1/TOP2A/DHX9/PARP1/SUPT16H/BAZ1B/MDC1/CDC5L/SMC3/SMC1A/DDX5/NIPBL/XRCC6/TRRAP/POLR2A/XRCC5/TRIP12/SFPQ/SMCHD1/VCP/HNRNPK/PDS5A/XAB2/TP53BP1/RFC1/DDB1/GTF2I/RAD50/WDR33/PDS5B/BCLAF1/POLR2B/NONO/UHRF1/CNOT1/THOC1/FXR1/H4C9/ATRX/SSRP1/FXR2/RUVBL2/TFIP11/DDX1/RPS3/THOC5/TRIM28/KIF22/SNW1/CHAF1A/MCM3/ARID2/CCAR2/NSD2/CUL4B/SMC5/MSH2/AQR/RUVBL1/RAD21/LIG3/PRPF19/IFI16/MSH6/REXO4/RBBP6/MCM5/ATA…	320
GOBP_RNA_CATABOLIC_PROCESS	223/2881	414/43216	3.54761e-149	7.98972e-147	4.0304e-147	DHX9/HNRNPM/VIM/HNRNPU/DDX5/HNRNPR/EXOSC10/SYNCRIP/SND1/KHSRP/HSPA8/MTREX/THRAP3/EIF4G1/RBM10/PABPC1/CNOT1/FXR1/XRN2/IGF2BP1/EIF4A3/HNRNPC/XPO1/FXR2/RPL3/RPL7A/RPS3/DKC1/HNRNPD/ZCCHC8/ZC3H14/RPS3A/RPL4/PABPC4/DHX36/HELZ2/IGF2BP3/ELAVL1/HSPA1A/MOV10/YBX1/ZC3HAV1/NCBP1/IGF2BP2/RPL10A/FUS/NPM1/RPS11/HNRNPA0/RPS2/EDC4/UPF1/NSUN2/POP1/EIF3E/RPS9/RPS4X/RPL13/FMR1/RPL23A/SERBP1/PPP2R1A/YBX3/RPL12/MYEF2/…	223
GOBP_RRNA_METABOLIC_PROCESS	171/2881	237/43216	3.87138e-146	8.41824e-144	4.24657e-144	PRKDC/MDN1/PDCD11/UTP20/DDX21/DDX17/SART1/NAT10/RRP1B/EXOSC10/NOP2/URB1/RSL1D1/NOP56/DDX27/MTREX/DDX18/XRN2/HEATR1/TBL3/EIF4A3/DDX51/RRP12/DDX54/GTPBP4/NOLC1/NOL6/RPL7A/USP36/DKC1/NOL8/KRI1/WDR3/PELP1/DHX37/NOP58/NVL/UTP14A/DDX10/LYAR/NOL10/DDX47/REXO4/FTSJ3/EBNA1BP2/RRP8/LAS1L/WDR36/RPL10A/WDR46/ESF1/FBL/RPS2/PWP2/DDX52/RPS9/RPS8/UTP18/RPL7/BMS1/RPL5/RRP1/TEX10/SRFBP1/PES1/EXOSC2/EXOSC6/RRS1/RPS…	171
GOBP_NEGATIVE_REGULATION_OF_BIOSYNTHETIC_PROCESS	439/2881	1684/43216	1.46151e-145	3.0721e-143	1.54972e-143	RIF1/FLNA/PARP1/SMARCA5/ILF3/SMARCA4/NCL/CLTC/MYBBP1A/NAT10/ATAD2/HNRNPU/DDX5/NIPBL/XRCC6/XRCC5/DDX3X/HNRNPR/HNRNPA1/SFPQ/EXOSC10/H1-4/SMARCC2/H1-2/SMCHD1/SYNCRIP/BPTF/KHSRP/HSPA8/PDS5A/H1-3/SPEN/HNRNPA2B1/RFC1/DNMT1/BCLAF1/EIF4G1/NONO/UHRF1/RBM10/CNOT1/FXR1/IGF2BP1/H4C9/EIF4A3/ATRX/HNRNPC/MACROH2A2/RSF1/DDX54/GTPBP4/FXR2/RUVBL2/MACROH2A1/H1-5/TASOR/RPS3/CUX1/BAZ2A/HNRNPD/NOC2L/CCAR1/SMARCE1/TRIM…	439
GOBP_NCRNA_METABOLIC_PROCESS	236/2881	491/43216	3.97446e-143	8.08482e-141	4.07837e-141	PRKDC/MDN1/PDCD11/UTP20/DDX21/ADAR/DDX17/SART1/NAT10/RRP1B/EXOSC10/NOP2/URB1/RSL1D1/SND1/KHSRP/NOP56/DDX27/MTREX/HNRNPA2B1/DDX18/CPSF1/XRN2/HEATR1/TBL3/INTS1/EIF4A3/DDX51/RRP12/DDX54/GTPBP4/NOLC1/NOL6/RPL7A/USP36/SRRT/DDX1/DKC1/ZCCHC8/NOL8/KRI1/WDR3/PELP1/DHX37/NOP58/NVL/UTP14A/DDX10/LYAR/NOL10/DDX47/REXO4/FTSJ3/EBNA1BP2/RRP8/LAS1L/WDR36/RPL10A/WDR46/ESF1/FBL/RPS2/PWP2/DDX52/NSUN2/POP1/INTS4/INTS…	236
GOBP_NCRNA_PROCESSING	214/2881	399/43216	1.39663e-142	2.75224e-140	1.38837e-140	PRKDC/MDN1/PDCD11/UTP20/DDX21/ADAR/DDX17/SART1/NAT10/RRP1B/EXOSC10/NOP2/URB1/RSL1D1/NOP56/DDX27/MTREX/HNRNPA2B1/DDX18/CPSF1/XRN2/HEATR1/TBL3/INTS1/EIF4A3/DDX51/RRP12/DDX54/GTPBP4/NOLC1/NOL6/RPL7A/USP36/SRRT/DDX1/DKC1/ZCCHC8/NOL8/KRI1/WDR3/PELP1/DHX37/NOP58/NVL/UTP14A/DDX10/LYAR/NOL10/DDX47/REXO4/FTSJ3/EBNA1BP2/RRP8/LAS1L/WDR36/RPL10A/WDR46/ESF1/FBL/RPS2/PWP2/DDX52/NSUN2/POP1/INTS4/INTS6/RPS9/RPS8…	214
GOBP_DNA_REPAIR	249/2881	564/43216	4.50283e-140	8.6045e-138	4.34053e-138	PRKDC/RIF1/DHX9/PARP1/SUPT16H/MDC1/CDC5L/SMC3/SMC1A/NIPBL/XRCC6/TRRAP/POLR2A/XRCC5/TRIP12/SFPQ/SMCHD1/VCP/PDS5A/XAB2/TP53BP1/RFC1/DDB1/GTF2I/RAD50/WDR33/PDS5B/POLR2B/NONO/UHRF1/H4C9/ATRX/SSRP1/RUVBL2/TFIP11/DDX1/RPS3/TRIM28/KIF22/CHAF1A/MCM3/ARID2/NSD2/CUL4B/SMC5/MSH2/AQR/RUVBL1/RAD21/LIG3/PRPF19/MSH6/REXO4/MCM5/RFC2/MTA1/MRE11/FUS/NPM1/KDM1A/ISY1/MCM7/ACTL6A/UPF1/NBN/DMAP1/ATR/MCM6/ASCC3/H2AX/ER…	249
GOBP_REGULATION_OF_CELL_CYCLE	353/2881	1206/43216	1.1265e-132	2.08932e-130	1.05395e-130	PRKDC/MKI67/NUMA1/DYNC1H1/MDC1/CDC5L/CLTC/MYBBP1A/SON/NAT10/HNRNPU/NIPBL/TPX2/DDX3X/PHIP/IQGAP1/SFPQ/SND1/HSPA8/TP53BP1/CKAP5/DDB1/RBM14/TUBB/TUBA1A/EIF4G1/HSP90AB1/HSP90AA1/TUBB4B/CNOT1/THOC1/AHCTF1/ATRX/GTPBP4/PRPF40A/MACROH2A1/IPO5/IK/THOC5/KIF20B/CEP131/CIT/HCFC1/TUBB4A/KIF20A/KIF23/PLRG1/INCENP/MGA/EIF4G2/CCAR2/SMC5/MSH2/RAD21/ANLN/SIN3A/HSPA1A/PRPF19/RCC1/RACGAP1/PCM1/ATAD5/NUSAP1/RRP8/PPP1…	353
GOBP_RNA_LOCALIZATION	161/2881	233/43216	1.22593e-132	2.20877e-130	1.11421e-130	RANBP2/DHX9/PRPF6/HNRNPU/THOC2/HNRNPA1/SFPQ/EXOSC10/KHSRP/CKAP5/HNRNPA2B1/WDR33/CPSF1/NUP188/THOC1/AHCTF1/IGF2BP1/EIF4A3/SYMPK/NUP98/XPO1/NUP93/RUVBL2/ZC3H11A/HNRNPA1L2/NOL6/CCT8/CCT7/DKC1/THOC5/CPSF2/DHX36/NOP58/IGF2BP3/MYO1C/CCT3/RUVBL1/CCT2/YBX1/NCBP1/CCT5/SRSF1/NUP133/IGF2BP2/NUP155/POLDIP3/FIP1L1/CCT6A/TPR/CPSF6/NPM1/DDX19A/ALYREF/SRSF6/FBL/CCT4/DDX19B/DDX39B/U2AF2/UPF1/NSUN2/TCP1/KHDRBS1/SR…	161
GOBP_ESTABLISHMENT_OF_PROTEIN_LOCALIZATION_TO_ORGANELLE	243/2881	574/43216	1.64463e-131	2.88084e-129	1.45324e-129	RANBP2/FLNA/HSPA5/NIPBL/HSPA8/HSP90AB1/HSP90AA1/NUP188/NUP98/MACROH2A2/NOLC1/NUP93/RUVBL2/MACROH2A1/RPL3/H1-5/CCT8/RPL7A/CCT7/USP36/IPO5/RPS3/DKC1/RGPD5/SRP68/SRP72/TRIM28/RPS3A/RPL4/HSD17B4/SRPRA/ELAVL1/DNM2/CCT3/CCT2/AP2B1/CCT5/KPNB1/NUP133/NUP155/JUP/PPP1R10/BCAP31/CCT6A/TPR/RPL10A/RPS11/CCT4/RPS2/TCP1/SRP54/RPS9/RPS4X/RPL13/DMAP1/RBM22/RPL23A/ATR/RPL12/RPS8/NUP107/AGPS/LMAN1/HSPD1/RPL7/RPLP0/…	243
GOBP_ORGANIC_CYCLIC_COMPOUND_CATABOLIC_PROCESS	250/2881	636/43216	2.88289e-126	4.91337e-124	2.47854e-124	DHX9/HNRNPM/VIM/HNRNPU/DDX5/HNRNPR/EXOSC10/SYNCRIP/SND1/KHSRP/VCP/HSPA8/MTREX/THRAP3/EIF4G1/RBM10/PABPC1/CNOT1/FXR1/XRN2/IGF2BP1/EIF4A3/HNRNPC/XPO1/FXR2/RPL3/RPL7A/RPS3/DKC1/HNRNPD/ZCCHC8/ZC3H14/RPS3A/RPL4/PABPC4/DHX36/HELZ2/IGF2BP3/ELAVL1/HSPA1A/MOV10/YBX1/ZC3HAV1/NCBP1/REXO4/KPNB1/IGF2BP2/RPL10A/FUS/NPM1/RPS11/HNRNPA0/RPS2/EDC4/UPF1/NSUN2/POP1/EIF3E/RPS9/RPS4X/RPL13/FMR1/RPL23A/SERBP1/PPP2R1A/Y…	250
GOBP_REGULATION_OF_ORGANELLE_ORGANIZATION	335/2881	1158/43216	4.89939e-124	8.1304e-122	4.10137e-122	MKI67/NUMA1/DYNC1H1/SPTAN1/SPTBN1/RIF1/FLNA/TOP2A/PARP1/YLPM1/CLTC/NAT10/HNRNPU/NIPBL/TPX2/XRCC5/PHIP/IQGAP1/HNRNPA1/SFPQ/EXOSC10/KMT2A/ACTG1/CKAP5/HNRNPA2B1/DNMT1/RAD50/RBM14/CNOT1/TFRC/ATRX/HNRNPC/RNF20/RUVBL2/MACROH2A1/H1-5/CCT8/CCT7/USP36/TASOR/RPS3/DKC1/LIMA1/IK/HNRNPD/ARHGEF2/KIF20B/TRIM28/SNW1/ATXN2L/DBN1/TUBB4A/DHX36/SMC5/ANXA2/MYO1C/DNM2/ZMYND8/GNL3/CCT3/RAD21/SIN3A/HSPA1A/RNF40/CCT2/MAP…	335
GOBP_NEGATIVE_REGULATION_OF_GENE_EXPRESSION	410/2881	1702/43216	1.04268e-122	1.68593e-120	8.50464e-121	PRKDC/RANBP2/RIF1/DHX9/ILF3/HNRNPM/NCL/ADAR/DDX17/VIM/ATAD2/HNRNPU/DDX5/POLR2A/DDX3X/HNRNPR/EXOSC10/H1-4/H1-2/SMCHD1/SYNCRIP/SND1/KHSRP/HNRNPK/HSPA8/H1-3/HNRNPA2B1/DNMT1/THRAP3/EIF4G1/POLR2B/HSP90AB1/NUP188/RBM10/PABPC1/CNOT1/THOC1/FXR1/XRN2/IGF2BP1/H4C9/RBMX/EIF4A3/NUP98/HNRNPC/XPO1/MACROH2A2/FXR2/NUP93/MACROH2A1/RPL3/H1-5/RPL7A/SRRT/TASOR/RPS3/PTBP1/HNRNPD/ZC3H14/RPS3A/RPL4/GLG1/SRCAP/PABPC4/DH…	410
GOBP_COVALENT_CHROMATIN_MODIFICATION	210/2881	460/43216	1.55188e-121	2.44654e-119	1.23415e-119	RIF1/BAZ1B/BAZ1A/NIPBL/TRRAP/TRIP12/SFPQ/KMT2A/DNMT1/DDB1/RBM14/UHRF1/ATRX/CHD1/RNF20/RUVBL2/MACROH2A1/H1-5/USP36/TASOR/BAZ2A/NOC2L/TRIM28/SNW1/HCFC1/MTA2/INCENP/SRCAP/NSD2/CUL4B/RUVBL1/SIN3A/RNF40/EP400/HELLS/AKAP8/YEATS2/MTA1/PAXBP1/KDM1A/ACTL6A/FBL/GTF3C4/EHMT1/FMR1/DMAP1/CDC73/MPHOSPH8/MECP2/SUPT6H/OGT/KAT7/CTR9/KDM2A/NSD1/SMARCB1/MTA3/USP7/PHF2/UFL1/PAF1/BRD7/SUZ12/AURKB/MCM3AP/PPHLN1/BRD8/K…	210
GOBP_VIRAL_GENE_EXPRESSION	141/2881	198/43216	3.55844e-119	5.47306e-117	2.76088e-117	RANBP2/DHX9/SMARCA4/RRP1B/POLR2A/POLR2B/NUP188/NUP98/CHD1/RSF1/NUP93/EIF3A/RPL3/RPL7A/RPS3/PTBP1/RPS3A/SNW1/RPL4/NUP133/NUP155/TPR/EIF3B/RPL10A/RPS11/RPS2/RPS9/NUP160/RPS4X/RPL13/RPL23A/RPL12/RPS8/NUP107/RPL7/PCBP2/RPLP0/RPL10/RPL5/RPL24/SMARCB1/RPL8/NUP153/NUP54/EIF3G/LARP7/RAE1/RPS10/RPS19/RPS6/RPS14/RPS15A/RPL6/CSDE1/EIF3L/RPL9/NUP62/HMGA2/NUP205/RPL18/RPL18A/RPL32/POLR2C/RPS17/RPS13/RPS27A/RP…	141
GOBP_REGULATION_OF_MRNA_METABOLIC_PROCESS	179/2881	334/43216	4.45213e-119	6.68456e-117	3.37202e-117	DHX9/HNRNPM/NCL/DDX17/VIM/SON/HNRNPU/DDX5/SAFB/SAFB2/HNRNPR/HNRNPA1/SYNCRIP/KHSRP/HNRNPL/HNRNPK/HSPA8/HNRNPA2B1/THRAP3/EIF4G1/RBM10/PABPC1/CNOT1/FXR1/IGF2BP1/RBM15/RBMX/NUP98/HNRNPC/XPO1/FXR2/RNF20/SLTM/PTBP1/HNRNPD/RBM25/ZC3H14/RBMXL1/SNW1/PUF60/PABPC4/DHX36/VIRMA/IGF2BP3/ELAVL1/HSPA1A/RNF40/MOV10/PRPF19/SMU1/YBX1/ZC3HAV1/NCBP1/IGF2BP2/WTAP/RBM5/CPSF6/FUS/NPM1/CPSF7/SRSF6/HNRNPA0/U2AF2/UPF1/SFSW…	179
GOBP_NUCLEAR_TRANSPORT	181/2881	343/43216	7.93573e-119	1.16378e-116	5.87069e-117	RANBP2/FLNA/DHX9/THOC2/HNRNPA1/HNRNPA2B1/WDR33/PSIP1/CPSF1/HSP90AB1/NUP188/THOC1/RANGAP1/EIF4A3/SYMPK/NUP98/XPO1/NOLC1/NUP93/ZC3H11A/NOL6/IPO5/RGPD5/THOC5/TRIM28/CPSF2/ELAVL1/NCBP1/SRSF1/KPNB1/NUP133/NUP155/JUP/POLDIP3/PPP1R10/FIP1L1/PPP1R12A/TPR/CPSF6/NPM1/DDX19A/ALYREF/SRSF6/DDX19B/DDX39B/U2AF2/UPF1/NSUN2/KHDRBS1/SRSF4/NUP160/DDX39A/DMAP1/RBM22/NUP107/SRSF7/CPSF3/SUPT6H/SRSF9/CDC40/NXF1/PABPN1/…	181
GOBP_DNA_CONFORMATION_CHANGE	180/2881	351/43216	2.68454e-115	3.84743e-113	1.94083e-113	TOP2A/DHX9/PARP1/TOP2B/SMARCA5/TOP1/ACIN1/CHD4/SMARCA1/XRCC6/XRCC5/DDX3X/SMC2/H1-4/H1-2/SMCHD1/SMC4/H1-3/HNRNPA2B1/DNMT1/DDB1/RAD50/H4C9/ATRX/CHD1/MACROH2A2/RSF1/CHD2/RUVBL2/MACROH2A1/H1-5/DDX1/TASOR/BAZ2A/HP1BP3/NOC2L/TRIM28/CHAF1A/MCM3/INCENP/H2BC21/H2BC13/DHX36/CUL4B/SMC5/RUVBL1/HELLS/AKAP8/MIS18BP1/MCM5/NUSAP1/RRP8/RFC2/H1-10/TPR/NCAPD3/CHD6/MRE11/NPM1/MCM7/NCAPG2/SPTY2D1/NBN/CHD8/MCM6/GRWD1/…	180
GOBP_ESTABLISHMENT_OF_RNA_LOCALIZATION	139/2881	200/43216	4.23372e-115	5.93286e-113	2.99282e-113	RANBP2/DHX9/HNRNPU/THOC2/HNRNPA1/SFPQ/KHSRP/CKAP5/HNRNPA2B1/WDR33/CPSF1/NUP188/THOC1/AHCTF1/IGF2BP1/EIF4A3/SYMPK/NUP98/XPO1/NUP93/ZC3H11A/HNRNPA1L2/NOL6/THOC5/CPSF2/IGF2BP3/MYO1C/YBX1/NCBP1/SRSF1/NUP133/IGF2BP2/NUP155/POLDIP3/FIP1L1/TPR/CPSF6/NPM1/DDX19A/ALYREF/SRSF6/DDX19B/DDX39B/U2AF2/UPF1/NSUN2/KHDRBS1/SRSF4/NUP160/DDX39A/FMR1/ATR/NUP107/SRSF7/CPSF3/SUPT6H/SRSF9/CDC40/NXF1/PABPN1/NUP153/NUP54/…	139
GOBP_NUCLEAR_TRANSCRIBED_MRNA_CATABOLIC_PROCESS	138/2881	208/43216	6.63891e-110	9.10108e-108	4.59103e-108	DDX5/EXOSC10/THRAP3/EIF4G1/PABPC1/CNOT1/XRN2/EIF4A3/RPL3/RPL7A/RPS3/RPS3A/RPL4/DHX36/HELZ2/NCBP1/RPL10A/RPS11/RPS2/EDC4/UPF1/EIF3E/RPS9/RPS4X/RPL13/RPL23A/PPP2R1A/RPL12/RPS8/RPL7/RPLP0/RPL10/RPL5/RPL24/TNKS1BP1/DDX6/RPL8/EXOSC2/EXOSC6/RPS10/RPS19/RPS6/RPS14/RPS15A/RPL6/CSDE1/RPL9/PCID2/RPL18/EXOSC3/RPL18A/RPL32/RPS17/RPS13/RPS27A/RPL17/RPL13A/RPL22/NBAS/EXOSC4/EXOSC9/DIS3/RPL30/RPL23/RPS16/RPL35A…	138
GOBP_AMIDE_BIOSYNTHETIC_PROCESS	273/2881	875/43216	2.6004e-109	3.48896e-107	1.76e-107	PRKDC/GCN1/DHX9/RRBP1/ILF3/NCL/VIM/NAT10/DDX3X/HNRNPR/SYNCRIP/TCOF1/KHSRP/FASN/EIF4G1/ABCF1/PABPC1/CNOT1/FXR1/IGF2BP1/EIF4A3/FXR2/NOLC1/EIF3A/RPL3/RPL7A/DDX1/RPS3/HNRNPD/KRT17/RPS3A/RPL4/EEF1A1/EIF4A1/PKM/EIF4G2/PABPC4/DHX36/IGF2BP3/EEF2/ELAVL1/MOV10/EIF4A2/YBX1/NCBP1/EIF3CL/IGF2BP2/POLDIP3/TPR/EIF3B/RPL10A/NPM1/EIF4G3/RPS11/ACACA/RPS2/DDX39B/UPF1/EIF3E/EEF1G/EIF5B/KHDRBS1/RPS9/RPS4X/RPL13/FMR1/R…	273
GOBP_PEPTIDE_BIOSYNTHETIC_PROCESS	250/2881	738/43216	5.32537e-109	6.9962e-107	3.52922e-107	PRKDC/GCN1/DHX9/RRBP1/ILF3/NCL/VIM/NAT10/DDX3X/HNRNPR/SYNCRIP/TCOF1/KHSRP/EIF4G1/ABCF1/PABPC1/CNOT1/FXR1/IGF2BP1/EIF4A3/FXR2/NOLC1/EIF3A/RPL3/RPL7A/DDX1/RPS3/HNRNPD/KRT17/RPS3A/RPL4/EEF1A1/EIF4A1/PKM/EIF4G2/PABPC4/DHX36/IGF2BP3/EEF2/ELAVL1/MOV10/EIF4A2/YBX1/NCBP1/EIF3CL/IGF2BP2/POLDIP3/TPR/EIF3B/RPL10A/NPM1/EIF4G3/RPS11/RPS2/DDX39B/UPF1/EIF3E/EEF1G/EIF5B/KHDRBS1/RPS9/RPS4X/RPL13/FMR1/RPL23A/YBX3/…	250
GOBP_REGULATION_OF_CELL_CYCLE_PROCESS	257/2881	785/43216	3.38377e-108	4.3547e-106	2.19672e-106	PRKDC/MKI67/NUMA1/DYNC1H1/CLTC/MYBBP1A/NAT10/HNRNPU/NIPBL/TPX2/DDX3X/PHIP/SFPQ/SND1/CKAP5/DDB1/RBM14/TUBB/TUBA1A/EIF4G1/HSP90AB1/HSP90AA1/TUBB4B/CNOT1/AHCTF1/ATRX/PRPF40A/MACROH2A1/IK/KIF20B/CEP131/CIT/TUBB4A/KIF20A/KIF23/PLRG1/INCENP/MGA/SMC5/RAD21/ANLN/SIN3A/HSPA1A/RCC1/RACGAP1/PCM1/ATAD5/NUSAP1/RRP8/PPP1R10/TPR/KIF14/MRE11/NPM1/CDC27/EHMT1/NBN/ANAPC7/RCC2/PPP2R1A/CDC73/MECP2/ERCC3/CUL3/PLK1/TN…	257
GOBP_TRANSLATIONAL_INITIATION	131/2881	193/43216	2.28982e-106	2.88792e-104	1.45681e-104	DDX3X/EIF4G1/PABPC1/EIF3A/RPL3/RPL7A/DDX1/RPS3/RPS3A/RPL4/EIF4A1/EIF4G2/EIF4A2/NCBP1/EIF3CL/TPR/EIF3B/RPL10A/NPM1/EIF4G3/RPS11/RPS2/EIF3E/EIF5B/KHDRBS1/RPS9/RPS4X/RPL13/FMR1/RPL23A/RPL12/RPS8/RPL7/RPLP0/RPL10/RPL5/DHX33/RPL24/RPL8/EIF3G/EIF2AK2/RPS10/EIF2S3/RPS19/RPS6/EIF2S2/LARP1/RPS14/RPS15A/RPL6/CSDE1/EIF3L/RPL9/EIF2S1/YTHDF2/ABCE1/RPL18/RPL18A/RPL32/EIF2A/RPS17/RPS13/RPS27A/RPL17/RPL13A/RPL22…	131
GOBP_REGULATION_OF_CATABOLIC_PROCESS	288/2881	1001/43216	1.5448e-105	1.9101e-103	9.63549e-104	RANBP2/FLNA/DHX9/HNRNPM/SF3B3/VIM/HNRNPU/HNRNPR/SYNCRIP/KHSRP/VCP/SMARCC1/HSPA8/DDB1/NSF/THRAP3/EIF4G1/HSP90AB1/HSP90AA1/NUP188/RBM10/PABPC1/CNOT1/FXR1/IGF2BP1/NUP98/HNRNPC/XPO1/FXR2/NUP93/USP36/DKC1/HNRNPD/GOLGA2/ZC3H14/EEF1A1/EIF4G2/PABPC4/CCAR2/DHX36/IGF2BP3/ANXA2/ELAVL1/HSPA1A/RNF40/MOV10/IFI16/YBX1/ZC3HAV1/NUP133/IGF2BP2/NUP155/BCAP31/TPR/FUS/NPM1/HNRNPA0/UPF1/NSUN2/PTPN1/NUP160/FMR1/SERBP1/…	288
GOBP_PEPTIDE_METABOLIC_PROCESS	271/2881	900/43216	2.27063e-104	2.75357e-102	1.38904e-102	PRKDC/GCN1/DHX9/RRBP1/ILF3/NCL/VIM/NAT10/DDX3X/HNRNPR/SYNCRIP/TCOF1/KHSRP/EIF4G1/ABCF1/PABPC1/CNOT1/FXR1/IGF2BP1/EIF4A3/FXR2/NOLC1/EIF3A/RPL3/RPL7A/DDX1/RPS3/HNRNPD/KRT17/RPS3A/RPL4/EEF1A1/EIF4A1/PKM/EIF4G2/PABPC4/CPD/DHX36/IGF2BP3/EEF2/ELAVL1/MOV10/EIF4A2/YBX1/NCBP1/EIF3CL/IGF2BP2/POLDIP3/TPR/EIF3B/RPL10A/NPM1/EIF4G3/RPS11/RPS2/DDX39B/UPF1/EIF3E/EEF1G/EIF5B/KHDRBS1/RPS9/RPS4X/RPL13/FMR1/RPL23A/Y…	271
GOBP_ORGANONITROGEN_COMPOUND_BIOSYNTHETIC_PROCESS	389/2881	1782/43216	1.04342e-101	1.24147e-99	6.26256e-100	PRKDC/GCN1/DHX9/PARP1/RRBP1/ILF3/NCL/VIM/CLTC/NAT10/DDX3X/HNRNPR/SYNCRIP/TCOF1/KHSRP/VCP/FASN/EIF4G1/ABCF1/PABPC1/CNOT1/FXR1/IGF2BP1/EIF4A3/FXR2/RPN1/NOLC1/EIF3A/RPL3/RPL7A/DDX1/RPS3/HNRNPD/KRT17/GOLGA2/RPS3A/RPL4/EEF1A1/EIF4A1/PKM/EIF4G2/PABPC4/DHX36/IGF2BP3/EEF2/MTHFD1/ELAVL1/MOV10/EIF4A2/YBX1/NCBP1/EIF3CL/IGF2BP2/POLDIP3/CAD/TRIP11/TPR/EIF3B/AP2A1/RPL10A/NPM1/EIF4G3/RPS11/ACACA/RPS2/DDX39B/UPF…	389
GOBP_NUCLEAR_EXPORT	130/2881	201/43216	2.2272e-101	2.60088e-99	1.31201e-99	RANBP2/DHX9/THOC2/HNRNPA1/HNRNPA2B1/WDR33/CPSF1/NUP188/THOC1/RANGAP1/EIF4A3/SYMPK/NUP98/XPO1/NUP93/ZC3H11A/NOL6/THOC5/CPSF2/NCBP1/SRSF1/NUP133/NUP155/POLDIP3/FIP1L1/TPR/CPSF6/NPM1/DDX19A/ALYREF/SRSF6/DDX19B/DDX39B/U2AF2/UPF1/NSUN2/KHDRBS1/SRSF4/NUP160/DDX39A/RBM22/NUP107/SRSF7/CPSF3/SUPT6H/SRSF9/CDC40/NXF1/PABPN1/NUP153/NUP54/RBM15B/RAE1/MCM3AP/RRS1/AKAP8L/THOC6/SRSF3/PCID2/ABCE1/NUP62/NUP205/CPS…	130
GOBP_RIBONUCLEOPROTEIN_COMPLEX_SUBUNIT_ORGANIZATION	137/2881	227/43216	8.38517e-101	9.61398e-99	4.84976e-99	PRKDC/SNRNP200/PRPF8/MDN1/DHX9/SF3B1/ADAR/SART1/PRPF6/XRCC5/DDX23/NOP2/VCP/XAB2/PSIP1/HSP90AB1/HSP90AA1/SF3A1/RBMX/SCAF11/RUVBL2/EIF3A/TFIP11/RPL3/DDX1/CRNKL1/PRPF3/PUF60/RUVBL1/DHX30/PRPF19/NCBP1/SRSF1/DHX8/EIF3CL/USP39/EIF3B/RBM5/CPSF6/ISY1/CPSF7/SRSF6/PWP2/DDX39B/EIF3E/SFSWAP/RPL23A/ATR/CDC73/SRSF9/SRSF10/RPLP0/PRPF31/RPL10/RPL5/RPL24/EIF3G/LUC7L2/RPS10/EIF2S3/SF3A3/RRS1/RPS19/SRPK1/EIF2S2/RPS…	137
GOBP_RNA_EXPORT_FROM_NUCLEUS	110/2881	142/43216	4.65864e-100	5.24596e-98	2.64632e-98	RANBP2/DHX9/THOC2/HNRNPA1/HNRNPA2B1/WDR33/CPSF1/NUP188/THOC1/EIF4A3/SYMPK/NUP98/XPO1/NUP93/ZC3H11A/NOL6/THOC5/CPSF2/NCBP1/SRSF1/NUP133/NUP155/POLDIP3/FIP1L1/TPR/CPSF6/NPM1/DDX19A/ALYREF/SRSF6/DDX19B/DDX39B/U2AF2/UPF1/NSUN2/KHDRBS1/SRSF4/NUP160/DDX39A/NUP107/SRSF7/CPSF3/SUPT6H/SRSF9/CDC40/NXF1/PABPN1/NUP153/NUP54/RBM15B/RAE1/MCM3AP/RRS1/AKAP8L/THOC6/SRSF3/PCID2/ABCE1/NUP62/NUP205/CPSF4/SRSF5/THOC7…	110
GOBP_CELLULAR_AMIDE_METABOLIC_PROCESS	307/2881	1181/43216	5.48275e-100	6.06565e-98	3.05981e-98	PRKDC/GCN1/DHX9/RRBP1/ILF3/NCL/VIM/NAT10/DDX3X/HNRNPR/SYNCRIP/TCOF1/KHSRP/FASN/EIF4G1/ABCF1/PABPC1/CNOT1/FXR1/IGF2BP1/EIF4A3/FXR2/NOLC1/EIF3A/RPL3/RPL7A/DDX1/RPS3/HNRNPD/KRT17/RPS3A/RPL4/EEF1A1/EIF4A1/PKM/HSD17B4/EIF4G2/PABPC4/CPD/DHX36/IGF2BP3/EEF2/MTHFD1/ELAVL1/MOV10/EIF4A2/YBX1/NCBP1/EIF3CL/IGF2BP2/POLDIP3/TPR/EIF3B/RPL10A/NPM1/EIF4G3/RPS11/ACACA/RPS2/DDX39B/UPF1/EIF3E/EEF1G/EIF5B/KHDRBS1/RPS9…	307
GOBP_NUCLEOBASE_CONTAINING_COMPOUND_TRANSPORT	142/2881	252/43216	1.31706e-98	1.43196e-96	7.22352e-97	RANBP2/DHX9/HNRNPU/THOC2/HNRNPA1/SFPQ/KHSRP/CKAP5/HNRNPA2B1/WDR33/CPSF1/NUP188/THOC1/AHCTF1/IGF2BP1/EIF4A3/SYMPK/NUP98/XPO1/NUP93/ZC3H11A/HNRNPA1L2/NOL6/THOC5/CPSF2/IGF2BP3/MYO1C/YBX1/NCBP1/SRSF1/NUP133/IGF2BP2/NUP155/POLDIP3/FIP1L1/TPR/CPSF6/NPM1/DDX19A/ALYREF/SRSF6/DDX19B/DDX39B/U2AF2/UPF1/NSUN2/KHDRBS1/SRSF4/NUP160/DDX39A/FMR1/NUP107/SRSF7/CPSF3/SUPT6H/SRSF9/CDC40/NXF1/PABPN1/NUP153/NUP54/RBM1…	142
GOBP_PROTEIN_MODIFICATION_BY_SMALL_PROTEIN_CONJUGATION_OR_REMOVAL	302/2881	1160/43216	1.68851e-98	1.8047e-96	9.10377e-97	PRKDC/RANBP2/HSPA5/TRRAP/DDX3X/LMO7/TRIP12/VCP/DDB1/UHRF1/HSP90AB1/HSP90AA1/NUP188/RANGAP1/NUP98/GTPBP4/RNF20/NUP93/USP36/RPS3/GOLGA2/TRIM28/HCFC1/H2BC13/CUL4B/GNL3/RUVBL1/HSPA1A/RNF40/MED12/PRPF19/RBBP6/NUP133/NUP155/USP39/TPR/MTA1/KDM1A/ACTL6A/RPS2/CDC27/U2AF2/NUP160/ANAPC7/CDC73/NUP107/OGT/CAND1/CTR9/RPL5/CUL3/PLK1/USP7/NUP153/NUP54/UFL1/PAF1/RAE1/RAB1A/PSMC2/DNAJA1/FBXO28/SART3/NUP62/CDK1/NUP…	302
GOBP_ORGANELLE_LOCALIZATION	221/2881	647/43216	4.81732e-97	5.063e-95	2.55402e-95	MYH9/NUMA1/DYNC1H1/RANBP2/HNRNPU/CKAP5/NSF/TUBB/TUBA1A/ESYT1/HSP90AA1/TUBB4B/KIFC1/XPO1/LMNA/GOLGA2/KIF22/ACTN4/CEP131/TUBB4A/COPG1/USO1/INCENP/MYO1C/DNM2/KIF2C/MAP4/KPNB1/DOCK7/CHAMP1/PCM1/NUSAP1/TRIP11/KIF14/NPM1/ARCN1/CDCA8/PPP2R1A/SEC22B/CENPC/LMAN1/CUL3/PLK1/EXOC4/NAPA/AURKB/TUBG1/RAB1A/DCTN1/RRS1/TMED10/RAB1B/CENPF/ESYT2/AKAP9/DYNC1I2/ABCE1/NUP62/MYO1B/CDK1/INTS13/DNM1/DYNC1LI2/EZR/AURKA/SD…	221
GOBP_REGULATION_OF_CHROMOSOME_ORGANIZATION	146/2881	273/43216	5.66299e-97	5.85423e-95	2.95316e-95	NUMA1/RIF1/TOP2A/PARP1/YLPM1/NAT10/HNRNPU/NIPBL/XRCC5/HNRNPA1/SFPQ/EXOSC10/KMT2A/HNRNPA2B1/DNMT1/RAD50/ATRX/HNRNPC/RNF20/RUVBL2/MACROH2A1/H1-5/CCT8/CCT7/TASOR/DKC1/IK/HNRNPD/TRIM28/SNW1/DHX36/SMC5/GNL3/CCT3/RAD21/SIN3A/RNF40/CCT2/CCT5/AKAP8/PPP1R10/CCT6A/TPR/PAXBP1/MRE11/KDM1A/CCT4/CDC27/UPF1/TCP1/NBN/FMR1/ANAPC7/ATR/MPHOSPH8/MECP2/OGT/KAT7/CTR9/CUL3/PLK1/SMARCB1/USP7/PHF2/CENPV/PAF1/BRD7/BUB3/AU…	146
GOBP_PEPTIDYL_AMINO_ACID_MODIFICATION	314/2881	1267/43216	1.9509e-96	1.98425e-94	1.00095e-94	PRKDC/RANBP2/RIF1/PARP1/BAZ1B/TOP1/BAZ1A/TRRAP/IQGAP1/KMT2A/DNMT1/EIF4G1/HSP90AB1/HSP90AA1/NUP188/TFRC/RANGAP1/ATRX/NUP98/RPN1/NUP93/RUVBL2/MACROH2A1/H1-5/P4HB/NOC2L/ARHGEF2/TRIM28/CIT/SNW1/HCFC1/SRCAP/NSD2/SMC5/GNL3/RUVBL1/SIN3A/EP400/DOCK7/NUP133/NUP155/CAD/YEATS2/TPR/KDM1A/NCAPG2/ACTL6A/GTF3C4/EHMT1/PTPN1/NUP160/DMAP1/ATR/PPP2R1A/NUP107/MECP2/SUPT6H/OGT/LMAN1/KAT7/CTR9/NSD1/PLK1/TNKS1BP1/PPIB/…	314
GOBP_GOLGI_VESICLE_TRANSPORT	168/2881	372/43216	3.15298e-96	3.15598e-94	1.59203e-94	DYNC1H1/SPTAN1/SPTBN1/MACF1/COPA/VCP/NSF/COPB1/KIF4A/CUX1/GOLGA2/KIF22/HYOU1/COPG1/KIF23/USO1/GOLGA3/DNM2/KIF2C/GOLGB1/COPB2/MYO18A/RACGAP1/TRIP11/BCAP31/KRT18/AP2A1/KIF2A/MIA3/ARCN1/SEC22B/SPTBN2/LMAN1/CUL3/EXOC4/LMAN2/NAPA/RAB1A/DCTN1/TMED10/VAPA/RAB1B/CAPZA1/DYNC1I2/MYO1B/RAB14/ACSL3/GOLGA5/DYNC1LI2/EXOC2/NBAS/EXOC1/VAPB/SEC23A/AP3D1/DYNC1LI1/VPS52/RAB6A/TMED7/GBF1/COPZ1/PREB/SCAMP3/VAMP3/COPG…	168
GOBP_MRNA_TRANSPORT	110/2881	151/43216	6.48345e-95	6.38823e-93	3.22253e-93	RANBP2/DHX9/THOC2/HNRNPA1/KHSRP/HNRNPA2B1/WDR33/CPSF1/NUP188/THOC1/AHCTF1/IGF2BP1/EIF4A3/SYMPK/NUP98/XPO1/NUP93/ZC3H11A/HNRNPA1L2/THOC5/CPSF2/IGF2BP3/MYO1C/NCBP1/SRSF1/NUP133/IGF2BP2/NUP155/POLDIP3/FIP1L1/TPR/DDX19A/ALYREF/SRSF6/DDX19B/DDX39B/U2AF2/UPF1/NSUN2/SRSF4/NUP160/DDX39A/FMR1/NUP107/SRSF7/CPSF3/SUPT6H/SRSF9/CDC40/NXF1/PABPN1/NUP153/NUP54/RBM15B/RAE1/MCM3AP/AKAP8L/THOC6/SRSF3/PCID2/NUP62/N…	110
GOBP_PROTEIN_DNA_COMPLEX_SUBUNIT_ORGANIZATION	145/2881	280/43216	1.07837e-93	1.04619e-91	5.27748e-92	PARP1/SMARCA5/SUPT16H/SMARCA4/ARID1A/H1-4/SMARCC2/H1-2/BPTF/UBTF/SMARCC1/H1-3/DDB1/H4C9/ATRX/MACROH2A2/RSF1/MACROH2A1/H1-5/POGZ/BAZ2A/HP1BP3/SMARCE1/SMARCD1/CHAF1A/MCM3/SRCAP/H2BC21/ARID2/H2BC13/CUL4B/SMARCD2/RUVBL1/HELLS/MIS18BP1/MCM5/H1-10/NPM1/MCM7/SPTY2D1/DMAP1/MCM6/GRWD1/H2AX/CENPC/SUPT6H/CAND1/ERCC3/RPA1/MCM4/SMARCB1/CENPV/PAF1/MCM3AP/MCM2/PSMC2/CENPF/CENPU/ERCC2/SART3/H1-0/RBBP4/CHAF1B/RPS…	145
GOBP_CELL_DIVISION	209/2881	600/43216	1.38655e-93	1.32478e-91	6.68285e-92	MYH9/NUMA1/DYNC1H1/SPTBN1/MYH10/TOP2A/SMC3/TOP1/SMC1A/CLTC/SON/HNRNPU/TPX2/SMC2/SMC4/PDS5A/CKAP5/TUBB/PDS5B/TUBA1A/AHCTF1/TUBA1C/KIFC1/KIF4A/PRPF40A/POGZ/RPS3/GOLGA2/ARHGEF2/KIF20B/CIT/KIF20A/KIF23/INCENP/SPECC1L/SMC5/KIF2C/GNL3/RUVBL1/RAD21/ANLN/LIG3/MAP4/YBX1/RCC1/HELLS/DOCK7/MIS18BP1/RACGAP1/ANXA11/NUSAP1/USP39/TPR/NCAPD3/KIF14/NCAPG2/CDC27/NSUN2/KIF2A/STAG2/CDCA8/EPB41L2/ANAPC7/RCC2/CDCA2/STA…	209
GOBP_PEPTIDYL_LYSINE_MODIFICATION	169/2881	391/43216	4.9632e-93	4.67134e-91	2.35645e-91	RANBP2/RIF1/BAZ1A/TRRAP/KMT2A/DNMT1/NUP188/RANGAP1/ATRX/NUP98/NUP93/RUVBL2/MACROH2A1/H1-5/NOC2L/TRIM28/SNW1/HCFC1/SRCAP/NSD2/SMC5/GNL3/RUVBL1/SIN3A/EP400/NUP133/NUP155/YEATS2/TPR/KDM1A/ACTL6A/GTF3C4/EHMT1/NUP160/DMAP1/NUP107/MECP2/SUPT6H/OGT/KAT7/CTR9/NSD1/SMARCB1/NUP153/NUP54/BRD7/SUZ12/RAE1/MCM3AP/BRD8/EHMT2/PHF14/NUP62/NUP205/GLYR1/WDR5/SENP3/MORF4L1/BRD4/NELFE/NSD3/HDAC2/RBBP5/ZMPSTE24/KAT2A/…	169
GOBP_CELL_CYCLE_PHASE_TRANSITION	215/2881	639/43216	6.14744e-93	5.70085e-91	2.87579e-91	PRKDC/DYNC1H1/TPX2/DDX3X/CKAP5/DDB1/TUBB/TUBA1A/EIF4G1/HSP90AA1/TUBB4B/CNOT1/MACROH2A1/IK/CEP131/TUBB4A/PLRG1/MCM3/CUL4B/SMC5/DNM2/RAD21/ANLN/SIN3A/RCC1/AKAP8/PCM1/MCM5/ATAD5/PPP1R12A/TPR/KIF14/MRE11/NPM1/MCM7/CDC27/UPF1/KHDRBS1/IQGAP3/NBN/ANAPC7/RCC2/MCM6/PPP2R1A/CDC73/MECP2/ERCC3/POLE/RPA1/MCM4/CUL3/RPL24/PLK1/TNKS1BP1/ANKRD17/MTA3/PAF1/BRD7/BUB3/AURKB/TUBG1/DCTN1/MCM2/PSMC2/AKAP8L/RPS6/CENPF/P…	215
GOBP_PROTEIN_LOCALIZATION_TO_ENDOPLASMIC_RETICULUM	107/2881	147/43216	2.75967e-92	2.5221e-90	1.27227e-90	HSPA5/RPL3/RPL7A/RPS3/SRP68/SRP72/RPS3A/RPL4/SRPRA/BCAP31/RPL10A/RPS11/RPS2/MIA3/SRP54/RPS9/RPS4X/RPL13/RPL23A/RPL12/RPS8/RPL7/RPLP0/RPL10/RPL5/RPL24/RPL8/SEC63/RPS10/VAPA/RTN4/RPS19/RPS6/RPS14/RPS15A/RPL6/RPL9/SRPRB/RPL18/RPL18A/RPL32/RPS17/RPS13/RPS27A/RPL17/RPL13A/RPL22/RPL30/RPL23/SPCS2/RPS16/RPL35A/RPS5/RPL34/RPS7/RPL21/RPL36A/RPLP2/RPL19/RPS18/RPS23/SEC61A1/RPS20/RPL27/RPL28/GBF1/RPS24/RPL2…	107
GOBP_POSITIVE_REGULATION_OF_CELLULAR_COMPONENT_ORGANIZATION	287/2881	1115/43216	3.37634e-92	3.0416e-90	1.53433e-90	NUMA1/DYNC1H1/RIF1/FLNA/MACF1/PARP1/HSPA5/NIPBL/XRCC5/DDX3X/PHIP/IQGAP1/HNRNPA1/SFPQ/KMT2A/VCP/HNRNPK/CKAP5/HNRNPA2B1/DNMT1/DDB1/RAD50/EIF4G1/HSP90AA1/CNOT1/TFRC/ATRX/RNF20/RUVBL2/MACROH2A1/H1-5/CCT8/CCT7/TASOR/RPS3/CUX1/DKC1/HNRNPD/TRIM28/SNW1/DBN1/EIF4G2/DHX36/CUL4B/SMC5/ANXA2/MYO1C/DNM2/ZMYND8/GNL3/CCT3/RAD21/ANLN/SIN3A/HSPA1A/RNF40/CCT2/AP2B1/CCT5/AKAP8/PHLDB2/NUSAP1/PPP1R10/CCT6A/TPR/PAXBP1/…	287
GOBP_CYTOSKELETON_ORGANIZATION	321/2881	1369/43216	7.85217e-92	6.97405e-90	3.51805e-90	MYH9/NUMA1/DYNC1H1/SPTAN1/SPTBN1/PLEC/MYH10/FLNA/MACF1/KRT2/SMC3/SMC1A/VIM/CLTC/KRT9/SON/NAT10/HNRNPU/TPX2/MPRIP/KRT5/PHIP/IQGAP1/FLNB/KRT14/VCP/ACTG1/CKAP5/HSP90B1/KRT16/RBM14/TUBB/TUBA1A/KRT6C/KRT6A/TUBB4B/TUBB2A/TUBB2B/ATRX/TUBA1C/KIFC1/ACTN1/KIF4A/PRPF40A/TASOR/RPS3/LIMA1/LMNA/KRT17/GOLGA2/ARHGEF2/TUBB3/CEP131/CIT/DBN1/TUBB4A/KIF20A/KIF23/INCENP/SPECC1L/MYO1C/KIF2C/ANLN/HSPA1A/ZMYM4/MAP4/RCC1…	321
GOBP_ESTABLISHMENT_OF_PROTEIN_LOCALIZATION_TO_ENDOPLASMIC_RETICULUM	95/2881	119/43216	7.6796e-89	6.72605e-87	3.39295e-87	HSPA5/RPL3/RPL7A/RPS3/SRP68/SRP72/RPS3A/RPL4/SRPRA/RPL10A/RPS11/RPS2/SRP54/RPS9/RPS4X/RPL13/RPL23A/RPL12/RPS8/RPL7/RPLP0/RPL10/RPL5/RPL24/RPL8/SEC63/RPS10/RPS19/RPS6/RPS14/RPS15A/RPL6/RPL9/SRPRB/RPL18/RPL18A/RPL32/RPS17/RPS13/RPS27A/RPL17/RPL13A/RPL22/RPL30/RPL23/SPCS2/RPS16/RPL35A/RPS5/RPL34/RPS7/RPL21/RPL36A/RPLP2/RPL19/RPS18/RPS23/SEC61A1/RPS20/RPL27/RPL28/RPS24/RPL26/UBA52/RPL27A/RPL15/RPS25/…	95
GOBP_PROTEIN_CONTAINING_COMPLEX_LOCALIZATION	140/2881	278/43216	2.5036e-88	2.1627e-86	1.09097e-86	RANBP2/HNRNPU/THOC2/SFPQ/HNRNPA2B1/WDR33/CPSF1/NUP188/THOC1/EIF4A3/SYMPK/NUP98/XPO1/NUP93/ZC3H11A/NOL6/THOC5/CEP131/DBN1/CPSF2/DNM2/AP2B1/NCBP1/SRSF1/NUP133/NUP155/PCM1/POLDIP3/TRIP11/FIP1L1/TPR/NPM1/DDX19A/ALYREF/SRSF6/DDX19B/DDX39B/U2AF2/UPF1/NSUN2/SRSF4/NUP160/DDX39A/RCC2/ATR/NUP107/SRSF7/CPSF3/SUPT6H/SRSF9/CDC40/NXF1/PABPN1/NUP153/NUP54/RBM15B/RAE1/MCM3AP/TERF2/RRS1/AKAP8L/THOC6/SRSF3/PCID2/A…	140
GOBP_PROTEIN_LOCALIZATION_TO_MEMBRANE	211/2881	655/43216	3.80688e-87	3.24408e-85	1.63647e-85	SPTBN1/FLNA/MACF1/CLTC/HSPA5/NSF/HSP90AA1/RPL3/RPL7A/RPS3/SRP68/SRP72/RPS3A/RPL4/SRPRA/MYO1C/ZMYND8/AP2B1/NUP155/JUP/KRT18/EHD1/RPL10A/RPS11/RPS2/SRP54/RPS9/RPS4X/RPL13/RPL23A/RPL12/RPS8/RPL7/EMC1/RPLP0/RPL10/RPL5/RPL24/EXOC4/RPL8/NUP54/SEC63/RPS10/RPS19/RPS6/ITGB2/RPS14/RPS15A/RPL6/RAB7A/RPL9/YWHAQ/AP2M1/RPL18/RPL18A/RPL32/RPS17/ACSL3/EZR/RPS13/RPS27A/RPL17/RPL13A/LRP1/RPL22/RPL30/TP53/RPL23/SEC…	211
GOBP_CHROMOSOME_SEGREGATION	151/2881	334/43216	1.33235e-86	1.12024e-84	5.65101e-85	MKI67/NUMA1/DYNC1H1/TOP2A/TOP2B/SMC3/TOP1/SMC1A/HNRNPU/NIPBL/DDX3X/SMC2/SFPQ/SMC4/PDS5A/PDS5B/ATRX/KIFC1/KIF4A/MACROH2A1/POGZ/RPS3/IK/KIF22/KIF23/INCENP/SMC5/KIF2C/RAD21/RCC1/KPNB1/AKAP8/CHAMP1/RACGAP1/NUSAP1/TPR/NCAPD3/KIF14/MRE11/NCAPG2/CDC27/STAG2/CDCA8/ANAPC7/RCC2/PPP2R1A/CDCA2/STAG1/CENPC/CUL3/PLK1/PRC1/BUB3/AURKB/TUBG1/RRS1/SRPK1/AKAP8L/CENPF/ERCC2/CSNK2A2/PCID2/NUP62/SMC6/FEN1/NCAPH2/CSNK2…	151
GOBP_REGULATION_OF_CELLULAR_CATABOLIC_PROCESS	240/2881	844/43216	1.64505e-86	1.36495e-84	6.8855e-85	DHX9/HNRNPM/VIM/HNRNPU/HNRNPR/SYNCRIP/KHSRP/VCP/SMARCC1/HSPA8/THRAP3/EIF4G1/HSP90AB1/HSP90AA1/RBM10/PABPC1/CNOT1/FXR1/IGF2BP1/HNRNPC/XPO1/FXR2/USP36/DKC1/HNRNPD/GOLGA2/ZC3H14/EEF1A1/EIF4G2/PABPC4/CCAR2/DHX36/IGF2BP3/ANXA2/ELAVL1/HSPA1A/RNF40/MOV10/IFI16/YBX1/ZC3HAV1/IGF2BP2/BCAP31/FUS/NPM1/HNRNPA0/UPF1/NSUN2/PTPN1/FMR1/SERBP1/SEC22B/YBX3/MYEF2/OGT/RPL5/PLK1/EXOC4/USP7/UFL1/PKP1/EXOSC2/EXOSC6/SNRN…	240
GOBP_NUCLEAR_TRANSCRIBED_MRNA_CATABOLIC_PROCESS_NONSENSE_MEDIATED_DECAY	93/2881	120/43216	9.19602e-85	7.53118e-83	3.79909e-83	EXOSC10/EIF4G1/PABPC1/EIF4A3/RPL3/RPL7A/RPS3/RPS3A/RPL4/HELZ2/NCBP1/RPL10A/RPS11/RPS2/UPF1/EIF3E/RPS9/RPS4X/RPL13/RPL23A/PPP2R1A/RPL12/RPS8/RPL7/RPLP0/RPL10/RPL5/RPL24/RPL8/RPS10/RPS19/RPS6/RPS14/RPS15A/RPL6/RPL9/RPL18/RPL18A/RPL32/RPS17/RPS13/RPS27A/RPL17/RPL13A/RPL22/NBAS/RPL30/RPL23/RPS16/RPL35A/RPS5/RPL34/RPS7/RPL21/RPL36A/RPLP2/RPL19/UPF3B/RPS18/RPS23/RPS20/RPL27/RPL28/RPS24/RBM8A/RPL26/UBA5…	93
GOBP_RNA_3_END_PROCESSING	104/2881	153/43216	1.05702e-84	8.5456e-83	4.31082e-83	THOC2/EXOSC10/WDR33/CPSF1/PABPC1/THOC1/INTS1/EIF4A3/SYMPK/RNF20/ZC3H11A/DKC1/THOC5/ZC3H14/CPSF2/DHX36/VIRMA/RNF40/RPRD2/NCBP1/SRSF1/POLDIP3/FIP1L1/CPSF6/ALYREF/CPSF7/SRSF6/FBL/DDX39B/U2AF2/INTS6/SRSF4/DDX39A/CDC73/SRSF7/CPSF3/SRSF9/CTR9/CSTF3/CDC40/PABPN1/PAF1/CSTF2T/LARP7/TOE1/EXOSC2/EXOSC6/PCF11/THOC6/SRSF3/NUDT21/INTS7/CSTF2/SNRPA/EXOSC3/CPSF4/SRSF5/INTS2/THOC7/EXOSC4/EXOSC9/NELFE/UPF3B/EXOSC7…	104
GOBP_COTRANSLATIONAL_PROTEIN_TARGETING_TO_MEMBRANE	87/2881	105/43216	3.4157e-84	2.72651e-82	1.37538e-82	RPL3/RPL7A/RPS3/SRP68/SRP72/RPS3A/RPL4/SRPRA/RPL10A/RPS11/RPS2/SRP54/RPS9/RPS4X/RPL13/RPL23A/RPL12/RPS8/RPL7/RPLP0/RPL10/RPL5/RPL24/RPL8/SEC63/RPS10/RPS19/RPS6/RPS14/RPS15A/RPL6/RPL9/RPL18/RPL18A/RPL32/RPS17/RPS13/RPS27A/RPL17/RPL13A/RPL22/RPL30/RPL23/RPS16/RPL35A/RPS5/RPL34/RPS7/RPL21/RPL36A/RPLP2/RPL19/RPS18/RPS23/SEC61A1/RPS20/RPL27/RPL28/RPS24/RPL26/UBA52/RPL27A/RPL15/RPS25/RPL31/RPL11/RPL36/…	87
GOBP_MRNA_EXPORT_FROM_NUCLEUS	90/2881	113/43216	4.83451e-84	3.8108e-82	1.92235e-82	RANBP2/THOC2/HNRNPA2B1/WDR33/CPSF1/NUP188/THOC1/EIF4A3/SYMPK/NUP98/NUP93/ZC3H11A/THOC5/CPSF2/NCBP1/SRSF1/NUP133/NUP155/POLDIP3/FIP1L1/TPR/DDX19A/ALYREF/SRSF6/DDX19B/DDX39B/U2AF2/UPF1/NSUN2/SRSF4/NUP160/DDX39A/NUP107/SRSF7/CPSF3/SUPT6H/SRSF9/CDC40/NXF1/PABPN1/NUP153/NUP54/RBM15B/RAE1/MCM3AP/AKAP8L/THOC6/SRSF3/PCID2/NUP62/NUP205/CPSF4/SRSF5/THOC7/NUP85/UPF3B/NUP58/CHTOP/RBM8A/SRSF2/FYTTD1/RNPS1/YTH…	90
GOBP_APOPTOTIC_PROCESS	373/2881	1930/43216	3.03421e-81	2.36219e-79	1.1916e-79	PRKDC/FLNA/TOP2A/PARP1/IGF2R/ADAR/ACIN1/DIDO1/MYBBP1A/SON/HSPA5/RRP1B/DDX5/TPX2/DDX3X/PHIP/SFPQ/RSL1D1/KMT2A/VCP/HNRNPK/TRIO/HSP90B1/DNMT1/BCLAF1/NONO/HSP90AB1/HSP90AA1/RBM10/THOC1/FXR1/TFRC/ACTN1/PDIA3/SLTM/USP36/RPS3/P4HB/RBM25/NOC2L/ARHGEF2/CCAR1/DDX42/ACTN4/RPS3A/CIT/SNW1/HYOU1/PUF60/CCAR2/ERC1/MSH2/DNM2/RAD21/SIN3A/HSPA1A/IFI16/MSH6/DDX47/KPNB1/MYO18A/KRT8/DDX41/RRP8/PPP1R10/UBAP2/BCAP31/KRT…	373
GOBP_PROTEIN_TARGETING	166/2881	436/43216	3.90301e-81	3.00151e-79	1.51411e-79	HSPA5/HSPA8/HSP90AA1/RPL3/RPL7A/USP36/RPS3/SRP68/SRP72/RPS3A/RPL4/HSD17B4/SRPRA/MYO1C/BCAP31/RPL10A/RPS11/RPS2/SRP54/RPS9/RPS4X/RPL13/RPL23A/RPL12/RPS8/AGPS/LMAN1/HSPD1/RPL7/RPLP0/RPL10/RPL5/RPL24/EXOC4/RPL8/NUP54/SEC63/RPS10/RPS19/RPS6/NUCB1/ITGB2/RPS14/RPS15A/RPL6/RAB7A/RPL9/CSNK2A2/SRPRB/YWHAQ/RPL18/RPL18A/RPL32/RPS17/RPS13/RPS27A/RPL17/RPL13A/CAT/RPL22/RPL30/RPL23/SPCS2/RPS16/AP3D1/RPL35A/RPS…	166
GOBP_EXOCYTOSIS	238/2881	886/43216	2.90916e-80	2.21026e-78	1.11496e-78	MYH9/DYNC1H1/SPTAN1/FLNA/KRT1/IGF2R/XRCC6/XRCC5/DDX3X/IQGAP1/CKAP4/VCP/HSPA8/NSF/TUBB/HSP90AB1/HSP90AA1/TUBB4B/ATP2A2/ILF2/ACTN1/COPB1/CCT8/ACTN4/EEF1A1/PKM/EEF2/ANXA2/HSPA1A/CCT2/KPNB1/TLN1/JUP/DNAJC13/MIA3/FMR1/CAND1/EXOC4/ACLY/PKP1/NAPA/FN1/CYFIP1/TMED10/VAPA/HBB/PSMC2/ITGB2/CYB5R3/RAB7A/AP2A2/FAF2/RAB5C/SEPTIN2/DSG1/PGRMC1/RAB14/PFKL/HMOX2/DDOST/CAT/EXOC2/EXOC1/FLG2/CDK13/DYNC1LI1/RAB11B/VPS4…	238
GOBP_REGULATION_OF_DNA_METABOLIC_PROCESS	148/2881	352/43216	1.78407e-79	1.33933e-77	6.75622e-78	PRKDC/RIF1/DHX9/PARP1/YLPM1/NAT10/HNRNPU/XRCC5/HNRNPA1/TRIP12/EXOSC10/H1-4/H1-2/SMCHD1/KMT2A/H1-3/TP53BP1/HNRNPA2B1/RAD50/HSP90AB1/HSP90AA1/THOC1/TFRC/ATRX/HNRNPC/TFIP11/H1-5/CCT8/CCT7/RPS3/DKC1/HNRNPD/TRIM28/ARID2/NSD2/DHX36/NVL/MSH2/GNL3/CCT3/CCT2/MSH6/CCT5/PPP1R10/RFC2/CCT6A/H1-10/MRE11/FUS/NPM1/KDM1A/ALYREF/CCT4/DDX39B/UPF1/TCP1/NBN/ATR/MPHOSPH8/MECP2/H2AX/SUPT6H/KAT7/RFC5/USP7/RFC3/DEK/AURKB…	148
GOBP_ESTABLISHMENT_OF_PROTEIN_LOCALIZATION_TO_MEMBRANE	147/2881	348/43216	2.79403e-79	2.07284e-77	1.04564e-77	SPTBN1/MACF1/HSPA5/NSF/HSP90AA1/RPL3/RPL7A/RPS3/SRP68/SRP72/RPS3A/RPL4/SRPRA/MYO1C/KRT18/RPL10A/RPS11/RPS2/SRP54/RPS9/RPS4X/RPL13/RPL23A/RPL12/RPS8/RPL7/EMC1/RPLP0/RPL10/RPL5/RPL24/EXOC4/RPL8/SEC63/RPS10/RPS19/RPS6/ITGB2/RPS14/RPS15A/RPL6/RAB7A/RPL9/YWHAQ/RPL18/RPL18A/RPL32/RPS17/ACSL3/RPS13/RPS27A/RPL17/RPL13A/RPL22/RPL30/TP53/RPL23/RPS16/RAB11B/RPL35A/RPS5/RPL34/YWHAE/RPS7/RPL21/RPL36A/YWHAZ/RP…	147
GOBP_ORGANELLE_ASSEMBLY	232/2881	859/43216	1.00509e-78	7.36991e-77	3.71774e-77	PRKDC/NUMA1/DYNC1H1/MDN1/FLNA/SMC3/SMC1A/HNRNPU/PRRC2C/TPX2/XRCC5/DDX3X/NOP2/CKAP5/RBM14/TUBB/TUBA1A/HSP90AA1/TUBB4B/CNOT1/KIFC1/KIF4A/RPL3/POGZ/TASOR/RPS3/GOLGA2/CEP131/ATXN2L/TUBB4A/KIF23/INCENP/DHX37/DNM2/ANLN/HSPA1A/DHX30/MAP4/RCC1/KPNB1/RACGAP1/KRT8/PCM1/TRIP11/TPR/EHD1/NPM1/PWP2/KIF2A/STAG2/RPL23A/PPP2R1A/SEC22B/STAG1/CENPC/RPLP0/RPL10/RPL5/RPL24/PLK1/PRC1/DDX6/AURKB/TUBG1/RAB1A/DCTN1/RPS10…	232
GOBP_CHROMATIN_REMODELING	115/2881	208/43216	1.01944e-78	7.38916e-77	3.72745e-77	SMARCA5/BAZ1B/SMARCA4/ARID1A/TOP1/CHD4/SMARCA1/BAZ1A/PBRM1/SMARCC2/SMCHD1/BPTF/SMARCC1/ARID1B/DNMT1/H4C9/ATRX/HNRNPC/RSF1/RUVBL2/TASOR/BAZ2A/SMARCE1/TRIM28/HCFC1/SMARCD1/MTA2/SRCAP/SMARCD2/RUVBL1/SMARCA2/HELLS/MIS18BP1/RRP8/TPR/NPM1/ACTL6A/SPTY2D1/CHD8/DMAP1/MPHOSPH8/CENPC/SMARCB1/PHF2/CENPV/CHD3/GATAD2B/CBX3/PPHLN1/KDM5A/CENPU/HMGA2/RBBP4/HDAC2/H3-3A/KAT2A/HDAC1/HMGA1/RBBP7/MORC2/TAF6L/CENPQ/SMA…	115
GOBP_PROTEIN_MODIFICATION_BY_SMALL_PROTEIN_CONJUGATION	246/2881	957/43216	1.09933e-78	7.87766e-77	3.97388e-77	PRKDC/RANBP2/HSPA5/DDX3X/LMO7/TRIP12/VCP/DDB1/UHRF1/HSP90AB1/HSP90AA1/NUP188/RANGAP1/NUP98/GTPBP4/RNF20/NUP93/RPS3/GOLGA2/TRIM28/H2BC13/CUL4B/GNL3/HSPA1A/RNF40/MED12/PRPF19/RBBP6/NUP133/NUP155/TPR/MTA1/KDM1A/RPS2/CDC27/U2AF2/NUP160/ANAPC7/CDC73/NUP107/OGT/CAND1/CTR9/RPL5/CUL3/PLK1/USP7/NUP153/NUP54/UFL1/PAF1/RAE1/RAB1A/PSMC2/DNAJA1/FBXO28/NUP62/NUP205/RAD18/RPS27A/HLTF/CBX8/BAG2/RNF2/CUL4A/PML/RP…	246
GOBP_REGULATION_OF_MITOTIC_CELL_CYCLE	192/2881	604/43216	3.67063e-78	2.60078e-76	1.31196e-76	PRKDC/MKI67/DYNC1H1/MDC1/HNRNPU/TPX2/DDX3X/PHIP/IQGAP1/CKAP5/DDB1/TUBB/TUBA1A/EIF4G1/HSP90AA1/TUBB4B/CNOT1/IK/KIF20B/CEP131/TUBB4A/PLRG1/MSH2/RAD21/ANLN/SIN3A/RCC1/PCM1/NUSAP1/PPP1R10/TPR/KIF14/MRE11/CDC27/NBN/ANAPC7/RCC2/PPP2R1A/CDC73/MECP2/ERCC3/AATF/CUL3/PLK1/TNKS1BP1/ANKRD17/MTA3/BRD7/BUB3/AURKB/TUBG1/DCTN1/CDK11B/PSMC2/CENPF/BLM/AKAP9/ERCC2/DYNC1I2/PCID2/NUP62/HMGA2/CDK1/INTS13/INTS3/AURKA/S…	192
GOBP_REGULATION_OF_MRNA_PROCESSING	95/2881	139/43216	8.24178e-78	5.77474e-76	2.91306e-76	DHX9/NCL/DDX17/SON/HNRNPU/DDX5/SAFB/SAFB2/HNRNPA1/HNRNPL/HNRNPK/HSPA8/HNRNPA2B1/THRAP3/RBM10/FXR1/RBM15/RBMX/NUP98/FXR2/RNF20/SLTM/PTBP1/RBM25/ZC3H14/RBMXL1/SNW1/PUF60/DHX36/VIRMA/RNF40/PRPF19/SMU1/NCBP1/WTAP/RBM5/CPSF6/CPSF7/SRSF6/U2AF2/SFSWAP/KHDRBS1/SRSF4/FMR1/RBM39/CWC22/CDC73/SRSF7/SUPT6H/SRSF9/SRSF10/CTR9/PABPN1/PAF1/RBM15B/LARP7/SNRNP70/CDK11B/SRPK1/SRSF3/NUDT21/SNRPA/CPSF4/CELF1/TRA2B/NEL…	95
GOBP_REGULATION_OF_RESPONSE_TO_STRESS	301/2881	1410/43216	1.5143e-75	1.04936e-73	5.29347e-74	PRKDC/RANBP2/RIF1/FLNA/DHX9/PARP1/KRT1/ADAR/HSPA5/DDX5/XRCC6/XRCC5/TRIP12/SFPQ/SMCHD1/RSL1D1/HNRNPK/HSPA8/ACTG1/TP53BP1/RBM14/BCLAF1/EIF4G1/NONO/MATR3/HSP90AB1/HSP90AA1/NUP188/THOC1/FXR1/MYLK/NUP98/FXR2/NUP93/TFIP11/MACROH2A1/RPS3/P4HB/LMNA/THOC5/ARHGEF2/TRIM28/HYOU1/ARID2/CCAR2/NSD2/SIN3A/HSPA1A/LYAR/IFI16/YBX1/NUP133/NUP155/PHLDB2/PPP1R10/BCAP31/TPR/FUS/NPM1/KDM1A/SRSF6/DDX39B/PTPN1/NUP160/FMR1…	301
GOBP_REGULATION_OF_RNA_SPLICING	94/2881	144/43216	4.10719e-74	2.81521e-72	1.42013e-72	AHNAK/NCL/DDX17/SON/HNRNPU/RRP1B/DDX5/POLR2A/HNRNPA1/HNRNPL/HNRNPK/HSPA8/HNRNPA2B1/THRAP3/HNRNPH1/RBM10/FXR1/RBM15/RBMX/NUP98/FXR2/PTBP1/HNRNPH3/RBM25/RBMXL1/SNW1/PUF60/HSPA1A/HNRNPH2/PRPF19/SMU1/RBM12B/NCBP1/WTAP/RBM5/FUS/SRSF6/U2AF2/ZNF326/SFSWAP/KHDRBS1/SRSF4/FMR1/RBM22/RBM39/CWC22/SRSF7/SRSF9/SRSF10/CDK12/RBM15B/LARP7/SNRNP70/HNRNPF/SRPK1/SRSF3/SRSF5/CELF1/RPS13/TRA2B/PTBP3/AKAP17A/NSRP1/DAZA…	94
GOBP_DNA_REPLICATION	127/2881	280/43216	3.75872e-73	2.54866e-71	1.28567e-71	DHX9/DDX21/SUPT16H/SMC3/TOP1/BAZ1A/DDX23/PDS5A/RFC1/RAD50/THOC1/ATRX/SSRP1/GTPBP4/NOC3L/CHAF1A/MCM3/SIN3A/LIG3/RBBP6/MCM5/ATAD5/RFC2/MRE11/MCM7/ALYREF/UPF1/NBN/ATR/MCM6/PPP2R1A/GRWD1/POLE/RPA1/KAT7/RFC5/MCM4/ANKRD17/WIZ/RFC3/RECQL/RFC4/TTF1/TERF2/MCM2/LRWD1/BLM/EHMT2/BOD1L1/WDR18/CDK1/FEN1/RBBP4/WRN/CHAF1B/MSH3/PURA/RECQL5/SLFN11/ORC2/TP53/ZMPSTE24/ORC1/TOP3A/RRM1/SRPK2/WAPL/HMGA1/ZNF830/TONSL/RB…	127
GOBP_REGULATION_OF_CELL_CYCLE_PHASE_TRANSITION	164/2881	477/43216	1.83236e-72	1.22924e-70	6.20089e-71	PRKDC/DYNC1H1/TPX2/DDX3X/CKAP5/DDB1/TUBB/TUBA1A/EIF4G1/HSP90AA1/TUBB4B/CNOT1/MACROH2A1/IK/CEP131/TUBB4A/PLRG1/RAD21/ANLN/SIN3A/PCM1/ATAD5/TPR/KIF14/MRE11/NPM1/CDC27/NBN/ANAPC7/RCC2/PPP2R1A/CDC73/MECP2/ERCC3/CUL3/PLK1/TNKS1BP1/ANKRD17/MTA3/PAF1/BRD7/BUB3/AURKB/TUBG1/DCTN1/PSMC2/CENPF/BLM/AKAP9/ERCC2/DYNC1I2/PCID2/HMGA2/CDK1/INTS3/AURKA/SLFN11/BRD4/CUL4A/PML/PCNT/TP53/DYNC1LI1/ORC1/CLASP1/YWHAE/TMO…	164
GOBP_REGULATION_OF_PROTEIN_MODIFICATION_PROCESS	320/2881	1624/43216	1.98854e-71	1.31997e-69	6.65858e-70	PRKDC/RIF1/GCN1/ADAR/HSPA5/NIPBL/TPX2/XRCC6/XRCC5/DDX3X/PHIP/IQGAP1/TRIP12/KMT2A/VCP/HSP90B1/DNMT1/RAD50/EIF4G1/HSP90AB1/HSP90AA1/FXR1/TFRC/SYMPK/ATRX/GTPBP4/FXR2/RNF20/RUVBL2/MACROH2A1/H1-5/IPO5/RPS3/PTBP1/GOLGA2/NOC2L/ARHGEF2/CIT/SNW1/INCENP/CCAR2/GNL3/SIN3A/HSPA1A/RNF40/DOCK7/AKAP8/PPP1R10/PPP1R12A/MTA1/PAXBP1/KIF14/MRE11/NPM1/KDM1A/NCAPG2/RPS2/U2AF2/PTPN1/IQGAP3/NBN/FMR1/PPP2R1A/CDCA2/MECP2/S…	320
GOBP_POSITIVE_REGULATION_OF_PROTEIN_METABOLIC_PROCESS	308/2881	1528/43216	4.28026e-71	2.81159e-69	1.4183e-69	PRKDC/MYH9/RIF1/DHX9/VIM/NAT10/HSPA5/NIPBL/TPX2/XRCC6/XRCC5/DDX3X/IQGAP1/KMT2A/VCP/DNMT1/DDB1/NSF/RAD50/EIF4G1/UHRF1/HSP90AB1/HSP90AA1/PABPC1/FXR1/TFRC/EIF4A3/SYMPK/FXR2/RNF20/RUVBL2/H1-5/RPS3/PTBP1/HNRNPD/KRT17/GOLGA2/ARHGEF2/SNW1/PKM/INCENP/EIF4G2/DHX36/EEF2/ELAVL1/GNL3/HSPA1A/RNF40/IFI16/DOCK7/AKAP8/POLDIP3/BCAP31/PPP1R12A/MTA1/PAXBP1/KIF14/UACA/MRE11/NPM1/KDM1A/NCAPG2/RPS2/DDX39B/EIF3E/PTPN1/…	308
GOBP_REGULATION_OF_CELLULAR_LOCALIZATION	214/2881	810/43216	1.08796e-70	7.07288e-69	3.5679e-69	NUMA1/DYNC1H1/SPTBN1/FLNA/DHX9/PARP1/CLTC/POLR1A/HNRNPU/NIPBL/IQGAP1/VCP/HSP90AB1/HSP90AA1/TFRC/RANGAP1/NOLC1/MACROH2A1/CCT8/CCT7/USP36/IPO5/DKC1/KIF20B/TRIM28/CEP131/DHX36/NVL/ANXA2/MYO1C/ZMYND8/GNL3/CCT3/SIN3A/CCT2/AP2B1/CCT5/PCM1/JUP/BCAP31/PPP1R12A/CCT6A/TPR/EHD1/CPSF6/DNAJC13/KDM1A/CCT4/NSUN2/TCP1/PTPN1/KHDRBS1/EPB41L2/DMAP1/RBM22/SUPT6H/LMAN1/KAT7/PLK1/USP7/NUP153/NUP54/LARP7/AURKB/RTN4/DNA…	214
GOBP_MRNA_3_END_PROCESSING	77/2881	99/43216	1.40671e-70	9.05174e-69	4.56614e-69	THOC2/WDR33/CPSF1/PABPC1/THOC1/EIF4A3/SYMPK/RNF20/ZC3H11A/THOC5/ZC3H14/CPSF2/DHX36/VIRMA/RNF40/RPRD2/NCBP1/SRSF1/POLDIP3/FIP1L1/CPSF6/ALYREF/CPSF7/SRSF6/DDX39B/U2AF2/SRSF4/DDX39A/CDC73/SRSF7/CPSF3/SRSF9/CTR9/CSTF3/CDC40/PABPN1/PAF1/CSTF2T/PCF11/THOC6/SRSF3/NUDT21/CSTF2/SNRPA/CPSF4/SRSF5/THOC7/NELFE/UPF3B/SCAF8/CHTOP/RBM8A/SRSF2/RNPS1/CSTF1/U2AF1/NCBP2/TENT4B/MAGOH/BARD1/SRRM1/THOC3/CDK9/SUPT5H/LE…	77
GOBP_RESPONSE_TO_ABIOTIC_STIMULUS	268/2881	1216/43216	3.43376e-70	2.1872e-68	1.10333e-68	PRKDC/RANBP2/PARP1/SMC1A/HSPA5/NIPBL/XRCC6/XRCC5/DDX3X/KRT14/VCP/HSPA8/TP53BP1/HSP90B1/DDB1/PSIP1/HSP90AB1/HSP90AA1/NUP188/ATP2A2/MYLK/NUP98/NOLC1/NUP93/RUVBL2/P4HB/LMNA/HNRNPD/HP1BP3/NOC2L/ARHGEF2/ACTN4/ATP1A1/HYOU1/PKM/CCAR2/DHX36/CUL4B/MSH2/DNM2/HSPA1A/IFI16/MSH6/NUP133/KRT8/NUP155/JUP/TPR/MTA1/NPM1/KDM1A/STRBP/NUP160/FMR1/ATR/YBX3/NUP107/MECP2/H2AX/HSPD1/ERCC3/RPA1/TNKS1BP1/NUP153/NUP54/RAE1/…	268
GOBP_MEMBRANE_ORGANIZATION	231/2881	947/43216	3.84593e-69	2.42524e-67	1.22341e-67	MYH9/SPTBN1/IGF2R/CLTC/HSPA8/ACTG1/NSF/HSP90AA1/TFRC/ATP2A2/NUP93/MYOF/LMNA/GOLGA2/KIF20A/USO1/ANXA2/DNM2/ZMYND8/HSPA1A/AP2B1/MYO18A/NUP155/AP2A1/MIA3/ATP5F1A/PPP2R1A/SEC22B/TGOLN2/CNP/LMAN1/EMC1/CUL3/PLK1/NAPA/AURKB/RAB1A/ATP5F1B/DCTN1/TMED10/VAPA/ANXA7/RAB1B/RTN4/AKAP8L/IGKC/ITGB2/HK2/RAB7A/VRK1/OSBPL8/AP2A2/CDK1/YWHAQ/AP2M1/IGHG1/DNM1/CALR/RPS27A/VAPB/TMEM43/CORO1C/TP53/SEC23A/AP3D1/ZMPSTE24/V…	231
GOBP_SECRETION	296/2881	1459/43216	6.34594e-69	3.96213e-67	1.99869e-67	MYH9/DYNC1H1/SPTAN1/MYH10/FLNA/KRT1/IGF2R/XRCC6/XRCC5/DDX3X/IQGAP1/CKAP4/COPA/VCP/HSPA8/NSF/TUBB/HSP90AB1/HSP90AA1/TUBB4B/ATP2A2/ILF2/ACTN1/COPB1/CCT8/ACTN4/COPG1/EEF1A1/PKM/CANX/EEF2/ANXA2/HSPA1A/CCT2/PDIA4/KPNB1/TLN1/MYO18A/JUP/CAD/DNAJC13/MIA3/FMR1/CAND1/EXOC4/ACLY/PKP1/NAPA/RAB1A/FN1/CYFIP1/TMED10/VAPA/HBB/PSMC2/ITGB2/HK2/CYB5R3/RAB7A/AP2A2/FAF2/RAB5C/SEPTIN2/DSG1/PGRMC1/RAB14/ACSL3/EZR/PFKL/…	296
GOBP_NEGATIVE_REGULATION_OF_TRANSCRIPTION_BY_RNA_POLYMERASE_II	220/2881	872/43216	1.08578e-68	6.71267e-67	3.3862e-67	RIF1/PARP1/SMARCA4/HNRNPU/DDX5/NIPBL/SFPQ/BPTF/SPEN/HNRNPA2B1/RFC1/DNMT1/UHRF1/RBM10/CNOT1/ATRX/MACROH2A2/MACROH2A1/H1-5/CUX1/NOC2L/TRIM28/SNW1/HCFC1/MTA2/NSD2/SIN3A/HSPA1A/LYAR/GATAD2A/SMARCA2/IFI16/YEATS2/NCOA5/TPR/MTA1/KDM1A/EHMT1/KHDRBS1/CHD8/DMAP1/YBX3/CDC73/MECP2/CTR9/RPL10/CUL3/NSD1/PLK1/MTA3/SCAF4/CHD3/PAF1/GATAD2B/LARP7/AURKB/CBX5/DPF2/RPS14/EHMT2/MTDH/RBPJ/HMGA2/H1-0/TBL1XR1/EZR/CALR/RP…	220
GOBP_REGULATION_OF_CELLULAR_RESPONSE_TO_STRESS	194/2881	698/43216	4.99098e-68	3.05564e-66	1.54141e-66	PRKDC/RANBP2/RIF1/FLNA/DHX9/PARP1/HSPA5/DDX5/TRIP12/SFPQ/SMCHD1/RSL1D1/HNRNPK/HSPA8/TP53BP1/BCLAF1/EIF4G1/NONO/HSP90AB1/HSP90AA1/NUP188/THOC1/FXR1/NUP98/FXR2/NUP93/TFIP11/RPS3/P4HB/THOC5/ARHGEF2/TRIM28/HYOU1/ARID2/CCAR2/NSD2/HSPA1A/YBX1/NUP133/NUP155/PPP1R10/BCAP31/TPR/FUS/NPM1/KDM1A/DDX39B/PTPN1/NUP160/FMR1/ATR/YBX3/NUP107/H2AX/RPA1/KAT7/NUP153/NUP54/UFL1/DEK/RAE1/EIF2AK2/TERF2/DNAJA1/CGAS/NUP62…	194
GOBP_NUCLEAR_CHROMOSOME_SEGREGATION	120/2881	271/43216	1.07775e-67	6.53491e-66	3.29653e-66	NUMA1/DYNC1H1/TOP2A/TOP2B/SMC3/SMC1A/HNRNPU/NIPBL/SMC2/SFPQ/SMC4/PDS5A/PDS5B/ATRX/KIFC1/KIF4A/MACROH2A1/POGZ/IK/KIF22/KIF23/INCENP/SMC5/KIF2C/RAD21/KPNB1/AKAP8/CHAMP1/RACGAP1/NUSAP1/TPR/NCAPD3/KIF14/MRE11/NCAPG2/CDC27/STAG2/CDCA8/ANAPC7/RCC2/STAG1/CENPC/CUL3/PLK1/PRC1/BUB3/AURKB/TUBG1/RRS1/AKAP8L/CENPF/PCID2/NUP62/FEN1/NCAPH2/DYNC1LI1/NCAPD2/PINX1/KIF18B/ECT2/SGO2/WAPL/CDC16/CTCF/ATM/BAG6/CENPQ/Z…	120
GOBP_DNA_PACKAGING	113/2881	239/43216	1.2588e-67	7.55998e-66	3.81362e-66	TOP2A/SMARCA5/ACIN1/SMC2/H1-4/H1-2/SMCHD1/SMC4/H1-3/DNMT1/H4C9/ATRX/MACROH2A2/RSF1/MACROH2A1/H1-5/TASOR/BAZ2A/HP1BP3/NOC2L/TRIM28/CHAF1A/INCENP/H2BC21/H2BC13/SMC5/RUVBL1/HELLS/AKAP8/MIS18BP1/NUSAP1/RRP8/H1-10/TPR/NCAPD3/NPM1/NCAPG2/SPTY2D1/GRWD1/MPHOSPH8/H2AX/CENPC/PHF2/CENPV/PAF1/PPHLN1/MCM2/SRPK1/AKAP8L/CENPU/SART3/HMGA2/H1-0/NCAPH2/RBBP4/CHAF1B/H3-4/TP53/H3-3A/NCAPD2/HDAC1/WAPL/HMGA1/CTCF/RBBP…	113
GOBP_POSITIVE_REGULATION_OF_GENE_EXPRESSION	245/2881	1069/43216	1.3046e-67	7.76114e-66	3.91509e-66	PRKDC/MYH9/SPTBN1/RIF1/DHX9/DDX21/SMARCA5/SF3B1/BAZ1B/ARID1A/NCL/ADAR/VIM/MYBBP1A/NAT10/ATAD2/POLR1A/HNRNPU/DDX5/XRCC6/POLR2A/XRCC5/DDX3X/H1-4/H1-2/SYNCRIP/HSPA8/H1-3/ACTG1/TP53BP1/ARID1B/DNMT1/THRAP3/EIF4G1/HSP90AA1/RBM10/PABPC1/FXR1/TFRC/IGF2BP1/RBMX/EIF4A3/NUP98/HNRNPC/FXR2/FUBP3/MACROH2A1/H1-5/RPS3/HNRNPD/KRT17/ARHGEF2/RBMXL1/SNW1/HCFC1/SMARCD1/PKM/ACTG2/EIF4G2/NSD2/DHX36/EEF2/MSH2/ELAVL1/MYO…	245
GOBP_RESPONSE_TO_ENDOGENOUS_STIMULUS	313/2881	1622/43216	1.37907e-67	8.12748e-66	4.0999e-66	PRKDC/NUMA1/FLNA/PARP1/SMARCA4/HNRNPM/ARID1A/CDC5L/SMC1A/DDX17/VIM/HNRNPU/HSPA5/DDX5/SAFB/POLR2A/PHIP/SAFB2/IQGAP1/HNRNPA1/BPTF/SMARCC1/ARID1B/HSP90B1/RBM14/POLR2B/HNRNPH1/HSP90AB1/CNOT1/RANGAP1/EIF4A3/DDX54/IPO5/PTBP1/HNRNPD/ARHGEF2/ATP1A1/SNW1/EEF1A1/PELP1/USO1/PKM/GLG1/EEF2/MYO1C/DNM2/SIN3A/HSPA1A/RNF40/NCBP1/AKAP8/JUP/CAD/NCOA5/TPR/ZNF106/EHD1/KDM1A/MCM7/SRSF6/ACACA/MIA3/PTPN1/SRSF4/OGT/EPRS1…	313
GOBP_ORGANELLE_FISSION	159/2881	481/43216	1.73864e-67	1.01517e-65	5.12103e-66	MKI67/NUMA1/FLNA/TOP2A/TOP2B/SMC3/SMC1A/HNRNPU/NIPBL/TPX2/PHIP/SMC2/SMC4/PDS5A/RAD50/PDS5B/ATRX/KIFC1/KIF4A/MACROH2A1/POGZ/TASOR/IK/LMNA/GOLGA2/KIF20B/KIF22/KIF23/INCENP/SMC5/DNM2/KIF2C/RAD21/ANLN/HSPA1A/RCC1/KPNB1/AKAP8/CHAMP1/RACGAP1/NUSAP1/TPR/NCAPD3/KIF14/MRE11/NCAPG2/CDC27/KIF2A/STAG2/CDCA8/ANAPC7/PPP2R1A/STAG1/CENPC/CUL3/RPL24/PLK1/PRC1/BUB3/AURKB/TUBG1/RRS1/AKAP8L/CENPF/VRK1/PCID2/NUP62/CD…	159
GOBP_POSITIVE_REGULATION_OF_ORGANELLE_ORGANIZATION	175/2881	580/43216	2.41926e-67	1.39962e-65	7.06036e-66	NUMA1/DYNC1H1/RIF1/FLNA/NIPBL/XRCC5/PHIP/HNRNPA1/SFPQ/KMT2A/CKAP5/HNRNPA2B1/DNMT1/RAD50/CNOT1/ATRX/RNF20/RUVBL2/MACROH2A1/H1-5/CCT8/CCT7/TASOR/RPS3/DKC1/HNRNPD/TRIM28/SNW1/DHX36/SMC5/ANXA2/MYO1C/GNL3/CCT3/RAD21/SIN3A/HSPA1A/RNF40/CCT2/CCT5/AKAP8/NUSAP1/PPP1R10/CCT6A/TPR/PAXBP1/MRE11/KDM1A/CCT4/CDC27/TCP1/NBN/FMR1/ANAPC7/ATR/MPHOSPH8/MECP2/OGT/LMAN1/KAT7/CTR9/CUL3/SMARCB1/PAF1/BRD7/AURKB/DCTN1/CYF…	175
GOBP_PROTEIN_CATABOLIC_PROCESS	226/2881	944/43216	5.04765e-66	2.89368e-64	1.45971e-64	FLNA/SF3B3/CLTC/HSPA5/TRIP12/VCP/SMARCC1/HSPA8/HSP90B1/DDB1/NSF/UHRF1/HSP90AB1/HSP90AA1/XPO1/RNF20/USP36/EEF1A1/CCAR2/CUL4B/ANXA2/HSPA1A/RNF40/PRPF19/AP2B1/RBBP6/BCAP31/MTA1/AP2A1/KIF14/CDC27/FMR1/ANAPC7/SEC22B/OGT/PCBP2/RPL5/CUL3/PLK1/USP7/UFL1/UGGT1/BUB3/AURKB/SNRNP70/PSMC2/CCDC47/RAB7A/ERLIN2/CSNK2A2/AP2A2/FAF2/CDK1/CSNK2A1/AP2M1/TBL1XR1/EZR/RPS27A/AURKA/RAD23B/LRP1/BAG2/USP10/ERLIN1/CUL4A/PML…	226
GOBP_NEGATIVE_REGULATION_OF_CELL_CYCLE	180/2881	623/43216	5.39639e-66	3.06573e-64	1.54651e-64	PRKDC/MDC1/CDC5L/MYBBP1A/TP53BP1/RBM14/HSP90AB1/CNOT1/THOC1/ATRX/MACROH2A1/IPO5/IK/THOC5/KIF20B/MGA/EIF4G2/CCAR2/MSH2/RAD21/PRPF19/RRP8/PPP1R10/TPR/MRE11/NPM1/DDX39B/EHMT1/NSUN2/NBN/ATR/CDC73/H2AX/PLK1/TNKS1BP1/BRD7/SUZ12/BUB3/AURKB/CBX3/CBX5/TERF2/PSMC2/CENPF/BLM/EHMT2/INTS7/PCID2/HMGA2/CDK1/RBBP4/CALR/INTS3/AURKA/SLFN11/RNF2/CUL4A/PML/TP53/RPL23/DYNC1LI1/ORC1/KAT2A/MTOR/PINX1/SYF2/IPO7/TAF6/WAP…	180
GOBP_PROTEIN_TARGETING_TO_MEMBRANE	104/2881	206/43216	5.64465e-66	3.17814e-64	1.60321e-64	HSPA5/RPL3/RPL7A/RPS3/SRP68/SRP72/RPS3A/RPL4/SRPRA/MYO1C/RPL10A/RPS11/RPS2/SRP54/RPS9/RPS4X/RPL13/RPL23A/RPL12/RPS8/RPL7/RPLP0/RPL10/RPL5/RPL24/EXOC4/RPL8/SEC63/RPS10/RPS19/RPS6/ITGB2/RPS14/RPS15A/RPL6/RPL9/RPL18/RPL18A/RPL32/RPS17/RPS13/RPS27A/RPL17/RPL13A/RPL22/RPL30/RPL23/RPS16/RPL35A/RPS5/RPL34/RPS7/RPL21/RPL36A/RPLP2/RPL19/RPS18/RPS23/SEC61A1/RPS20/RPL27/RPL28/RPS24/RPL26/UBA52/RPL27A/RPL15/…	104
GOBP_POSTTRANSCRIPTIONAL_REGULATION_OF_GENE_EXPRESSION	255/2881	1169/43216	8.78838e-66	4.90438e-64	2.47401e-64	PRKDC/RANBP2/GCN1/DHX9/ILF3/HNRNPM/NCL/ADAR/VIM/NAT10/HNRNPU/DDX5/POLR2A/DDX3X/HNRNPR/SYNCRIP/TCOF1/KHSRP/HSPA8/HNRNPA2B1/THRAP3/EIF4G1/POLR2B/MATR3/NUP188/RBM10/PABPC1/CNOT1/FXR1/IGF2BP1/H4C9/EIF4A3/NUP98/HNRNPC/XPO1/FXR2/NOLC1/NUP93/SRRT/DDX1/RPS3/DKC1/HNRNPD/KRT17/ZC3H14/PKM/EIF4G2/PABPC4/DHX36/IGF2BP3/EEF2/ELAVL1/HSPA1A/MOV10/EIF4A2/YBX1/NCBP1/NUP133/IGF2BP2/NUP155/POLDIP3/TPR/EIF3B/FUS/NPM1/…	255
GOBP_POSITIVE_REGULATION_OF_TRANSCRIPTION_BY_RNA_POLYMERASE_II	256/2881	1178/43216	1.07212e-65	5.93045e-64	2.9916e-64	PRKDC/GCN1/TOP2A/DHX9/PARP1/SMARCA5/SUPT16H/SMARCA4/CDC5L/DDX17/SMARCA1/PRPF6/ATAD2/HNRNPU/HSPA5/RRP1B/NIPBL/XRCC6/DDX3X/LMO7/PHIP/SFPQ/BPTF/KMT2A/HNRNPK/SMARCC1/TP53BP1/CEBPZ/THRAP3/GTF2I/RBM14/BCLAF1/UHRF1/RBM15/RBMX/ATRX/RSF1/FUBP3/RUVBL2/POGZ/ARHGEF2/SNW1/HCFC1/SMARCD1/PELP1/MTA2/NKRF/DHX36/HELZ2/GNL3/SMARCD2/TCF20/SIN3A/MED12/SMARCA2/IFI16/PCBP1/YBX1/JUP/PPP1R12A/PAXBP1/CHD6/NPM1/KDM1A/CHD8/…	256
GOBP_CHROMATIN_ASSEMBLY_OR_DISASSEMBLY	107/2881	220/43216	1.08151e-65	5.93045e-64	2.9916e-64	SMARCA5/SUPT16H/BAZ1B/SMARCA4/ARID1A/H1-4/SMARCC2/H1-2/SMCHD1/SMARCC1/H1-3/DNMT1/H4C9/ATRX/MACROH2A2/RSF1/MACROH2A1/H1-5/TASOR/BAZ2A/HP1BP3/NOC2L/SMARCE1/TRIM28/SMARCD1/CHAF1A/MTA2/H2BC21/ARID2/H2BC13/SMARCD2/RUVBL1/HELLS/MIS18BP1/RRP8/H1-10/TPR/NPM1/SPTY2D1/GRWD1/MPHOSPH8/H2AX/CENPC/SMARCB1/PHF2/CENPV/CHD3/PAF1/PPHLN1/MCM2/CENPU/SART3/HMGA2/H1-0/RBBP4/CHAF1B/H3-4/TP53/H3-3A/HDAC1/HMGA1/CTCF/RBBP…	107
GOBP_MITOTIC_NUCLEAR_DIVISION	123/2881	296/43216	1.84441e-65	1.00266e-63	5.05791e-64	MKI67/NUMA1/FLNA/SMC3/SMC1A/HNRNPU/NIPBL/TPX2/PHIP/SMC2/SMC4/PDS5A/PDS5B/ATRX/KIFC1/KIF4A/MACROH2A1/POGZ/TASOR/IK/LMNA/GOLGA2/KIF20B/KIF22/KIF23/INCENP/SMC5/KIF2C/RAD21/ANLN/HSPA1A/RCC1/KPNB1/AKAP8/CHAMP1/RACGAP1/NUSAP1/TPR/NCAPD3/KIF14/NCAPG2/CDC27/KIF2A/STAG2/CDCA8/ANAPC7/PPP2R1A/STAG1/CENPC/CUL3/RPL24/PLK1/PRC1/BUB3/AURKB/TUBG1/RRS1/AKAP8L/CENPF/VRK1/PCID2/NUP62/CDK1/NCAPH2/DRG1/AURKA/CDK13/DY…	123
GOBP_ESTABLISHMENT_OF_ORGANELLE_LOCALIZATION	147/2881	429/43216	8.76427e-65	4.72372e-63	2.38287e-63	MYH9/NUMA1/DYNC1H1/HNRNPU/NSF/KIFC1/XPO1/GOLGA2/KIF22/ACTN4/COPG1/USO1/INCENP/MYO1C/DNM2/KIF2C/MAP4/KPNB1/DOCK7/CHAMP1/PCM1/NUSAP1/TRIP11/KIF14/NPM1/CDCA8/SEC22B/CENPC/LMAN1/CUL3/PLK1/EXOC4/NAPA/AURKB/RAB1A/DCTN1/RRS1/TMED10/RAB1B/CENPF/ABCE1/NUP62/MYO1B/DNM1/EZR/SDAD1/SEC23A/AP3D1/RAB11B/WDR11/CLASP1/NEFH/PINX1/MX2/YWHAZ/RAB6A/GBF1/PREB/ITGB1/CLASP2/ATM/COPG2/LSG1/STX5/CENPQ/NOP9/TMED9/SEC24C/AP…	147
GOBP_REGULATION_OF_CELL_DEATH	312/2881	1658/43216	1.01383e-64	5.41797e-63	2.73309e-63	PRKDC/FLNA/TOP2A/PARP1/IGF2R/ADAR/MYBBP1A/SON/HSPA5/RRP1B/DDX3X/PHIP/SFPQ/RSL1D1/VCP/HNRNPK/TRIO/HSP90B1/DNMT1/BCLAF1/EIF4G1/NONO/HSP90AB1/HSP90AA1/RBM10/TFRC/ACTN1/PDIA3/USP36/RPS3/P4HB/RBM25/NOC2L/ARHGEF2/CCAR1/DDX42/ACTN4/RPS3A/HYOU1/CCAR2/ERC1/MSH2/DNM2/SIN3A/HSPA1A/AP2B1/MYO18A/PPP1R10/UBAP2/BCAP31/KRT18/RBM5/KIF14/MRE11/NPM1/KDM1A/API5/SRSF6/TCP1/PTPN1/CHD8/SERBP1/YBX3/CDC73/MECP2/HSPD1/ERC…	312
GOBP_REGULATION_OF_CELLULAR_COMPONENT_BIOGENESIS	222/2881	952/43216	1.19111e-62	6.31187e-61	3.18401e-61	NUMA1/DYNC1H1/SPTAN1/SPTBN1/FLNA/MACF1/PARP1/HNRNPU/HSPA5/XRCC5/DDX3X/IQGAP1/VCP/HSPA8/ACTG1/CKAP5/DNMT1/DDB1/RBM14/EIF4G1/HSP90AA1/CNOT1/FXR1/TFRC/FXR2/TFIP11/TASOR/RPS3/TRIM28/HCFC1/ATXN2L/DBN1/TUBB4A/CUL4B/MYO1C/DNM2/ZMYND8/ANLN/HSPA1A/MAP4/RCC1/PHLDB2/TPR/KIF14/NPM1/SPTY2D1/FMR1/RCC2/ATR/SEC22B/MPHOSPH8/MECP2/SPTBN2/CAND1/ERCC3/RPA1/DHX33/PLK1/PHF2/NAPA/EIF2AK2/DCTN1/CYFIP1/PPHLN1/TERF2/RAB1B…	222
GOBP_ENDOPLASMIC_RETICULUM_TO_GOLGI_VESICLE_MEDIATED_TRANSPORT	101/2881	206/43216	1.67108e-62	8.78152e-61	4.42983e-61	DYNC1H1/SPTAN1/SPTBN1/COPA/VCP/NSF/COPB1/GOLGA2/HYOU1/COPG1/USO1/GOLGB1/COPB2/TRIP11/BCAP31/MIA3/ARCN1/SEC22B/SPTBN2/LMAN1/CUL3/LMAN2/NAPA/RAB1A/DCTN1/TMED10/VAPA/RAB1B/CAPZA1/DYNC1I2/DYNC1LI2/VAPB/SEC23A/DYNC1LI1/TMED7/GBF1/COPZ1/PREB/COPG2/STX5/ACTR1A/TMED9/SEC24C/TMED4/CSNK1D/ZW10/TMED2/SCFD1/DCTN2/DYNLL1/ARF4/CAPZB/VTI1A/ERGIC1/SAR1A/COPE/VTI1B/MIA2/TRAPPC12/SEC23B/COG4/COG2/TMED1/SEC16A/GOSR…	101
GOBP_SISTER_CHROMATID_SEGREGATION	99/2881	199/43216	4.59034e-62	2.39229e-60	1.20679e-60	NUMA1/TOP2A/TOP2B/SMC3/SMC1A/HNRNPU/NIPBL/SMC2/SFPQ/SMC4/PDS5A/PDS5B/ATRX/KIFC1/KIF4A/MACROH2A1/POGZ/IK/KIF22/KIF23/INCENP/SMC5/KIF2C/RAD21/KPNB1/AKAP8/CHAMP1/RACGAP1/NUSAP1/TPR/NCAPD3/KIF14/MRE11/NCAPG2/CDC27/STAG2/CDCA8/ANAPC7/STAG1/CENPC/CUL3/PLK1/PRC1/BUB3/AURKB/TUBG1/RRS1/AKAP8L/CENPF/PCID2/NUP62/FEN1/NCAPH2/DYNC1LI1/NCAPD2/PINX1/KIF18B/SGO2/WAPL/CDC16/CTCF/ATM/ZNF207/ZW10/NCAPG/NCAPH/CDCA5/…	99
GOBP_PROTEOLYSIS	321/2881	1793/43216	2.28002e-61	1.17851e-59	5.94498e-60	MYH9/PRPF8/PARP1/HSPA5/TRRAP/DDX3X/TRIP12/VCP/SMARCC1/HSP90B1/DDB1/UHRF1/HSP90AB1/RBMX/NUP98/XPO1/RNF20/PDIA3/USP36/RPS3/HCFC1/GLG1/CCAR2/CPD/CUL4B/ANXA2/RUVBL1/HSPA1A/RNF40/PRPF19/IFI16/RBBP6/USP39/BCAP31/MTA1/KIF14/UACA/ACTL6A/CDC27/FMR1/ANAPC7/OGT/HSPD1/PCBP2/RPL5/CUL3/SERPINH1/PLK1/USP7/UFL1/UGGT1/BUB3/AURKB/FN1/TMED10/PSMC2/CCDC47/ERLIN2/CSNK2A2/PCID2/FAF2/SART3/CDK1/CSNK2A1/TBL1XR1/ASPH/RPS…	321
GOBP_CELLULAR_PROTEIN_CATABOLIC_PROCESS	198/2881	794/43216	6.50165e-61	3.33329e-59	1.68147e-59	CLTC/HSPA5/TRIP12/VCP/SMARCC1/HSP90B1/DDB1/UHRF1/HSP90AB1/HSP90AA1/XPO1/RNF20/USP36/CCAR2/CUL4B/ANXA2/HSPA1A/RNF40/PRPF19/AP2B1/RBBP6/BCAP31/MTA1/AP2A1/KIF14/CDC27/FMR1/ANAPC7/OGT/PCBP2/RPL5/CUL3/PLK1/USP7/UFL1/UGGT1/BUB3/AURKB/PSMC2/CCDC47/RAB7A/ERLIN2/CSNK2A2/AP2A2/FAF2/CDK1/CSNK2A1/AP2M1/TBL1XR1/EZR/RPS27A/AURKA/RAD23B/LRP1/BAG2/USP10/ERLIN1/CUL4A/PML/PCYOX1/RPL23/ZMPSTE24/EIF3H/STT3B/RPS7/UBQ…	198
GOBP_IMMUNE_EFFECTOR_PROCESS	262/2881	1292/43216	7.92571e-61	4.03061e-59	2.03323e-59	PRKDC/DYNC1H1/SPTAN1/RIF1/FLNA/DHX9/KRT1/DDX21/ILF3/IGF2R/ADAR/DDX17/XRCC6/XRCC5/DDX3X/IQGAP1/CKAP4/VCP/HSPA8/ACTG1/TP53BP1/TUBB/HSP90AB1/HSP90AA1/TUBB4B/THOC1/TFRC/ILF2/COPB1/CCT8/DDX1/EEF1A1/PKM/NSD2/DHX36/EEF2/ANXA2/MSH2/MYO1C/SIN3A/HSPA1A/MOV10/IFI16/CCT2/ZC3HAV1/MSH6/KPNB1/MYO18A/JUP/DNAJC13/NBN/SUPT6H/HSPD1/CAND1/PCBP2/ANKRD17/ACLY/PKP1/EIF2AK2/EXOSC6/CYFIP1/VAPA/HBB/PSMC2/RPS19/IGKC/RPS6/I…	262
GOBP_CELL_ACTIVATION	281/2881	1457/43216	1.79561e-60	9.05851e-59	4.56955e-59	PRKDC/MYH9/DYNC1H1/SPTAN1/RIF1/FLNA/KRT1/KRT2/IGF2R/SART1/XRCC6/XRCC5/DDX3X/IQGAP1/CKAP4/VCP/HSPA8/ACTG1/TP53BP1/TUBB/HSP90AB1/HSP90AA1/TUBB4B/THOC1/TFRC/ILF2/COPB1/CCT8/RPS3/EEF1A1/PKM/NSD2/EEF2/ANXA2/MSH2/HSPA1A/CCT2/MSH6/HELLS/KPNB1/TLN1/MYO18A/JUP/MYL12A/DNAJC13/NBN/SUPT6H/HSPD1/CAND1/KAT7/MYL9/ACLY/PKP1/EXOSC6/FN1/CYFIP1/VAPA/HBB/PSMC2/IGKC/RPS6/ITGB2/CYB5R3/RAB7A/CGAS/PCID2/AP2A2/RBPJ/FAF2/…	281
GOBP_POSITIVE_REGULATION_OF_CHROMOSOME_ORGANIZATION	89/2881	164/43216	3.29815e-60	1.65064e-58	8.32665e-59	NUMA1/RIF1/NIPBL/XRCC5/HNRNPA1/SFPQ/KMT2A/HNRNPA2B1/DNMT1/RAD50/ATRX/RNF20/RUVBL2/MACROH2A1/H1-5/CCT8/CCT7/TASOR/DKC1/HNRNPD/TRIM28/SNW1/DHX36/SMC5/GNL3/CCT3/RAD21/SIN3A/RNF40/CCT2/CCT5/AKAP8/PPP1R10/CCT6A/TPR/PAXBP1/MRE11/KDM1A/CCT4/TCP1/NBN/FMR1/ATR/MPHOSPH8/MECP2/OGT/KAT7/CTR9/SMARCB1/PAF1/BRD7/AURKB/PPHLN1/TERF2/AKAP8L/SART3/FEN1/GLYR1/WDR5/BRD4/NELFE/PML/NSD3/TP53/KAT2A/CHTOP/ATM/MORC2/UBE2N…	89
GOBP_REGULATION_OF_INTRACELLULAR_SIGNAL_TRANSDUCTION	316/2881	1779/43216	1.3928e-59	6.91573e-58	3.48863e-58	FLNA/PARP1/DDX21/SUPT16H/CHD4/DDX5/TPX2/DDX3X/IQGAP1/SFPQ/NOP2/HNRNPK/TRIO/RAD50/BCLAF1/NONO/HSP90AB1/HSP90AA1/TFRC/SSRP1/EIF3A/DDX1/RPS3/P4HB/PTBP1/NOC2L/ARHGEF2/ACTN4/CIT/HYOU1/MTA2/CHERP/CCAR2/DHX36/DNM2/HSPA1A/RACGAP1/RFC2/BCAP31/KIF14/UACA/MRE11/KDM1A/EHMT1/PTPN1/IQGAP3/NBN/ATR/PPP2R1A/YBX3/LRRC59/OGT/PAK1IP1/RPA1/RPL5/RFC5/CUL3/DHX33/ANKRD17/UFL1/CHD3/RFC3/BRD7/AURKB/EIF2AK2/LARS1/RFC4/FN1/…	316
GOBP_ENDOMEMBRANE_SYSTEM_ORGANIZATION	149/2881	482/43216	6.02589e-59	2.96869e-57	1.49755e-57	MYH9/SPTBN1/ESYT1/ATP2A2/NUP93/MYOF/LMNA/GOLGA2/USO1/DNM2/GOLGB1/MYO18A/NUP155/TRIP11/DNAJC13/MIA3/PPP2R1A/LMAN1/EMC1/PLK1/LMAN2/RAB1A/DCTN1/TMED10/RTN4/AKAP8L/CCDC47/ESYT2/RAB7A/AKAP9/VRK1/RAB2A/CDK1/ATL3/DNM1/GOLGA5/VAPB/TMEM43/CORO1C/AP3D1/ZMPSTE24/CLASP1/RAB5B/YWHAZ/CSNK1A1/SEC61A1/TMED7/GBF1/RAB18/CLASP2/STX5/BAG6/EMD/ANXA6/ATL2/EHD2/TMED9/CAV1/GET3/TMF1/PI4K2A/GCC2/AP3B1/CREB1/TMED4/CSNK1D/…	149
GOBP_VIRAL_LIFE_CYCLE	126/2881	348/43216	8.60134e-59	4.20465e-57	2.12103e-57	RANBP2/TOP2A/TOP2B/ILF3/ADAR/DDX3X/VCP/HSPA8/DDB1/HSP90AB1/NUP188/PABPC1/TFRC/NUP98/XPO1/NUP93/TASOR/P4HB/TRIM28/STAU1/HSPA1A/IFI16/PCBP1/ZC3HAV1/KPNB1/NUP133/NUP155/TPR/NUP160/FMR1/MPHOSPH8/NUP107/PCBP2/PPIB/DDX6/SMARCB1/NUP153/NUP54/DEK/RAE1/EIF2AK2/RAB1A/VAPA/RAB1B/SRPK1/LARP1/RAB7A/NUP62/HMGA2/CDK1/NUP205/RPS27A/KPNA2/VAPB/APOBEC3B/PML/NUP85/SRPK2/BSG/ADARB1/NUP58/RAB5A/ITGB1/HACD3/FAM111A/MO…	126
GOBP_TELOMERE_ORGANIZATION	90/2881	174/43216	1.91473e-58	9.28792e-57	4.68528e-57	PRKDC/RIF1/PARP1/YLPM1/NAT10/HNRNPU/XRCC6/XRCC5/HNRNPA1/EXOSC10/HNRNPA2B1/RFC1/RAD50/HSP90AB1/HSP90AA1/H4C9/ATRX/HNRNPC/TFIP11/CCT8/CCT7/DKC1/HNRNPD/DHX36/SMC5/GNL3/CCT3/CCT2/CCT5/PPP1R10/RFC2/CCT6A/MRE11/CCT4/UPF1/TCP1/NBN/ATR/POLE/RPA1/RFC5/TNKS1BP1/USP7/RFC3/AURKB/RFC4/TERF2/BLM/SMC6/FEN1/WRN/GAR1/XRCC1/H3-4/PML/H3-3A/PINX1/ATM/TERF2IP/SP100/BRCA2/TENT4B/TERF1/PCNA/NHP2/SLX4/SMG1/POLD1/XRN1/MY…	90
GOBP_DOUBLE_STRAND_BREAK_REPAIR	110/2881	266/43216	2.19606e-58	1.05712e-56	5.33265e-57	PRKDC/RIF1/PARP1/MDC1/NIPBL/XRCC6/XRCC5/TRIP12/SFPQ/SMCHD1/VCP/TP53BP1/RAD50/H4C9/TFIP11/DDX1/MCM3/ARID2/NSD2/SMC5/MSH2/RAD21/LIG3/PRPF19/MCM5/MTA1/MRE11/FUS/KDM1A/MCM7/NBN/MCM6/H2AX/RPA1/MCM4/KDM2A/TNKS1BP1/DEK/RECQL/MCM2/BLM/CGAS/PARP2/HMGA2/SMC6/FEN1/WRN/RECQL5/MORF4L1/XRCC1/H3-4/PML/TP53/HERC2/APTX/UBQLN4/TONSL/ATM/TERF2IP/BRCA2/UBE2N/CDCA5/UBR5/BARD1/MLH1/YY1/RNF169/ESCO2/SETD2/SLX4/FANCD2/N…	110
GOBP_REGULATION_OF_CELLULAR_PROTEIN_LOCALIZATION	158/2881	545/43216	3.33763e-58	1.59448e-56	8.04331e-57	NUMA1/SPTBN1/FLNA/PARP1/CLTC/POLR1A/NIPBL/IQGAP1/VCP/HSP90AB1/HSP90AA1/TFRC/RANGAP1/NOLC1/MACROH2A1/CCT8/CCT7/USP36/IPO5/DKC1/KIF20B/TRIM28/CEP131/NVL/MYO1C/ZMYND8/GNL3/CCT3/SIN3A/CCT2/AP2B1/CCT5/PCM1/JUP/BCAP31/CCT6A/TPR/KDM1A/CCT4/TCP1/PTPN1/EPB41L2/DMAP1/RBM22/LMAN1/KAT7/PLK1/NUP54/LARP7/RTN4/DNAJA1/NUCB1/ITGB2/CSNK2A2/BYSL/NUP62/CDK1/YWHAQ/AP2M1/ACSL3/EZR/LRP1/PCNT/CTDSPL2/TP53/RAB11B/NF2/YWH…	158
GOBP_DNA_TEMPLATED_TRANSCRIPTION_ELONGATION	73/2881	112/43216	9.61313e-58	4.55792e-56	2.29924e-56	SUPT16H/POLR1A/HNRNPU/POLR2A/UBTF/POLR2B/THOC1/SSRP1/THOC5/CCAR2/NCBP1/ALYREF/DDX39B/ZNF326/CDC73/SUPT6H/ERCC3/KAT7/CTR9/CDK12/PAF1/LARP7/HMGN1/ERCC2/PCID2/POLR2C/RECQL5/BRD4/NELFE/POLR1B/CDK13/POLR1E/GTF2H3/TCERG1/POLR2E/SCAF8/AFF4/MNAT1/ELL/GTF2H1/NCBP2/POLR2H/NELFA/CCNK/EZH2/MLLT1/GTF2H4/WDR43/ELOA/CDK7/POLR1C/ZMYND11/CDK9/CCNH/HTATSF1/NELFB/SETD2/SUPT5H/ENY2/LEO1/POLR2G/POLR2D/RNF168/WDR61/PO…	73
GOBP_REGULATION_OF_PROTEIN_LOCALIZATION	203/2881	872/43216	3.76056e-57	1.76971e-55	8.92727e-56	NUMA1/SPTBN1/MYH10/FLNA/PARP1/CLTC/POLR1A/NIPBL/IQGAP1/RSL1D1/VCP/HSPA8/HSP90AB1/HSP90AA1/TFRC/RANGAP1/NOLC1/MACROH2A1/CCT8/CCT7/USP36/IPO5/DKC1/KIF20B/TRIM28/CEP131/DBN1/NSD2/NVL/MYO1C/ZMYND8/GNL3/CCT3/SIN3A/CCT2/AP2B1/CCT5/MYO18A/PCM1/JUP/BCAP31/CCT6A/TPR/KDM1A/CCT4/TCP1/PTPN1/EPB41L2/DMAP1/RBM22/LMAN1/KAT7/PLK1/NUP54/UFL1/LARP7/TMED10/RTN4/DNAJA1/NUCB1/ITGB2/CSNK2A2/BYSL/NUP62/CDK1/YWHAQ/AP2M1…	203
GOBP_REGULATION_OF_MRNA_CATABOLIC_PROCESS	97/2881	210/43216	5.06092e-57	2.36401e-55	1.19252e-55	DHX9/HNRNPM/VIM/HNRNPU/HNRNPR/SYNCRIP/KHSRP/HSPA8/THRAP3/EIF4G1/RBM10/PABPC1/CNOT1/FXR1/IGF2BP1/HNRNPC/XPO1/FXR2/HNRNPD/ZC3H14/PABPC4/DHX36/IGF2BP3/ELAVL1/HSPA1A/MOV10/YBX1/ZC3HAV1/IGF2BP2/FUS/NPM1/HNRNPA0/UPF1/FMR1/SERBP1/YBX3/MYEF2/PKP1/EXOSC2/EXOSC6/PSMC2/LARP1/TAF15/YTHDF2/PCID2/TNPO1/EXOSC3/PUM1/CELF1/RPS27A/NBAS/EXOSC4/GTPBP1/EXOSC9/DIS3/MTOR/YWHAZ/EXOSC7/EXOSC8/EXOSC1/UBA52/CIRBP/GIGYF2/PS…	97
GOBP_CELL_CYCLE_G2_M_PHASE_TRANSITION	110/2881	275/43216	1.31601e-56	6.10202e-55	3.07815e-55	DYNC1H1/TPX2/CKAP5/TUBB/TUBA1A/HSP90AA1/TUBB4B/MACROH2A1/CEP131/TUBB4A/DNM2/RAD21/SIN3A/AKAP8/PCM1/ATAD5/PPP1R12A/KIF14/MRE11/NPM1/KHDRBS1/NBN/RCC2/PPP2R1A/MECP2/PLK1/MTA3/AURKB/TUBG1/DCTN1/PSMC2/AKAP8L/CENPF/PPP1CB/BLM/AKAP9/DYNC1I2/HMGA2/CDK1/INTS3/AURKA/BRD4/PCNT/TP53/ORC1/CLASP1/YWHAE/PINX1/SYF2/CSNK1E/ZNF830/SKP1/ATM/MNAT1/ACTR1A/SMARCD3/TAF2/PSMD13/CSNK1D/HMMR/DCTN2/PSMC5/DYNLL1/PSMC1/CDK5R…	110
GOBP_REGULATION_OF_CELLULAR_AMIDE_METABOLIC_PROCESS	148/2881	494/43216	1.36509e-56	6.28338e-55	3.16964e-55	PRKDC/GCN1/DHX9/ILF3/NCL/VIM/NAT10/DDX3X/HNRNPR/SYNCRIP/TCOF1/KHSRP/EIF4G1/PABPC1/CNOT1/FXR1/IGF2BP1/EIF4A3/FXR2/NOLC1/DDX1/RPS3/HNRNPD/KRT17/PKM/EIF4G2/DHX36/IGF2BP3/EEF2/ELAVL1/MOV10/EIF4A2/YBX1/NCBP1/IGF2BP2/POLDIP3/TPR/EIF3B/NPM1/EIF4G3/DDX39B/UPF1/EIF3E/EIF5B/KHDRBS1/RPS9/RPS4X/FMR1/YBX3/PUM3/RPL10/RPL5/EPRS1/DDX6/CAPRIN1/EIF2AK2/CYFIP1/EIF2S3/TMED10/RTN4/NGDN/LARP1/RPS14/CSDE1/GEMIN5/EIF2S1…	148
GOBP_REGULATION_OF_CELL_DIFFERENTIATION	292/2881	1617/43216	1.64187e-56	7.50262e-55	3.78468e-55	PRKDC/NUMA1/FLNA/MACF1/PARP1/DDX17/ACIN1/SART1/HNRNPU/DDX5/XRCC6/XRCC5/KMT2A/TRIO/SPEN/DNMT1/EIF4G1/HSP90AB1/RBM15/H4C9/MACROH2A2/MACROH2A1/SRRT/CUX1/P4HB/PTBP1/ARHGEF2/ACTN4/SNW1/DBN1/GLG1/EIF4G2/DHX36/DNM2/SIN3A/HSPA1A/MOV10/PRPF19/DOCK7/PHLDB2/PCM1/KIF14/KDM1A/NCAPG2/SRSF6/DDX39B/NSUN2/RCC2/PPP2R1A/CDC73/MECP2/SUPT6H/KAT7/CTR9/MYL9/DDX6/CAPRIN1/ANKRD17/UFL1/CDK12/PAF1/SUZ12/EIF2AK2/FN1/CYFIP1/…	292
GOBP_MICROTUBULE_BASED_PROCESS	196/2881	830/43216	3.12555e-56	1.41797e-54	7.1529e-55	MYH9/NUMA1/DYNC1H1/FLNA/MACF1/SMC3/SMC1A/CLTC/SON/NAT10/HNRNPU/TPX2/SFPQ/VCP/HSPA8/KTN1/CKAP5/RBM14/TUBB/TUBA1A/TUBB4B/TUBB2A/TUBB2B/ATRX/TUBA1C/KIFC1/KIF4A/TASOR/RPS3/LMNA/GOLGA2/ARHGEF2/TUBB3/KIF20B/KIF22/CEP131/TUBB4A/KIF20A/COPG1/KIF23/INCENP/KIF2C/HSPA1A/MAP4/RCC1/TUBB6/KPNB1/DOCK7/RACGAP1/PHLDB2/PCM1/NUSAP1/TRIP11/PPP1R12A/TPR/KIF14/NPM1/KIF2A/STAG2/STAG1/MECP2/CNP/PLK1/PRC1/CHD3/RAE1/AURKB…	196
GOBP_NEGATIVE_REGULATION_OF_PROTEIN_METABOLIC_PROCESS	231/2881	1105/43216	4.99708e-56	2.25083e-54	1.13543e-54	PRKDC/FLNA/ILF3/NCL/SF3B3/ADAR/DDX3X/HNRNPR/TRIP12/SYNCRIP/KHSRP/SMARCC1/DNMT1/EIF4G1/HSP90AB1/CNOT1/FXR1/IGF2BP1/EIF4A3/GTPBP4/FXR2/MACROH2A1/IPO5/RPS3/HNRNPD/NOC2L/CIT/GLG1/CCAR2/DHX36/IGF2BP3/ANXA2/SIN3A/HSPA1A/MOV10/IFI16/YBX1/IGF2BP2/PPP1R10/TPR/NPM1/KDM1A/U2AF2/UPF1/EIF3E/PTPN1/FMR1/PPP2R1A/SUPT6H/OGT/AATF/RPL5/SERPINH1/EPRS1/PLK1/DDX6/CAPRIN1/SMARCB1/USP7/UFL1/SUZ12/EIF2AK2/PRKAR2A/SNRNP70…	231
GOBP_NEGATIVE_REGULATION_OF_CELLULAR_COMPONENT_ORGANIZATION	181/2881	725/43216	8.79482e-56	3.93334e-54	1.98417e-54	SPTAN1/SPTBN1/FLNA/TOP2A/PARP1/VIM/NAT10/ATAD2/HNRNPU/HSPA5/TPX2/XRCC5/DDX3X/HNRNPA1/TRIP12/EXOSC10/H1-4/H1-2/HSPA8/H1-3/DNMT1/RAD50/RBM14/TFRC/ATRX/HNRNPC/TFIP11/MACROH2A1/H1-5/LIMA1/IK/NOC2L/ARHGEF2/TUBB4A/DNM2/RAD21/SIN3A/HSPA1A/MAP4/PHLDB2/H1-10/TPR/KIF14/NPM1/KDM1A/NBN/RCC2/SEC22B/SPTBN2/SUPT6H/PLK1/SMARCB1/PHF2/SCAF4/BUB3/AURKB/TERF2/KDM5A/MCM2/RTN4/CENPF/TJP1/CAPZA1/RAB7A/PCID2/ATAD2B/H1-0…	181
GOBP_NUCLEIC_ACID_PHOSPHODIESTER_BOND_HYDROLYSIS	113/2881	297/43216	1.97455e-55	8.73536e-54	4.40654e-54	UTP20/PARP1/EXOSC10/SND1/RFC1/DDB1/RAD50/CPSF1/CNOT1/XRN2/TBL3/DDX1/KRI1/CPSF2/HELZ2/CUL4B/MOV10/NCBP1/REXO4/KPNB1/FIP1L1/RFC2/LAS1L/CPSF6/MRE11/CPSF7/EDC4/POP1/CPSF3/ERCC3/POLE/RPA1/BMS1/RFC5/CSTF3/RFC3/CSTF2T/TOE1/EXOSC2/RFC4/EXOSC6/PCF11/RRS1/G3BP1/ERCC2/NUDT21/CSTF2/H1-0/FEN1/WRN/EXOSC3/CPSF4/RPS27A/EXOSC4/EXOSC9/DIS3/CUL4A/NOP14/BOP1/GTF2H3/TSR1/APTX/RCL1/EXOSC7/EXOSC8/XPC/EXOSC1/TRIR/UBA52/…	113
GOBP_POSITIVE_REGULATION_OF_MOLECULAR_FUNCTION	304/2881	1744/43216	1.9809e-55	8.73536e-54	4.40654e-54	RANBP2/GCN1/DHX9/PARP1/SMARCA4/HNRNPU/TPX2/XRCC6/XRCC5/DDX3X/IQGAP1/KMT2A/VCP/HNRNPK/TP53BP1/HNRNPA2B1/RAD50/EIF4G1/UHRF1/HSP90AB1/HSP90AA1/TFRC/RANGAP1/RPS3/DKC1/RGPD5/HNRNPD/GOLGA2/ARHGEF2/TRIM28/ACTN4/INCENP/ERC1/DNAJC9/NVL/ANXA2/MSH2/DNM2/HSPA1A/IFI16/CCT2/MSH6/NCBP1/DOCK7/RACGAP1/JUP/RFC2/BCAP31/PPP1R12A/KIF14/UACA/MRE11/NPM1/KDM1A/NCAPG2/CCT4/RPS2/EIF3E/TCP1/PTPN1/IQGAP3/NBN/FMR1/RCC2/HSPD1…	304
GOBP_MITOTIC_SISTER_CHROMATID_SEGREGATION	85/2881	164/43216	2.32337e-55	1.01744e-53	5.13248e-54	NUMA1/SMC1A/HNRNPU/NIPBL/SMC2/SMC4/PDS5A/PDS5B/ATRX/KIFC1/KIF4A/MACROH2A1/POGZ/IK/KIF22/KIF23/INCENP/SMC5/KIF2C/RAD21/KPNB1/AKAP8/CHAMP1/RACGAP1/NUSAP1/TPR/NCAPD3/KIF14/NCAPG2/CDC27/CDCA8/ANAPC7/CENPC/CUL3/PLK1/PRC1/BUB3/AURKB/TUBG1/RRS1/AKAP8L/CENPF/PCID2/NUP62/NCAPH2/DYNC1LI1/NCAPD2/PINX1/KIF18B/SGO2/CDC16/ATM/ZNF207/ZW10/NCAPG/NCAPH/CDCA5/DCTN2/CDC23/MAD1L1/ANAPC5/RB1/SEH1L/RAN/NUF2/ANAPC1/CDK…	85
GOBP_MODIFICATION_DEPENDENT_MACROMOLECULE_CATABOLIC_PROCESS	170/2881	654/43216	4.31277e-55	1.87561e-53	9.46149e-54	HSPA5/TRIP12/EXOSC10/VCP/SMARCC1/HSP90B1/DDB1/UHRF1/HSP90AB1/XPO1/RNF20/USP36/CCAR2/CUL4B/HSPA1A/RNF40/RBBP6/BCAP31/MTA1/KIF14/CDC27/ANAPC7/OGT/PCBP2/RPL5/CUL3/PLK1/USP7/UFL1/BUB3/AURKB/EXOSC2/PSMC2/CCDC47/ERLIN2/CSNK2A2/FAF2/CDK1/CSNK2A1/TBL1XR1/EXOSC3/RPS27A/AURKA/RAD23B/USP10/EXOSC9/ERLIN1/CUL4A/PML/PCYOX1/RPL23/ZMPSTE24/EIF3H/STT3B/RPS7/UBQLN4/CSNK1E/CSNK1A1/EXOSC7/CDC16/EXOSC8/DAB2/AMFR/SKP1…	170
GOBP_CELL_ACTIVATION_INVOLVED_IN_IMMUNE_RESPONSE	179/2881	719/43216	5.62036e-55	2.42753e-53	1.22457e-53	DYNC1H1/SPTAN1/RIF1/KRT1/IGF2R/XRCC6/XRCC5/DDX3X/IQGAP1/CKAP4/VCP/HSPA8/TP53BP1/TUBB/HSP90AB1/HSP90AA1/TUBB4B/THOC1/TFRC/ILF2/COPB1/CCT8/EEF1A1/PKM/NSD2/EEF2/ANXA2/MSH2/HSPA1A/CCT2/MSH6/KPNB1/JUP/DNAJC13/NBN/SUPT6H/HSPD1/CAND1/ACLY/PKP1/EXOSC6/CYFIP1/VAPA/HBB/PSMC2/RPS6/ITGB2/CYB5R3/RAB7A/AP2A2/FAF2/RAB5C/DSG1/EXOSC3/PGRMC1/RAB14/PFKL/HMOX2/DDOST/CAT/LRP1/FLG2/CDK13/TP53/DYNC1LI1/CNN2/MTOR/RAB5B/…	179
GOBP_DNA_RECOMBINATION	111/2881	289/43216	5.80365e-55	2.48965e-53	1.2559e-53	PRKDC/RIF1/TOP2A/PARP1/TOP2B/NIPBL/XRCC6/XRCC5/SFPQ/H1-4/H1-2/SMCHD1/H1-3/TP53BP1/RAD50/NONO/THOC1/TFRC/RUVBL2/H1-5/MCM3/ARID2/NSD2/SMC5/MSH2/RUVBL1/RAD21/LIG3/MSH6/MCM5/H1-10/MRE11/FUS/KDM1A/MCM7/ALYREF/ACTL6A/NBN/MCM6/H2AX/SUPT6H/HSPD1/RPA1/MCM4/RECQL/EXOSC6/TERF2/MCM2/BLM/ERCC2/CGAS/SMC6/H1-0/FEN1/WRN/EXOSC3/MSH3/RECQL5/KPNA2/MORF4L1/XRCC1/NFRKB/UBQLN4/TONSL/ATM/NSMCE3/TERF2IP/BRCA2/KIN/UBE2N/…	111
GOBP_REGULATION_OF_CHROMATIN_ORGANIZATION	89/2881	184/43216	1.42751e-54	6.08236e-53	3.06824e-53	MKI67/RIF1/ATAD2/HNRNPU/NIPBL/TRIP12/H1-4/H1-2/KMT2A/H1-3/DNMT1/ATRX/SSRP1/RNF20/RUVBL2/MACROH2A1/H1-5/TASOR/NOC2L/TRIM28/SNW1/SIN3A/RNF40/AKAP8/H1-10/TPR/PAXBP1/KDM1A/SPTY2D1/FMR1/MPHOSPH8/MECP2/SUPT6H/OGT/KAT7/CTR9/NSD1/SMARCB1/PHF2/PAF1/BRD7/PPHLN1/KDM5A/AKAP8L/ATAD2B/SART3/H1-0/GLYR1/WDR5/BRD4/NELFE/NSD3/TP53/ZMPSTE24/KAT2A/HMGA1/CTCF/CHTOP/ATM/MORC2/UBE2N/CTNNB1/BCOR/UBR5/SETD1A/CDK9/ZNF451/…	89
GOBP_REGULATION_OF_MRNA_SPLICING_VIA_SPLICEOSOME	67/2881	100/43216	2.54081e-54	1.07532e-52	5.42445e-53	NCL/DDX17/SON/HNRNPU/DDX5/HNRNPA1/HNRNPL/HNRNPK/HSPA8/HNRNPA2B1/THRAP3/RBM10/FXR1/RBM15/RBMX/NUP98/FXR2/PTBP1/RBM25/RBMXL1/SNW1/PUF60/PRPF19/SMU1/NCBP1/WTAP/RBM5/SRSF6/U2AF2/SFSWAP/KHDRBS1/SRSF4/FMR1/RBM39/CWC22/SRSF7/SRSF9/SRSF10/RBM15B/LARP7/SNRNP70/SRPK1/SRSF3/CELF1/TRA2B/NSRP1/DAZAP1/RBM4/SRPK2/RBM8A/CIRBP/RNPS1/YTHDC1/SRSF12/MAGOH/SAP18/TRA2A/QKI/SF3B4/RBM42/RBM7/PRDX6/ZBTB7A/C9orf78/KHDRBS3…	67
GOBP_CELL_POPULATION_PROLIFERATION	324/2881	1953/43216	3.75922e-54	1.58037e-52	7.97217e-53	PRKDC/FLNA/UTP20/DHX9/KRT2/HNRNPU/XRCC6/XRCC5/PHIP/PBRM1/NOP2/DNMT1/PDS5B/KRT6A/UHRF1/RBM10/TFRC/IGF2BP1/GTPBP4/NOLC1/RPS3/LMNA/HP1BP3/ARHGEF2/CCAR1/KIF20B/CEP131/DBN1/CHERP/ARID2/EEF2/GNL3/HSPA1A/SMARCA2/PRPF19/HELLS/DOCK7/RACGAP1/DDX41/PCM1/JUP/PAXBP1/RBM5/KIF14/MRE11/NPM1/KDM1A/MCM7/NCAPG2/SRSF6/DDX39B/RPS9/IQGAP3/NBN/RPS4X/ATP5F1A/CDC73/ASCC3/MECP2/HSPD1/PAK1IP1/KAT7/CUL3/PRC1/MTA3/UFL1/H2AC6…	324
GOBP_NEGATIVE_REGULATION_OF_CELL_CYCLE_PROCESS	122/2881	358/43216	1.30885e-53	5.46599e-52	2.75731e-52	PRKDC/RBM14/HSP90AB1/CNOT1/ATRX/MACROH2A1/IK/MGA/RAD21/PPP1R10/TPR/MRE11/NPM1/EHMT1/NBN/CDC73/PLK1/TNKS1BP1/BRD7/SUZ12/BUB3/AURKB/CBX3/CBX5/TERF2/PSMC2/CENPF/BLM/EHMT2/PCID2/HMGA2/CDK1/RBBP4/CALR/INTS3/AURKA/SLFN11/RNF2/PML/TP53/RPL23/DYNC1LI1/ORC1/KAT2A/PINX1/SYF2/WAPL/ZNF830/RBBP7/PRKAR1A/SKP1/ATM/EED/RPL26/KANK2/PSMD13/ZNF207/ZW10/PSMC5/EZH2/MAD1L1/PRMT1/RRM2/PSMC1/CDK5RAP3/TERF1/RB1/PSMD3/RIN…	122
GOBP_DNA_TEMPLATED_TRANSCRIPTION_TERMINATION	57/2881	72/43216	2.32199e-53	9.6332e-52	4.85946e-52	DHX9/POLR1A/POLR2A/UBTF/WDR33/CPSF1/XRN2/SYMPK/CPSF2/NCBP1/FIP1L1/CPSF7/CPSF3/ERCC3/CSTF3/PABPN1/SCAF4/CSTF2T/PCF11/TTF1/ERCC2/NUDT21/CSTF2/CPSF4/SNRPD3/POLR1B/POLR1E/ZMPSTE24/GTF2H3/POLR2E/CAVIN1/SCAF8/MNAT1/SNRPB/GTF2H1/CSTF1/NCBP2/POLR2H/GTF2H4/CDK7/POLR1C/SNRPG/CCNH/SNRPE/SETX/TTF2/CLP1/SSU72/SNRPF/MAZ/SMN1/POLR2L/TAF1B/TAF1C/SLBP/GTF2H2/MED18	57
GOBP_DNA_TEMPLATED_TRANSCRIPTION_INITIATION	101/2881	246/43216	2.41524e-53	9.95458e-52	5.02157e-52	SMARCA5/SMARCA4/POLR1A/POLR2A/UBTF/GTF3C1/BCLAF1/POLR2B/H4C9/RSF1/BAZ2A/TRIM28/SNW1/DHX36/MED12/GTF3C4/MECP2/CAND1/ERCC3/SMARCB1/PSMC2/ERCC2/TAF15/RBPJ/CDK1/MED17/POLR2C/GTF3C5/POLR1B/TP53/POLR1E/GTF2H3/MED1/MED16/POLR2E/TAF6/MED14/CAVIN1/MNAT1/CBFB/TAF6L/GTF2H1/MED23/TAF2/POLR2H/CREB1/TAF5/MED13/CTNNB1/PSMC5/GTF2H4/MED8/CDK7/POLR1C/NR0B1/MED24/MED4/CDK9/CCNH/MED7/BAX/ZNF451/TEAD3/TEAD1/NR2F1/POL…	101
GOBP_REGULATION_OF_CELL_CYCLE_G2_M_PHASE_TRANSITION	95/2881	218/43216	4.77765e-53	1.95635e-51	9.8688e-52	DYNC1H1/TPX2/CKAP5/TUBB/TUBA1A/HSP90AA1/TUBB4B/MACROH2A1/CEP131/TUBB4A/RAD21/SIN3A/PCM1/ATAD5/KIF14/MRE11/NPM1/NBN/RCC2/PPP2R1A/MECP2/PLK1/MTA3/AURKB/TUBG1/DCTN1/PSMC2/CENPF/BLM/AKAP9/DYNC1I2/HMGA2/CDK1/INTS3/AURKA/BRD4/PCNT/TP53/ORC1/CLASP1/YWHAE/PINX1/SYF2/CSNK1E/ZNF830/SKP1/ATM/ACTR1A/SMARCD3/PSMD13/CSNK1D/HMMR/DCTN2/PSMC5/DYNLL1/PSMC1/CDK5RAP3/PSMD3/CETN2/YWHAG/CDK5RAP2/MAPRE1/CUL1/PRKACA/PSM…	95
GOBP_ORGANONITROGEN_COMPOUND_CATABOLIC_PROCESS	252/2881	1326/43216	6.63786e-53	2.70054e-51	1.36228e-51	FLNA/SF3B3/CLTC/HSPA5/TRIP12/VCP/SMARCC1/HSPA8/HSP90B1/DDB1/NSF/UHRF1/HSP90AB1/HSP90AA1/XPO1/RNF20/USP36/EEF1A1/CCAR2/CUL4B/ANXA2/HSPA1A/RNF40/PRPF19/AP2B1/RBBP6/BCAP31/MTA1/AP2A1/KIF14/CDC27/FMR1/ANAPC7/SEC22B/OGT/PCBP2/RPL5/CUL3/PLK1/USP7/UFL1/UGGT1/BUB3/AURKB/SNRNP70/PSMC2/CCDC47/RAB7A/ERLIN2/CSNK2A2/AP2A2/FAF2/CDK1/CSNK2A1/AP2M1/TBL1XR1/EZR/RPS27A/HMOX2/AURKA/RAD23B/LRP1/BAG2/USP10/ERLIN1/APO…	252
GOBP_REGULATION_OF_TRANSPORT	297/2881	1727/43216	7.40556e-53	2.99356e-51	1.51009e-51	NUMA1/DYNC1H1/AHNAK/MYH10/FLNA/DHX9/KMT2A/HNRNPK/HSPA8/ACTG1/NSF/HSP90AB1/ATP2A2/RANGAP1/MYLK/NOLC1/USP36/IPO5/KIF20B/TRIM28/ACTN4/CEP131/ATP1A1/UTRN/ANXA2/MYO1C/DNM2/HSPA1A/LYAR/AP2B1/MYO18A/PCM1/JUP/BCAP31/PPP1R12A/TPR/AP2A1/EHD1/CPSF6/DNAJC13/NSUN2/PTPN1/KHDRBS1/FMR1/DMAP1/RBM22/SUPT6H/LMAN1/EPRS1/USP7/NUP153/NUP54/LMAN2/SCYL2/CYFIP1/TMED10/DNAJA1/AKAP8L/NUCB1/ITGB2/HK2/RAB7A/AKAP9/CSNK2A2/OSB…	297
GOBP_DNA_GEOMETRIC_CHANGE	70/2881	114/43216	9.19904e-53	3.69485e-51	1.86386e-51	TOP2A/DHX9/PARP1/CHD4/SMARCA1/XRCC6/XRCC5/DDX3X/HNRNPA2B1/DDB1/RAD50/ATRX/CHD1/CHD2/RUVBL2/DDX1/MCM3/DHX36/CUL4B/RUVBL1/MCM5/RFC2/CHD6/MRE11/MCM7/NBN/CHD8/MCM6/ASCC3/ERCC3/RPA1/RFC5/MCM4/CHD3/RFC3/RECQL/RFC4/MCM2/BLM/G3BP1/ERCC2/WRN/RPS27A/PURA/RECQL5/RAD23B/CUL4A/TP53/GTF2H3/HMGA1/XPC/MNAT1/UBA52/GTF2H1/ANXA1/CHD9/GTF2H4/CETN2/CHD7/CHTF18/SETX/CHD1L/HMGB1/INO80/SSBP1/DDB2/GTF2H2/POT1/FANCM/SMARC…	70
GOBP_NCRNA_TRANSCRIPTION	68/2881	108/43216	2.3127e-52	9.23032e-51	4.65622e-51	SMARCA4/NCL/POLR2A/TCOF1/GTF3C1/POLR2B/INTS1/MACROH2A2/MACROH2A1/SRRT/RPRD2/NCBP1/GTF3C4/INTS4/INTS6/GTF3C3/SMARCB1/LARP7/INTS7/GTF3C2/NIFK/INTS13/POLR2C/INTS2/GTF3C5/MARS1/INTS3/POLR1B/INTS10/TP53/POLR1E/MTOR/POLR2E/TAF6/NOL11/CAVIN1/ELL/INTS8/NCBP2/POLR2H/PWP1/TAF5/CCNK/INTS5/INTS9/INTS11/ICE1/CDK7/CDK9/ICE2/RPRD1B/POLR2G/POLR2D/RPRD1A/INTS12/INTS14/NOP53/SP1/POLR2L/TAF1B/SIRT7/ELL2/NPM3/SPIN1/…	68
GOBP_RIBOSOMAL_SMALL_SUBUNIT_BIOGENESIS	57/2881	74/43216	4.03751e-52	1.60129e-50	8.07769e-51	PRKDC/UTP20/NAT10/XRCC5/HEATR1/TBL3/KRI1/WDR3/DHX37/NOL10/NOM1/NPM1/WDR46/PWP2/DDX52/RPS8/BMS1/SRFBP1/RPS10/RRS1/RPS19/RPS6/NGDN/RPS14/ERCC2/BYSL/RPS17/RRP7A/RPS16/RPS5/NOP14/RPS7/TSR1/UTP25/RCL1/NOL11/SURF6/RPS24/UTP6/RRP36/RPS25/NOP9/DCAF13/RPS27/UTP23/UTP4/RPS15/ABT1/SNU13/RPP40/FAM207A/EMG1/RPS28/UTP3/RPSA/LTV1/LSM6	57
GOBP_MYELOID_LEUKOCYTE_MEDIATED_IMMUNITY	150/2881	547/43216	7.02616e-52	2.76919e-50	1.39691e-50	DYNC1H1/SPTAN1/KRT1/DDX21/IGF2R/XRCC6/XRCC5/DDX3X/IQGAP1/CKAP4/VCP/HSPA8/TUBB/HSP90AB1/HSP90AA1/TUBB4B/ILF2/COPB1/CCT8/EEF1A1/PKM/DHX36/EEF2/ANXA2/HSPA1A/CCT2/KPNB1/JUP/DNAJC13/CAND1/ACLY/PKP1/CYFIP1/VAPA/HBB/PSMC2/ITGB2/CYB5R3/RAB7A/AP2A2/FAF2/RAB5C/DSG1/PGRMC1/RAB14/PFKL/HMOX2/DDOST/CAT/FLG2/CDK13/DYNC1LI1/CNN2/RAB5B/RAB6A/MVP/HLA-C/ERP44/ATP6V0A1/RAB18/CSNK2B/RAP1B/HLA-B/PPIA/PA2G4/PSMD13/RAP1…	150
GOBP_DNA_BIOSYNTHETIC_PROCESS	87/2881	188/43216	2.36768e-51	9.27366e-50	4.67809e-50	NAT10/HNRNPU/XRCC5/HNRNPA1/EXOSC10/VCP/HNRNPA2B1/RFC1/RAD50/HSP90AB1/HSP90AA1/HNRNPC/CCT8/CCT7/DKC1/HNRNPD/NVL/CCT3/LIG3/CCT2/CCT5/RFC2/CCT6A/MRE11/CCT4/DDX39B/TCP1/ATR/POLE/RPA1/RFC5/TNKS1BP1/RFC3/AURKB/RFC4/TERF2/CENPF/WRN/RPS27A/GAR1/USP10/TP53/PINX1/ATM/UBA52/PPIA/TERF2IP/TENT4B/MEN1/PHB/TERF1/TRIM25/PCNA/CHTF18/NHP2/POLB/POLD1/XRN1/NPLOC4/UFD1/MYC/PARN/RPA3/NOP10/POLE3/LIG1/ZBTB1/NEK7/RPA2/F…	87
GOBP_HOMEOSTATIC_PROCESS	313/2881	1908/43216	3.4585e-51	1.34625e-49	6.79115e-50	PRKDC/DYNC1H1/RIF1/PARP1/KRT1/YLPM1/SMARCA4/ADAR/ACIN1/NAT10/HNRNPU/XRCC6/XRCC5/DDX3X/HNRNPA1/EXOSC10/ACTG1/HNRNPA2B1/RFC1/HSP90B1/DDB1/KRT16/RAD50/EIF4G1/HSP90AB1/HSP90AA1/TFRC/ATP2A2/H4C9/ATRX/HNRNPC/TFIP11/CCT8/CCT7/DKC1/LIMA1/HNRNPD/ATP1A1/STAU1/CHERP/ARID2/DHX36/SMC5/GNL3/CCT3/SIN3A/HSPA1A/LYAR/CCT2/CCT5/RALY/DOCK7/PPP1R10/RFC2/NCOA5/BCAP31/CCT6A/EHD1/MRE11/KDM1A/NCAPG2/ACACA/CCT4/UPF1/EHMT1…	313
GOBP_MICROTUBULE_CYTOSKELETON_ORGANIZATION	154/2881	581/43216	3.76483e-51	1.4565e-49	7.34732e-50	MYH9/NUMA1/DYNC1H1/FLNA/SMC3/SMC1A/CLTC/SON/NAT10/HNRNPU/TPX2/VCP/CKAP5/RBM14/TUBB/TUBA1A/TUBB4B/TUBB2A/TUBB2B/ATRX/TUBA1C/KIFC1/KIF4A/TASOR/RPS3/LMNA/GOLGA2/ARHGEF2/TUBB3/CEP131/TUBB4A/KIF20A/KIF23/INCENP/KIF2C/HSPA1A/MAP4/RCC1/TUBB6/KPNB1/DOCK7/RACGAP1/PHLDB2/PCM1/NUSAP1/PPP1R12A/TPR/NPM1/KIF2A/STAG2/STAG1/MECP2/CNP/PLK1/PRC1/CHD3/RAE1/AURKB/TUBG1/DCTN1/AKAP9/NUP62/CDK1/INTS13/DRG1/DYNC1LI2/EZR…	154
GOBP_PROTEIN_LOCALIZATION_TO_CHROMOSOME	62/2881	91/43216	4.60507e-51	1.77071e-49	8.93231e-50	NIPBL/XRCC5/VCP/ATRX/MACROH2A2/RUVBL2/MACROH2A1/H1-5/CCT8/CCT7/TASOR/DKC1/IK/SMC5/MSH2/GNL3/CCT3/RAD21/CCT2/CCT5/CHAMP1/CCT6A/CCT4/TCP1/RCC2/ATR/RPA1/PLK1/BUB3/AURKB/PPHLN1/TERF2/LRWD1/CDK1/PINX1/WAPL/CTCF/ATM/CENPQ/TERF2IP/BRCA2/ZW10/CDCA5/EZH2/TERF1/RB1/KNL1/ESCO2/SETD2/TRAPPC12/MIS12/XRCC4/NDC80/RPA2/SGF29/GNL3L/POT1/LEMD2/CENPT/TTK/NABP2/CENPA	62
GOBP_PROTEIN_LOCALIZATION_TO_NUCLEUS	104/2881	275/43216	8.25904e-51	3.15646e-49	1.59227e-49	RANBP2/FLNA/PARP1/POLR1A/HNRNPU/HSP90AB1/NUP188/TFRC/RANGAP1/NUP98/NOLC1/NUP93/CCT8/CCT7/IPO5/DKC1/RGPD5/LMNA/NOL8/TRIM28/PLRG1/NVL/ELAVL1/CCT3/SIN3A/CCT2/CCT5/KPNB1/NUP133/NUP155/JUP/PPP1R10/CCT6A/TPR/CCT4/TCP1/DMAP1/RBM22/NUP107/KAT7/PLK1/NUP153/NUP54/PAF1/LARP7/RRS1/BYSL/OSBPL8/NUP62/CDK1/INTS13/WRN/TNPO1/CALR/CSE1L/KPNA2/PML/TP53/RPL23/NF2/NUP85/YWHAE/PINX1/MED1/ECT2/IPO7/KPNA4/RPF2/NUP58/SKP…	104
GOBP_DNA_DEPENDENT_DNA_REPLICATION	79/2881	157/43216	2.93194e-50	1.11378e-48	5.61847e-49	DDX21/BAZ1A/DDX23/RFC1/THOC1/ATRX/NOC3L/MCM3/LIG3/MCM5/RFC2/MRE11/MCM7/ALYREF/UPF1/NBN/ATR/MCM6/POLE/RPA1/KAT7/RFC5/MCM4/WIZ/RFC3/RECQL/RFC4/TERF2/MCM2/LRWD1/BLM/BOD1L1/WDR18/FEN1/WRN/MSH3/PURA/RECQL5/SLFN11/ORC2/ZMPSTE24/ORC1/SRPK2/HMGA1/ZNF830/TONSL/FAM111A/BRCA2/MCM10/TERF1/WDHD1/PCNA/CDK9/CHTF18/ORC3/TOPBP1/POLB/POLD1/ORC5/RPA3/POLE3/LIG1/RTF2/STOML2/CCNE2/INO80/SSBP1/RPA2/SIRT7/POLD2/ETAA1/O…	79
GOBP_REPRODUCTION	259/2881	1431/43216	3.17285e-50	1.19808e-48	6.04372e-49	PRKDC/MYH9/NUMA1/FLNA/TOP2A/TOP2B/SMC3/IGF2R/SMC1A/KRT9/HSPA5/NIPBL/RAI14/DDX3X/SAFB2/SMC2/BPTF/SMARCC1/SMC4/RAD50/WDR33/HSP90AB1/XRN2/RBM15/ATRX/KIFC1/CCT8/CCT7/GOLGA2/TRIM28/CEP131/HSD17B4/INCENP/DHX37/DHX36/GOLGA3/MSH2/DNM2/CCT3/RUVBL1/RAD21/SMARCA2/CCT2/MSH6/CCT5/RACGAP1/KRT8/CAD/BCAP31/NCAPD3/MRE11/ZNF318/CCT4/NSUN2/STRBP/TCP1/STAG2/KHDRBS1/NBN/YBX3/NUP107/H2AX/CENPC/RPA1/NSDHL/PLK1/DDX6/BAS…	259
GOBP_REGULATION_OF_PROTEIN_STABILITY	106/2881	294/43216	2.02448e-49	7.59903e-48	3.83332e-48	PRKDC/FLNA/HSPA8/HSP90AB1/HSP90AA1/GTPBP4/H1-5/CCT8/CCT7/USP36/HCFC1/CCAR2/CCT3/HSPA1A/CCT2/CCT5/CCT6A/CDKN2AIP/CCT4/TCP1/CTNND1/CDC73/HSPD1/RPL5/CUL3/PLK1/PPIB/USP7/WIZ/LSS/RTN4/DSG1/CALR/NCLN/DDOST/AURKA/BAG2/TP53/RPL23/KAT2A/NF2/RPS7/APTX/PINX1/UTP25/BAG6/ZNF207/RPL11/CREB1/SEL1L/HIP1/DDRGK1/APOA1/TF/PRKRA/PHB/RAB21/CHP1/CDK7/HIP1R/MORC3/CCNH/PHB2/GAPDH/P3H1/PARVA/ATP1B3/USP3/SEC16A/HDAC3/STX1…	106
GOBP_RESPONSE_TO_CYTOKINE	229/2881	1187/43216	3.32341e-49	1.24009e-47	6.2556e-48	PRPF8/RIF1/DHX9/SMARCA5/SMARCA4/CDC5L/ADAR/VIM/HNRNPU/HSPA5/XRCC5/SYNCRIP/KHSRP/HSPA8/FASN/HNRNPA2B1/HSP90B1/BCLAF1/HSP90AB1/HSP90AA1/TFRC/RBM15/RBMX/PDIA3/RPL3/RPS3/P4HB/ARHGEF2/HNRNPDL/ACTN4/CANX/PFKP/ANXA2/MYO1C/HSPA1A/EIF4A2/IFI16/KRT8/KRT18/TPR/UPF1/TCP1/PTPN1/YBX3/SRSF7/RPLP0/CTR9/EPRS1/EIF2AK2/ATP5F1B/FN1/HNRNPF/MCM2/LMNB1/PSMC2/SRSF3/ITGB2/HK2/CAPZA1/YTHDF2/ABCE1/RNMT/IGHG1/SNRPA1/RPS27A/…	229
GOBP_PROTEASOMAL_PROTEIN_CATABOLIC_PROCESS	136/2881	480/43216	6.39956e-49	2.37386e-47	1.19749e-47	HSPA5/VCP/SMARCC1/HSP90B1/DDB1/HSP90AB1/XPO1/CCAR2/CUL4B/HSPA1A/RNF40/PRPF19/BCAP31/MTA1/KIF14/CDC27/FMR1/ANAPC7/OGT/PCBP2/CUL3/PLK1/USP7/UFL1/UGGT1/BUB3/AURKB/PSMC2/CCDC47/ERLIN2/FAF2/CDK1/TBL1XR1/RPS27A/AURKA/RAD23B/BAG2/ERLIN1/CUL4A/PML/EIF3H/STT3B/UBQLN4/CSNK1E/CSNK1A1/HM13/CDC16/DAB2/AMFR/SKP1/BAG6/UBA52/AUP1/PSMD13/CAV1/RPL11/TMF1/UBQLN1/SEL1L/DDRGK1/CSNK1D/CTNNB1/PSMC5/CDC23/ANAPC2/PSMC1/P…	136
GOBP_NUCLEOSOME_ORGANIZATION	83/2881	182/43216	2.01608e-48	7.43473e-47	3.75044e-47	SMARCA5/SUPT16H/SMARCA4/ARID1A/H1-4/SMARCC2/H1-2/BPTF/SMARCC1/H1-3/H4C9/ATRX/MACROH2A2/RSF1/MACROH2A1/H1-5/HP1BP3/SMARCE1/SMARCD1/CHAF1A/SRCAP/H2BC21/ARID2/H2BC13/SMARCD2/RUVBL1/MIS18BP1/H1-10/NPM1/SPTY2D1/DMAP1/GRWD1/H2AX/CENPC/SUPT6H/SMARCB1/PAF1/MCM3AP/MCM2/CENPU/SART3/H1-0/RBBP4/CHAF1B/H3-4/H3-3A/HMGA1/CTCF/RBBP7/CABIN1/CENPQ/SMARCD3/SHPRH/NAP1L1/CENPH/TSPYL1/CENPP/UBN1/VPS72/KNL1/HJURP/SETD2…	83
GOBP_SIGNAL_TRANSDUCTION_BY_P53_CLASS_MEDIATOR	99/2881	263/43216	3.30167e-48	1.21048e-46	6.10627e-47	SUPT16H/MYBBP1A/CHD4/DDX5/TPX2/NOP2/HNRNPK/RAD50/CNOT1/ATRX/SSRP1/NOC2L/SNW1/MTA2/MSH2/IFI16/RRP8/RFC2/MRE11/KDM1A/EHMT1/NBN/ATR/PAK1IP1/RPA1/RPL5/RFC5/TNKS1BP1/CHD3/RFC3/BRD7/AURKB/RFC4/RRS1/BLM/EHMT2/CSNK2A2/TAF15/CDK1/CSNK2A1/RBBP4/WRN/AURKA/USP10/PML/TP53/HDAC2/RPL23/ZMPSTE24/BOP1/RPS7/HDAC1/TOP3A/TAF6/RPF2/RBBP7/YJU2/ATM/CSNK2B/BAG6/RPL26/TAF2/RPL11/CD44/SP100/TAF5/BRCA2/PRMT1/BARD1/BRPF1/CD…	99
GOBP_IMMUNE_SYSTEM_DEVELOPMENT	203/2881	987/43216	4.45906e-48	1.62537e-46	8.19914e-47	PRKDC/MYH9/RIF1/TOP2A/PARP1/ADAR/ACIN1/SART1/PRRC2C/XRCC6/XRCC5/KMT2A/TP53BP1/FASN/THOC1/TFRC/RBM15/H4C9/ACTN1/THOC5/PABPC4/NSD2/DHX36/EEF2/ANXA2/MSH2/SIN3A/HSPA1A/MOV10/LYAR/IFI16/MSH6/NCAPG2/SRP54/NBN/CDC73/SUPT6H/HSPD1/KAT7/CTR9/MYL9/UFL1/PAF1/MCM3AP/EIF2AK2/EXOSC6/PSMC2/RPS19/RPS6/DPF2/RPS14/ERCC2/NUDT21/YTHDF2/PCID2/RBPJ/NCAPH2/EXOSC3/WDR5/MSH3/CTNNBL1/PTBP3/RPL22/CDK13/CUL4A/PML/TP53/RBBP5/…	203
GOBP_CYTOPLASMIC_TRANSLATION	63/2881	102/43216	7.57406e-48	2.74494e-46	1.38468e-46	DHX9/EIF4G1/EIF3A/EIF4A1/PKM/DHX36/EEF2/EIF4A2/EIF3CL/EIF3B/RPL10A/EIF3E/FMR1/YBX3/RPLP0/RPL24/RPL8/EIF3G/EIF2S3/EIF2S2/RPL6/EIF3L/RPL9/YTHDF2/RPL18/DRG1/RPL18A/RPL32/RPL17/RPL13A/RPL22/RBM4/RPL30/RPL35A/EIF3H/MTOR/RPL36A/RPLP2/RPL19/RPS23/RPL26/EIF3F/EIF3D/RPL15/ETF1/RPL31/RPL11/RPL36/ZC3H15/EIF4B/EIF3I/EIF3K/RPS26/RPS28/EIF3M/MCTS1/EIF2D/RPL29/DENR/METTL3/RPSA/EIF3J/EIF2B3	63
GOBP_METHYLATION	115/2881	358/43216	1.32504e-47	4.7747e-46	2.40859e-46	RIF1/PARP1/NOP2/KMT2A/DNMT1/RBM15/ATRX/RNF20/MACROH2A1/ZC3H13/H1-5/BAZ2A/TRIM28/SNW1/MTA2/NSD2/VIRMA/GATAD2A/HELLS/FTSJ3/WTAP/RRP8/PAXBP1/KDM1A/FBL/EHMT1/NSUN2/DMAP1/MPHOSPH8/MECP2/SUPT6H/OGT/CTR9/NSD1/SMARCB1/PAF1/RBM15B/LARP7/SUZ12/TRMT1L/EHMT2/DIMT1/NSUN5/RNMT/WDR5/SNRPD3/BRD4/NELFE/NSD3/RBBP5/ZMPSTE24/RAB6A/SPOUT1/CTCF/CHTOP/FAM98B/EED/SNRPB/EEF1AKNMT/ETF1/PWP1/ASH2L/MEN1/CTNNB1/EZH2/PRMT1/BC…	115
GOBP_REGULATION_OF_PHOSPHORUS_METABOLIC_PROCESS	273/2881	1607/43216	1.7961e-47	6.43536e-46	3.24631e-46	PRKDC/RANBP2/GCN1/PARP1/ADAR/HNRNPU/RRP1B/TPX2/XRCC6/XRCC5/DDX3X/PHIP/IQGAP1/VCP/HSP90B1/RAD50/EIF4G1/HSP90AB1/HSP90AA1/NUP188/FXR1/TFRC/SYMPK/NUP98/GTPBP4/FXR2/NUP93/MACROH2A1/IPO5/RPS3/PTBP1/ARHGEF2/CIT/EEF1A1/INCENP/DOCK7/NUP133/AKAP8/NUP155/PPP1R10/PPP1R12A/TPR/KIF14/MRE11/NPM1/MCM7/NCAPG2/PTPN1/NUP160/IQGAP3/NBN/FMR1/PPP2R1A/CDCA2/NUP107/OGT/RBM26/NSD1/PLK1/TNKS1BP1/NUP153/NUP54/CDK12/SUZ12/…	273
GOBP_RESPONSE_TO_ENDOPLASMIC_RETICULUM_STRESS	104/2881	295/43216	1.90457e-47	6.78543e-46	3.4229e-46	HSPA5/DDX3X/VCP/HSP90B1/EIF4G1/ATP2A2/PDIA3/P4HB/LMNA/HYOU1/CANX/EEF2/SRPRA/HSPA1A/PDIA4/TLN1/BCAP31/PTPN1/PDIA6/UFL1/UGGT1/DCTN1/CCDC47/ERLIN2/SRPRB/EIF2S1/FAF2/CALR/VAPB/ERLIN1/PML/TP53/STT3B/HM13/ERP44/PREB/AMFR/BAG6/ERP29/AUP1/CAV1/GET3/UBQLN1/SEL1L/DDRGK1/TMED2/ATP6V0D1/PPP2CB/CDK5RAP3/TRIM25/SSR1/DNAJC10/GORASP2/PTPN2/DNAJB11/UBXN4/ERLEC1/BAX/ADD1/MANF/TXNDC12/SEC16A/TMX1/EIF2AK3/PSMC6/NPLO…	104
GOBP_NUCLEOTIDE_EXCISION_REPAIR	64/2881	108/43216	5.86178e-47	2.07665e-45	1.04756e-45	PARP1/POLR2A/XAB2/RFC1/DDB1/POLR2B/CUL4B/AQR/LIG3/PRPF19/RFC2/ISY1/ERCC3/POLE/RPA1/KAT7/RFC5/USP7/RFC3/RFC4/HMGN1/ERCC2/POLR2C/RPS27A/RAD23B/XRCC1/CUL4A/TP53/GTF2H3/POLR2E/ZNF830/XPC/MNAT1/UBA52/GTF2H1/POLR2H/PPIE/BRCA2/GTF2H4/CDK7/CETN2/PCNA/CCNH/SLX4/POLR2G/POLD1/CHD1L/POLR2D/NTHL1/COPS4/HMGB1/RPA3/LIG1/POLR2L/GPS1/RPA2/POLD2/ERCC4/DDB2/COPS7B/GTF2H2/COPS8/COPS6/POLR2J	64
GOBP_MACROMOLECULE_METHYLATION	105/2881	304/43216	6.37065e-47	2.24432e-45	1.13214e-45	RIF1/PARP1/NOP2/KMT2A/DNMT1/RBM15/ATRX/RNF20/MACROH2A1/ZC3H13/H1-5/BAZ2A/TRIM28/SNW1/MTA2/NSD2/VIRMA/GATAD2A/HELLS/FTSJ3/WTAP/PAXBP1/KDM1A/FBL/EHMT1/NSUN2/DMAP1/MPHOSPH8/MECP2/SUPT6H/OGT/CTR9/NSD1/SMARCB1/PAF1/RBM15B/LARP7/SUZ12/TRMT1L/EHMT2/DIMT1/NSUN5/RNMT/WDR5/SNRPD3/BRD4/NELFE/NSD3/RBBP5/ZMPSTE24/RAB6A/CTCF/CHTOP/FAM98B/EED/SNRPB/ETF1/PWP1/ASH2L/MEN1/CTNNB1/EZH2/PRMT1/BCOR/WDR82/CBLL1/SETD1A/…	105
GOBP_RESPONSE_TO_NITROGEN_COMPOUND	216/2881	1113/43216	7.63683e-47	2.67543e-45	1.34962e-45	PRKDC/RANBP2/FLNA/DHX9/PARP1/DDX21/CDC5L/EFTUD2/VIM/HSPA5/DHX15/PHIP/IQGAP1/VCP/SMARCC1/ARID1B/HSP90B1/HSP90AB1/RANGAP1/ATRX/IPO5/HNRNPD/ARHGEF2/USO1/PKM/DHX36/EEF2/MYO1C/DNM2/SIN3A/RNF40/JUP/CAD/NCOA5/BCAP31/ZNF106/NPM1/KDM1A/SRSF6/MIA3/PTPN1/SRSF4/FMR1/OGT/SRSF9/KAT7/EPRS1/UFL1/UGGT1/LARS1/CYFIP1/PRKAR2A/TMED10/CCDC47/ITGB2/LARP1/BLM/ERLIN2/AKAP9/OSBPL8/CGAS/FAF2/RBBP4/SRSF5/EZR/MARS1/RECQL5/CA…	216
GOBP_RIBOSOMAL_LARGE_SUBUNIT_BIOGENESIS	53/2881	72/43216	9.8631e-47	3.43628e-45	1.73343e-45	MDN1/NOP2/URB1/RSL1D1/DDX18/GTPBP4/RPL3/RPL7A/NOC2L/NVL/DHX30/FTSJ3/EBNA1BP2/LAS1L/RPL10A/NPM1/RPL23A/RPL7/PAK1IP1/RPLP0/RPL10/RPL5/RPL24/PES1/RRS1/RPL6/BRIX1/NIFK/SDAD1/PPAN/RPL35A/BOP1/MRTO4/NOP16/NSA2/RPF2/SURF6/RRP15/RPL26/NOL9/RPL11/RPL35/RPL7L1/RPL14/RSL24D1/EIF6/WDR12/NIP7/NHP2/SNU13/ZNF622/NOP53/NLE1	53
GOBP_EMBRYO_DEVELOPMENT	201/2881	990/43216	1.05487e-46	3.65495e-45	1.84374e-45	PRKDC/MYH9/TOP2A/TOP1/NIPBL/TRIP12/TCOF1/BPTF/KMT2A/LUZP1/XAB2/CNOT1/TUBB2B/EIF4A3/NOLC1/MACROH2A1/TASOR/THOC5/KIF20B/TRIM28/DBN1/ARID2/DHX36/MSH2/MTHFD1/SIN3A/RBM19/MED12/PRPF19/YBX1/RBBP6/NUP133/RACGAP1/KRT8/PHLDB2/NCAPG2/ACTL6A/EHMT1/NSUN2/NBN/RPL13/CHD8/YBX3/CDC73/SUPT6H/ERCC3/POLE/NSDHL/AATF/CTR9/RPL10/CUL3/EXOC4/BASP1/PAF1/FN1/TERF2/RTN4/MICAL2/RPS6/EIF2S2/ITGB2/CENPU/ERCC2/BYSL/YTHDF2/RBPJ…	201
GOBP_SPINDLE_ORGANIZATION	81/2881	181/43216	1.671e-46	5.75809e-45	2.90466e-45	MYH9/NUMA1/DYNC1H1/FLNA/SMC3/SMC1A/CLTC/HNRNPU/TPX2/VCP/CKAP5/TUBB/ATRX/KIFC1/KIF4A/TASOR/RPS3/GOLGA2/KIF23/INCENP/HSPA1A/MAP4/RCC1/KPNB1/RACGAP1/TPR/KIF2A/STAG2/STAG1/MECP2/PLK1/PRC1/CHD3/RAE1/AURKB/TUBG1/DCTN1/NUP62/INTS13/DRG1/EZR/AURKA/TUBGCP2/PCNT/CLASP1/CLASP2/ZNF207/CSNK1D/CENPH/TUBGCP3/DCTN2/MLH1/RAN/NUF2/MAPRE1/AAAS/NDC80/HDAC3/TUBGCP4/CDC20/NCOR1/TUBGCP6/RHOA/INO80/SPC25/CENPE/LSM14A/NE…	81
GOBP_REGULATION_OF_GENE_EXPRESSION_EPIGENETIC	85/2881	201/43216	2.54104e-46	8.70858e-45	4.39303e-45	RIF1/DDX21/SMARCA5/SF3B1/BAZ1B/ARID1A/MYBBP1A/ATAD2/POLR1A/HNRNPU/EXOSC10/H1-4/H1-2/SMCHD1/H1-3/ARID1B/DNMT1/RBM15/H4C9/MACROH2A2/MACROH2A1/H1-5/TASOR/SMARCD1/MYO1C/SIN3A/IFI16/H1-10/MTA1/UPF1/MPHOSPH8/MECP2/H2AX/H2AC6/DEK/RBM15B/SUZ12/PPHLN1/ATAD2B/H1-0/RBBP4/MORF4L1/POLR1B/HDAC2/H3-3A/POLR1E/KAT2A/H2AZ2/POLR2E/HMGA1/CTCF/RBBP7/LRIF1/EED/MORF4L2/MORC2/YTHDC1/POLR2H/H2AC21/EZH2/POLR1C/MTF2/MSL3/D…	85
GOBP_VESICLE_ORGANIZATION	110/2881	338/43216	3.31006e-46	1.12828e-44	5.69161e-45	NSF/GOLGA2/USO1/ANXA2/DNM2/MYO18A/DNAJC13/MIA3/SEC22B/LMAN1/CUL3/NAPA/RAB1A/TMED10/VAPA/RAB1B/RAB7A/AP2M1/DNM1/RAB14/CALR/VAPB/CORO1C/SEC23A/AP3D1/ZEB2/RAB5B/MX2/STX10/GBF1/PREB/VAMP3/STX5/ANXA1/VPS39/AP1G1/TMED9/SEC24C/CAV1/TMF1/PI4K2A/AP3B1/PICALM/CREB1/CSNK1D/TAP1/TMED2/STX16/STX7/SCFD1/VPS18/CHP1/RAB32/VTI1A/KNL1/SAR1A/PDCD6IP/VTI1B/SEC23B/RAB8A/AP1M1/RAB8B/SQSTM1/RAB13/SEC16A/EXOC8/STX12/GOS…	110
GOBP_POSITIVE_REGULATION_OF_DNA_METABOLIC_PROCESS	84/2881	198/43216	6.33284e-46	2.14704e-44	1.08307e-44	PRKDC/RIF1/DHX9/PARP1/XRCC5/HNRNPA1/SMCHD1/TP53BP1/HNRNPA2B1/RAD50/HSP90AB1/HSP90AA1/TFRC/ATRX/CCT8/CCT7/RPS3/DKC1/HNRNPD/TRIM28/ARID2/NSD2/DHX36/NVL/MSH2/GNL3/CCT3/CCT2/CCT5/PPP1R10/RFC2/CCT6A/MRE11/FUS/CCT4/DDX39B/TCP1/NBN/ATR/MECP2/H2AX/RFC5/USP7/RFC3/AURKB/RFC4/EXOSC6/TERF2/ERCC2/WRN/EXOSC3/CBX8/XRCC1/PML/ATM/UBE2N/MLH1/PCNA/CHTF18/BAX/SLX4/WDR48/USP9X/MYC/RNF168/HMGB1/PARN/BABAM1/NEK7/FGF2/B…	84
GOBP_ANTIGEN_PROCESSING_AND_PRESENTATION	91/2881	234/43216	8.30375e-46	2.80019e-44	1.41255e-44	DYNC1H1/CLTC/KIF4A/PDIA3/KIF22/KIF23/CANX/DNM2/KIF2C/AP2B1/RACGAP1/BCAP31/AP2A1/KIF2A/SEC22B/SPTBN2/DCTN1/PSMC2/AP1B1/CAPZA1/RAB7A/DYNC1I2/AP2A2/AP2M1/DYNC1LI2/CALR/SEC23A/AP3D1/DYNC1LI1/RAB5B/RAB6A/HLA-C/VAMP3/ACTR1A/HLA-B/AP1G1/SEC24C/PSMD13/AP3B1/TAP1/ICAM1/LNPEP/HLA-A/DCTN2/PSMC5/DYNLL1/PSMC1/CTSD/PSMD3/RAB32/CAPZB/AP2S1/RAB35/RAB10/AP1M1/RAB8B/PSME3/RAB3B/PSMD11/PSMC6/DYNLL2/SEC13/PSMA8/PSMD…	91
GOBP_PEPTIDYL_LYSINE_ACETYLATION	77/2881	168/43216	3.25012e-45	1.09017e-43	5.49936e-44	BAZ1A/TRRAP/KMT2A/RUVBL2/NOC2L/HCFC1/SRCAP/SMC5/RUVBL1/SIN3A/EP400/YEATS2/ACTL6A/GTF3C4/DMAP1/MECP2/OGT/KAT7/SMARCB1/BRD7/MCM3AP/BRD8/PHF14/GLYR1/WDR5/MORF4L1/HDAC2/ZMPSTE24/KAT2A/MSL1/TAF6/KAT8/CTCF/BRD1/MORF4L2/BAG6/TAF6L/TAF5/BRCA2/TAF5L/JADE2/BRPF1/ZZZ3/MEAF6/MBD3/YEATS4/BEND3/ZNF451/KANSL3/BRPF3/ING3/MSL3/MCRS1/TADA3/ESCO1/JADE3/KAT5/JADE1/POLE3/GATA2/PRKAA1/KAT6B/SMAD4/CTBP1/MRGBP/SGF29/TAF…	77
GOBP_REGULATION_OF_INTRACELLULAR_TRANSPORT	110/2881	347/43216	5.93066e-45	1.97877e-43	9.98187e-44	NUMA1/DYNC1H1/FLNA/DHX9/HSP90AB1/RANGAP1/NOLC1/USP36/IPO5/KIF20B/TRIM28/CEP131/ANXA2/MYO1C/PCM1/JUP/BCAP31/PPP1R12A/TPR/EHD1/CPSF6/DNAJC13/NSUN2/PTPN1/KHDRBS1/DMAP1/RBM22/SUPT6H/LMAN1/USP7/NUP153/NUP54/AKAP8L/NUCB1/ITGB2/CSNK2A2/NUP62/YWHAQ/EZR/PCNT/RBM4/CTDSPL2/TP53/PPP1CC/RAB11B/YWHAE/NEFH/MX2/YWHAZ/ECT2/PREB/DAB2/NUP58/EMD/MSN/EHD2/NCBP2/YWHAB/GCC2/SP100/SCFD1/BAP1/UBR5/BARD1/SCP2/RAB21/CHP1/I…	110
GOBP_LEUKOCYTE_MEDIATED_IMMUNITY	183/2881	869/43216	6.82964e-45	2.26672e-43	1.14344e-43	DYNC1H1/SPTAN1/RIF1/KRT1/DDX21/IGF2R/XRCC6/XRCC5/DDX3X/IQGAP1/CKAP4/VCP/HSPA8/TP53BP1/TUBB/HSP90AB1/HSP90AA1/TUBB4B/THOC1/TFRC/ILF2/COPB1/CCT8/EEF1A1/PKM/NSD2/DHX36/EEF2/ANXA2/MSH2/HSPA1A/CCT2/MSH6/KPNB1/JUP/DNAJC13/NBN/SUPT6H/HSPD1/CAND1/ACLY/PKP1/EXOSC6/CYFIP1/VAPA/HBB/PSMC2/IGKC/ITGB2/CYB5R3/RAB7A/AP2A2/FAF2/RAB5C/DSG1/EXOSC3/PGRMC1/IGHG1/RAB14/PFKL/HMOX2/DDOST/CAT/FLG2/CDK13/DYNC1LI1/CNN2/RAB…	183
GOBP_ATP_DEPENDENT_CHROMATIN_REMODELING	57/2881	89/43216	1.00497e-44	3.31798e-43	1.67375e-43	SMARCA5/SMARCA4/ARID1A/CHD4/SMARCA1/PBRM1/SMARCC2/SMARCC1/ARID1B/H4C9/HNRNPC/RSF1/SMARCE1/MTA2/SRCAP/SMARCD2/RUVBL1/SMARCA2/MIS18BP1/NPM1/ACTL6A/SPTY2D1/CHD8/DMAP1/CENPC/SMARCB1/CHD3/GATAD2B/CENPU/RBBP4/HDAC2/HDAC1/RBBP7/CENPQ/CENPH/CENPP/VPS72/KNL1/MBD3/HJURP/CENPN/ACTR5/MBD2/CENPO/CENPK/CENPI/INO80/OIP5/MIS18A/ACTR8/INO80B/ZNHIT1/CENPL/CENPS/CENPM/CENPT/CENPA	57
GOBP_MYELOID_LEUKOCYTE_ACTIVATION	155/2881	656/43216	1.30923e-44	4.28398e-43	2.16105e-43	DYNC1H1/SPTAN1/KRT1/IGF2R/XRCC6/XRCC5/DDX3X/IQGAP1/CKAP4/VCP/HSPA8/TUBB/HSP90AB1/HSP90AA1/TUBB4B/ILF2/COPB1/CCT8/EEF1A1/PKM/EEF2/ANXA2/HSPA1A/CCT2/KPNB1/MYO18A/JUP/DNAJC13/HSPD1/CAND1/ACLY/PKP1/CYFIP1/VAPA/HBB/PSMC2/ITGB2/CYB5R3/RAB7A/AP2A2/RBPJ/FAF2/RAB5C/DSG1/PGRMC1/RAB14/PFKL/HMOX2/DDOST/CAT/FLG2/CDK13/DYNC1LI1/CNN2/RAB5B/RAB6A/MVP/HLA-C/ERP44/ATP6V0A1/RAB18/ATM/CSNK2B/RAP1B/HLA-B/PPIA/PA2G4/P…	155
GOBP_MEMBRANE_DOCKING	79/2881	180/43216	1.31114e-44	4.28398e-43	2.16105e-43	DYNC1H1/CKAP5/NSF/TUBB/TUBA1A/ESYT1/HSP90AA1/TUBB4B/CEP131/TUBB4A/USO1/PCM1/PPP2R1A/PLK1/EXOC4/TUBG1/DCTN1/ESYT2/RAB7A/AKAP9/DYNC1I2/CDK1/EZR/VAPB/PCNT/VPS45/CLASP1/YWHAE/CSNK1E/STX10/VAMP3/STX5/ACTR1A/MSN/CSNK1D/STX16/ICAM1/CTBP2/STX7/SCFD1/DCTN2/DYNLL1/VPS18/CHP1/CETN2/YWHAG/VTI1B/EXOC6/RAB10/RAB8A/CDK5RAP2/MAPRE1/RAB8B/PRKACA/AHCYL1/RAB13/PRKAR2B/RAB3B/STX12/EXOC6B/YKT6/CEP290/VPS33A/PDZD8/VPS…	79
GOBP_TRANSCRIPTION_ELONGATION_FROM_RNA_POLYMERASE_II_PROMOTER	56/2881	86/43216	1.45524e-44	4.73027e-43	2.38618e-43	SUPT16H/HNRNPU/POLR2A/POLR2B/SSRP1/NCBP1/CDC73/SUPT6H/ERCC3/CTR9/CDK12/PAF1/LARP7/ERCC2/PCID2/POLR2C/RECQL5/BRD4/NELFE/CDK13/GTF2H3/TCERG1/POLR2E/AFF4/MNAT1/ELL/GTF2H1/NCBP2/POLR2H/NELFA/CCNK/EZH2/MLLT1/GTF2H4/WDR43/ELOA/CDK7/ZMYND11/CDK9/CCNH/NELFB/SETD2/SUPT5H/ENY2/LEO1/POLR2G/POLR2D/RNF168/WDR61/POLR2L/ELOB/ELL2/GTF2H2/POLR2J/EAPP/ELOC	56
GOBP_PROTEIN_ACETYLATION	83/2881	200/43216	1.71137e-44	5.53431e-43	2.79178e-43	NAT10/BAZ1A/TRRAP/DDX3X/KMT2A/RUVBL2/NOC2L/HCFC1/SRCAP/SMC5/RUVBL1/SIN3A/EP400/YEATS2/ACTL6A/GTF3C4/DMAP1/MECP2/OGT/KAT7/SMARCB1/BRD7/MCM3AP/BRD8/PHF14/GLYR1/WDR5/MORF4L1/HDAC2/ZMPSTE24/KAT2A/MSL1/TAF6/KAT8/CTCF/BRD1/MORF4L2/BAG6/TAF6L/TERF2IP/TAF5/BRCA2/TAF5L/JADE2/BRPF1/ZZZ3/MEAF6/MBD3/YEATS4/ESCO2/BEND3/ZNF451/KANSL3/BRPF3/ING3/MSL3/MCRS1/TADA3/ESCO1/JADE3/KAT5/JADE1/POLE3/GATA2/PRKAA1/NAA15/K…	83
GOBP_RESPONSE_TO_HORMONE	183/2881	876/43216	2.24356e-44	7.21831e-43	3.64126e-43	PRKDC/PARP1/SMARCA4/ARID1A/CDC5L/DDX17/HNRNPU/DDX5/SAFB/PHIP/SAFB2/IQGAP1/SMARCC1/ARID1B/RBM14/CNOT1/RANGAP1/DDX54/ATP1A1/PELP1/USO1/PKM/MYO1C/RNF40/AKAP8/CAD/NCOA5/ZNF106/SRSF6/ACACA/PTPN1/SRSF4/OGT/EPRS1/UFL1/CBX3/CYFIP1/PRKAR2A/BRD8/DNAJA1/OSBPL8/POR/RBBP4/DSG1/PGRMC2/SRSF5/CALR/MARS1/CAT/NCOR2/RBBP5/MTOR/SOGA1/HDAC1/MED1/PIK3C2A/BSG/ATP6V0A1/RBBP7/DAB2/PRKAR1A/GNAI2/CSNK2B/CBFB/RAP1B/GNB1/VPS…	183
GOBP_PROTEIN_PHOSPHORYLATION	267/2881	1612/43216	2.47936e-44	7.93648e-43	4.00355e-43	PRKDC/GCN1/ILF3/BAZ1B/ADAR/TOP1/TPX2/XRCC6/XRCC5/DDX3X/PHIP/IQGAP1/TRIO/RAD50/EIF4G1/HSP90AB1/HSP90AA1/FXR1/TFRC/MYLK/GTPBP4/FXR2/MACROH2A1/IPO5/RPS3/ARHGEF2/TRIM28/CIT/INCENP/ERC1/DOCK7/AKAP8/CAD/KIF14/MRE11/NPM1/NCAPG2/PTPN1/IQGAP3/NBN/FMR1/ATR/PPP2R1A/NSD1/PLK1/TNKS1BP1/CDK12/SCYL2/SUZ12/AURKB/EIF2AK2/FN1/PRKAR2A/CDK11B/DNAJA1/SRPK1/AKAP8L/ITGB2/BLM/AKAP9/CSNK2A2/VRK1/OSBPL8/EIF2S1/NUP62/HMGA2…	267
GOBP_POSITIVE_REGULATION_OF_SIGNALING	278/2881	1718/43216	3.2596e-44	1.03813e-42	5.23685e-43	NUMA1/FLNA/MACF1/PARP1/DDX21/SMARCA4/DDX5/DDX3X/PHIP/IQGAP1/SFPQ/VCP/NSF/BCLAF1/HSP90AB1/HSP90AA1/TFRC/NUP93/PDIA3/DDX1/RPS3/PTBP1/ACTN4/SNW1/STAU1/CHERP/CCAR2/DHX36/ANXA2/MYO1C/RUVBL1/HSPA1A/JUP/BCAP31/CDKN2AIP/PTPN1/IQGAP3/FMR1/ATR/CDC73/LRRC59/MECP2/DHX33/ANKRD17/SMARCB1/EIF2AK2/LARS1/FN1/CYFIP1/VAPA/RTN4/PSMC2/OSBPL8/CGAS/MTDH/RBPJ/NUP62/CDK1/CSNK2A1/TBL1XR1/PUM1/EIF2A/CALR/RPS27A/CAT/LRP1/BR…	278
GOBP_ANATOMICAL_STRUCTURE_HOMEOSTASIS	127/2881	466/43216	9.54726e-44	3.02538e-42	1.52615e-42	PRKDC/RIF1/PARP1/KRT1/YLPM1/NAT10/HNRNPU/XRCC6/XRCC5/HNRNPA1/EXOSC10/ACTG1/HNRNPA2B1/RFC1/RAD50/HSP90AB1/HSP90AA1/TFRC/H4C9/ATRX/HNRNPC/TFIP11/CCT8/CCT7/DKC1/HNRNPD/DHX36/SMC5/GNL3/CCT3/CCT2/CCT5/PPP1R10/RFC2/CCT6A/MRE11/ACACA/CCT4/UPF1/TCP1/NBN/ATR/POLE/RPA1/RFC5/TJP2/TNKS1BP1/USP7/RFC3/AURKB/RFC4/DCTN1/TERF2/IGKC/TJP1/BLM/SMC6/FEN1/WRN/GAR1/XRCC1/H3-4/PML/PINX1/ZNF830/ITGB1/ATM/PRDX1/TERF2IP/SP…	127
GOBP_CELLULAR_COMPONENT_DISASSEMBLY	140/2881	559/43216	1.79913e-43	5.67266e-42	2.86156e-42	SPTAN1/SPTBN1/TOP2A/SUPT16H/SMARCA4/ARID1A/ACIN1/TPX2/SMARCC2/VCP/SMARCC1/HSPA8/CKAP5/NSF/TFIP11/USP36/LIMA1/GOLGA2/ARHGEF2/SMARCE1/SMARCD1/ARID2/KIF2C/SMARCD2/KPNB1/DHX8/UPF1/KIF2A/GRWD1/SPTBN2/PLK1/SMARCB1/UFL1/SCAF4/NAPA/DCTN1/MICAL2/AKAP8L/HK2/CAPZA1/CSNK2A2/VRK1/ABCE1/CDK1/H1-0/LRP1/TP53/RPL23/ZMPSTE24/CLASP1/TRIOBP/TMOD3/KIF18B/UBQLN4/CSNK1A1/HMGA1/VDAC1/GBF1/BSG/SCAF8/CLASP2/STX5/VPS13C/SM…	140
GOBP_TRANSCRIPTION_COUPLED_NUCLEOTIDE_EXCISION_REPAIR	51/2881	73/43216	4.09485e-43	1.28468e-41	6.48057e-42	POLR2A/XAB2/RFC1/DDB1/POLR2B/CUL4B/AQR/LIG3/PRPF19/RFC2/ISY1/ERCC3/RPA1/RFC5/USP7/RFC3/RFC4/HMGN1/ERCC2/POLR2C/RPS27A/XRCC1/CUL4A/GTF2H3/POLR2E/ZNF830/MNAT1/UBA52/GTF2H1/POLR2H/PPIE/GTF2H4/CDK7/PCNA/CCNH/POLR2G/POLD1/POLR2D/COPS4/RPA3/LIG1/POLR2L/GPS1/RPA2/POLD2/ERCC4/COPS7B/GTF2H2/COPS8/COPS6/POLR2J	51
GOBP_RESPONSE_TO_OXYGEN_CONTAINING_COMPOUND	268/2881	1651/43216	7.34688e-43	2.29354e-41	1.15697e-41	PRKDC/PRPF8/FLNA/PARP1/SMARCA4/CDC5L/IGF2R/EFTUD2/VIM/HSPA5/XRCC5/PHIP/IQGAP1/VCP/SMARCC1/ARID1B/HSP90B1/DDX18/HSP90AB1/ATP2A2/RANGAP1/RUVBL2/IPO5/RPS3/HNRNPD/ARHGEF2/ATP1A1/SNW1/SMARCD1/USO1/PKM/DHX36/EEF2/MYO1C/DNM2/SIN3A/RNF40/AKAP8/KRT8/JUP/CAD/NCOA5/KRT18/ZNF106/KDM1A/SRSF6/ACACA/HNRNPA0/UPF1/PTPN1/SRSF4/RPS4X/DMAP1/CDC73/CNP/OGT/KAT7/CTR9/EPRS1/PABPN1/SMARCB1/UFL1/PAF1/SUZ12/LARS1/CBX3/CYFI…	268
GOBP_NEGATIVE_REGULATION_OF_ORGANELLE_ORGANIZATION	106/2881	342/43216	2.44683e-42	7.60083e-41	3.83423e-41	SPTAN1/SPTBN1/TOP2A/PARP1/NAT10/HNRNPU/TPX2/HNRNPA1/EXOSC10/RAD50/RBM14/TFRC/ATRX/HNRNPC/LIMA1/IK/ARHGEF2/TUBB4A/DNM2/RAD21/HSPA1A/MAP4/PHLDB2/TPR/NPM1/NBN/SEC22B/SPTBN2/PLK1/PHF2/BUB3/AURKB/TERF2/MCM2/CENPF/TJP1/CAPZA1/RAB7A/PCID2/XRCC1/TP53/H3-3A/DYNC1LI1/KAT2A/CLASP1/TRIOBP/TMOD3/PINX1/WAPL/PRKAR1A/CLASP2/ATM/MNAT1/TERF2IP/ZNF207/ZW10/TENT4B/SCFD1/MAD1L1/SLC25A5/DNM1L/TERF1/ADD3/RDX/CAPZB/HIP1…	106
GOBP_POSITIVE_REGULATION_OF_CELL_CYCLE	114/2881	394/43216	3.71535e-42	1.14848e-40	5.79349e-41	NUMA1/DYNC1H1/MYBBP1A/HNRNPU/NIPBL/DDX3X/PHIP/SFPQ/EIF4G1/HSP90AB1/CNOT1/THOC1/ATRX/MACROH2A1/THOC5/KIF20B/CIT/HCFC1/KIF23/PLRG1/SMC5/RAD21/SIN3A/RACGAP1/ATAD5/NUSAP1/RRP8/PPP1R10/TPR/KIF14/NPM1/CDC27/DDX39B/ANAPC7/RCC2/CDC73/MECP2/CUL3/TNKS1BP1/ANKRD17/MTA3/WIZ/CENPV/PAF1/AURKB/RPS15A/PCID2/NUP62/HMGA2/CDK1/FEN1/CALR/AURKA/BRD4/CUL4A/PML/TP53/RPL23/DYNC1LI1/TMOD3/MED1/ECT2/SRPK2/CDC16/ATM/MNAT1/…	114
GOBP_POSITIVE_REGULATION_OF_DEVELOPMENTAL_PROCESS	226/2881	1282/43216	6.78882e-42	2.08831e-40	1.05344e-40	PRKDC/NUMA1/RIF1/FLNA/MACF1/PARP1/KRT2/KRT10/ACIN1/SART1/HNRNPU/NIPBL/XRCC6/XRCC5/IQGAP1/TP53BP1/SPEN/EIF4G1/HSP90AB1/TFRC/MACROH2A2/MACROH2A1/SRRT/CUX1/P4HB/LMNA/KRT17/ARHGEF2/SNW1/DBN1/PKM/EIF4G2/DHX37/NSD2/DHX36/MSH2/DNM2/ZMYND8/SIN3A/HSPA1A/RBM19/PRPF19/PHLDB2/JUP/EHD1/KDM1A/DDX39B/IQGAP3/FMR1/YBX3/KAT7/PPIB/CAPRIN1/UFL1/BASP1/EXOSC6/FN1/CYFIP1/RTN4/ITGB2/HK2/TJP1/NUDT21/CGAS/MTDH/PCID2/RBPJ/…	226
GOBP_REGULATION_OF_SIGNAL_TRANSDUCTION_BY_P53_CLASS_MEDIATOR	75/2881	177/43216	4.21654e-41	1.29075e-39	6.51118e-40	SUPT16H/CHD4/DDX5/TPX2/NOP2/HNRNPK/RAD50/SSRP1/NOC2L/MTA2/RFC2/MRE11/KDM1A/EHMT1/NBN/ATR/PAK1IP1/RPA1/RPL5/RFC5/CHD3/RFC3/BRD7/AURKB/RFC4/RRS1/BLM/EHMT2/CSNK2A2/TAF15/CSNK2A1/RBBP4/WRN/AURKA/PML/TP53/HDAC2/RPL23/ZMPSTE24/BOP1/RPS7/HDAC1/TOP3A/TAF6/RPF2/RBBP7/YJU2/ATM/CSNK2B/RPL26/TAF2/RPL11/CD44/TAF5/BARD1/BRPF1/CDK5RAP3/MEAF6/MBD3/TOPBP1/CDK2/RMI1/RPA3/KAT5/PRKAA1/NOP53/TAF4/RPA2/TAF12/ATRIP/KMT…	75
GOBP_TRANSCRIPTION_INITIATION_FROM_RNA_POLYMERASE_II_PROMOTER	77/2881	187/43216	4.44848e-41	1.35518e-39	6.83616e-40	POLR2A/POLR2B/TRIM28/SNW1/DHX36/MED12/MECP2/CAND1/ERCC3/PSMC2/ERCC2/TAF15/RBPJ/CDK1/MED17/POLR2C/TP53/GTF2H3/MED1/MED16/POLR2E/TAF6/MED14/MNAT1/CBFB/TAF6L/GTF2H1/MED23/TAF2/POLR2H/CREB1/TAF5/MED13/PSMC5/GTF2H4/MED8/CDK7/NR0B1/MED24/MED4/CDK9/CCNH/MED7/BAX/ZNF451/TEAD3/TEAD1/NR2F1/POLR2G/PSMC6/POLR2D/HMGB1/MED6/PSMC3/NR2C2/MAZ/POLR2L/TAF4/MED27/RXRB/MED10/CCNB1/TAF12/PSMC4/MED31/RUNX2/CDK4/GTF2H2/…	77
GOBP_MULTI_ORGANISM_PROCESS	203/2881	1093/43216	4.4971e-41	1.3634e-39	6.87765e-40	RANBP2/TOP2A/IGF2R/KRT9/RAI14/DDX3X/WDR33/NUP188/XRN2/ATRX/NUP98/KIFC1/XPO1/NUP93/CCT8/CCT7/TRIM28/CEP131/DHX36/GOLGA3/ANXA2/MSH2/DNM2/CCT3/RUVBL1/SMARCA2/CCT2/CCT5/KPNB1/NUP133/RACGAP1/NUP155/CAD/BCAP31/TPR/CCT4/NSUN2/STRBP/TCP1/KHDRBS1/NUP160/FMR1/YBX3/NUP107/H2AX/PLK1/DDX6/NUP153/NUP54/LARP7/RAE1/KDM5A/DNAJA1/SRPK1/RPS6/EIF2S2/RAB7A/CSNK2A2/YTHDF2/NUP62/CDK1/NUP205/NCAPH2/INTS13/SEPTIN2/DSG1/P…	203
GOBP_NEGATIVE_REGULATION_OF_RESPONSE_TO_STIMULUS	266/2881	1670/43216	4.94044e-41	1.49064e-39	7.51952e-40	PRKDC/RIF1/KRT1/SMARCA4/ADAR/HSPA5/DDX3X/PHIP/TRIP12/SMCHD1/VCP/TP53BP1/NONO/CNOT1/THOC1/EIF4A3/RUVBL2/EIF3A/TFIP11/RPS3/LMNA/THOC5/NOC2L/ARHGEF2/CIT/HYOU1/GLG1/CCAR2/DNM2/HSPA1A/LYAR/IFI16/YBX1/PHLDB2/PPP1R10/UBAP2/NCOA5/UACA/KDM1A/DDX39B/PTPN1/CTNND1/CHD8/PPP2R1A/YBX3/PAK1IP1/PCBP2/AATF/CUL3/C12orf43/UFL1/SCYL2/SUZ12/TERF2/PSMC2/DNAJA1/RPS19/RAB7A/CSNK2A2/CGAS/YTHDF2/NUP62/HMGA2/CSNK2A1/EZR/CAL…	266
GOBP_SUPRAMOLECULAR_FIBER_ORGANIZATION	156/2881	707/43216	5.75874e-41	1.72927e-39	8.72326e-40	NUMA1/DYNC1H1/SPTAN1/SPTBN1/FLNA/KRT2/VIM/KRT9/TPX2/MPRIP/KRT14/HSPA8/ACTG1/CKAP5/HSP90B1/HSP90AB1/ACTN1/RPS3/LIMA1/KRT17/GOLGA2/ARHGEF2/DBN1/TUBB4A/MYO1C/KIF2C/HSPA1A/KPNB1/CALD1/KRT8/PHLDB2/PCM1/KIF2A/MECP2/SPTBN2/CUL3/SERPINH1/PKP1/TUBG1/DCTN1/CYFIP1/MICAL2/TJP1/CAPZA1/AKAP9/MYO1B/COL12A1/DRG1/EZR/NCKAP1/CORO1C/TUBGCP2/NF2/CLASP1/MTOR/TRIOBP/NEFH/TMOD3/KIF18B/PRKAR1A/CLASP2/DST/ZNF207/DAPK3/HI…	156
GOBP_EPITHELIUM_DEVELOPMENT	223/2881	1273/43216	6.79614e-41	2.03111e-39	1.02459e-39	PRKDC/NUMA1/FLNA/KRT1/KRT2/KRT10/VIM/CLTC/KRT9/KRT5/SAFB2/IQGAP1/KRT14/LUZP1/ACTG1/FASN/KRT16/KRT6C/KRT6A/RBM15/ATRX/MACROH2A2/MACROH2A1/HNRNPH3/KRT17/KIF20B/TRIM28/HSD17B4/MTHFD1/MED12/AP2B1/RBBP6/NUP133/KRT8/PHLDB2/JUP/NOM1/KRT18/AP2A1/SRSF6/NSUN2/IQGAP3/ERCC3/NSDHL/TJP2/PKP1/BASP1/KRT86/PPHLN1/ANXA7/KRT31/RTN4/PSMC2/MICAL2/TJP1/ERCC2/KRT85/AP2A2/RBPJ/KRT77/CDK1/KRT78/AP2M1/DSG1/PHGDH/EZR/CAT/F…	223
GOBP_ANTIGEN_PROCESSING_AND_PRESENTATION_OF_PEPTIDE_ANTIGEN	78/2881	194/43216	1.08123e-40	3.21614e-39	1.62238e-39	DYNC1H1/CLTC/KIF4A/PDIA3/KIF22/KIF23/CANX/DNM2/KIF2C/AP2B1/RACGAP1/BCAP31/AP2A1/KIF2A/SEC22B/SPTBN2/DCTN1/PSMC2/AP1B1/CAPZA1/RAB7A/DYNC1I2/AP2A2/AP2M1/DYNC1LI2/CALR/SEC23A/DYNC1LI1/HLA-C/VAMP3/ACTR1A/HLA-B/AP1G1/SEC24C/PSMD13/TAP1/LNPEP/HLA-A/DCTN2/PSMC5/DYNLL1/PSMC1/CTSD/PSMD3/CAPZB/AP2S1/AP1M1/PSME3/PSMD11/PSMC6/DYNLL2/SEC13/PSMA8/PSMD4/PSMC3/DCTN4/PSMD8/PSMD14/PSMD12/CAPZA2/SEC24B/CLTA/PSMD6/C…	78
GOBP_REGULATION_OF_TELOMERE_MAINTENANCE	51/2881	79/43216	2.02775e-40	6.00327e-39	3.02834e-39	PARP1/YLPM1/NAT10/HNRNPU/XRCC5/HNRNPA1/EXOSC10/HNRNPA2B1/RAD50/ATRX/HNRNPC/CCT8/CCT7/DKC1/HNRNPD/DHX36/GNL3/CCT3/CCT2/CCT5/PPP1R10/CCT6A/MRE11/CCT4/UPF1/TCP1/NBN/ATR/USP7/AURKB/TERF2/XRCC1/PML/PINX1/ATM/TERF2IP/TENT4B/TERF1/SLX4/SMG1/XRN1/MYC/PARN/NEK7/ERCC4/SMG5/GNL3L/MAPK3/POT1/HMBOX1/NABP2	51
GOBP_REGULATION_OF_BIOLOGICAL_PROCESS_INVOLVED_IN_SYMBIOTIC_INTERACTION	78/2881	197/43216	4.06031e-40	1.19646e-38	6.03555e-39	TOP2A/DHX9/TOP2B/ILF3/ADAR/POLR2A/DDX3X/DDB1/POLR2B/KRT6A/PABPC1/RSF1/TASOR/P4HB/TRIM28/STAU1/IFI16/ZC3HAV1/FMR1/MPHOSPH8/LARP7/EIF2AK2/VAPA/SRPK1/LARP1/RAB7A/HMGA2/POLR2C/EXOC2/KPNA2/VAPB/NELFE/APOBEC3B/PML/SRPK2/POLR2E/ADARB1/HACD3/FAM111A/MORC2/APOBEC3C/PPIH/PPIA/POLR2H/CAV1/PPIE/KPNA6/NELFA/TRIM25/TRIM22/OAS3/CDK9/NELFB/SUPT5H/STAT1/TRIM32/POLR2G/EXOC7/POLR2D/LTF/IFITM2/PC/TRIM26/TSG101/CNOT7…	78
GOBP_PROTEIN_ACYLATION	86/2881	242/43216	9.18557e-40	2.69415e-38	1.35906e-38	NAT10/BAZ1A/TRRAP/DDX3X/KMT2A/RUVBL2/NOC2L/HCFC1/SRCAP/SMC5/RUVBL1/SIN3A/EP400/YEATS2/ACTL6A/GTF3C4/DMAP1/MECP2/OGT/KAT7/SMARCB1/BRD7/MCM3AP/BRD8/PHF14/GLYR1/WDR5/MORF4L1/HDAC2/ZMPSTE24/KAT2A/MSL1/TAF6/KAT8/CTCF/BRD1/MORF4L2/BAG6/TAF6L/TERF2IP/TAF5/BRCA2/TAF5L/JADE2/BRPF1/ZZZ3/MEAF6/MBD3/YEATS4/ESCO2/BEND3/ZNF451/KANSL3/BRPF3/ING3/MSL3/MCRS1/TADA3/ESCO1/JADE3/KAT5/JADE1/CDYL/POLE3/GATA2/PRKAA1/NA…	86
GOBP_CELL_PROJECTION_ORGANIZATION	251/2881	1554/43216	9.42696e-40	2.75215e-38	1.38832e-38	MYH9/DYNC1H1/SPTAN1/SPTBN1/FLNA/MACF1/TOP2B/VIM/HSPA5/IQGAP1/TRIO/CKAP5/TUBB/TUBA1A/HSP90AB1/HSP90AA1/TUBB4B/FXR1/TUBB2B/MYLK/FXR2/CUX1/LIMA1/TUBB3/KIF20B/CEP131/DBN1/TUBB4A/EIF4G2/DHX36/DNM2/ZMYND8/ANLN/SIN3A/MOV10/MAP4/DOCK7/PCM1/TRIP11/AP2A1/EHD1/KDM1A/FMR1/RCC2/PPP2R1A/MECP2/SPTBN2/CNP/CUL3/RPL24/PLK1/CAPRIN1/TUBG1/FN1/DCTN1/CYFIP1/VAPA/RTN4/AKAP9/DYNC1I2/CNTNAP1/CDK1/SEPTIN2/TNPO1/DDX56/SEPT…	251
GOBP_TRANSCRIPTION_BY_RNA_POLYMERASE_I	46/2881	65/43216	1.97442e-39	5.73764e-38	2.89434e-38	FLNA/SMARCA4/NCL/POLR1A/TCOF1/UBTF/HEATR1/MACROH2A2/MACROH2A1/BAZ2A/LYAR/ERCC3/DHX33/SMARCB1/TTF1/ERCC2/MARS1/POLR1B/POLR1E/ZMPSTE24/MTOR/GTF2H3/UTP15/POLR2E/NOL11/CAVIN1/MNAT1/WDR75/GTF2H1/POLR2H/PWP1/GTF2H4/WDR43/CDK7/POLR1C/CCNH/EIF2AK3/BNC1/NOP53/POLR2L/TAF1B/TAF1C/PHF8/SIRT7/GTF2H2/MAPK3	46
GOBP_REGULATION_OF_GENE_SILENCING	66/2881	142/43216	1.9928e-39	5.76448e-38	2.90788e-38	RANBP2/DHX9/ADAR/ATAD2/DDX5/POLR2A/H1-4/H1-2/H1-3/EIF4G1/POLR2B/NUP188/FXR1/H4C9/NUP98/NUP93/H1-5/ELAVL1/SIN3A/NUP133/NUP155/H1-10/TPR/NUP160/FMR1/NUP107/DDX6/NUP153/NUP54/RAE1/ATAD2B/NUP62/H1-0/NUP205/PUM1/POLR2C/NCOR2/TP53/H3-3A/ZMPSTE24/NUP85/XPO5/POLR2E/HMGA1/NUP58/POLR2H/SEH1L/NUP50/POLR2G/AAAS/CDK2/POLR2D/NCOR1/SEC13/AGO2/POLR2L/NUP43/NDC1/CDC45/TGFB1/NUP210/EIF4E2/ASF1A/POLR2J/MAP2K2/STAT3	66
GOBP_GROWTH	178/2881	907/43216	2.40187e-39	6.91606e-38	3.4888e-38	PRKDC/MACF1/SMARCA4/NIPBL/DDX3X/IQGAP1/EIF4G1/HSP90AB1/HSP90AA1/ATRX/RUVBL2/H1-5/KRT17/TRIM28/DBN1/PKM/EIF4G2/ARID2/CCAR2/DNM2/RUVBL1/SIN3A/HSPA1A/MED12/SMARCA2/PRPF19/NCBP1/RBBP6/UBAP2/CDKN2AIP/KIF14/NCAPG2/ACTL6A/DDX39B/NBN/DMAP1/PPP2R1A/YBX3/CDC73/SPTBN2/CTR9/PPIB/BASP1/RAI1/EXOSC2/FN1/CYFIP1/BRD8/CDK11B/RTN4/ERCC2/RBPJ/PARP2/HMGA2/CSNK2A1/WRN/EZR/ENO1/AURKA/LRP1/EXOSC4/EXOSC9/MORF4L1/PML/TP53…	178
GOBP_RESPONSE_TO_BIOTIC_STIMULUS	255/2881	1603/43216	3.13147e-39	8.97592e-38	4.52789e-38	PRKDC/PRPF8/FLNA/DHX9/KRT1/DDX21/ILF3/ADAR/SMC1A/DDX17/VIM/HSPA5/RRP1B/XRCC6/XRCC5/DDX3X/SFPQ/SYNCRIP/KRT16/RBM14/TUBB/NONO/HNRNPUL1/KRT6A/MATR3/HSP90AB1/HSP90AA1/TUBB4B/ATP2A2/DDX1/ARHGEF2/TRIM28/H2BC21/DHX36/MYO1C/SIN3A/MOV10/LYAR/IFI16/ZC3HAV1/CCT5/AKAP8/KRT8/HNRNPA0/UPF1/EEF1G/PTPN1/FMR1/CDC73/MECP2/CNP/HSPD1/PCBP2/CTR9/EPRS1/PABPN1/ANKRD17/PAF1/EIF2AK2/RAB1A/PSMC2/RPS19/SRPK1/CCDC47/IGKC/CAP…	255
GOBP_MICROTUBULE_CYTOSKELETON_ORGANIZATION_INVOLVED_IN_MITOSIS	66/2881	143/43216	3.46296e-39	9.88119e-38	4.98455e-38	NUMA1/DYNC1H1/FLNA/SMC3/SMC1A/CLTC/HNRNPU/TPX2/VCP/CKAP5/KIFC1/KIF4A/TASOR/GOLGA2/KIF23/HSPA1A/MAP4/RCC1/KPNB1/RACGAP1/NUSAP1/TPR/KIF2A/STAG2/STAG1/MECP2/PLK1/PRC1/RAE1/AURKB/TUBG1/DCTN1/NUP62/INTS13/DRG1/AURKA/PCNT/CLASP1/ITGB1/CLASP2/ZNF207/ZW10/CENPH/DCTN2/RAN/NUF2/SETD2/CDK5RAP2/AAAS/NDC80/CDC20/RHOA/SPC25/CENPE/LSM14A/CCNB1/NUDC/KIF11/CHMP4B/FBXW11/ESPL1/TBCE/SBDS/CHMP1A/TTK/CENPA	66
GOBP_PROCESS_UTILIZING_AUTOPHAGIC_MECHANISM	130/2881	534/43216	5.00223e-39	1.42091e-37	7.16773e-38	CLTC/VCP/HSPA8/EIF4G1/HSP90AA1/USP36/GOLGA2/EEF1A1/EIF4G2/IFI16/SEC22B/EXOC4/UFL1/RAB1A/SNRNP70/ANXA7/RAB1B/SPTLC1/LARP1/HK2/RAB7A/CSNK2A2/MTDH/CSNK2A1/USP10/EXOC1/SPTLC2/TP53/ZMPSTE24/MTOR/SOGA1/UBQLN4/PIK3C2A/KAT8/SH3BP4/VDAC1/ATP6V0A1/RAB5A/ATM/CSNK2B/VPS13C/AUP1/VPS39/UBQLN1/DAPK3/ATP6V0A2/S100A8/DDRGK1/SCFD1/DYNLL1/ATP6V0D1/DNM1L/FYCO1/VPS18/VTI1A/TRIM22/PHB2/VPS51/SUPT5H/GAPDH/CISD2/RAB8A/P…	130
GOBP_CELL_CYCLE_CHECKPOINT	79/2881	209/43216	6.99269e-39	1.97104e-37	9.94288e-38	PRKDC/MDC1/CDC5L/TP53BP1/CNOT1/THOC1/IK/THOC5/CCAR2/MSH2/PRPF19/PPP1R10/TPR/MRE11/DDX39B/NSUN2/NBN/ATR/H2AX/PLK1/TNKS1BP1/BUB3/AURKB/CENPF/BLM/INTS7/PCID2/HMGA2/CDK1/INTS3/AURKA/CUL4A/PML/TP53/DYNC1LI1/ORC1/SYF2/ZNF830/WDR76/XPC/ATM/RPL26/ZNF207/ZW10/MAD1L1/PRMT1/CDK5RAP3/PCNA/CNOT10/BAX/CDK5RAP2/FANCD2/TOPBP1/NDC80/CDK2/CDC20/CNOT11/MUS81/CNOT4/CNOT7/NOP53/RINT1/TRIP13/BABAM1/WAC/RPA2/CCNB1/TAOK…	79
GOBP_POSITIVE_REGULATION_OF_PROTEIN_MODIFICATION_PROCESS	194/2881	1051/43216	7.00148e-39	1.97104e-37	9.94288e-38	RIF1/HSPA5/NIPBL/TPX2/XRCC6/XRCC5/DDX3X/IQGAP1/KMT2A/VCP/DNMT1/RAD50/EIF4G1/HSP90AB1/HSP90AA1/FXR1/TFRC/SYMPK/FXR2/RNF20/RUVBL2/H1-5/RPS3/PTBP1/GOLGA2/ARHGEF2/SNW1/INCENP/GNL3/RNF40/DOCK7/AKAP8/PPP1R12A/MTA1/PAXBP1/KIF14/MRE11/KDM1A/NCAPG2/RPS2/PTPN1/IQGAP3/NBN/FMR1/CDCA2/MECP2/OGT/KAT7/CTR9/CUL3/PLK1/TNKS1BP1/SMARCB1/PAF1/BRD7/EIF2AK2/RAB1A/PRKAR2A/AKAP8L/AKAP9/OSBPL8/SART3/HMGA2/CDK1/GLYR1/WDR5…	194
GOBP_RETROGRADE_VESICLE_MEDIATED_TRANSPORT_GOLGI_TO_ENDOPLASMIC_RETICULUM	52/2881	87/43216	1.11602e-38	3.12784e-37	1.57783e-37	COPA/NSF/COPB1/KIF4A/KIF22/COPG1/KIF23/KIF2C/COPB2/RACGAP1/KIF2A/ARCN1/SEC22B/LMAN2/NAPA/RAB1A/TMED10/RAB1B/NBAS/RAB6A/TMED7/GBF1/COPZ1/COPG2/TMED9/ZW10/TMED2/SCFD1/BNIP1/ARF4/ERGIC1/RAB6D/ARF5/COPE/COG4/ARF3/SURF4/RER1/ERGIC3/ERGIC2/TMEM115/COG3/KDELR1/ARFGAP2/RINT1/TMED3/CENPE/KIF11/SCYL1/BET1L/GOLPH3/TAPBP	52
GOBP_POSITIVE_REGULATION_OF_CELL_CYCLE_PROCESS	95/2881	302/43216	1.12664e-38	3.14364e-37	1.5858e-37	NUMA1/DYNC1H1/MYBBP1A/HNRNPU/NIPBL/DDX3X/PHIP/SFPQ/EIF4G1/CNOT1/ATRX/MACROH2A1/KIF20B/CIT/KIF23/PLRG1/SMC5/RAD21/SIN3A/RACGAP1/ATAD5/NUSAP1/RRP8/TPR/KIF14/NPM1/CDC27/ANAPC7/RCC2/CDC73/MECP2/CUL3/TNKS1BP1/ANKRD17/MTA3/WIZ/CENPV/PAF1/AURKB/PCID2/NUP62/HMGA2/CDK1/FEN1/AURKA/BRD4/CUL4A/PML/TP53/RPL23/DYNC1LI1/TMOD3/MED1/ECT2/CDC16/ATM/RPL26/SMARCD3/ANXA1/DDRGK1/CDCA5/CDC23/EZH2/PRMT1/ANAPC5/RB1/RDX/P…	95
GOBP_PROTEIN_FOLDING	83/2881	233/43216	1.63544e-38	4.54321e-37	2.29181e-37	RANBP2/HSPA5/VCP/HSPA8/HSP90B1/HSP90AB1/HSP90AA1/RUVBL2/PDIA3/CCT8/CCT7/P4HB/CANX/CCT3/HSPA1A/CCT2/PDIA4/CCT5/CCT6A/GANAB/CCT4/TCP1/LMAN1/HSPD1/PDIA6/PPIB/UGGT1/SNRNP70/DNAJA1/CSNK2A2/NKTR/PPIG/CSNK2A1/CALR/RAD23B/BAG2/PPIL1/ERP44/DNAJA2/AMFR/GNAI2/CSNK2B/GNB1/ERP29/PPIL2/MOGS/PPIH/FKBP8/HSPA9/PPIA/HSPH1/PPIE/CWC27/PSMC1/MLEC/DNAJB6/PRDX4/DNAJC10/PRKCSH/DNAJB11/P3H1/TTC1/TRAP1/UNC45A/PEX19/ST13/B…	83
GOBP_PROTEIN_STABILIZATION	75/2881	191/43216	2.4888e-38	6.88349e-37	3.47237e-37	FLNA/HSP90AB1/HSP90AA1/GTPBP4/H1-5/CCT8/CCT7/USP36/HCFC1/CCT3/HSPA1A/CCT2/CCT5/CCT6A/CCT4/TCP1/CTNND1/HSPD1/RPL5/PPIB/USP7/WIZ/RTN4/DSG1/CALR/NCLN/BAG2/TP53/RPL23/RPS7/BAG6/ZNF207/RPL11/CREB1/SEL1L/HIP1/APOA1/PRKRA/PHB/RAB21/CHP1/CDK7/HIP1R/MORC3/CCNH/PHB2/GAPDH/P3H1/PARVA/ATP1B3/SEC16A/STX12/NAPG/PEX19/USP9X/LAMP1/COG3/NOP53/BAG5/NAA15/WFS1/SUGT1/BAG4/STXBP1/PFN1/STK3/AAK1/FLOT1/SYVN1/PTGES3/SUM…	75
GOBP_NEGATIVE_REGULATION_OF_CELL_DEATH	186/2881	991/43216	2.56811e-38	7.04669e-37	3.55469e-37	PRKDC/FLNA/ADAR/SON/HSPA5/DDX3X/PHIP/HNRNPK/HSP90B1/DNMT1/EIF4G1/NONO/HSP90AB1/TFRC/NOC2L/ARHGEF2/RPS3A/HYOU1/CCAR2/ERC1/MSH2/SIN3A/HSPA1A/AP2B1/MYO18A/PPP1R10/KRT18/KIF14/MRE11/NPM1/KDM1A/API5/SRSF6/PTPN1/CHD8/YBX3/CDC73/MECP2/HSPD1/AATF/RPL10/PLK1/UFL1/AURKB/DNAJA1/RPS6/THOC6/TJP1/CSNK2A2/MTDH/PCID2/PARP2/NUP62/HMGA2/CDK1/CSNK2A1/RAD18/RPS27A/ENO1/AURKA/CAT/LRP1/TP53/HDAC2/VDAC2/MTOR/YWHAE/HDAC…	186
GOBP_NEUROGENESIS	254/2881	1613/43216	2.57015e-38	7.04669e-37	3.55469e-37	SPTAN1/SPTBN1/FLNA/MACF1/TOP2B/VIM/SMARCA1/HSPA5/NIPBL/THOC2/XRCC5/IQGAP1/TRIO/SPEN/EIF4G1/HSP90AB1/HSP90AA1/TUBB2A/XRN2/TUBB2B/SRRT/CUX1/ARHGEF2/TUBB3/SMARCE1/KIF20B/CIT/SNW1/DBN1/EIF4G2/DHX36/EEF2/DNM2/ZMYND8/SIN3A/MOV10/MED12/PRPF19/MAP4/DOCK7/NUP133/RACGAP1/PCM1/TRIP11/AP2A1/EHD1/KDM1A/FMR1/MYEF2/MECP2/SPTBN2/CNP/ERCC3/RPL24/DDX6/CAPRIN1/UFL1/NAPA/SCYL2/FN1/CYFIP1/VAPA/RTN4/ERCC2/YTHDF2/CNTNA…	254
GOBP_REGULATION_OF_PROTEIN_CONTAINING_COMPLEX_ASSEMBLY	116/2881	442/43216	2.59272e-38	7.0778e-37	3.57039e-37	NUMA1/SPTAN1/SPTBN1/PARP1/HSPA5/DDX3X/VCP/HSPA8/CKAP5/DDB1/EIF4G1/HSP90AA1/TFRC/TFIP11/RPS3/HCFC1/DBN1/TUBB4A/CUL4B/MYO1C/HSPA1A/KIF14/ATR/MECP2/SPTBN2/CAND1/ERCC3/RPA1/DHX33/NAPA/EIF2AK2/DCTN1/CYFIP1/PSMC2/CAPZA1/AKAP9/ERCC2/DRG1/NCLN/RPL13A/NCKAP1/CUL4A/TP53/H3-3A/CLASP1/VDAC2/MTOR/GTF2H3/TRIOBP/TMOD3/PREB/ATM/RAP1B/GTF2H1/MSN/CREB1/ICAM1/PSMC5/TERF1/VPS18/RB1/GTF2H4/ICE1/ADD3/RDX/CAPZB/ACTR3/H…	116
GOBP_APOPTOTIC_SIGNALING_PATHWAY	135/2881	580/43216	3.24789e-38	8.8281e-37	4.45332e-37	PRKDC/PARP1/DIDO1/MYBBP1A/DDX5/DDX3X/PHIP/SFPQ/HNRNPK/BCLAF1/NONO/PDIA3/RPS3/P4HB/NOC2L/ARHGEF2/SNW1/HYOU1/CCAR2/MSH2/HSPA1A/IFI16/MSH6/DDX47/KRT8/RRP8/BCAP31/KRT18/UACA/KDM1A/PTPN1/NBN/YBX3/AATF/CUL3/DNAJA1/DPF2/CSNK2A2/PARP2/CSNK2A1/YWHAQ/ENO1/CUL4A/PML/TP53/VDAC2/YWHAE/RPS7/HDAC1/YWHAZ/QARS1/ATM/GNAI2/CASP8AP2/BAG6/RPL26/ANXA6/ERP29/PPIA/FGA/CAAP1/CAV1/SGPL1/RPL11/YWHAB/UBQLN1/DAPK3/CD44/SP100…	135
GOBP_PROTEIN_MODIFICATION_BY_SMALL_PROTEIN_REMOVAL	94/2881	300/43216	4.01785e-38	1.08741e-36	5.4854e-37	TRRAP/VCP/USP36/HCFC1/RUVBL1/USP39/ACTL6A/OGT/USP7/PSMC2/SART3/CDK1/RPS27A/SENP3/RAD23B/USP10/TP53/KAT2A/NFRKB/UBA52/EIF3F/PSMD13/SUDS3/PSMC5/BAP1/PSMC1/BARD1/PSMD3/YY1/ENY2/INO80E/PSME3/USP3/MCRS1/FOXK1/WDR48/INO80C/TADA3/SMURF2/POLB/PSMD11/CDC20/HGS/PSMC6/UFD1/ACTR5/USP42/SENP1/USP9X/OTUB1/CCNA2/COPS4/MYC/PSMA8/RHOA/PSMD4/PSMC3/NOP53/PSMD8/PSMD14/PSMD12/ATXN7/ASXL2/BABAM1/INO80/SMAD4/PSMD6/GPS1…	94
GOBP_NEGATIVE_REGULATION_OF_MITOTIC_CELL_CYCLE	97/2881	321/43216	8.32639e-38	2.24386e-36	1.13191e-36	PRKDC/MDC1/CNOT1/IK/MSH2/RAD21/PPP1R10/TPR/MRE11/NBN/CDC73/PLK1/TNKS1BP1/BRD7/BUB3/AURKB/PSMC2/CENPF/BLM/PCID2/HMGA2/CDK1/INTS3/AURKA/SLFN11/PML/TP53/DYNC1LI1/ORC1/PINX1/SYF2/ZNF830/XPC/SKP1/ATM/RPL26/KANK2/PSMD13/ZNF207/ZW10/CTNNB1/PSMC5/EZH2/MAD1L1/PRMT1/PSMC1/CDK5RAP3/RB1/PSMD3/PCNA/CNOT10/BAX/CDK5RAP2/CUL1/FANCD2/PSME3/TOPBP1/NDC80/CDK2/PSMD11/CDC20/PSMC6/CNOT11/MUS81/CNOT4/PSMA8/JADE1/CNOT7/…	97
GOBP_NEGATIVE_REGULATION_OF_CELL_CYCLE_PHASE_TRANSITION	88/2881	268/43216	1.4801e-37	3.97172e-36	2.00353e-36	PRKDC/CNOT1/MACROH2A1/IK/RAD21/TPR/MRE11/NBN/CDC73/PLK1/TNKS1BP1/BRD7/BUB3/AURKB/PSMC2/CENPF/BLM/PCID2/HMGA2/CDK1/INTS3/AURKA/SLFN11/PML/TP53/DYNC1LI1/ORC1/PINX1/SYF2/ZNF830/SKP1/ATM/RPL26/KANK2/PSMD13/ZNF207/ZW10/PSMC5/EZH2/MAD1L1/PRMT1/PSMC1/CDK5RAP3/RB1/PSMD3/PCNA/CNOT10/BAX/CDK5RAP2/CUL1/PSME3/TOPBP1/NDC80/CDK2/PSMD11/CDC20/PSMC6/CNOT11/CNOT4/PSMA8/JADE1/CNOT7/PSMD4/PSMC3/NOP53/PSMD8/PSMD14/P…	88
GOBP_REGULATION_OF_HISTONE_MODIFICATION	64/2881	141/43216	1.71589e-37	4.58493e-36	2.31286e-36	RIF1/NIPBL/TRIP12/KMT2A/DNMT1/ATRX/RNF20/RUVBL2/MACROH2A1/H1-5/NOC2L/SNW1/SIN3A/RNF40/AKAP8/PAXBP1/KDM1A/FMR1/MECP2/SUPT6H/OGT/KAT7/CTR9/NSD1/SMARCB1/PAF1/BRD7/KDM5A/AKAP8L/SART3/GLYR1/WDR5/BRD4/NELFE/NSD3/TP53/ZMPSTE24/KAT2A/CTCF/CHTOP/ATM/UBE2N/CTNNB1/BCOR/UBR5/CDK9/ZNF451/MTF2/TADA3/OTUB1/GATA2/WDR61/SKI/CAMK2D/CTCFL/SMAD4/CTBP1/CCNB1/MAPK3/DNMT3B/WDR70/PYGO2/TAF7/RPS6KA4	64
GOBP_REGULATION_OF_TRANSFERASE_ACTIVITY	186/2881	1007/43216	2.43071e-37	6.46754e-36	3.26254e-36	RANBP2/GCN1/ADAR/HNRNPU/TPX2/XRCC6/XRCC5/DDX3X/IQGAP1/HNRNPA2B1/RAD50/HSP90AB1/HSP90AA1/GTPBP4/MACROH2A1/IPO5/RPS3/DKC1/HNRNPD/GOLGA2/CIT/EEF1A1/INCENP/NVL/EIF4A2/CCT2/RFC2/KIF14/MRE11/NPM1/NCAPG2/CCT4/RPS2/TCP1/PTPN1/IQGAP3/NBN/PPP2R1A/RPL5/RFC5/PABPN1/PLK1/RFC3/CDK12/AURKB/EIF2AK2/RFC4/RAB1A/PRKAR2A/DNAJA1/BLM/OSBPL8/NUP62/HMGA2/CDK1/RPS27A/BAG2/ZGPAT/CORO1C/TP53/RPL23/NF2/MTOR/RPS7/PINX1/ECT2/…	186
GOBP_MATURATION_OF_SSU_RRNA	39/2881	49/43216	4.50837e-37	1.19453e-35	6.02578e-36	UTP20/NAT10/HEATR1/TBL3/KRI1/WDR3/DHX37/NOL10/WDR46/PWP2/DDX52/RPS8/BMS1/SRFBP1/RRS1/RPS19/NGDN/RPS14/ERCC2/BYSL/RPS16/NOP14/TSR1/UTP25/RCL1/NOL11/UTP6/RRP36/NOP9/DCAF13/UTP23/UTP4/ABT1/SNU13/RPP40/FAM207A/RPS28/UTP3/LSM6	39
GOBP_POSITIVE_REGULATION_OF_CATALYTIC_ACTIVITY	229/2881	1402/43216	4.80673e-37	1.26825e-35	6.39768e-36	RANBP2/GCN1/DHX9/HNRNPU/TPX2/XRCC6/XRCC5/DDX3X/IQGAP1/VCP/HNRNPA2B1/RAD50/UHRF1/HSP90AB1/HSP90AA1/RANGAP1/RPS3/DKC1/RGPD5/HNRNPD/GOLGA2/INCENP/DNAJC9/NVL/MSH2/DNM2/HSPA1A/IFI16/CCT2/MSH6/DOCK7/RACGAP1/RFC2/BCAP31/PPP1R12A/KIF14/UACA/MRE11/NCAPG2/CCT4/RPS2/TCP1/PTPN1/IQGAP3/NBN/RCC2/HSPD1/RFC5/PABPN1/PLK1/RFC3/NAPA/AURKB/EIF2AK2/LARS1/RFC4/RAB1A/FN1/PRKAR2A/TERF2/DNAJA1/ITGB2/OSBPL8/POR/HMGA2/CDK1…	229
GOBP_HISTONE_METHYLATION	61/2881	130/43216	7.56303e-37	1.98719e-35	1.00243e-35	RIF1/KMT2A/DNMT1/ATRX/RNF20/MACROH2A1/H1-5/SNW1/NSD2/PAXBP1/KDM1A/FBL/EHMT1/MECP2/SUPT6H/OGT/CTR9/NSD1/SMARCB1/PAF1/SUZ12/EHMT2/WDR5/BRD4/NELFE/NSD3/RBBP5/CTCF/CHTOP/EED/PWP1/ASH2L/MEN1/CTNNB1/EZH2/PRMT1/BCOR/WDR82/SETD1A/KMT2B/RLF/TRMT112/SETD2/BEND3/SUV39H2/MTF2/SUV39H1/EZH1/CXXC1/KMT2C/WDR61/CTCFL/SMAD4/SIRT7/SETD3/DOT1L/KMT2D/KMT5A/KDM6A/DNMT3B/PYGO2	61
GOBP_RNA_PHOSPHODIESTER_BOND_HYDROLYSIS	66/2881	154/43216	1.04606e-36	2.73711e-35	1.38073e-35	UTP20/EXOSC10/SND1/CPSF1/CNOT1/XRN2/TBL3/KRI1/CPSF2/HELZ2/MOV10/NCBP1/FIP1L1/CPSF6/CPSF7/POP1/CPSF3/BMS1/CSTF3/CSTF2T/TOE1/EXOSC2/EXOSC6/PCF11/RRS1/NUDT21/CSTF2/FEN1/EXOSC3/CPSF4/EXOSC4/EXOSC9/DIS3/NOP14/BOP1/TSR1/RCL1/EXOSC7/EXOSC8/EXOSC1/TRIR/NOL9/RRP36/NOP9/NCBP2/EXOSC5/UTP23/EDC3/ABT1/NHP2/RPP40/RPP30/ISG20L2/XRN1/PAN3/RPP38/DROSHA/PARN/AGO2/CNOT7/NUDT16L1/POP7/RPP25/APEX1/POP4/ERI1	66
GOBP_MITOTIC_SPINDLE_ORGANIZATION	58/2881	118/43216	1.5821e-36	4.12262e-35	2.07965e-35	NUMA1/DYNC1H1/FLNA/SMC3/SMC1A/CLTC/HNRNPU/TPX2/VCP/CKAP5/KIFC1/KIF4A/TASOR/GOLGA2/KIF23/HSPA1A/MAP4/RCC1/KPNB1/RACGAP1/TPR/KIF2A/STAG2/STAG1/MECP2/PLK1/PRC1/RAE1/AURKB/TUBG1/DCTN1/NUP62/INTS13/DRG1/AURKA/PCNT/CLASP1/CLASP2/ZNF207/CENPH/DCTN2/RAN/NUF2/AAAS/NDC80/CDC20/RHOA/SPC25/CENPE/LSM14A/CCNB1/NUDC/KIF11/CHMP4B/TBCE/SBDS/CHMP1A/TTK	58
GOBP_CENTRAL_NERVOUS_SYSTEM_DEVELOPMENT	181/2881	980/43216	2.37951e-36	6.17497e-35	3.11496e-35	PRKDC/FLNA/TOP2B/VIM/SMARCA1/HSPA5/NIPBL/XRCC6/XRCC5/BPTF/XAB2/TRIO/HSP90AB1/HSP90AA1/XRN2/IGF2BP1/ATRX/MACROH2A2/HNRNPD/DHX37/SIN3A/DHX30/MED12/PRPF19/DOCK7/PCM1/KIF14/KDM1A/ACTL6A/CTNND1/CHD8/MECP2/H2AX/SPTBN2/CNP/NAPA/BASP1/SCYL2/SUZ12/DCTN1/RTN4/CENPF/THOC6/ERCC2/CSNK2A2/CNTNAP1/RBPJ/NSUN5/YWHAQ/WRN/ACSL3/PHGDH/TRA2B/LRP1/XRCC1/NCKAP1/TUBGCP2/TP53/HDAC2/KAT2A/NF2/MTOR/YWHAE/HDAC1/MED1/RRM1/CS…	181
GOBP_CELLULAR_RESPONSE_TO_HEAT	58/2881	120/43216	5.23006e-36	1.35167e-34	6.81849e-35	RANBP2/VCP/HSPA8/HSP90AB1/HSP90AA1/NUP188/ATP2A2/NUP98/NUP93/CCAR2/DHX36/HSPA1A/NUP133/NUP155/TPR/NUP160/ATR/NUP107/RPA1/NUP153/NUP54/RAE1/EIF2S1/NUP62/NUP205/BAG2/HDAC2/NUP85/MTOR/YWHAE/RBBP7/NUP58/ATM/HSPH1/SEH1L/DNAJB6/NUP50/DAXX/PRKACA/AAAS/POLR2D/SLU7/SEC13/RPA3/LYN/CAMK2D/BAG5/THBS1/NUP43/BAG4/RPTOR/RPA2/MLST8/NDC1/MAPK3/PTGES3/NUP210/SUMO1	58
GOBP_REGULATION_OF_RESPONSE_TO_DNA_DAMAGE_STIMULUS	78/2881	221/43216	6.01803e-36	1.54897e-34	7.81375e-35	PRKDC/RIF1/DHX9/PARP1/DDX5/TRIP12/SMCHD1/HNRNPK/TP53BP1/BCLAF1/THOC1/FXR1/FXR2/TFIP11/RPS3/THOC5/TRIM28/ARID2/CCAR2/NSD2/PPP1R10/FUS/KDM1A/DDX39B/FMR1/ATR/H2AX/KAT7/DEK/TERF2/CGAS/HMGA2/RECQL5/CBX8/XRCC1/CUL4A/PML/TP53/ZMPSTE24/UBQLN4/WDR76/YJU2/ATM/RPL26/TERF2IP/CD44/UBE2N/UBR5/PCNA/RNF169/CDK9/SETD2/TRIM32/NSMCE1/SMG1/WDR48/OTUB1/MYC/RNF168/HMGB1/RINT1/BABAM1/NUDT16L1/NSMCE4A/RPA2/SIRT7/ERCC4/B…	78
GOBP_CHROMATIN_ORGANIZATION_INVOLVED_IN_REGULATION_OF_TRANSCRIPTION	65/2881	153/43216	6.86637e-36	1.76013e-34	8.87897e-35	RIF1/SMARCA5/ARID1A/ATAD2/H1-4/H1-2/SMCHD1/H1-3/ARID1B/DNMT1/H4C9/MACROH2A2/MACROH2A1/H1-5/TASOR/BAZ2A/TRIM28/SMARCD1/SIN3A/HELLS/RRP8/H1-10/TPR/MPHOSPH8/MECP2/H2AX/PHF2/H2AC6/CENPV/PPHLN1/ATAD2B/HMGA2/H1-0/MORF4L1/HDAC2/H3-3A/H2AZ2/HDAC1/HMGA1/EED/MORF4L2/MORC2/H2AC21/EZH2/MBD3/BEND3/SUV39H1/MSL3/DNMT3A/MBD2/EZH1/HMGB1/POLE3/BMI1/CTBP1/PHF8/HAT1/DOT1L/KMT2D/CDC45/NRDE2/PCGF2/CDKN2A/ASF1A/ATF7IP	65
GOBP_ALTERNATIVE_MRNA_SPLICING_VIA_SPLICEOSOME	46/2881	73/43216	7.02719e-36	1.79407e-34	9.05015e-35	DHX9/HNRNPM/DDX17/HNRNPU/DDX5/HNRNPA1/SFPQ/HNRNPL/THRAP3/RBM10/FXR1/RBM15/RBMX/FXR2/PTBP1/RBM25/PUF60/RBM17/SMU1/SRSF1/WTAP/RBM5/KDM1A/SRSF6/SFSWAP/KHDRBS1/FMR1/SRSF9/RBM15B/CELF1/TRA2B/CDK13/RSRC1/NSRP1/RBM4/RBM8A/RNPS1/YTHDC1/SRSF12/MAGOH/SAP18/PQBP1/RBM7/ZBTB7A/SLU7/KHDRBS3	46
GOBP_NEGATIVE_REGULATION_OF_MRNA_METABOLIC_PROCESS	50/2881	88/43216	9.80735e-36	2.49376e-34	1.25797e-34	DHX9/HNRNPU/SYNCRIP/HNRNPK/HNRNPA2B1/THRAP3/RBM10/PABPC1/IGF2BP1/RBMX/HNRNPC/RNF20/PTBP1/HNRNPD/ZC3H14/ELAVL1/RNF40/YBX1/FUS/SRSF6/HNRNPA0/U2AF2/SFSWAP/SRSF4/FMR1/YBX3/SRSF7/SRSF9/SRSF10/CTR9/PKP1/LARP1/TAF15/NBAS/NELFE/MTOR/CIRBP/RNPS1/SRSF12/TENT4B/SAP18/BARD1/DHX34/CDK9/SUPT5H/RBM42/LARP4B/BAG4/PCBP4/METTL16	50
GOBP_PROTEIN_METHYLATION	68/2881	169/43216	1.12077e-35	2.83839e-34	1.43182e-34	RIF1/KMT2A/DNMT1/ATRX/RNF20/MACROH2A1/H1-5/SNW1/NSD2/PAXBP1/KDM1A/FBL/EHMT1/MECP2/SUPT6H/OGT/CTR9/NSD1/SMARCB1/PAF1/SUZ12/EHMT2/WDR5/SNRPD3/BRD4/NELFE/NSD3/RBBP5/RAB6A/CTCF/CHTOP/FAM98B/EED/SNRPB/ETF1/PWP1/ASH2L/MEN1/CTNNB1/EZH2/PRMT1/BCOR/WDR82/SETD1A/FAM98A/KMT2B/FBXO11/RLF/TRMT112/SETD2/BEND3/SUV39H2/MTF2/SUV39H1/EZH1/CXXC1/KMT2C/WDR61/CTCFL/SMAD4/SIRT7/SETD3/DOT1L/KMT2D/KMT5A/KDM6A/DNMT3B/PYG…	68
GOBP_REGULATION_OF_PROTEIN_PHOSPHORYLATION	205/2881	1208/43216	1.37653e-35	3.47215e-34	1.75152e-34	PRKDC/GCN1/ADAR/TPX2/XRCC6/XRCC5/DDX3X/PHIP/IQGAP1/RAD50/EIF4G1/HSP90AB1/HSP90AA1/FXR1/TFRC/GTPBP4/FXR2/MACROH2A1/IPO5/RPS3/ARHGEF2/CIT/INCENP/DOCK7/AKAP8/KIF14/MRE11/NPM1/NCAPG2/PTPN1/IQGAP3/NBN/FMR1/PPP2R1A/NSD1/PLK1/TNKS1BP1/CDK12/SUZ12/EIF2AK2/FN1/PRKAR2A/DNAJA1/AKAP8L/ITGB2/BLM/AKAP9/OSBPL8/NUP62/HMGA2/CDK1/RPS27A/BRD4/ZGPAT/CORO1C/PML/TP53/HDAC2/PPIL4/NF2/MTOR/ECT2/IPO7/MVP/QARS1/DAB2/ADARB…	205
GOBP_POSITIVE_REGULATION_OF_TRANSPORT	168/2881	882/43216	1.70453e-35	4.28237e-34	2.16023e-34	NUMA1/DYNC1H1/MYH10/FLNA/DHX9/KMT2A/HNRNPK/HSP90AB1/MYLK/USP36/IPO5/KIF20B/TRIM28/ACTN4/CEP131/ANXA2/MYO1C/DNM2/LYAR/AP2B1/MYO18A/PCM1/JUP/BCAP31/TPR/AP2A1/EHD1/CPSF6/KHDRBS1/FMR1/DMAP1/RBM22/LMAN2/SCYL2/TMED10/ITGB2/RAB7A/AKAP9/CSNK2A2/OSBPL8/YWHAQ/ACSL3/EZR/CALR/LRP1/EXOC1/PCNT/CTDSPL2/TP53/CLASP1/YWHAE/YWHAZ/ECT2/DAB2/RAB5A/ITGB1/CLASP2/GNAI2/RAB2B/EMD/MSN/ANXA1/PPIA/EHD2/AP1G1/NCBP2/FGA/CAV1/…	168
GOBP_POSITIVE_REGULATION_OF_CELLULAR_COMPONENT_BIOGENESIS	123/2881	526/43216	3.99119e-35	9.98748e-34	5.03817e-34	NUMA1/DYNC1H1/FLNA/PARP1/DDX3X/IQGAP1/VCP/CKAP5/DNMT1/DDB1/EIF4G1/HSP90AA1/CNOT1/TFRC/TASOR/RPS3/TRIM28/CUL4B/MYO1C/DNM2/ZMYND8/ANLN/HSPA1A/PHLDB2/TPR/FMR1/ATR/MPHOSPH8/MECP2/CAND1/ERCC3/RPA1/DHX33/DCTN1/CYFIP1/PPHLN1/PSMC2/RAB7A/G3BP1/AKAP9/ERCC2/NUP62/DRG1/SEPTIN9/SEPTIN7/G3BP2/NCKAP1/CUL4A/TP53/NF2/CLASP1/MTOR/GTF2H3/CLASP2/ATM/RAP1B/MORC2/GTF2H1/MSN/CAV1/PHLDB1/CREB1/ICAM1/APOA1/PSMC5/DYNLL1/…	123
GOBP_IMPORT_INTO_NUCLEUS	66/2881	163/43216	7.19463e-35	1.79325e-33	9.04604e-34	RANBP2/FLNA/HNRNPA1/HSP90AB1/NUP188/NUP98/NOLC1/NUP93/IPO5/RGPD5/TRIM28/ELAVL1/KPNB1/NUP133/NUP155/JUP/PPP1R10/TPR/DMAP1/RBM22/NUP107/NUP153/NUP54/GEMIN4/GEMIN5/NUP62/TNPO1/SNRPD3/CSE1L/KPNA2/SNRPD2/PML/TP53/RPL23/DDX20/NUP85/MED1/ECT2/IPO7/KPNA4/NUP58/SNRPB/KPNA3/KPNA6/UBR5/CHP1/TNPO2/RAN/SNRPG/NUP50/KPNA1/PHB2/SNRPE/HDAC3/SNRPD1/TNPO3/GEMIN2/SEC13/SNRPF/SMN1/NXT1/IPO9/PRKAG1/TGFB1/STAT3/UFM1	66
GOBP_TELOMERE_MAINTENANCE_VIA_TELOMERE_LENGTHENING	47/2881	80/43216	1.32301e-34	3.28462e-33	1.65692e-33	PARP1/NAT10/HNRNPU/XRCC5/HNRNPA1/EXOSC10/HNRNPA2B1/RFC1/RAD50/HSP90AB1/HSP90AA1/HNRNPC/CCT8/CCT7/DKC1/DHX36/CCT3/CCT2/CCT5/CCT6A/MRE11/CCT4/TCP1/ATR/RPA1/TNKS1BP1/AURKB/TERF2/GAR1/PINX1/ATM/TERF2IP/TENT4B/TERF1/NHP2/SLX4/XRN1/PARN/NOP10/NEK7/ERCC4/SMG5/GNL3L/MAPK3/POT1/HMBOX1/PTGES3	47
GOBP_POSITIVE_REGULATION_OF_CELLULAR_PROTEIN_LOCALIZATION	88/2881	295/43216	6.07313e-34	1.50185e-32	7.57605e-33	NUMA1/SPTBN1/FLNA/PARP1/NIPBL/IQGAP1/HSP90AB1/TFRC/CCT8/CCT7/USP36/IPO5/DKC1/TRIM28/MYO1C/GNL3/CCT3/CCT2/AP2B1/CCT5/JUP/CCT6A/TPR/CCT4/TCP1/EPB41L2/DMAP1/RBM22/KAT7/PLK1/LARP7/RTN4/ITGB2/CSNK2A2/NUP62/CDK1/YWHAQ/ACSL3/EZR/LRP1/TP53/YWHAE/PINX1/YWHAZ/ECT2/ITGB1/CENPQ/MSN/YWHAB/DDRGK1/BAP1/UBR5/CDK5RAP3/CHP1/RDX/RAN/YWHAH/UBL5/YWHAG/FERMT2/TRAPPC12/SQSTM1/MCRS1/NDC80/HDAC3/EIF2AK3/RER1/TM9SF4/RHOG/…	88
GOBP_CELLULAR_RESPONSE_TO_HORMONE_STIMULUS	133/2881	619/43216	8.41053e-34	2.07175e-32	1.04509e-32	PRKDC/PARP1/SMARCA4/ARID1A/CDC5L/DDX17/HNRNPU/DDX5/SAFB/PHIP/SAFB2/SMARCC1/ARID1B/CNOT1/RANGAP1/DDX54/ATP1A1/PELP1/USO1/PKM/MYO1C/AKAP8/NCOA5/ZNF106/ACACA/PTPN1/OGT/EPRS1/UFL1/CBX3/CYFIP1/PRKAR2A/BRD8/DNAJA1/OSBPL8/PGRMC2/SRSF5/CALR/MARS1/NCOR2/SOGA1/HDAC1/MED1/PIK3C2A/ATP6V0A1/DAB2/PRKAR1A/GNAI2/CSNK2B/CBFB/RAP1B/GNB1/GTF2H1/ANXA1/KANK2/CAV1/TMF1/CREB1/ATP6V0A2/DDRGK1/ICAM1/PHB/ATP6V0D1/UBR5/VPS…	133
GOBP_REGULATION_OF_PROTEIN_MODIFICATION_BY_SMALL_PROTEIN_CONJUGATION_OR_REMOVAL	78/2881	236/43216	1.15136e-33	2.82509e-32	1.42511e-32	HSPA5/DDX3X/TRIP12/VCP/HSP90AB1/HSP90AA1/GTPBP4/RNF20/RPS3/GOLGA2/GNL3/HSPA1A/RNF40/MTA1/KDM1A/RPS2/U2AF2/OGT/CTR9/RPL5/CUL3/PLK1/UFL1/RAB1A/DNAJA1/SART3/BAG2/RPL23/MTOR/RPS7/PINX1/HMG20A/FANCI/SKP1/NSMCE3/PPIA/CAV1/RPL11/UBQLN1/UBE2N/CTNNB1/UBR5/CDK5RAP3/CHP1/CDK9/DAXX/MYCBP2/SQSTM1/HDAC3/TSPYL5/WDR48/CDC20/OTUB1/NOP53/HUWE1/BAG5/BMI1/WFS1/GPS2/SIRT7/UBE2I/ISG15/ITCH/HMG20B/VPS28/GNL3L/FANCM/CEN…	78
GOBP_RESPONSE_TO_ORGANIC_CYCLIC_COMPOUND	167/2881	905/43216	1.50571e-33	3.68023e-32	1.85649e-32	FLNA/DHX9/PARP1/DDX21/SMARCA4/ARID1A/CDC5L/DDX17/EFTUD2/HNRNPU/HSPA5/DDX5/SAFB/SAFB2/HSP90B1/DDX18/HSP90AB1/CNOT1/EIF4A3/DDX54/RUVBL2/HNRNPD/ATP1A1/SNW1/DHX36/EEF2/DNM2/SIN3A/JUP/CAD/NPM1/KDM1A/UFL1/CBX3/ANXA7/DNAJA1/LARP1/BLM/AKAP9/CGAS/DSG1/PGRMC2/ABCD3/ACSL3/EZR/CALR/RECQL5/CAT/NCOR2/HDAC2/SLC3A2/KAT2A/MTOR/HDAC1/MED1/BSG/RBBP7/DAB2/CBFB/RAP1B/GNB1/LDHA/MSN/ANXA1/TAF2/KANK2/CAV1/RAP1A/TMF1/DDR…	167
GOBP_NEGATIVE_REGULATION_OF_CHROMOSOME_ORGANIZATION	49/2881	91/43216	1.55521e-33	3.78654e-32	1.91011e-32	TOP2A/PARP1/NAT10/HNRNPU/HNRNPA1/EXOSC10/RAD50/ATRX/HNRNPC/IK/RAD21/TPR/NBN/PLK1/PHF2/BUB3/AURKB/TERF2/MCM2/CENPF/PCID2/XRCC1/H3-3A/DYNC1LI1/PINX1/WAPL/ATM/MNAT1/TERF2IP/ZNF207/ZW10/TENT4B/MAD1L1/TERF1/CDK5RAP2/SLX4/NDC80/CDC20/XRN1/TRIP13/CCNB1/PHF8/ERCC4/GNL3L/POT1/ESPL1/ZWINT/MAD2L2/TTK	49
GOBP_ACTIN_FILAMENT_BASED_PROCESS	153/2881	786/43216	1.63851e-33	3.97401e-32	2.00468e-32	MYH9/SPTAN1/SPTBN1/MYH10/FLNA/VIM/MPRIP/IQGAP1/FLNB/ACTG1/HSP90B1/ATP2A2/ACTN1/LIMA1/ARHGEF2/ACTN4/CIT/ATP1A1/DBN1/SPECC1L/MYO1C/ANLN/TLN1/MYO18A/CALD1/RACGAP1/KRT8/NUP155/PHLDB2/JUP/PTPN1/IQGAP3/EPB41L2/SPTBN2/CUL3/CYFIP1/MYL6/MICAL2/TJP1/CAPZA1/SMTN/AKAP9/MYO1B/EZR/CALR/ACTBL2/LRP1/SDAD1/NCKAP1/CORO1C/NF2/CNN2/CLASP1/MTOR/TRIOBP/TMOD3/ECT2/PRKAR1A/CLASP2/CNN3/ANXA1/EHD2/CAV1/PIP5K1A/DAPK3/HIP1/…	153
GOBP_RESPONSE_TO_HEAT	64/2881	161/43216	2.74102e-33	6.62257e-32	3.34074e-32	RANBP2/VCP/HSPA8/PSIP1/HSP90AB1/HSP90AA1/NUP188/ATP2A2/NUP98/NUP93/CCAR2/DHX36/HSPA1A/NUP133/NUP155/TPR/NUP160/ATR/NUP107/RPA1/NUP153/NUP54/RAE1/DNAJA1/EIF2S1/NUP62/NUP205/BAG2/HDAC2/NUP85/MTOR/YWHAE/DNAJA2/RBBP7/NUP58/ATM/HSPH1/EIF2B4/SEH1L/DNAJB6/NUP50/DAXX/PRKACA/AAAS/POLR2D/SLU7/SEC13/EIF2B1/RPA3/LYN/CAMK2D/BAG5/THBS1/NUP43/BAG4/RPTOR/RPA2/MLST8/NDC1/MAPK3/EIF2B3/PTGES3/NUP210/SUMO1	64
GOBP_NEGATIVE_REGULATION_OF_SIGNALING	221/2881	1406/43216	3.0341e-33	7.30268e-32	3.68383e-32	SMARCA4/ADAR/HSPA5/DDX3X/PHIP/VCP/NONO/CNOT1/EIF4A3/RUVBL2/EIF3A/NOC2L/ARHGEF2/CIT/HYOU1/GLG1/CCAR2/DNM2/HSPA1A/UBAP2/NCOA5/UACA/KDM1A/PTPN1/CTNND1/CHD8/FMR1/PPP2R1A/YBX3/PAK1IP1/AATF/CUL3/C12orf43/UFL1/SCYL2/SUZ12/PSMC2/DNAJA1/RAB7A/CSNK2A2/YTHDF2/NUP62/CSNK2A1/EZR/CALR/PFKL/RPS27A/ENO1/LRP1/USP10/ZGPAT/NCOR2/CTDSPL2/TP53/NF2/VDAC2/MTOR/HDAC1/CSNK1A1/MVP/SH3BP4/QARS1/YJU2/DAB2/AMFR/ATM/GNAI2/RAP…	221
GOBP_REGULATION_OF_VESICLE_MEDIATED_TRANSPORT	118/2881	511/43216	3.39581e-33	8.14219e-32	4.10732e-32	HNRNPK/NSF/ATP2A2/ANXA2/DNM2/LYAR/AP2B1/MYO18A/AP2A1/EHD1/DNAJC13/PTPN1/FMR1/USP7/LMAN2/SCYL2/ITGB2/RAB7A/RAB5C/SEPTIN2/ACSL3/EZR/CALR/LRP1/RAB11B/CLASP1/RAB5B/PREB/DAB2/RAB5A/CLASP2/GNAI2/RAB2B/RAP1B/MSN/ANXA1/EHD2/AP1G1/FGA/CAV1/RAP1A/PICALM/HIP1/SCFD1/APOA1/TF/DNM1L/RAB21/VPS18/RDX/CBLL1/AP2S1/ATXN2/HIP1R/EHD4/SAR1A/CDC42/PDCD6IP/PACSIN3/LRPAP1/RAB10/RAB8A/RAB8B/ATP6AP1/RAB13/RAB3B/FGB/AHSG/RA…	118
GOBP_RESPONSE_TO_RADIATION	109/2881	446/43216	4.53831e-33	1.08404e-31	5.46841e-32	PRKDC/PARP1/SMC1A/HSPA5/NIPBL/XRCC6/XRCC5/KRT14/TP53BP1/DDB1/RUVBL2/NOC2L/CCAR2/DHX36/CUL4B/MSH2/DNM2/IFI16/MSH6/MTA1/NPM1/KDM1A/FMR1/ATR/MECP2/H2AX/ERCC3/TNKS1BP1/AURKB/PPP1CB/BLM/ERCC2/INTS7/EIF2S1/HMGA2/FEN1/RAD18/WRN/INTS3/CAT/PML/RBM4/TP53/PPP1CC/RBM4B/ZMPSTE24/MTOR/ECT2/RRM1/XPC/ATM/RPL26/GNB1/NSMCE3/CIRBP/ANXA1/SDF4/CREB1/BRCA2/ICAM1/MEN1/IKBIP/TMEM109/EEF1D/PCNA/YY1/BAX/RO60/FANCD2/TRIM32…	109
GOBP_RNA_DEPENDENT_DNA_BIOSYNTHETIC_PROCESS	43/2881	70/43216	6.05015e-33	1.43971e-31	7.26258e-32	NAT10/HNRNPU/XRCC5/HNRNPA1/EXOSC10/RFC1/RAD50/HSP90AB1/HSP90AA1/HNRNPC/CCT8/CCT7/DKC1/CCT3/CCT2/CCT5/CCT6A/MRE11/CCT4/TCP1/ATR/RPA1/TNKS1BP1/AURKB/TERF2/GAR1/PINX1/ATM/PPIA/TERF2IP/TENT4B/TERF1/NHP2/XRN1/PARN/NOP10/NEK7/SMG5/GNL3L/MAPK3/POT1/HMBOX1/PTGES3	43
GOBP_VIRAL_GENOME_REPLICATION	57/2881	129/43216	9.11406e-33	2.16065e-31	1.08994e-31	TOP2A/TOP2B/ILF3/ADAR/DDX3X/VCP/HSPA8/DDB1/PABPC1/TASOR/TRIM28/STAU1/IFI16/PCBP1/ZC3HAV1/FMR1/MPHOSPH8/PCBP2/PPIB/SMARCB1/DEK/EIF2AK2/VAPA/SRPK1/LARP1/HMGA2/VAPB/APOBEC3B/SRPK2/ADARB1/RAB5A/HACD3/FAM111A/MORC2/APOBEC3C/PPIH/PPIA/PPIE/KPNA6/CTBP2/CCNK/PHB/OAS3/CDC42/HTATSF1/LTF/IFITM2/CNOT7/BANF1/STOM/CTBP1/ISG15/INPP5K/BST2/PKN2/YTHDC2/APOBEC3G	57
GOBP_TERMINATION_OF_RNA_POLYMERASE_II_TRANSCRIPTION	31/2881	35/43216	1.20067e-32	2.83574e-31	1.43049e-31	WDR33/CPSF1/SYMPK/CPSF2/NCBP1/FIP1L1/CPSF7/CPSF3/CSTF3/PABPN1/SCAF4/CSTF2T/PCF11/NUDT21/CSTF2/CPSF4/SNRPD3/SCAF8/SNRPB/CSTF1/NCBP2/SNRPG/SNRPE/SETX/TTF2/CLP1/SSU72/SNRPF/MAZ/SLBP/MED18	31
GOBP_CARBOHYDRATE_DERIVATIVE_METABOLIC_PROCESS	190/2881	1127/43216	1.21569e-32	2.86051e-31	1.44298e-31	RANBP2/PARP1/CLTC/VCP/FASN/ESYT1/NUP188/NUP98/RPN1/NUP93/GOLGA2/PKM/HSD17B4/PFKP/NUP133/NUP155/CAD/TRIP11/TPR/AP2A1/GANAB/ACACA/NUP160/ATP5F1A/NUP107/OGT/LMAN1/AATF/TJP2/NUP153/NUP54/UGGT1/ACLY/RAE1/RAB1A/ATP5F1B/RAB1B/CMAS/HK2/ESYT2/NUP62/NUP205/RPN2/ACSL3/PFKL/ENO1/DDOST/STT3A/GTPBP1/APOBEC3B/TP53/NUP85/STT3B/RRM1/HK1/ERH/ERP44/NUP58/AMFR/MOGS/APOBEC3C/LDHA/HSD17B12/CSPG4/MAN2A1/CD44/SEL1L/DPM1…	190
GOBP_REGULATION_OF_HYDROLASE_ACTIVITY	208/2881	1296/43216	1.36462e-32	3.199e-31	1.61373e-31	RANBP2/DHX9/HNRNPU/RRP1B/DDX3X/IQGAP1/VCP/HSP90B1/UHRF1/HSP90AB1/RANGAP1/IPO5/RPS3/RGPD5/DNAJC9/ANXA2/MSH2/DNM2/HSPA1A/IFI16/MSH6/DOCK7/RACGAP1/PPP1R10/BCAP31/PPP1R12A/UACA/NPM1/IQGAP3/RCC2/PPP2R1A/HSPD1/RBM26/SERPINH1/NAPA/EIF2AK2/LARS1/FN1/TERF2/SNRNP70/TMED10/KDM5A/MCM2/DNAJA1/MPHOSPH10/BOD1L1/EIF2S1/PCID2/ABCE1/CSNK2A1/WRN/ASPH/MSH3/CD2BP2/LRP1/FKBP15/CORO1C/PML/TP53/SEC23A/MTOR/YWHAE/HDAC1/E…	208
GOBP_REGULATION_OF_MULTICELLULAR_ORGANISMAL_DEVELOPMENT	218/2881	1396/43216	2.19845e-32	5.13461e-31	2.59015e-31	PRKDC/NUMA1/MACF1/KRT1/ACIN1/SART1/NIPBL/XRCC6/XRCC5/TRIP12/KMT2A/SPEN/GTF2I/RBM15/H4C9/MACROH2A2/MACROH2A1/SRRT/CUX1/KRT17/SNW1/DBN1/PKM/GLG1/EIF4G2/DHX36/SIN3A/HSPA1A/MOV10/RBM19/PRPF19/DOCK7/RACGAP1/PHLDB2/PCM1/JUP/KIF14/KDM1A/NCAPG2/SRSF6/DDX39B/EHMT1/CDC73/MECP2/KAT7/CTR9/MYL9/CAPRIN1/UFL1/BASP1/PAF1/FN1/CYFIP1/RTN4/ITGB2/HK2/TJP1/YTHDF2/MTDH/PCID2/RBPJ/PARP2/NSUN5/HMGA2/CDK1/RAB14/WDR5/LRP1…	218
GOBP_REGULATION_OF_CELLULAR_RESPONSE_TO_HEAT	45/2881	79/43216	2.28263e-32	5.31155e-31	2.6794e-31	RANBP2/HSPA8/HSP90AB1/HSP90AA1/NUP188/NUP98/NUP93/CCAR2/HSPA1A/NUP133/NUP155/TPR/NUP160/ATR/NUP107/RPA1/NUP153/NUP54/RAE1/NUP62/NUP205/BAG2/NUP85/MTOR/YWHAE/NUP58/ATM/HSPH1/SEH1L/DNAJB6/NUP50/AAAS/SEC13/RPA3/CAMK2D/BAG5/NUP43/BAG4/RPTOR/RPA2/MLST8/NDC1/MAPK3/PTGES3/NUP210	45
GOBP_CELL_CELL_SIGNALING_BY_WNT	117/2881	514/43216	2.62882e-32	6.09461e-31	3.07442e-31	MACF1/SMARCA4/CLTC/DDX3X/VCP/RUVBL2/CCAR2/RUVBL1/MOV10/MED12/AP2B1/JUP/AP2A1/CTNND1/CHD8/PPP2R1A/CDC73/CTR9/CUL3/C12orf43/SCYL2/PAF1/BRD7/PSMC2/CSNK2A2/AP2A2/RBPJ/CSNK2A1/AP2M1/TBL1XR1/RPS27A/LRP1/HDAC1/CSNK1E/CSNK1A1/DAB2/RAB5A/AMFR/SKP1/CSNK2B/CBFB/GNB1/EMD/UBA52/PSMD13/CAV1/DAPK3/CSNK1D/CTNNB1/PSMC5/PSMC1/UBR5/LRRFIP2/PSMD3/AP2S1/ATP6AP2/FERMT2/CDC42/KPNA1/BCL7B/RAC3/PRDM15/HMGXB4/ZNF703/LEO1/…	117
GOBP_RESPONSE_TO_TOPOLOGICALLY_INCORRECT_PROTEIN	71/2881	205/43216	3.04808e-32	7.04073e-31	3.55169e-31	HSPA5/VCP/HSPA8/HSP90B1/HSP90AB1/HSP90AA1/LMNA/HYOU1/CANX/SRPRA/HSPA1A/TLN1/PTPN1/HSPD1/PDIA6/CUL3/SERPINH1/UFL1/UGGT1/DCTN1/DNAJA1/SRPRB/EIF2S1/FAF2/CALR/VAPB/STT3B/ERP44/PREB/AMFR/BAG6/AUP1/HSPA9/HSPH1/GET3/DDRGK1/TMED2/ATP6V0D1/CDK5RAP3/SSR1/PTPN2/DNAJB11/UBXN4/DAXX/BAX/ADD1/MANF/EIF2AK3/UFD1/SELENOS/GFPT1/ZBTB17/ASNS/GOSR2/MFN2/CXXC1/DDIT3/TBL2/THBS1/WFS1/TMEM33/YIF1A/RHBDD1/SEC31A/DNAJC3/TOR…	71
GOBP_POSITIVE_REGULATION_OF_CHROMATIN_ORGANIZATION	50/2881	100/43216	3.82323e-32	8.79902e-31	4.43865e-31	RIF1/NIPBL/KMT2A/DNMT1/RNF20/RUVBL2/H1-5/TASOR/TRIM28/SNW1/SIN3A/RNF40/AKAP8/TPR/PAXBP1/KDM1A/FMR1/MPHOSPH8/MECP2/OGT/KAT7/CTR9/SMARCB1/PAF1/BRD7/PPHLN1/AKAP8L/SART3/GLYR1/WDR5/BRD4/NELFE/NSD3/TP53/KAT2A/CHTOP/ATM/MORC2/UBE2N/CTNNB1/CDK9/MTF2/WDR61/SMAD4/CTBP1/CCNB1/MAPK3/DNMT3B/ATF7IP/RPS6KA4	50
GOBP_HEAD_DEVELOPMENT	146/2881	750/43216	5.01799e-32	1.15067e-30	5.80455e-31	PRKDC/FLNA/TOP2B/SMARCA1/HSPA5/NIPBL/XRCC6/XRCC5/BPTF/XAB2/XRN2/IGF2BP1/ATRX/MACROH2A2/HNRNPD/DHX37/DDX10/SIN3A/DOCK7/PCM1/KIF14/KDM1A/CTNND1/CHD8/MECP2/H2AX/SPTBN2/CNP/NAPA/BASP1/SCYL2/RTN4/CENPF/CSNK2A2/RBPJ/NSUN5/YWHAQ/WRN/ACSL3/PHGDH/TRA2B/LRP1/XRCC1/TUBGCP2/TP53/KAT2A/NF2/WDR11/MTOR/YWHAE/HDAC1/MED1/RRM1/CSNK1E/QARS1/RAB18/ATM/MNAT1/BAG6/SNRPB/POU3F1/TMX2/SGPL1/ARID5B/SDF4/ZNF148/CREB1/SUDS3…	146
GOBP_NEGATIVE_REGULATION_OF_DNA_METABOLIC_PROCESS	55/2881	123/43216	5.33943e-32	1.21994e-30	6.15399e-31	RIF1/PARP1/NAT10/HNRNPU/XRCC5/HNRNPA1/TRIP12/EXOSC10/H1-4/H1-2/SMCHD1/KMT2A/H1-3/TP53BP1/RAD50/THOC1/HNRNPC/TFIP11/H1-5/RPS3/TRIM28/MSH2/MSH6/H1-10/NBN/TERF2/BLM/CGAS/HMGA2/H1-0/MSH3/RECQL5/XRCC1/TP53/PINX1/UBQLN4/ATM/TERF2IP/TENT4B/MEN1/NMNAT1/UBR5/TERF1/MLH1/RNF169/SLX4/XRN1/OTUB1/NUDT16L1/ERCC4/FANCB/GNL3L/POT1/SUB1/MAD2L2	55
GOBP_REGULATION_OF_PROTEIN_CATABOLIC_PROCESS	98/2881	380/43216	6.8954e-32	1.56976e-30	7.91864e-31	FLNA/SF3B3/VCP/SMARCC1/DDB1/NSF/HSP90AB1/HSP90AA1/XPO1/EEF1A1/CCAR2/ANXA2/HSPA1A/RNF40/BCAP31/FMR1/SEC22B/OGT/RPL5/PLK1/USP7/UFL1/SNRNP70/PSMC2/RAB7A/CSNK2A2/CSNK2A1/EZR/AURKA/RAD23B/LRP1/BAG2/PML/CYP51A1/RPL23/EIF3H/RPS7/UBQLN4/CSNK1E/CSNK1A1/DAB2/STX5/BAG6/MSN/CAV1/RPL11/TMF1/UBQLN1/DDRGK1/CSNK1D/PHB/PSMC1/BARD1/CDK5RAP3/RDX/PSMD3/LPCAT1/PACSIN3/MYCBP2/PRKACA/TRIM32/PSME3/SERPINB12/CCDC22/SMURF…	98
GOBP_RECOMBINATIONAL_REPAIR	58/2881	138/43216	7.18855e-32	1.63061e-30	8.2256e-31	RIF1/PARP1/NIPBL/SFPQ/SMCHD1/TP53BP1/RAD50/MCM3/ARID2/SMC5/RAD21/LIG3/MCM5/MRE11/FUS/KDM1A/MCM7/NBN/MCM6/H2AX/RPA1/MCM4/RECQL/MCM2/BLM/CGAS/SMC6/FEN1/WRN/RECQL5/MORF4L1/XRCC1/UBQLN4/TONSL/ATM/TERF2IP/BRCA2/UBE2N/YY1/SETD2/SLX4/NSMCE1/WDR48/MUS81/RMI1/RPA3/NSMCE2/PSMD14/INO80/RPA2/ZFYVE26/ERCC4/FANCB/CDC45/FANCM/MMS22L/MAD2L2/NABP2	58
GOBP_MAINTENANCE_OF_CELL_NUMBER	60/2881	148/43216	7.27822e-32	1.64503e-30	8.29835e-31	RIF1/SMC3/SMC1A/NIPBL/POLR2A/POLR2B/CNOT1/IGF2BP1/ZC3H13/SRRT/SMC5/ELAVL1/GNL3/MED12/PCM1/CDC73/CTR9/DDX6/PAF1/RBPJ/HMGA2/POLR2C/CUL4A/KAT2A/POLR2E/MED14/TAF6L/POLR2H/CTNNB1/EZH2/PELO/TAF5L/WDR43/VPS72/MED7/LEO1/MTF2/FANCD2/POLR2G/KDM2B/POLR2D/MYC/GATA2/LOXL2/SKI/POLR2L/SS18/SMAD4/METTL3/FGF2/HOOK3/MED30/MED28/EIF4E/ZNF706/FOXP1/TBX3/POLR2J/STAT3/TUT4	60
GOBP_REGULATION_OF_ANION_TRANSPORT	157/2881	847/43216	8.0237e-32	1.80705e-30	9.11564e-31	MYH10/FLNA/DHX9/HSPA8/HSP90AB1/RANGAP1/NOLC1/USP36/IPO5/KIF20B/TRIM28/CEP131/ANXA2/MYO1C/MYO18A/PCM1/JUP/BCAP31/TPR/CPSF6/NSUN2/PTPN1/KHDRBS1/DMAP1/RBM22/SUPT6H/LMAN1/EPRS1/NUP153/NUP54/TMED10/DNAJA1/AKAP8L/NUCB1/ITGB2/HK2/CSNK2A2/OSBPL8/NUP62/YWHAQ/ACSL3/EZR/PFKL/LRP1/EXOC1/PCNT/CTDSPL2/CYP51A1/TP53/RAB11B/MTOR/YWHAE/YWHAZ/ECT2/NUP58/ITGB1/EMD/ERP29/ANXA1/PPIA/NCBP2/FGA/CAV1/RAP1A/YWHAB/TMF1/GCC…	157
GOBP_MATURATION_OF_SSU_RRNA_FROM_TRICISTRONIC_RRNA_TRANSCRIPT_SSU_RRNA_5_8S_RRNA_LSU_RRNA	31/2881	36/43216	8.09225e-32	1.816e-30	9.16081e-31	UTP20/HEATR1/TBL3/KRI1/DHX37/NOL10/WDR46/PWP2/RPS8/BMS1/RRS1/RPS19/NGDN/RPS14/ERCC2/BYSL/RPS16/NOP14/TSR1/UTP25/RCL1/UTP6/RRP36/NOP9/DCAF13/UTP23/UTP4/ABT1/RPP40/FAM207A/UTP3	31
GOBP_NUCLEOSOME_ASSEMBLY	59/2881	144/43216	1.16523e-31	2.60566e-30	1.31442e-30	SMARCA5/H1-4/H1-2/H1-3/H4C9/ATRX/MACROH2A2/RSF1/MACROH2A1/H1-5/HP1BP3/CHAF1A/H2BC21/H2BC13/RUVBL1/MIS18BP1/H1-10/NPM1/SPTY2D1/GRWD1/H2AX/CENPC/MCM2/CENPU/SART3/H1-0/RBBP4/CHAF1B/H3-4/H3-3A/RBBP7/CABIN1/CENPQ/SHPRH/NAP1L1/CENPH/TSPYL1/CENPP/UBN1/KNL1/HJURP/CENPN/DAXX/HIRA/TSPYL5/CENPO/CENPK/CENPI/KAT6B/OIP5/MIS18A/HAT1/CENPL/TSPY4/CENPS/CENPM/ASF1A/CENPT/CENPA	59
GOBP_NEGATIVE_REGULATION_OF_PROTEIN_MODIFICATION_PROCESS	121/2881	553/43216	1.22377e-31	2.72688e-30	1.37557e-30	PRKDC/ADAR/TRIP12/DNMT1/EIF4G1/GTPBP4/MACROH2A1/IPO5/RPS3/NOC2L/CIT/SIN3A/HSPA1A/PPP1R10/NPM1/KDM1A/U2AF2/PTPN1/PPP2R1A/SUPT6H/OGT/RPL5/PLK1/SMARCB1/UFL1/SUZ12/PRKAR2A/KDM5A/DNAJA1/BOD1L1/NUP62/WDR5/BAG2/ZGPAT/XRCC1/CORO1C/HDAC2/RPL23/NF2/MTOR/YWHAE/RPS7/PINX1/HMG20A/IPO7/MVP/QARS1/ADARB1/PRKAR1A/CABIN1/GNAI2/FKBP8/PPIA/TERF2IP/RTRAF/CAV1/PWP1/RPL11/YWHAB/TMED2/MEN1/CTNNB1/BCOR/MLLT1/UBR5/CDK5RAP…	121
GOBP_RIBOSOME_ASSEMBLY	40/2881	63/43216	1.43274e-31	3.18128e-30	1.60479e-30	PRKDC/MDN1/XRCC5/DDX3X/NOP2/RPL3/DHX37/DHX30/NPM1/PWP2/RPL23A/RPLP0/RPL10/RPL5/RPL24/RPS10/RRS1/RPS19/RPS14/RPL6/BRIX1/EIF2A/RRP7A/PPAN/RPS5/BOP1/MRTO4/RPF2/RPL11/RPS27/RSL24D1/RPS15/EIF6/ABT1/NIP7/RPS28/NOP53/RPSA/NLE1/SBDS	40
GOBP_REGULATION_OF_DNA_BIOSYNTHETIC_PROCESS	51/2881	107/43216	1.8547e-31	4.10376e-30	2.07014e-30	NAT10/HNRNPU/XRCC5/HNRNPA1/EXOSC10/HNRNPA2B1/HSP90AB1/HSP90AA1/HNRNPC/CCT8/CCT7/DKC1/HNRNPD/NVL/CCT3/CCT2/CCT5/RFC2/CCT6A/CCT4/DDX39B/TCP1/ATR/RFC5/RFC3/AURKB/RFC4/TERF2/TP53/PINX1/ATM/TENT4B/MEN1/TERF1/PCNA/CHTF18/XRN1/MYC/PARN/NEK7/FGF2/SMG5/GNL3L/MAPK3/POT1/HMBOX1/ARRB2/PTGES3/GRHL2/HGF/PTK2B	51
GOBP_NEGATIVE_REGULATION_OF_MOLECULAR_FUNCTION	191/2881	1163/43216	2.73016e-31	6.01971e-30	3.03664e-30	FLNA/ADAR/HNRNPU/RRP1B/DDX3X/HNRNPR/IQGAP1/ATP2A2/EIF4A3/SYMPK/RSF1/GTPBP4/RUVBL2/TFIP11/MACROH2A1/IPO5/GOLGA2/CIT/CCAR2/ANXA2/SIN3A/EIF4A2/IFI16/PPP1R10/PPP1R12A/NPM1/KDM1A/PTPN1/FMR1/RCC2/PPP2R1A/CAND1/RBM26/RPL5/SERPINH1/PLK1/USP7/UFL1/AURKB/PRKAR2A/TERF2/TMED10/KDM5A/MCM2/DNAJA1/MPHOSPH10/BOD1L1/EIF2S1/PCID2/ABCE1/FAF2/NUP62/HMGA2/CSNK2A1/CD2BP2/AURKA/CAT/LRP1/BAG2/RNF2/G3BP2/FKBP15/ZGPAT/COR…	191
GOBP_CELL_CYCLE_G1_S_PHASE_TRANSITION	85/2881	298/43216	2.94909e-31	6.47978e-30	3.26872e-30	PRKDC/DDX3X/EIF4G1/CNOT1/PLRG1/MCM3/CUL4B/RCC1/MCM5/KIF14/MCM7/KHDRBS1/IQGAP3/MCM6/CDC73/POLE/RPA1/MCM4/CUL3/TNKS1BP1/ANKRD17/PAF1/BRD7/MCM2/RPS6/CDK1/NPAT/AURKA/SLFN11/ORC2/BRD4/CUL4A/PML/TP53/ORC1/ATM/MNAT1/RPL26/ANXA1/KANK2/DDRGK1/EZH2/PRMT1/RRM2/MCM10/RB1/RDX/CDK7/PCNA/CCNH/PHB2/CNOT10/BAX/CUL1/ORC3/PSME3/CDK2/CNOT11/ORC5/CNOT4/CCNA2/MYC/RPA3/JADE1/POLE3/CNOT7/FAM83D/CCNE2/INO80/RPTOR/RPA2/CC…	85
GOBP_SNRNA_TRANSCRIPTION	43/2881	75/43216	3.72105e-31	8.14754e-30	4.11002e-30	POLR2A/POLR2B/INTS1/SRRT/RPRD2/NCBP1/INTS4/INTS6/LARP7/INTS7/INTS13/POLR2C/INTS2/INTS3/INTS10/POLR2E/TAF6/ELL/INTS8/NCBP2/POLR2H/TAF5/CCNK/INTS5/INTS9/INTS11/ICE1/CDK7/CDK9/ICE2/RPRD1B/POLR2G/POLR2D/RPRD1A/INTS12/INTS14/SP1/POLR2L/ELL2/TAF8/POLR2J/PHAX/NABP2	43
GOBP_SPINDLE_ASSEMBLY	52/2881	113/43216	4.2731e-31	9.32393e-30	4.70344e-30	NUMA1/DYNC1H1/FLNA/SMC3/SMC1A/HNRNPU/TPX2/TUBB/KIFC1/KIF4A/TASOR/RPS3/GOLGA2/KIF23/INCENP/HSPA1A/RCC1/KPNB1/RACGAP1/TPR/KIF2A/STAG2/STAG1/PLK1/PRC1/AURKB/DRG1/AURKA/TUBGCP2/CLASP1/CLASP2/ZNF207/CSNK1D/TUBGCP3/MLH1/MAPRE1/AAAS/HDAC3/TUBGCP4/CDC20/NCOR1/TUBGCP6/RHOA/INO80/LSM14A/NEK7/KIF11/HAUS2/CHMP4B/SENP6/HAUS3/CHMP1A	52
GOBP_POST_TRANSLATIONAL_PROTEIN_MODIFICATION	94/2881	361/43216	5.40843e-31	1.17605e-29	5.93259e-30	LMO7/CKAP4/KTN1/HSP90B1/DDB1/P4HB/CUL4B/MIA3/TGOLN2/CAND1/PDIA6/CUL3/RAB1A/FN1/RAB1B/PSMC2/NUCB1/RAB2A/WDR5/STT3A/CUL4A/RBBP5/RAB11B/STT3B/RBBP7/RAB5A/SKP1/FGA/RCN1/PSMD13/DCAF13/LAMB1/MEN1/APOA1/PSMC5/TF/PSMC1/PSMD3/DCAF7/FBXO11/PRKCSH/LAMC1/ESCO2/RAB8A/CUL1/P3H1/UBE2M/RAB13/PSME3/CCDC22/TNC/AHSG/PSMD11/UBXN7/PSMC6/ESCO1/COPS4/PSMA8/F5/PSMD4/PSMC3/PSMD8/PSMD14/PSMD12/WFS1/PSMD6/SERPINC1/ELOB/GPS…	94
GOBP_REGULATION_OF_BINDING	93/2881	355/43216	6.72085e-31	1.45641e-29	7.34686e-30	DHX9/PARP1/EIF4G1/HSP90AB1/ATP2A2/EIF4A3/SYMPK/RSF1/GTPBP4/RUVBL2/TFIP11/GOLGA2/TRIM28/NVL/ANXA2/SIN3A/IFI16/NCBP1/KDM1A/EIF3E/FMR1/NSD1/PLK1/AURKB/ERCC2/EIF2S1/HMGA2/H1-0/AURKA/LRP1/BAG2/HDAC2/ZMPSTE24/PINX1/CSNK1E/WAPL/CSNK1A1/PBXIP1/DAB2/AMFR/CSNK2B/EIF3D/SMARCD3/CAV1/ZNF593/RPL11/SP100/DDRGK1/CTBP2/MEN1/CTNNB1/PPP2CB/RB1/RAN/HIP1R/BTAF1/CDC42/HJURP/CDK9/LRPAP1/BAX/MAPRE1/ADD1/PRKACA/PEX14/ZBT…	93
GOBP_MATURATION_OF_5_8S_RRNA	30/2881	35/43216	1.0558e-30	2.28009e-29	1.15019e-29	PRKDC/UTP20/EXOSC10/URB1/MTREX/KRI1/FTSJ3/LAS1L/PES1/EXOSC2/RRS1/EXOSC3/EXOSC4/EXOSC9/NOP14/BOP1/RCL1/EXOSC7/NSA2/EXOSC8/RRP15/NOL9/NOP9/MPHOSPH6/EIF6/ABT1/WDR12/RPP40/C1D/ERI1	30
GOBP_SPLICEOSOMAL_COMPLEX_ASSEMBLY	43/2881	77/43216	1.69954e-30	3.65779e-29	1.84517e-29	SNRNP200/SF3B1/PRPF6/DDX23/PSIP1/SF3A1/RBMX/SCAF11/DDX1/CRNKL1/PUF60/PRPF19/NCBP1/SRSF1/USP39/RBM5/ISY1/SRSF6/DDX39B/SFSWAP/SRSF9/SRSF10/LUC7L2/SF3A3/SRPK1/LUC7L/SRSF5/CELF1/LUC7L3/SNRPD2/SF3A2/SRPK2/YTHDC1/SRSF12/SNRPG/SNRPE/SETX/SNRPD1/SLU7/GEMIN2/SMN1/PTBP2/TXNL4A	43
GOBP_POSITIVE_REGULATION_OF_MULTICELLULAR_ORGANISMAL_PROCESS	213/2881	1395/43216	2.82915e-30	6.06825e-29	3.06112e-29	PRKDC/NUMA1/DYNC1H1/SPTBN1/RIF1/MACF1/DHX9/PARP1/DDX21/ACIN1/SART1/NIPBL/XRCC6/XRCC5/DDX3X/TP53BP1/SPEN/HSP90AA1/TFRC/ATP2A2/MACROH2A2/MACROH2A1/SRRT/RPS3/CUX1/KRT17/ARHGEF2/ATP1A1/SNW1/DBN1/PKM/EIF4G2/DHX37/NSD2/DHX36/ANXA2/MSH2/HSPA1A/RBM19/PRPF19/IFI16/DDX41/JUP/MRE11/KDM1A/DDX39B/EHMT1/IQGAP3/YBX3/OGT/HSPD1/DHX33/PPIB/CAPRIN1/UFL1/BASP1/EIF2AK2/EXOSC6/FN1/CYFIP1/RTN4/RPS19/ITGB2/HK2/TJP1/CGAS…	213
GOBP_POSITIVE_REGULATION_OF_CATABOLIC_PROCESS	105/2881	448/43216	2.98656e-30	6.38415e-29	3.22047e-29	HNRNPR/KHSRP/VCP/DDB1/NSF/HSP90AA1/PABPC1/CNOT1/HNRNPD/DHX36/HSPA1A/RNF40/MOV10/ZC3HAV1/BCAP31/UPF1/PTPN1/FMR1/SEC22B/PLK1/UFL1/SPTLC1/PSMC2/LARP1/RAB7A/YTHDF2/MTDH/CSNK2A1/PUM1/EZR/CELF1/AURKA/LRP1/BAG2/GTPBP1/SPTLC2/PIK3C2A/CSNK1E/CSNK1A1/SH3BP4/VDAC1/DAB2/ATM/STX5/BAG6/GIGYF2/MSN/CAV1/UBQLN1/DDRGK1/CSNK1D/APOA1/PSMC1/BARD1/FYCO1/RDX/LPCAT1/TRIM22/PACSIN3/PHB2/SUPT5H/BAX/RAB3GAP2/TRIM32/POLR2G/…	105
GOBP_REGULATION_OF_ION_TRANSPORT	204/2881	1312/43216	4.3891e-30	9.35057e-29	4.71688e-29	AHNAK/MYH10/FLNA/DHX9/HSPA8/HSP90AB1/RANGAP1/MYLK/NOLC1/USP36/IPO5/KIF20B/TRIM28/ACTN4/CEP131/ATP1A1/UTRN/ANXA2/MYO1C/DNM2/MYO18A/PCM1/JUP/BCAP31/TPR/CPSF6/NSUN2/PTPN1/KHDRBS1/FMR1/DMAP1/RBM22/SUPT6H/LMAN1/EPRS1/NUP153/NUP54/TMED10/DNAJA1/AKAP8L/NUCB1/ITGB2/HK2/AKAP9/CSNK2A2/OSBPL8/NUP62/YWHAQ/ACSL3/EZR/PFKL/LRP1/EXOC1/PML/PCNT/CTDSPL2/CYP51A1/TP53/RAB11B/ZMPSTE24/MTOR/YWHAE/YWHAZ/ECT2/VDAC1/NUP5…	204
GOBP_CELLULAR_RESPONSE_TO_OXYGEN_CONTAINING_COMPOUND	190/2881	1179/43216	4.67456e-30	9.92518e-29	5.00674e-29	PRKDC/PRPF8/FLNA/PARP1/SMARCA4/CDC5L/VIM/HSPA5/XRCC5/PHIP/VCP/SMARCC1/ARID1B/HSP90B1/DDX18/RANGAP1/RUVBL2/IPO5/RPS3/HNRNPD/ARHGEF2/SNW1/SMARCD1/USO1/PKM/DHX36/MYO1C/DNM2/SIN3A/AKAP8/JUP/NCOA5/ZNF106/KDM1A/ACACA/UPF1/PTPN1/CDC73/OGT/CTR9/EPRS1/PABPN1/SMARCB1/PAF1/LARS1/CBX3/CYFIP1/PRKAR2A/LARP1/BLM/AKAP9/OSBPL8/MTDH/SRSF5/EZR/MARS1/TRA2B/RECQL5/CBX8/LRP1/TP53/HDAC2/RPL23/RAB11B/MTOR/SOGA1/MED1/ECT…	190
GOBP_CHROMOSOME_SEPARATION	47/2881	95/43216	4.93233e-30	1.04373e-28	5.2651e-29	NUMA1/TOP2A/TOP2B/IK/RAD21/TPR/CDC27/ANAPC7/CUL3/PLK1/BUB3/AURKB/CENPF/CSNK2A2/PCID2/NCAPH2/CSNK2A1/RECQL5/DYNC1LI1/TOP3A/CDC16/ATM/ZNF207/ZW10/CDC23/MAD1L1/ANAPC5/RB1/MLH1/ANAPC1/CDK5RAP2/SLX4/NDC80/CDC20/MUS81/RMI1/NSMCE2/TRIP13/CENPE/CCNB1/ERCC4/FANCM/CENPS/ESPL1/ZWINT/MAD2L2/TTK	47
GOBP_SMALL_MOLECULE_METABOLIC_PROCESS	260/2881	1876/43216	5.80819e-30	1.22496e-28	6.17932e-29	RANBP2/PARP1/VCP/FASN/DDB1/RAD50/HDLBP/NUP188/NUP98/NUP93/LIMA1/PKM/HSD17B4/PFKP/MTHFD1/KPNB1/NUP133/FDFT1/NUP155/CAD/TPR/KDM1A/ACACA/NUP160/ATP5F1A/NUP107/MECP2/AGPS/CNP/OGT/NSDHL/TJP2/VARS1/EPRS1/ILVBL/USP7/NUP153/NUP54/LSS/UGGT1/ACLY/RAE1/LARS1/ATP5F1B/SPTLC1/PSMC2/CMAS/PPP1CB/HK2/CYB5R3/ERLIN2/DARS1/NUP62/NUP205/ABCD3/ACSL3/WDR5/PHGDH/PFKL/ENO1/MARS1/CAT/FARSB/GTPBP1/ERLIN1/APOBEC3B/NCOR2/SPT…	260
GOBP_PEPTIDYL_LYSINE_METHYLATION	53/2881	123/43216	6.70103e-30	1.40856e-28	7.10544e-29	RIF1/KMT2A/DNMT1/ATRX/MACROH2A1/H1-5/SNW1/NSD2/KDM1A/EHMT1/MECP2/SUPT6H/OGT/CTR9/NSD1/SMARCB1/SUZ12/EHMT2/WDR5/BRD4/NELFE/NSD3/RBBP5/EED/PWP1/ASH2L/MEN1/CTNNB1/EZH2/BCOR/WDR82/SETD1A/KMT2B/RLF/TRMT112/SETD2/BEND3/SUV39H2/MTF2/SUV39H1/EZH1/CXXC1/KMT2C/WDR61/CTCFL/SMAD4/SETD3/DOT1L/KMT2D/KMT5A/KDM6A/DNMT3B/PYGO2	53
GOBP_NEURON_DIFFERENTIATION	208/2881	1357/43216	8.30813e-30	1.74057e-28	8.78027e-29	SPTAN1/SPTBN1/FLNA/MACF1/TOP2B/VIM/SMARCA1/HSPA5/THOC2/IQGAP1/TRIO/EIF4G1/HSP90AB1/HSP90AA1/XRN2/TUBB2B/CUX1/ARHGEF2/TUBB3/KIF20B/DBN1/EIF4G2/DHX36/DNM2/ZMYND8/SIN3A/MOV10/PRPF19/MAP4/DOCK7/TRIP11/AP2A1/EHD1/KDM1A/FMR1/MYEF2/MECP2/SPTBN2/CNP/ERCC3/RPL24/DDX6/CAPRIN1/NAPA/SCYL2/FN1/CYFIP1/VAPA/RTN4/ERCC2/CNTNAP1/RBPJ/SEPTIN2/DDX56/ACSL3/WDR5/PHGDH/EZR/CALR/AURKA/ACTBL2/LRP1/NCKAP1/HDAC2/PPP1CC/NEP…	208
GOBP_REGULATION_OF_GENE_SILENCING_BY_RNA	53/2881	124/43216	1.09508e-29	2.28661e-28	1.15348e-28	RANBP2/DHX9/ADAR/DDX5/POLR2A/EIF4G1/POLR2B/NUP188/FXR1/H4C9/NUP98/NUP93/ELAVL1/NUP133/NUP155/TPR/NUP160/FMR1/NUP107/DDX6/NUP153/NUP54/RAE1/NUP62/NUP205/PUM1/POLR2C/NCOR2/TP53/H3-3A/ZMPSTE24/NUP85/XPO5/POLR2E/NUP58/POLR2H/SEH1L/NUP50/POLR2G/AAAS/POLR2D/NCOR1/SEC13/AGO2/POLR2L/NUP43/NDC1/TGFB1/NUP210/EIF4E2/POLR2J/MAP2K2/STAT3	53
GOBP_GOLGI_ORGANIZATION	58/2881	150/43216	1.53862e-29	3.20215e-28	1.61532e-28	GOLGA2/USO1/DNM2/GOLGB1/MYO18A/TRIP11/LMAN1/LMAN2/RAB1A/TMED10/AKAP9/VRK1/RAB2A/CDK1/ATL3/GOLGA5/CLASP1/YWHAZ/CSNK1A1/TMED7/GBF1/CLASP2/STX5/ATL2/TMED9/PI4K2A/GCC2/TMED4/CSNK1D/ZW10/TMED2/STX16/VTI1A/GORASP2/CDC42/VPS51/TRAPPC12/COG4/COG2/TMED1/SURF4/SEC16A/NPLOC4/PI4K2B/COG1/ARL1/COG3/HUWE1/BAG5/TMED3/OBSL1/GOLPH3/MAPK3/TMED5/LMAN2L/MAP2K2/ATP8B3/ARHGAP21	58
GOBP_DNA_INTEGRITY_CHECKPOINT	59/2881	156/43216	2.06887e-29	4.29154e-28	2.16486e-28	PRKDC/MDC1/CDC5L/TP53BP1/CNOT1/THOC1/THOC5/CCAR2/MSH2/PRPF19/PPP1R10/MRE11/DDX39B/NBN/ATR/H2AX/PLK1/TNKS1BP1/BLM/INTS7/HMGA2/CDK1/AURKA/CUL4A/PML/TP53/ORC1/SYF2/ZNF830/WDR76/XPC/ATM/RPL26/PRMT1/CDK5RAP3/PCNA/CNOT10/BAX/FANCD2/TOPBP1/CDK2/CNOT11/MUS81/CNOT4/CNOT7/NOP53/RINT1/BABAM1/WAC/RPA2/CCNB1/TAOK2/BRCC3/ATRIP/DOT1L/PCBP4/CNOT9/ETAA1/CDC45	59
GOBP_EMBRYO_DEVELOPMENT_ENDING_IN_BIRTH_OR_EGG_HATCHING	122/2881	591/43216	2.19167e-29	4.53137e-28	2.28584e-28	PRKDC/MYH9/NIPBL/TCOF1/BPTF/LUZP1/XAB2/CNOT1/EIF4A3/NOLC1/TASOR/KIF20B/TRIM28/DBN1/MSH2/MTHFD1/SIN3A/MED12/PRPF19/RBBP6/NUP133/KRT8/NCAPG2/ACTL6A/NSUN2/NBN/RPL13/CHD8/YBX3/SUPT6H/NSDHL/CTR9/CUL3/TERF2/RTN4/EIF2S2/CENPU/ERCC2/BYSL/RBPJ/NPAT/PHGDH/CELF1/RRP7A/CUL4A/NSRP1/TP53/KAT2A/RPS7/MED1/SYF2/HM13/ZNF830/CHTOP/ATM/ELL/FKBP8/DHX35/MAN2A1/RCN1/SF3B6/BRCA2/RPL7L1/TMED2/MAFG/CTNNB1/ACSL4/PELO/PRMT1…	122
GOBP_MULTI_ORGANISM_LOCALIZATION	39/2881	66/43216	4.35575e-29	8.97626e-28	4.52806e-28	RANBP2/NUP188/NUP98/XPO1/NUP93/KPNB1/NUP133/NUP155/TPR/NUP160/FMR1/NUP107/NUP153/NUP54/RAE1/RAB7A/NUP62/NUP205/RPS27A/KPNA2/NUP85/NUP58/UBA52/KPNA3/CAV1/KPNA6/SEH1L/RAN/NUP50/KPNA1/AAAS/SEC13/TSG101/NUP43/NDC1/BST2/VPS28/CAV2/NUP210	39
GOBP_CELL_MORPHOGENESIS	169/2881	1004/43216	4.85012e-29	9.9625e-28	5.02557e-28	PRKDC/MYH9/SPTAN1/SPTBN1/MYH10/FLNA/MACF1/TOP2B/PHIP/IQGAP1/TRIO/HSP90AB1/HSP90AA1/TUBB2B/ACTN1/PRPF40A/CUX1/P4HB/ARHGEF2/TUBB3/KIF20B/ACTN4/DBN1/EIF4G2/DHX36/DNM2/SIN3A/ZMYM4/MOV10/DOCK7/KIF14/RCC2/SPTBN2/CNP/CUL3/RPL24/CAPRIN1/RAB1A/FN1/CYFIP1/RTN4/PALM2AKAP2/ITGB2/YTHDF2/CNTNAP1/EZR/CALR/AURKA/ACTBL2/LRP1/SEPTIN7/NCKAP1/CORO1C/ZMPSTE24/TRIOBP/NEFH/NEXN/MED1/ECT2/BSG/ADARB1/VAMP3/MSN/ANXA1/FGA/…	169
GOBP_CELL_SURFACE_RECEPTOR_SIGNALING_PATHWAY_INVOLVED_IN_CELL_CELL_SIGNALING	124/2881	613/43216	5.57047e-29	1.1405e-27	5.75323e-28	MACF1/SMARCA4/CLTC/DDX3X/VCP/EIF4A3/RUVBL2/CCAR2/ZMYND8/RUVBL1/MOV10/MED12/AP2B1/JUP/AP2A1/CTNND1/CHD8/PPP2R1A/CDC73/MECP2/CTR9/CUL3/C12orf43/SCYL2/PAF1/BRD7/PSMC2/CSNK2A2/AP2A2/RBPJ/CSNK2A1/AP2M1/TBL1XR1/RPS27A/LRP1/HDAC1/CSNK1E/CSNK1A1/DAB2/RAB5A/AMFR/SKP1/CSNK2B/CBFB/GNB1/EMD/UBA52/PSMD13/CAV1/DAPK3/CSNK1D/CTNNB1/PSMC5/PSMC1/UBR5/LRRFIP2/PSMD3/AP2S1/ATP6AP2/FERMT2/CDC42/KPNA1/BCL7B/RAC3/PRDM15…	124
GOBP_MITOTIC_CELL_CYCLE_CHECKPOINT	59/2881	159/43216	6.89008e-29	1.40611e-27	7.09311e-28	PRKDC/MDC1/CNOT1/IK/MSH2/PPP1R10/TPR/MRE11/NBN/PLK1/TNKS1BP1/BUB3/AURKB/CENPF/BLM/PCID2/HMGA2/CDK1/INTS3/AURKA/PML/TP53/DYNC1LI1/ORC1/SYF2/ZNF830/XPC/ATM/RPL26/ZNF207/ZW10/MAD1L1/PRMT1/CDK5RAP3/PCNA/CNOT10/BAX/CDK5RAP2/FANCD2/TOPBP1/NDC80/CDK2/CDC20/CNOT11/MUS81/CNOT4/CNOT7/NOP53/RINT1/TRIP13/RPA2/CCNB1/TAOK2/PCBP4/CNOT9/ZWINT/MAD2L2/TTK/NABP2	59
GOBP_CENTROMERE_COMPLEX_ASSEMBLY	36/2881	56/43216	7.78442e-29	1.5835e-27	7.98795e-28	SMARCA5/H4C9/RSF1/POGZ/RUVBL1/HELLS/MIS18BP1/NPM1/CENPC/CENPV/CENPF/CENPU/RBBP4/H3-3A/RBBP7/CENPQ/CENPH/CENPP/RB1/KNL1/HJURP/TRAPPC12/CENPN/MIS12/CENPO/CENPK/CENPI/CENPE/OIP5/MIS18A/SENP6/CENPL/CENPS/CENPM/CENPT/CENPA	36
GOBP_POSITIVE_REGULATION_OF_VIRAL_PROCESS	45/2881	91/43216	8.34404e-29	1.69188e-27	8.53467e-28	TOP2A/DHX9/TOP2B/ADAR/POLR2A/DDX3X/DDB1/POLR2B/PABPC1/RSF1/P4HB/STAU1/FMR1/VAPA/SRPK1/LARP1/RAB7A/POLR2C/KPNA2/VAPB/NELFE/SRPK2/POLR2E/ADARB1/HACD3/PPIH/PPIA/POLR2H/PPIE/KPNA6/NELFA/CDK9/NELFB/SUPT5H/POLR2G/POLR2D/PC/TSG101/CNOT7/POLR2L/LGALS1/CHMP4B/PKN2/CAV2/POLR2J	45
GOBP_VESICLE_BUDDING_FROM_MEMBRANE	49/2881	109/43216	8.48274e-29	1.71449e-27	8.64874e-28	NSF/GOLGA2/USO1/ANXA2/DNM2/MYO18A/MIA3/SEC22B/LMAN1/CUL3/NAPA/RAB1A/TMED10/VAPA/RAB1B/RAB7A/AP2M1/DNM1/VAPB/SEC23A/AP3D1/MX2/GBF1/PREB/STX5/TMED9/SEC24C/AP3B1/PICALM/CSNK1D/TMED2/SCFD1/SAR1A/SEC23B/SEC16A/SEC13/F5/GOSR2/S100A10/CD59/ARFGAP2/SEC24B/CHMP4B/SEC31A/GOLPH3/TRAPPC3/SEC24D/TRAPPC5/FNBP1L	49
GOBP_DEFENSE_RESPONSE_TO_OTHER_ORGANISM	190/2881	1206/43216	8.60343e-29	1.73333e-27	8.74376e-28	PRKDC/FLNA/DHX9/KRT1/DDX21/ILF3/ADAR/DDX17/VIM/XRCC6/XRCC5/DDX3X/SFPQ/SYNCRIP/KRT16/RBM14/TUBB/NONO/KRT6A/MATR3/HSP90AB1/HSP90AA1/TUBB4B/DDX1/ARHGEF2/TRIM28/H2BC21/DHX36/MYO1C/SIN3A/MOV10/LYAR/IFI16/ZC3HAV1/AKAP8/PTPN1/PCBP2/EPRS1/ANKRD17/EIF2AK2/RAB1A/PSMC2/RPS19/SRPK1/IGKC/CAPZA1/G3BP1/CGAS/YTHDF2/RBPJ/ABCE1/IGHG1/PUM1/RAB14/RPL13A/SLFN11/EXOSC4/EXOC1/G3BP2/APOBEC3B/PML/RPL30/TP53/ZMPSTE24/MX2/…	190
GOBP_REGULATION_OF_IMMUNE_SYSTEM_PROCESS	229/2881	1590/43216	8.71675e-29	1.75057e-27	8.83071e-28	PRKDC/RIF1/DHX9/KRT1/DDX21/ADAR/ACIN1/SART1/XRCC6/XRCC5/SFPQ/KMT2A/ACTG1/TP53BP1/RBM14/NONO/MATR3/HSP90AB1/HSP90AA1/THOC1/TFRC/RBM15/H4C9/RPS3/NSD2/DHX36/MSH2/MYO1C/SIN3A/HSPA1A/MOV10/LYAR/IFI16/MYO18A/NCAPG2/MIA3/PTPN1/KHDRBS1/CDC73/SUPT6H/HSPD1/PCBP2/KAT7/CTR9/MYL9/ANKRD17/PAF1/EXOSC6/CYFIP1/PSMC2/RPS19/IGKC/ITGB2/CGAS/YTHDF2/PCID2/ABCE1/EXOSC3/IGHG1/WDR5/EZR/CALR/NCKAP1/CUL4A/RBBP5/H3-3A/AP3D1…	229
GOBP_REGULATION_OF_CHROMOSOME_SEGREGATION	44/2881	87/43216	9.90704e-29	1.9833e-27	1.00047e-27	MKI67/NUMA1/HNRNPU/IK/SMC5/KIF2C/RAD21/TPR/CDC27/ANAPC7/RCC2/CUL3/PLK1/BUB3/AURKB/CENPF/CSNK2A2/PCID2/SMC6/CSNK2A1/RAD18/PUM1/DYNC1LI1/WAPL/CDC16/ATM/ZNF207/ZW10/CDC23/MAD1L1/ANAPC5/RB1/ANAPC1/CDK5RAP2/NDC80/CDC20/NSMCE2/TRIP13/CENPE/CCNB1/ESPL1/ZWINT/MAD2L2/TTK	44
GOBP_DEFENSE_RESPONSE	248/2881	1787/43216	1.11447e-28	2.22401e-27	1.1219e-27	PRKDC/FLNA/DHX9/KRT1/DDX21/ILF3/ADAR/DDX17/VIM/XRCC6/XRCC5/DDX3X/SFPQ/SYNCRIP/KRT16/RBM14/TUBB/EIF4G1/NONO/KRT6A/MATR3/ABCF1/HSP90AB1/HSP90AA1/TUBB4B/DDX1/ARHGEF2/TRIM28/H2BC21/DHX36/MYO1C/SIN3A/MOV10/LYAR/IFI16/ZC3HAV1/AKAP8/HNRNPA0/PTPN1/MECP2/PCBP2/EPRS1/ANKRD17/UFL1/EIF2AK2/RAB1A/FN1/PSMC2/RPS19/SRPK1/IGKC/ITGB2/CAPZA1/G3BP1/CGAS/YTHDF2/RBPJ/ABCE1/IGHG1/PUM1/RAB14/CELF1/RPL13A/SLFN11/EXOSC4/E…	248
GOBP_REGULATION_OF_CYTOSKELETON_ORGANIZATION	110/2881	506/43216	1.28283e-28	2.5519e-27	1.2873e-27	NUMA1/DYNC1H1/SPTAN1/SPTBN1/FLNA/CLTC/HNRNPU/TPX2/IQGAP1/ACTG1/CKAP5/RBM14/RPS3/LIMA1/ARHGEF2/DBN1/TUBB4A/MYO1C/HSPA1A/RCC1/PHLDB2/TPR/NPM1/IQGAP3/MECP2/SPTBN2/PLK1/RAE1/DCTN1/CYFIP1/TJP1/CAPZA1/AKAP9/NUP62/DRG1/LRP1/NCKAP1/KAT2A/NF2/CLASP1/MTOR/TRIOBP/TMOD3/NEXN/ECT2/CLASP2/AFAP1/DAPK3/PHLDB1/S100A8/ICAM1/APOA1/ADD3/RDX/CAPZB/ACTR3/HIP1R/FHOD1/FLII/FERMT2/CDC42/EPS8/RAC3/MYCBP2/CDK5RAP2/MAPRE1/A…	110
GOBP_SNRNA_METABOLIC_PROCESS	33/2881	47/43216	1.76007e-28	3.49024e-27	1.76065e-27	EXOSC10/MTREX/INTS1/DKC1/ZCCHC8/INTS4/INTS6/LARP7/TOE1/EXOSC2/EXOSC6/INTS7/EXOSC3/INTS2/INTS3/EXOSC4/EXOSC9/INTS10/EXOSC7/EXOSC8/INTS8/EXOSC5/INTS5/INTS9/INTS11/NHP2/CT45A5/RBM7/NOP10/INTS12/INTS14/METTL16/SAGE1	33
GOBP_NEGATIVE_REGULATION_OF_CATABOLIC_PROCESS	83/2881	310/43216	1.94799e-28	3.85079e-27	1.94253e-27	FLNA/DHX9/SF3B3/HNRNPU/SYNCRIP/SMARCC1/THRAP3/EIF4G1/HSP90AB1/RBM10/PABPC1/IGF2BP1/HNRNPC/USP36/DKC1/HNRNPD/GOLGA2/EIF4G2/CCAR2/DHX36/ANXA2/ELAVL1/YBX1/FUS/HNRNPA0/NSUN2/FMR1/SEC22B/YBX3/OGT/RPL5/USP7/PKP1/SNRNP70/LARP1/CSNK2A2/TAF15/CSNK2A1/NBAS/PML/CYP51A1/TP53/RPL23/EIF3H/MTOR/RPS7/UBQLN4/BAG6/CIRBP/RPL11/DDRGK1/TENT4B/SCFD1/PHB/NMNAT1/CDK5RAP3/DHX34/LRPPRC/ZCCHC17/MYCBP2/SERPINB12/FOXK1/SMG1/…	83
GOBP_CELLULAR_RESPONSE_TO_ORGANIC_CYCLIC_COMPOUND	116/2881	556/43216	1.98645e-28	3.91454e-27	1.97469e-27	FLNA/DHX9/PARP1/SMARCA4/ARID1A/CDC5L/DDX17/HNRNPU/HSPA5/DDX5/SAFB/SAFB2/HSP90B1/DDX18/HSP90AB1/CNOT1/DDX54/RUVBL2/HNRNPD/ATP1A1/SNW1/DNM2/SIN3A/JUP/NPM1/KDM1A/UFL1/CBX3/DNAJA1/LARP1/BLM/AKAP9/CGAS/PGRMC2/EZR/CALR/RECQL5/NCOR2/HDAC2/HDAC1/MED1/DAB2/CBFB/RAP1B/GNB1/MSN/ANXA1/KANK2/CAV1/RAP1A/TMF1/DDRGK1/ICAM1/CTNNA1/CTNNB1/EZH2/PHB/UBR5/DNM1L/VPS18/YWHAH/NR0B1/PQBP1/PHB2/DAXX/TRIP4/ZNF703/PRKACA/ZC…	116
GOBP_MYELOID_CELL_DIFFERENTIATION	98/2881	418/43216	2.47496e-28	4.86202e-27	2.45264e-27	PRKDC/MYH9/PARP1/ADAR/ACIN1/KMT2A/FASN/TFRC/RBM15/H4C9/ACTN1/THOC5/PABPC4/ANXA2/SIN3A/HSPA1A/MOV10/LYAR/IFI16/NCAPG2/SRP54/CDC73/KAT7/CTR9/MYL9/UFL1/PAF1/RPS19/RPS6/RPS14/ERCC2/RBPJ/WDR5/PTBP3/CUL4A/PML/RBBP5/H3-3A/L3MBTL3/MTOR/TMOD3/HDAC1/MED1/KAT8/BRD1/CBFB/HSPA9/ASH2L/AP3B1/CREB1/RCOR1/PURB/TF/PRMT1/CDK5RAP3/RB1/EIF6/SETD1A/KMT2B/PTPN2/CDC42/LEO1/ADD1/STAT1/ATP6AP1/JUNB/ZBTB7A/CEBPB/LTF/CNOT4/…	98
GOBP_RESPONSE_TO_TEMPERATURE_STIMULUS	70/2881	228/43216	3.92369e-28	7.68409e-27	3.87623e-27	RANBP2/VCP/HSPA8/PSIP1/HSP90AB1/HSP90AA1/NUP188/ATP2A2/NUP98/NUP93/CCAR2/DHX36/HSPA1A/NUP133/NUP155/TPR/NUP160/ATR/NUP107/HSPD1/RPA1/NUP153/NUP54/RAE1/DNAJA1/EIF2S1/NUP62/NUP205/BAG2/HDAC2/NUP85/MTOR/YWHAE/DNAJA2/RBBP7/NUP58/ATM/CIRBP/HSPH1/EIF2B4/SEH1L/DNAJB6/NUP50/DAXX/PRKACA/AAAS/EIF2AK3/POLR2D/SLU7/SEC13/EIF2B1/RPA3/LYN/PRKAA1/CAMK2D/BAG5/THBS1/NUP43/BAG4/RPTOR/RPA2/MLST8/DNAJC3/NDC1/MAPK3/EI…	70
GOBP_RESPONSE_TO_IONIZING_RADIATION	55/2881	142/43216	3.94371e-28	7.6994e-27	3.88395e-27	PRKDC/PARP1/HSPA5/NIPBL/XRCC6/XRCC5/KRT14/TP53BP1/MSH2/DNM2/IFI16/MTA1/KDM1A/ATR/H2AX/TNKS1BP1/BLM/INTS7/HMGA2/WRN/INTS3/PML/TP53/ZMPSTE24/ECT2/RRM1/ATM/RPL26/ANXA1/BRCA2/ICAM1/MEN1/IKBIP/TMEM109/EEF1D/BAX/FANCD2/TOPBP1/XRCC4/KARS1/TSPYL5/POLB/DNMT3A/NHEJ1/MYC/RNF168/KAT5/PRKAA1/BABAM1/INO80/CLK2/BRCC3/DNMT3B/NABP2/TRIM13	55
GOBP_ENDOSOMAL_TRANSPORT	72/2881	241/43216	4.54007e-28	8.83632e-27	4.45747e-27	CLTC/VCP/ERC1/EHD1/USP7/DCTN1/RAB7A/RAB14/RPS27A/CORO1C/AP3D1/RAB11B/VPS52/RAB6A/WASHC2A/STX10/GBF1/VAMP3/STX5/UBA52/VPS39/EHD2/GCC2/AP3B1/PICALM/STX16/DNM1L/VTI1A/EHD4/RAB35/RAB6D/VTI1B/VPS51/RAB10/TMEM87A/RAB8A/SQSTM1/RAB13/CCDC22/GOSR1/VPS35L/HGS/SNX9/YKT6/WASHC4/GOSR2/TSG101/ARL1/SORT1/VPS53/LAMTOR1/SCRIB/SNX8/VPS16/VPS35/VPS50/BET1L/CHMP4B/VPS54/VPS28/ITSN1/RAB9A/TRIM27/CCDC93/SNX18/ARL8B/TM…	72
GOBP_DEVELOPMENTAL_PROCESS_INVOLVED_IN_REPRODUCTION	161/2881	950/43216	4.80381e-28	9.32086e-27	4.7019e-27	PRKDC/FLNA/IGF2R/KRT9/HSPA5/NIPBL/RAI14/SAFB2/BPTF/SMARCC1/WDR33/HSP90AB1/XRN2/RBM15/ATRX/KIFC1/TRIM28/CEP131/HSD17B4/DHX37/DHX36/GOLGA3/MSH2/DNM2/RUVBL1/SMARCA2/RACGAP1/KRT8/BCAP31/NSUN2/STRBP/KHDRBS1/YBX3/NUP107/H2AX/NSDHL/DDX6/BASP1/LARP7/KDM5A/DNAJA1/SRPK1/RPS6/EIF2S2/CSDE1/CSNK2A2/YTHDF2/RBPJ/NUP62/SEPTIN2/PUM1/SNRPA1/CELF1/CALR/AURKA/RAD23B/SEPTIN7/RNF2/DAZAP1/H3-3A/MTOR/MED1/RRM1/ZNF830/BS…	161
GOBP_POSITIVE_REGULATION_OF_CELL_DIFFERENTIATION	149/2881	843/43216	5.59747e-28	1.08275e-26	5.46191e-27	PRKDC/NUMA1/FLNA/MACF1/PARP1/ACIN1/SART1/HNRNPU/XRCC6/XRCC5/SPEN/EIF4G1/HSP90AB1/MACROH2A2/MACROH2A1/SRRT/CUX1/P4HB/ARHGEF2/SNW1/DBN1/EIF4G2/DHX36/DNM2/SIN3A/HSPA1A/PRPF19/KDM1A/DDX39B/KAT7/CAPRIN1/UFL1/FN1/CYFIP1/NUDT21/PCID2/PARP2/CALR/AURKA/LRP1/RBM4/HDAC2/PPP1CC/AP3D1/KAT2A/NF2/ZEB2/MTOR/TRIOBP/HDAC1/MED1/ECT2/CSNK1E/DAB2/BRD1/MORF4L2/CBFB/SMARCD3/ANXA1/MAN2A1/PA2G4/FGA/PWP1/RAP1A/AP3B1/CREB1…	149
GOBP_ANTIGEN_PROCESSING_AND_PRESENTATION_OF_PEPTIDE_OR_POLYSACCHARIDE_ANTIGEN_VIA_MHC_CLASS_II	47/2881	104/43216	8.28616e-28	1.59794e-26	8.06077e-27	DYNC1H1/CLTC/KIF4A/KIF22/KIF23/CANX/DNM2/KIF2C/AP2B1/RACGAP1/AP2A1/KIF2A/SPTBN2/DCTN1/AP1B1/CAPZA1/RAB7A/DYNC1I2/AP2A2/AP2M1/DYNC1LI2/SEC23A/DYNC1LI1/ACTR1A/AP1G1/SEC24C/DCTN2/DYNLL1/CTSD/CAPZB/AP2S1/AP1M1/DYNLL2/SEC13/DCTN4/CAPZA2/SEC24B/THBS1/CLTA/CENPE/KIF11/AP1S1/SEC31A/ACTR10/AP1S2/CTSV/SEC24D	47
GOBP_CYTOPLASMIC_TRANSLATIONAL_INITIATION	28/2881	34/43216	9.39244e-28	1.80575e-26	9.1091e-27	EIF4G1/EIF3A/EIF4A1/EIF4A2/EIF3CL/EIF3B/EIF3E/EIF3G/EIF2S3/EIF2S2/EIF3L/YTHDF2/RPL13A/RBM4/EIF3H/MTOR/EIF3F/EIF3D/EIF4B/EIF3I/EIF3K/EIF3M/MCTS1/EIF2D/DENR/METTL3/EIF3J/EIF2B3	28
GOBP_NEGATIVE_REGULATION_OF_CELLULAR_CATABOLIC_PROCESS	73/2881	253/43216	2.18883e-27	4.19536e-26	2.11635e-26	DHX9/HNRNPU/SYNCRIP/SMARCC1/THRAP3/EIF4G1/HSP90AB1/RBM10/PABPC1/IGF2BP1/HNRNPC/USP36/DKC1/HNRNPD/GOLGA2/EIF4G2/CCAR2/DHX36/ANXA2/ELAVL1/YBX1/FUS/HNRNPA0/NSUN2/FMR1/SEC22B/YBX3/OGT/RPL5/USP7/PKP1/SNRNP70/LARP1/CSNK2A2/TAF15/CSNK2A1/NBAS/PML/TP53/RPL23/EIF3H/MTOR/RPS7/UBQLN4/BAG6/CIRBP/RPL11/DDRGK1/TENT4B/SCFD1/NMNAT1/CDK5RAP3/DHX34/LRPPRC/ZCCHC17/FOXK1/SMG1/GIPC1/PARN/LARP4B/NOP53/BAG5/RYBP/WAC/CH…	73
GOBP_POSITIVE_REGULATION_OF_MRNA_METABOLIC_PROCESS	42/2881	84/43216	3.13738e-27	5.99524e-26	3.02429e-26	NCL/HNRNPR/KHSRP/HSPA8/THRAP3/PABPC1/CNOT1/RBMX/NUP98/HNRNPD/RBMXL1/SNW1/DHX36/MOV10/PRPF19/ZC3HAV1/NCBP1/UPF1/CDC73/PAF1/SNRNP70/NUDT21/YTHDF2/PUM1/CELF1/TRA2B/GTPBP1/DAZAP1/CIRBP/GIGYF2/NCBP2/TRA2A/SF3B4/LEO1/POLR2G/PRDX6/AGO2/CNOT7/METTL3/CCNB1/METTL16/RC3H1	42
GOBP_LOCOMOTION	261/2881	1966/43216	3.53562e-27	6.73583e-26	3.39788e-26	MYH9/SPTAN1/SPTBN1/FLNA/MACF1/TOP2B/KRT2/HSPA5/NIPBL/IQGAP1/TRIO/ACTG1/KRT16/TUBB2A/TUBB2B/MYLK/GTPBP4/PRPF40A/RNF20/LIMA1/LMNA/ARHGEF2/TUBB3/CCAR1/KIF20B/ACTN4/CEP131/MTA2/GLG1/ARID2/MYO1C/ZMYND8/ANLN/DOCK7/MYO18A/PHLDB2/PCM1/JUP/KIF14/KIF2A/MIA3/SRP54/ATP5F1A/RCC2/MECP2/SPTBN2/CUL3/RPL24/PPIB/CENPV/RAB1A/ATP5F1B/FN1/CYFIP1/RTN4/DNAJA1/RPS19/IGKC/ITGB2/TJP1/OSBPL8/CDK1/INTS13/EZR/CALR/ACTBL2/LRP…	261
GOBP_REGULATION_OF_ANATOMICAL_STRUCTURE_MORPHOGENESIS	165/2881	1005/43216	3.95738e-27	7.51664e-26	3.79176e-26	PRKDC/MYH9/MYH10/FLNA/MACF1/KRT1/CLTC/PHIP/GTF2I/TFRC/PRPF40A/CUX1/P4HB/ACTN4/DBN1/PKM/EIF4G2/DHX36/DNM2/ZMYM4/MOV10/MED12/AP2B1/PHLDB2/JUP/AP2A1/RCC2/MECP2/CAPRIN1/FN1/CYFIP1/RTN4/PSMC2/PALM2AKAP2/ITGB2/HK2/TJP1/MTDH/AP2A2/HMGA2/AP2M1/EZR/CALR/LRP1/SEPTIN7/CORO1C/PML/ZMPSTE24/CLASP1/TRIOBP/DAB2/ITGB1/CLASP2/MSN/ANXA1/FGA/PSMD13/DAPK3/PHLDB1/CD44/SP100/ZMYM3/ICAM1/APOA1/CTNNB1/PSMC5/CFL1/ANAPC2/P…	165
GOBP_REGULATION_OF_VIRAL_LIFE_CYCLE	55/2881	148/43216	4.57411e-27	8.66196e-26	4.36951e-26	TOP2A/TOP2B/ILF3/ADAR/DDX3X/DDB1/PABPC1/TASOR/P4HB/TRIM28/STAU1/IFI16/ZC3HAV1/FMR1/MPHOSPH8/EIF2AK2/VAPA/SRPK1/LARP1/HMGA2/KPNA2/VAPB/APOBEC3B/PML/SRPK2/ADARB1/HACD3/FAM111A/MORC2/APOBEC3C/PPIH/PPIA/PPIE/KPNA6/TRIM25/TRIM22/OAS3/TRIM32/LTF/IFITM2/PC/TRIM26/TSG101/CNOT7/BANF1/LGALS1/CHMP4B/ISG15/INPP5K/BST2/PKN2/TRIM27/CAV2/APOBEC3G/TRIM13	55
GOBP_PROTEIN_IMPORT	63/2881	194/43216	5.57142e-27	1.0519e-25	5.30629e-26	RANBP2/FLNA/HSPA8/HSP90AB1/HSP90AA1/NUP188/NUP98/NOLC1/NUP93/IPO5/RGPD5/TRIM28/ELAVL1/KPNB1/NUP133/NUP155/JUP/PPP1R10/TPR/DMAP1/RBM22/NUP107/HSPD1/NUP153/NUP54/NUP62/TNPO1/CSE1L/KPNA2/PML/TP53/RPL23/NUP85/MED1/ECT2/IPO7/KPNA4/NUP58/KPNA3/KPNA6/UBR5/CHP1/TNPO2/RAN/NUP50/KPNA1/PHB2/RAB8B/PEX14/HDAC3/TNPO3/PEX19/SEC13/PEX3/NXT1/TOMM22/TIMM50/IPO9/TGFB1/AIFM1/STAT3/UFM1/SAMM50	63
GOBP_NCRNA_EXPORT_FROM_NUCLEUS	29/2881	38/43216	6.16847e-27	1.16114e-25	5.85738e-26	RANBP2/NUP188/NUP98/NUP93/NOL6/NUP133/NUP155/TPR/NPM1/NUP160/NUP107/NUP153/NUP54/RAE1/NUP62/NUP205/NUP85/NUP58/NCBP2/SEH1L/RAN/NUP50/SSB/AAAS/SEC13/NUP43/NDC1/NUP210/PHAX	29
GOBP_VESICLE_TARGETING	44/2881	94/43216	6.37984e-27	1.19736e-25	6.04006e-26	NSF/GOLGA2/USO1/TRIP11/SEC22B/LMAN1/CUL3/EXOC4/NAPA/RAB1A/TMED10/RAB1B/SEC23A/WDR11/CLASP1/GBF1/PREB/CLASP2/STX5/TMED9/SEC24C/CSNK1D/TMED2/SCFD1/FAM91A1/CHP1/C17orf75/SAR1A/SEC16A/GOSR1/YKT6/SEC13/F5/GOSR2/CD59/ARFGAP2/SEC24B/SEC31A/SNAP23/TRAPPC3/SEPTIN5/SEC24D/SNAP29/TRAPPC5	44
GOBP_POSITIVE_REGULATION_OF_TRANSLATION	52/2881	133/43216	6.60324e-27	1.23561e-25	6.23301e-26	PRKDC/DHX9/VIM/NAT10/DDX3X/EIF4G1/PABPC1/FXR1/EIF4A3/FXR2/HNRNPD/KRT17/PKM/EIF4G2/DHX36/EEF2/ELAVL1/POLDIP3/NPM1/DDX39B/EIF3E/KHDRBS1/RPS9/RPS4X/FMR1/YBX3/RPL5/EIF2S3/LARP1/YTHDF2/NSUN5/RPL30/MTOR/UPF3B/RPL26/CIRBP/EIF3D/EIF6/PLXNB2/POLR2G/LARP4/POLR2D/AGO2/LARP4B/THBS1/METTL3/CDK4/DNAJC3/COA3/MAPK3/EIF5A2/PTK2B	52
GOBP_CELL_CELL_SIGNALING	232/2881	1671/43216	6.99148e-27	1.30439e-25	6.57996e-26	FLNA/MACF1/SMARCA4/CLTC/DDX3X/VCP/HSPA8/ATP2A2/TUBB2B/EIF4A3/RUVBL2/DBN1/STAU1/CCAR2/ERC1/ZMYND8/RUVBL1/MOV10/MED12/AP2B1/NUP155/JUP/AP2A1/CTNND1/CHD8/FMR1/PPP2R1A/CDC73/MECP2/CNP/CTR9/CUL3/C12orf43/EXOC4/NAPA/SCYL2/PAF1/BRD7/RAB1A/CYFIP1/PSMC2/ITGB2/AKAP9/CSNK2A2/CGAS/AP2A2/RBPJ/HMGA2/CSNK2A1/AP2M1/TBL1XR1/PFKL/RPS27A/LRP1/RPL22/KPNA2/RAB11B/KAT2A/MTOR/HDAC1/CSNK1E/CSNK1A1/VDAC1/DAB2/ADARB1/RAB5…	232
GOBP_DNA_REPLICATION_INDEPENDENT_NUCLEOSOME_ORGANIZATION	34/2881	54/43216	7.3385e-27	1.36509e-25	6.88618e-26	SMARCA5/SUPT16H/H4C9/ATRX/RSF1/RUVBL1/MIS18BP1/NPM1/CENPC/CENPU/RBBP4/H3-3A/RBBP7/CABIN1/CENPQ/CENPH/CENPP/UBN1/KNL1/HJURP/CENPN/HIRA/CENPO/CENPK/CENPI/OIP5/MIS18A/HAT1/CENPL/CENPS/CENPM/ASF1A/CENPT/CENPA	34
GOBP_NEGATIVE_REGULATION_OF_GENE_EXPRESSION_EPIGENETIC	50/2881	124/43216	1.15182e-26	2.13629e-25	1.07765e-25	RIF1/ATAD2/H1-4/H1-2/SMCHD1/H1-3/DNMT1/H4C9/MACROH2A2/MACROH2A1/H1-5/TASOR/SIN3A/H1-10/MPHOSPH8/MECP2/H2AX/H2AC6/SUZ12/PPHLN1/ATAD2B/H1-0/RBBP4/MORF4L1/HDAC2/H3-3A/H2AZ2/HMGA1/RBBP7/EED/MORF4L2/MORC2/H2AC21/EZH2/MTF2/MSL3/DNMT3A/EZH1/HMGB1/BMI1/CTBP1/HAT1/DOT1L/KMT2D/CDC45/TRIM27/DNMT3B/PCGF2/EPC1/ASF1A	50
GOBP_POST_GOLGI_VESICLE_MEDIATED_TRANSPORT	46/2881	105/43216	1.59442e-26	2.9485e-25	1.48737e-25	SPTBN1/MACF1/NSF/DNM2/KRT18/AP2A1/EXOC4/MYO1B/RAB14/ACSL3/EXOC2/EXOC1/AP3D1/VPS52/GBF1/SCAMP3/VAMP3/VPS13C/AP1G1/EXOC5/SCFD1/VTI1A/VTI1B/SCAMP1/EXOC6/RAB10/VPS13A/SEC16A/EXOC8/CCDC22/EXOC6B/VPS35L/LAMP1/VAMP7/GOSR2/SCAMP2/SORT1/MYO5A/RAB34/VPS54/KIF16B/GOLPH3/SNAP23/CCDC93/RAB31/GOLGA4	46
GOBP_CELLULAR_RESPONSE_TO_TOPOLOGICALLY_INCORRECT_PROTEIN	58/2881	168/43216	1.61045e-26	2.96944e-25	1.49793e-25	HSPA5/VCP/HSPA8/HSP90B1/LMNA/HYOU1/CANX/SRPRA/HSPA1A/TLN1/PTPN1/HSPD1/PDIA6/CUL3/UFL1/UGGT1/DCTN1/SRPRB/EIF2S1/CALR/VAPB/PREB/AMFR/BAG6/AUP1/HSPA9/GET3/DDRGK1/TMED2/ATP6V0D1/CDK5RAP3/SSR1/PTPN2/DNAJB11/DAXX/BAX/ADD1/EIF2AK3/UFD1/SELENOS/GFPT1/ZBTB17/ASNS/GOSR2/CXXC1/DDIT3/TBL2/WFS1/TMEM33/YIF1A/RHBDD1/SEC31A/DNAJC3/TOR1A/PDIA5/SYVN1/GSK3A/MYDGF	58
GOBP_MACROAUTOPHAGY	80/2881	309/43216	2.10904e-26	3.87744e-25	1.95597e-25	VCP/USP36/SEC22B/EXOC4/UFL1/RAB1A/RAB1B/SPTLC1/LARP1/RAB7A/CSNK2A2/CSNK2A1/EXOC1/SPTLC2/TP53/MTOR/UBQLN4/VDAC1/ATP6V0A1/RAB5A/CSNK2B/VPS13C/AUP1/UBQLN1/ATP6V0A2/DDRGK1/SCFD1/DYNLL1/ATP6V0D1/FYCO1/PHB2/SUPT5H/GAPDH/PRKACA/SQSTM1/RAB3GAP2/PIK3R4/EXOC8/STX12/SMG1/RB1CC1/EXOC7/RAB3GAP1/HGS/DYNLL2/TEX264/VPS33A/TSG101/MFN2/LAMTOR1/PRKAA1/HUWE1/PIP4K2C/VPS16/RPTOR/VPS35/PGAM5/WAC/GNAI3/TOMM22/ATG3/MLST…	80
GOBP_REGULATION_OF_PEPTIDE_TRANSPORT	115/2881	577/43216	2.20019e-26	4.03325e-25	2.03457e-25	MYH10/FLNA/HSPA8/HSP90AB1/RANGAP1/NOLC1/USP36/IPO5/KIF20B/TRIM28/CEP131/MYO1C/MYO18A/PCM1/JUP/BCAP31/TPR/PTPN1/DMAP1/RBM22/LMAN1/NUP54/TMED10/DNAJA1/NUCB1/ITGB2/CSNK2A2/NUP62/YWHAQ/ACSL3/EZR/PFKL/LRP1/EXOC1/PCNT/CTDSPL2/CYP51A1/TP53/YWHAE/YWHAZ/ECT2/NUP58/EMD/ERP29/ANXA1/PPIA/FGA/RAP1A/YWHAB/GCC2/SP100/S100A8/SCFD1/ACSL4/DYNLL1/SLC25A6/BAP1/UBR5/BARD1/SLC25A5/DNM1L/CHP1/ICE1/RAN/YWHAH/SAR1A/UBL5/…	115
GOBP_VESICLE_LOCALIZATION	67/2881	223/43216	2.22911e-26	4.07443e-25	2.05534e-25	DYNC1H1/NSF/GOLGA2/ACTN4/USO1/MYO1C/DNM2/TRIP11/SEC22B/LMAN1/CUL3/EXOC4/NAPA/RAB1A/TMED10/RAB1B/MYO1B/DNM1/SEC23A/AP3D1/RAB11B/WDR11/CLASP1/MX2/GBF1/PREB/CLASP2/STX5/TMED9/SEC24C/AP3B1/PICALM/CSNK1D/TMED2/SCFD1/DCTN2/FAM91A1/FYCO1/CHP1/C17orf75/SAR1A/SEC16A/GOSR1/YKT6/SEC13/VAMP7/VPS33A/KIF5B/F5/GOSR2/CD59/SPG11/ARFGAP2/SEC24B/MYO5A/RAB3A/AP3M1/SEC31A/FBXW11/SNAP23/TOR1A/TRAPPC3/SEPTIN5/SEC24D/SN…	67
GOBP_REGULATION_OF_CELLULAR_PROTEIN_CATABOLIC_PROCESS	71/2881	249/43216	2.48922e-26	4.53672e-25	2.28854e-25	VCP/SMARCC1/HSP90AB1/HSP90AA1/XPO1/CCAR2/ANXA2/HSPA1A/RNF40/BCAP31/FMR1/OGT/RPL5/PLK1/USP7/UFL1/PSMC2/CSNK2A2/CSNK2A1/EZR/AURKA/RAD23B/LRP1/BAG2/PML/RPL23/EIF3H/RPS7/UBQLN4/CSNK1E/CSNK1A1/DAB2/BAG6/MSN/CAV1/RPL11/TMF1/UBQLN1/DDRGK1/CSNK1D/PSMC1/CDK5RAP3/RDX/PRKACA/PSME3/CCDC22/CDC20/GIPC1/GNA12/VPS11/PSMC3/NOP53/HECTD1/BAG5/PSMD14/RYBP/VPS35/ELOB/CD81/WAC/LDLR/PSMC4/GBA/HSPBP1/ATRAID/ARIH1/GSK3A/…	71
GOBP_NON_RECOMBINATIONAL_REPAIR	46/2881	106/43216	2.63588e-26	4.79015e-25	2.41639e-25	PRKDC/RIF1/MDC1/XRCC6/XRCC5/SMCHD1/TP53BP1/RAD50/H4C9/TFIP11/NSD2/LIG3/PRPF19/REXO4/MRE11/NBN/H2AX/KDM2A/HMGA2/XRCC1/H3-4/HERC2/ATM/UBE2N/BARD1/MLH1/SLX4/XRCC4/POLB/ZBTB7A/NHEJ1/RNF168/HMGB1/KAT5/PSMD14/BABAM1/NUDT16L1/SIRT7/ERCC4/BRCC3/PAXX/POT1/MAD2L2/SMARCAL1/SUMO1/PIAS4	46
GOBP_DNA_MODIFICATION	49/2881	121/43216	2.91219e-26	5.27708e-25	2.66202e-25	PARP1/KMT2A/DNMT1/ATRX/BAZ2A/TRIM28/MTA2/GATAD2A/HELLS/EHMT1/DMAP1/MPHOSPH8/ASCC3/MECP2/USP7/EXOSC6/EHMT2/PARP2/EXOSC3/EXOSC4/APOBEC3B/MPG/ZMPSTE24/CTCF/APOBEC3C/EXOSC5/EZH2/ALKBH5/MBD3/RLF/BEND3/ASCC2/DNMT3A/MBD2/USP9X/NTHL1/MYC/MBD4/ASCC1/CTCFL/MIS18A/APEX1/DNMT3B/GNAS/OTUD4/GSK3A/ATF7IP/GRHL2/APOBEC3G	49
GOBP_CELL_MIGRATION	223/2881	1596/43216	3.10884e-26	5.61729e-25	2.83363e-25	MYH9/FLNA/MACF1/TOP2B/KRT2/HSPA5/NIPBL/IQGAP1/ACTG1/KRT16/TUBB2A/TUBB2B/MYLK/GTPBP4/PRPF40A/RNF20/LIMA1/LMNA/ARHGEF2/CCAR1/KIF20B/ACTN4/MTA2/GLG1/ARID2/MYO1C/ZMYND8/ANLN/DOCK7/MYO18A/PHLDB2/PCM1/JUP/KIF14/KIF2A/MIA3/SRP54/ATP5F1A/RCC2/MECP2/CUL3/PPIB/CENPV/RAB1A/ATP5F1B/FN1/RTN4/RPS19/IGKC/ITGB2/TJP1/OSBPL8/CDK1/CALR/LRP1/NCKAP1/CORO1C/PML/TUBGCP2/SLC3A2/NF2/ZNF609/NUP85/CLASP1/ZEB2/MTOR/NEXN/PIK…	223
GOBP_POSITIVE_REGULATION_OF_INTRACELLULAR_TRANSPORT	66/2881	218/43216	3.22565e-26	5.8117e-25	2.9317e-25	NUMA1/DYNC1H1/FLNA/DHX9/HSP90AB1/USP36/IPO5/KIF20B/TRIM28/CEP131/ANXA2/MYO1C/PCM1/JUP/BCAP31/TPR/EHD1/CPSF6/KHDRBS1/DMAP1/RBM22/ITGB2/CSNK2A2/YWHAQ/EZR/PCNT/CTDSPL2/TP53/YWHAE/YWHAZ/ECT2/DAB2/EMD/MSN/EHD2/NCBP2/YWHAB/BAP1/UBR5/SCP2/RAB21/CHP1/ICE1/RDX/RAN/YWHAH/SAR1A/UBL5/YWHAG/CDC42/XPO4/PRKACA/SEC16A/HDAC3/TM9SF4/CEP290/KIF5B/VPS11/PRKAA1/HUWE1/STOM/CD81/TGFB1/NRDE2/MICALL2/GSK3A	66
GOBP_BIOLOGICAL_PROCESS_INVOLVED_IN_INTERACTION_WITH_HOST	66/2881	219/43216	4.32018e-26	7.76155e-25	3.9153e-25	THOC2/DDB1/KRT6A/THOC1/TFRC/P4HB/THOC5/TRIM28/HSPA1A/KPNB1/ALYREF/DDX39B/TCP1/CTNND1/PABPN1/NUP153/EIF2AK2/VAPA/THOC6/RAB7A/CDK1/CPSF4/THOC7/EXOC2/KPNA2/VAPB/PML/KPNA4/BSG/ITGB1/PPIA/KPNA3/CAV1/KPNA6/ICAM1/CTNNB1/PHB/TRIM25/VPS18/CBLL1/TRIM22/THOC3/KPNA1/PHB2/SLC1A5/TRIM32/EXOC7/LAMP1/IFITM2/PC/TRIM26/TSG101/SCRIB/CD81/LDLR/LGALS1/CHMP4B/RPSA/ITCH/PVR/TYMS/TRIM27/CAV2/IST1/EPHA2/TRIM13	66
GOBP_REGULATION_OF_INTRACELLULAR_PROTEIN_TRANSPORT	70/2881	245/43216	4.88795e-26	8.75665e-25	4.41728e-25	FLNA/HSP90AB1/RANGAP1/NOLC1/USP36/IPO5/KIF20B/TRIM28/CEP131/MYO1C/PCM1/JUP/BCAP31/TPR/PTPN1/DMAP1/RBM22/LMAN1/NUP54/NUCB1/ITGB2/CSNK2A2/NUP62/YWHAQ/PCNT/CTDSPL2/TP53/YWHAE/YWHAZ/ECT2/NUP58/EMD/YWHAB/GCC2/SP100/BAP1/UBR5/BARD1/CHP1/ICE1/RAN/YWHAH/SAR1A/UBL5/YWHAG/CDC42/ERLEC1/XPO4/PRKACA/SEC16A/HDAC3/TM9SF4/PTPN14/CEP290/KIF5B/VPS11/PRKAA1/HUWE1/STOM/UBE2J1/BAG4/UBAC2/CD81/SIRT7/INPP5K/TTC21B/TGFB…	70
GOBP_CHROMOSOME_LOCALIZATION	40/2881	80/43216	5.30852e-26	9.48315e-25	4.78376e-25	NUMA1/DYNC1H1/HNRNPU/KIFC1/LMNA/KIF22/INCENP/KIF2C/KPNB1/CHAMP1/KIF14/CDCA8/CENPC/CUL3/AURKB/RRS1/CENPF/NUP62/PINX1/ATM/CENPQ/ZW10/CDCA5/DCTN2/CDC23/MAD1L1/MLH1/SEH1L/NUF2/ACTR3/TRAPPC12/MIS12/NDC80/FAM83D/CENPE/CCNB1/NUDC/CHMP4B/KATNB1/CHMP1A	40
GOBP_REGULATION_OF_PROTEOLYSIS	132/2881	728/43216	5.52544e-26	9.84277e-25	4.96517e-25	MYH9/DDX3X/VCP/SMARCC1/HSP90AB1/XPO1/RPS3/GLG1/CCAR2/ANXA2/HSPA1A/RNF40/IFI16/BCAP31/UACA/FMR1/OGT/HSPD1/RPL5/SERPINH1/PLK1/USP7/UFL1/FN1/TMED10/PSMC2/CSNK2A2/PCID2/SART3/CSNK2A1/ASPH/ENO1/AURKA/RAD23B/LRP1/BAG2/PML/TP53/HDAC2/RPL23/EIF3H/YWHAE/RPS7/HDAC1/UBQLN4/CSNK1E/CSNK1A1/DAB2/CASP8AP2/BAG6/CAAP1/CAV1/RPL11/TMF1/UBQLN1/PICALM/CD44/HIP1/S100A8/DDRGK1/CSNK1D/ARL6IP5/PSMC1/DHCR24/CTSD/DNAJB6/HI…	132
GOBP_REGULATION_OF_TELOMERE_MAINTENANCE_VIA_TELOMERE_LENGTHENING	35/2881	60/43216	5.60992e-26	9.96511e-25	5.02689e-25	PARP1/NAT10/HNRNPU/XRCC5/HNRNPA1/EXOSC10/HNRNPA2B1/HNRNPC/CCT8/CCT7/DKC1/DHX36/CCT3/CCT2/CCT5/CCT6A/CCT4/TCP1/ATR/AURKB/TERF2/PINX1/ATM/TENT4B/TERF1/SLX4/XRN1/PARN/NEK7/ERCC4/SMG5/GNL3L/MAPK3/POT1/HMBOX1	35
GOBP_MEIOTIC_CELL_CYCLE	70/2881	246/43216	6.39268e-26	1.13237e-24	5.7122e-25	MYH9/NUMA1/TOP2A/TOP2B/SMC3/SMC1A/SMC2/SMC4/RAD50/ATRX/GOLGA2/INCENP/RAD21/MSH6/NCAPD3/MRE11/ZNF318/NSUN2/STAG2/NBN/H2AX/CENPC/RPA1/PLK1/BUB3/TUBG1/YTHDF2/NCAPH2/MSH3/CALR/AURKA/TUBGCP2/NCAPD2/TOP3A/SGO2/PRKAR1A/ATM/BAG6/PSMD13/BRCA2/ZW10/TUBGCP3/MLH1/NUF2/ACTR3/SLX4/FANCD2/RBM7/CDK2/TUBGCP4/FANCA/CDC20/TUBGCP6/MUS81/RMI1/PSMA8/TRIP13/CCNE2/METTL3/SIRT7/STK35/ERCC4/NDC1/FANCM/CENPS/ESPL1/YTHDC2/T…	70
GOBP_REGULATION_OF_NUCLEOCYTOPLASMIC_TRANSPORT	45/2881	103/43216	6.451e-26	1.1395e-24	5.74818e-25	FLNA/DHX9/HSP90AB1/RANGAP1/NOLC1/IPO5/TRIM28/JUP/PPP1R12A/TPR/CPSF6/NSUN2/KHDRBS1/DMAP1/RBM22/SUPT6H/NUP153/NUP54/AKAP8L/NUP62/RBM4/CTDSPL2/TP53/PPP1CC/YWHAE/MX2/ECT2/NUP58/EMD/NCBP2/SP100/UBR5/BARD1/CHP1/RAN/SETD2/XPO4/PRKACA/AAAS/HDAC3/PTPN14/SIRT7/TGFB1/NRDE2/UFM1	45
GOBP_METAPHASE_PLATE_CONGRESSION	36/2881	64/43216	6.52734e-26	1.14976e-24	5.79995e-25	NUMA1/DYNC1H1/HNRNPU/KIFC1/KIF22/INCENP/KIF2C/KPNB1/CHAMP1/KIF14/CDCA8/CENPC/CUL3/AURKB/RRS1/CENPF/NUP62/PINX1/CENPQ/ZW10/CDCA5/DCTN2/CDC23/MAD1L1/MLH1/SEH1L/NUF2/TRAPPC12/MIS12/NDC80/FAM83D/CENPE/CCNB1/NUDC/CHMP4B/CHMP1A	36
GOBP_NEGATIVE_REGULATION_OF_MRNA_PROCESSING	25/2881	29/43216	6.55701e-26	1.15177e-24	5.81009e-25	HNRNPK/HNRNPA2B1/RBM10/RBMX/RNF20/PTBP1/ZC3H14/RNF40/SRSF6/U2AF2/SFSWAP/SRSF4/SRSF7/SRSF9/SRSF10/CTR9/NELFE/RNPS1/SRSF12/SAP18/BARD1/CDK9/SUPT5H/RBM42/PCBP4	25
GOBP_REGULATION_OF_GROWTH	122/2881	643/43216	6.61977e-26	1.15956e-24	5.8494e-25	PRKDC/MACF1/SMARCA4/NIPBL/DDX3X/EIF4G1/RUVBL2/H1-5/KRT17/DBN1/EIF4G2/CCAR2/DNM2/RUVBL1/SIN3A/HSPA1A/SMARCA2/NCBP1/UBAP2/CDKN2AIP/KIF14/ACTL6A/DDX39B/DMAP1/PPP2R1A/YBX3/CDC73/PPIB/BASP1/RAI1/EXOSC2/FN1/CYFIP1/BRD8/CDK11B/RTN4/RBPJ/PARP2/HMGA2/CSNK2A1/WRN/EZR/ENO1/LRP1/EXOSC4/EXOSC9/MORF4L1/PML/TP53/DDX49/H3-3A/ZMPSTE24/MTOR/SH3BP4/RBBP7/MORF4L2/NSMCE3/SGPL1/CREB1/S100A8/HDGFL2/BAP1/PHB/ANAPC2/RAB2…	122
GOBP_HISTONE_H4_ACETYLATION	37/2881	68/43216	6.8999e-26	1.20529e-24	6.08004e-25	TRRAP/KMT2A/RUVBL2/HCFC1/RUVBL1/EP400/ACTL6A/DMAP1/OGT/KAT7/SMARCB1/BRD8/WDR5/MORF4L1/ZMPSTE24/KAT2A/MSL1/KAT8/MORF4L2/BRCA2/JADE2/ZZZ3/MEAF6/YEATS4/BEND3/KANSL3/ING3/MSL3/MCRS1/TADA3/JADE3/JADE1/CTBP1/HAT1/EPC1/NAA50/TAF7	37
GOBP_RESPONSE_TO_WOUNDING	123/2881	654/43216	9.42551e-26	1.64191e-24	8.28261e-25	MYH9/PLEC/FLNA/MACF1/KRT1/BPTF/ACTG1/KRT6A/RANGAP1/MYLK/MYOF/PABPC4/TLN1/PHLDB2/MYL12A/EHD1/KDM1A/SRSF6/MIA3/LMAN1/MYL9/CBX5/FN1/PRKAR2A/HBB/CAPZA1/AURKA/LRP1/HDAC2/H3-3A/VPS45/CLASP1/MTOR/HDAC1/YWHAZ/RAB5A/ITGB1/PRKAR1A/CLASP2/GNB1/ANXA6/ANXA1/PPIA/DST/EHD2/FGA/CAV1/AP3B1/CD44/S100A8/RCOR1/CTNNA1/COL5A1/MAFG/APOA1/NMNAT1/ARF4/CAPZB/LNPK/RREB1/PRDX2/FERMT2/CDC42/DOCK6/PHB2/FKBP10/BAX/PRKACA/MAP1B…	123
GOBP_REGULATION_OF_ALTERNATIVE_MRNA_SPLICING_VIA_SPLICEOSOME	34/2881	57/43216	9.94243e-26	1.72719e-24	8.71278e-25	DDX17/HNRNPU/DDX5/HNRNPA1/HNRNPL/THRAP3/RBM10/FXR1/RBM15/RBMX/FXR2/PTBP1/RBM25/PUF60/SMU1/WTAP/RBM5/SRSF6/KHDRBS1/FMR1/RBM15B/CELF1/TRA2B/NSRP1/RBM4/RBM8A/RNPS1/YTHDC1/SRSF12/MAGOH/SAP18/RBM7/ZBTB7A/KHDRBS3	34
GOBP_POSITIVE_REGULATION_OF_DNA_BIOSYNTHETIC_PROCESS	36/2881	65/43216	1.36931e-25	2.37222e-24	1.19666e-24	XRCC5/HNRNPA1/HSP90AB1/HSP90AA1/CCT8/CCT7/DKC1/NVL/CCT3/CCT2/CCT5/RFC2/CCT6A/CCT4/DDX39B/TCP1/ATR/RFC5/RFC3/AURKB/RFC4/ATM/PCNA/CHTF18/MYC/PARN/NEK7/FGF2/MAPK3/POT1/HMBOX1/ARRB2/PTGES3/GRHL2/HGF/PTK2B	36
GOBP_ENDOPLASMIC_RETICULUM_ORGANIZATION	41/2881	86/43216	1.4108e-25	2.4374e-24	1.22954e-24	ESYT1/MIA3/LMAN1/EMC1/LMAN2/RTN4/CCDC47/ESYT2/ATL3/VAPB/SEC61A1/RAB18/BAG6/ATL2/GET3/TMED2/BNIP1/EMC2/EMC3/LNPK/RTN3/REEP5/RAB10/EMC8/RAB3GAP2/SEC16A/EIF2AK3/RAB3GAP1/TRAM1/TMEM33/SEC31A/JAGN1/SMPD4/ARL6IP1/MMGT1/EMC9/CAV2/LMAN2L/EMC7/LPCAT3/EMC10	41
GOBP_POSITIVE_REGULATION_OF_CELLULAR_AMIDE_METABOLIC_PROCESS	56/2881	163/43216	1.55951e-25	2.68697e-24	1.35544e-24	PRKDC/DHX9/VIM/NAT10/DDX3X/EIF4G1/PABPC1/FXR1/EIF4A3/FXR2/HNRNPD/KRT17/PKM/EIF4G2/DHX36/EEF2/ELAVL1/POLDIP3/NPM1/DDX39B/EIF3E/KHDRBS1/RPS9/RPS4X/FMR1/YBX3/RPL5/EIF2S3/LARP1/YTHDF2/NSUN5/RPL30/MTOR/UPF3B/RPL26/CIRBP/EIF3D/PICALM/EIF6/PLXNB2/POLR2G/LARP4/POLR2D/AGO2/LARP4B/THBS1/SP1/METTL3/CDK4/DNAJC3/CCN1/COA3/MAPK3/EIF5A2/GSK3A/PTK2B	56
GOBP_CELLULAR_RESPONSE_TO_NITROGEN_COMPOUND	127/2881	696/43216	2.6506e-25	4.5544e-24	2.29746e-24	PRKDC/FLNA/DHX9/PARP1/CDC5L/VIM/HSPA5/PHIP/SMARCC1/ARID1B/HSP90B1/RANGAP1/ATRX/IPO5/HNRNPD/ARHGEF2/USO1/PKM/MYO1C/DNM2/SIN3A/JUP/NCOA5/ZNF106/NPM1/KDM1A/PTPN1/FMR1/OGT/EPRS1/LARS1/CYFIP1/PRKAR2A/LARP1/BLM/AKAP9/OSBPL8/CGAS/SRSF5/EZR/MARS1/RECQL5/LRP1/TP53/HDAC2/RPL23/MTOR/SOGA1/PIK3C2A/SH3BP4/ATP6V0A1/PRKAR1A/GNAI2/RAP1B/GNB1/NSMCE3/CAV1/RAP1A/CREB1/ATP6V0A2/ICAM1/CTNNA1/CTNNB1/EZH2/ATP6V0D1/SLC2…	127
GOBP_POSITIVE_REGULATION_OF_TELOMERE_MAINTENANCE	32/2881	51/43216	2.72119e-25	4.663e-24	2.35224e-24	XRCC5/HNRNPA1/HNRNPA2B1/RAD50/ATRX/CCT8/CCT7/DKC1/HNRNPD/DHX36/GNL3/CCT3/CCT2/CCT5/PPP1R10/CCT6A/MRE11/CCT4/TCP1/NBN/ATR/AURKB/TERF2/PML/ATM/SLX4/PARN/NEK7/MAPK3/POT1/HMBOX1/NABP2	32
GOBP_IN_UTERO_EMBRYONIC_DEVELOPMENT	82/2881	335/43216	2.94574e-25	5.03411e-24	2.53945e-24	MYH9/BPTF/XAB2/CNOT1/TASOR/TRIM28/DBN1/MSH2/SIN3A/PRPF19/RBBP6/KRT8/NCAPG2/ACTL6A/NSUN2/NBN/RPL13/CHD8/YBX3/SUPT6H/NSDHL/CTR9/CUL3/TERF2/RTN4/EIF2S2/ERCC2/BYSL/RBPJ/NPAT/RRP7A/CUL4A/NSRP1/TP53/KAT2A/MED1/SYF2/HM13/ZNF830/CHTOP/ELL/DHX35/MAN2A1/RCN1/SF3B6/BRCA2/RPL7L1/TMED2/MAFG/PELO/PRMT1/BCOR/MBD3/CHD7/FKBP10/SETD2/ADD1/EMG1/JUNB/POLB/CIR1/DAD1/CEBPB/SLC34A2/PLOD3/GATA2/SP3/SMAD4/CCNB1/STK3/INPP…	82
GOBP_PROTEIN_CONTAINING_COMPLEX_DISASSEMBLY	81/2881	328/43216	3.07316e-25	5.23767e-24	2.64213e-24	SPTAN1/SPTBN1/SUPT16H/SMARCA4/ARID1A/TPX2/SMARCC2/VCP/SMARCC1/HSPA8/CKAP5/NSF/TFIP11/LIMA1/ARHGEF2/SMARCE1/SMARCD1/ARID2/KIF2C/SMARCD2/DHX8/UPF1/KIF2A/GRWD1/SPTBN2/SMARCB1/SCAF4/NAPA/MICAL2/CAPZA1/ABCE1/RPL23/ZMPSTE24/CLASP1/TRIOBP/TMOD3/KIF18B/UBQLN4/CSNK1A1/HMGA1/SCAF8/CLASP2/SMARCD3/ETF1/CAV1/UBQLN1/CTNNB1/CFL1/FYCO1/ADD3/RDX/CAPZB/FLII/EPS8/TRMT112/ADD1/MAP1B/PEX14/SETX/SH3BP1/VPS33A/GLE1/MYC…	81
GOBP_POSITIVE_REGULATION_OF_PROTEIN_CONTAINING_COMPLEX_ASSEMBLY	70/2881	253/43216	4.00294e-25	6.80392e-24	3.43223e-24	NUMA1/PARP1/DDX3X/VCP/CKAP5/DDB1/EIF4G1/HSP90AA1/TFRC/RPS3/CUL4B/MYO1C/HSPA1A/ATR/MECP2/CAND1/ERCC3/RPA1/DHX33/DCTN1/CYFIP1/PSMC2/AKAP9/ERCC2/DRG1/NCKAP1/CUL4A/TP53/CLASP1/MTOR/GTF2H3/ATM/RAP1B/GTF2H1/MSN/CREB1/ICAM1/PSMC5/TERF1/GTF2H4/ICE1/ACTR3/HIP1R/WARS1/FERMT2/BAX/CDK5RAP2/MAPRE1/MAP1B/PSMC6/CHD1L/SNX9/RPA3/ARPC4/PSMC3/BAG4/RPA2/PFN1/PSMC4/ERCC4/DDB2/ASAP1/GTF2H2/GNL3L/TRIM27/TGFB1/ARF6/SUMO…	70
GOBP_REGULATION_OF_DNA_REPLICATION	45/2881	107/43216	4.57635e-25	7.75765e-24	3.91333e-24	DHX9/SMC3/PDS5A/ATRX/GTPBP4/LIG3/RBBP6/ATAD5/RFC2/NBN/ATR/PPP2R1A/KAT7/RFC5/ANKRD17/WIZ/RFC3/RFC4/TTF1/BLM/EHMT2/WDR18/MSH3/SLFN11/TP53/ZMPSTE24/WAPL/ZNF830/BRCA2/TERF1/PCNA/CDC42/CHTF18/ESCO2/BRPF3/ORC3/ORC5/CCNA2/ESCO1/JUN/ZBTB38/STOML2/INO80/CACYBP/SMARCAL1	45
GOBP_REGULATION_OF_DNA_TEMPLATED_TRANSCRIPTION_ELONGATION	32/2881	52/43216	6.62284e-25	1.11967e-23	5.64815e-24	SUPT16H/HNRNPU/THOC1/THOC5/CCAR2/ALYREF/DDX39B/ZNF326/CDC73/SUPT6H/KAT7/CDK12/LARP7/HMGN1/RECQL5/BRD4/NELFE/CDK13/TCERG1/SCAF8/ELL/NELFA/CCNK/EZH2/WDR43/ZMYND11/HTATSF1/NELFB/SUPT5H/LEO1/RNF168/EAPP	32
GOBP_CYTOKINE_MEDIATED_SIGNALING_PATHWAY	138/2881	803/43216	8.7614e-25	1.47726e-23	7.452e-24	SMARCA4/ADAR/VIM/HSPA8/HNRNPA2B1/HSP90B1/HSP90AB1/HSP90AA1/RBM15/P4HB/HNRNPDL/ACTN4/CANX/ANXA2/HSPA1A/KRT8/KRT18/TCP1/PTPN1/RPLP0/CTR9/FN1/HNRNPF/LMNB1/PSMC2/ITGB2/CAPZA1/YTHDF2/ABCE1/IGHG1/SNRPA1/RPS27A/PML/TP53/CNN2/MX2/MED1/YWHAZ/HLA-C/ITGB1/SKP1/CSNK2B/CBFB/RAP1B/UBA52/MSN/ANXA1/HLA-B/HSPA9/PPIA/PSMD13/CAV1/ZC3H15/CD44/SP100/ICAM1/HLA-A/UBE2N/APOA1/PSMC5/CFL1/LAMA5/OXSR1/PSMC1/TRIM25/PSMD3/TR…	138
GOBP_WOUND_HEALING	107/2881	535/43216	9.17253e-25	1.54245e-23	7.78088e-24	MYH9/PLEC/FLNA/MACF1/KRT1/ACTG1/KRT6A/MYLK/MYOF/PABPC4/TLN1/PHLDB2/MYL12A/EHD1/KDM1A/SRSF6/MIA3/LMAN1/MYL9/CBX5/FN1/PRKAR2A/HBB/CAPZA1/HDAC2/H3-3A/VPS45/CLASP1/MTOR/HDAC1/YWHAZ/RAB5A/ITGB1/PRKAR1A/CLASP2/GNB1/ANXA6/ANXA1/PPIA/DST/EHD2/FGA/CAV1/AP3B1/CD44/S100A8/RCOR1/COL5A1/MAFG/CAPZB/LNPK/RREB1/PRDX2/FERMT2/CDC42/DOCK6/FKBP10/PRKACA/SERPINB2/PRKAR2B/NF1/VCL/FGB/FOXC2/TNC/MAFK/VKORC1/COL1A1/CLIC1…	107
GOBP_REGULATION_OF_APOPTOTIC_SIGNALING_PATHWAY	83/2881	348/43216	9.77329e-25	1.63911e-23	8.26844e-24	PARP1/DDX3X/PHIP/SFPQ/HNRNPK/BCLAF1/NONO/PDIA3/RPS3/P4HB/NOC2L/ARHGEF2/HYOU1/CCAR2/HSPA1A/BCAP31/KDM1A/PTPN1/YBX3/AATF/DNAJA1/CSNK2A2/CSNK2A1/ENO1/PML/TP53/VDAC2/RPS7/HDAC1/QARS1/GNAI2/RPL26/ERP29/PPIA/FGA/CAAP1/CAV1/RPL11/UBQLN1/DAPK3/CD44/SP100/S100A8/ICAM1/CTNNA1/PRKRA/SLC25A5/DNM1L/RB1/ZMYND11/PRDX2/PTPN2/BAX/TXNDC12/TRIM32/PSME3/FGB/EIF2AK3/TRAP1/RB1CC1/PPP2R1B/SELENOS/ZC3HC1/DDIT3/BAG5/MAZ/…	83
GOBP_ORGANOPHOSPHATE_METABOLIC_PROCESS	161/2881	1019/43216	1.14059e-24	1.90784e-23	9.62408e-24	RANBP2/PARP1/VCP/FASN/RAD50/NUP188/NUP98/NUP93/PKM/HSD17B4/PFKP/MTHFD1/NUP133/FDFT1/NUP155/CAD/TPR/ACACA/NUP160/ATP5F1A/NUP107/MECP2/CNP/OGT/TJP2/NUP153/NUP54/ACLY/RAE1/ATP5F1B/HK2/CSNK2A2/OSBPL8/NUP62/NUP205/CSNK2A1/RAB14/ACSL3/PFKL/ENO1/SACM1L/GTPBP1/SPTLC2/TP53/NUP85/RRM1/HK1/PIK3C2A/NUP58/RAB5A/SBF1/ATM/CSNK2B/LDHA/HSD17B12/FADS1/PIP5K1A/PI4K2A/HADHA/DPM1/APOA1/ACSL4/RRM2/NMNAT1/PFKM/CHP1/SEH…	161
GOBP_PROTEIN_SUMOYLATION	39/2881	81/43216	1.33034e-24	2.21934e-23	1.11954e-23	RANBP2/NUP188/RANGAP1/NUP98/NUP93/TRIM28/GNL3/NUP133/NUP155/TPR/NUP160/NUP107/NUP153/NUP54/RAE1/NUP62/NUP205/NUP85/HMG20A/NUP58/CTNNB1/SEH1L/NUP50/ZNF451/AAAS/SENP1/CBX4/NSMCE2/NUP43/UBE2I/SENP6/NDC1/HMG20B/GNL3L/SUMO4/NUP210/SUMO1/PIAS4/HDAC4	39
GOBP_RNA_POLYADENYLATION	30/2881	46/43216	1.56046e-24	2.59638e-23	1.30974e-23	WDR33/CPSF1/PABPC1/SYMPK/RNF20/ZC3H14/CPSF2/VIRMA/RNF40/FIP1L1/CPSF6/CPSF7/CDC73/CPSF3/CTR9/CSTF3/PAF1/PCF11/NUDT21/CSTF2/SNRPA/NELFE/SCAF8/TENT4B/CDK9/SUPT5H/LEO1/AHCYL1/CLP1/SSU72	30
GOBP_TISSUE_MORPHOGENESIS	118/2881	634/43216	2.362e-24	3.91968e-23	1.97728e-23	FLNA/CLTC/LUZP1/ACTG1/KRT16/KRT6A/MYLK/RBM15/KRT17/KIF20B/TRIM28/ACTG2/MTHFD1/MED12/AP2B1/PHLDB2/AP2A1/EXOC4/PSMC2/MICAL2/AP2A2/RBPJ/HMGA2/AP2M1/FLG2/PML/KAT2A/NF2/CLASP1/MTOR/VPS52/RPS7/MED1/DAB2/ADARB1/ITGB1/PRKAR1A/CLASP2/CSNK2B/MSN/PSMD13/CD44/TMED2/COL5A1/CTNNB1/PSMC5/LAMA5/PSMC1/PSMD3/AP2S1/PLXNB2/RREB1/CHD7/FERMT2/CDC42/KRT27/PHB2/RAB10/SETD2/TFAP2A/KRT71/PRKACA/STAT1/PSME3/KDM2B/VCL/FOXC2…	118
GOBP_MORPHOGENESIS_OF_AN_EPITHELIUM	106/2881	533/43216	2.42543e-24	4.01438e-23	2.02505e-23	FLNA/CLTC/LUZP1/ACTG1/KRT16/KRT6A/RBM15/KRT17/KIF20B/TRIM28/MTHFD1/MED12/AP2B1/PHLDB2/AP2A1/PSMC2/MICAL2/AP2A2/RBPJ/AP2M1/FLG2/PML/KAT2A/CLASP1/MTOR/RPS7/MED1/DAB2/CLASP2/CSNK2B/MSN/PSMD13/CD44/TMED2/COL5A1/CTNNB1/PSMC5/LAMA5/PSMC1/PSMD3/AP2S1/PLXNB2/RREB1/FERMT2/CDC42/KRT27/PHB2/RAB10/SETD2/TFAP2A/KRT71/PRKACA/STAT1/PSME3/KDM2B/VCL/FOXC2/TNC/SMURF2/PSMD11/PSMC6/SH3BP1/PTK7/CEP290/PLOD3/MYC/PSMA8…	106
GOBP_TRNA_TRANSPORT	27/2881	37/43216	2.83039e-24	4.67237e-23	2.35697e-23	RANBP2/NUP188/NUP98/NUP93/NOL6/YBX1/NUP133/NUP155/TPR/NUP160/NUP107/NUP153/NUP54/RAE1/NUP62/NUP205/NUP85/NUP58/SEH1L/RAN/NUP50/SSB/AAAS/SEC13/NUP43/NDC1/NUP210	27
GOBP_POSITIVE_REGULATION_OF_ANION_TRANSPORT	99/2881	477/43216	2.8479e-24	4.689e-23	2.36536e-23	MYH10/FLNA/DHX9/HSP90AB1/USP36/IPO5/KIF20B/TRIM28/CEP131/ANXA2/MYO1C/MYO18A/PCM1/JUP/BCAP31/TPR/CPSF6/KHDRBS1/DMAP1/RBM22/TMED10/ITGB2/CSNK2A2/OSBPL8/YWHAQ/ACSL3/EZR/LRP1/EXOC1/PCNT/CTDSPL2/TP53/YWHAE/YWHAZ/ECT2/ITGB1/EMD/PPIA/NCBP2/FGA/CAV1/RAP1A/YWHAB/TMF1/S100A8/APOA1/ACSL4/DYNLL1/BAP1/UBR5/SCP2/DNM1L/CHP1/ICE1/RAN/YWHAH/SAR1A/UBL5/YWHAG/CDC42/XPO4/RAB8B/PRKACA/RAB3B/SEC16A/FGB/HDAC3/RAB3GAP1/…	99
GOBP_NEGATIVE_REGULATION_OF_CELL_CYCLE_G2_M_PHASE_TRANSITION	45/2881	111/43216	2.91621e-24	4.78897e-23	2.41579e-23	MACROH2A1/RAD21/MRE11/NBN/PLK1/AURKB/PSMC2/BLM/HMGA2/CDK1/INTS3/AURKA/ORC1/PINX1/SYF2/ZNF830/SKP1/ATM/PSMD13/PSMC5/PSMC1/CDK5RAP3/PSMD3/CUL1/PSME3/TOPBP1/PSMD11/PSMC6/PSMA8/PSMD4/PSMC3/NOP53/PSMD8/PSMD14/PSMD12/RINT1/BABAM1/PSMD6/PSMC4/TAOK2/BRCC3/PSMB1/NABP2/PSME2/PSMD5	45
GOBP_CYTOSOLIC_TRANSPORT	55/2881	166/43216	3.19627e-24	5.23524e-23	2.64091e-23	FLNA/CLTC/ERC1/AP2A1/DNAJC13/SRSF10/USP7/DCTN1/RAB7A/RAB14/EZR/VPS52/RAB6A/WASHC2A/STX10/GBF1/DAB2/RAB5A/VAMP3/STX5/VPS13C/MSN/AP1G1/GCC2/STX16/RAB21/RDX/VTI1A/RAB6D/VTI1B/VPS51/TMEM87A/VPS13A/GOSR1/YKT6/LAMP1/KIF5B/GOSR2/ARL1/SORT1/VPS53/VPS11/SNX8/VPS35/STX8/BET1L/VPS54/KIF16B/HOOK3/MAPK3/RAB9A/TRIM27/TMEM87B/SNX2/MAP2K2	55
GOBP_HISTONE_UBIQUITINATION	30/2881	47/43216	4.03882e-24	6.59814e-23	3.32842e-23	TRIP12/DDB1/UHRF1/RNF20/CUL4B/RNF40/KDM1A/CDC73/CTR9/PAF1/CBX8/RNF2/SKP1/UBE2N/BCOR/UBR5/RING1/CDK9/LEO1/KDM2B/OTUB1/RNF168/HUWE1/BMI1/RYBP/WAC/DDB2/PCGF2/WDR70/ATXN7L3	30
GOBP_INTRINSIC_APOPTOTIC_SIGNALING_PATHWAY	73/2881	283/43216	4.11371e-24	6.70312e-23	3.38138e-23	PRKDC/PARP1/MYBBP1A/DDX5/DDX3X/SFPQ/HNRNPK/BCLAF1/NONO/RPS3/P4HB/NOC2L/ARHGEF2/SNW1/HYOU1/CCAR2/MSH2/HSPA1A/IFI16/MSH6/RRP8/BCAP31/KDM1A/PTPN1/NBN/YBX3/CUL3/DNAJA1/ENO1/CUL4A/PML/TP53/VDAC2/RPS7/HDAC1/ATM/BAG6/RPL26/ERP29/PPIA/CAV1/RPL11/UBQLN1/CD44/S100A8/BRCA2/ARL6IP5/PRKRA/TMEM109/DNM1L/MLH1/DNAJC10/PTPN2/BAX/CUL1/TXNDC12/TRIM32/EIF2AK3/TRAP1/POLB/CEBPB/SELENOS/ZNF622/DDIT3/STK24/BAG5/TPT1/SYV…	73
GOBP_NEURON_DEVELOPMENT	169/2881	1109/43216	4.31746e-24	7.01698e-23	3.5397e-23	SPTAN1/SPTBN1/FLNA/MACF1/TOP2B/VIM/HSPA5/THOC2/IQGAP1/TRIO/HSP90AB1/HSP90AA1/TUBB2B/CUX1/TUBB3/KIF20B/DBN1/EIF4G2/DHX36/DNM2/ZMYND8/SIN3A/MOV10/MAP4/DOCK7/TRIP11/AP2A1/EHD1/KDM1A/FMR1/MECP2/SPTBN2/CNP/RPL24/CAPRIN1/SCYL2/FN1/CYFIP1/VAPA/RTN4/CNTNAP1/SEPTIN2/DDX56/WDR5/PHGDH/EZR/AURKA/ACTBL2/LRP1/NCKAP1/HDAC2/MTOR/TRIOBP/NEFH/NEXN/SF3A2/BSG/ADARB1/ATXN10/RAP1A/PICALM/CREB1/LAMB1/CTNNA1/APOA1/CTNNB…	169
GOBP_RESPONSE_TO_LIPID	143/2881	864/43216	5.34088e-24	8.65799e-23	4.36751e-23	PRPF8/PARP1/SMARCA4/ARID1A/IGF2R/DDX17/VIM/HNRNPU/DDX5/SAFB/XRCC5/SAFB2/DDX18/CNOT1/ATP2A2/DDX54/RUVBL2/HNRNPD/ATP1A1/SNW1/SMARCD1/EEF2/AKAP8/CAD/HNRNPA0/UPF1/CDC73/CNP/CTR9/PABPN1/UFL1/PAF1/SUZ12/CBX3/DNAJA1/MTDH/DSG1/PGRMC2/CALR/CAT/NCOR2/HDAC2/HDAC1/MED1/RBBP7/DAB2/ATM/CBFB/MSN/ANXA1/KANK2/CAV1/TMF1/CREB1/S100A8/DDRGK1/ICAM1/CTNNB1/EZH2/PHB/UBR5/DNM1L/TRIM25/VPS18/YWHAH/NR0B1/PCNA/MBD3/PRDX2/P…	143
GOBP_POSITIVE_REGULATION_OF_ESTABLISHMENT_OF_PROTEIN_LOCALIZATION	79/2881	327/43216	5.40558e-24	8.7404e-23	4.40908e-23	MYH10/FLNA/HSP90AB1/CCT8/CCT7/USP36/IPO5/DKC1/KIF20B/TRIM28/CEP131/MYO1C/CCT3/CCT2/CCT5/MYO18A/PCM1/JUP/BCAP31/CCT6A/TPR/CCT4/TCP1/DMAP1/RBM22/TMED10/ITGB2/CSNK2A2/YWHAQ/ACSL3/EZR/LRP1/EXOC1/PCNT/CTDSPL2/TP53/YWHAE/YWHAZ/ECT2/EMD/PPIA/FGA/YWHAB/ACSL4/DYNLL1/BAP1/UBR5/DNM1L/CHP1/ICE1/RAN/YWHAH/SAR1A/UBL5/YWHAG/CDC42/XPO4/PRKACA/SEC16A/FGB/HDAC3/TM9SF4/CEP290/WLS/KIF5B/TSG101/VPS11/PRKAA1/HUWE1/STO…	79
GOBP_RRNA_TRANSCRIPTION	25/2881	32/43216	7.63071e-24	1.23067e-22	6.2081e-23	SMARCA4/NCL/TCOF1/GTF3C1/MACROH2A2/MACROH2A1/GTF3C4/GTF3C3/SMARCB1/GTF3C2/NIFK/GTF3C5/MARS1/POLR1B/TP53/POLR1E/MTOR/NOL11/CAVIN1/PWP1/NOP53/TAF1B/SIRT7/NPM3/SPIN1	25
GOBP_NEGATIVE_REGULATION_OF_CATALYTIC_ACTIVITY	137/2881	813/43216	8.7123e-24	1.40152e-22	7.06997e-23	ADAR/HNRNPU/RRP1B/DDX3X/HNRNPR/IQGAP1/TFIP11/MACROH2A1/IPO5/CIT/CCAR2/ANXA2/EIF4A2/IFI16/PPP1R10/PPP1R12A/NPM1/PTPN1/RCC2/PPP2R1A/CAND1/RBM26/RPL5/SERPINH1/PLK1/PRKAR2A/TERF2/TMED10/KDM5A/MCM2/DNAJA1/MPHOSPH10/BOD1L1/PCID2/ABCE1/FAF2/NUP62/CSNK2A1/CD2BP2/LRP1/BAG2/FKBP15/ZGPAT/CORO1C/TP53/RPL23/NF2/YWHAE/RPS7/PINX1/IPO7/MVP/SH3BP4/QARS1/ADARB1/PRKAR1A/CABIN1/GNAI2/MNAT1/ELL/CNN3/ANXA1/PPIA/RTRAF/…	137
GOBP_REGULATION_OF_SMALL_MOLECULE_METABOLIC_PROCESS	93/2881	436/43216	8.9718e-24	1.4396e-22	7.26203e-23	RANBP2/PARP1/VCP/FASN/DDB1/NUP188/NUP98/NUP93/KPNB1/NUP133/FDFT1/NUP155/TPR/ACACA/NUP160/NUP107/OGT/USP7/NUP153/NUP54/LSS/RAE1/PSMC2/PPP1CB/ERLIN2/NUP62/NUP205/WDR5/ENO1/ERLIN1/NCOR2/CYP51A1/TP53/ZMPSTE24/KAT2A/NUP85/MTOR/SOGA1/NUP58/ANXA1/PSMD13/CAV1/APOA1/FAM3C/PSMC5/PSMC1/DHCR7/SEH1L/SLC27A4/PSMD3/RAN/EIF6/PTPN2/NUP50/PSME3/FOXK1/AAAS/PSMD11/ZBTB7A/PSMC6/NCOR1/SELENOS/SEC13/HMGB1/PSMA8/PSMD4/P…	93
GOBP_SEXUAL_REPRODUCTION	140/2881	841/43216	9.18461e-24	1.47e-22	7.41542e-23	TOP2A/IGF2R/KRT9/RAI14/DDX3X/WDR33/XRN2/ATRX/KIFC1/CCT8/CCT7/CEP131/DHX36/GOLGA3/MSH2/DNM2/CCT3/RUVBL1/SMARCA2/CCT2/CCT5/RACGAP1/BCAP31/CCT4/NSUN2/STRBP/TCP1/KHDRBS1/YBX3/H2AX/PLK1/DDX6/LARP7/KDM5A/DNAJA1/SRPK1/RPS6/EIF2S2/CSNK2A2/YTHDF2/NUP62/CDK1/NCAPH2/INTS13/SEPTIN2/PUM1/SNRPA1/CELF1/CALR/AURKA/RAD23B/SEPTIN7/RNF2/DAZAP1/HDAC2/H3-3A/VDAC2/MTOR/ZNF830/PRKAR1A/SBF1/ATM/AFF4/BAG6/ACTR1A/PHC2/SGP…	140
GOBP_CLEAVAGE_INVOLVED_IN_RRNA_PROCESSING	23/2881	27/43216	1.10781e-23	1.76857e-22	8.92152e-23	UTP20/EXOSC10/TBL3/KRI1/BMS1/EXOSC2/RRS1/EXOSC3/EXOSC9/NOP14/BOP1/TSR1/RCL1/EXOSC7/EXOSC8/NOL9/RRP36/NOP9/UTP23/ABT1/NHP2/RPP40/ERI1	23
GOBP_POSITIVE_REGULATION_OF_INTRACELLULAR_SIGNAL_TRANSDUCTION	157/2881	1003/43216	1.17236e-23	1.8669e-22	9.41754e-23	FLNA/DDX21/DDX5/DDX3X/IQGAP1/SFPQ/BCLAF1/HSP90AB1/HSP90AA1/TFRC/DDX1/RPS3/PTBP1/ACTN4/CHERP/DHX36/HSPA1A/BCAP31/PTPN1/IQGAP3/ATR/LRRC59/DHX33/ANKRD17/EIF2AK2/LARS1/FN1/VAPA/RTN4/OSBPL8/CGAS/MTDH/NUP62/CDK1/PUM1/CALR/RPS27A/CAT/LRP1/BRD4/NELFE/TP53/RPL23/MTOR/RPS7/ECT2/ITGB1/ATM/HACD3/GNAI2/RPL26/RAP1B/ERP29/UBA52/PPIA/CSPG4/FGA/TERF2IP/CAV1/RPL11/RAP1A/CD44/HIP1/S100A8/TMED4/ICAM1/UBE2N/APOA1/EZH…	157
GOBP_INNATE_IMMUNE_RESPONSE	156/2881	995/43216	1.38031e-23	2.19249e-22	1.106e-22	PRKDC/DHX9/KRT1/DDX21/ADAR/VIM/XRCC6/XRCC5/DDX3X/SFPQ/SYNCRIP/KRT16/RBM14/TUBB/NONO/MATR3/HSP90AB1/HSP90AA1/TUBB4B/DDX1/ARHGEF2/TRIM28/H2BC21/DHX36/MYO1C/SIN3A/LYAR/IFI16/ZC3HAV1/AKAP8/PTPN1/PCBP2/EPRS1/ANKRD17/EIF2AK2/PSMC2/RPS19/SRPK1/IGKC/CAPZA1/G3BP1/CGAS/YTHDF2/ABCE1/IGHG1/RPL13A/G3BP2/APOBEC3B/PML/TP53/MX2/MED1/HK1/SRPK2/IPO7/HLA-C/ADARB1/SKP1/PSPC1/VAMP3/APOBEC3C/ANXA1/HLA-B/ANKHD1/AP1G1/F…	156
GOBP_CHROMOSOME_CONDENSATION	29/2881	45/43216	1.54244e-23	2.44388e-22	1.23281e-22	TOP2A/ACIN1/SMC2/H1-4/H1-2/SMC4/H1-3/H1-5/INCENP/SMC5/AKAP8/NUSAP1/H1-10/NCAPD3/NCAPG2/AKAP8L/HMGA2/H1-0/NCAPH2/H3-3A/NCAPD2/WAPL/NCAPG/NCAPH/CDCA5/BANF1/CCNB1/AIFM1/CHMP1A	29
GOBP_ENDOCYTOSIS	121/2881	674/43216	1.55121e-23	2.45161e-22	1.23671e-22	MYH9/IGF2R/CLTC/HNRNPK/HSP90B1/HSP90AA1/TFRC/HYOU1/CANX/ANXA2/DNM2/AP2B1/MYO18A/AP2A1/EHD1/DNAJC13/MIA3/PTPN1/FMR1/SCYL2/RAB1A/HBB/IGKC/ITGB2/ESYT2/RAB7A/AP2A2/RAB5C/AP2M1/IGHG1/DNM1/EZR/CALR/CLINT1/LRP1/FKBP15/RAB5B/M6PR/MX2/PIK3C2A/CSNK1E/SH3BP4/DAB2/RAB5A/ITGB1/HSPH1/EHD2/AP1G1/CAV1/PICALM/HIP1/APOA1/TF/HBA1/DNM1L/RAB21/MRC2/CBLL1/AP2S1/ATXN2/HIP1R/EHD4/CDC42/PACSIN3/LRPAP1/IGHG2/AHSG/NECAP2/I…	121
GOBP_BIOLOGICAL_ADHESION	204/2881	1477/43216	1.93833e-23	3.05577e-22	1.54148e-22	MYH9/MYH10/FLNA/MACF1/SART1/LMO7/IQGAP1/ACTG1/PNN/HSP90AB1/TFRC/ATP2A2/SYMPK/GTPBP4/ACTN1/RPS3/P4HB/ACTN4/UTRN/SPECC1L/ANXA2/DNM2/TLN1/PHLDB2/JUP/PPP1R12A/KRT18/MYL12A/KIF14/MIA3/CTNND1/RCC2/PPP2R1A/HSPD1/AATF/TJP2/MYL9/PKP1/RAB1A/ATP5F1B/FN1/HBB/ITGB2/PPP1CB/TJP1/YTHDF2/CNTNAP1/COL12A1/DSG1/EZR/CALR/LRP1/FLG2/CORO1C/PML/AP3D1/NF2/CLASP1/TRIOBP/TMOD3/NEXN/BSG/ITGB1/PRKAR1A/CLASP2/VAMP3/ATM/CNN3/C…	204
GOBP_REGULATION_OF_AUTOPHAGY	78/2881	326/43216	2.00539e-23	3.15361e-22	1.59083e-22	EIF4G1/USP36/GOLGA2/EEF1A1/EIF4G2/IFI16/SEC22B/EXOC4/UFL1/SNRNP70/SPTLC1/LARP1/CSNK2A2/MTDH/USP10/EXOC1/SPTLC2/TP53/ZMPSTE24/MTOR/SOGA1/UBQLN4/PIK3C2A/KAT8/SH3BP4/VDAC1/ATP6V0A1/ATM/VPS13C/UBQLN1/DAPK3/ATP6V0A2/SCFD1/ATP6V0D1/DNM1L/FYCO1/TRIM22/PHB2/SUPT5H/GAPDH/CISD2/RAB8A/PRKACA/RAB3GAP2/FOXK1/EXOC8/SMG1/RB1CC1/EXOC7/RAB3GAP1/RMC1/HMGB1/KAT5/LAMTOR1/DDIT3/PRKAA1/PIP4K2C/RPTOR/VPS35/WAC/GNAI3/ML…	78
GOBP_NUCLEAR_TRANSCRIBED_MRNA_CATABOLIC_PROCESS_DEADENYLATION_DEPENDENT_DECAY	37/2881	77/43216	2.24321e-23	3.51883e-22	1.77507e-22	PABPC1/CNOT1/DHX36/EDC4/TNKS1BP1/DDX6/EXOSC2/EXOSC6/EXOSC3/EXOSC4/EXOSC9/DIS3/EXOSC7/EXOSC8/EXOSC1/EXOSC5/TENT4B/HBS1L/MLH1/EDC3/CNOT10/POLR2G/LSM4/POLR2D/CNOT11/CNOT4/PAN3/PARN/AGO2/CNOT7/WDR61/LSM2/CNOT9/LSM3/RC3H1/LSM6/TUT4	37
GOBP_NUCLEOTIDE_EXCISION_REPAIR_DNA_INCISION	27/2881	39/43216	2.78595e-23	4.35935e-22	2.19907e-22	PARP1/RFC1/DDB1/CUL4B/RFC2/ERCC3/RPA1/RFC5/RFC3/RFC4/ERCC2/RPS27A/CUL4A/GTF2H3/UBA52/GTF2H1/GTF2H4/PCNA/POLD1/CHD1L/NTHL1/RPA3/RPA2/POLD2/ERCC4/DDB2/GTF2H2	27
GOBP_RESPONSE_TO_PEPTIDE_HORMONE	92/2881	435/43216	2.94647e-23	4.59912e-22	2.32002e-22	PRKDC/PARP1/CDC5L/PHIP/IQGAP1/SMARCC1/ARID1B/RANGAP1/USO1/PKM/MYO1C/RNF40/CAD/NCOA5/ZNF106/SRSF6/PTPN1/SRSF4/OGT/EPRS1/CYFIP1/PRKAR2A/OSBPL8/RBBP4/SRSF5/MARS1/CAT/MTOR/SOGA1/PIK3C2A/BSG/ATP6V0A1/PRKAR1A/GNAI2/RAP1B/VPS13C/ANXA1/CAV1/CREB1/ATP6V0A2/ICAM1/EIF2B4/PHB/ATP6V0D1/SLC27A4/EIF6/YWHAG/PTPN2/RAB10/SLC2A1/RAB8A/RAB8B/PRKACA/AHCYL1/MAP1B/STAT1/ATP6AP1/RAB13/PRKAR2B/FOXC2/AHSG/COL1A1/SELENOS/C…	92
GOBP_ORGANELLE_FUSION	50/2881	144/43216	3.42064e-23	5.32606e-22	2.68672e-22	TFRC/USO1/ANXA2/SEC22B/RAB7A/CDK1/CALR/ENO1/STX10/VAMP3/STX5/ANXA1/VPS39/TAP1/STX16/STX7/BNIP1/DNM1L/VPS18/CHP1/VTI1A/VTI1B/RAB8A/BAX/VAT1/RAB8B/RAB13/STX12/GOSR1/VAMP7/KIF5B/GOSR2/MFN2/VPS11/SPG11/HUWE1/SYT1/VPS16/STOML2/STX8/RAB34/STXBP1/TAP2/GNAI3/RAB3A/SNAP23/TAPBP/CAV2/TGFBRAP1/SNAP29	50
GOBP_CELL_JUNCTION_ORGANIZATION	123/2881	699/43216	3.9856e-23	6.19044e-22	3.12276e-22	PLEC/MYH10/FLNA/MACF1/KRT5/IQGAP1/KRT14/VCP/HSPA8/ACTG1/FLNC/TUBB/TUBA1A/EIF4G1/ACTN1/DBN1/STAU1/UTRN/ERC1/DHX36/MYO1C/ZMYND8/TLN1/PHLDB2/JUP/CTNND1/RCC2/MECP2/SPTBN2/TJP2/CAPRIN1/PKP1/FN1/DCTN1/CYFIP1/TJP1/CAPZA1/MTDH/CNTNAP1/DSG1/ACTBL2/LRP1/CORO1C/NF2/CLASP1/NEFH/YWHAZ/ECT2/CLASP2/CBFB/RAP1B/DST/CAV1/PIP5K1A/RAP1A/DAPK3/CTBP2/CTNNA1/CTNNB1/CFL1/ANAPC2/ARF4/DNM1L/RDX/PLXNB2/FERMT2/CDC42/PDCD6IP…	123
GOBP_REGULATION_OF_VIRAL_GENOME_REPLICATION	38/2881	83/43216	5.16956e-23	8.00513e-22	4.03818e-22	TOP2A/TOP2B/ILF3/ADAR/DDX3X/DDB1/PABPC1/TASOR/TRIM28/STAU1/IFI16/ZC3HAV1/MPHOSPH8/EIF2AK2/SRPK1/LARP1/HMGA2/VAPB/APOBEC3B/SRPK2/ADARB1/HACD3/FAM111A/MORC2/APOBEC3C/PPIH/PPIA/PPIE/OAS3/LTF/IFITM2/CNOT7/BANF1/ISG15/INPP5K/BST2/PKN2/APOBEC3G	38
GOBP_NUCLEUS_ORGANIZATION	46/2881	123/43216	5.17934e-23	8.00513e-22	4.03818e-22	NUMA1/AHCTF1/NUP98/NOLC1/NUP93/USP36/LMNA/NUP133/NUP155/TPR/SERBP1/PPP2R1A/NUP107/PLK1/NUP153/NUP54/DCTN1/RTN4/RPS19/SRPK1/AKAP8L/VRK1/CDK1/NUP205/TMEM43/POLR1B/PML/H3-3A/ZMPSTE24/SRPK2/EMD/TMF1/SEH1L/EMG1/TOR1AIP1/BANF1/ATXN7/CCNB1/LEMD3/CHMP4B/GOLM1/NDC1/TOR1A/LEMD2/PYGO2/CHMP1A	46
GOBP_MATURATION_OF_LSU_RRNA	23/2881	28/43216	5.8105e-23	8.95868e-22	4.51919e-22	NOP2/URB1/RSL1D1/DDX18/GTPBP4/RPL7A/FTSJ3/LAS1L/RPL10A/RPL7/PES1/NIFK/BOP1/NSA2/RPF2/RRP15/NOL9/RPL35/RPL7L1/EIF6/WDR12/NHP2/SNU13	23
GOBP_POSITIVE_REGULATION_OF_GENE_EXPRESSION_EPIGENETIC	31/2881	54/43216	7.10231e-23	1.09237e-21	5.51044e-22	DDX21/SMARCA5/SF3B1/BAZ1B/ARID1A/MYBBP1A/ATAD2/POLR1A/H1-4/H1-2/H1-3/ARID1B/MACROH2A1/H1-5/SMARCD1/MYO1C/H1-10/DEK/ATAD2B/H1-0/POLR1B/POLR1E/KAT2A/POLR2E/HMGA1/POLR2H/POLR1C/POLR2L/TAF1B/TAF1C/ASF1A	31
GOBP_POSITIVE_REGULATION_OF_CELL_DEATH	117/2881	651/43216	7.68878e-23	1.17969e-21	5.95095e-22	PRKDC/TOP2A/PARP1/IGF2R/MYBBP1A/RRP1B/DDX3X/SFPQ/TRIO/BCLAF1/EIF4G1/RBM10/PDIA3/RPS3/ARHGEF2/CCAR1/CCAR2/DNM2/UBAP2/BCAP31/RBM5/HSPD1/ERCC3/HBB/DNAJA1/RPS6/ITGB2/EIF2S1/HMGA2/CELF1/RPS27A/CTNNBL1/LRP1/SLFN11/PML/TP53/DDX20/MTOR/RPS7/ECT2/SRPK2/ITGB1/ATM/RPL26/UBA52/LDHA/RNPS1/ANXA1/CAV1/RPL11/DAPK3/PICALM/CREB1/SUDS3/S100A8/CTNNA1/SAP18/CTNNB1/ARL6IP5/PRKRA/PHB/HBA1/BARD1/DNM1L/CTSD/UTP11/SLC27A4…	117
GOBP_ENZYME_LINKED_RECEPTOR_PROTEIN_SIGNALING_PATHWAY	162/2881	1070/43216	7.72978e-23	1.18311e-21	5.96816e-22	NUMA1/PARP1/HNRNPM/IGF2R/VIM/HSPA5/DDX5/POLR2A/PHIP/IQGAP1/HNRNPA1/SMARCC1/TRIO/ACTG1/RBM14/POLR2B/HNRNPH1/HSP90AB1/HSP90AA1/NUP93/PTBP1/SNW1/GLG1/MYO1C/DNM2/HSPA1A/AP2B1/NCBP1/NCOA5/ZNF106/AP2A1/PTPN1/OGT/CYFIP1/HNRNPF/RTN4/RAB7A/OSBPL8/AP2A2/RBPJ/NUP62/AP2M1/DNM1/RAB14/POLR2C/RPS27A/LRP1/ZGPAT/NCKAP1/PML/CTDSPL2/TP53/SOGA1/PIK3C2A/POLR2E/MVP/ATP6V0A1/DAB2/GNAI2/CSNK2B/UBA52/GIGYF2/FKBP8/CSPG4/N…	162
GOBP_REGULATION_OF_DNA_REPAIR	47/2881	130/43216	9.51099e-23	1.4487e-21	7.30796e-22	PRKDC/RIF1/DHX9/PARP1/TRIP12/SMCHD1/TP53BP1/TFIP11/RPS3/TRIM28/ARID2/NSD2/FUS/KDM1A/H2AX/KAT7/DEK/TERF2/CGAS/HMGA2/RECQL5/CBX8/XRCC1/CUL4A/PML/UBQLN4/TERF2IP/UBE2N/UBR5/PCNA/RNF169/CDK9/SETD2/WDR48/OTUB1/RNF168/HMGB1/BABAM1/NUDT16L1/RPA2/SIRT7/BRCC3/USP1/FANCB/POT1/UBE2V1/MAD2L2	47
GOBP_REGULATION_OF_PROTEIN_LOCALIZATION_TO_NUCLEUS	47/2881	130/43216	9.51099e-23	1.4487e-21	7.30796e-22	FLNA/PARP1/POLR1A/HSP90AB1/TFRC/NOLC1/CCT8/CCT7/IPO5/DKC1/TRIM28/NVL/CCT3/SIN3A/CCT2/CCT5/JUP/CCT6A/TPR/CCT4/TCP1/DMAP1/RBM22/KAT7/PLK1/NUP54/LARP7/BYSL/NUP62/CDK1/NF2/PINX1/ECT2/NUP58/CTNNA1/UBR5/CDK5RAP3/CHP1/RAN/FERMT2/MCRS1/HDAC3/EIF2AK3/ORMDL3/TGFB1/SUMO4/UFM1	47
GOBP_CHROMATIN_REMODELING_AT_CENTROMERE	29/2881	47/43216	9.55216e-23	1.45147e-21	7.32191e-22	SMARCA5/H4C9/RSF1/RUVBL1/HELLS/MIS18BP1/NPM1/CENPC/CENPV/CENPU/RBBP4/H3-3A/RBBP7/CENPQ/CENPH/CENPP/KNL1/HJURP/CENPN/CENPO/CENPK/CENPI/OIP5/MIS18A/CENPL/CENPS/CENPM/CENPT/CENPA	29
GOBP_INTRA_GOLGI_VESICLE_MEDIATED_TRANSPORT	25/2881	34/43216	1.0428e-22	1.58074e-21	7.97403e-22	COPA/NSF/COPB1/CUX1/COPG1/GOLGA3/COPB2/NAPA/GOLGA5/RAB6A/COPZ1/COPG2/VTI1A/RAB6D/COPE/VTI1B/COG2/NAPG/GOSR1/COG5/COG1/GOSR2/COG3/COG8/TRAPPC3	25
GOBP_CYTOKINESIS	54/2881	171/43216	1.10317e-22	1.66425e-21	8.39529e-22	MYH9/SPTBN1/MYH10/SON/AHCTF1/KIF4A/PRPF40A/KIF20B/CIT/KIF20A/KIF23/INCENP/ANLN/RACGAP1/ANXA11/NUSAP1/KIF14/CUL3/PLK1/PRC1/CENPV/AURKB/NUP62/SEPTIN2/SEPTIN9/AURKA/SEPTIN7/ECT2/CKAP2/BRCA2/CETN2/ACTR3/RAB35/CDC42/PDCD6IP/SETD2/PIK3R4/SEPTIN11/CEP55/SNX9/GIPC1/RHOA/ZFYVE26/CHMP4B/CALM1/PKN2/ESPL1/SNX18/SEPTIN5/IST1/CHMP1A/SEPTIN4/SVIL/CENPA	54
GOBP_MEMBRANE_FUSION	54/2881	171/43216	1.10317e-22	1.66425e-21	8.39529e-22	NSF/MYOF/USO1/ANXA2/DNM2/SEC22B/NAPA/VAPA/ANXA7/RAB7A/DNM1/CALR/MX2/STX10/VAMP3/STX5/ANXA1/PPIA/VPS39/TAP1/STX16/STX7/BNIP1/DNM1L/VPS18/CHP1/VTI1A/VTI1B/RAB8A/RAB8B/RAB13/STX12/NAPG/GOSR1/YKT6/VAMP7/KIF5B/GOSR2/VPS11/SPG11/HUWE1/SYT1/STX8/RAB34/STXBP1/TAP2/GNAI3/BET1L/RAB3A/SNAP23/TAPBP/CAV2/TGFBRAP1/SNAP29	54
GOBP_REGULATION_OF_CHROMOSOME_SEPARATION	35/2881	71/43216	1.15483e-22	1.73804e-21	8.76751e-22	NUMA1/IK/RAD21/TPR/CDC27/ANAPC7/CUL3/PLK1/BUB3/AURKB/CENPF/CSNK2A2/PCID2/CSNK2A1/DYNC1LI1/CDC16/ATM/ZNF207/ZW10/CDC23/MAD1L1/ANAPC5/RB1/ANAPC1/CDK5RAP2/NDC80/CDC20/NSMCE2/TRIP13/CENPE/CCNB1/ESPL1/ZWINT/MAD2L2/TTK	35
GOBP_NUCLEOBASE_CONTAINING_SMALL_MOLECULE_METABOLIC_PROCESS	112/2881	612/43216	1.43904e-22	2.16062e-21	1.08992e-21	RANBP2/PARP1/VCP/FASN/RAD50/NUP188/NUP98/NUP93/PKM/HSD17B4/PFKP/MTHFD1/NUP133/NUP155/CAD/TPR/KDM1A/ACACA/NUP160/ATP5F1A/NUP107/CNP/OGT/TJP2/NUP153/NUP54/UGGT1/ACLY/RAE1/ATP5F1B/HK2/NUP62/NUP205/ACSL3/PFKL/ENO1/GTPBP1/APOBEC3B/NUP85/MTOR/RRM1/HK1/ERH/NUP58/APOBEC3C/LDHA/HSD17B12/ACSL4/RRM2/NMNAT1/PFKM/SEH1L/RAN/EIF6/TECR/FAR1/NUP50/GAPDH/SLC35B2/FOXK1/AAAS/KARS1/ZBTB7A/PAICS/HACD2/NCOR1/CTPS1/ALDO…	112
GOBP_MULTICELLULAR_ORGANISM_REPRODUCTION	136/2881	830/43216	1.79871e-22	2.69422e-21	1.3591e-21	TOP2A/IGF2R/KRT9/HSPA5/RAI14/DDX3X/WDR33/XRN2/ATRX/KIFC1/CEP131/DHX36/GOLGA3/MSH2/DNM2/RUVBL1/SMARCA2/RACGAP1/BCAP31/NSUN2/STRBP/KHDRBS1/YBX3/H2AX/PLK1/DDX6/LARP7/KDM5A/DNAJA1/SRPK1/RPS6/EIF2S2/CSNK2A2/YTHDF2/NUP62/NCAPH2/SEPTIN2/DSG1/PUM1/SNRPA1/CELF1/CALR/AURKA/RAD23B/SEPTIN7/RNF2/NCOR2/DAZAP1/HDAC2/H3-3A/MTOR/MED1/ZNF830/BSG/PRKAR1A/SBF1/ATM/AFF4/BAG6/ACTR1A/PHC2/SGPL1/TMF1/ZNF148/AP3B1/KPNA6/…	136
GOBP_ORGANIC_ACID_METABOLIC_PROCESS	160/2881	1060/43216	1.96516e-22	2.93656e-21	1.48134e-21	RANBP2/FASN/NUP188/NUP98/NUP93/PKM/HSD17B4/PFKP/MTHFD1/NUP133/NUP155/CAD/TPR/ACACA/NUP160/NUP107/MECP2/OGT/VARS1/EPRS1/ILVBL/NUP153/NUP54/ACLY/RAE1/LARS1/PSMC2/CMAS/HK2/CYB5R3/ERLIN2/DARS1/NUP62/NUP205/ABCD3/ACSL3/PHGDH/PFKL/ENO1/MARS1/FARSB/ERLIN1/TP53/NUP85/MTOR/FARSA/HK1/QARS1/VDAC1/BSG/NUP58/HACD3/MORC2/LDHA/RARS1/HSD17B12/FADS1/ANXA1/PSMD13/CAV1/SGPL1/HADHA/APOA1/PSMC5/ACSL4/PSMC1/PFKM/SCP2/…	160
GOBP_ENDOPLASMIC_RETICULUM_UNFOLDED_PROTEIN_RESPONSE	46/2881	127/43216	2.46715e-22	3.67797e-21	1.85535e-21	HSPA5/VCP/HSP90B1/LMNA/HYOU1/CANX/SRPRA/TLN1/PTPN1/PDIA6/UFL1/DCTN1/SRPRB/EIF2S1/CALR/VAPB/PREB/AMFR/GET3/DDRGK1/TMED2/ATP6V0D1/CDK5RAP3/SSR1/PTPN2/DNAJB11/BAX/ADD1/EIF2AK3/SELENOS/GFPT1/ZBTB17/ASNS/GOSR2/CXXC1/DDIT3/TBL2/WFS1/TMEM33/YIF1A/SEC31A/DNAJC3/PDIA5/SYVN1/GSK3A/MYDGF	46
GOBP_NUCLEOTIDE_EXCISION_REPAIR_PREINCISION_COMPLEX_ASSEMBLY	23/2881	29/43216	2.63041e-22	3.91211e-21	1.97346e-21	PARP1/DDB1/CUL4B/ERCC3/RPA1/ERCC2/RPS27A/RAD23B/CUL4A/GTF2H3/XPC/MNAT1/UBA52/GTF2H1/GTF2H4/CDK7/CETN2/CCNH/CHD1L/RPA3/RPA2/DDB2/GTF2H2	23
GOBP_CELL_CYCLE_DNA_REPLICATION	33/2881	64/43216	2.97643e-22	4.41632e-21	2.22781e-21	RFC1/ATRX/MCM3/MCM5/RFC2/MCM7/UPF1/MCM6/POLE/RPA1/RFC5/MCM4/WIZ/RFC3/RFC4/TERF2/MCM2/FEN1/ZMPSTE24/ZNF830/BRCA2/TERF1/PCNA/ORC3/POLD1/RPA3/POLE3/LIG1/RTF2/INO80/RPA2/POLD2/CDC45	33
GOBP_MATURATION_OF_5_8S_RRNA_FROM_TRICISTRONIC_RRNA_TRANSCRIPT_SSU_RRNA_5_8S_RRNA_LSU_RRNA	21/2881	24/43216	3.11466e-22	4.61057e-21	2.3258e-21	UTP20/EXOSC10/URB1/KRI1/FTSJ3/PES1/EXOSC2/RRS1/EXOSC3/EXOSC9/NOP14/BOP1/RCL1/EXOSC7/EXOSC8/NOL9/NOP9/ABT1/WDR12/RPP40/ERI1	21
GOBP_PROTEIN_LOCALIZATION_TO_PLASMA_MEMBRANE	69/2881	274/43216	3.14762e-22	4.64845e-21	2.3449e-21	SPTBN1/FLNA/MACF1/CLTC/NSF/JUP/KRT18/EHD1/RAB7A/AP2M1/ACSL3/EZR/LRP1/SEC23A/BSG/DAB2/ITGB1/CLASP2/VAMP3/PPIL2/EHD2/PIP5K1A/RAP1A/PICALM/TMED2/STX7/ARL6IP5/LAMA5/RDX/EHD4/GORASP2/VTI1B/RAB10/RAB8A/RAB8B/SQSTM1/ATP1B3/RAB13/RAB3B/SEC16A/RER1/RHOG/KIF5B/S100A10/SCRIB/MYO5A/BAG4/SPTBN4/VPS35/STX8/RAB34/STXBP1/CD81/PPFIA1/RAB3A/INPP5K/MYADM/GOLPH3/RAB15/TGFB1/RAB31/FLOT1/NUMB/EPHA2/ARF6/PTPN9/GOLGA4/A…	69
GOBP_LIPID_METABOLIC_PROCESS	195/2881	1421/43216	4.09275e-22	6.03012e-21	3.04188e-21	FASN/HDLBP/ESYT1/MACROH2A1/LIMA1/ATP1A1/HSD17B4/HELZ2/SIN3A/PRPF19/KPNB1/FDFT1/ACACA/ATP5F1A/PPP2R1A/MECP2/AGPS/NSDHL/ILVBL/LSS/ACLY/ATP5F1B/VAPA/SPTLC1/CYB5R3/ESYT2/RAB7A/ERLIN2/CSNK2A2/OSBPL8/CSNK2A1/TBL1XR1/RAB14/ABCD3/ACSL3/CAT/LRP1/SACM1L/VAPB/ERLIN1/NCOR2/SPTLC2/CYP51A1/ZMPSTE24/MTOR/MED1/PIK3C2A/RAB5A/SBF1/ATM/HACD3/CSNK2B/RDH11/MORC2/HSD17B12/FADS1/SMARCD3/ANXA1/KDSR/CAV1/PIP5K1A/SGPL1/PI…	195
GOBP_POSITIVE_REGULATION_OF_HYDROLASE_ACTIVITY	129/2881	774/43216	4.89894e-22	7.2011e-21	3.63258e-21	RANBP2/DHX9/HNRNPU/DDX3X/IQGAP1/VCP/UHRF1/HSP90AB1/RANGAP1/RPS3/RGPD5/DNAJC9/MSH2/DNM2/HSPA1A/IFI16/MSH6/DOCK7/RACGAP1/BCAP31/PPP1R12A/UACA/IQGAP3/RCC2/HSPD1/NAPA/LARS1/FN1/DNAJA1/WRN/ASPH/MSH3/CORO1C/PML/SEC23A/MTOR/ECT2/DNAJA2/PREB/ITGB1/CHTOP/HACD3/CASP8AP2/CAV1/PIP5K1A/RAP1A/ZC3H15/PICALM/HIP1/S100A8/DDRGK1/ICAM1/NCAPH/APOA1/DYNLL1/EZH2/ARL6IP5/PHB/ARF4/DNM1L/CTSD/GTF2H4/SLC27A4/DNAJB6/HIP1R/…	129
GOBP_RESPONSE_TO_UV	49/2881	146/43216	5.1161e-22	7.50282e-21	3.78479e-21	PARP1/DDB1/RUVBL2/NOC2L/CCAR2/DHX36/CUL4B/MSH2/MSH6/NPM1/KDM1A/FMR1/ATR/ERCC3/AURKB/ERCC2/EIF2S1/FEN1/RAD18/WRN/CAT/PML/TP53/XPC/RPL26/NSMCE3/CIRBP/SDF4/BRCA2/MEN1/PCNA/YY1/BAX/RO60/TRIM32/POLD1/ACTR5/MYC/PRKAA1/ZBTB1/INO80/METTL3/PCLAF/RHBDD1/ERCC4/DDB2/GTF2H2/USP1/PBK	49
GOBP_PROTEIN_POLYMERIZATION	71/2881	291/43216	5.65587e-22	8.27516e-21	4.17439e-21	NUMA1/SPTAN1/SPTBN1/TPX2/CKAP5/HSP90AA1/RPS3/GOLGA2/DBN1/TUBB4A/MYO1C/DNM2/HSPA1A/MECP2/SPTBN2/TUBG1/DCTN1/CYFIP1/CAPZA1/AKAP9/DRG1/DNM1/NCKAP1/TUBGCP2/CLASP1/VDAC2/MTOR/TRIOBP/TMOD3/MX2/CLASP2/FGA/ZNF207/CSNK1D/ICAM1/TUBGCP3/DNM1L/DIAPH3/ADD3/RDX/CAPZB/ACTR3/HIP1R/FLII/EPS8/CDK5RAP2/MAPRE1/ADD1/MAP1B/FGB/TUBGCP4/SNX9/TUBGCP6/ARPC4/CAPZA2/BAG4/MAP7D3/SPTBN4/PFN1/CHMP4B/MYADM/FGG/TRIM27/HDGFL3/DIA…	71
GOBP_RESPONSE_TO_GROWTH_FACTOR	124/2881	730/43216	6.01943e-22	8.78669e-21	4.43243e-21	NUMA1/PARP1/HNRNPM/CDC5L/HSPA5/DDX5/POLR2A/IQGAP1/HNRNPA1/BPTF/POLR2B/HNRNPH1/HSP90AB1/EIF4A3/PTBP1/SNW1/EEF1A1/GLG1/EEF2/MYO1C/DNM2/HSPA1A/NCBP1/CAD/TPR/EHD1/MCM7/PTPN1/RPL8/CYFIP1/HNRNPF/RBPJ/RAB14/POLR2C/DYNC1LI2/RPS27A/MARS1/CAT/PML/CTDSPL2/TP53/HDAC2/KAT2A/MED1/POLR2E/DAB2/EMD/UBA52/FKBP8/ANXA1/NCBP2/POLR2H/CAV1/RAP1A/CD44/CREB1/MEN1/CTNNB1/PELO/RDX/STRAP/EHD4/RAB35/FERMT2/ZNF451/ZNF703/MAP1…	124
GOBP_ANAPHASE_PROMOTING_COMPLEX_DEPENDENT_CATABOLIC_PROCESS	37/2881	83/43216	6.0763e-22	8.84923e-21	4.46398e-21	CDC27/ANAPC7/CUL3/PLK1/BUB3/AURKB/PSMC2/CDK1/RPS27A/AURKA/CDC16/UBA52/PSMD13/PSMC5/CDC23/ANAPC2/PSMC1/ANAPC5/PSMD3/ANAPC1/PSME3/CDK2/PSMD11/CDC20/PSMC6/PSMA8/PSMD4/PSMC3/PSMD8/PSMD14/PSMD12/PSMD6/CCNB1/PSMC4/PSMB1/PSME2/PSMD5	37
GOBP_POSITIVE_REGULATION_OF_ION_TRANSPORT	116/2881	659/43216	6.7972e-22	9.8763e-21	4.98209e-21	MYH10/FLNA/DHX9/HSP90AB1/MYLK/USP36/IPO5/KIF20B/TRIM28/ACTN4/CEP131/ANXA2/MYO1C/DNM2/MYO18A/PCM1/JUP/BCAP31/TPR/CPSF6/KHDRBS1/DMAP1/RBM22/TMED10/ITGB2/AKAP9/CSNK2A2/OSBPL8/YWHAQ/ACSL3/EZR/LRP1/EXOC1/PCNT/CTDSPL2/TP53/YWHAE/YWHAZ/ECT2/ITGB1/EMD/PPIA/NCBP2/FGA/CAV1/RAP1A/YWHAB/TMF1/S100A8/APOA1/ACSL4/DYNLL1/BAP1/UBR5/SCP2/DNM1L/CHP1/ICE1/RAN/YWHAH/SAR1A/UBL5/YWHAG/CDC42/XPO4/BAX/RAB8B/PRKACA/AHCYL1…	116
GOBP_REGULATION_OF_DNA_RECOMBINATION	41/2881	103/43216	7.10209e-22	1.02956e-20	5.19359e-21	RIF1/PARP1/H1-4/H1-2/SMCHD1/H1-3/TP53BP1/RAD50/THOC1/TFRC/H1-5/ARID2/NSD2/MSH2/MSH6/H1-10/MRE11/FUS/KDM1A/ALYREF/SUPT6H/EXOSC6/TERF2/BLM/ERCC2/CGAS/H1-0/EXOSC3/MSH3/RECQL5/KPNA2/UBQLN4/TERF2IP/MLH1/KPNA1/SETD2/WDR48/RPA2/FANCB/TGFB1/MAD2L2	41
GOBP_ESTABLISHMENT_OF_PROTEIN_LOCALIZATION_TO_CHROMOSOME	22/2881	27/43216	7.21482e-22	1.0435e-20	5.26392e-21	NIPBL/MACROH2A2/RUVBL2/MACROH2A1/H1-5/CCT8/CCT7/DKC1/CCT3/CCT2/CCT5/CCT6A/CCT4/TCP1/ATR/LRWD1/ATM/BRCA2/TERF1/SGF29/POT1/NABP2	22
GOBP_RESPONSE_TO_PEPTIDE	100/2881	521/43216	7.53134e-22	1.08679e-20	5.48229e-21	PRKDC/PARP1/CDC5L/VIM/PHIP/IQGAP1/SMARCC1/ARID1B/RANGAP1/ARHGEF2/USO1/PKM/MYO1C/RNF40/CAD/NCOA5/ZNF106/SRSF6/PTPN1/SRSF4/OGT/KAT7/EPRS1/CYFIP1/PRKAR2A/OSBPL8/RBBP4/SRSF5/MARS1/CAT/LRP1/TP53/RPL23/MTOR/SOGA1/PIK3C2A/BSG/ATP6V0A1/PRKAR1A/GNAI2/RAP1B/VPS13C/ANXA1/CAV1/CREB1/ATP6V0A2/ICAM1/EIF2B4/PHB/ATP6V0D1/SLC27A4/EIF6/YWHAG/PTPN2/RAB10/SLC2A1/RAB8A/RAB8B/PRKACA/AHCYL1/MAP1B/STAT1/ATP6AP1/TRIM41/R…	100
GOBP_CELL_MORPHOGENESIS_INVOLVED_IN_DIFFERENTIATION	123/2881	723/43216	7.73499e-22	1.11363e-20	5.61768e-21	PRKDC/MYH9/SPTAN1/SPTBN1/FLNA/MACF1/TOP2B/TRIO/HSP90AB1/HSP90AA1/TUBB2B/ACTN1/CUX1/P4HB/TUBB3/ACTN4/DBN1/EIF4G2/DHX36/DNM2/SIN3A/DOCK7/KIF14/RCC2/SPTBN2/CNP/CUL3/RPL24/CAPRIN1/RAB1A/FN1/CYFIP1/RTN4/YTHDF2/EZR/CALR/ACTBL2/LRP1/CORO1C/TRIOBP/NEFH/NEXN/BSG/ADARB1/VAMP3/FGA/PICALM/CREB1/LAMB1/APOA1/CFL1/LAMA5/ANAPC2/DNM1L/RAB21/RB1/YWHAH/PLXNB2/PQBP1/RREB1/FERMT2/CDC42/LAMC1/RAB10/RAC3/RAB8A/MYCBP2/P…	123
GOBP_REGULATION_OF_MITOTIC_NUCLEAR_DIVISION	42/2881	109/43216	1.00325e-21	1.44111e-20	7.26968e-21	MKI67/PHIP/IK/KIF20B/RAD21/RCC1/NUSAP1/TPR/CDC27/ANAPC7/CUL3/PLK1/BUB3/AURKB/CENPF/PCID2/NUP62/AURKA/CDK13/DYNC1LI1/CDC16/ATM/ZNF207/DAPK3/ZW10/CDC23/MAD1L1/ANAPC5/RB1/CDC42/CDK5RAP2/NDC80/CDC20/NSMCE2/TRIP13/CCNB1/OBSL1/ESPL1/CAV2/ZWINT/MAD2L2/TTK	42
GOBP_PROTEIN_LOCALIZATION_TO_CHROMOSOME_TELOMERIC_REGION	23/2881	30/43216	1.05588e-21	1.51326e-20	7.63362e-21	XRCC5/ATRX/MACROH2A1/CCT8/CCT7/DKC1/GNL3/CCT3/CCT2/CCT5/CCT6A/CCT4/TCP1/ATR/TERF2/PINX1/ATM/TERF2IP/BRCA2/TERF1/GNL3L/POT1/NABP2	23
GOBP_RHYTHMIC_PROCESS	71/2881	294/43216	1.06522e-21	1.5232e-20	7.68375e-21	PRKDC/TOP2A/DHX9/TOP1/MYBBP1A/HNRNPU/HSPA5/DDX5/HNRNPR/SFPQ/KMT2A/DDB1/THRAP3/NONO/HNRNPD/CCAR2/SIN3A/MTA1/OGT/KDM2A/USP7/RAI1/CBX3/KDM5A/PPP1CB/CDK1/CSNK2A1/NCOR2/CUL4A/PML/RBM4/TP53/HDAC2/PPP1CC/RBM4B/MTOR/HDAC1/CSNK1E/ZNF830/PSPC1/MAGED1/SGPL1/CREB1/CSNK1D/EZH2/DNM1L/PCNA/MYCBP2/SUV39H2/SUV39H1/HDAC3/SETX/NCOR1/GFPT1/USP9X/NAMPT/JUN/JUND/PRKAA1/HUWE1/ZFHX3/SP1/METTL3/IMPDH2/KDM5B/CDK4/TYMS/FBX…	71
GOBP_REGULATION_OF_TRANSCRIPTION_BY_RNA_POLYMERASE_I	24/2881	33/43216	1.16011e-21	1.65513e-20	8.34929e-21	FLNA/SMARCA4/NCL/UBTF/HEATR1/MACROH2A2/MACROH2A1/LYAR/DHX33/SMARCB1/MARS1/ZMPSTE24/MTOR/UTP15/NOL11/WDR75/PWP1/WDR43/EIF2AK3/BNC1/NOP53/POLR2L/PHF8/SIRT7	24
GOBP_REGULATION_OF_PROTEIN_KINASE_ACTIVITY	130/2881	791/43216	1.19166e-21	1.69629e-20	8.55693e-21	GCN1/ADAR/TPX2/XRCC6/XRCC5/DDX3X/IQGAP1/HSP90AB1/HSP90AA1/GTPBP4/MACROH2A1/IPO5/RPS3/CIT/INCENP/KIF14/NPM1/NCAPG2/PTPN1/IQGAP3/PPP2R1A/PLK1/CDK12/EIF2AK2/PRKAR2A/DNAJA1/BLM/OSBPL8/NUP62/HMGA2/CDK1/RPS27A/ZGPAT/CORO1C/NF2/MTOR/ECT2/IPO7/MVP/QARS1/ADARB1/PRKAR1A/HACD3/CSNK2B/MNAT1/ERP29/UBA52/GTF2H1/PPIA/CSPG4/RTRAF/CAV1/RAP1A/YWHAB/MEN1/CCNK/UBE2N/EZH2/TF/PHB/MLLT1/CDK5RAP3/RB1/CHP1/CDK7/WARS1/YWH…	130
GOBP_HISTONE_EXCHANGE	31/2881	58/43216	1.31866e-21	1.87285e-20	9.44755e-21	SMARCA5/H4C9/RSF1/SRCAP/RUVBL1/MIS18BP1/NPM1/SPTY2D1/DMAP1/CENPC/CENPU/RBBP4/RBBP7/CENPQ/CENPH/CENPP/VPS72/KNL1/HJURP/CENPN/CENPO/CENPK/CENPI/OIP5/MIS18A/ZNHIT1/CENPL/CENPS/CENPM/CENPT/CENPA	31
GOBP_REGULATION_OF_DNA_TEMPLATED_TRANSCRIPTION_INITIATION	27/2881	43/43216	1.45204e-21	2.05766e-20	1.03798e-20	BCLAF1/DHX36/MED12/CAND1/PSMC2/MED17/TP53/MED1/MED16/MED14/CREB1/MED13/CTNNB1/PSMC5/MED24/MED4/ZNF451/SETX/PSMC6/JUN/HMGB1/PSMC3/PSMC4/MED30/SUB1/FOSL1/ATF7IP	27
GOBP_NEGATIVE_REGULATION_OF_RNA_SPLICING	21/2881	25/43216	1.82367e-21	2.57849e-20	1.30072e-20	HNRNPK/HNRNPA2B1/RBM10/RBMX/PTBP1/SRSF6/U2AF2/SFSWAP/SRSF4/SRSF7/SRSF9/SRSF10/RPS13/PTBP3/RNPS1/SRSF12/SAP18/RBM42/RPS26/PTBP2/PCBP4	21
GOBP_CHROMATIN_SILENCING	35/2881	76/43216	2.04541e-21	2.88553e-20	1.4556e-20	RIF1/ATAD2/H1-4/H1-2/SMCHD1/H1-3/MACROH2A2/MACROH2A1/H1-5/SIN3A/H1-10/MECP2/H2AX/H2AC6/ATAD2B/H1-0/MORF4L1/HDAC2/H2AZ2/HMGA1/EED/MORF4L2/H2AC21/EZH2/MSL3/EZH1/HMGB1/BMI1/CTBP1/HAT1/DOT1L/KMT2D/CDC45/PCGF2/ASF1A	35
GOBP_GAMETE_GENERATION	118/2881	686/43216	2.10854e-21	2.96797e-20	1.49719e-20	TOP2A/IGF2R/KRT9/RAI14/DDX3X/WDR33/XRN2/ATRX/KIFC1/CEP131/DHX36/GOLGA3/MSH2/DNM2/RUVBL1/SMARCA2/RACGAP1/BCAP31/NSUN2/STRBP/KHDRBS1/YBX3/H2AX/PLK1/DDX6/LARP7/KDM5A/DNAJA1/SRPK1/RPS6/EIF2S2/CSNK2A2/YTHDF2/NUP62/NCAPH2/SEPTIN2/PUM1/SNRPA1/CELF1/CALR/AURKA/RAD23B/SEPTIN7/RNF2/DAZAP1/H3-3A/MTOR/ZNF830/PRKAR1A/SBF1/ATM/AFF4/BAG6/ACTR1A/PHC2/SGPL1/TMF1/ZNF148/AP3B1/BRCA2/DYNLL1/ALKBH5/MLH1/SPATA5/CETN2/…	118
GOBP_MUSCLE_STRUCTURE_DEVELOPMENT	109/2881	606/43216	2.14206e-21	3.00843e-20	1.5176e-20	MYH9/DDX17/HNRNPU/DDX5/FLNB/DNMT1/FLNC/FXR1/ATP2A2/MYLK/CHD2/MYOF/PTBP1/UTRN/EEF2/KRT8/PAXBP1/EHD1/KDM1A/DDX39B/YBX3/MYEF2/MECP2/SUPT6H/ANKRD17/BASP1/MYL6/CENPF/SMTN/RBPJ/PARP2/CALR/GTF3C5/FRG1/RBM4/H3-3A/ZMPSTE24/KAT2A/ZNF609/MTOR/TMOD3/MED1/ADARB1/PRKAR1A/MORF4L2/EMD/SMARCD3/EHD2/CAV1/ARID5B/CREB1/CTNNA1/CTNNB1/EZH2/LAMA5/RB1/QKI/YY1/FLII/CHD7/CDC42/CDK9/TRIP4/TRIM32/FOXK1/FOXC2/UNC45A/PDLIM7/P…	109
GOBP_OSSIFICATION	84/2881	397/43216	2.27622e-21	3.18974e-20	1.60906e-20	SNRNP200/DHX9/DDX21/RRBP1/ADAR/CLTC/MYBBP1A/HNRNPU/DDX5/NIPBL/SYNCRIP/RSL1D1/SND1/FASN/RBMX/HNRNPC/GTPBP4/HSD17B4/DHX36/DNAJC13/ALYREF/FBL/UFL1/ATP5F1B/PSMC2/CCDC47/ERCC2/RBPJ/CAT/H3-3A/ZMPSTE24/CBFB/MEN1/BCOR/PHB/RRAS2/MRC2/RPS15/RDH14/COL5A2/FERMT2/TPM4/RIOX1/TFAP2A/PRKACA/ATP6AP1/NF1/RUNX3/JUNB/EIF2AK3/FOXC2/TNC/AHSG/COL1A1/BCAP29/CEBPB/LTF/CLIC1/PDLIM7/SORT1/RHOA/JUND/SKI/SP3/BMP2K/RUNX1/SIRT…	84
GOBP_PROTEIN_LOCALIZATION_TO_CELL_PERIPHERY	75/2881	328/43216	2.55615e-21	3.57407e-20	1.80293e-20	NUMA1/SPTBN1/FLNA/MACF1/CLTC/NSF/JUP/KRT18/EHD1/EPB41L2/PLK1/RAB7A/AP2M1/ACSL3/EZR/LRP1/SEC23A/BSG/DAB2/ITGB1/CLASP2/VAMP3/PPIL2/EHD2/CAV1/PIP5K1A/RAP1A/PICALM/TMED2/STX7/ARL6IP5/LAMA5/RDX/EHD4/GORASP2/VTI1B/RAB10/RAB8A/RAB8B/SQSTM1/ATP1B3/RAB13/RAB3B/SEC16A/RER1/RHOG/EPB41/KIF5B/S100A10/SCRIB/MYO5A/BAG4/SPTBN4/VPS35/STX8/RAB34/STXBP1/CD81/PPFIA1/RAB3A/INPP5K/MYADM/GOLPH3/RAB15/TGFB1/RAB31/FLOT1/…	75
GOBP_POSITIVE_REGULATION_OF_TRANSFERASE_ACTIVITY	117/2881	679/43216	2.69985e-21	3.76665e-20	1.90008e-20	RANBP2/GCN1/TPX2/XRCC6/XRCC5/DDX3X/IQGAP1/HNRNPA2B1/RAD50/HSP90AB1/HSP90AA1/RPS3/DKC1/HNRNPD/GOLGA2/INCENP/NVL/CCT2/RFC2/KIF14/MRE11/NCAPG2/CCT4/RPS2/TCP1/PTPN1/IQGAP3/NBN/RFC5/PABPN1/PLK1/RFC3/AURKB/EIF2AK2/RFC4/RAB1A/PRKAR2A/OSBPL8/HMGA2/CDK1/RPS27A/MTOR/ECT2/PRKAR1A/SKP1/HACD3/MNAT1/ERP29/UBA52/PPIA/CSPG4/RAP1A/CCNK/UBE2N/EZH2/TF/PHB/PCNA/PRDX2/FERMT2/CDC42/CHTF18/PHB2/MAP4K4/DAXX/PRKACA/PIK3R…	117
GOBP_OSTEOBLAST_DIFFERENTIATION	60/2881	221/43216	2.74322e-21	3.81871e-20	1.92634e-20	SNRNP200/DHX9/DDX21/RRBP1/ADAR/CLTC/MYBBP1A/HNRNPU/DDX5/SYNCRIP/RSL1D1/SND1/FASN/RBMX/HNRNPC/GTPBP4/HSD17B4/DNAJC13/ALYREF/FBL/UFL1/ATP5F1B/PSMC2/CCDC47/CAT/H3-3A/CBFB/MEN1/PHB/RRAS2/MRC2/RPS15/RDH14/FERMT2/TPM4/RIOX1/PRKACA/ATP6AP1/NF1/JUNB/TNC/COL1A1/BCAP29/CEBPB/LTF/CLIC1/PDLIM7/JUND/SKI/SIRT7/RUNX2/CCN1/SATB2/GNAS/EPHA2/ATRAID/ASF1A/LOX/HGF/HDAC4	60
GOBP_REGULATION_OF_SUPRAMOLECULAR_FIBER_ORGANIZATION	80/2881	367/43216	2.91147e-21	4.04399e-20	2.03998e-20	NUMA1/SPTAN1/SPTBN1/FLNA/TPX2/HSPA8/ACTG1/CKAP5/RPS3/LIMA1/ARHGEF2/DBN1/TUBB4A/MYO1C/HSPA1A/PHLDB2/MECP2/SPTBN2/DCTN1/CYFIP1/TJP1/CAPZA1/AKAP9/DRG1/NCKAP1/NF2/CLASP1/MTOR/TRIOBP/TMOD3/CLASP2/DAPK3/ICAM1/APOA1/RB1/ADD3/RDX/CAPZB/ACTR3/HIP1R/FHOD1/FLII/FERMT2/CDC42/EPS8/CDK5RAP2/MAPRE1/ADD1/MAP1B/COLGALT1/SNX9/SH3BP1/S100A10/RHOA/ARPC4/SYNPO/CAPZA2/ATXN7/SMAD4/BAG4/SPTBN4/LDLR/PPFIA1/PFN1/DSTN/INPP…	80
GOBP_TERMINATION_OF_RNA_POLYMERASE_I_TRANSCRIPTION	22/2881	28/43216	3.15386e-21	4.37105e-20	2.20497e-20	POLR1A/UBTF/ERCC3/TTF1/ERCC2/POLR1B/POLR1E/ZMPSTE24/GTF2H3/POLR2E/CAVIN1/MNAT1/GTF2H1/POLR2H/GTF2H4/CDK7/POLR1C/CCNH/POLR2L/TAF1B/TAF1C/GTF2H2	22
GOBP_CELL_PROJECTION_ASSEMBLY	106/2881	583/43216	3.29743e-21	4.56e-20	2.30028e-20	DYNC1H1/FLNA/CKAP5/TUBB/TUBA1A/HSP90AA1/TUBB4B/FXR1/MYLK/FXR2/CEP131/TUBB4A/DNM2/ZMYND8/ANLN/MAP4/PCM1/TRIP11/EHD1/FMR1/RCC2/PPP2R1A/PLK1/TUBG1/DCTN1/CYFIP1/AKAP9/DYNC1I2/CDK1/SEPTIN2/TNPO1/SEPTIN9/EZR/SEPTIN7/NCKAP1/CORO1C/PCNT/WDR11/NUP85/CLASP1/MTOR/YWHAE/NEFH/CSNK1E/CFAP20/RAB5A/ITGB1/ACTR1A/ATXN10/CSPG4/EHD2/CAV1/PIP5K1A/CSNK1D/ICAM1/DCTN2/DYNLL1/LAMA5/ATP6V0D1/RDX/CETN2/CAPZB/ACTR3/EHD4/FAM…	106
GOBP_RESPONSE_TO_OXYGEN_LEVELS	82/2881	384/43216	3.68949e-21	5.08627e-20	2.56576e-20	HSP90B1/P4HB/LMNA/HP1BP3/ACTN4/HYOU1/PKM/MECP2/PSMC2/HK2/ERCC2/RBPJ/RPS27A/HMOX2/ENO1/CAT/XRCC1/PML/TP53/HDAC2/MTOR/ATM/GNB1/UBA52/LDHA/PSMD13/CAV1/UBQLN1/CREB1/ATP6V0A2/ICAM1/SCFD1/PSMC5/BNIP1/PSMC1/ALKBH5/ATP6V0D1/DNM1L/PSMD3/PLOD1/PHB2/SLC2A1/SUV39H2/ATP6AP1/PSME3/SUV39H1/NF1/POLB/PSMD11/COL1A1/TM9SF4/PSMC6/DNMT3A/CCNA2/MYC/PSMA8/LOXL2/PSMD4/PRKAA1/PSMC3/NOP53/PSMD8/PSMD14/PSMD12/TBL2/THBS1/SM…	82
GOBP_RNA_CAPPING	24/2881	34/43216	3.69412e-21	5.08627e-20	2.56576e-20	POLR2A/POLR2B/NCBP1/ERCC3/ERCC2/RNMT/POLR2C/GTF2H3/POLR2E/MNAT1/NCBP3/GTF2H1/NCBP2/POLR2H/GTF2H4/CDK7/CCNH/SUPT5H/POLR2G/POLR2D/POLR2L/CMTR1/GTF2H2/POLR2J	24
GOBP_ANATOMICAL_STRUCTURE_FORMATION_INVOLVED_IN_MORPHOGENESIS	165/2881	1142/43216	4.11287e-21	5.65049e-20	2.85038e-20	PRKDC/MYH9/FLNA/KRT1/NCL/TCOF1/LUZP1/ACTG1/GTF2I/CNOT1/RBM15/ACTN1/NOLC1/MACROH2A1/MYOF/KIF20B/PKM/ANXA2/MTHFD1/MED12/CALD1/KRT8/PHLDB2/JUP/EHD1/ACTL6A/MIA3/CDC73/MECP2/SUPT6H/CTR9/CUL3/C12orf43/EXOC4/PAF1/ATP5F1B/FN1/RTN4/ITGB2/HK2/TJP1/ERCC2/BYSL/MTDH/CNTNAP1/RBPJ/HMGA2/COL12A1/RRP7A/PML/TP53/HDAC2/KAT2A/NF2/CLASP1/TMOD3/RPS7/HDAC1/MED1/PIK3C2A/SRPK2/BSG/ITGB1/PRKAR1A/CLASP2/ATM/SMARCD3/ANXA1/C…	165
GOBP_METAPHASE_ANAPHASE_TRANSITION_OF_CELL_CYCLE	32/2881	64/43216	4.36129e-21	5.97876e-20	3.01598e-20	IK/RAD21/TPR/CDC27/ANAPC7/CUL3/PLK1/BUB3/AURKB/CENPF/PCID2/DYNC1LI1/CDC16/ATM/ZNF207/ZW10/CDC23/MAD1L1/ANAPC5/RB1/ANAPC1/CDK5RAP2/NDC80/CDC20/NSMCE2/TRIP13/CENPE/CCNB1/ESPL1/ZWINT/MAD2L2/TTK	32
GOBP_HEMATOPOIETIC_PROGENITOR_CELL_DIFFERENTIATION	50/2881	160/43216	6.87514e-21	9.40448e-20	4.74408e-20	PRKDC/TOP2A/ADAR/PRRC2C/XRCC5/KMT2A/DHX36/EEF2/SIN3A/UFL1/EIF2AK2/PSMC2/DPF2/ERCC2/NUDT21/YTHDF2/TP53/CBFB/HSPA9/PSMD13/AP3B1/PSMC5/PSMC1/PSMD3/SETD1A/ESCO2/PSME3/SERPINB12/PSMD11/PSMC6/PSMA8/GATA2/TCF12/PSMD4/PSMC3/PSMD8/PSMD14/PSMD12/ZBTB1/PSMD6/METTL3/RUNX1/PSMC4/ITCH/HOXB4/TGFB1/PSMB1/SBDS/PSME2/PSMD5	50
GOBP_MODULATION_OF_PROCESS_OF_OTHER_ORGANISM_INVOLVED_IN_SYMBIOTIC_INTERACTION	39/2881	98/43216	7.10688e-21	9.70044e-20	4.89337e-20	SMARCA4/IGF2R/RRP1B/HSPA8/CHD1/SNW1/ANXA2/KPNB1/FMR1/PABPN1/PPIB/SMARCB1/EIF2AK2/VAPA/HMGA2/CPSF4/KPNA2/VAPB/HDAC1/KPNA4/KPNA3/CCNK/CFL1/PHB/KPNA1/PHB2/LTF/JUN/PC/PSMC3/SP1/SCRIB/STOM/SUGT1/INPP5K/TYMS/RAB9A/YTHDC2/CAV2	39
GOBP_MITOTIC_SPINDLE_ASSEMBLY	32/2881	65/43216	8.04163e-21	1.0929e-19	5.51311e-20	FLNA/SMC3/SMC1A/HNRNPU/TPX2/KIFC1/KIF4A/TASOR/GOLGA2/KIF23/HSPA1A/RCC1/KPNB1/RACGAP1/TPR/KIF2A/STAG2/STAG1/PLK1/PRC1/AURKB/DRG1/CLASP1/CLASP2/ZNF207/AAAS/CDC20/RHOA/LSM14A/KIF11/CHMP4B/CHMP1A	32
GOBP_VESICLE_DOCKING	32/2881	65/43216	8.04163e-21	1.0929e-19	5.51311e-20	NSF/USO1/EXOC4/VPS45/STX10/VAMP3/STX5/STX16/CTBP2/STX7/SCFD1/VPS18/VTI1B/EXOC6/RAB10/RAB8A/RAB8B/RAB13/RAB3B/STX12/EXOC6B/YKT6/VPS33A/VPS11/SYT1/STX8/STXBP1/STXBP3/RAB3A/RAB15/SCFD2/CAV2	32
GOBP_REGULATION_OF_HISTONE_METHYLATION	31/2881	61/43216	9.59021e-21	1.30056e-19	6.56064e-20	RIF1/KMT2A/DNMT1/ATRX/RNF20/MACROH2A1/H1-5/SNW1/PAXBP1/KDM1A/MECP2/SUPT6H/OGT/CTR9/NSD1/SMARCB1/PAF1/WDR5/BRD4/NELFE/NSD3/CTCF/CHTOP/CTNNB1/BCOR/MTF2/WDR61/CTCFL/SMAD4/DNMT3B/PYGO2	31
GOBP_ACTIN_FILAMENT_ORGANIZATION	87/2881	430/43216	9.84957e-21	1.33286e-19	6.72361e-20	SPTAN1/SPTBN1/FLNA/MPRIP/ACTG1/HSP90B1/ACTN1/LIMA1/ARHGEF2/DBN1/MYO1C/CALD1/PHLDB2/SPTBN2/CUL3/CYFIP1/MICAL2/TJP1/CAPZA1/MYO1B/EZR/NCKAP1/CORO1C/NF2/CLASP1/MTOR/TRIOBP/TMOD3/CLASP2/HIP1/ICAM1/CTNNA1/APOA1/CFL1/TF/DIAPH3/ADD3/RDX/CAPZB/ACTR3/HIP1R/FHOD1/MARCKSL1/MARCKS/FLII/TPM3/FERMT2/CDC42/EPS8/TPM4/RAC3/ADD1/ARHGAP17/SNX9/ALDOA/SH3BP1/RHOG/S100A10/PAWR/RHOA/ARPC4/SYNPO/CAPZA2/MYO5A/BAG4/SPTBN4/…	87
GOBP_ANTIGEN_PROCESSING_AND_PRESENTATION_OF_PEPTIDE_ANTIGEN_VIA_MHC_CLASS_I	39/2881	99/43216	1.09749e-20	1.48196e-19	7.47575e-20	PDIA3/CANX/BCAP31/SEC22B/PSMC2/CALR/SEC23A/HLA-C/VAMP3/HLA-B/SEC24C/PSMD13/TAP1/LNPEP/HLA-A/PSMC5/PSMC1/PSMD3/PSME3/PSMD11/PSMC6/SEC13/PSMA8/PSMD4/PSMC3/PSMD8/PSMD14/PSMD12/SEC24B/PSMD6/TAP2/PSMC4/SEC31A/SNAP23/TAPBP/PSMB1/SEC24D/PSME2/PSMD5	39
GOBP_TRANSCRIPTION_INITIATION_FROM_RNA_POLYMERASE_I_PROMOTER	24/2881	35/43216	1.10083e-20	1.4833e-19	7.48247e-20	SMARCA4/POLR1A/UBTF/BAZ2A/ERCC3/SMARCB1/ERCC2/POLR1B/POLR1E/GTF2H3/POLR2E/CAVIN1/MNAT1/GTF2H1/POLR2H/GTF2H4/CDK7/POLR1C/CCNH/POLR2L/TAF1B/TAF1C/GTF2H2/MAPK3	24
GOBP_PYRUVATE_METABOLIC_PROCESS	48/2881	150/43216	1.33481e-20	1.79474e-19	9.05353e-20	RANBP2/NUP188/NUP98/NUP93/PKM/PFKP/NUP133/NUP155/TPR/NUP160/NUP107/OGT/NUP153/NUP54/RAE1/HK2/NUP62/NUP205/PFKL/ENO1/NUP85/HK1/VDAC1/BSG/NUP58/LDHA/PFKM/SEH1L/EIF6/NUP50/GAPDH/FOXK1/AAAS/LDHB/ZBTB7A/NCOR1/ALDOA/SEC13/PC/PRKAA1/NUP43/ALDOC/NDC1/PRKAG1/SLC16A1/NUP210/HDAC4/SLC16A3	48
GOBP_REGULATION_OF_TRANSLATIONAL_INITIATION	35/2881	80/43216	1.66661e-20	2.23609e-19	1.12799e-19	DDX3X/EIF4G1/DDX1/EIF4G2/EIF4A2/NCBP1/TPR/EIF3B/NPM1/EIF4G3/EIF3E/EIF5B/KHDRBS1/FMR1/EIF2AK2/LARP1/CSDE1/EIF2S1/YTHDF2/RPL13A/RBM4/EIF3H/MTOR/NCBP2/EIF4B/TMED2/EIF3K/POLR2G/EIF2AK3/POLR2D/GLE1/EIF2B1/AGO2/METTL3/DNAJC3	35
GOBP_POSITIVE_REGULATION_OF_CELL_POPULATION_PROLIFERATION	143/2881	940/43216	1.74845e-20	2.34092e-19	1.18088e-19	PRKDC/FLNA/DHX9/HNRNPU/PHIP/NOP2/DNMT1/KRT6A/TFRC/NOLC1/RPS3/CCAR1/KIF20B/CEP131/PAXBP1/KIF14/NPM1/KDM1A/SRSF6/DDX39B/RPS9/IQGAP3/RPS4X/MECP2/KAT7/CUL3/PRC1/MTA3/UFL1/FN1/RTN4/RPS6/TJP1/RPS15A/RBPJ/HMGA2/CSNK2A1/CALR/PURA/CBX8/CDK13/CUL4A/PML/HDAC2/PPP1CC/RPL23/MTOR/HDAC1/MED1/SYF2/SRPK2/WAPL/DNAJA2/CHTOP/FAM98B/GNAI2/MNAT1/SMARCD3/ANXA1/ASH2L/DDRGK1/LAMB1/NAP1L1/HLA-A/CTNNB1/EZH2/PRMT1/PHB/SLC25…	143
GOBP_REGULATION_OF_CELL_DEVELOPMENT	93/2881	484/43216	1.89009e-20	2.52519e-19	1.27383e-19	PRKDC/FLNA/MACF1/XRCC5/SPEN/SRRT/CUX1/P4HB/ACTN4/SNW1/DBN1/EIF4G2/DHX36/DNM2/PRPF19/DOCK7/PCM1/KIF14/KDM1A/RCC2/CAPRIN1/UFL1/FN1/CYFIP1/RTN4/RPS19/YTHDF2/CALR/AURKA/LRP1/CORO1C/TP53/HDAC2/PPP1CC/NF2/MTOR/TRIOBP/HDAC1/SMARCD3/MAN2A1/FGA/NAP1L1/CTNNA1/APOA1/CTNNB1/EZH2/ANAPC2/DNM1L/RAB21/YWHAH/PLXNB2/RREB1/CHD7/FERMT2/CDC42/RAC3/ADD1/MAP1B/ATP6AP1/TRIM32/NF1/VCL/FGB/LTF/BNC1/ILK/LYN/S100A10/SS18L1/…	93
GOBP_MITOTIC_METAPHASE_PLATE_CONGRESSION	28/2881	50/43216	2.16111e-20	2.88118e-19	1.45341e-19	HNRNPU/KIFC1/KIF22/KIF2C/KPNB1/CHAMP1/KIF14/CDCA8/CENPC/CUL3/AURKB/RRS1/NUP62/PINX1/ZW10/CDCA5/DCTN2/CDC23/MAD1L1/SEH1L/NUF2/MIS12/NDC80/CENPE/CCNB1/NUDC/CHMP4B/CHMP1A	28
GOBP_REGULATION_OF_NUCLEAR_DIVISION	45/2881	134/43216	2.36326e-20	3.14403e-19	1.586e-19	MKI67/PHIP/IK/KIF20B/RAD21/RCC1/NUSAP1/TPR/CDC27/ANAPC7/CUL3/PLK1/BUB3/AURKB/CENPF/PCID2/NUP62/CALR/AURKA/CDK13/DYNC1LI1/CDC16/PRKAR1A/ATM/ZNF207/DAPK3/ZW10/CDC23/MAD1L1/ANAPC5/RB1/CDC42/CDK5RAP2/NDC80/CDC20/PSMA8/NSMCE2/TRIP13/CCNB1/OBSL1/ESPL1/CAV2/ZWINT/MAD2L2/TTK	45
GOBP_STEM_CELL_DIFFERENTIATION	63/2881	251/43216	2.41818e-20	3.21032e-19	1.61944e-19	PRKDC/HNRNPU/XRCC5/TCOF1/KMT2A/NOLC1/DHX36/KRT18/NSUN2/UFL1/CDK12/EIF2AK2/FN1/PSMC2/ERCC2/NUDT21/YTHDF2/RBPJ/HMGA2/PUM1/CORO1C/CDK13/TP53/CBFB/ANXA6/HSPA9/PSMD13/PWP1/PHF5A/PSMC5/LAMA5/PSMC1/PSMD3/SETD1A/NELFB/SETD2/MTF2/PSME3/FOXC2/PSMD11/PSMC6/PSMA8/SOX6/GATA2/TCF12/ZNF281/PSMD4/PSMC3/PSMD8/PSMD14/PSMD12/SMAD4/PSMD6/METTL3/RUNX1/PSMC4/SEMA4C/ITCH/MAPK3/HOXB4/PSMB1/PSME2/PSMD5	63
GOBP_CELL_GROWTH	91/2881	469/43216	2.4631e-20	3.2631e-19	1.64606e-19	MACF1/SMARCA4/DDX3X/IQGAP1/EIF4G1/HSP90AB1/HSP90AA1/H1-5/KRT17/DBN1/EIF4G2/CCAR2/DNM2/SIN3A/HSPA1A/SMARCA2/NCBP1/CDKN2AIP/KIF14/DDX39B/PPP2R1A/CDC73/EXOSC2/FN1/CYFIP1/CDK11B/RTN4/PARP2/CSNK2A1/ENO1/AURKA/LRP1/EXOSC4/EXOSC9/PML/TP53/DDX49/H3-3A/MTOR/SH3BP4/RBBP7/S100A8/CTNNB1/HDGFL2/BAP1/PHB/ANAPC2/RAB21/RB1/YY1/CDC42/MAP1B/TRIM32/ING1/KDM2B/VCL/LLPH/USP9X/PDLIM5/TSG101/JADE1/ALCAM/LAMTOR1/NAIF1/C…	91
GOBP_IRE1_MEDIATED_UNFOLDED_PROTEIN_RESPONSE	32/2881	67/43216	2.61867e-20	3.46191e-19	1.74636e-19	HSPA5/LMNA/HYOU1/SRPRA/TLN1/PTPN1/PDIA6/UFL1/DCTN1/SRPRB/VAPB/PREB/GET3/DDRGK1/ATP6V0D1/SSR1/DNAJB11/BAX/ADD1/GFPT1/ZBTB17/GOSR2/CXXC1/WFS1/TMEM33/YIF1A/SEC31A/DNAJC3/PDIA5/SYVN1/GSK3A/MYDGF	32
GOBP_REGULATION_OF_ATPASE_ACTIVITY	35/2881	81/43216	2.74692e-20	3.62387e-19	1.82806e-19	DHX9/HNRNPU/UHRF1/DNAJC9/MSH2/DNM2/MSH6/NAPA/SNRNP70/MCM2/DNAJA1/MSH3/TP53/DNAJA2/CHTOP/MNAT1/CNN3/NCAPH/DYNLL1/GTF2H4/DNAJB6/DNAJC10/DNAJB11/ATP1B3/TOR1AIP1/DYNLL2/LTF/VMA21/SSBP1/PFN1/RAB3A/GTF2H2/POT1/AHSA1/ATP1B1	35
GOBP_REGULATION_OF_STEM_CELL_DIFFERENTIATION	41/2881	112/43216	2.88587e-20	3.79923e-19	1.91652e-19	PRKDC/HNRNPU/KMT2A/DHX36/NSUN2/CDK12/EIF2AK2/PSMC2/NUDT21/YTHDF2/CDK13/CBFB/HSPA9/PSMD13/PWP1/PSMC5/PSMC1/PSMD3/SETD1A/NELFB/PSME3/PSMD11/PSMC6/PSMA8/SOX6/GATA2/TCF12/PSMD4/PSMC3/PSMD8/PSMD14/PSMD12/PSMD6/METTL3/RUNX1/PSMC4/ITCH/HOXB4/PSMB1/PSME2/PSMD5	41
GOBP_POSITIVE_REGULATION_OF_DNA_TEMPLATED_TRANSCRIPTION_INITIATION	24/2881	36/43216	3.09298e-20	4.05496e-19	2.04552e-19	BCLAF1/DHX36/MED12/CAND1/PSMC2/MED17/TP53/MED1/MED16/MED14/CREB1/MED13/CTNNB1/PSMC5/MED24/MED4/SETX/PSMC6/JUN/PSMC3/PSMC4/MED30/SUB1/FOSL1	24
GOBP_SNRNA_PROCESSING	24/2881	36/43216	3.09298e-20	4.05496e-19	2.04552e-19	INTS1/INTS4/INTS6/TOE1/EXOSC2/EXOSC6/INTS7/EXOSC3/INTS2/INTS3/EXOSC4/EXOSC9/INTS10/EXOSC7/EXOSC8/INTS8/EXOSC5/INTS5/INTS9/INTS11/CT45A5/INTS12/INTS14/SAGE1	24
GOBP_INTRACELLULAR_RECEPTOR_SIGNALING_PATHWAY	66/2881	274/43216	3.28652e-20	4.29975e-19	2.169e-19	PARP1/SMARCA4/ARID1A/DDX17/DDX5/SAFB/SAFB2/CNOT1/DDX54/ACTN4/SNW1/HSPA1A/ANKRD17/UFL1/DNAJA1/PUM1/CALR/RPS27A/NCOR2/PML/HDAC1/MED1/DAB2/CBFB/UBA52/KANK2/TMF1/DDRGK1/CTBP2/UBE2N/EZH2/PHB/UBR5/VPS18/YWHAH/NR0B1/PHB2/DAXX/TRIP4/ZCCHC3/NR2F1/TADA3/ZBTB7A/NPLOC4/UFD1/UFSP2/NCOR1/VPS11/NOP53/NR2C2/ASXL2/LSM14A/RXRB/RUNX1/GPS2/SCGB2A1/ITCH/UBA5/KMT2D/CNOT9/UBE2V1/TRIM24/FOXP1/STAT3/TAF7/UFM1	66
GOBP_NEGATIVE_REGULATION_OF_CHROMATIN_ORGANIZATION	31/2881	63/43216	3.30941e-20	4.32073e-19	2.17959e-19	ATAD2/TRIP12/H1-4/H1-2/H1-3/DNMT1/MACROH2A1/H1-5/NOC2L/SIN3A/H1-10/KDM1A/SUPT6H/SMARCB1/PHF2/KDM5A/ATAD2B/H1-0/WDR5/HMGA1/BCOR/UBR5/ZNF451/MTF2/OTUB1/SKI/CTBP1/PHF8/DNMT3B/ASF1A/TAF7	31
GOBP_RESPONSE_TO_INORGANIC_SUBSTANCE	99/2881	540/43216	3.67694e-20	4.79066e-19	2.41664e-19	PARP1/HSPA5/IQGAP1/HNRNPA1/KRT14/VCP/EIF4A3/ATRX/RPS3/HNRNPD/DHX36/EEF2/DNM2/KRT8/ANXA11/FMR1/ANXA7/HBB/BLM/EIF2S1/CALR/CBX8/CAT/HDAC2/APTX/ECT2/BSG/MNAT1/NSMCE3/PRDX1/LDHA/ANXA1/FGA/CAV1/CREB1/S100A8/ICAM1/EZH2/TF/BAP1/HBA1/PPP2CB/PCNA/PRDX2/TFAP2A/DAXX/ADD1/AHCYL1/MAP1B/XRCC4/JUNB/FGB/SETX/EIF2AK3/TRAP1/CDK2/COL1A1/DNMT3A/COL18A1/CCNA2/JUN/CPNE3/PAWR/LOXL2/JUND/PRKAA1/SLC38A2/CAMK2D/STK24/SYT1/…	99
GOBP_POSITIVE_REGULATION_OF_MRNA_PROCESSING	23/2881	33/43216	3.94477e-20	5.12901e-19	2.58732e-19	NCL/HSPA8/THRAP3/RBMX/NUP98/RBMXL1/SNW1/DHX36/PRPF19/NCBP1/CDC73/PAF1/SNRNP70/NUDT21/TRA2B/DAZAP1/CIRBP/NCBP2/TRA2A/SF3B4/LEO1/PRDX6/CCNB1	23
GOBP_INTRACELLULAR_STEROID_HORMONE_RECEPTOR_SIGNALING_PATHWAY	41/2881	113/43216	4.23882e-20	5.5e-19	2.77447e-19	PARP1/SMARCA4/ARID1A/DDX17/DDX5/SAFB/SAFB2/CNOT1/DDX54/UFL1/DNAJA1/CALR/NCOR2/HDAC1/MED1/DAB2/CBFB/KANK2/TMF1/DDRGK1/PHB/UBR5/VPS18/YWHAH/NR0B1/PHB2/DAXX/TRIP4/TADA3/ZBTB7A/UFSP2/NCOR1/VPS11/RUNX1/SCGB2A1/UBA5/KMT2D/CNOT9/FOXP1/TAF7/UFM1	41
GOBP_NEGATIVE_REGULATION_OF_CELLULAR_AMIDE_METABOLIC_PROCESS	60/2881	234/43216	6.13514e-20	7.94419e-19	4.00743e-19	ILF3/NCL/DDX3X/HNRNPR/SYNCRIP/KHSRP/EIF4G1/CNOT1/FXR1/IGF2BP1/EIF4A3/FXR2/RPS3/HNRNPD/DHX36/IGF2BP3/MOV10/YBX1/IGF2BP2/TPR/UPF1/EIF3E/FMR1/EPRS1/DDX6/CAPRIN1/EIF2AK2/RTN4/LARP1/EIF2S1/YTHDF2/PUM1/CELF1/CALR/PURA/RPL13A/RBM4/CIRBP/GIGYF2/DAPK3/EIF6/CNOT10/RTN3/GAPDH/EIF2AK3/XRN1/SRP9/AGO2/CNOT7/PRKAA1/LSM14A/METTL3/TYMS/CNOT9/METTL16/ORMDL3/EIF4E/RC3H1/EIF4E2/STAT3	60
GOBP_HEMATOPOIETIC_STEM_CELL_DIFFERENTIATION	36/2881	88/43216	7.36945e-20	9.5229e-19	4.80381e-19	PRKDC/XRCC5/KMT2A/UFL1/EIF2AK2/PSMC2/ERCC2/YTHDF2/TP53/CBFB/HSPA9/PSMD13/PSMC5/PSMC1/PSMD3/SETD1A/PSME3/PSMD11/PSMC6/PSMA8/GATA2/TCF12/PSMD4/PSMC3/PSMD8/PSMD14/PSMD12/PSMD6/METTL3/RUNX1/PSMC4/ITCH/HOXB4/PSMB1/PSME2/PSMD5	36
GOBP_ORGANELLE_MEMBRANE_FUSION	40/2881	109/43216	7.47326e-20	9.63729e-19	4.86152e-19	USO1/ANXA2/SEC22B/RAB7A/CALR/STX10/VAMP3/STX5/ANXA1/VPS39/TAP1/STX16/STX7/BNIP1/VPS18/CHP1/VTI1A/VTI1B/RAB8A/RAB8B/RAB13/STX12/GOSR1/VAMP7/KIF5B/GOSR2/VPS11/SPG11/SYT1/STX8/RAB34/STXBP1/TAP2/GNAI3/RAB3A/SNAP23/TAPBP/CAV2/TGFBRAP1/SNAP29	40
GOBP_NCRNA_CATABOLIC_PROCESS	24/2881	37/43216	8.2447e-20	1.05888e-18	5.34151e-19	EXOSC10/SND1/MTREX/ZCCHC8/NSUN2/POP1/EXOSC2/EXOSC6/EXOSC3/EXOSC4/EXOSC9/DIS3/DDX49/EXOSC7/EXOSC8/TRIR/EXOSC5/TENT4B/PELO/RBM7/XRN1/DROSHA/PARN/TUT4	24
GOBP_POSITIVE_REGULATION_OF_RNA_SPLICING	24/2881	37/43216	8.2447e-20	1.05888e-18	5.34151e-19	NCL/POLR2A/HSPA8/THRAP3/RBMX/NUP98/RBMXL1/SNW1/HSPA1A/PRPF19/NCBP1/U2AF2/RBM22/SNRNP70/SRSF5/TRA2B/DAZAP1/HNRNPLL/CIRBP/TRA2A/SF3B4/SETX/PRDX6/SLC38A2	24
GOBP_POSTREPLICATION_REPAIR	28/2881	52/43216	9.10227e-20	1.16428e-18	5.87318e-19	VCP/RFC1/WDR33/MSH2/RFC2/RPA1/RFC5/RFC3/RFC4/RAD18/RPS27A/USP10/UBA52/UBE2N/TRIM25/PCNA/NSMCE1/POLD1/NPLOC4/UFD1/RPA3/ZBTB1/RPA2/PCLAF/POLD2/ISG15/UBE2V1/MAD2L2	28
GOBP_SPLICEOSOMAL_SNRNP_ASSEMBLY	28/2881	52/43216	9.10227e-20	1.16428e-18	5.87318e-19	PRPF8/SART1/PRPF6/PRPF3/PRPF19/SRSF10/PRPF31/GEMIN4/GEMIN5/SART3/SNRPD3/CD2BP2/SNRPD2/DDX20/SNRPB/COIL/SRSF12/SNRPG/STRAP/SNRPE/LSM4/SNRPD1/GEMIN2/SNRPF/AAR2/SMN1/WDR77/LSM2	28
GOBP_RESPONSE_TO_VIRUS	76/2881	357/43216	1.23813e-19	1.5805e-18	7.97281e-19	FLNA/DHX9/DDX21/ILF3/ADAR/DDX17/RRP1B/DDX3X/HNRNPUL1/HSP90AA1/DDX1/DHX36/SIN3A/MOV10/IFI16/ZC3HAV1/CCT5/EEF1G/FMR1/PCBP2/ANKRD17/EIF2AK2/RPS15A/G3BP1/CGAS/ABCE1/HMGA2/PUM1/ENO1/SLFN11/EXOSC4/EXOC1/APOBEC3B/PML/ZMPSTE24/MX2/HMGA1/GBF1/ADARB1/APOBEC3C/NCBP3/AUP1/EXOSC5/CFL1/PRKRA/PHB/TRIM22/TRIM56/OAS3/PQBP1/ZMYND11/PHB2/ABCF3/SETD2/BAX/ZCCHC3/STAT1/NPLOC4/UFD1/IFITM2/CNOT7/BANF1/NOP53/AIMP1/LSM14A…	76
GOBP_NEGATIVE_REGULATION_OF_RNA_CATABOLIC_PROCESS	32/2881	70/43216	1.39398e-19	1.77584e-18	8.95821e-19	DHX9/HNRNPU/SYNCRIP/THRAP3/RBM10/PABPC1/IGF2BP1/HNRNPC/DKC1/HNRNPD/DHX36/ELAVL1/YBX1/FUS/HNRNPA0/NSUN2/FMR1/YBX3/PKP1/LARP1/TAF15/NBAS/MTOR/CIRBP/TENT4B/DHX34/LRPPRC/ZCCHC17/PARN/LARP4B/METTL16/NRDE2	32
GOBP_REGULATION_OF_MRNA_3_END_PROCESSING	21/2881	28/43216	1.4035e-19	1.78437e-18	9.00125e-19	RNF20/ZC3H14/DHX36/VIRMA/RNF40/NCBP1/CPSF6/CPSF7/CDC73/CTR9/PAF1/NUDT21/SNRPA/NELFE/NCBP2/BARD1/CDK9/SUPT5H/LEO1/AHCYL1/CCNB1	21
GOBP_REGULATION_OF_RESPONSE_TO_EXTERNAL_STIMULUS	150/2881	1032/43216	1.54591e-19	1.96147e-18	9.89458e-19	PRKDC/FLNA/DHX9/KRT1/ADAR/XRCC6/XRCC5/SFPQ/RBM14/NONO/MATR3/HSP90AB1/HSP90AA1/TUBB2B/SNW1/SIN3A/LYAR/IFI16/PHLDB2/PTPN1/CHD8/PCBP2/ANKRD17/UFL1/PSMC2/RPS19/CGAS/YTHDF2/ABCE1/PUM1/CELF1/CALR/LRP1/BRD4/ZMPSTE24/CLASP1/MTOR/MED1/CLASP2/SKP1/PSPC1/ATM/ANXA1/HLA-B/KANK2/AP1G1/FGA/PSMD13/CAV1/S100A8/HLA-A/APOA1/PSMC5/BAP1/OXSR1/PSMC1/DNM1L/RB1/NUCB2/PSMD3/PQBP1/PRDX2/PTPN2/MYCBP2/CUL1/PRKACA/ZCCHC3/STA…	150
GOBP_DEVELOPMENTAL_GROWTH	105/2881	605/43216	1.76297e-19	2.23238e-18	1.12612e-18	PRKDC/MACF1/NIPBL/IQGAP1/HSP90AB1/HSP90AA1/ATRX/TRIM28/DBN1/PKM/EIF4G2/ARID2/DNM2/SIN3A/MED12/PRPF19/RBBP6/NCAPG2/DDX39B/NBN/YBX3/SPTBN2/CTR9/PPIB/BASP1/RAI1/FN1/CYFIP1/RTN4/ERCC2/RBPJ/PARP2/EZR/AURKA/LRP1/TP53/H3-3A/ZMPSTE24/KAT2A/WDR11/MTOR/MED1/ZNF830/ADARB1/PRKAR1A/ATM/ANXA6/FKBP8/ANXA1/SGPL1/ARID5B/CREB1/BRCA2/TMED2/CTNNB1/EZH2/PELO/ANAPC2/RAB21/YY1/CHD7/KPNA1/ADD1/MAP1B/VCL/FOXC2/TNC/WDR48/…	105
GOBP_HISTONE_H3_K4_METHYLATION	28/2881	53/43216	1.80679e-19	2.28329e-18	1.1518e-18	KMT2A/DNMT1/MACROH2A1/SNW1/KDM1A/OGT/CTR9/WDR5/NELFE/RBBP5/ASH2L/CTNNB1/BCOR/WDR82/SETD1A/KMT2B/RLF/BEND3/CXXC1/KMT2C/WDR61/CTCFL/SMAD4/SETD3/KMT2D/KDM6A/DNMT3B/PYGO2	28
GOBP_REGULATION_OF_CELL_MORPHOGENESIS	69/2881	305/43216	1.84436e-19	2.32611e-18	1.1734e-18	PRKDC/MYH9/MYH10/FLNA/MACF1/PHIP/PRPF40A/CUX1/P4HB/ACTN4/DBN1/DHX36/DNM2/ZMYM4/MOV10/RCC2/CAPRIN1/FN1/CYFIP1/PALM2AKAP2/ITGB2/EZR/CALR/SEPTIN7/CORO1C/ZMPSTE24/TRIOBP/MSN/ANXA1/FGA/DAPK3/CD44/ZMYM3/ICAM1/APOA1/CFL1/ANAPC2/DNM1L/RAB21/RDX/CAPZB/PLXNB2/RREB1/FERMT2/CDC42/EPS8/RAC3/PARVA/FGB/LARP4/ALDOA/RHOG/EPB41/ILK/S100A10/SS18L1/RHOA/PDZD8/MARK2/SYT1/TAOK2/OBSL1/ARC/MYADM/FGG/DIAPH1/SPARC/LIMS1/P…	69
GOBP_MITOTIC_DNA_INTEGRITY_CHECKPOINT	39/2881	106/43216	1.93465e-19	2.43511e-18	1.22839e-18	PRKDC/MDC1/CNOT1/MSH2/PPP1R10/MRE11/NBN/TNKS1BP1/BLM/HMGA2/CDK1/AURKA/PML/TP53/ORC1/SYF2/ZNF830/XPC/ATM/RPL26/PRMT1/CDK5RAP3/PCNA/CNOT10/BAX/FANCD2/TOPBP1/CDK2/CNOT11/MUS81/CNOT4/CNOT7/NOP53/RINT1/RPA2/CCNB1/TAOK2/PCBP4/CNOT9	39
GOBP_LIPID_BIOSYNTHETIC_PROCESS	118/2881	725/43216	1.99252e-19	2.50296e-18	1.26261e-18	FASN/ATP1A1/HSD17B4/PRPF19/KPNB1/FDFT1/ACACA/AGPS/NSDHL/LSS/ACLY/VAPA/SPTLC1/CYB5R3/ERLIN2/CSNK2A2/CSNK2A1/RAB14/ABCD3/ACSL3/SACM1L/VAPB/ERLIN1/SPTLC2/CYP51A1/MTOR/MED1/PIK3C2A/RAB5A/SBF1/ATM/HACD3/CSNK2B/HSD17B12/FADS1/ANXA1/KDSR/PIP5K1A/SGPL1/PI4K2A/CREB1/DPM1/APOA1/ACSL4/DHCR24/SCP2/CHP1/DHCR7/FADS2/RAN/LPCAT1/PIGK/NR0B1/EIF6/TECR/HSD17B11/LCLAT1/QKI/MBOAT7/PIGT/ALDH3A2/FAR1/ARF3/PIK3R4/HACD2/…	118
GOBP_EPITHELIAL_CELL_DIFFERENTIATION	123/2881	773/43216	2.23396e-19	2.80066e-18	1.41279e-18	NUMA1/FLNA/KRT1/KRT2/KRT10/VIM/KRT9/KRT5/SAFB2/IQGAP1/KRT14/FASN/KRT16/KRT6C/KRT6A/ATRX/MACROH2A2/MACROH2A1/HNRNPH3/KRT17/HSD17B4/KRT8/JUP/KRT18/SRSF6/ERCC3/TJP2/PKP1/BASP1/KRT86/PPHLN1/ANXA7/KRT31/TJP1/ERCC2/KRT85/RBPJ/KRT77/CDK1/KRT78/DSG1/EZR/HDAC2/NF2/TRIOBP/HDAC1/MED1/KRT80/VDAC1/KRT4/DAB2/CNN3/CBFB/RAP1B/MSN/ANXA1/POU3F1/CAV1/PIP5K1A/RAP1A/CREB1/ICAM1/MAFG/CTNNB1/EZH2/PELO/RDX/NR0B1/PCNA/DS…	123
GOBP_PROTEIN_POLYUBIQUITINATION	73/2881	337/43216	2.30107e-19	2.87908e-18	1.45235e-18	DDX3X/LMO7/TRIP12/RNF20/RNF40/PRPF19/RBBP6/CDC27/ANAPC7/CUL3/PSMC2/FBXO28/RPS27A/CDC16/AMFR/SKP1/CBFB/UBA52/PPIL2/PPIA/SHPRH/PSMD13/LNPEP/UBE2N/CTNNB1/PSMC5/CDC23/ANAPC2/PSMC1/UBR5/BARD1/ANAPC5/PSMD3/TRIM22/TRIM56/ANAPC1/FBXO11/CUL1/TRIM32/PSME3/SMURF2/PSMD11/PSMC6/FBXO38/OTUB1/RNF168/PSMA8/RNF213/PSMD4/PSMC3/HECTD1/HUWE1/PSMD8/PSMD14/PSMD12/UBE2J1/PSMD6/IRF2BP1/GPS2/PSMC4/DDB2/ITCH/FBXW11/UBE2V1…	73
GOBP_SISTER_CHROMATID_COHESION	30/2881	62/43216	2.47094e-19	3.08549e-18	1.55647e-18	SMC3/SMC1A/NIPBL/SFPQ/PDS5A/PDS5B/ATRX/MACROH2A1/POGZ/KIF22/SMC5/RAD21/MRE11/STAG2/STAG1/PLK1/FEN1/SGO2/WAPL/CTCF/CDCA5/CTNNB1/RB1/ESCO2/PHB2/CDC20/ESCO1/NSMCE2/ESPL1/NAA50	30
GOBP_MAPK_CASCADE	137/2881	909/43216	2.57279e-19	3.20633e-18	1.61743e-18	SPTAN1/SPTBN1/IQGAP1/EIF3A/RPS3/PTPN1/IQGAP3/PPP2R1A/SPTBN2/CUL3/DHX33/PABPN1/EIF2AK2/FN1/PSMC2/DNAJA1/SRPK1/NUP62/CDK1/EZR/RPS27A/LRP1/NELFE/NF2/YWHAE/YWHAZ/SRPK2/QARS1/SKP1/HACD3/GNAI2/RAP1B/ERP29/UBA52/PPIA/CSPG4/FGA/PSMD13/CAV1/RAP1A/YWHAB/CD44/ICAM1/MEN1/UBE2N/PSMC5/EZH2/ARL6IP5/TF/PRMT1/PHB/PSMC1/NMNAT1/CDK5RAP3/PSMD3/ATP6AP2/ZMYND11/PRDX2/PTPN2/FERMT2/CDC42/PHB2/MAP4K4/DAXX/PRDM15/CUL1/ATP…	137
GOBP_CELLULAR_RESPONSE_TO_LIPID	99/2881	555/43216	2.69755e-19	3.35518e-18	1.69251e-18	PRPF8/PARP1/SMARCA4/ARID1A/DDX17/VIM/HNRNPU/DDX5/SAFB/XRCC5/SAFB2/DDX18/CNOT1/DDX54/RUVBL2/HNRNPD/ATP1A1/SNW1/SMARCD1/AKAP8/UPF1/CDC73/CTR9/PABPN1/UFL1/PAF1/CBX3/DNAJA1/MTDH/PGRMC2/CALR/NCOR2/HDAC2/HDAC1/MED1/DAB2/ATM/CBFB/MSN/ANXA1/KANK2/TMF1/CREB1/DDRGK1/ICAM1/PHB/UBR5/DNM1L/VPS18/YWHAH/NR0B1/PRDX2/PHB2/DAXX/TRIP4/ZNF703/TRIM41/SETX/TNC/TADA3/COL1A1/ZBTB7A/UFSP2/CEBPB/NCOR1/SELENOS/LTF/PTK7/CCN…	99
GOBP_REGULATION_OF_PROTEASOMAL_PROTEIN_CATABOLIC_PROCESS	51/2881	180/43216	3.40312e-19	4.22442e-18	2.131e-18	VCP/SMARCC1/HSP90AB1/XPO1/CCAR2/HSPA1A/RNF40/BCAP31/FMR1/OGT/PLK1/USP7/UFL1/PSMC2/AURKA/RAD23B/BAG2/EIF3H/UBQLN4/CSNK1E/CSNK1A1/DAB2/BAG6/CAV1/RPL11/TMF1/UBQLN1/DDRGK1/CSNK1D/PSMC1/PRKACA/PSME3/CDC20/GIPC1/GNA12/PSMC3/NOP53/HECTD1/BAG5/PSMD14/RYBP/ELOB/WAC/PSMC4/GBA/HSPBP1/ARIH1/GSK3A/SUMO1/PBK/PSME2	51
GOBP_NCRNA_3_END_PROCESSING	27/2881	50/43216	3.73367e-19	4.62564e-18	2.3334e-18	EXOSC10/INTS1/DKC1/FBL/INTS6/LARP7/TOE1/EXOSC2/EXOSC6/INTS7/EXOSC3/INTS2/EXOSC4/EXOSC9/EXOSC7/EXOSC8/INTS8/EXOSC5/TENT4B/INTS5/CT45A5/SSB/PARN/INTS12/INTS14/ERI1/SAGE1	27
GOBP_ANIMAL_ORGAN_MORPHOGENESIS	148/2881	1022/43216	3.81796e-19	4.72079e-18	2.3814e-18	FLNA/CLTC/NIPBL/SMARCC1/MYLK/RBM15/EIF4A3/ACTG2/GLG1/ARID2/NSD2/MTHFD1/MED12/AP2B1/TRIP11/AP2A1/SRSF6/CUL3/SERPINH1/EXOC4/BASP1/RTN4/PSMC2/MICAL2/AP2A2/RBPJ/AP2M1/PML/TP53/HDAC2/ZMPSTE24/NF2/MTOR/TRIOBP/HDAC1/MED1/BSG/DAB2/ADARB1/ANXA6/SMARCD3/MSN/MAN2A1/PSMD13/CAV1/SGPL1/ARID5B/AP3B1/LAMB1/TMED2/CTNNA1/COL5A1/CTNNB1/PSMC5/LAMA5/BCOR/PRKRA/PSMC1/PSMD3/AP2S1/RING1/YY1/CHD7/COL5A2/CDC42/LAMC1/PHB2/…	148
GOBP_NEGATIVE_REGULATION_OF_PHOSPHORUS_METABOLIC_PROCESS	95/2881	524/43216	4.61895e-19	5.70002e-18	2.87537e-18	PRKDC/PARP1/ADAR/HNRNPU/RRP1B/EIF4G1/MACROH2A1/IPO5/CIT/PPP1R10/NPM1/PTPN1/PPP2R1A/RBM26/PLK1/SUZ12/PRKAR2A/DNAJA1/MPHOSPH10/BOD1L1/NUP62/CD2BP2/FKBP15/ZGPAT/CORO1C/TP53/NF2/MTOR/YWHAE/IPO7/MVP/QARS1/ADARB1/PRKAR1A/CABIN1/GNAI2/ELL/FKBP8/PPIA/TERF2IP/RTRAF/CAV1/PWP1/YWHAB/TMED2/MEN1/DYNLL1/MLLT1/CDK5RAP3/RB1/CHP1/LPCAT1/PPME1/STRAP/DNAJC10/KNL1/WARS1/YWHAG/PTPN2/ZCCHC9/BAX/PARVA/PRKAR2B/NF1/AHSG/…	95
GOBP_HISTONE_MONOUBIQUITINATION	21/2881	29/43216	4.76642e-19	5.87052e-18	2.96137e-18	DDB1/UHRF1/RNF20/CUL4B/RNF40/CDC73/CTR9/PAF1/RNF2/SKP1/BCOR/RING1/LEO1/KDM2B/RNF168/BMI1/RYBP/WAC/DDB2/PCGF2/ATXN7L3	21
GOBP_REGULATION_OF_WNT_SIGNALING_PATHWAY	76/2881	365/43216	4.807e-19	5.90896e-18	2.98077e-18	MACF1/SMARCA4/DDX3X/VCP/RUVBL2/CCAR2/RUVBL1/JUP/CTNND1/CHD8/PPP2R1A/CDC73/CUL3/C12orf43/SCYL2/PSMC2/RBPJ/CSNK2A1/TBL1XR1/LRP1/HDAC1/CSNK1E/CSNK1A1/DAB2/AMFR/CBFB/EMD/PSMD13/CAV1/DAPK3/CSNK1D/CTNNB1/PSMC5/PSMC1/UBR5/PSMD3/ATP6AP2/KPNA1/PRDM15/HMGXB4/ZNF703/PSME3/SMURF2/PSMD11/COL1A1/PSMC6/MBD2/PTK7/ILK/WLS/PSMA8/RBMS3/JADE1/DDIT3/RNF213/SKI/PSMD4/PSMC3/GID8/PSMD8/PSMD14/PSMD12/PSMD6/UBAC2/RUNX1/PS…	76
GOBP_AGING	68/2881	303/43216	5.30488e-19	6.50828e-18	3.28309e-18	PRKDC/RSL1D1/KRT14/KRT16/LMNA/EEF2/SMC5/MSH2/SIN3A/YBX1/MSH6/NPM1/ATR/H2AX/CNP/SEC63/AURKB/TERF2/ITGB2/ERCC2/CGAS/EIF2S1/NUP62/HMGA2/SMC6/RPN2/WRN/CALR/CAT/LRP1/PML/TP53/ZMPSTE24/MTOR/HMGA1/AMFR/ATM/PICALM/CREB1/BRCA2/ICAM1/CTNNA1/PRDM2/MBD3/MORC3/CISD2/POLB/DNMT3A/MBD2/JUN/PAWR/LOXL2/KMO/JUND/NSMCE2/CACYBP/APEX1/TYMS/MAPK3/GBA/TFCP2L1/TBX3/LIMS1/CDKN2A/GSK3A/TIMP2/SLC32A1/NEK4	68
GOBP_COPII_COATED_VESICLE_BUDDING	32/2881	73/43216	6.6724e-19	8.17012e-18	4.12141e-18	NSF/GOLGA2/USO1/MIA3/SEC22B/LMAN1/CUL3/NAPA/RAB1A/TMED10/VAPA/RAB1B/VAPB/SEC23A/PREB/STX5/SEC24C/CSNK1D/TMED2/SCFD1/SAR1A/SEC23B/SEC16A/SEC13/F5/GOSR2/CD59/SEC24B/SEC31A/TRAPPC3/SEC24D/TRAPPC5	32
GOBP_DNA_METHYLATION_OR_DEMETHYLATION	37/2881	99/43216	8.71768e-19	1.06538e-17	5.3743e-18	PARP1/KMT2A/DNMT1/ATRX/BAZ2A/TRIM28/MTA2/GATAD2A/HELLS/EHMT1/DMAP1/MPHOSPH8/MECP2/USP7/EHMT2/APOBEC3B/ZMPSTE24/CTCF/APOBEC3C/EZH2/MBD3/RLF/BEND3/DNMT3A/MBD2/USP9X/MYC/CTCFL/MIS18A/APEX1/DNMT3B/GNAS/OTUD4/GSK3A/ATF7IP/GRHL2/APOBEC3G	37
GOBP_CILIARY_BASAL_BODY_PLASMA_MEMBRANE_DOCKING	36/2881	94/43216	9.96924e-19	1.21598e-17	6.13398e-18	DYNC1H1/CKAP5/TUBB/TUBA1A/HSP90AA1/TUBB4B/CEP131/TUBB4A/PCM1/PPP2R1A/PLK1/TUBG1/DCTN1/AKAP9/DYNC1I2/CDK1/PCNT/CLASP1/YWHAE/CSNK1E/ACTR1A/CSNK1D/DCTN2/DYNLL1/CETN2/YWHAG/CDK5RAP2/MAPRE1/PRKACA/PRKAR2B/CEP290/CEP250/HAUS2/ODF2/CEP78/HAUS3	36
GOBP_CYTOSKELETON_DEPENDENT_INTRACELLULAR_TRANSPORT	52/2881	191/43216	1.05058e-18	1.27895e-17	6.45163e-18	DYNC1H1/HNRNPU/SFPQ/HSPA8/TUBB/TUBA1A/TUBA1C/KIF4A/ACTN4/CEP131/COPG1/MYO1C/PCM1/TRIP11/RAB1A/TERF2/DYNC1I2/MYO1B/TNPO1/PURA/AP3D1/NEFH/RAB6A/COPG2/DST/AP3B1/DYNLL1/FYCO1/RAB21/LRPPRC/CDC42/MAP1B/PEX14/SYNE2/DYNLL2/LAMP1/VAMP7/KIF5B/ARMCX3/SPG11/MYO5A/AP3M1/ACTR10/HOOK3/FBXW11/TTC21B/ARL8B/UXT/TTC26/MAP1S/FNBP1L/ARHGAP21	52
GOBP_REGULATION_OF_HEMATOPOIETIC_PROGENITOR_CELL_DIFFERENTIATION	35/2881	89/43216	1.09879e-18	1.33462e-17	6.73248e-18	PRKDC/KMT2A/DHX36/EIF2AK2/PSMC2/DPF2/NUDT21/YTHDF2/CBFB/HSPA9/PSMD13/PSMC5/PSMC1/PSMD3/SETD1A/PSME3/PSMD11/PSMC6/PSMA8/GATA2/TCF12/PSMD4/PSMC3/PSMD8/PSMD14/PSMD12/ZBTB1/PSMD6/METTL3/RUNX1/PSMC4/ITCH/PSMB1/PSME2/PSMD5	35
GOBP_VESICLE_TARGETING_TO_FROM_OR_WITHIN_GOLGI	32/2881	74/43216	1.10054e-18	1.33462e-17	6.73248e-18	NSF/GOLGA2/USO1/SEC22B/LMAN1/CUL3/NAPA/RAB1A/TMED10/RAB1B/SEC23A/GBF1/PREB/STX5/TMED9/SEC24C/CSNK1D/TMED2/SCFD1/SAR1A/SEC16A/GOSR1/SEC13/F5/GOSR2/CD59/ARFGAP2/SEC24B/SEC31A/TRAPPC3/SEC24D/TRAPPC5	32
GOBP_POSITIVE_REGULATION_OF_INTRACELLULAR_PROTEIN_TRANSPORT	50/2881	178/43216	1.13357e-18	1.37203e-17	6.9212e-18	FLNA/HSP90AB1/USP36/IPO5/KIF20B/TRIM28/CEP131/MYO1C/PCM1/JUP/BCAP31/TPR/DMAP1/RBM22/ITGB2/CSNK2A2/YWHAQ/PCNT/CTDSPL2/TP53/YWHAE/YWHAZ/ECT2/EMD/YWHAB/BAP1/UBR5/CHP1/ICE1/RAN/YWHAH/SAR1A/UBL5/YWHAG/CDC42/XPO4/PRKACA/SEC16A/HDAC3/TM9SF4/CEP290/KIF5B/VPS11/PRKAA1/HUWE1/STOM/CD81/TGFB1/MICALL2/GSK3A	50
GOBP_STEROID_HORMONE_MEDIATED_SIGNALING_PATHWAY	43/2881	134/43216	1.16198e-18	1.40372e-17	7.08105e-18	PARP1/SMARCA4/ARID1A/DDX17/DDX5/SAFB/SAFB2/CNOT1/DDX54/UFL1/DNAJA1/PGRMC2/CALR/NCOR2/HDAC1/MED1/DAB2/CBFB/KANK2/TMF1/DDRGK1/PHB/UBR5/VPS18/YWHAH/NR0B1/PHB2/DAXX/TRIP4/TADA3/ZBTB7A/UFSP2/NCOR1/VPS11/RXRB/RUNX1/SCGB2A1/UBA5/KMT2D/CNOT9/FOXP1/TAF7/UFM1	43
GOBP_CIRCADIAN_RHYTHM	55/2881	212/43216	1.1889e-18	1.43351e-17	7.2313e-18	PRKDC/TOP2A/TOP1/MYBBP1A/HNRNPU/HNRNPR/SFPQ/KMT2A/THRAP3/NONO/HNRNPD/CCAR2/SIN3A/MTA1/OGT/KDM2A/USP7/RAI1/KDM5A/PPP1CB/CDK1/PML/RBM4/TP53/HDAC2/PPP1CC/RBM4B/MTOR/HDAC1/CSNK1E/PSPC1/MAGED1/CREB1/CSNK1D/EZH2/MYCBP2/SUV39H2/SUV39H1/HDAC3/SETX/NCOR1/GFPT1/USP9X/NAMPT/JUN/JUND/PRKAA1/HUWE1/ZFHX3/METTL3/IMPDH2/CDK4/TYMS/FBXW11/FBXL6	55
GOBP_DNA_REPLICATION_INITIATION	24/2881	40/43216	1.19503e-18	1.43814e-17	7.25466e-18	NOC3L/MCM3/MCM5/MCM7/NBN/MCM6/POLE/KAT7/MCM4/MCM2/LRWD1/WDR18/PURA/ORC2/ORC1/MCM10/ORC3/TOPBP1/ORC5/POLE3/CCNE2/ORC6/CDC45/ORC4	24
GOBP_POSITIVE_REGULATION_OF_WNT_SIGNALING_PATHWAY	50/2881	179/43216	1.47192e-18	1.76798e-17	8.91857e-18	MACF1/SMARCA4/DDX3X/VCP/CCAR2/RUVBL1/JUP/CDC73/PSMC2/RBPJ/CSNK2A1/TBL1XR1/CSNK1E/DAB2/PSMD13/CAV1/DAPK3/CSNK1D/PSMC5/PSMC1/UBR5/PSMD3/ATP6AP2/PRDM15/PSME3/SMURF2/PSMD11/COL1A1/PSMC6/MBD2/PTK7/ILK/WLS/PSMA8/SKI/PSMD4/PSMC3/GID8/PSMD8/PSMD14/PSMD12/PSMD6/PSMC4/NLE1/TGFB1/SPIN1/PSMB1/PSME2/PSMD5/ATP6V1C2	50
GOBP_REGULATION_OF_UBIQUITIN_DEPENDENT_PROTEIN_CATABOLIC_PROCESS	47/2881	160/43216	1.67474e-18	2.00777e-17	1.01282e-17	VCP/SMARCC1/HSP90AB1/XPO1/CCAR2/HSPA1A/BCAP31/OGT/RPL5/PLK1/USP7/UFL1/CSNK2A2/CSNK2A1/AURKA/RAD23B/PML/RPL23/EIF3H/RPS7/UBQLN4/CSNK1E/CSNK1A1/DAB2/BAG6/CAV1/RPL11/UBQLN1/DDRGK1/CSNK1D/CCDC22/CDC20/GIPC1/GNA12/NOP53/HECTD1/BAG5/RYBP/ELOB/WAC/GBA/HSPBP1/ARIH1/GSK3A/SUMO1/PBK/PTK2B	47
GOBP_PURINE_CONTAINING_COMPOUND_METABOLIC_PROCESS	86/2881	456/43216	1.73327e-18	2.07401e-17	1.04623e-17	RANBP2/PARP1/VCP/FASN/NUP188/NUP98/NUP93/PKM/HSD17B4/PFKP/MTHFD1/NUP133/NUP155/TPR/KDM1A/ACACA/NUP160/ATP5F1A/NUP107/OGT/TJP2/NUP153/NUP54/ACLY/RAE1/ATP5F1B/HK2/NUP62/NUP205/ACSL3/PFKL/ENO1/GTPBP1/NUP85/HK1/NUP58/LDHA/HSD17B12/ACSL4/PFKM/SEH1L/RAN/EIF6/TECR/FAR1/NUP50/GAPDH/SLC35B2/FOXK1/AAAS/ZBTB7A/PAICS/HACD2/NCOR1/ALDOA/SEC13/NT5E/PAPSS2/PRKAA1/NUP43/STOML2/GPAT4/IMPDH2/ACOT8/GNAI3/ALDOC/ATP5P…	86
GOBP_POSITIVE_REGULATION_OF_PROTEIN_LOCALIZATION_TO_NUCLEUS	34/2881	85/43216	1.80993e-18	2.16163e-17	1.09043e-17	FLNA/PARP1/HSP90AB1/TFRC/CCT8/CCT7/IPO5/DKC1/TRIM28/CCT3/CCT2/CCT5/JUP/CCT6A/TPR/CCT4/TCP1/DMAP1/RBM22/KAT7/PLK1/LARP7/CDK1/PINX1/ECT2/UBR5/CDK5RAP3/RAN/FERMT2/MCRS1/HDAC3/EIF2AK3/ORMDL3/TGFB1	34
GOBP_HETEROCHROMATIN_ORGANIZATION	33/2881	80/43216	1.85541e-18	2.21176e-17	1.11572e-17	SMARCA5/SMCHD1/DNMT1/H4C9/TASOR/BAZ2A/HP1BP3/TRIM28/HELLS/RRP8/TPR/MPHOSPH8/PHF2/CENPV/PPHLN1/HMGA2/HDAC2/H3-3A/HDAC1/HMGA1/MORC2/MBD3/BEND3/SUV39H1/DNMT3A/MBD2/EZH1/POLE3/LOXL2/PHF8/NRDE2/CDKN2A/ATF7IP	33
GOBP_ERAD_PATHWAY	37/2881	101/43216	1.91313e-18	2.27626e-17	1.14826e-17	HSPA5/VCP/HSP90B1/BCAP31/UGGT1/CCDC47/ERLIN2/FAF2/ERLIN1/STT3B/HM13/AMFR/BAG6/AUP1/CAV1/UBQLN1/SEL1L/TRIM25/DNAJC10/UBXN4/ERLEC1/PSMC6/NPLOC4/SEC61B/UFD1/SELENOS/WFS1/TMUB1/UBE2J1/UBAC2/RHBDD1/TOR1A/SYVN1/UBE4A/EDEM3/NCCRP1/TRIM13	37
GOBP_POSITIVE_REGULATION_OF_PHOSPHORUS_METABOLIC_PROCESS	142/2881	981/43216	2.11985e-18	2.51748e-17	1.26994e-17	RANBP2/GCN1/TPX2/XRCC6/XRCC5/DDX3X/IQGAP1/VCP/RAD50/EIF4G1/HSP90AB1/HSP90AA1/FXR1/TFRC/SYMPK/FXR2/RPS3/PTBP1/ARHGEF2/INCENP/DOCK7/PPP1R12A/KIF14/MRE11/NCAPG2/PTPN1/IQGAP3/NBN/FMR1/CDCA2/PLK1/TNKS1BP1/EIF2AK2/PRKAR2A/AKAP9/OSBPL8/HMGA2/CDK1/ACSL3/RPS27A/ENO1/TP53/HDAC2/MTOR/ECT2/DAB2/PRKAR1A/ATM/HACD3/CSNK2B/MNAT1/ERP29/UBA52/PPIA/CSPG4/TERF2IP/CAV1/RAP1A/CD44/DDRGK1/CSNK1D/ICAM1/CCNK/UBE2N/EZH2/T…	142
GOBP_PROTEIN_MONOUBIQUITINATION	30/2881	66/43216	2.32275e-18	2.75325e-17	1.38887e-17	DDB1/UHRF1/RNF20/CUL4B/RNF40/CDC73/CTR9/CUL3/PAF1/RAD18/RNF2/SKP1/BCOR/TRIM25/ZNF598/RING1/LEO1/CUL1/KDM2B/WDR48/RNF168/TSG101/HUWE1/BMI1/RYBP/WAC/DDB2/FANCM/PCGF2/ATXN7L3	30
GOBP_REGULATION_OF_CELL_ADHESION	116/2881	730/43216	2.6528e-18	3.13856e-17	1.58324e-17	FLNA/MACF1/SART1/LMO7/IQGAP1/ACTG1/TFRC/GTPBP4/RPS3/P4HB/ACTN4/UTRN/DNM2/PHLDB2/JUP/PPP1R12A/KIF14/MIA3/RCC2/PPP2R1A/HSPD1/ATP5F1B/FN1/ITGB2/PPP1CB/TJP1/YTHDF2/CALR/LRP1/CORO1C/PML/AP3D1/NF2/CLASP1/TRIOBP/PRKAR1A/CLASP2/ATM/CBFB/HSD17B12/ANXA1/HSPH1/FGA/CAV1/DAPK3/AP3B1/CD44/ICAM1/HLA-A/APOA1/MAD1L1/LAMA5/RDX/CBLL1/PLXNB2/RREB1/PRDX2/PTPN2/FERMT2/CDC42/CDSN/MAP4K4/RAC3/ZNF703/NF1/VCL/RUNX3/FGB/FO…	116
GOBP_POSITIVE_REGULATION_OF_CELL_DEVELOPMENT	65/2881	290/43216	3.37363e-18	3.98391e-17	2.00968e-17	PRKDC/FLNA/MACF1/XRCC5/SPEN/SRRT/CUX1/P4HB/SNW1/DBN1/EIF4G2/DHX36/DNM2/PRPF19/KDM1A/CAPRIN1/UFL1/FN1/CYFIP1/CALR/AURKA/LRP1/HDAC2/PPP1CC/MTOR/TRIOBP/HDAC1/SMARCD3/MAN2A1/FGA/NAP1L1/APOA1/CTNNB1/ANAPC2/DNM1L/RAB21/PLXNB2/RREB1/FERMT2/CDC42/RAC3/ADD1/MAP1B/ATP6AP1/TRIM32/FGB/BNC1/ILK/LYN/S100A10/SS18L1/RHOA/NPTN/L1CAM/OBSL1/MYADM/FGG/TGFB1/LIMS1/SLIT2/IST1/NUMB/NUMBL/RHEB/GOLGA4	65
GOBP_CIRCULATORY_SYSTEM_DEVELOPMENT	157/2881	1140/43216	3.75287e-18	4.42348e-17	2.23142e-17	PRKDC/MYH9/FLNA/KRT1/NCL/HNRNPU/NIPBL/LUZP1/ACTG1/DNMT1/GTF2I/MATR3/MYLK/RBM15/PKM/EIF4G2/ARID2/NSD2/DHX36/ANXA2/MTHFD1/MED12/AP2B1/CALD1/JUP/CAD/TRIP11/DDX39B/MIA3/MECP2/NSDHL/ANKRD17/BASP1/ATP5F1B/FN1/RTN4/MICAL2/AP1B1/ITGB2/HK2/TJP1/MTDH/RBPJ/PARP2/HMGA2/CALR/LRP1/PML/TP53/ZMPSTE24/KAT2A/WDR11/MTOR/MED1/PIK3C2A/SRPK2/BSG/ITGB1/PRKAR1A/ATM/MNAT1/SMARCD3/ANXA1/CSPG4/CAV1/SGPL1/RAP1A/SP100/CREB1/…	157
GOBP_POSITIVE_REGULATION_OF_ATPASE_ACTIVITY	28/2881	58/43216	4.18099e-18	4.9189e-17	2.48133e-17	DHX9/HNRNPU/UHRF1/DNAJC9/MSH2/DNM2/MSH6/NAPA/DNAJA1/MSH3/DNAJA2/CHTOP/NCAPH/DYNLL1/GTF2H4/DNAJB6/DNAJC10/DNAJB11/ATP1B3/TOR1AIP1/DYNLL2/SSBP1/PFN1/RAB3A/GTF2H2/POT1/AHSA1/ATP1B1	28
GOBP_CELLULAR_RESPONSE_TO_RADIATION	51/2881	190/43216	4.36755e-18	5.12883e-17	2.58723e-17	PARP1/HSPA5/NIPBL/XRCC6/XRCC5/TP53BP1/DDB1/RUVBL2/NOC2L/DHX36/CUL4B/DNM2/IFI16/NPM1/KDM1A/FMR1/ATR/H2AX/TNKS1BP1/AURKB/BLM/INTS7/EIF2S1/HMGA2/WRN/TP53/ZMPSTE24/ECT2/XPC/ATM/RPL26/GNB1/NSMCE3/TMEM109/EEF1D/PCNA/YY1/BAX/TSPYL5/POLD1/ACTR5/MYC/ZBTB1/INO80/METTL3/RHBDD1/ERCC4/DDB2/CALM1/METAP1/PBK	51
GOBP_CYTOSKELETON_DEPENDENT_CYTOKINESIS	36/2881	98/43216	4.95532e-18	5.80822e-17	2.92995e-17	SPTBN1/MYH10/SON/KIF4A/KIF20B/CIT/KIF20A/KIF23/INCENP/ANLN/RACGAP1/NUSAP1/PLK1/AURKB/NUP62/SEPTIN2/SEPTIN9/SEPTIN7/ECT2/CKAP2/ACTR3/RAB35/PDCD6IP/SEPTIN11/CEP55/SNX9/RHOA/ZFYVE26/CHMP4B/ESPL1/SNX18/SEPTIN5/IST1/CHMP1A/SEPTIN4/CENPA	36
GOBP_RIBOSOMAL_LARGE_SUBUNIT_ASSEMBLY	20/2881	28/43216	5.21681e-18	6.10338e-17	3.07884e-17	MDN1/NOP2/RPL3/DHX30/RPL23A/RPLP0/RPL10/RPL5/RPL24/RRS1/RPL6/BRIX1/PPAN/BOP1/MRTO4/RPF2/RPL11/RSL24D1/NOP53/NLE1	20
GOBP_REGULATION_OF_ORGANELLE_ASSEMBLY	50/2881	184/43216	5.26376e-18	6.1469e-17	3.1008e-17	NUMA1/DYNC1H1/HNRNPU/RBM14/CNOT1/ATXN2L/DNM2/HSPA1A/MAP4/RCC1/TPR/NPM1/SEC22B/PLK1/RAB1B/G3BP1/NUP62/DRG1/SEPTIN9/EZR/SEPTIN7/G3BP2/KAT2A/RAB5A/MSN/SCFD1/DYNLL1/RDX/ATXN2/PDCD6IP/TRAPPC12/CDK5RAP2/VDAC3/RAB3GAP2/SYNE2/IL1RAP/RAB3GAP1/TSG101/VPS11/PRKAA1/PIP4K2C/SMAD4/ATG3/CHMP4B/ASAP1/SENP6/SDC4/SDC1/PTPRS/CHMP1A	50
GOBP_NUCLEOTIDE_PHOSPHORYLATION	42/2881	133/43216	5.68103e-18	6.62192e-17	3.34042e-17	RANBP2/NUP188/NUP98/NUP93/PKM/PFKP/NUP133/NUP155/TPR/NUP160/NUP107/OGT/NUP153/NUP54/RAE1/HK2/NUP62/NUP205/PFKL/ENO1/NUP85/HK1/NUP58/LDHA/PFKM/SEH1L/EIF6/NUP50/GAPDH/FOXK1/AAAS/ZBTB7A/NCOR1/ALDOA/SEC13/PRKAA1/NUP43/ALDOC/NDC1/PRKAG1/NUP210/HDAC4	42
GOBP_REGULATION_OF_CARBOHYDRATE_METABOLIC_PROCESS	53/2881	206/43216	7.43572e-18	8.65123e-17	4.3641e-17	RANBP2/CLTC/DDB1/NUP188/NUP98/NUP93/NUP133/NUP155/TPR/AP2A1/NUP160/NUP107/OGT/USP7/NUP153/NUP54/RAE1/PPP1CB/NUP62/NUP205/WDR5/TP53/ZMPSTE24/KAT2A/NUP85/MTOR/SOGA1/NUP58/FAM3C/SEH1L/EIF6/PTPN2/NUP50/FOXK1/AAAS/ZBTB7A/NCOR1/SELENOS/SEC13/HMGB1/PRKAA1/NUP43/CLK2/SIRT7/INPP5K/NDC1/PRKAG1/TGFB1/NUP210/GSK3A/HDAC4/ADIPOR1/PTK2B	53
GOBP_REGULATION_OF_TRANSCRIPTION_INITIATION_FROM_RNA_POLYMERASE_II_PROMOTER	22/2881	35/43216	7.82263e-18	9.08463e-17	4.58273e-17	DHX36/MED12/CAND1/PSMC2/MED17/TP53/MED1/MED16/MED14/CREB1/MED13/PSMC5/MED24/MED4/ZNF451/PSMC6/HMGB1/PSMC3/PSMC4/MED30/SUB1/ATF7IP	22
GOBP_REGULATION_OF_RESPONSE_TO_BIOTIC_STIMULUS	80/2881	416/43216	8.22475e-18	9.53406e-17	4.80944e-17	PRKDC/DHX9/ADAR/XRCC6/XRCC5/SFPQ/RBM14/NONO/MATR3/HSP90AB1/HSP90AA1/SIN3A/LYAR/IFI16/PTPN1/HSPD1/PCBP2/ANKRD17/PSMC2/RPS19/CGAS/YTHDF2/ABCE1/PUM1/ZMPSTE24/MED1/SKP1/PSPC1/HLA-B/AP1G1/PSMD13/HLA-A/PSMC5/PSMC1/PSMD3/PQBP1/PRDX2/PTPN2/CUL1/PRKACA/ZCCHC3/STAT1/PSME3/PSMD11/PSMC6/NPLOC4/UFD1/FBXO38/LTF/LAMP1/HMGB1/PSMA8/NRAS/LYN/CNOT7/PSMD4/PSMC3/NOP53/PSMD8/PSMD14/PSMD12/PSMD6/LSM14A/METTL3/PSMC4/ITC…	80
GOBP_NEGATIVE_REGULATION_OF_MRNA_SPLICING_VIA_SPLICEOSOME	17/2881	20/43216	9.11548e-18	1.05472e-16	5.32052e-17	HNRNPK/HNRNPA2B1/RBM10/RBMX/PTBP1/SRSF6/U2AF2/SFSWAP/SRSF4/SRSF7/SRSF9/SRSF10/RNPS1/SRSF12/SAP18/RBM42/PCBP4	17
GOBP_POSITIVE_REGULATION_OF_PROTEOLYSIS	74/2881	367/43216	9.1976e-18	1.06227e-16	5.35862e-17	MYH9/DDX3X/VCP/RPS3/HSPA1A/RNF40/IFI16/BCAP31/UACA/FMR1/OGT/HSPD1/PLK1/FN1/PSMC2/SART3/ASPH/ENO1/AURKA/BAG2/PML/HDAC2/CSNK1E/CSNK1A1/DAB2/CASP8AP2/BAG6/CAV1/UBQLN1/PICALM/HIP1/S100A8/DDRGK1/CSNK1D/ARL6IP5/PSMC1/CTSD/HIP1R/PACSIN3/BAX/TRIM32/PSME3/CCDC22/EIF2AK3/WDR48/CDC20/SNX9/SENP1/MYC/HMGB1/LYN/PSMC3/NOP53/HECTD1/PSMD14/ELOB/APH1A/RHBDD1/PSMC4/CCN1/FBXW11/F3/GBA/IST1/AIFM1/HSPBP1/ARIH1/STAT3/L…	74
GOBP_CARBOHYDRATE_DERIVATIVE_BIOSYNTHETIC_PROCESS	109/2881	676/43216	9.57879e-18	1.10279e-16	5.56299e-17	PARP1/CLTC/VCP/FASN/RPN1/GOLGA2/PKM/CAD/TRIP11/AP2A1/ACACA/ATP5F1A/OGT/LMAN1/AATF/UGGT1/ACLY/ATP5F1B/RPN2/ACSL3/ENO1/DDOST/STT3A/STT3B/RRM1/MOGS/HSD17B12/CSPG4/MAN2A1/DPM1/CTNNB1/ACSL4/RRM2/CHP1/ITM2A/PIGK/TECR/PIGT/GALNT2/HS2ST1/SLC35B2/PAICS/DAD1/SOAT1/HACD2/CTPS1/ALDOA/GFPT1/SCCPDH/NT5E/PLOD3/PIGS/ALG1/AGO2/PAWR/COG3/TYW1/PAPSS2/PRKAA1/GPAA1/DPM3/GPC1/STOML2/UBE2J1/IMPDH2/ACOT8/ATP5PO/ACOT7/XX…	109
GOBP_RECEPTOR_MEDIATED_ENDOCYTOSIS	69/2881	327/43216	9.58336e-18	1.10279e-16	5.56299e-17	IGF2R/CLTC/HNRNPK/HSP90B1/HSP90AA1/TFRC/HYOU1/CANX/ANXA2/DNM2/AP2B1/AP2A1/DNAJC13/FMR1/SCYL2/HBB/IGKC/ITGB2/AP2A2/AP2M1/DNM1/EZR/CALR/LRP1/M6PR/MX2/DAB2/RAB5A/ITGB1/HSPH1/AP1G1/CAV1/PICALM/HIP1/APOA1/TF/HBA1/RAB21/AP2S1/ATXN2/HIP1R/LRPAP1/IGLC2/SNX9/CAP1/PDLIM7/CLTA/BMP2K/CD81/LDLR/AP1S1/ARC/GTF2H2/GPR107/AAK1/ITSN1/C3/RAB31/CAV2/FLOT1/ARRB2/SPARC/NUMB/ARF6/SMAP1/CD63/FNBP1L/CACNG4/IGHA1	69
GOBP_REGULATION_OF_INTRINSIC_APOPTOTIC_SIGNALING_PATHWAY	46/2881	160/43216	9.85523e-18	1.13201e-16	5.71039e-17	PARP1/DDX3X/SFPQ/HNRNPK/BCLAF1/NONO/RPS3/P4HB/NOC2L/ARHGEF2/HYOU1/CCAR2/HSPA1A/BCAP31/KDM1A/PTPN1/YBX3/DNAJA1/ENO1/TP53/VDAC2/RPS7/HDAC1/RPL26/ERP29/PPIA/CAV1/RPL11/UBQLN1/CD44/S100A8/PRKRA/DNM1L/PTPN2/BAX/TXNDC12/TRIM32/EIF2AK3/TRAP1/SELENOS/DDIT3/BAG5/TPT1/SYVN1/SEPTIN4/PIAS4	46
GOBP_RESPONSE_TO_OXIDATIVE_STRESS	83/2881	443/43216	1.02965e-17	1.18054e-16	5.95522e-17	PARP1/KRT1/HNRNPM/SFPQ/PSIP1/NONO/ATP2A2/MACROH2A1/RPS3/P4HB/HNRNPD/STAU1/EEF2/DNM2/SIN3A/HSPA1A/CHD6/MYEF2/ERCC3/HBB/ERCC2/EIF2S1/WRN/HMOX2/TRA2B/CBX8/CAT/XRCC1/PML/TP53/HDAC2/APTX/ECT2/PRDX1/LDHA/ANXA1/PPIA/UBQLN1/EZH2/ARL6IP5/OXSR1/PRKRA/HBA1/PPP2CB/DHCR24/PRDX4/PCNA/PRDX2/FANCD2/SETX/TRAP1/CDK2/PRDX6/GPX8/COL1A1/SELENOS/CCNA2/JUN/PAWR/ZNF622/PRKAA1/MGST1/STK24/BAG5/SP1/ADNP2/KDM6B/SLC25A24/AP…	83
GOBP_MODULATION_OF_PROCESS_OF_OTHER_ORGANISM	40/2881	123/43216	1.07888e-17	1.23474e-16	6.22861e-17	SMARCA4/IGF2R/RRP1B/HSPA8/KRT6A/CHD1/SNW1/ANXA2/KPNB1/FMR1/PABPN1/PPIB/SMARCB1/EIF2AK2/VAPA/HMGA2/CPSF4/KPNA2/VAPB/HDAC1/KPNA4/KPNA3/CCNK/CFL1/PHB/KPNA1/PHB2/LTF/JUN/PC/PSMC3/SP1/SCRIB/STOM/SUGT1/INPP5K/TYMS/RAB9A/YTHDC2/CAV2	40
GOBP_DNA_DAMAGE_RESPONSE_DETECTION_OF_DNA_DAMAGE	23/2881	39/43216	1.08537e-17	1.23992e-16	6.25474e-17	PARP1/RFC1/DDB1/RPS3/CUL4B/RFC2/RPA1/RFC5/RFC3/RFC4/DNAJA1/HMGA2/RAD18/RPS27A/CUL4A/UBA52/PCNA/WDR48/POLD1/RPA3/RPA2/POLD2/USP1	23
GOBP_REGULATION_OF_HEMATOPOIETIC_STEM_CELL_DIFFERENTIATION	31/2881	74/43216	1.1643e-17	1.32768e-16	6.69746e-17	PRKDC/KMT2A/EIF2AK2/PSMC2/YTHDF2/CBFB/HSPA9/PSMD13/PSMC5/PSMC1/PSMD3/SETD1A/PSME3/PSMD11/PSMC6/PSMA8/GATA2/TCF12/PSMD4/PSMC3/PSMD8/PSMD14/PSMD12/PSMD6/METTL3/RUNX1/PSMC4/ITCH/PSMB1/PSME2/PSMD5	31
GOBP_HISTONE_H3_ACETYLATION	28/2881	60/43216	1.3081e-17	1.48897e-16	7.51107e-17	KMT2A/SIN3A/YEATS2/KAT7/SMARCB1/MCM3AP/PHF14/WDR5/KAT2A/BRD1/TAF6L/TAF5/BRCA2/TAF5L/JADE2/BRPF1/MEAF6/ZNF451/BRPF3/TADA3/JADE3/JADE1/POLE3/KAT6B/SMAD4/SGF29/TAF12/DR1	28
GOBP_REGULATION_OF_ACTIN_FILAMENT_BASED_PROCESS	76/2881	386/43216	1.36672e-17	1.55289e-16	7.83354e-17	MYH9/SPTAN1/SPTBN1/FLNA/IQGAP1/ACTG1/ATP2A2/LIMA1/ATP1A1/DBN1/MYO1C/PHLDB2/JUP/IQGAP3/SPTBN2/CYFIP1/TJP1/CAPZA1/AKAP9/LRP1/NCKAP1/NF2/CNN2/CLASP1/MTOR/TRIOBP/TMOD3/ECT2/CLASP2/CAV1/DAPK3/ICAM1/APOA1/ADD3/RDX/CAPZB/ACTR3/HIP1R/FHOD1/FLII/FERMT2/CDC42/EPS8/RAC3/ADD1/ARHGAP17/SNX9/SH3BP1/RHOG/S100A10/RHOA/ARPC4/SYNPO/CAMK2D/CAPZA2/SMAD4/BAG4/SPTBN4/PPFIA1/PFN1/DSTN/MLST8/TAOK2/INPP5K/MYADM/BST2/SDC4…	76
GOBP_REGULATION_OF_CARBOHYDRATE_CATABOLIC_PROCESS	34/2881	90/43216	1.49676e-17	1.69758e-16	8.56343e-17	RANBP2/NUP188/NUP98/NUP93/NUP133/NUP155/TPR/NUP160/NUP107/OGT/NUP153/NUP54/RAE1/PPP1CB/NUP62/NUP205/TP53/NUP85/NUP58/SEH1L/EIF6/NUP50/AAAS/ZBTB7A/NCOR1/SEC13/HMGB1/PRKAA1/NUP43/NDC1/PRKAG1/NUP210/GSK3A/HDAC4	34
GOBP_MONOCARBOXYLIC_ACID_METABOLIC_PROCESS	105/2881	643/43216	1.5471e-17	1.75152e-16	8.83554e-17	RANBP2/FASN/NUP188/NUP98/NUP93/PKM/HSD17B4/PFKP/NUP133/NUP155/TPR/ACACA/NUP160/NUP107/OGT/ILVBL/NUP153/NUP54/ACLY/RAE1/HK2/ERLIN2/NUP62/NUP205/ABCD3/ACSL3/PHGDH/PFKL/ENO1/ERLIN1/TP53/NUP85/MTOR/HK1/VDAC1/BSG/NUP58/HACD3/MORC2/LDHA/HSD17B12/FADS1/ANXA1/CAV1/SGPL1/HADHA/APOA1/ACSL4/PFKM/SCP2/ACAA1/FADS2/SEH1L/SLC27A4/EIF6/TECR/QKI/EPHX1/ALDH3A2/NUP50/GAPDH/PRKAR2B/FOXK1/AAAS/LDHB/ZBTB7A/ACOX1/HACD2…	105
GOBP_PROTEIN_LOCALIZATION_TO_CHROMATIN	20/2881	29/43216	1.57505e-17	1.77998e-16	8.97908e-17	NIPBL/VCP/MACROH2A2/RUVBL2/MACROH2A1/H1-5/TASOR/MSH2/RAD21/PLK1/PPHLN1/LRWD1/WAPL/CDCA5/EZH2/RB1/ESCO2/SETD2/SGF29/LEMD2	20
GOBP_RESPONSE_TO_STEROID_HORMONE	69/2881	330/43216	1.59068e-17	1.79442e-16	9.05194e-17	PARP1/SMARCA4/ARID1A/DDX17/HNRNPU/DDX5/SAFB/SAFB2/CNOT1/DDX54/ATP1A1/CAD/UFL1/CBX3/DNAJA1/DSG1/PGRMC2/CALR/NCOR2/HDAC1/MED1/RBBP7/DAB2/CBFB/ANXA1/KANK2/CAV1/TMF1/DDRGK1/ICAM1/PHB/UBR5/VPS18/YWHAH/NR0B1/PCNA/PHB2/DAXX/TRIP4/PDCD7/TADA3/COL1A1/ZBTB7A/UFSP2/NCOR1/HMGB1/VPS11/THBS1/RXRB/RUNX1/SCGB2A1/UBA5/KMT2D/TYMS/CNOT9/CALM1/SDC1/TGFB1/ENG/EIF4E/GBA/FOXP1/DNMT3B/SPARC/SLIT2/LOX/FOSL1/TAF7/UFM1	69
GOBP_POSITIVE_REGULATION_OF_CELL_CYCLE_PHASE_TRANSITION	37/2881	107/43216	1.77321e-17	1.99676e-16	1.00726e-16	DDX3X/EIF4G1/PLRG1/SIN3A/ATAD5/NPM1/CDC27/ANAPC7/RCC2/CDC73/MECP2/CUL3/ANKRD17/MTA3/PAF1/CDK1/BRD4/CUL4A/TMOD3/CDC16/SMARCD3/ANXA1/DDRGK1/CDCA5/CDC23/EZH2/ANAPC5/RB1/RDX/PHB2/FAM83D/NSMCE2/RPTOR/CCNB1/APEX1/CDK4/ESPL1	37
GOBP_POSITIVE_REGULATION_OF_DNA_TEMPLATED_TRANSCRIPTION_ELONGATION	19/2881	26/43216	1.78037e-17	2.00126e-16	1.00953e-16	SUPT16H/THOC1/THOC5/ALYREF/DDX39B/CDC73/SUPT6H/KAT7/CDK12/HMGN1/BRD4/CDK13/TCERG1/SCAF8/ELL/CCNK/SUPT5H/LEO1/EAPP	19
GOBP_POSITIVE_REGULATION_OF_PROTEIN_CATABOLIC_PROCESS	55/2881	225/43216	2.15583e-17	2.41898e-16	1.22025e-16	VCP/DDB1/NSF/HSP90AA1/HSPA1A/RNF40/BCAP31/FMR1/SEC22B/PLK1/PSMC2/RAB7A/CSNK2A1/EZR/AURKA/LRP1/BAG2/CSNK1E/CSNK1A1/DAB2/STX5/BAG6/MSN/CAV1/UBQLN1/DDRGK1/CSNK1D/PSMC1/BARD1/RDX/LPCAT1/PACSIN3/TRIM32/CCDC22/SMURF2/CDC20/SNX9/VPS11/PSMC3/NOP53/HECTD1/HUWE1/VPS35/ELOB/CD81/LDLR/PSMC4/ITCH/VPS28/GBA/HSPBP1/ARIH1/GSK3A/SUMO1/PTK2B	55
GOBP_NEGATIVE_REGULATION_OF_TRANSFERASE_ACTIVITY	64/2881	294/43216	2.86161e-17	3.20521e-16	1.61686e-16	ADAR/HNRNPU/MACROH2A1/IPO5/CIT/EIF4A2/NPM1/PTPN1/PPP2R1A/RPL5/PLK1/PRKAR2A/DNAJA1/NUP62/BAG2/ZGPAT/CORO1C/TP53/RPL23/NF2/RPS7/PINX1/IPO7/MVP/QARS1/ADARB1/PRKAR1A/PPIA/RTRAF/CAV1/RPL11/YWHAB/MEN1/MLLT1/CDK5RAP3/TERF1/RB1/CHP1/WARS1/YWHAG/PTPN2/PARVA/PRKAR2B/NF1/AHSG/IBTK/LYN/TSG101/BAG5/PIP4K2C/RPTOR/GPS1/GPS2/INPP5K/DNAJC3/ORMDL3/POT1/TRIM27/GBA/PAK2/CDKN2A/MAD2L2/GSK3A/TAF7	64
GOBP_LYMPHOCYTE_ACTIVATION	115/2881	744/43216	3.06376e-17	3.42554e-16	1.72801e-16	PRKDC/MYH9/RIF1/SART1/XRCC6/TP53BP1/THOC1/TFRC/RPS3/NSD2/MSH2/MSH6/HELLS/NBN/SUPT6H/HSPD1/KAT7/EXOSC6/IGKC/RPS6/ITGB2/CGAS/PCID2/RBPJ/NCAPH2/EXOSC3/IGHG1/PURA/DDOST/RPL22/AKAP17A/TP53/AP3D1/KAT2A/MTOR/CLPTM1/ITGB1/PRKAR1A/ATM/BAG6/CBFB/PRDX1/MSN/ANXA1/HSPH1/AP1G1/CAV1/AP3B1/CD44/ICAM1/GON4L/HLA-A/EZH2/MAD1L1/PHB/ITM2A/MLH1/YY1/CHD7/PRDX2/PTPN2/CDC42/TXLNA/PHB2/BAX/IGHG2/FANCD2/RUNX3/FANCA/IGLC2/Z…	115
GOBP_RESPONSE_TO_LIGHT_STIMULUS	67/2881	318/43216	3.08068e-17	3.43836e-16	1.73448e-16	PARP1/DDB1/RUVBL2/NOC2L/CCAR2/DHX36/CUL4B/MSH2/DNM2/MSH6/MTA1/NPM1/KDM1A/FMR1/ATR/MECP2/ERCC3/AURKB/PPP1CB/ERCC2/EIF2S1/FEN1/RAD18/WRN/CAT/PML/RBM4/TP53/PPP1CC/RBM4B/MTOR/XPC/RPL26/GNB1/NSMCE3/CIRBP/SDF4/CREB1/BRCA2/MEN1/PCNA/YY1/BAX/RO60/TRIM32/NF1/POLD1/ACTR5/ASNS/MYC/CEP250/JUND/NPTN/PRKAA1/ZBTB1/INO80/METTL3/PCLAF/RHBDD1/ERCC4/DDB2/GTF2H2/USP1/CALM1/FBXL6/METAP1/PBK	67
GOBP_REGULATION_OF_MACROAUTOPHAGY	45/2881	158/43216	3.31047e-17	3.68831e-16	1.86056e-16	USP36/SEC22B/EXOC4/SPTLC1/LARP1/EXOC1/SPTLC2/TP53/MTOR/UBQLN4/VDAC1/ATP6V0A1/VPS13C/UBQLN1/ATP6V0A2/SCFD1/ATP6V0D1/FYCO1/SUPT5H/GAPDH/PRKACA/RAB3GAP2/EXOC8/SMG1/RB1CC1/EXOC7/RAB3GAP1/LAMTOR1/PRKAA1/PIP4K2C/RPTOR/VPS35/WAC/GNAI3/MLST8/CHMP4B/LACRT/MAPK3/PRKAG1/ATP6V1E1/GBA/RHEB/ATP6V1G1/TRIM13/ATP6V1C2	45
GOBP_TUBE_DEVELOPMENT	149/2881	1085/43216	3.53744e-17	3.93424e-16	1.98462e-16	MYH9/FLNA/KRT1/NCL/NIPBL/LUZP1/ACTG1/GTF2I/MYLK/RBM15/ATRX/KIF20B/PKM/ARID2/ANXA2/MTHFD1/MED12/NUP133/CALD1/JUP/SRSF6/MIA3/CHD8/MECP2/BASP1/ATP5F1B/FN1/MICAL2/ITGB2/HK2/TJP1/MTDH/RBPJ/HMGA2/PHGDH/CAT/LRP1/PML/KAT2A/VPS52/RPS7/MED1/PIK3C2A/SRPK2/BSG/ITGB1/CSNK2B/BAG6/FKBP8/ANXA1/CSPG4/MAN2A1/CAV1/SGPL1/RAP1A/AP3B1/SP100/CREB1/TMED2/CTNNB1/LAMA5/RB1/ATP6AP2/PLXNB2/QKI/WARS1/CHD7/CDC42/PHB2/FKBP10/T…	149
GOBP_POSITIVE_REGULATION_OF_PROTEIN_PHOSPHORYLATION	123/2881	824/43216	3.83781e-17	4.26078e-16	2.14934e-16	TPX2/XRCC6/XRCC5/DDX3X/IQGAP1/RAD50/EIF4G1/HSP90AB1/HSP90AA1/FXR1/TFRC/FXR2/RPS3/ARHGEF2/INCENP/DOCK7/KIF14/MRE11/NCAPG2/PTPN1/IQGAP3/NBN/FMR1/PLK1/TNKS1BP1/EIF2AK2/PRKAR2A/AKAP9/OSBPL8/HMGA2/CDK1/RPS27A/TP53/HDAC2/MTOR/ECT2/DAB2/PRKAR1A/ATM/HACD3/CSNK2B/MNAT1/ERP29/UBA52/PPIA/CSPG4/TERF2IP/CAV1/RAP1A/CD44/DDRGK1/CSNK1D/ICAM1/CCNK/UBE2N/EZH2/TF/PHB/EHD4/PRDX2/FERMT2/CDK9/PHB2/MAP4K4/DAXX/PRKACA/S…	123
GOBP_REGULATION_OF_MYELOID_CELL_DIFFERENTIATION	59/2881	258/43216	4.37205e-17	4.84537e-16	2.44424e-16	PRKDC/ACIN1/KMT2A/RBM15/H4C9/SIN3A/HSPA1A/MOV10/NCAPG2/CDC73/KAT7/CTR9/MYL9/PAF1/WDR5/CUL4A/RBBP5/H3-3A/MTOR/HDAC1/MED1/BRD1/CBFB/HSPA9/ASH2L/CREB1/RCOR1/PURB/PRMT1/RB1/EIF6/SETD1A/KMT2B/PTPN2/LEO1/STAT1/ATP6AP1/CEBPB/LTF/CNOT4/JUN/MYC/HMGB1/LYN/KMT2C/GATA2/WDR61/THBS1/PRXL2A/RUNX1/ISG15/KMT2D/TGFB1/FOXP1/GNAS/SMAP1/LOX/STAT3/PTK2B	59
GOBP_MEIOTIC_CELL_CYCLE_PROCESS	49/2881	186/43216	4.50391e-17	4.98274e-16	2.51354e-16	MYH9/TOP2A/TOP2B/SMC2/SMC4/RAD50/ATRX/GOLGA2/INCENP/RAD21/MSH6/NCAPD3/MRE11/NSUN2/CENPC/PLK1/TUBG1/YTHDF2/NCAPH2/MSH3/CALR/AURKA/NCAPD2/SGO2/PRKAR1A/ATM/BAG6/PSMD13/BRCA2/MLH1/NUF2/ACTR3/SLX4/FANCD2/FANCA/CDC20/MUS81/RMI1/PSMA8/TRIP13/CCNE2/SIRT7/ERCC4/NDC1/FANCM/CENPS/ESPL1/TAF1L/TTK	49
GOBP_POSITIVE_REGULATION_OF_IMMUNE_SYSTEM_PROCESS	145/2881	1047/43216	4.58097e-17	5.05912e-16	2.55207e-16	PRKDC/RIF1/DHX9/KRT1/DDX21/ACIN1/SART1/XRCC6/XRCC5/SFPQ/ACTG1/TP53BP1/RBM14/NONO/MATR3/HSP90AB1/HSP90AA1/TFRC/RPS3/NSD2/DHX36/MSH2/MYO1C/SIN3A/IFI16/MYO18A/MIA3/KHDRBS1/HSPD1/ANKRD17/EXOSC6/CYFIP1/PSMC2/RPS19/IGKC/ITGB2/CGAS/PCID2/EXOSC3/IGHG1/EZR/CALR/NCKAP1/AP3D1/MED1/HK1/SKP1/PSPC1/BAG6/CBFB/ANXA1/HLA-B/HSPH1/AP1G1/PSMD13/CAV1/RAP1A/AP3B1/CREB1/ICAM1/STX7/HLA-A/UBE2N/EIF2B4/PSMC5/OXSR1/PHB/PSM…	145
GOBP_VACUOLAR_TRANSPORT	44/2881	153/43216	4.95379e-17	5.4613e-16	2.75494e-16	IGF2R/VCP/HSPA8/HSPA1A/SCYL2/RAB7A/LRP1/AP3D1/VPS52/M6PR/VPS13C/VPS39/AP1G1/GCC2/AP3B1/ATP6V0D1/VPS18/VTI1A/VTI1B/VPS51/HMGXB4/VPS13A/PIK3R4/HGS/LAMP1/VAMP7/VPS33A/GOSR2/TSG101/SORT1/VPS53/VPS11/VPS16/VPS35/STX8/CHMP4B/VPS54/AP3M1/HOOK3/VPS28/TGFBRAP1/CHMP1A/ARSB/CACNG4	44
GOBP_CELLULAR_RESPONSE_TO_ABIOTIC_STIMULUS	68/2881	329/43216	5.09702e-17	5.60939e-16	2.82965e-16	PARP1/HSPA5/NIPBL/XRCC6/XRCC5/DDX3X/TP53BP1/DDB1/MYLK/RUVBL2/NOC2L/ARHGEF2/ATP1A1/DHX36/CUL4B/DNM2/IFI16/NPM1/KDM1A/FMR1/ATR/YBX3/H2AX/TNKS1BP1/AURKB/BLM/INTS7/EIF2S1/HMGA2/WRN/TP53/RAB11B/ZMPSTE24/CNN2/ECT2/XPC/ATM/CASP8AP2/RPL26/GNB1/NSMCE3/OXSR1/TMEM109/CHP1/EEF1D/PCNA/YY1/SLC2A1/BAX/TSPYL5/COL1A1/POLD1/ACTR5/MYC/SLC38A2/RAB11FIP5/ZBTB1/INO80/METTL3/RHBDD1/ERCC4/DDB2/CALM1/MAPK3/ENG/METAP1/PBK…	68
GOBP_TRANSCRIPTION_ELONGATION_FROM_RNA_POLYMERASE_I_PROMOTER	19/2881	27/43216	5.63096e-17	6.18621e-16	3.12062e-16	POLR1A/UBTF/ERCC3/ERCC2/POLR1B/POLR1E/GTF2H3/POLR2E/MNAT1/GTF2H1/POLR2H/GTF2H4/CDK7/POLR1C/CCNH/POLR2L/TAF1B/TAF1C/GTF2H2	19
GOBP_CELLULAR_RESPONSE_TO_CHEMICAL_STRESS	70/2881	346/43216	5.81879e-17	6.38145e-16	3.21911e-16	PARP1/XRCC6/XRCC5/DDX3X/SFPQ/NONO/ATP2A2/MYLK/RPS3/P4HB/HNRNPD/ARHGEF2/STAU1/DNM2/SIN3A/HSPA1A/CHD6/YBX3/DNAJA1/EIF2S1/CBX8/CAT/PML/TP53/HDAC2/ECT2/ATM/PRDX1/ANXA1/PPIA/CAV1/UBQLN1/EZH2/ARL6IP5/OXSR1/PRKRA/PCNA/PRDX2/SLC2A1/FANCD2/SETX/EIF2AK3/TRAP1/CDK2/PRDX6/GPX8/SELENOS/CCNA2/JUN/PAWR/ZNF622/DDIT3/PRKAA1/MGST1/STK24/BAG5/ADNP2/KDM6B/SLC25A24/APEX1/SIGMAR1/MAPK3/SUMO4/DNMT3B/PCGF2/SIRPA/AGAP3/T…	70
GOBP_REGULATION_OF_CELL_PROJECTION_ORGANIZATION	102/2881	627/43216	5.83509e-17	6.38821e-16	3.22252e-16	FLNA/MACF1/VIM/HSPA5/IQGAP1/FXR1/FXR2/CUX1/DBN1/EIF4G2/DHX36/DNM2/ZMYND8/ANLN/MOV10/MAP4/AP2A1/KDM1A/FMR1/RCC2/CAPRIN1/FN1/CYFIP1/RTN4/DDX56/SEPTIN9/EZR/LRP1/SEPTIN7/NCKAP1/CORO1C/HDAC2/KAT2A/MTOR/SF3A2/RAB5A/CAV1/RAP1A/CD44/ICAM1/DYNLL1/EZH2/CFL1/ANAPC2/DNM1L/RAB21/RDX/YWHAH/CAPZB/ACTR3/PLXNB2/PQBP1/FAM98A/RREB1/CDC42/EPS8/VDAC3/RAB8B/P3H1/MAP1B/NR2F1/SYNE2/SETX/CDC20/FBXO38/RHOG/PTK7/PDLIM5/LYN…	102
GOBP_GLAND_DEVELOPMENT	78/2881	413/43216	6.15584e-17	6.72768e-16	3.39377e-16	PRKDC/IGF2R/SMARCC1/FASN/HNRNPD/PKM/CAD/KRT18/DDX39B/SRP54/IQGAP3/CUL3/PHF2/SEC63/RTN4/HK2/CSNK2A2/RBPJ/SRSF5/AURKA/NCOR2/PML/RPL30/ZMPSTE24/MED1/ATM/MSN/ANXA1/MAN2A1/CAV1/RAP1A/ARID5B/CREB1/BRCA2/APOA1/EZH2/MAD1L1/LAMA5/CDK5RAP3/NR0B1/PCNA/UPF2/RREB1/PRDX2/CDC42/PRKCSH/PHB2/BAX/ZNF703/NF1/TNC/RB1CC1/POLB/CEBPB/BCL11B/ASNS/GATA2/SP3/SCRIB/ZBTB1/SMAD4/SERPINC1/GPAT4/WDR77/KDM5B/APRT/TYMS/UMPS/MAPK…	78
GOBP_MITOCHONDRION_ORGANIZATION	93/2881	546/43216	7.11717e-17	7.76486e-16	3.91697e-16	PARP1/HSP90AA1/TFRC/USP36/HCFC1/CCAR2/DNM2/HSPA1A/LIG3/BCAP31/ATP5F1A/CNP/LMAN1/HSPD1/ATP5F1B/HK2/CSNK2A2/YWHAQ/DNM1/TP53/KAT2A/VDAC2/YWHAE/MX2/YWHAZ/TOP3A/VDAC1/VPS13C/HSPA9/MAN2A1/YWHAB/AP3B1/SLC25A6/BAP1/PHB/PPP2CB/SLC25A5/DNM1L/RAB32/YWHAH/HIP1R/UBL5/YWHAG/PHB2/CISD2/BAX/VAT1/SQSTM1/VPS13A/RB1CC1/JUN/INF2/ARMCX3/MFN2/VPS11/MARK2/PRKAA1/NAIF1/HUWE1/STOML2/BAG4/ATAD3A/VPS35/SSBP1/SIRT7/ATP5PO/T…	93
GOBP_REGULATION_OF_HEMOPOIESIS	78/2881	415/43216	8.17759e-17	8.90637e-16	4.4928e-16	PRKDC/ACIN1/SART1/XRCC6/KMT2A/RBM15/H4C9/SIN3A/HSPA1A/MOV10/NCAPG2/CDC73/KAT7/CTR9/MYL9/PAF1/PCID2/WDR5/CUL4A/RBBP5/H3-3A/AP3D1/KAT2A/MTOR/CLPTM1/HDAC1/MED1/BRD1/CBFB/ANXA1/HLA-B/HSPA9/ASH2L/AP3B1/CREB1/RCOR1/PURB/PRMT1/RB1/EIF6/SETD1A/KMT2B/PRDX2/PTPN2/LEO1/STAT1/ATP6AP1/FANCD2/RUNX3/FANCA/CEBPB/LTF/CNOT4/NKAP/JUN/MYC/DROSHA/HMGB1/LYN/KMT2C/GATA2/WDR61/THBS1/PRXL2A/ZBTB1/METTL3/RUNX1/ISG15/KMT2D…	78
GOBP_ORGANELLE_DISASSEMBLY	36/2881	106/43216	9.32882e-17	1.01427e-15	5.11646e-16	VCP/USP36/GOLGA2/UFL1/HK2/CSNK2A2/VRK1/CDK1/TP53/VDAC1/GBF1/STX5/VPS13C/DDRGK1/PELO/DNM1L/PHB2/CISD2/SQSTM1/RB1CC1/MCTS1/EIF2D/TEX264/DENR/KIF5B/MFN2/MARK2/HUWE1/ATG3/ATG9A/UBA5/FUNDC2/GBA/GSK3A/CDC37/UFM1	36
GOBP_RESPONSE_TO_INSULIN	61/2881	278/43216	1.05632e-16	1.1465e-15	5.78351e-16	PRKDC/PARP1/PHIP/SMARCC1/USO1/PKM/MYO1C/CAD/NCOA5/ZNF106/SRSF6/PTPN1/SRSF4/OGT/EPRS1/CYFIP1/OSBPL8/SRSF5/MARS1/CAT/MTOR/SOGA1/PIK3C2A/ATP6V0A1/GNAI2/VPS13C/ATP6V0A2/ICAM1/ATP6V0D1/SLC27A4/EIF6/YWHAG/PTPN2/RAB10/SLC2A1/RAB8A/RAB8B/ATP6AP1/RAB13/FOXC2/AHSG/SELENOS/LYN/SORT1/PRKAA1/PIP4K2C/SP1/MYO5A/STXBP3/APRT/CDK4/INPP5K/RAB15/ATP6V1E1/RAB31/CAV2/GGH/ATP6V1G1/GSK3A/ADIPOR1/ATP6V1C2	61
GOBP_UBIQUITIN_DEPENDENT_ERAD_PATHWAY	31/2881	79/43216	1.10221e-16	1.19425e-15	6.02437e-16	HSPA5/VCP/HSP90B1/BCAP31/CCDC47/ERLIN2/FAF2/ERLIN1/STT3B/AMFR/BAG6/AUP1/CAV1/UBQLN1/SEL1L/TRIM25/DNAJC10/UBXN4/PSMC6/NPLOC4/SEC61B/UFD1/SELENOS/WFS1/TMUB1/UBE2J1/SYVN1/UBE4A/EDEM3/NCCRP1/TRIM13	31
GOBP_NUCLEOSIDE_DIPHOSPHATE_METABOLIC_PROCESS	44/2881	156/43216	1.10568e-16	1.19596e-15	6.03299e-16	RANBP2/NUP188/NUP98/NUP93/PKM/PFKP/NUP133/NUP155/TPR/NUP160/NUP107/OGT/TJP2/NUP153/NUP54/RAE1/HK2/NUP62/NUP205/PFKL/ENO1/NUP85/HK1/NUP58/LDHA/PFKM/SEH1L/EIF6/NUP50/GAPDH/FOXK1/AAAS/ZBTB7A/NCOR1/ALDOA/SEC13/PRKAA1/NUP43/ALDOC/NDC1/PRKAG1/NUP210/AK2/HDAC4	44
GOBP_REGULATION_OF_DNA_BINDING_TRANSCRIPTION_FACTOR_ACTIVITY	81/2881	443/43216	1.10772e-16	1.19611e-15	6.03374e-16	FLNA/DHX9/SMARCA4/TP53BP1/TFRC/RPS3/ARHGEF2/ERC1/HSPA1A/JUP/NPM1/KDM1A/DHX33/SMARCB1/USP7/UFL1/EIF2AK2/KDM5A/ITGB2/MTDH/RPS27A/CAT/RNF2/G3BP2/HDAC2/UBA52/PPIA/TERF2IP/CAV1/ARID5B/SP100/S100A8/DDRGK1/ICAM1/MEN1/UBE2N/CTNNB1/EZH2/CDK5RAP3/TRIM25/RB1/CHP1/NR0B1/TRIM22/PRDX2/PHB2/BUD31/FANCD2/TRIM41/TRIM32/PEX14/IL1RAP/CCDC22/FANCA/ZBTB7A/LTF/JUN/TRIM26/DDIT3/WFS1/ZIC2/TAF12/STK3/ITCH/MAPK3/UBE2V1/TR…	81
GOBP_CARBOHYDRATE_CATABOLIC_PROCESS	50/2881	197/43216	1.15105e-16	1.24078e-15	6.25909e-16	RANBP2/NUP188/NUP98/NUP93/PKM/PFKP/NUP133/NUP155/TPR/NUP160/NUP107/OGT/NUP153/NUP54/RAE1/PPP1CB/HK2/NUP62/NUP205/PFKL/ENO1/TP53/NUP85/HK1/NUP58/LDHA/PFKM/SEH1L/EIF6/NUP50/GAPDH/FOXK1/AAAS/RB1CC1/ZBTB7A/NCOR1/ALDOA/SEC13/HMGB1/PRKAA1/NUP43/ALDOC/NDC1/CALM1/GALE/PRKAG1/NUP210/GSK3A/PGD/HDAC4	50
GOBP_REGULATION_OF_TRANSCRIPTION_ELONGATION_FROM_RNA_POLYMERASE_II_PROMOTER	20/2881	31/43216	1.16914e-16	1.25812e-15	6.34657e-16	SUPT16H/HNRNPU/CDC73/SUPT6H/CDK12/LARP7/RECQL5/BRD4/NELFE/CDK13/TCERG1/ELL/NELFA/EZH2/WDR43/ZMYND11/NELFB/LEO1/RNF168/EAPP	20
GOBP_SIGNAL_TRANSDUCTION_IN_RESPONSE_TO_DNA_DAMAGE	40/2881	131/43216	1.29303e-16	1.38907e-15	7.00716e-16	PRKDC/CDC5L/DDX5/CNOT1/ATRX/PRPF19/KDM1A/NBN/ATR/PLK1/TNKS1BP1/CDK1/AURKA/USP10/PML/TP53/ZMPSTE24/YJU2/ATM/RPL26/CD44/SP100/BRCA2/PRMT1/PCNA/CNOT10/BAX/CDK2/CNOT11/CNOT4/KAT5/CNOT7/RINT1/BABAM1/CCNB1/BRCC3/KMT5A/PCBP4/CNOT9/MAD2L2	40
GOBP_ANTIGEN_PROCESSING_AND_PRESENTATION_OF_EXOGENOUS_PEPTIDE_ANTIGEN_VIA_MHC_CLASS_I	31/2881	80/43216	1.68476e-16	1.80682e-15	9.11446e-16	PDIA3/SEC22B/PSMC2/CALR/HLA-C/VAMP3/HLA-B/PSMD13/TAP1/LNPEP/HLA-A/PSMC5/PSMC1/PSMD3/PSME3/PSMD11/PSMC6/PSMA8/PSMD4/PSMC3/PSMD8/PSMD14/PSMD12/PSMD6/TAP2/PSMC4/SNAP23/TAPBP/PSMB1/PSME2/PSMD5	31
GOBP_NUCLEAR_TRANSCRIBED_MRNA_CATABOLIC_PROCESS_EXONUCLEOLYTIC	21/2881	35/43216	1.7422e-16	1.86525e-15	9.40923e-16	EDC4/DDX6/EXOSC2/EXOSC6/EXOSC3/EXOSC4/EXOSC9/DIS3/EXOSC7/EXOSC8/EXOSC1/EXOSC5/HBS1L/EDC3/POLR2G/LSM4/CNOT7/WDR61/LSM2/LSM3/LSM6	21
GOBP_DNA_METHYLATION	30/2881	75/43216	1.81971e-16	1.94493e-15	9.81118e-16	PARP1/KMT2A/DNMT1/ATRX/BAZ2A/TRIM28/MTA2/GATAD2A/HELLS/EHMT1/DMAP1/MPHOSPH8/MECP2/EHMT2/ZMPSTE24/CTCF/EZH2/MBD3/RLF/BEND3/DNMT3A/MBD2/MYC/CTCFL/MIS18A/DNMT3B/GNAS/GSK3A/ATF7IP/GRHL2	30
GOBP_KINETOCHORE_ORGANIZATION	17/2881	22/43216	1.8504e-16	1.97105e-15	9.94295e-16	SMC2/SMC4/POGZ/CENPC/CENPF/CENPH/NUF2/TRAPPC12/CENPN/MIS12/NDC80/CENPK/CENPE/SENP6/CENPS/CENPT/CENPA	17
GOBP_NUCLEOTIDE_EXCISION_REPAIR_DNA_DUPLEX_UNWINDING	17/2881	22/43216	1.8504e-16	1.97105e-15	9.94295e-16	PARP1/DDB1/CUL4B/ERCC3/ERCC2/RPS27A/RAD23B/CUL4A/GTF2H3/XPC/UBA52/GTF2H1/GTF2H4/CETN2/CHD1L/DDB2/GTF2H2	17
GOBP_REGULATION_OF_PROTEIN_CONTAINING_COMPLEX_DISASSEMBLY	38/2881	120/43216	1.90548e-16	2.0263e-15	1.02217e-15	SPTAN1/SPTBN1/TPX2/LIMA1/ARHGEF2/UPF1/SPTBN2/SCAF4/CAPZA1/ZMPSTE24/CLASP1/TRIOBP/TMOD3/UBQLN4/SCAF8/CLASP2/ETF1/FYCO1/ADD3/RDX/CAPZB/FLII/EPS8/ADD1/MAP1B/SETX/SH3BP1/GLE1/CAPZA2/ATXN7/SPTBN4/DSTN/KATNB1/GBA/HDGFL3/EIF5A2/MAP1S/SVIL	38
GOBP_ATP_METABOLIC_PROCESS	65/2881	313/43216	1.93499e-16	2.05421e-15	1.03624e-15	RANBP2/PARP1/VCP/HSPA8/NUP188/NUP98/NUP93/PKM/PFKP/MSH2/HSPA1A/NUP133/NUP155/TPR/NUP160/ATP5F1A/NUP107/OGT/NUP153/NUP54/RAE1/ATP5F1B/HK2/NUP62/CDK1/NUP205/PFKL/ENO1/TP53/NUP85/HK1/NUP58/LDHA/NMNAT1/PFKM/DNM1L/SEH1L/EIF6/NUP50/OLA1/GAPDH/BEND3/FOXK1/AAAS/ZBTB7A/NCOR1/ALDOA/SEC13/PRKAA1/NUP43/STOML2/CCNB1/ALDOC/ATP5PO/MYH7/NDC1/ATP5F1D/PRKAG1/TGFB1/ATP5ME/NUP210/ATP5MC1/AK2/ATP1B1/HDAC4	65
GOBP_PROTEIN_LOCALIZATION_TO_CHROMOSOME_CENTROMERIC_REGION	18/2881	25/43216	1.96537e-16	2.08296e-15	1.05075e-15	IK/SMC5/CHAMP1/RCC2/BUB3/AURKB/CDK1/CTCF/CENPQ/ZW10/RB1/KNL1/TRAPPC12/MIS12/NDC80/CENPT/TTK/CENPA	18
GOBP_TRANSPORT_ALONG_MICROTUBULE	43/2881	152/43216	2.17186e-16	2.29794e-15	1.15919e-15	DYNC1H1/HNRNPU/SFPQ/HSPA8/KIF4A/CEP131/COPG1/PCM1/TRIP11/RAB1A/TERF2/DYNC1I2/TNPO1/PURA/AP3D1/NEFH/RAB6A/COPG2/DST/AP3B1/DYNLL1/FYCO1/RAB21/LRPPRC/CDC42/MAP1B/PEX14/SYNE2/DYNLL2/LAMP1/VAMP7/KIF5B/ARMCX3/SPG11/AP3M1/ACTR10/FBXW11/TTC21B/ARL8B/UXT/TTC26/MAP1S/ARHGAP21	43
GOBP_NEGATIVE_REGULATION_OF_PHOSPHORYLATION	76/2881	405/43216	2.21778e-16	2.3426e-15	1.18172e-15	PRKDC/ADAR/HNRNPU/EIF4G1/MACROH2A1/IPO5/CIT/NPM1/PTPN1/PPP2R1A/PLK1/SUZ12/PRKAR2A/DNAJA1/NUP62/ZGPAT/CORO1C/NF2/MTOR/IPO7/MVP/QARS1/ADARB1/PRKAR1A/FKBP8/PPIA/TERF2IP/RTRAF/CAV1/PWP1/YWHAB/TMED2/MEN1/DYNLL1/MLLT1/CDK5RAP3/RB1/CHP1/STRAP/DNAJC10/WARS1/YWHAG/PTPN2/BAX/PARVA/PRKAR2B/NF1/AHSG/NCOR1/IBTK/PTPN13/LYN/TSG101/PIP4K2C/RPTOR/GPS1/CCNB1/GPS2/PPP2R5D/INPP5K/DNAJC3/MYADM/CALM1/TRIM27/TGFB1/ENG/…	76
GOBP_GENE_SILENCING	121/2881	823/43216	2.22294e-16	2.34412e-15	1.18249e-15	RANBP2/RIF1/DHX9/ADAR/DDX17/ATAD2/DDX5/POLR2A/H1-4/H1-2/SMCHD1/SND1/H1-3/HNRNPA2B1/EIF4G1/POLR2B/NUP188/PABPC1/CNOT1/FXR1/H4C9/NUP98/MACROH2A2/NUP93/MACROH2A1/H1-5/SRRT/SRCAP/ELAVL1/SIN3A/MOV10/NCBP1/NUP133/NUP155/H1-10/TPR/NUP160/FMR1/NUP107/MECP2/H2AX/DDX6/NUP153/NUP54/H2AC6/RAE1/ATAD2B/NUP62/H1-0/NUP205/PUM1/POLR2C/CELF1/MORF4L1/NCOR2/RBM4/TP53/HDAC2/H3-3A/ZMPSTE24/NUP85/SNIP1/H2AZ2/XPO5/POLR2…	121
GOBP_HORMONE_MEDIATED_SIGNALING_PATHWAY	49/2881	193/43216	2.28438e-16	2.40489e-15	1.21314e-15	PARP1/SMARCA4/ARID1A/DDX17/DDX5/SAFB/SAFB2/CNOT1/DDX54/UFL1/DNAJA1/PGRMC2/CALR/NCOR2/HDAC1/MED1/DAB2/CSNK2B/CBFB/GTF2H1/KANK2/TMF1/DDRGK1/PHB/UBR5/VPS18/YWHAH/NR0B1/PHB2/DAXX/TRIP4/TADA3/ZBTB7A/UFSP2/NCOR1/VPS11/LANCL2/RXRB/RUNX1/SCGB2A1/UBA5/ACSL1/KMT2D/CNOT9/FOXP1/PRLR/TAF7/ADIPOR1/UFM1	49
GOBP_BIOLOGICAL_PROCESS_INVOLVED_IN_INTERACTION_WITH_SYMBIONT	33/2881	92/43216	2.72378e-16	2.86269e-15	1.44408e-15	SMARCA4/IGF2R/RRP1B/HSPA8/DDB1/KRT6A/CHD1/SNW1/ANXA2/FMR1/HSPD1/PPIB/SMARCB1/FN1/VAPA/HMGA2/HDAC1/CCNK/CFL1/PHB/GAPDH/LTF/JUN/PC/PSMC3/SP1/STOM/SUGT1/INPP5K/RAB9A/YTHDC2/CAV2/PLG	33
GOBP_REGULATION_OF_BODY_FLUID_LEVELS	87/2881	503/43216	2.74725e-16	2.88255e-15	1.4541e-15	MYH9/FLNA/KRT1/COPA/ACTG1/KRT16/PABPC4/TLN1/CAD/MYL12A/EHD1/KDM1A/LMAN1/MYL9/CBX5/FN1/PRKAR2A/HBB/HK2/CAPZA1/FLG2/NCOR2/HDAC2/H3-3A/VPS45/HDAC1/MED1/YWHAZ/RAB5A/PRKAR1A/GNAI2/GNB1/PPIA/EHD2/FGA/CAV1/AP3B1/CREB1/RCOR1/MAFG/CAPZB/LNPK/PRDX2/CDC42/DOCK6/PRKACA/SERPINB2/PRKAR2B/VCL/FGB/MAFK/VKORC1/COL1A1/CLIC1/ILK/F5/LYN/MFN2/GNA12/GATA2/CD59/CAPZA2/THBS1/WFS1/SERPINC1/GPAT4/STXBP1/STXBP3/APRT/INPP5K…	87
GOBP_CELLULAR_RESPONSE_TO_STEROID_HORMONE_STIMULUS	50/2881	201/43216	2.79932e-16	2.93231e-15	1.4792e-15	PARP1/SMARCA4/ARID1A/DDX17/HNRNPU/DDX5/SAFB/SAFB2/CNOT1/DDX54/ATP1A1/UFL1/CBX3/DNAJA1/PGRMC2/CALR/NCOR2/HDAC1/MED1/DAB2/CBFB/ANXA1/KANK2/TMF1/DDRGK1/ICAM1/PHB/UBR5/VPS18/YWHAH/NR0B1/PHB2/DAXX/TRIP4/TADA3/ZBTB7A/UFSP2/NCOR1/VPS11/RXRB/RUNX1/SCGB2A1/UBA5/KMT2D/CNOT9/EIF4E/FOXP1/DNMT3B/TAF7/UFM1	50
GOBP_HISTONE_DEACETYLATION	30/2881	76/43216	2.81489e-16	2.94373e-15	1.48496e-15	NIPBL/SFPQ/RBM14/BAZ2A/MTA2/SIN3A/AKAP8/MTA1/MTA3/KDM5A/AKAP8L/TBL1XR1/MORF4L1/TP53/HDAC2/HDAC1/MORF4L2/SUDS3/RCOR1/PHB/BRMS1L/SIN3B/MSL3/HDAC3/TADA3/SKI/CAMK2D/CTBP1/SIRT7/HDAC4	30
GOBP_POSITIVE_REGULATION_OF_IMMUNE_RESPONSE	113/2881	748/43216	3.11445e-16	3.25161e-15	1.64027e-15	PRKDC/RIF1/DHX9/KRT1/XRCC6/XRCC5/SFPQ/ACTG1/TP53BP1/RBM14/NONO/MATR3/HSP90AB1/HSP90AA1/TFRC/RPS3/NSD2/MSH2/MYO1C/SIN3A/IFI16/KHDRBS1/HSPD1/EXOSC6/CYFIP1/PSMC2/RPS19/IGKC/ITGB2/CGAS/EXOSC3/IGHG1/EZR/NCKAP1/MED1/SKP1/PSPC1/BAG6/CBFB/ANXA1/HLA-B/AP1G1/PSMD13/RAP1A/STX7/HLA-A/UBE2N/EIF2B4/PSMC5/PHB/PSMC1/MLH1/PSMD3/ACTR3/PQBP1/PTPN2/CDC42/BAX/CUL1/PRKACA/IGHG2/ZCCHC3/PSME3/KARS1/PSMD11/IGLC2/PSMC6/FB…	113
GOBP_CELL_JUNCTION_ASSEMBLY	78/2881	425/43216	3.27358e-16	3.4121e-15	1.72123e-15	PLEC/FLNA/MACF1/KRT5/IQGAP1/KRT14/ACTG1/FLNC/EIF4G1/ACTN1/MYO1C/TLN1/PHLDB2/JUP/CTNND1/RCC2/MECP2/SPTBN2/PKP1/FN1/TJP1/CAPZA1/MTDH/CNTNAP1/DSG1/LRP1/CORO1C/CLASP1/ECT2/CLASP2/CBFB/RAP1B/DST/CAV1/PIP5K1A/RAP1A/DAPK3/CTNNA1/CTNNB1/PLXNB2/FERMT2/CDC42/PDCD6IP/LAMC1/MAP4K4/ZNF703/PRKACA/MAP1B/RAB13/VCL/IL1RAP/SH3BP1/ILK/PDLIM5/S100A10/RHOA/NPTN/STRN/THBS1/CD151/VPS35/RUNX1/TAOK2/OBSL1/SDC4/PKN2/PTPRS…	78
GOBP_CELLULAR_RESPONSE_TO_PEPTIDE	74/2881	391/43216	3.40835e-16	3.54671e-15	1.78913e-15	PRKDC/PARP1/CDC5L/VIM/PHIP/SMARCC1/ARID1B/RANGAP1/ARHGEF2/USO1/PKM/MYO1C/NCOA5/ZNF106/PTPN1/OGT/EPRS1/CYFIP1/PRKAR2A/OSBPL8/SRSF5/MARS1/LRP1/TP53/RPL23/SOGA1/PIK3C2A/ATP6V0A1/PRKAR1A/GNAI2/RAP1B/CAV1/CREB1/ATP6V0A2/ICAM1/ATP6V0D1/SLC27A4/YWHAG/PTPN2/RAB10/RAB8A/RAB8B/PRKACA/AHCYL1/MAP1B/ATP6AP1/TRIM41/RAB13/PRKAR2B/FOXC2/AHSG/SELENOS/CCNA2/LYN/PRKAA1/PIP4K2C/SP1/MYO5A/APRT/APEX1/CDK4/INPP5K/AGTRA…	74
GOBP_CELLULAR_RESPONSE_TO_PEPTIDE_HORMONE_STIMULUS	66/2881	325/43216	3.67284e-16	3.81564e-15	1.92479e-15	PRKDC/PARP1/CDC5L/PHIP/SMARCC1/ARID1B/RANGAP1/USO1/PKM/MYO1C/NCOA5/ZNF106/PTPN1/OGT/EPRS1/CYFIP1/PRKAR2A/OSBPL8/SRSF5/MARS1/SOGA1/PIK3C2A/ATP6V0A1/PRKAR1A/GNAI2/RAP1B/CAV1/CREB1/ATP6V0A2/ATP6V0D1/SLC27A4/YWHAG/PTPN2/RAB10/RAB8A/RAB8B/PRKACA/AHCYL1/MAP1B/ATP6AP1/RAB13/PRKAR2B/FOXC2/AHSG/SELENOS/CCNA2/LYN/PRKAA1/PIP4K2C/SP1/MYO5A/APRT/APEX1/CDK4/INPP5K/AGTRAP/RAB15/ATP6V1E1/RAB31/CAV2/PRLR/STAT3/AT…	66
GOBP_REGULATION_OF_CELLULAR_COMPONENT_MOVEMENT	147/2881	1094/43216	3.78727e-16	3.92805e-15	1.9815e-15	FLNA/MACF1/HSPA5/NIPBL/IQGAP1/ACTG1/KRT16/ATP2A2/TUBB2B/MYLK/GTPBP4/ACTN1/RNF20/LMNA/ARHGEF2/CCAR1/KIF20B/ACTN4/ATP1A1/MTA2/ARID2/MYO1C/ZMYND8/DOCK7/PHLDB2/JUP/KIF14/KIF2A/MIA3/ATP5F1A/RCC2/MECP2/ATP5F1B/FN1/RTN4/RPS19/TJP1/AKAP9/OSBPL8/CALR/LRP1/CORO1C/NF2/ZNF609/CLASP1/MTOR/NEFH/NEXN/PIK3C2A/CFAP20/CAVIN1/DAB2/ADARB1/ITGB1/CLASP2/ATM/GNAI2/CSNK2B/MSN/ANXA1/CAV1/DAPK3/SP100/DDRGK1/LAMB1/ICAM1/CT…	147
GOBP_POSITIVE_REGULATION_OF_HISTONE_METHYLATION	21/2881	36/43216	3.91748e-16	4.04977e-15	2.0429e-15	RIF1/KMT2A/DNMT1/RNF20/H1-5/SNW1/PAXBP1/MECP2/OGT/CTR9/PAF1/WDR5/BRD4/NELFE/NSD3/CHTOP/CTNNB1/MTF2/WDR61/SMAD4/DNMT3B	21
GOBP_POSITIVE_REGULATION_OF_TELOMERE_MAINTENANCE_VIA_TELOMERE_LENGTHENING	21/2881	36/43216	3.91748e-16	4.04977e-15	2.0429e-15	XRCC5/HNRNPA1/HNRNPA2B1/CCT8/CCT7/DKC1/DHX36/CCT3/CCT2/CCT5/CCT6A/CCT4/TCP1/ATR/AURKB/ATM/PARN/NEK7/MAPK3/POT1/HMBOX1	21
GOBP_REGULATION_OF_CELLULAR_COMPONENT_SIZE	71/2881	367/43216	4.11746e-16	4.24954e-15	2.14367e-15	SPTAN1/SPTBN1/MACF1/HSP90AB1/LIMA1/HP1BP3/DBN1/EIF4G2/MYO1C/DNM2/SIN3A/KDM1A/IQGAP3/SPTBN2/LARS1/FN1/CYFIP1/RTN4/CAPZA1/AP2M1/EZR/LRP1/NCKAP1/MTOR/TRIOBP/TMOD3/RAB5A/MSN/SLC12A4/PICALM/CREB1/ICAM1/ANAPC2/RAB21/ADD3/RDX/CAPZB/ACTR3/HIP1R/FLII/EPS8/ADD1/PEX11B/MAP1B/RAB3B/RB1CC1/SNX9/SH3BP1/RHOA/ARPC4/SPART/CAPZA2/BAG4/RPTOR/SPTBN4/L1CAM/PFN1/DSTN/SEMA4C/CDK4/MYADM/TRIM27/PTPRS/SLIT2/IST1/TMEM123/A…	71
GOBP_MICROTUBULE_BASED_MOVEMENT	70/2881	359/43216	4.34083e-16	4.47276e-15	2.25628e-15	DYNC1H1/HNRNPU/SFPQ/HSPA8/KTN1/KIFC1/KIF4A/KIF20B/KIF22/CEP131/KIF20A/COPG1/KIF23/KIF2C/MAP4/KPNB1/RACGAP1/PCM1/TRIP11/KIF14/KIF2A/RAB1A/TERF2/DNAJA1/DYNC1I2/INTS13/TNPO1/DYNC1LI2/PURA/AP3D1/DYNC1LI1/NEFH/KIF18B/RAB6A/CFAP20/COPG2/DST/TMF1/AP3B1/DYNLL1/FYCO1/RAB21/ACTR3/LRPPRC/CDC42/KIF7/VPS13A/MAP1B/DNAAF5/PEX14/SYNE2/DYNLL2/LAMP1/VAMP7/KIF5B/ARMCX3/SPG11/CENPE/KIF11/AP3M1/KIF16B/ACTR10/KATNB1/F…	70
GOBP_MODULATION_BY_HOST_OF_SYMBIONT_PROCESS	27/2881	62/43216	4.3933e-16	4.51943e-15	2.27982e-15	SMARCA4/IGF2R/RRP1B/HSPA8/CHD1/SNW1/ANXA2/FMR1/PPIB/SMARCB1/VAPA/HMGA2/HDAC1/CCNK/CFL1/PHB/LTF/JUN/PC/PSMC3/SP1/STOM/SUGT1/INPP5K/RAB9A/YTHDC2/CAV2	27
GOBP_POSITIVE_REGULATION_OF_TRANSCRIPTION_INITIATION_FROM_RNA_POLYMERASE_II_PROMOTER	19/2881	29/43216	4.46173e-16	4.58236e-15	2.31156e-15	DHX36/MED12/CAND1/PSMC2/MED17/TP53/MED1/MED16/MED14/CREB1/MED13/PSMC5/MED24/MED4/PSMC6/PSMC3/PSMC4/MED30/SUB1	19
GOBP_ENDONUCLEOLYTIC_CLEAVAGE_INVOLVED_IN_RRNA_PROCESSING	14/2881	15/43216	4.67821e-16	4.79688e-15	2.41978e-15	UTP20/TBL3/KRI1/BMS1/RRS1/NOP14/BOP1/TSR1/RCL1/NOL9/NOP9/UTP23/ABT1/RPP40	14
GOBP_REGULATION_OF_PROTEIN_SERINE_THREONINE_KINASE_ACTIVITY	85/2881	490/43216	5.05143e-16	5.17116e-15	2.60858e-15	DDX3X/IQGAP1/HSP90AB1/GTPBP4/MACROH2A1/IPO5/RPS3/CIT/INCENP/PTPN1/IQGAP3/PPP2R1A/PLK1/CDK12/PRKAR2A/DNAJA1/BLM/NUP62/HMGA2/CDK1/RPS27A/IPO7/PRKAR1A/HACD3/MNAT1/ERP29/UBA52/GTF2H1/PPIA/CSPG4/CAV1/MEN1/CCNK/UBE2N/EZH2/TF/CDK5RAP3/RB1/CDK7/YWHAG/PRDX2/FERMT2/CCNH/DAXX/PRKAR2B/NF1/MAP2K3/HGS/LTF/CCNA2/LYN/TSG101/RHOA/CCNL1/PRKAA1/THBS1/CCNE2/RPTOR/GPS1/CD81/CCNB1/FGF2/GPS2/MLST8/TAOK2/STK3/CDK4/INPP5…	85
GOBP_REGULATION_OF_INNATE_IMMUNE_RESPONSE	64/2881	311/43216	5.22777e-16	5.343e-15	2.69527e-15	PRKDC/DHX9/ADAR/XRCC6/XRCC5/SFPQ/RBM14/NONO/MATR3/HSP90AB1/HSP90AA1/SIN3A/LYAR/IFI16/PTPN1/PSMC2/RPS19/CGAS/YTHDF2/ABCE1/MED1/SKP1/PSPC1/HLA-B/AP1G1/PSMD13/HLA-A/PSMC5/PSMC1/PSMD3/PQBP1/PTPN2/CUL1/PRKACA/ZCCHC3/STAT1/PSME3/PSMD11/PSMC6/LAMP1/HMGB1/PSMA8/NRAS/LYN/CNOT7/PSMD4/PSMC3/PSMD8/PSMD14/PSMD12/PSMD6/LSM14A/METTL3/PSMC4/PVR/FBXW11/JAK1/PAK2/ARRB2/PSMB1/SUMO1/PSME2/CDC37/PSMD5	64
GOBP_POSITIVE_REGULATION_OF_PROTEIN_MODIFICATION_BY_SMALL_PROTEIN_CONJUGATION_OR_REMOVAL	40/2881	136/43216	5.46883e-16	5.58033e-15	2.81499e-15	HSPA5/DDX3X/VCP/RNF20/GOLGA2/GNL3/RNF40/MTA1/KDM1A/RPS2/CTR9/CUL3/PLK1/RAB1A/SART3/FANCI/SKP1/NSMCE3/CAV1/UBQLN1/UBE2N/CDK5RAP3/CDK9/MYCBP2/HDAC3/TSPYL5/WDR48/CDC20/NOP53/HUWE1/BMI1/WFS1/FANCM/CENPS/HSPBP1/AIMP2/GSK3A/SEPTIN4/PIAS4/HDAC4	40
GOBP_GLOBAL_GENOME_NUCLEOTIDE_EXCISION_REPAIR	18/2881	26/43216	5.98686e-16	6.09906e-15	3.07666e-15	PARP1/DDB1/CUL4B/ERCC3/ERCC2/RPS27A/RAD23B/CUL4A/GTF2H3/XPC/UBA52/GTF2H1/GTF2H4/CETN2/CHD1L/ERCC4/DDB2/GTF2H2	18
GOBP_NUCLEOTIDE_EXCISION_REPAIR_DNA_GAP_FILLING	17/2881	23/43216	6.64948e-16	6.75228e-15	3.40618e-15	RFC1/LIG3/RFC2/POLE/RPA1/RFC5/RFC3/RFC4/RPS27A/XRCC1/UBA52/PCNA/POLD1/RPA3/LIG1/RPA2/POLD2	17
GOBP_POSITIVE_REGULATION_OF_TRANSCRIPTION_BY_RNA_POLYMERASE_I	17/2881	23/43216	6.64948e-16	6.75228e-15	3.40618e-15	SMARCA4/NCL/UBTF/HEATR1/LYAR/DHX33/SMARCB1/MARS1/MTOR/UTP15/NOL11/WDR75/PWP1/WDR43/EIF2AK3/BNC1/PHF8	17
GOBP_REGULATION_OF_DEFENSE_RESPONSE	106/2881	689/43216	7.42958e-16	7.5323e-15	3.79966e-15	PRKDC/DHX9/KRT1/ADAR/XRCC6/XRCC5/SFPQ/RBM14/NONO/MATR3/HSP90AB1/HSP90AA1/SIN3A/LYAR/IFI16/PTPN1/PCBP2/UFL1/PSMC2/RPS19/CGAS/YTHDF2/ABCE1/CELF1/BRD4/ZMPSTE24/MED1/SKP1/PSPC1/ATM/ANXA1/HLA-B/AP1G1/PSMD13/S100A8/HLA-A/APOA1/PSMC5/BAP1/PSMC1/RB1/PSMD3/PQBP1/PTPN2/CUL1/PRKACA/ZCCHC3/STAT1/FANCD2/PSME3/KARS1/AHSG/PSMD11/FANCA/PSMC6/NPLOC4/UFD1/CEBPB/SELENOS/ABHD12/NT5E/LAMP1/VAMP7/DROSHA/HMGB1/PSMA8/NR…	106
GOBP_REGULATION_OF_MITOTIC_SISTER_CHROMATID_SEGREGATION	23/2881	45/43216	8.00352e-16	8.09923e-15	4.08564e-15	NUMA1/HNRNPU/IK/RAD21/TPR/PLK1/BUB3/AURKB/CENPF/PCID2/DYNC1LI1/ATM/ZNF207/ZW10/MAD1L1/CDK5RAP2/NDC80/CDC20/TRIP13/CCNB1/ZWINT/MAD2L2/TTK	23
GOBP_REGULATION_OF_PROTEASOMAL_UBIQUITIN_DEPENDENT_PROTEIN_CATABOLIC_PROCESS	39/2881	131/43216	8.01446e-16	8.09923e-15	4.08564e-15	VCP/SMARCC1/HSP90AB1/XPO1/CCAR2/HSPA1A/BCAP31/OGT/PLK1/USP7/UFL1/AURKA/RAD23B/EIF3H/UBQLN4/CSNK1E/CSNK1A1/DAB2/BAG6/CAV1/RPL11/UBQLN1/DDRGK1/CSNK1D/CDC20/GIPC1/GNA12/NOP53/HECTD1/BAG5/RYBP/ELOB/WAC/GBA/HSPBP1/ARIH1/GSK3A/SUMO1/PBK	39
GOBP_TRANSCRIPTION_PREINITIATION_COMPLEX_ASSEMBLY	21/2881	37/43216	8.48767e-16	8.56372e-15	4.31995e-15	SMARCA4/UBTF/BAZ2A/CAND1/SMARCB1/PSMC2/TP53/POLR1E/CREB1/PSMC5/PSMC6/HMGB1/PSMC3/TAF1B/TAF1C/TAF12/PSMC4/TAF1L/DR1/ATF7IP/TAF7	21
GOBP_COAGULATION	68/2881	347/43216	8.73562e-16	8.79981e-15	4.43905e-15	MYH9/FLNA/KRT1/ACTG1/PABPC4/TLN1/MYL12A/EHD1/KDM1A/LMAN1/MYL9/CBX5/FN1/PRKAR2A/HBB/CAPZA1/HDAC2/H3-3A/VPS45/HDAC1/YWHAZ/RAB5A/PRKAR1A/GNB1/PPIA/EHD2/FGA/CAV1/AP3B1/RCOR1/MAFG/CAPZB/LNPK/PRDX2/CDC42/DOCK6/PRKACA/SERPINB2/PRKAR2B/VCL/FGB/MAFK/VKORC1/COL1A1/CLIC1/ILK/F5/LYN/MFN2/GNA12/GATA2/CD59/CAPZA2/THBS1/SERPINC1/STXBP1/STXBP3/HMG20B/CSRP1/GNA14/MAPK3/FGG/F3/FIBP/ARRB2/GNAS/METAP1/PLG	68
GOBP_POSITIVE_REGULATION_OF_RESPONSE_TO_DNA_DAMAGE_STIMULUS	35/2881	107/43216	9.37063e-16	9.42444e-15	4.75414e-15	PRKDC/RIF1/DHX9/PARP1/DDX5/SMCHD1/BCLAF1/FXR1/FXR2/RPS3/TRIM28/ARID2/CCAR2/FUS/FMR1/ATR/H2AX/HMGA2/CBX8/XRCC1/ATM/RPL26/UBE2N/PCNA/NSMCE1/WDR48/MYC/RNF168/HMGB1/BABAM1/NSMCE4A/BRCC3/FANCB/MAD2L2/PIAS4	35
GOBP_ACTIVATION_OF_INNATE_IMMUNE_RESPONSE	41/2881	145/43216	1.09179e-15	1.09631e-14	5.5303e-15	PRKDC/XRCC6/XRCC5/SFPQ/RBM14/NONO/MATR3/HSP90AA1/SIN3A/IFI16/PSMC2/CGAS/SKP1/PSPC1/PSMD13/PSMC5/PSMC1/PSMD3/PQBP1/CUL1/PRKACA/ZCCHC3/PSME3/PSMD11/PSMC6/HMGB1/PSMA8/NRAS/LYN/PSMD4/PSMC3/PSMD8/PSMD14/PSMD12/PSMD6/PSMC4/FBXW11/PAK2/PSMB1/PSME2/PSMD5	41
GOBP_MACROMOLECULE_DEACYLATION	35/2881	108/43216	1.29775e-15	1.30105e-14	6.56313e-15	FLNA/NIPBL/SFPQ/RBM14/BAZ2A/MTA2/CCAR2/SIN3A/AKAP8/MTA1/MTA3/KDM5A/AKAP8L/TBL1XR1/MORF4L1/TP53/HDAC2/HDAC1/MORF4L2/SUDS3/RCOR1/PHB/BRMS1L/SIN3B/MSL3/HDAC3/TADA3/ABHD12/SKI/PRKAA1/CAMK2D/CTBP1/SIRT7/ABHD16A/HDAC4	35
GOBP_CELLULAR_HOMEOSTASIS	130/2881	935/43216	1.45461e-15	1.45599e-14	7.34474e-15	SMARCA4/RFC1/HSP90B1/TFRC/ATP2A2/ATP1A1/CHERP/SIN3A/RFC2/BCAP31/UPF1/CAND1/POLE/RPA1/RFC5/SMARCB1/RFC3/RFC4/ATP5F1B/DCTN1/TERF2/RTN4/CCDC47/HK2/RAB7A/FEN1/CALR/HMOX2/TRA2B/LRP1/VAPB/PML/AP3D1/RAB11B/YWHAE/HK1/ERP44/ATP6V0A1/SKP1/GNB1/ANXA6/PRDX1/CAV1/SLC12A4/AP3B1/ATP6V0A2/S100A8/ICAM1/MAFG/DYNLL1/TF/ATP6V0D1/PFKM/ATP13A1/TERF1/CHP1/ATP6AP2/PRDX4/PCNA/CHD7/PRDX2/ATP2C1/BAX/ENY2/CUL1/ADD1/PRKACA/A…	130
GOBP_ESTABLISHMENT_OF_PROTEIN_LOCALIZATION_TO_TELOMERE	15/2881	18/43216	1.48501e-15	1.47951e-14	7.46336e-15	CCT8/CCT7/DKC1/CCT3/CCT2/CCT5/CCT6A/CCT4/TCP1/ATR/ATM/BRCA2/TERF1/POT1/NABP2	15
GOBP_NEGATIVE_REGULATION_OF_PROTEIN_MODIFICATION_BY_SMALL_PROTEIN_CONJUGATION_OR_REMOVAL	32/2881	91/43216	1.48514e-15	1.47951e-14	7.46336e-15	TRIP12/GTPBP4/RPS3/HSPA1A/U2AF2/OGT/RPL5/UFL1/DNAJA1/BAG2/RPL23/MTOR/RPS7/PINX1/HMG20A/PPIA/CAV1/RPL11/CTNNB1/UBR5/CHP1/SQSTM1/OTUB1/BAG5/GPS2/SIRT7/ISG15/HMG20B/VPS28/GNL3L/ARRB2/MAD2L2	32
GOBP_RETROGRADE_TRANSPORT_ENDOSOME_TO_GOLGI	32/2881	91/43216	1.48514e-15	1.47951e-14	7.46336e-15	CLTC/ERC1/USP7/DCTN1/RAB7A/VPS52/RAB6A/WASHC2A/STX10/GBF1/VAMP3/STX5/GCC2/STX16/VTI1A/RAB6D/VTI1B/VPS51/TMEM87A/GOSR1/YKT6/GOSR2/ARL1/VPS53/SNX8/VPS35/BET1L/VPS54/RAB9A/TRIM27/TMEM87B/SNX2	32
GOBP_NON_CANONICAL_WNT_SIGNALING_PATHWAY	42/2881	153/43216	1.56261e-15	1.55423e-14	7.8403e-15	CLTC/MOV10/MED12/AP2B1/AP2A1/PSMC2/AP2A2/AP2M1/CSNK1E/DAB2/GNB1/PSMD13/CSNK1D/CTNNB1/PSMC5/PSMC1/PSMD3/AP2S1/CDC42/PSME3/SMURF2/PSMD11/PSMC6/PTK7/PSMA8/AGO2/RHOA/RNF213/PSMD4/PSMC3/PSMD8/PSMD14/PSMD12/PSMD6/PFN1/PSMC4/CALM1/ARRB2/PSMB1/PLCB3/PSME2/PSMD5	42
GOBP_NEGATIVE_REGULATION_OF_APOPTOTIC_SIGNALING_PATHWAY	52/2881	224/43216	1.60238e-15	1.59128e-14	8.02719e-15	DDX3X/PHIP/NONO/NOC2L/ARHGEF2/HYOU1/CCAR2/HSPA1A/KDM1A/PTPN1/YBX3/AATF/DNAJA1/CSNK2A2/CSNK2A1/ENO1/VDAC2/HDAC1/QARS1/GNAI2/PPIA/FGA/CAAP1/CD44/ICAM1/CTNNA1/SLC25A5/RB1/ZMYND11/PRDX2/BAX/TXNDC12/TRIM32/PSME3/FGB/TRAP1/RB1CC1/SELENOS/ZC3HC1/BAG5/MAZ/THBS1/GNAI3/NLE1/FGG/TPT1/ARRB2/SYVN1/PCGF2/SLC35F6/TRAF2/HGF	52
GOBP_TRANSMEMBRANE_RECEPTOR_PROTEIN_TYROSINE_KINASE_SIGNALING_PATHWAY	110/2881	736/43216	1.64815e-15	1.63416e-14	8.24347e-15	HNRNPM/IGF2R/POLR2A/PHIP/IQGAP1/HNRNPA1/SMARCC1/ACTG1/POLR2B/HNRNPH1/HSP90AA1/PTBP1/MYO1C/AP2B1/NCBP1/NCOA5/ZNF106/AP2A1/PTPN1/OGT/CYFIP1/HNRNPF/RTN4/RAB7A/OSBPL8/AP2A2/RBPJ/NUP62/AP2M1/DNM1/RAB14/POLR2C/LRP1/ZGPAT/NCKAP1/SOGA1/PIK3C2A/POLR2E/MVP/ATP6V0A1/GNAI2/GIGYF2/CSPG4/NCBP2/POLR2H/SGPL1/ARID5B/HIP1/ATP6V0A2/ATP6V0D1/ARF4/SLC27A4/AP2S1/ACTR3/HIP1R/PTPN2/CDC42/ATP6AP1/POLR2G/SETX/EIF2AK3/FOXC…	110
GOBP_REGULATION_OF_GENERATION_OF_PRECURSOR_METABOLITES_AND_ENERGY	43/2881	160/43216	1.67171e-15	1.65491e-14	8.34818e-15	RANBP2/VCP/NUP188/NUP98/NUP93/NUP133/NUP155/TPR/NUP160/NUP107/OGT/NUP153/NUP54/RAE1/PPP1CB/NUP62/CDK1/NUP205/TP53/NUP85/MTOR/NUP58/SEH1L/EIF6/NUP50/PHB2/AAAS/TRAP1/ZBTB7A/NCOR1/SELENOS/SEC13/HMGB1/PRKAA1/NOP53/NUP43/CCNB1/INPP5K/NDC1/PRKAG1/NUP210/GSK3A/HDAC4	43
GOBP_TRANSLESION_SYNTHESIS	22/2881	42/43216	1.72379e-15	1.7038e-14	8.59478e-15	VCP/RFC1/RFC2/RPA1/RFC5/RFC3/RFC4/RPS27A/USP10/UBA52/TRIM25/PCNA/POLD1/NPLOC4/UFD1/RPA3/ZBTB1/RPA2/PCLAF/POLD2/ISG15/MAD2L2	22
GOBP_CELLULAR_COMPONENT_MORPHOGENESIS	113/2881	766/43216	1.72658e-15	1.70389e-14	8.59523e-15	SPTAN1/SPTBN1/MACF1/TOP2B/IQGAP1/TRIO/HSP90AB1/HSP90AA1/TUBB2B/CUX1/TUBB3/KIF20B/DBN1/EIF4G2/DHX36/DNM2/SIN3A/MOV10/DOCK7/KRT8/PHLDB2/SPTBN2/CNP/RPL24/CAPRIN1/FN1/CYFIP1/RTN4/ERCC2/CNTNAP1/EZR/AURKA/ACTBL2/LRP1/NCKAP1/CORO1C/CLASP1/NEFH/TMOD3/NEXN/BSG/ADARB1/PRKAR1A/CLASP2/TMF1/PHLDB1/PICALM/CD44/CREB1/CTNNB1/CFL1/LAMA5/ANAPC2/DNM1L/RAB21/YWHAH/PLXNB2/PQBP1/KNL1/RREB1/FLII/CDC42/RAB10/MAP4K4/RAB8…	113
GOBP_POSITIVE_REGULATION_OF_CANONICAL_WNT_SIGNALING_PATHWAY	41/2881	147/43216	1.84423e-15	1.81714e-14	9.16655e-15	DDX3X/VCP/CCAR2/RUVBL1/JUP/PSMC2/RBPJ/TBL1XR1/CSNK1E/PSMD13/CAV1/DAPK3/CSNK1D/PSMC5/PSMC1/UBR5/PSMD3/ATP6AP2/PRDM15/PSME3/SMURF2/PSMD11/COL1A1/PSMC6/PTK7/ILK/WLS/PSMA8/PSMD4/PSMC3/GID8/PSMD8/PSMD14/PSMD12/PSMD6/PSMC4/NLE1/TGFB1/PSMB1/PSME2/PSMD5	41
GOBP_REGULATION_OF_IMMUNE_RESPONSE	135/2881	990/43216	1.94717e-15	1.91558e-14	9.66312e-15	PRKDC/RIF1/DHX9/KRT1/ADAR/XRCC6/XRCC5/SFPQ/ACTG1/TP53BP1/RBM14/NONO/MATR3/HSP90AB1/HSP90AA1/THOC1/TFRC/RPS3/NSD2/MSH2/MYO1C/SIN3A/LYAR/IFI16/PTPN1/KHDRBS1/SUPT6H/HSPD1/EXOSC6/CYFIP1/PSMC2/RPS19/IGKC/ITGB2/CGAS/YTHDF2/ABCE1/EXOSC3/IGHG1/EZR/NCKAP1/MED1/HLA-C/ITGB1/SKP1/PSPC1/BAG6/CBFB/ANXA1/HLA-B/AP1G1/PSMD13/RAP1A/ICAM1/STX7/HLA-A/UBE2N/EIF2B4/PSMC5/PHB/PSMC1/MLH1/PSMD3/ACTR3/PQBP1/PTPN2/CDC42/BA…	135
GOBP_HISTONE_MRNA_METABOLIC_PROCESS	17/2881	24/43216	2.13723e-15	2.09928e-14	1.05898e-14	EXOSC10/CPSF2/NCBP1/UPF1/CPSF3/SNRPD3/EXOSC4/ATM/SNRPB/NCBP2/TENT4B/SNRPG/SSB/SNRPE/XRN1/SNRPF/SLBP	17
GOBP_MRNA_CLEAVAGE	16/2881	21/43216	2.15831e-15	2.1134e-14	1.0661e-14	CPSF1/CPSF2/MOV10/NCBP1/FIP1L1/CPSF6/CPSF7/CPSF3/CSTF3/CSTF2T/PCF11/NUDT21/CSTF2/CPSF4/NCBP2/AGO2	16
GOBP_NUCLEOTIDE_EXCISION_REPAIR_PREINCISION_COMPLEX_STABILIZATION	16/2881	21/43216	2.15831e-15	2.1134e-14	1.0661e-14	PARP1/DDB1/CUL4B/ERCC3/RPA1/ERCC2/CUL4A/GTF2H3/GTF2H1/GTF2H4/CHD1L/RPA3/RPA2/ERCC4/DDB2/GTF2H2	16
GOBP_CELLULAR_LIPID_METABOLIC_PROCESS	141/2881	1054/43216	2.20497e-15	2.15574e-14	1.08746e-14	FASN/ESYT1/HSD17B4/FDFT1/ACACA/PPP2R1A/MECP2/AGPS/ILVBL/LSS/ACLY/VAPA/SPTLC1/ESYT2/ERLIN2/CSNK2A2/OSBPL8/CSNK2A1/RAB14/ABCD3/ACSL3/CAT/LRP1/SACM1L/VAPB/ERLIN1/SPTLC2/ZMPSTE24/MTOR/PIK3C2A/RAB5A/SBF1/ATM/HACD3/CSNK2B/RDH11/MORC2/HSD17B12/FADS1/ANXA1/KDSR/CAV1/PIP5K1A/SGPL1/PI4K2A/SEL1L/HADHA/DPM1/NCEH1/APOA1/ACSL4/SCP2/CHP1/RETSAT/ACAA1/FADS2/SLC27A4/LPCAT1/PIGK/EIF6/TECR/LCLAT1/RDH14/QKI/MBOAT7/P…	141
GOBP_MOVEMENT_IN_HOST_ENVIRONMENT	45/2881	175/43216	2.24573e-15	2.19219e-14	1.10585e-14	DDB1/KRT6A/TFRC/P4HB/TRIM28/HSPA1A/CTNND1/NUP153/VAPA/RAB7A/CDK1/EXOC2/PML/BSG/ITGB1/PPIA/KPNA3/CAV1/ICAM1/CTNNB1/PHB/TRIM25/VPS18/CBLL1/TRIM22/SLC1A5/TRIM32/EXOC7/LAMP1/IFITM2/PC/TRIM26/TSG101/CD81/LDLR/LGALS1/CHMP4B/RPSA/ITCH/PVR/TRIM27/CAV2/IST1/EPHA2/TRIM13	45
GOBP_MALE_GAMETE_GENERATION	91/2881	558/43216	2.38469e-15	2.32424e-14	1.17246e-14	IGF2R/KRT9/RAI14/WDR33/XRN2/ATRX/KIFC1/CEP131/DHX36/GOLGA3/DNM2/RUVBL1/SMARCA2/RACGAP1/BCAP31/NSUN2/STRBP/KHDRBS1/YBX3/H2AX/DDX6/LARP7/KDM5A/DNAJA1/SRPK1/CSNK2A2/NUP62/SEPTIN2/PUM1/SNRPA1/CALR/RAD23B/SEPTIN7/DAZAP1/H3-3A/SBF1/ATM/AFF4/BAG6/ACTR1A/PHC2/SGPL1/TMF1/AP3B1/BRCA2/DYNLL1/ALKBH5/MLH1/SPATA5/CETN2/NR0B1/PRDX4/QKI/KNL1/YY1/GORASP2/BAX/PRKACA/MYCBP/KDM2B/SETX/WDR48/FANCA/DNMT3A/ACOX1/USP42/…	91
GOBP_ACTOMYOSIN_STRUCTURE_ORGANIZATION	47/2881	190/43216	2.72186e-15	2.64877e-14	1.33617e-14	MYH9/MYH10/ACTG1/CIT/ANLN/MYO18A/RACGAP1/KRT8/PHLDB2/EPB41L2/CUL3/TJP1/NF2/CNN2/CLASP1/MTOR/TMOD3/ECT2/PRKAR1A/CLASP2/CNN3/APOA1/FHOD1/FLII/FERMT2/CDC42/PDCD6IP/CDC42BPB/EPB41/S100A10/RHOA/CDC42BPA/FRMD6/SMAD4/BAG4/PPFIA1/PFN1/OBSL1/INPP5K/SDC4/CSRP1/PAK2/CD47/CSRP2/ZYX/CORO2B/PTK2B	47
GOBP_PROTEIN_EXIT_FROM_ENDOPLASMIC_RETICULUM	23/2881	47/43216	2.75062e-15	2.66853e-14	1.34613e-14	VCP/HSP90B1/BCAP31/FAF2/HM13/PREB/AUP1/GCC2/SEL1L/SAR1A/ERLEC1/SEC16A/TM9SF4/NPLOC4/SEC61B/UFD1/SELENOS/SEC13/UBE2J1/UBAC2/CD81/RHBDD1/SYVN1	23
GOBP_REGULATION_OF_TELOMERASE_ACTIVITY	23/2881	47/43216	2.75062e-15	2.66853e-14	1.34613e-14	XRCC5/HNRNPA2B1/HSP90AB1/HSP90AA1/DKC1/HNRNPD/NVL/CCT2/CCT4/TCP1/AURKB/TP53/PINX1/MEN1/TERF1/MYC/PARN/NEK7/MAPK3/POT1/HMBOX1/PTGES3/GRHL2	23
GOBP_POSITIVE_REGULATION_OF_BINDING	44/2881	169/43216	2.8e-15	2.71225e-14	1.36819e-14	DHX9/PARP1/EIF4G1/HSP90AB1/TRIM28/NVL/ANXA2/NCBP1/KDM1A/EIF3E/FMR1/ERCC2/EIF2S1/H1-0/LRP1/PINX1/AMFR/EIF3D/CAV1/RPL11/DDRGK1/CTBP2/MEN1/CTNNB1/PPP2CB/RB1/RAN/HIP1R/CDK9/MAPRE1/ADD1/MBD2/EPB41/HMGB1/S100A10/SKI/STK3/CALM1/TGFB1/SUMO4/FLOT1/HMBOX1/PYGO2/EBF2	44
GOBP_CELL_CYCLE_ARREST	53/2881	235/43216	3.12779e-15	3.02513e-14	1.52602e-14	MYBBP1A/HSP90AB1/CNOT1/KIF20B/EIF4G2/MSH2/RRP8/NBN/TNKS1BP1/HMGA2/CDK1/CALR/AURKA/PML/TP53/RPL23/MTOR/ATM/RPL26/PRMT1/BARD1/DHCR24/RB1/CDK7/PCNA/CDK9/CNOT10/BAX/PRKACA/CDK2/CNOT11/CNOT4/UHRF2/ZBTB17/MYC/TSG101/CNOT7/CGREF1/LAMTOR1/DDIT3/PRKAA1/ZFHX3/THBS1/RPTOR/CCNB1/MLST8/CDK4/PCBP4/CNOT9/PRKAG1/TGFB1/CDKN2A/RHEB	53
GOBP_NEGATIVE_REGULATION_OF_DNA_RECOMBINATION	22/2881	43/43216	3.3067e-15	3.19327e-14	1.61084e-14	RIF1/H1-4/H1-2/SMCHD1/H1-3/TP53BP1/THOC1/H1-5/MSH2/MSH6/H1-10/TERF2/BLM/CGAS/H1-0/MSH3/RECQL5/UBQLN4/TERF2IP/MLH1/FANCB/MAD2L2	22
GOBP_ATTACHMENT_OF_SPINDLE_MICROTUBULES_TO_KINETOCHORE	20/2881	35/43216	3.45735e-15	3.32856e-14	1.67909e-14	HNRNPU/KIF2C/CHAMP1/RACGAP1/RCC2/CENPC/BUB3/AURKB/ECT2/ZNF207/MAD1L1/RB1/SEH1L/NUF2/KNL1/CDC42/MIS12/NDC80/CENPE/CCNB1	20
GOBP_NEGATIVE_REGULATION_OF_TELOMERE_MAINTENANCE	20/2881	35/43216	3.45735e-15	3.32856e-14	1.67909e-14	PARP1/NAT10/HNRNPU/HNRNPA1/EXOSC10/RAD50/HNRNPC/NBN/TERF2/XRCC1/PINX1/ATM/TERF2IP/TENT4B/TERF1/SLX4/XRN1/ERCC4/GNL3L/POT1	20
GOBP_FORMATION_OF_CYTOPLASMIC_TRANSLATION_INITIATION_COMPLEX	14/2881	16/43216	3.51082e-15	3.36975e-14	1.69986e-14	EIF3A/EIF3CL/EIF3B/EIF3E/EIF3G/EIF2S2/EIF3L/EIF3H/EIF3F/EIF3D/EIF3I/EIF3K/EIF3M/EIF3J	14
GOBP_VIRAL_TRANSLATION	14/2881	16/43216	3.51082e-15	3.36975e-14	1.69986e-14	DHX9/EIF3A/PTBP1/EIF3B/PCBP2/EIF3G/CSDE1/EIF3L/EIF3F/EIF3D/SSB/MCTS1/EIF2D/DENR	14
GOBP_BASE_EXCISION_REPAIR	21/2881	39/43216	3.6085e-15	3.45824e-14	1.7445e-14	RPS3/LIG3/POLE/RPA1/PARP2/HMGA2/FEN1/WRN/XRCC1/MPG/PCNA/POLB/POLD1/NTHL1/HMGB1/RPA3/MBD4/HUWE1/LIG1/RPA2/APEX1	21
GOBP_DEFENSE_RESPONSE_TO_VIRUS	56/2881	259/43216	3.67549e-15	3.5171e-14	1.77419e-14	FLNA/DHX9/DDX21/ILF3/ADAR/DDX17/HSP90AA1/DDX1/DHX36/SIN3A/MOV10/IFI16/ZC3HAV1/PCBP2/ANKRD17/EIF2AK2/G3BP1/CGAS/ABCE1/PUM1/SLFN11/EXOSC4/EXOC1/APOBEC3B/PML/ZMPSTE24/MX2/ADARB1/APOBEC3C/NCBP3/EXOSC5/PHB/TRIM22/TRIM56/OAS3/PQBP1/ZMYND11/PHB2/ABCF3/SETD2/ZCCHC3/STAT1/NPLOC4/UFD1/IFITM2/CNOT7/NOP53/AIMP1/LSM14A/ATAD3A/ISG15/ITCH/DNAJC3/BST2/POLR3A/APOBEC3G	56
GOBP_DNA_SYNTHESIS_INVOLVED_IN_DNA_REPAIR	24/2881	52/43216	3.69531e-15	3.5307e-14	1.78106e-14	VCP/RFC1/RFC2/POLE/RPA1/RFC5/RFC3/RFC4/WRN/RPS27A/USP10/UBA52/TRIM25/PCNA/POLD1/NPLOC4/UFD1/RPA3/ZBTB1/RPA2/PCLAF/POLD2/ISG15/MAD2L2	24
GOBP_CELL_SUBSTRATE_ADHESION	68/2881	358/43216	4.42709e-15	4.22348e-14	2.13053e-14	FLNA/MACF1/IQGAP1/ACTG1/ACTN1/P4HB/ACTN4/UTRN/DNM2/PHLDB2/JUP/KIF14/RCC2/RAB1A/FN1/ITGB2/CALR/LRP1/CORO1C/NF2/CLASP1/TRIOBP/ITGB1/CLASP2/VAMP3/HSD17B12/FGA/PIP5K1A/DAPK3/CD44/LAMB1/APOA1/LAMA5/RREB1/FERMT2/CDC42/LAMC1/MAP4K4/RAC3/PARVA/NF1/VCL/FGB/COL1A1/CDH13/ILK/S100A10/RHOA/THBS1/L1CAM/PPFIA1/LGALS1/TAOK2/MYADM/CCN1/SDC4/FGG/EDIL3/LIMS1/MICALL2/PEAK1/CDKN2A/CD63/ZYX/CORO2B/RIN2/PLG/PTK2B	68
GOBP_CANONICAL_WNT_SIGNALING_PATHWAY	65/2881	333/43216	4.55535e-15	4.33928e-14	2.18895e-14	DDX3X/VCP/RUVBL2/CCAR2/RUVBL1/MED12/JUP/CTNND1/CHD8/CUL3/SCYL2/PSMC2/RBPJ/TBL1XR1/HDAC1/CSNK1E/CSNK1A1/DAB2/RAB5A/AMFR/EMD/PSMD13/CAV1/DAPK3/CSNK1D/CTNNB1/PSMC5/PSMC1/UBR5/PSMD3/ATP6AP2/KPNA1/PRDM15/ZNF703/PSME3/SMURF2/PSMD11/COL1A1/PSMC6/PTK7/ILK/WLS/PSMA8/RBMS3/JADE1/DDIT3/PSMD4/PSMC3/GID8/PSMD8/PSMD14/PSMD12/PSMD6/UBAC2/PSMC4/STK3/NLE1/SDC1/TGFB1/PYGO2/PSMB1/MAD2L2/GSK3A/PSME2/PSMD5	65
GOBP_PROTEIN_DEPOLYMERIZATION	35/2881	112/43216	4.57354e-15	4.35004e-14	2.19437e-14	SPTAN1/SPTBN1/TPX2/HSPA8/CKAP5/LIMA1/ARHGEF2/KIF2C/KIF2A/SPTBN2/MICAL2/CAPZA1/CLASP1/TRIOBP/TMOD3/KIF18B/CLASP2/CFL1/ADD3/RDX/CAPZB/FLII/EPS8/ADD1/MAP1B/SH3BP1/CAPZA2/ATXN7/SPTBN4/DSTN/KATNB1/HDGFL3/SH3GL1/MAP1S/SVIL	35
GOBP_CELL_SUBSTRATE_JUNCTION_ORGANIZATION	34/2881	106/43216	4.66312e-15	4.42856e-14	2.23398e-14	PLEC/MACF1/KRT5/IQGAP1/KRT14/ACTG1/ACTN1/TLN1/PHLDB2/RCC2/FN1/LRP1/CORO1C/CLASP1/CLASP2/DST/PIP5K1A/DAPK3/FERMT2/LAMC1/MAP4K4/RAB8B/VCL/S100A10/RHOA/THBS1/CD151/TAOK2/SDC4/LIMS1/PEAK1/ARF6/CORO2B/PTK2B	34
GOBP_MORPHOGENESIS_OF_A_POLARIZED_EPITHELIUM	40/2881	144/43216	4.70448e-15	4.45442e-14	2.24703e-14	CLTC/ACTG1/MED12/AP2B1/AP2A1/PSMC2/AP2A2/AP2M1/DAB2/MSN/PSMD13/PSMC5/LAMA5/PSMC1/PSMD3/AP2S1/CDC42/RAB10/PSME3/SMURF2/PSMD11/PSMC6/SH3BP1/PTK7/PSMA8/RHOA/PSMD4/PSMC3/PSMD8/PSMD14/PSMD12/SEC24B/SCRIB/PSMD6/PFN1/PSMC4/ARRB2/PSMB1/PSME2/PSMD5	40
GOBP_MYELOID_CELL_HOMEOSTASIS	40/2881	144/43216	4.70448e-15	4.45442e-14	2.24703e-14	PRKDC/ADAR/ACIN1/HSPA1A/LYAR/NCAPG2/KAT7/UFL1/RPS19/RPS6/RPS14/ERCC2/RPS17/PTBP3/L3MBTL3/TMOD3/MED1/RPS24/BRD1/ANXA1/HSPA9/RCOR1/PRMT1/BAP1/CDK5RAP3/RB1/PTPN2/BAX/ADD1/STAT1/ZBTB7A/HMGB1/LYN/GATA2/SP3/ISG15/UBA5/SMAP1/STAT3/G6PD	40
GOBP_RESPONSE_TO_DRUG	68/2881	359/43216	5.11042e-15	4.83153e-14	2.43726e-14	TOP1/EFTUD2/HSPA5/XRCC5/HSP90AB1/TFRC/SRP68/ATP1A1/EEF2/CAD/PPP1R12A/MCM7/RBM22/ATR/CENPF/HMGA2/RPN2/ABCD3/CALR/RECQL5/CAT/XRCC1/TP53/HDAC2/XPC/RAP1B/LDHA/ANXA1/RAP1A/CREB1/ICAM1/APOA1/CTNNB1/ARL6IP5/PHB/CDK9/MAP1B/PRKAR2B/COL1A1/DAD1/DNMT3A/CTPS1/COL18A1/JUN/MYC/LYN/S100A10/GNA12/PRKAA1/MGST1/THBS1/SS18/CCNB1/LGALS1/APEX1/CDK4/ACSL1/TYMS/UMPS/ENG/DNMT3B/GNAS/GGH/LOX/FOSL1/TIMP2/HDAC4/PTK2B	68
GOBP_NEGATIVE_REGULATION_OF_VIRAL_PROCESS	31/2881	89/43216	5.55822e-15	5.24703e-14	2.64686e-14	ILF3/TASOR/TRIM28/IFI16/ZC3HAV1/MPHOSPH8/LARP7/EIF2AK2/SRPK1/HMGA2/APOBEC3B/PML/SRPK2/FAM111A/MORC2/APOBEC3C/PPIA/TRIM25/OAS3/STAT1/TRIM32/LTF/IFITM2/TRIM26/BANF1/ISG15/INPP5K/BST2/TRIM27/APOBEC3G/TRIM13	31
GOBP_EXOCYTIC_PROCESS	29/2881	78/43216	5.71972e-15	5.39142e-14	2.71969e-14	EXOC4/NAPA/VPS45/VAMP3/CTBP2/SCFD1/VPS18/VTI1B/EXOC6/RAB10/RAB8A/RAB8B/RAB13/RAB3B/EXOC6B/YKT6/VAMP7/VPS33A/LYN/VPS11/SYT1/STXBP1/STXBP3/RAB3A/SNAP23/RAB15/SCFD2/SEPTIN5/SNAP29	29
GOBP_REGULATION_OF_ATP_METABOLIC_PROCESS	36/2881	119/43216	5.8348e-15	5.49167e-14	2.77027e-14	RANBP2/PARP1/VCP/NUP188/NUP98/NUP93/NUP133/NUP155/TPR/NUP160/NUP107/OGT/NUP153/NUP54/RAE1/NUP62/NUP205/ENO1/TP53/NUP85/NUP58/DNM1L/SEH1L/EIF6/NUP50/BEND3/AAAS/ZBTB7A/NCOR1/SEC13/PRKAA1/NUP43/NDC1/PRKAG1/NUP210/HDAC4	36
GOBP_VESICLE_DOCKING_INVOLVED_IN_EXOCYTOSIS	22/2881	44/43216	6.19569e-15	5.82265e-14	2.93723e-14	EXOC4/VPS45/VAMP3/CTBP2/SCFD1/VPS18/VTI1B/EXOC6/RAB10/RAB8A/RAB8B/RAB13/RAB3B/EXOC6B/YKT6/VPS33A/VPS11/STXBP1/STXBP3/RAB3A/RAB15/SCFD2	22
GOBP_RESPONSE_TO_GAMMA_RADIATION	24/2881	53/43216	6.32578e-15	5.93607e-14	2.99444e-14	PRKDC/PARP1/HSPA5/XRCC6/XRCC5/KDM1A/ATR/H2AX/WRN/PML/TP53/ZMPSTE24/ATM/RPL26/BRCA2/MEN1/TMEM109/BAX/FANCD2/TSPYL5/POLB/MYC/PRKAA1/TRIM13	24
GOBP_REGULATION_OF_INTRACELLULAR_STEROID_HORMONE_RECEPTOR_SIGNALING_PATHWAY	28/2881	73/43216	6.57669e-15	6.15577e-14	3.10527e-14	PARP1/SMARCA4/DDX5/SAFB2/CNOT1/UFL1/CALR/NCOR2/HDAC1/MED1/DAB2/CBFB/KANK2/DDRGK1/PHB/VPS18/NR0B1/PHB2/ZBTB7A/UFSP2/NCOR1/VPS11/RUNX1/UBA5/KMT2D/CNOT9/FOXP1/UFM1	28
GOBP_REGULATION_OF_PROTEIN_LOCALIZATION_TO_CHROMOSOME_TELOMERIC_REGION	13/2881	14/43216	6.57943e-15	6.15577e-14	3.10527e-14	MACROH2A1/CCT8/CCT7/DKC1/GNL3/CCT3/CCT2/CCT5/CCT6A/CCT4/TCP1/TERF1/GNL3L	13
GOBP_TELOMERASE_RNA_LOCALIZATION	15/2881	19/43216	6.61541e-15	6.18026e-14	3.11762e-14	EXOSC10/RUVBL2/CCT8/CCT7/DKC1/CCT3/RUVBL1/CCT2/CCT5/CCT6A/CCT4/TCP1/NHP2/PARN/NOP10	15
GOBP_REGULATION_OF_CELL_SUBSTRATE_ADHESION	50/2881	217/43216	7.62161e-15	7.10975e-14	3.5865e-14	FLNA/MACF1/IQGAP1/ACTG1/P4HB/ACTN4/UTRN/DNM2/PHLDB2/JUP/RCC2/FN1/CALR/LRP1/CORO1C/NF2/CLASP1/TRIOBP/CLASP2/HSD17B12/FGA/DAPK3/APOA1/RREB1/FERMT2/CDC42/MAP4K4/RAC3/NF1/VCL/FGB/COL1A1/CDH13/ILK/S100A10/RHOA/THBS1/LGALS1/MYADM/CCN1/SDC4/FGG/EDIL3/LIMS1/PEAK1/CDKN2A/CORO2B/RIN2/PLG/PTK2B	50
GOBP_ERYTHROCYTE_HOMEOSTASIS	36/2881	120/43216	7.80266e-15	7.26788e-14	3.66627e-14	PRKDC/ADAR/ACIN1/HSPA1A/LYAR/NCAPG2/KAT7/UFL1/RPS19/RPS6/RPS14/ERCC2/RPS17/PTBP3/L3MBTL3/TMOD3/MED1/RPS24/BRD1/HSPA9/RCOR1/PRMT1/CDK5RAP3/RB1/PTPN2/ADD1/STAT1/ZBTB7A/LYN/GATA2/SP3/ISG15/UBA5/SMAP1/STAT3/G6PD	36
GOBP_REGULATION_OF_CELL_CYCLE_G1_S_PHASE_TRANSITION	47/2881	195/43216	7.8881e-15	7.33663e-14	3.70095e-14	PRKDC/DDX3X/EIF4G1/CNOT1/PLRG1/KIF14/CDC73/TNKS1BP1/ANKRD17/PAF1/BRD7/CDK1/AURKA/SLFN11/CUL4A/PML/TP53/ATM/RPL26/ANXA1/KANK2/DDRGK1/EZH2/PRMT1/RB1/RDX/PCNA/PHB2/CNOT10/BAX/PSME3/CDK2/CNOT11/CNOT4/JADE1/CNOT7/FAM83D/INO80/RPTOR/RPA2/CCNB1/APEX1/CDK4/PCBP4/CNOT9/CDKN2A/PSME2	47
GOBP_DNA_DEPENDENT_DNA_REPLICATION_MAINTENANCE_OF_FIDELITY	23/2881	49/43216	8.73376e-15	8.11121e-14	4.09169e-14	THOC1/ATRX/MRE11/ALYREF/ATR/POLE/BLM/BOD1L1/WRN/MSH3/SLFN11/ZNF830/TONSL/FAM111A/BRCA2/PCNA/CDK9/POLD1/ETAA1/FANCM/CENPS/MMS22L/SMARCAL1	23
GOBP_REGULATION_OF_EXOCYTOSIS	47/2881	196/43216	9.71074e-15	9.00529e-14	4.5427e-14	NSF/ATP2A2/FMR1/ITGB2/RAB7A/SEPTIN2/CLASP1/RAB5A/CLASP2/GNAI2/RAB2B/RAP1B/ANXA1/AP1G1/FGA/RAP1A/DNM1L/RAB21/VPS18/PDCD6IP/RAB10/RAB8A/RAB8B/ATP6AP1/RAB13/RAB3B/FGB/RAB3GAP1/HGS/GIPC1/LAMP1/VAMP7/LYN/TSG101/GATA2/SYT1/STXBP1/STXBP3/RAB3A/SDC4/CALM1/RAB15/SDC1/FGG/RAB9A/SEPTIN5/SEPTIN4	47
GOBP_ESTABLISHMENT_OR_MAINTENANCE_OF_CELL_POLARITY	49/2881	211/43216	1.01823e-14	9.4287e-14	4.7563e-14	MYH9/NUMA1/CKAP5/HSP90AB1/HSP90AA1/LMNA/KIF20B/KIF2C/MAP4/DOCK7/MYO18A/PLK1/DCTN1/CLASP1/GBF1/ITGB1/CLASP2/RAP1B/MSN/DST/ZW10/CTNNA1/ARF4/ACTR3/CDC42/PDCD6IP/RAB10/CDC42BPB/RAC3/CDK5RAP2/PARVA/MAP1B/NDC80/SH3BP1/CAP1/RHOG/PTK7/SYNJ2BP/RHOA/MARK2/SCRIB/CLIC4/FBXW11/GOLPH3/ARF6/DOCK2/CENPA/FLOT2/PTK2B	49
GOBP_SMALL_GTPASE_MEDIATED_SIGNAL_TRANSDUCTION	83/2881	497/43216	1.02653e-14	9.4916e-14	4.78803e-14	TRIO/DNMT1/ARHGEF2/TRIM28/USO1/DNM2/RCC1/KPNB1/DOCK7/RACGAP1/KIF14/IQGAP3/LRRC59/OGT/CUL3/CYFIP1/NUCB1/G3BP1/NUP62/YWHAQ/G3BP2/NCKAP1/TP53/ECT2/GBF1/RAB18/HACD3/RAP1B/GNB1/KANK2/RAP1A/APOA1/CFL1/PPP2CB/RRAS2/RAB21/RB1/CHP1/NUCB2/RDX/RREB1/RAB35/CDC42/DOCK6/EPS8/MAP4K4/RAC3/SQSTM1/NF1/CDK2/ARHGAP17/CDH13/SCAI/SH3BP1/RHOG/CCNA2/JUN/NRAS/LYN/MFN2/GNA12/RHOA/FGF2/OCRL/ARHGEF12/SHOC2/ITSN1/ARHGAP10/RA…	83
GOBP_LEUKOCYTE_DIFFERENTIATION	86/2881	525/43216	1.06861e-14	9.86625e-14	4.97702e-14	PRKDC/MYH9/PARP1/ACIN1/SART1/XRCC6/FASN/TFRC/THOC5/ANXA2/MSH2/IFI16/SRP54/KAT7/RPS6/PCID2/RBPJ/NCAPH2/RPL22/CUL4A/TP53/AP3D1/L3MBTL3/KAT2A/MTOR/CLPTM1/MED1/ITGB1/ATM/CBFB/ANXA1/HLA-B/AP3B1/CREB1/GON4L/EZH2/TF/RB1/ITM2A/YY1/CHD7/PRDX2/PTPN2/CDC42/BAX/ATP6AP1/FANCD2/RUNX3/JUNB/FANCA/ZBTB7A/CEBPB/BCL11B/LTF/NHEJ1/NKAP/PATZ1/JUN/MYC/DROSHA/HMGB1/LBR/LYN/GATA2/SP3/PRXL2A/ZBTB1/METTL3/RUNX1/CD81/GPS2/L…	86
GOBP_RECEPTOR_METABOLIC_PROCESS	43/2881	168/43216	1.11188e-14	1.02508e-13	5.17099e-14	CLTC/NSF/TFRC/ANXA2/DNM2/AP2B1/AP2A1/PTPN1/FMR1/SCYL2/ITGB2/AP2A2/AP2M1/DNM1/EZR/LRP1/RAB11B/MX2/RAB5A/ITGB1/VAMP3/CAV1/PICALM/AP2S1/ATXN2/LRPAP1/PIK3R4/ECE1/LAMTOR1/CLTA/SCRIB/CD81/ITCH/KIF16B/ARC/GTF2H2/TGFB1/RAB31/FLOT1/ARRB2/NUMB/CD63/CACNG4	43
GOBP_REGULATION_OF_DNA_TEMPLATED_TRANSCRIPTION_IN_RESPONSE_TO_STRESS	35/2881	115/43216	1.12749e-14	1.03795e-13	5.2359e-14	GCN1/HSPA5/BCLAF1/SIN3A/HSPA1A/CHD6/PSMC2/RBPJ/RPS27A/TP53/UBA52/PSMD13/PSMC5/PSMC1/PSMD3/PSME3/PSMD11/PSMC6/CEBPB/JUN/PSMA8/DDIT3/PSMD4/PSMC3/PSMD8/PSMD14/PSMD12/INO80/PSMD6/ELOB/PSMC4/PSMB1/PSME2/PSMD5/ELOC	35
GOBP_REPRODUCTIVE_SYSTEM_DEVELOPMENT	73/2881	408/43216	1.13108e-14	1.03973e-13	5.24491e-14	FLNA/HSPA5/NIPBL/SAFB2/BPTF/SMARCC1/HSP90AB1/RBM15/ATRX/TRIM28/HSD17B4/DHX37/MSH2/KRT8/YBX3/NUP107/NSDHL/BASP1/KDM5A/RPS6/EIF2S2/CSDE1/RBPJ/DAZAP1/H3-3A/MED1/RRM1/ZNF830/BSG/ATM/ANXA1/SGPL1/ARID5B/TMF1/BRCA2/TMED2/ICAM1/CTNNA1/EIF2B4/PHB/NR0B1/PRDX4/CHD7/SETD2/BAX/RAB13/JUNB/TNC/WDR48/FANCA/CEBPB/ZFX/CCDC134/PATZ1/GATA2/MGST1/SP3/SMAD4/TAF4/WDR77/KDM5B/STK3/CCN1/FANCG/SDC1/MAPK3/TSPY4/C3/TBX3/ARR…	73
GOBP_NEGATIVE_REGULATION_OF_MRNA_CATABOLIC_PROCESS	25/2881	59/43216	1.16871e-14	1.07276e-13	5.41154e-14	DHX9/HNRNPU/SYNCRIP/THRAP3/RBM10/PABPC1/IGF2BP1/HNRNPC/HNRNPD/ELAVL1/YBX1/FUS/HNRNPA0/FMR1/YBX3/PKP1/LARP1/TAF15/NBAS/MTOR/CIRBP/TENT4B/DHX34/LARP4B/METTL16	25
GOBP_TYPE_I_INTERFERON_PRODUCTION	37/2881	128/43216	1.23254e-14	1.12971e-13	5.69878e-14	PRKDC/DHX9/XRCC6/XRCC5/DDX3X/HSP90AA1/DHX36/IFI16/DDX41/MRE11/HSPD1/PCBP2/DHX33/G3BP1/CGAS/POLR2E/POLR2H/CTNNB1/TRIM25/POLR1C/TRIM56/PQBP1/YY1/SETD2/ZCCHC3/STAT1/TRIM32/NPLOC4/UFD1/HMGB1/POLR2L/ISG15/ITCH/PTPRS/FLOT1/POLR3A/SIRPA	37
GOBP_NEGATIVE_REGULATION_OF_CYTOSKELETON_ORGANIZATION	41/2881	155/43216	1.35712e-14	1.24209e-13	6.2657e-14	SPTAN1/SPTBN1/TPX2/RBM14/LIMA1/ARHGEF2/TUBB4A/PHLDB2/NPM1/SPTBN2/TJP1/CAPZA1/KAT2A/CLASP1/TRIOBP/TMOD3/CLASP2/ADD3/RDX/CAPZB/HIP1R/FLII/EPS8/CDK5RAP2/MAPRE1/ADD1/MAP1B/CAPZA2/ATXN7/SMAD4/SPTBN4/PPFIA1/PFN1/INPP5K/MYADM/KATNB1/HDGFL3/PAK2/SLIT2/CORO2B/SVIL	41
GOBP_NEGATIVE_REGULATION_OF_METAPHASE_ANAPHASE_TRANSITION_OF_CELL_CYCLE	21/2881	41/43216	1.36714e-14	1.24945e-13	6.30284e-14	IK/RAD21/TPR/PLK1/BUB3/AURKB/CENPF/PCID2/DYNC1LI1/ATM/ZNF207/ZW10/MAD1L1/CDK5RAP2/NDC80/CDC20/TRIP13/CCNB1/ZWINT/MAD2L2/TTK	21
GOBP_RESPONSE_TO_INTERLEUKIN_12	23/2881	50/43216	1.51508e-14	1.38265e-13	6.97475e-14	HNRNPA2B1/P4HB/HNRNPDL/ANXA2/TCP1/RPLP0/HNRNPF/LMNB1/CAPZA1/SNRPA1/CNN2/RAP1B/MSN/HSPA9/PPIA/CFL1/CDC42/SERPINB2/JAK1/PAK2/CD47/SIRPA/PSME2	23
GOBP_NEGATIVE_REGULATION_OF_CELL_POPULATION_PROLIFERATION	109/2881	751/43216	1.6577e-14	1.51061e-13	7.62026e-14	UTP20/PBRM1/PDS5B/RBM10/GTPBP4/LMNA/CHERP/ARID2/HSPA1A/SMARCA2/RBM5/NPM1/ATP5F1A/CDC73/H2AC6/BRD7/SUZ12/EIF2AK2/RBPJ/NUP62/RBBP4/CELF1/PML/TP53/NF2/PINX1/MED1/HMGA1/SH3BP4/CTCF/KRT4/ADARB1/PRKAR1A/ATM/CSNK2B/EMD/KANK2/MAGED1/CAV1/BRCA2/CTBP2/MEN1/CTNNA1/CTNNB1/MAD1L1/BAP1/PRKRA/PHB/RB1/PRDX4/STRAP/WARS1/MORC3/PTPN2/PHB2/TFAP2A/BAX/P3H1/STAT1/TRIM32/ING1/KDM2B/NF1/RUNX3/CDH13/HGS/CEBPB/BCL11B/PTPN…	109
GOBP_MITOTIC_CYTOKINESIS	27/2881	70/43216	1.69155e-14	1.53924e-13	7.76467e-14	SPTBN1/MYH10/SON/KIF4A/KIF20B/CIT/KIF20A/KIF23/INCENP/ANLN/RACGAP1/NUSAP1/PLK1/NUP62/ECT2/CKAP2/RAB35/PDCD6IP/CEP55/SNX9/RHOA/ZFYVE26/CHMP4B/ESPL1/SNX18/CHMP1A/CENPA	27
GOBP_EMBRYONIC_MORPHOGENESIS	90/2881	567/43216	1.75902e-14	1.59833e-13	8.06275e-14	NIPBL/LUZP1/EIF4A3/MACROH2A1/TASOR/KIF20B/TRIM28/MTHFD1/MED12/YBX1/PHLDB2/CDC73/CTR9/CUL3/EXOC4/PAF1/FN1/MICAL2/RPS6/ITGB2/YTHDF2/HMGA2/COL12A1/RNF2/TP53/HDAC2/KAT2A/NF2/CLASP1/TRIOBP/RPS7/HDAC1/MED1/SYF2/ITGB1/PRKAR1A/CLASP2/PHLDB1/LAMB1/TMED2/COL5A1/APOA1/CTNNB1/LAMA5/PRKRA/PLXNB2/LNPK/CHD7/COL5A2/SETD2/TFAP2A/BAX/LEO1/PRKACA/KDM2B/FOXC2/ZBTB17/PTK7/CEP290/ECE1/DLX6/GATA2/ZNF281/SKI/SEC24B/SP3/…	90
GOBP_HISTONE_H2A_ACETYLATION	14/2881	17/43216	1.86631e-14	1.69094e-13	8.52992e-14	TRRAP/RUVBL2/RUVBL1/EP400/ACTL6A/DMAP1/BRD8/MORF4L1/MORF4L2/MEAF6/YEATS4/ING3/MSL3/EPC1	14
GOBP_NUCLEOLAR_LARGE_RRNA_TRANSCRIPTION_BY_RNA_POLYMERASE_I	14/2881	17/43216	1.86631e-14	1.69094e-13	8.52992e-14	SMARCA4/NCL/TCOF1/MACROH2A2/MACROH2A1/SMARCB1/MARS1/POLR1E/MTOR/NOL11/PWP1/NOP53/TAF1B/SIRT7	14
GOBP_POSITIVE_REGULATION_OF_CELLULAR_PROTEIN_CATABOLIC_PROCESS	40/2881	150/43216	2.11145e-14	1.91031e-13	9.63651e-14	VCP/HSP90AA1/HSPA1A/RNF40/BCAP31/FMR1/PLK1/PSMC2/EZR/AURKA/LRP1/BAG2/CSNK1E/CSNK1A1/DAB2/BAG6/MSN/CAV1/UBQLN1/DDRGK1/CSNK1D/PSMC1/RDX/CCDC22/CDC20/VPS11/PSMC3/NOP53/HECTD1/VPS35/ELOB/CD81/LDLR/PSMC4/GBA/HSPBP1/ARIH1/GSK3A/SUMO1/PTK2B	40
GOBP_CELLULAR_RESPONSE_TO_OXYGEN_LEVELS	51/2881	230/43216	2.12124e-14	1.91641e-13	9.6673e-14	P4HB/LMNA/HP1BP3/HYOU1/PSMC2/RBPJ/RPS27A/ENO1/TP53/MTOR/GNB1/UBA52/PSMD13/CAV1/UBQLN1/ATP6V0A2/ICAM1/PSMC5/PSMC1/ATP6V0D1/DNM1L/PSMD3/PHB2/SUV39H2/ATP6AP1/PSME3/SUV39H1/PSMD11/PSMC6/DNMT3A/CCNA2/MYC/PSMA8/PSMD4/PRKAA1/PSMC3/NOP53/PSMD8/PSMD14/PSMD12/TBL2/PSMD6/ELOB/CCNB1/PSMC4/DNMT3B/PSMB1/ATP6V1G1/PSME2/PSMD5/ELOC	51
GOBP_RESPONSE_TO_EXTRACELLULAR_STIMULUS	80/2881	476/43216	2.17394e-14	1.95928e-13	9.88354e-14	GCN1/MYBBP1A/HSPA5/HNRNPA1/HSPA8/EIF4G1/SNW1/PKM/EEF2/IFI16/CAD/RRP8/KRT18/OGT/EIF2AK2/LARS1/RPS19/LARP1/EHMT2/EIF2S1/WRN/EIF2A/ACSL3/MARS1/CAT/TP53/KAT2A/MTOR/MED1/GNAI2/LDHA/FADS1/KANK2/ICAM1/APOA1/BNIP1/ACSL4/DNM1L/TRIM25/NUCB2/SEH1L/SLC27A4/MBD3/SLC2A1/MAP1B/PIK3R4/USF2/FOXK1/EIF2AK3/TNC/COL1A1/DAD1/DNMT3A/MBD2/RMI1/ASNS/JUN/LYN/DDIT3/PRKAA1/SLC38A2/STK24/TBL2/SERPINC1/RPTOR/LDLR/HAT1/ACSL1/T…	80
GOBP_LYSOSOMAL_TRANSPORT	34/2881	111/43216	2.1749e-14	1.95928e-13	9.88354e-14	IGF2R/VCP/HSPA8/HSPA1A/SCYL2/RAB7A/LRP1/AP3D1/VPS52/M6PR/VPS39/AP1G1/GCC2/AP3B1/VPS18/VPS51/HMGXB4/HGS/LAMP1/VAMP7/VPS33A/TSG101/SORT1/VPS53/VPS11/VPS16/VPS35/STX8/VPS54/AP3M1/HOOK3/TGFBRAP1/ARSB/CACNG4	34
GOBP_POSITIVE_REGULATION_OF_MRNA_SPLICING_VIA_SPLICEOSOME	16/2881	23/43216	2.28613e-14	2.05653e-13	1.03742e-13	NCL/HSPA8/THRAP3/RBMX/NUP98/RBMXL1/SNW1/PRPF19/NCBP1/SNRNP70/TRA2B/DAZAP1/CIRBP/TRA2A/SF3B4/PRDX6	16
GOBP_REGULATION_OF_ACTIN_FILAMENT_ORGANIZATION	56/2881	270/43216	2.41239e-14	2.16702e-13	1.09315e-13	SPTAN1/SPTBN1/FLNA/ACTG1/LIMA1/DBN1/MYO1C/PHLDB2/SPTBN2/CYFIP1/TJP1/CAPZA1/NCKAP1/NF2/CLASP1/MTOR/TRIOBP/TMOD3/CLASP2/ICAM1/APOA1/ADD3/RDX/CAPZB/ACTR3/HIP1R/FHOD1/FLII/FERMT2/CDC42/EPS8/ADD1/SNX9/SH3BP1/S100A10/RHOA/ARPC4/SYNPO/CAPZA2/BAG4/SPTBN4/PPFIA1/PFN1/DSTN/INPP5K/MYADM/SDC4/TRIM27/PAK2/CD47/SLIT2/ARF6/CORO2B/VASP/SVIL/PTK2B	56
GOBP_PROTEIN_DNA_COMPLEX_DISASSEMBLY	15/2881	20/43216	2.48175e-14	2.22299e-13	1.12139e-13	SUPT16H/SMARCA4/ARID1A/SMARCC2/SMARCC1/SMARCE1/SMARCD1/ARID2/SMARCD2/GRWD1/SMARCB1/RPL23/HMGA1/SMARCD3/MYC	15
GOBP_RRNA_CATABOLIC_PROCESS	15/2881	20/43216	2.48175e-14	2.22299e-13	1.12139e-13	EXOSC10/EXOSC2/EXOSC6/EXOSC3/EXOSC4/EXOSC9/DIS3/DDX49/EXOSC7/EXOSC8/TRIR/EXOSC5/PELO/XRN1/DROSHA	15
GOBP_NEGATIVE_REGULATION_OF_RESPONSE_TO_DNA_DAMAGE_STIMULUS	29/2881	82/43216	2.62633e-14	2.34917e-13	1.18504e-13	RIF1/TRIP12/SMCHD1/TP53BP1/THOC1/TFIP11/RPS3/THOC5/CCAR2/PPP1R10/KDM1A/DDX39B/TERF2/CGAS/HMGA2/RECQL5/XRCC1/UBQLN4/YJU2/CD44/UBR5/RNF169/TRIM32/OTUB1/NUDT16L1/ERCC4/FANCB/TPT1/MAD2L2	29
GOBP_POSITIVE_REGULATION_OF_MITOTIC_CELL_CYCLE	35/2881	118/43216	2.68697e-14	2.4e-13	1.21068e-13	DDX3X/EIF4G1/PLRG1/SIN3A/PPP1R10/CDC27/ANAPC7/RCC2/MECP2/CUL3/ANKRD17/MTA3/CDK1/BRD4/CUL4A/TMOD3/CDC16/SMARCD3/ANXA1/BRCA2/CDCA5/CDC23/ANAPC5/RB1/RDX/PHB2/ASNS/NSMCE2/RPTOR/CCNB1/APEX1/CDK4/PKN2/ESPL1/EIF4E	35
GOBP_G0_TO_G1_TRANSITION	22/2881	47/43216	3.59165e-14	3.20353e-13	1.61602e-13	MGA/EHMT1/SUZ12/CBX3/CBX5/EHMT2/RBBP4/RNF2/MED1/RBBP7/EED/EZH2/RRM2/RING1/L3MBTL2/PHC3/BMI1/RYBP/E2F6/PCGF2/UXT/EPC1	22
GOBP_MICROTUBULE_ORGANIZING_CENTER_ORGANIZATION	38/2881	139/43216	3.93312e-14	3.50314e-13	1.76716e-13	NAT10/CKAP5/RBM14/GOLGA2/CEP131/PCM1/PPP1R12A/NPM1/PLK1/CHD3/DCTN1/NUP62/CDK1/AURKA/KAT2A/CLASP1/CLASP2/GCC2/BRCA2/CTNNB1/CETN2/PDCD6IP/CDK5RAP2/NDC80/CDK2/CEP44/CEP250/KIF11/PCLAF/HAUS2/CHMP4B/FBXW11/RANBP1/ODF2/SLC16A1/UXT/HAUS3/CHMP1A	38
GOBP_TELOMERE_MAINTENANCE_VIA_SEMI_CONSERVATIVE_REPLICATION	17/2881	27/43216	4.29223e-14	3.81761e-13	1.92579e-13	RFC1/RFC2/UPF1/POLE/RPA1/RFC5/RFC3/RFC4/TERF2/FEN1/TERF1/PCNA/POLD1/RPA3/POLE3/RPA2/POLD2	17
GOBP_MATURATION_OF_LSU_RRNA_FROM_TRICISTRONIC_RRNA_TRANSCRIPT_SSU_RRNA_5_8S_RRNA_LSU_RRNA	13/2881	15/43216	4.63049e-14	4.10687e-13	2.07171e-13	URB1/DDX18/GTPBP4/FTSJ3/RPL7/PES1/NIFK/BOP1/RPF2/NOL9/RPL35/RPL7L1/WDR12	13
GOBP_POSITIVE_REGULATION_OF_TELOMERASE_RNA_LOCALIZATION_TO_CAJAL_BODY	13/2881	15/43216	4.63049e-14	4.10687e-13	2.07171e-13	RUVBL2/CCT8/CCT7/DKC1/CCT3/RUVBL1/CCT2/CCT5/CCT6A/CCT4/TCP1/NHP2/NOP10	13
GOBP_RNA_PHOSPHODIESTER_BOND_HYDROLYSIS_EXONUCLEOLYTIC	21/2881	43/43216	4.69173e-14	4.15534e-13	2.09616e-13	EXOSC10/CNOT1/XRN2/TOE1/EXOSC2/EXOSC6/EXOSC3/EXOSC4/EXOSC9/DIS3/EXOSC7/EXOSC8/EXOSC1/TRIR/EXOSC5/ISG20L2/XRN1/PAN3/PARN/CNOT7/ERI1	21
GOBP_INTRACELLULAR_ESTROGEN_RECEPTOR_SIGNALING_PATHWAY	24/2881	57/43216	4.70065e-14	4.1574e-13	2.0972e-13	PARP1/ARID1A/DDX17/DDX5/SAFB/CNOT1/DDX54/UFL1/MED1/CBFB/KANK2/DDRGK1/VPS18/PHB2/TRIP4/TADA3/UFSP2/VPS11/RUNX1/UBA5/KMT2D/CNOT9/TAF7/UFM1	24
GOBP_RNA_PHOSPHODIESTER_BOND_HYDROLYSIS_ENDONUCLEOLYTIC	28/2881	78/43216	4.71837e-14	4.1614e-13	2.09921e-13	UTP20/SND1/TBL3/KRI1/POP1/CPSF3/BMS1/RRS1/FEN1/NOP14/BOP1/TSR1/RCL1/NOL9/NOP9/UTP23/EDC3/ABT1/RPP40/RPP30/RPP38/DROSHA/AGO2/NUDT16L1/POP7/RPP25/APEX1/POP4	28
GOBP_STEROL_BIOSYNTHETIC_PROCESS	28/2881	78/43216	4.71837e-14	4.1614e-13	2.09921e-13	FASN/KPNB1/FDFT1/ACACA/NSDHL/LSS/ACLY/CYB5R3/ERLIN2/ERLIN1/CYP51A1/APOA1/DHCR24/DHCR7/RAN/LBR/PRKAA1/SP1/SQLE/HSD17B7/ERG28/SCD/FDPS/LPCAT3/MSMO1/ACAT2/G6PD/EBP	28
GOBP_PLATELET_DEGRANULATION	36/2881	127/43216	5.42563e-14	4.7785e-13	2.41051e-13	FLNA/ACTN1/ACTN4/TLN1/FN1/FGA/TMX3/APOA1/FAM3C/TF/CHID1/VTI1B/OLA1/MAGED2/MANF/BRPF3/VCL/FGB/AHSG/ALDOA/TEX264/SCCPDH/F5/LYN/THBS1/LGALS3BP/STXBP1/APLP2/CALM1/FGG/TGFB1/SPARC/CD63/ITIH3/HGF/PLG	36
GOBP_HISTONE_PHOSPHORYLATION	20/2881	39/43216	5.65691e-14	4.97524e-13	2.50975e-13	BAZ1B/MACROH2A1/INCENP/AKAP8/FMR1/AURKB/AKAP8L/VRK1/HMGA2/CDK1/AURKA/ZMPSTE24/ATM/CDK9/CDK2/CCNA2/PRKAA1/CCNB1/MAPK3/RPS6KA4	20
GOBP_POSITIVE_REGULATION_OF_VIRAL_GENOME_REPLICATION	18/2881	31/43216	5.71845e-14	5.02236e-13	2.53352e-13	TOP2A/TOP2B/ADAR/DDX3X/DDB1/PABPC1/STAU1/SRPK1/LARP1/VAPB/SRPK2/ADARB1/HACD3/PPIH/PPIA/PPIE/CNOT7/PKN2	18
GOBP_TUBE_MORPHOGENESIS	122/2881	900/43216	6.82523e-14	5.98608e-13	3.01967e-13	MYH9/FLNA/KRT1/NCL/NIPBL/LUZP1/ACTG1/GTF2I/MYLK/RBM15/KIF20B/PKM/ARID2/ANXA2/MTHFD1/MED12/CALD1/JUP/MIA3/MECP2/ATP5F1B/FN1/MICAL2/ITGB2/HK2/TJP1/MTDH/RBPJ/HMGA2/LRP1/PML/KAT2A/RPS7/MED1/PIK3C2A/SRPK2/BSG/ITGB1/CSNK2B/ANXA1/CSPG4/CAV1/SGPL1/RAP1A/SP100/TMED2/CTNNB1/LAMA5/PLXNB2/QKI/WARS1/CHD7/CDC42/PHB2/FKBP10/TNFAIP2/SETD2/BAX/RNH1/PRKACA/PARVA/STAT1/KDM2B/NF1/JUNB/EIF2AK3/FOXC2/TNC/CDH13/HGS/COL…	122
GOBP_REGULATION_OF_ENDOCYTOSIS	47/2881	206/43216	7.13135e-14	6.24587e-13	3.15072e-13	HNRNPK/ANXA2/DNM2/AP2B1/AP2A1/PTPN1/FMR1/SCYL2/RAB5C/LRP1/RAB5B/DAB2/RAB5A/CAV1/PICALM/HIP1/TF/DNM1L/RAB21/CBLL1/AP2S1/ATXN2/HIP1R/EHD4/CDC42/PACSIN3/LRPAP1/CDH13/TSG101/GATA2/CD151/BMP2K/ARC/CALM1/VPS28/AAK1/ITSN1/TOR1A/C3/RAB31/FLOT1/ARRB2/NUMB/SH3GL1/ARF6/SMAP1/CD63	47
GOBP_MUSCLE_CELL_DIFFERENTIATION	66/2881	361/43216	7.34093e-14	6.42052e-13	3.23882e-13	MYH9/HNRNPU/DNMT1/FLNC/ATP2A2/MYOF/PTBP1/KRT8/EHD1/KDM1A/DDX39B/MYEF2/MECP2/SUPT6H/ANKRD17/RBPJ/PARP2/CALR/RBM4/H3-3A/ZMPSTE24/KAT2A/MTOR/TMOD3/PRKAR1A/MORF4L2/SMARCD3/EHD2/CTNNA1/CTNNB1/EZH2/RB1/QKI/YY1/FLII/CDC42/CDK9/TRIM32/PDLIM5/SOX6/SORT1/SKI/SMAD4/CD81/CCNB1/SETD3/KDM6B/OBSL1/SEMA4C/CACYBP/CSRP1/SDC1/MED28/TGFB1/ENG/CAV2/FLOT1/TBX3/ARRB2/EPC1/CSRP2/ASF1A/LOX/GSK3A/G6PD/HDAC4	66
GOBP_CELL_PART_MORPHOGENESIS	100/2881	679/43216	8.05091e-14	7.03172e-13	3.54714e-13	SPTAN1/SPTBN1/MACF1/TOP2B/IQGAP1/TRIO/HSP90AB1/HSP90AA1/TUBB2B/CUX1/TUBB3/KIF20B/DBN1/EIF4G2/DHX36/DNM2/SIN3A/MOV10/DOCK7/SPTBN2/CNP/RPL24/CAPRIN1/FN1/CYFIP1/RTN4/CNTNAP1/EZR/AURKA/ACTBL2/LRP1/NCKAP1/CORO1C/NEFH/NEXN/BSG/ADARB1/PICALM/CD44/CREB1/CTNNB1/CFL1/LAMA5/ANAPC2/DNM1L/RAB21/YWHAH/PLXNB2/PQBP1/RREB1/CDC42/RAB10/MAP4K4/RAB8A/BAX/MYCBP2/MAP1B/VCL/BCL11B/LLPH/USP9X/RHOG/PDLIM7/KIF5B/PDLIM5/SS…	100
GOBP_MAINTENANCE_OF_LOCATION	61/2881	319/43216	8.16352e-14	7.12021e-13	3.59178e-13	FLNA/HNRNPU/HSPA5/HSP90B1/RANGAP1/DBN1/CHERP/EHD1/HK2/AKAP9/OSBPL8/CALR/G3BP2/PML/AP3D1/HK1/SPOUT1/SKP1/ANXA6/VPS13C/AUP1/CAV1/YWHAB/SP100/S100A8/APOA1/BARD1/MORC3/CHD7/PTPN2/BAX/PRKACA/VPS13A/CCDC22/RER1/SOAT1/IBTK/LYN/KDELR1/DDIT3/GPAA1/CAMK2D/ASXL2/SQLE/FGF2/CDS2/GOLPH3/CALM1/LACRT/SLC30A7/PLIN3/C3/GBA/DIAPH1/TAF8/MCOLN3/B4GALNT1/LDAH/JPH3/ARHGAP21/PTK2B	61
GOBP_ORGANOPHOSPHATE_BIOSYNTHETIC_PROCESS	90/2881	584/43216	1.02079e-13	8.89102e-13	4.48506e-13	PARP1/VCP/FASN/RAD50/PKM/MTHFD1/CAD/ACACA/ATP5F1A/ACLY/ATP5F1B/CSNK2A2/CSNK2A1/RAB14/ACSL3/ENO1/SACM1L/SPTLC2/RRM1/PIK3C2A/RAB5A/SBF1/ATM/CSNK2B/HSD17B12/FADS1/PIP5K1A/PI4K2A/DPM1/APOA1/ACSL4/RRM2/NMNAT1/CHP1/LPCAT1/PIGK/TECR/LCLAT1/MBOAT7/PIGT/FAR1/ARF3/SLC35B2/PIK3R4/KARS1/PAICS/HACD2/CTPS1/ALDOA/PI4K2B/NAMPT/PIGS/PTPN13/CPNE3/KMO/PAPSS2/GPAA1/DPM3/PTDSS2/PIP4K2C/STOML2/GPAT4/IMPDH2/FGF2/CDS2/A…	90
GOBP_MRNA_SPLICE_SITE_SELECTION	22/2881	49/43216	1.05622e-13	9.18696e-13	4.63435e-13	PSIP1/SF3A1/RBMX/PUF60/SRSF1/ISY1/SRSF6/SFSWAP/SRSF9/SRSF10/LUC7L2/SF3A3/LUC7L/SRSF5/CELF1/LUC7L3/SF3A2/YTHDC1/SRSF12/SETX/SLU7/PTBP2	22
GOBP_REGULATION_OF_DOUBLE_STRAND_BREAK_REPAIR	29/2881	86/43216	1.08547e-13	9.42833e-13	4.75611e-13	PRKDC/RIF1/PARP1/TRIP12/SMCHD1/TP53BP1/TFIP11/ARID2/NSD2/FUS/KDM1A/DEK/CGAS/HMGA2/RECQL5/PML/UBQLN4/TERF2IP/UBR5/RNF169/SETD2/WDR48/OTUB1/NUDT16L1/RPA2/SIRT7/FANCB/POT1/MAD2L2	29
GOBP_IRES_DEPENDENT_VIRAL_TRANSLATIONAL_INITIATION	11/2881	11/43216	1.13537e-13	9.8482e-13	4.96791e-13	EIF3A/PTBP1/EIF3B/PCBP2/CSDE1/EIF3F/EIF3D/SSB/MCTS1/EIF2D/DENR	11
GOBP_PEPTIDYL_PROLINE_MODIFICATION	24/2881	59/43216	1.18603e-13	1.02735e-12	5.18244e-13	RANBP2/P4HB/PPIB/NKTR/PPIG/FKBP15/PPIL4/PPIL1/PPIL2/PPIH/FKBP8/PPIA/PPIE/CWC27/PRDX4/P4HA1/FKBP10/P3H1/P3H3/FKBP3/FKBP11/PPIL3/PPWD1/P4HA2	24
GOBP_SOMATIC_DIVERSIFICATION_OF_IMMUNE_RECEPTORS	27/2881	75/43216	1.22814e-13	1.06237e-12	5.35909e-13	PRKDC/RIF1/ADAR/TP53BP1/THOC1/TFRC/NSD2/MSH2/MSH6/NBN/SUPT6H/HSPD1/MCM3AP/EXOSC6/EXOSC3/MSH3/CTNNBL1/ATM/MLH1/YY1/XRCC4/POLB/BCL11B/RNF168/HMGB1/TGFB1/MAD2L2	27
GOBP_HOMEOSTASIS_OF_NUMBER_OF_CELLS	52/2881	248/43216	1.27087e-13	1.09782e-12	5.53796e-13	PRKDC/ADAR/ACIN1/HSPA1A/LYAR/NCAPG2/KAT7/UFL1/RPS19/RPS6/RPS14/ERCC2/RPS17/PTBP3/L3MBTL3/TMOD3/MED1/RPS24/BRD1/ANXA1/HSPA9/AP3B1/RCOR1/EZH2/PRMT1/BAP1/CDK5RAP3/RB1/PRDX2/PTPN2/RAC3/BAX/ADD1/STAT1/WDR48/POLB/ZBTB7A/ZFX/HMGB1/LYN/GATA2/SP3/VPS54/ISG15/UBA5/NLE1/GBA/RC3H1/SMAP1/STAT3/LPCAT3/G6PD	52
GOBP_CARBOHYDRATE_METABOLIC_PROCESS	93/2881	616/43216	1.3717e-13	1.1833e-12	5.96916e-13	RANBP2/CLTC/DDB1/NUP188/NUP98/NUP93/PKM/PFKP/NUP133/NUP155/TPR/AP2A1/GANAB/NUP160/NUP107/MECP2/OGT/USP7/NUP153/NUP54/RAE1/PPP1CB/HK2/CYB5R3/NUP62/NUP205/WDR5/PFKL/ENO1/TP53/PPP1CC/SLC3A2/ZMPSTE24/KAT2A/NUP85/MTOR/SOGA1/HK1/NUP58/MOGS/LDHA/MAN2A1/FAM3C/PFKM/MLEC/SEH1L/EIF6/CHID1/PTPN2/NUP50/SLC2A1/GAPDH/HS2ST1/FOXK1/AAAS/LDHB/RB1CC1/ZBTB7A/NCOR1/SELENOS/ALDOA/SEC13/PC/HMGB1/PRKAA1/DPM3/LANCL2/NUP4…	93
GOBP_CELL_CELL_ADHESION	119/2881	878/43216	1.40336e-13	1.20896e-12	6.0986e-13	MYH9/FLNA/SART1/ACTG1/TFRC/GTPBP4/RPS3/ANXA2/TLN1/JUP/KRT18/MYL12A/MIA3/CTNND1/HSPD1/TJP2/MYL9/PKP1/FN1/HBB/ITGB2/TJP1/YTHDF2/DSG1/EZR/AP3D1/NF2/TMOD3/NEXN/BSG/ITGB1/PRKAR1A/CNN3/CBFB/MSN/ANXA1/PPIA/HSPH1/FGA/CAV1/AP3B1/CD44/S100A8/LAMB1/ICAM1/HLA-A/CTNNA1/APOA1/CTNNB1/MAD1L1/LAMA5/RDX/CBLL1/PLXNB2/DSC1/PRDX2/PTPN2/CDC42/RAB10/CDSN/ATP2C1/ZNF703/PARVA/VCL/RUNX3/FGB/IL1RAP/CDH13/CEBPB/CLIC1/NT5E/S…	119
GOBP_SIGNAL_TRANSDUCTION_INVOLVED_IN_CELL_CYCLE_CHECKPOINT	27/2881	76/43216	1.78392e-13	1.53471e-12	7.74181e-13	PRKDC/CDC5L/CNOT1/PRPF19/PLK1/TNKS1BP1/CDK1/AURKA/PML/TP53/ATM/RPL26/ZW10/PRMT1/PCNA/CNOT10/BAX/CDK2/CNOT11/CNOT4/CNOT7/RINT1/BABAM1/CCNB1/BRCC3/PCBP4/CNOT9	27
GOBP_GENERATION_OF_PRECURSOR_METABOLITES_AND_ENERGY	83/2881	523/43216	1.83979e-13	1.58062e-12	7.9734e-13	RANBP2/MYBBP1A/VCP/NUP188/NUP98/NUP93/PKM/PFKP/MSH2/NUP133/NUP155/TPR/NUP160/ATP5F1A/NUP107/OGT/NUP153/NUP54/RAE1/ATP5F1B/PPP1CB/HK2/NUP62/CDK1/NUP205/ASPH/PHGDH/PFKL/ENO1/CAT/TP53/PPP1CC/NUP85/MTOR/HK1/NUP58/LDHA/PFKM/SEH1L/EIF6/CYB5B/NUP50/PHB2/GAPDH/FOXK1/AAAS/TRAP1/RB1CC1/ZBTB7A/ACOX1/NCOR1/SELENOS/ALDOA/GFPT1/SEC13/MYC/HMGB1/LOXL2/PRKAA1/NOP53/NUP43/STOML2/CCNB1/ALDOC/ATP5PO/INPP5K/NDC1/DLST…	83
GOBP_DNA_DAMAGE_RESPONSE_SIGNAL_TRANSDUCTION_BY_P53_CLASS_MEDIATOR	32/2881	106/43216	1.96482e-13	1.68574e-12	8.50367e-13	DDX5/CNOT1/ATRX/KDM1A/NBN/ATR/TNKS1BP1/CDK1/AURKA/USP10/PML/TP53/ZMPSTE24/YJU2/ATM/RPL26/CD44/SP100/BRCA2/PRMT1/PCNA/CNOT10/BAX/CDK2/CNOT11/CNOT4/KAT5/CNOT7/CCNB1/KMT5A/PCBP4/CNOT9	32
GOBP_CELLULAR_RESPONSE_TO_UV	29/2881	88/43216	2.12941e-13	1.82446e-12	9.20348e-13	PARP1/DDB1/RUVBL2/NOC2L/DHX36/CUL4B/NPM1/KDM1A/FMR1/ATR/AURKB/EIF2S1/TP53/XPC/RPL26/NSMCE3/PCNA/YY1/BAX/POLD1/ACTR5/MYC/ZBTB1/INO80/METTL3/RHBDD1/ERCC4/DDB2/PBK	29
GOBP_REGULATION_OF_CELL_MORPHOGENESIS_INVOLVED_IN_DIFFERENTIATION	30/2881	94/43216	2.15349e-13	1.84259e-12	9.29492e-13	PRKDC/FLNA/CUX1/P4HB/ACTN4/DBN1/DHX36/DNM2/RCC2/CAPRIN1/CALR/CORO1C/TRIOBP/FGA/APOA1/ANAPC2/DNM1L/RAB21/RREB1/FERMT2/CDC42/RAC3/FGB/ILK/S100A10/SS18L1/OBSL1/MYADM/FGG/LIMS1	30
GOBP_SNO_S_RNA_METABOLIC_PROCESS	13/2881	16/43216	2.31746e-13	1.9802e-12	9.9891e-13	EXOSC10/NOLC1/DKC1/FBL/LARP7/EXOSC2/EXOSC6/EXOSC3/EXOSC4/EXOSC5/TENT4B/PARN/RNF113A	13
GOBP_RAS_PROTEIN_SIGNAL_TRANSDUCTION	62/2881	335/43216	2.3556e-13	2.01007e-12	1.01398e-12	DNMT1/ARHGEF2/TRIM28/DNM2/RCC1/KPNB1/KIF14/IQGAP3/LRRC59/OGT/CUL3/CYFIP1/G3BP1/NUP62/G3BP2/NCKAP1/TP53/GBF1/HACD3/RAP1B/GNB1/KANK2/RAP1A/APOA1/CFL1/PPP2CB/RRAS2/RAB21/RB1/RDX/RREB1/RAB35/CDC42/EPS8/MAP4K4/SQSTM1/NF1/CDK2/ARHGAP17/CDH13/SCAI/SH3BP1/RHOG/CCNA2/JUN/NRAS/LYN/MFN2/GNA12/RHOA/FGF2/ARHGEF12/SHOC2/RAB15/RAB9A/FLOT1/CDKN2A/ARF6/MADD/RALGPS2/TIMP2/ELMO1	62
GOBP_ERROR_FREE_TRANSLESION_SYNTHESIS	15/2881	22/43216	2.40133e-13	2.04632e-12	1.03226e-12	VCP/RFC1/RFC2/RPA1/RFC5/RFC3/RFC4/RPS27A/UBA52/PCNA/POLD1/NPLOC4/UFD1/RPA3/RPA2	15
GOBP_MICROTUBULE_BASED_TRANSPORT	43/2881	183/43216	2.76169e-13	2.35023e-12	1.18557e-12	DYNC1H1/HNRNPU/SFPQ/HSPA8/KIF4A/CEP131/COPG1/PCM1/TRIP11/RAB1A/TERF2/DYNC1I2/TNPO1/PURA/AP3D1/NEFH/RAB6A/COPG2/DST/AP3B1/DYNLL1/FYCO1/RAB21/LRPPRC/CDC42/MAP1B/PEX14/SYNE2/DYNLL2/LAMP1/VAMP7/KIF5B/ARMCX3/SPG11/AP3M1/ACTR10/FBXW11/TTC21B/ARL8B/UXT/TTC26/MAP1S/ARHGAP21	43
GOBP_PROTEIN_LOCALIZATION_TO_KINETOCHORE	14/2881	19/43216	2.80865e-13	2.38697e-12	1.20411e-12	IK/CHAMP1/RCC2/BUB3/AURKB/CDK1/CENPQ/ZW10/KNL1/TRAPPC12/MIS12/NDC80/CENPT/TTK	14
GOBP_POSITIVE_REGULATION_OF_NUCLEOCYTOPLASMIC_TRANSPORT	24/2881	61/43216	2.85949e-13	2.42691e-12	1.22425e-12	FLNA/DHX9/HSP90AB1/IPO5/TRIM28/JUP/TPR/CPSF6/KHDRBS1/DMAP1/RBM22/CTDSPL2/TP53/YWHAE/ECT2/EMD/NCBP2/UBR5/RAN/XPO4/PRKACA/HDAC3/TGFB1/NRDE2	24
GOBP_REGULATION_OF_ANATOMICAL_STRUCTURE_SIZE	79/2881	490/43216	3.01639e-13	2.55664e-12	1.28969e-12	SPTAN1/SPTBN1/MACF1/HSP90AB1/LIMA1/HP1BP3/DBN1/EIF4G2/MYO1C/DNM2/SIN3A/KDM1A/IQGAP3/SPTBN2/LARS1/FN1/CYFIP1/RTN4/CAPZA1/AP2M1/EZR/LRP1/NCKAP1/MTOR/TRIOBP/TMOD3/PIK3C2A/RAB5A/MSN/FGA/CAV1/SLC12A4/PICALM/CREB1/ICAM1/ANAPC2/RAB21/ADD3/RDX/CAPZB/ACTR3/HIP1R/FLII/EPS8/ADD1/PEX11B/MAP1B/RAB3B/FGB/FOXC2/RB1CC1/SNX9/SH3BP1/PLOD3/ECE1/RHOA/ARPC4/SPART/CAPZA2/BAG4/RPTOR/SPTBN4/L1CAM/PFN1/DSTN/SEMA4C/CDK4/M…	79
GOBP_REGULATION_OF_PROTEIN_POLYMERIZATION	48/2881	222/43216	3.30325e-13	2.79601e-12	1.41044e-12	NUMA1/SPTAN1/SPTBN1/CKAP5/HSP90AA1/RPS3/DBN1/TUBB4A/MYO1C/HSPA1A/MECP2/SPTBN2/DCTN1/CYFIP1/CAPZA1/AKAP9/DRG1/NCKAP1/CLASP1/VDAC2/MTOR/TRIOBP/TMOD3/ICAM1/ADD3/RDX/CAPZB/ACTR3/HIP1R/FLII/EPS8/CDK5RAP2/MAPRE1/ADD1/MAP1B/SNX9/ARPC4/CAPZA2/BAG4/SPTBN4/PFN1/MYADM/TRIM27/SLIT2/ARF6/VASP/SVIL/PTK2B	48
GOBP_POSITIVE_REGULATION_OF_RESPONSE_TO_BIOTIC_STIMULUS	52/2881	254/43216	3.42661e-13	2.89654e-12	1.46116e-12	PRKDC/DHX9/XRCC6/XRCC5/SFPQ/RBM14/NONO/MATR3/HSP90AA1/SIN3A/IFI16/HSPD1/ANKRD17/PSMC2/RPS19/CGAS/PUM1/MED1/SKP1/PSPC1/AP1G1/PSMD13/PSMC5/PSMC1/PSMD3/PQBP1/CUL1/PRKACA/ZCCHC3/PSME3/PSMD11/PSMC6/FBXO38/LAMP1/HMGB1/PSMA8/NRAS/LYN/PSMD4/PSMC3/PSMD8/PSMD14/PSMD12/PSMD6/LSM14A/PSMC4/PVR/FBXW11/PAK2/PSMB1/PSME2/PSMD5	52
GOBP_REGULATION_OF_VIRAL_TRANSCRIPTION	20/2881	42/43216	3.4702e-13	2.92946e-12	1.47776e-12	DHX9/POLR2A/POLR2B/RSF1/LARP7/POLR2C/NELFE/POLR2E/POLR2H/NELFA/CDK9/NELFB/SUPT5H/TRIM32/POLR2G/POLR2D/POLR2L/TRIM27/POLR2J/TRIM13	20
GOBP_POSITIVE_REGULATION_OF_CELL_MORPHOGENESIS_INVOLVED_IN_DIFFERENTIATION	27/2881	78/43216	3.68511e-13	3.10673e-12	1.56718e-12	PRKDC/FLNA/CUX1/P4HB/DBN1/DHX36/DNM2/CAPRIN1/CALR/TRIOBP/FGA/APOA1/ANAPC2/DNM1L/RAB21/RREB1/FERMT2/CDC42/RAC3/FGB/ILK/S100A10/SS18L1/OBSL1/MYADM/FGG/LIMS1	27
GOBP_POSITIVE_REGULATION_OF_VIRAL_TRANSCRIPTION	16/2881	26/43216	4.08384e-13	3.43828e-12	1.73443e-12	DHX9/POLR2A/POLR2B/RSF1/POLR2C/NELFE/POLR2E/POLR2H/NELFA/CDK9/NELFB/SUPT5H/POLR2G/POLR2D/POLR2L/POLR2J	16
GOBP_REGULATION_OF_DNA_DEPENDENT_DNA_REPLICATION	21/2881	47/43216	4.31454e-13	3.62766e-12	1.82997e-12	ATRX/LIG3/RFC2/NBN/KAT7/RFC5/WIZ/RFC3/RFC4/BLM/WDR18/MSH3/SLFN11/ZMPSTE24/ZNF830/BRCA2/PCNA/CHTF18/STOML2/INO80/SMARCAL1	21
GOBP_ER_NUCLEUS_SIGNALING_PATHWAY	22/2881	52/43216	4.72816e-13	3.97014e-12	2.00273e-12	HSPA5/HSP90B1/ATP2A2/PTPN1/CCDC47/ERLIN2/EIF2S1/EIF2A/CALR/ERLIN1/TP53/AMFR/TMED2/PTPN2/EIF2AK3/SELENOS/ASNS/DDIT3/WFS1/TMEM33/TMCO1/LPCAT3	22
GOBP_INTERLEUKIN_1_MEDIATED_SIGNALING_PATHWAY	31/2881	103/43216	5.09243e-13	4.27032e-12	2.15416e-12	PSMC2/RPS27A/SKP1/UBA52/PSMD13/UBE2N/PSMC5/PSMC1/PSMD3/CUL1/SQSTM1/PSME3/IL1RAP/PSMD11/PSMC6/PSMA8/PSMD4/PSMC3/PSMD8/PSMD14/PSMD12/PSMD6/PSMC4/FBXW11/MAPK3/UBE2V1/PSMB1/OTUD4/PSME2/RPS6KA4/PSMD5	31
GOBP_POSITIVE_REGULATION_OF_DNA_BINDING_TRANSCRIPTION_FACTOR_ACTIVITY	53/2881	265/43216	5.40375e-13	4.52537e-12	2.28282e-12	DHX9/SMARCA4/TP53BP1/TFRC/RPS3/ARHGEF2/ERC1/HSPA1A/JUP/NPM1/KDM1A/DHX33/SMARCB1/EIF2AK2/ITGB2/MTDH/RPS27A/CAT/UBA52/PPIA/TERF2IP/CAV1/ARID5B/S100A8/DDRGK1/ICAM1/UBE2N/CTNNB1/TRIM25/TRIM22/PHB2/BUD31/TRIM41/TRIM32/IL1RAP/ZBTB7A/LTF/TRIM26/DDIT3/ZIC2/TAF12/STK3/UBE2V1/TRIM27/FLOT1/STAT3/FOSL1/TRAF2/RNF25/RPS6KA4/HDAC4/TRIM13/FLOT2	53
GOBP_HOMOTYPIC_CELL_CELL_ADHESION	28/2881	85/43216	5.56303e-13	4.65258e-12	2.34699e-12	MYH9/FLNA/ACTG1/TLN1/JUP/MYL12A/TJP2/MYL9/FN1/HBB/PPIA/FGA/RDX/ZNF703/VCL/FGB/CLIC1/ILK/LYN/STXBP1/STXBP3/LGALS1/CSRP1/FGG/JAK1/FIBP/GNAS/METAP1	28
GOBP_REGULATION_OF_MICROTUBULE_BASED_PROCESS	48/2881	225/43216	5.58226e-13	4.66248e-12	2.35198e-12	NUMA1/DYNC1H1/MACF1/CLTC/NAT10/HNRNPU/TPX2/CKAP5/RBM14/RPS3/ARHGEF2/CEP131/TUBB4A/HSPA1A/RCC1/PHLDB2/TPR/NPM1/MECP2/PLK1/RAE1/DCTN1/AKAP9/NUP62/DRG1/AURKA/KAT2A/CLASP1/NEFH/CFAP20/CLASP2/PHLDB1/PDCD6IP/CDK5RAP2/MAPRE1/MAP1B/LAMP1/MARK2/PRKAA1/ATXN7/CHMP4B/SENP6/KATNB1/TTC21B/HDGFL3/DIAPH1/CHMP1A/MAP1S	48
GOBP_ESTABLISHMENT_OF_TISSUE_POLARITY	34/2881	123/43216	5.97295e-13	4.9822e-12	2.51326e-12	CLTC/MED12/AP2B1/AP2A1/PSMC2/AP2A2/AP2M1/DAB2/PSMD13/PSMC5/PSMC1/PSMD3/AP2S1/CDC42/PSME3/SMURF2/PSMD11/PSMC6/PTK7/PSMA8/RHOA/PSMD4/PSMC3/PSMD8/PSMD14/PSMD12/SEC24B/PSMD6/PFN1/PSMC4/ARRB2/PSMB1/PSME2/PSMD5	34
GOBP_NUCLEAR_PORE_ORGANIZATION	12/2881	14/43216	6.04774e-13	5.03792e-12	2.54137e-12	AHCTF1/NUP98/NUP93/NUP133/TPR/NUP107/NUP153/NUP54/RTN4/NUP205/SEH1L/NDC1	12
GOBP_NUCLEOTIDE_EXCISION_REPAIR_DNA_DAMAGE_RECOGNITION	15/2881	23/43216	6.47518e-13	5.38687e-12	2.7174e-12	PARP1/DDB1/CUL4B/RPS27A/RAD23B/CUL4A/XPC/UBA52/CETN2/COPS4/GPS1/DDB2/COPS7B/COPS8/COPS6	15
GOBP_CELLULAR_RESPONSE_TO_INSULIN_STIMULUS	48/2881	226/43216	6.63313e-13	5.51101e-12	2.78002e-12	PRKDC/PARP1/PHIP/SMARCC1/USO1/PKM/MYO1C/NCOA5/ZNF106/PTPN1/OGT/EPRS1/CYFIP1/OSBPL8/SRSF5/MARS1/SOGA1/PIK3C2A/ATP6V0A1/GNAI2/ATP6V0A2/ATP6V0D1/SLC27A4/YWHAG/PTPN2/RAB10/RAB8A/RAB8B/ATP6AP1/RAB13/FOXC2/AHSG/SELENOS/PRKAA1/PIP4K2C/SP1/MYO5A/APRT/CDK4/INPP5K/RAB15/ATP6V1E1/RAB31/CAV2/ATP6V1G1/GSK3A/ADIPOR1/ATP6V1C2	48
GOBP_EPIDERMIS_DEVELOPMENT	75/2881	460/43216	6.73324e-13	5.58682e-12	2.81826e-12	NUMA1/KRT1/KRT2/KRT10/KRT9/KRT5/KRT14/KRT16/KRT6C/KRT6A/ATP2A2/MACROH2A2/MACROH2A1/KRT17/YBX1/KRT8/JUP/NOM1/KRT18/SRSF6/NSUN2/ERCC3/NSDHL/PKP1/KRT86/PPHLN1/KRT31/ERCC2/KRT85/RBPJ/KRT77/KRT78/DSG1/FLG2/HDAC2/ZMPSTE24/TRIOBP/HDAC1/MED1/KRT80/KRT4/CBFB/ANXA1/POU3F1/PIP5K1A/AP3B1/MAFG/CTNNB1/EZH2/LAMA5/DSC1/ALDH3A2/KRT27/PLOD1/CDSN/ATP2C1/KRT71/BCL11B/FOSL2/BNC1/PLOD3/TSG101/SEC24B/PALLD/CLIC4/SMAD4/…	75
GOBP_NEGATIVE_REGULATION_OF_UBIQUITIN_DEPENDENT_PROTEIN_CATABOLIC_PROCESS	21/2881	48/43216	7.18713e-13	5.95559e-12	3.00429e-12	SMARCC1/HSP90AB1/CCAR2/OGT/RPL5/USP7/CSNK2A2/CSNK2A1/PML/RPL23/EIF3H/RPS7/BAG6/RPL11/DDRGK1/GIPC1/NOP53/BAG5/RYBP/WAC/PBK	21
GOBP_VESICLE_MEDIATED_TRANSPORT_TO_THE_PLASMA_MEMBRANE	29/2881	92/43216	7.68022e-13	6.35583e-12	3.20619e-12	SPTBN1/MACF1/NSF/DNM2/KRT18/EXOC4/RAB7A/ACSL3/EXOC2/EXOC1/RAB11B/VAMP3/VPS39/EXOC5/EXOC6/RAB10/RAB8A/SEC16A/EXOC8/CCDC22/EXOC6B/VPS35L/SCRIB/VPS35/RAB34/GOLPH3/CCDC93/RAB31/GOLGA4	29
GOBP_NEGATIVE_REGULATION_OF_SUPRAMOLECULAR_FIBER_ORGANIZATION	39/2881	159/43216	8.13977e-13	6.72731e-12	3.39358e-12	SPTAN1/SPTBN1/TPX2/HSPA8/LIMA1/ARHGEF2/TUBB4A/PHLDB2/SPTBN2/TJP1/CAPZA1/CLASP1/TRIOBP/TMOD3/CLASP2/ADD3/RDX/CAPZB/HIP1R/FLII/EPS8/MAPRE1/ADD1/MAP1B/CAPZA2/ATXN7/SMAD4/SPTBN4/LDLR/PPFIA1/PFN1/INPP5K/MYADM/KATNB1/HDGFL3/PAK2/SLIT2/CORO2B/SVIL	39
GOBP_CHROMATIN_DISASSEMBLY	14/2881	20/43216	8.78309e-13	7.2495e-12	3.657e-12	SUPT16H/SMARCA4/ARID1A/SMARCC2/SMARCC1/SMARCE1/SMARCD1/ARID2/SMARCD2/GRWD1/SMARCB1/HMGA1/SMARCD3/MAP1S	14
GOBP_KINETOCHORE_ASSEMBLY	13/2881	17/43216	9.24265e-13	7.61884e-12	3.84331e-12	POGZ/CENPC/CENPF/CENPH/TRAPPC12/CENPN/MIS12/CENPK/CENPE/SENP6/CENPS/CENPT/CENPA	13
GOBP_NEGATIVE_REGULATION_OF_GENE_SILENCING	18/2881	35/43216	9.71276e-13	7.98549e-12	4.02827e-12	ADAR/ATAD2/H1-4/H1-2/H1-3/H1-5/ELAVL1/H1-10/ATAD2B/H1-0/NCOR2/TP53/ZMPSTE24/HMGA1/NCOR1/TGFB1/ASF1A/STAT3	18
GOBP_VIRAL_RNA_GENOME_REPLICATION	18/2881	35/43216	9.71276e-13	7.98549e-12	4.02827e-12	TOP2A/TOP2B/TASOR/TRIM28/PCBP1/FMR1/MPHOSPH8/PCBP2/SMARCB1/HMGA2/APOBEC3B/RAB5A/MORC2/APOBEC3C/PHB/CDC42/INPP5K/APOBEC3G	18
GOBP_RESPONSE_TO_INTERLEUKIN_1	45/2881	205/43216	1.02077e-12	8.3815e-12	4.22803e-12	RBMX/UPF1/PSMC2/RPS27A/USP10/SKP1/UBA52/ANXA1/PSMD13/ICAM1/UBE2N/PSMC5/PSMC1/PSMD3/YY1/CUL1/SQSTM1/PSME3/FGB/IL1RAP/PSMD11/PSMC6/CEBPB/PSMA8/KMO/PSMD4/PSMC3/PSMD8/PSMD14/PSMD12/PSMD6/PSMC4/FBXW11/MAPK3/UBE2V1/RC3H1/YTHDC2/CD47/PSMB1/OTUD4/SIRPA/PSME2/RPS6KA4/PSMD5/HDAC4	45
GOBP_NEGATIVE_REGULATION_OF_PROTEIN_CONTAINING_COMPLEX_DISASSEMBLY	27/2881	81/43216	1.04122e-12	8.53629e-12	4.30612e-12	SPTAN1/SPTBN1/TPX2/LIMA1/ARHGEF2/SPTBN2/SCAF4/CAPZA1/CLASP1/TRIOBP/TMOD3/UBQLN4/SCAF8/CLASP2/ADD3/RDX/CAPZB/FLII/EPS8/ADD1/MAP1B/CAPZA2/ATXN7/SPTBN4/KATNB1/HDGFL3/SVIL	27
GOBP_PEPTIDYL_ASPARAGINE_MODIFICATION	17/2881	31/43216	1.04233e-12	8.53629e-12	4.30612e-12	RPN1/LMAN1/UGGT1/RPN2/DDOST/STT3A/STT3B/DPM1/DAD1/DPM3/UBE2J1/MGAT1/ALG5/OSTC/TUSC3/MAGT1/ASGR2	17
GOBP_MEIOTIC_CHROMOSOME_SEGREGATION	28/2881	87/43216	1.0667e-12	8.7245e-12	4.40106e-12	TOP2A/TOP2B/SMC2/SMC4/RAD21/MRE11/CENPC/PLK1/NCAPH2/SGO2/ATM/BAG6/MLH1/NUF2/ACTR3/SLX4/FANCD2/MUS81/RMI1/TRIP13/CCNE2/SIRT7/ERCC4/NDC1/FANCM/CENPS/ESPL1/TTK	28
GOBP_PROTEIN_LOCALIZATION_TO_MITOCHONDRION	37/2881	146/43216	1.0711e-12	8.74919e-12	4.41352e-12	HSP90AA1/USP36/BCAP31/LMAN1/HSPD1/DNAJA1/HK2/CSNK2A2/YWHAQ/TP53/YWHAE/YWHAZ/HK1/YWHAB/AP3B1/SLC25A6/BAP1/DNM1L/YWHAH/UBL5/YWHAG/BAX/MFN2/VPS11/DDIT3/PRKAA1/HUWE1/BAG4/TOMM22/TOMM34/CALM1/TIMM50/AIFM1/MICALL2/GSK3A/TOMM5/SAMM50	37
GOBP_CELL_MORPHOGENESIS_INVOLVED_IN_NEURON_DIFFERENTIATION	87/2881	579/43216	1.08893e-12	8.88328e-12	4.48116e-12	SPTAN1/SPTBN1/MACF1/TOP2B/TRIO/HSP90AB1/HSP90AA1/TUBB2B/CUX1/TUBB3/DBN1/EIF4G2/DHX36/DNM2/SIN3A/DOCK7/SPTBN2/CNP/RPL24/CAPRIN1/FN1/CYFIP1/RTN4/EZR/ACTBL2/LRP1/TRIOBP/NEFH/NEXN/BSG/ADARB1/PICALM/CREB1/CFL1/LAMA5/ANAPC2/DNM1L/RAB21/RB1/YWHAH/PLXNB2/PQBP1/CDC42/RAB10/RAB8A/MYCBP2/MAP1B/VCL/BCL11B/USP9X/RHOG/PDLIM7/KIF5B/PDLIM5/SS18L1/RHOA/ALCAM/NPTN/MARK2/SPART/SPG11/SEC24B/PALLD/GPC1/SMAD4/SPTBN4/L…	87
GOBP_GOLGI_TO_PLASMA_MEMBRANE_TRANSPORT	23/2881	59/43216	1.12366e-12	9.15482e-12	4.61813e-12	SPTBN1/MACF1/NSF/DNM2/KRT18/EXOC4/ACSL3/EXOC2/EXOC1/VAMP3/EXOC5/EXOC6/RAB10/SEC16A/EXOC8/CCDC22/EXOC6B/VPS35L/RAB34/GOLPH3/CCDC93/RAB31/GOLGA4	23
GOBP_NEGATIVE_REGULATION_OF_PROTEIN_CATABOLIC_PROCESS	33/2881	119/43216	1.1784e-12	9.58837e-12	4.83684e-12	FLNA/SF3B3/SMARCC1/HSP90AB1/CCAR2/ANXA2/OGT/RPL5/USP7/SNRNP70/CSNK2A2/CSNK2A1/PML/CYP51A1/RPL23/EIF3H/RPS7/BAG6/RPL11/DDRGK1/PHB/CDK5RAP3/MYCBP2/SERPINB12/GIPC1/NOP53/BAG5/RYBP/WAC/ATRAID/MAD2L2/PBK/TIMP2	33
GOBP_NEGATIVE_REGULATION_OF_NUCLEAR_DIVISION	22/2881	54/43216	1.19743e-12	9.71374e-12	4.90008e-12	IK/RAD21/TPR/PLK1/BUB3/AURKB/CENPF/PCID2/DYNC1LI1/PRKAR1A/ATM/ZNF207/ZW10/MAD1L1/CDK5RAP2/NDC80/CDC20/TRIP13/CCNB1/ZWINT/MAD2L2/TTK	22
GOBP_NEGATIVE_REGULATION_OF_VIRAL_GENOME_REPLICATION	22/2881	54/43216	1.19743e-12	9.71374e-12	4.90008e-12	ILF3/TASOR/TRIM28/IFI16/ZC3HAV1/MPHOSPH8/EIF2AK2/SRPK1/HMGA2/APOBEC3B/SRPK2/FAM111A/MORC2/APOBEC3C/OAS3/LTF/IFITM2/BANF1/ISG15/INPP5K/BST2/APOBEC3G	22
GOBP_NEGATIVE_REGULATION_OF_INTRACELLULAR_SIGNAL_TRANSDUCTION	81/2881	522/43216	1.19843e-12	9.71374e-12	4.90008e-12	DDX3X/NONO/EIF3A/NOC2L/ARHGEF2/CIT/HYOU1/CCAR2/HSPA1A/UACA/KDM1A/PTPN1/PPP2R1A/YBX3/CUL3/DNAJA1/NUP62/EZR/ENO1/USP10/NF2/VDAC2/MTOR/HDAC1/SH3BP4/QARS1/YJU2/ATM/PPIA/CAV1/CD44/MEN1/PHB/PPP2CB/CDK5RAP3/CHP1/ZMYND11/PTPN2/PRDM15/TXNDC12/STAT1/TRIM32/NF1/HDAC3/CCDC22/TRAP1/MAP2K3/SCAI/NPLOC4/UFD1/NCOR1/SELENOS/SH3BP1/MYC/LYN/MFN2/SYNJ2BP/DDIT3/PRKAA1/NOP53/BAG5/THBS1/SMAD4/GPS1/GPS2/ITCH/INPP5K/MYADM…	81
GOBP_PHOSPHORYLATION_OF_RNA_POLYMERASE_II_C_TERMINAL_DOMAIN	11/2881	12/43216	1.27948e-12	1.03441e-11	5.21808e-12	CDK12/BRD4/CDK13/PPIL4/GTF2H3/GTF2H1/CCNK/GTF2H4/CDK7/CDK9/CCNH	11
GOBP_SNO_S_RNA_3_END_PROCESSING	11/2881	12/43216	1.27948e-12	1.03441e-11	5.21808e-12	EXOSC10/DKC1/FBL/LARP7/EXOSC2/EXOSC6/EXOSC3/EXOSC4/EXOSC5/TENT4B/PARN	11
GOBP_TRANSMEMBRANE_TRANSPORT	182/2881	1605/43216	1.33183e-12	1.07535e-11	5.42461e-12	AHNAK/FLNA/HSPA5/VCP/HSPA8/ABCF1/ATP2A2/ACTN4/ATP1A1/UTRN/CHERP/ANXA2/DNM2/ACACA/SRP54/ATP5F1A/FMR1/HSPD1/SEC63/ATP5F1B/EIF2S3/TMED10/PSMC2/EIF2S2/HK2/ERLIN2/AKAP9/OSBPL8/EIF2S1/YWHAQ/ASPH/ABCD3/RPS27A/ERLIN1/PCYOX1/SLC3A2/ZMPSTE24/VDAC2/MTOR/YWHAE/SLC38A10/SEC61A1/VDAC1/ATP6V0A1/ITGB1/ANXA6/UBA52/PSMD13/CAV1/RAP1A/UBQLN1/SLC12A4/SEL1L/ATP6V0A2/TAP1/APOA1/PSMC5/SLC25A6/ARL6IP5/OXSR1/PHB/PSMC1/ATP…	182
GOBP_CELLULAR_RESPONSE_TO_IONIZING_RADIATION	24/2881	65/43216	1.47195e-12	1.18697e-11	5.98766e-12	HSPA5/NIPBL/XRCC6/XRCC5/TP53BP1/DNM2/IFI16/KDM1A/ATR/H2AX/TNKS1BP1/BLM/INTS7/HMGA2/WRN/TP53/ZMPSTE24/ECT2/ATM/RPL26/TMEM109/EEF1D/TSPYL5/INO80	24
GOBP_POSITIVE_REGULATION_OF_LOCOMOTION	87/2881	583/43216	1.59604e-12	1.28539e-11	6.48413e-12	FLNA/HSPA5/NIPBL/IQGAP1/ACTG1/MYLK/ARHGEF2/CCAR1/KIF20B/ACTN4/MYO1C/DOCK7/MIA3/ATP5F1A/ATP5F1B/FN1/RTN4/TJP1/CALR/LRP1/ZNF609/CLASP1/MTOR/PIK3C2A/CFAP20/CAVIN1/DAB2/ITGB1/CLASP2/ATM/GNAI2/ANXA1/CAV1/DAPK3/DDRGK1/LAMB1/ICAM1/TF/OXSR1/RRAS2/DNM1L/RDX/CBLL1/RREB1/FERMT2/MAP4K4/ZNF703/MAPRE1/TRIM32/SYNE2/FOXC2/SMURF2/COL1A1/MAP2K3/CDH13/HMGB1/LYN/AGO2/CPNE3/GATA2/RHOA/MAZ/THBS1/SP1/MCAM/CD151/BAG4/FG…	87
GOBP_MICROTUBULE_POLYMERIZATION_OR_DEPOLYMERIZATION	32/2881	114/43216	1.7916e-12	1.44105e-11	7.26937e-12	NUMA1/TPX2/CKAP5/RPS3/GOLGA2/ARHGEF2/TUBB4A/KIF2C/HSPA1A/KIF2A/MECP2/TUBG1/DCTN1/AKAP9/DRG1/TUBGCP2/CLASP1/KIF18B/CLASP2/ZNF207/CSNK1D/TUBGCP3/CDK5RAP2/MAPRE1/MAP1B/TUBGCP4/TUBGCP6/ATXN7/MAP7D3/KATNB1/HDGFL3/MAP1S	32
GOBP_PEPTIDYL_SERINE_MODIFICATION	60/2881	333/43216	1.86714e-12	1.49989e-11	7.56619e-12	PRKDC/PARP1/TOP1/EIF4G1/HSP90AB1/HSP90AA1/TFRC/DOCK7/ATR/NSD1/PLK1/TNKS1BP1/AURKB/AKAP9/CSNK2A2/VRK1/PARP2/HMGA2/CDK1/CSNK2A1/AURKA/MTOR/SRPK2/CSNK1E/CSNK1A1/ATM/TERF2IP/CAV1/PWP1/CD44/CSNK1D/MORC3/GALNT2/BAX/PRKACA/CLK1/EIF2AK3/CDK2/SMG1/MARK2/PRKAA1/CAMK2D/BAG4/RPTOR/SPTBN4/CCNB1/INPP5K/CNOT9/PKN2/MAPK3/GALNT1/TGFB1/PAK2/ARRB2/MAD2L2/MAP2K2/GSK3A/TTK/RPS6KA4/HGF	60
GOBP_REGULATION_OF_NUCLEOTIDE_METABOLIC_PROCESS	33/2881	121/43216	1.95905e-12	1.57133e-11	7.92655e-12	RANBP2/PARP1/VCP/NUP188/NUP98/NUP93/NUP133/NUP155/TPR/NUP160/NUP107/OGT/NUP153/NUP54/RAE1/NUP62/NUP205/ENO1/NUP85/NUP58/SEH1L/EIF6/NUP50/AAAS/ZBTB7A/NCOR1/SEC13/PRKAA1/NUP43/NDC1/PRKAG1/NUP210/HDAC4	33
GOBP_REGULATION_OF_MAPK_CASCADE	99/2881	705/43216	1.96105e-12	1.57133e-11	7.92655e-12	IQGAP1/EIF3A/RPS3/PTPN1/IQGAP3/PPP2R1A/DHX33/EIF2AK2/FN1/DNAJA1/NUP62/CDK1/EZR/RPS27A/LRP1/NELFE/NF2/YWHAZ/QARS1/HACD3/GNAI2/RAP1B/ERP29/UBA52/PPIA/CSPG4/FGA/CAV1/RAP1A/CD44/ICAM1/MEN1/UBE2N/EZH2/ARL6IP5/TF/PRMT1/PHB/NMNAT1/CDK5RAP3/ATP6AP2/ZMYND11/PRDX2/PTPN2/FERMT2/CDC42/PHB2/MAP4K4/DAXX/PRDM15/ATP6AP1/NF1/FGB/HDAC3/RB1CC1/MAP2K3/NCOR1/MYC/HMGB1/LYN/SYNJ2BP/ZNF622/LAMTOR1/NPTN/PRKAA1/FAM83D/THB…	99
GOBP_CILIUM_ORGANIZATION	67/2881	396/43216	2.0071e-12	1.60619e-11	8.10238e-12	DYNC1H1/FLNA/CKAP5/TUBB/TUBA1A/HSP90AA1/TUBB4B/CEP131/TUBB4A/DNM2/MAP4/PCM1/TRIP11/EHD1/PPP2R1A/PLK1/TUBG1/DCTN1/AKAP9/DYNC1I2/CDK1/SEPTIN2/TNPO1/SEPTIN9/SEPTIN7/PCNT/WDR11/CLASP1/YWHAE/CSNK1E/CFAP20/ACTR1A/ATXN10/EHD2/CSNK1D/DCTN2/DYNLL1/LAMA5/ATP6V0D1/CETN2/ACTR3/EHD4/YWHAG/RAB8A/CDK5RAP2/VDAC3/MAPRE1/RO60/PRKACA/PARVA/DNAAF5/PRKAR2B/SYNE2/DYNLL2/CEP290/CEP250/ATG3/HAUS2/OCRL/ASAP1/TTC21B/ODF2/…	67
GOBP_ENDOPLASMIC_RETICULUM_TO_CYTOSOL_TRANSPORT	16/2881	28/43216	2.05668e-12	1.64378e-11	8.29202e-12	VCP/HSP90B1/BCAP31/FAF2/HM13/AUP1/SEL1L/ERLEC1/NPLOC4/SEC61B/UFD1/SELENOS/UBE2J1/UBAC2/RHBDD1/SYVN1	16
GOBP_SUBSTRATE_ADHESION_DEPENDENT_CELL_SPREADING	31/2881	108/43216	2.06769e-12	1.65049e-11	8.32587e-12	FLNA/P4HB/ACTN4/DNM2/KIF14/RCC2/RAB1A/FN1/CALR/CORO1C/TRIOBP/VAMP3/FGA/LAMB1/APOA1/LAMA5/RREB1/FERMT2/CDC42/LAMC1/RAC3/PARVA/FGB/ILK/S100A10/RHOA/MYADM/FGG/LIMS1/MICALL2/PEAK1	31
GOBP_POSITIVE_REGULATION_OF_CELL_PROJECTION_ORGANIZATION	61/2881	344/43216	2.49106e-12	1.98592e-11	1.00179e-11	FLNA/MACF1/HSPA5/IQGAP1/CUX1/DBN1/EIF4G2/DHX36/DNM2/ZMYND8/ANLN/AP2A1/KDM1A/FMR1/CAPRIN1/FN1/CYFIP1/DDX56/SEPTIN9/LRP1/SEPTIN7/NCKAP1/CORO1C/KAT2A/MTOR/SF3A2/RAP1A/DYNLL1/EZH2/ANAPC2/DNM1L/RAB21/ACTR3/PLXNB2/FAM98A/RREB1/CDC42/EPS8/RAB8B/P3H1/MAP1B/SETX/FBXO38/PTK7/LYN/SS18L1/RHOA/NPTN/MARK2/L1CAM/PFN1/OBSL1/KATNB1/SLIT2/IST1/GOLGA4/FNBP1L/HGF/HDAC4/ARSB/PTK2B	61
GOBP_REGULATION_OF_CYTOKINESIS	28/2881	90/43216	2.72138e-12	2.1668e-11	1.09304e-11	AHCTF1/PRPF40A/KIF20B/CIT/KIF20A/KIF23/INCENP/RACGAP1/KIF14/CUL3/PLK1/PRC1/CENPV/AURKB/NUP62/AURKA/ECT2/BRCA2/CETN2/CDC42/SETD2/PIK3R4/GIPC1/RHOA/ZFYVE26/CALM1/PKN2/SVIL	28
GOBP_MITOTIC_CHROMOSOME_CONDENSATION	12/2881	15/43216	2.83865e-12	2.25447e-11	1.13727e-11	SMC2/SMC4/AKAP8/NUSAP1/NCAPD3/AKAP8L/NCAPH2/NCAPD2/NCAPG/NCAPH/CDCA5/CHMP1A	12
GOBP_RNA_SURVEILLANCE	12/2881	15/43216	2.83865e-12	2.25447e-11	1.13727e-11	EXOSC10/EXOSC2/EXOSC6/PCID2/EXOSC3/EXOSC4/EXOSC9/EXOSC7/EXOSC8/EXOSC5/PELO/XRN1	12
GOBP_INTERSTRAND_CROSS_LINK_REPAIR	22/2881	56/43216	2.88549e-12	2.2888e-11	1.15458e-11	VCP/MSH6/ATR/RPA1/RPS27A/FANCI/UBA52/SLX4/FANCD2/WDR48/FANCA/MUS81/RNF168/RPA3/RPA2/ERCC4/ATRIP/FANCG/USP1/FANCB/FANCM/CENPS	22
GOBP_CLATHRIN_DEPENDENT_ENDOCYTOSIS	20/2881	46/43216	2.92142e-12	2.31309e-11	1.16683e-11	CLTC/CANX/DNM2/AP2B1/AP2A1/SCYL2/AP2A2/AP2M1/DAB2/PICALM/HIP1/AP2S1/HIP1R/CLTA/BMP2K/GPR107/AAK1/ITSN1/SMAP1/FNBP1L	20
GOBP_SKELETAL_SYSTEM_DEVELOPMENT	76/2881	483/43216	2.92345e-12	2.31309e-11	1.16683e-11	NIPBL/TCOF1/EIF4A3/GLG1/NSD2/ANXA2/MTHFD1/MED12/TRIP11/RPL13/SERPINH1/PPIB/RAI1/HMGA2/WDR5/TP53/ZMPSTE24/KAT2A/MED1/SLC38A10/ANXA6/PRDX1/SGPL1/ARID5B/CD44/DDRGK1/CTNNB1/PRKRA/LNPK/CHD7/COL5A2/SETD2/TFAP2A/P3H1/ATP6AP1/RUNX3/EIF2AK3/FOXC2/WDR48/AHSG/VKORC1/COL1A1/UFD1/LTF/ANKRD11/BBX/SOX6/DLX6/RHOA/LOXL2/PAPSS2/SKI/SP3/RUNX1/FGF2/RUNX2/CCN1/USP1/TYMS/NLE1/MAPK3/HOXB4/TGFB1/ENG/FOXP1/TBX3/SATB2/PCG…	76
GOBP_CIRCADIAN_REGULATION_OF_GENE_EXPRESSION	24/2881	67/43216	3.16264e-12	2.4992e-11	1.26072e-11	TOP1/MYBBP1A/HNRNPU/KMT2A/MTA1/OGT/KDM2A/RAI1/KDM5A/PPP1CB/PML/HDAC2/PPP1CC/RBM4B/HDAC1/CSNK1E/MAGED1/CSNK1D/MYCBP2/HDAC3/GFPT1/NAMPT/HUWE1/ZFHX3	24
GOBP_POSITIVE_REGULATION_OF_GROWTH	50/2881	252/43216	3.30511e-12	2.60851e-11	1.31586e-11	PRKDC/MACF1/NIPBL/DDX3X/EIF4G1/H1-5/KRT17/DBN1/EIF4G2/NCBP1/CDKN2AIP/DDX39B/YBX3/PPIB/BASP1/EXOSC2/FN1/CYFIP1/RBPJ/PARP2/CSNK2A1/EZR/LRP1/EXOSC4/EXOSC9/DDX49/H3-3A/MTOR/CREB1/S100A8/HDGFL2/ANAPC2/CHD7/CDC42/MAP1B/TRIM32/KDM2B/SYT1/WFS1/INO80/RPTOR/SPTBN4/L1CAM/CCNB1/FGF2/ADNP2/TFCP2L1/IST1/GOLGA4/PTK2B	50
GOBP_REGULATION_OF_MICROTUBULE_CYTOSKELETON_ORGANIZATION	35/2881	137/43216	3.36924e-12	2.6558e-11	1.33971e-11	NUMA1/DYNC1H1/CLTC/HNRNPU/TPX2/CKAP5/RPS3/ARHGEF2/TUBB4A/HSPA1A/RCC1/PHLDB2/TPR/MECP2/PLK1/RAE1/DCTN1/AKAP9/NUP62/DRG1/CLASP1/CLASP2/PHLDB1/CDK5RAP2/MAPRE1/MAP1B/MARK2/PRKAA1/ATXN7/CHMP4B/SENP6/KATNB1/HDGFL3/CHMP1A/MAP1S	35
GOBP_ACTIVATION_OF_IMMUNE_RESPONSE	84/2881	562/43216	3.53423e-12	2.78238e-11	1.40357e-11	PRKDC/KRT1/XRCC6/XRCC5/SFPQ/ACTG1/RBM14/NONO/MATR3/HSP90AB1/HSP90AA1/RPS3/MYO1C/SIN3A/IFI16/KHDRBS1/CYFIP1/PSMC2/IGKC/CGAS/IGHG1/EZR/NCKAP1/SKP1/PSPC1/BAG6/CBFB/PSMD13/RAP1A/HLA-A/UBE2N/EIF2B4/PSMC5/PHB/PSMC1/PSMD3/ACTR3/PQBP1/PTPN2/CDC42/BAX/CUL1/PRKACA/IGHG2/ZCCHC3/PSME3/PSMD11/IGLC2/PSMC6/EIF2B1/HMGB1/PSMA8/NRAS/LYN/PAWR/ARPC4/PSMD4/PSMC3/CD59/PSMD8/PSMD14/PSMD12/STOML2/PSMD6/RUNX1/CD81/SPG21/…	84
GOBP_REGULATION_OF_SECRETION	89/2881	612/43216	3.76914e-12	2.96362e-11	1.49499e-11	MYH10/NSF/ATP2A2/MYO18A/FMR1/TMED10/ITGB2/RAB7A/SEPTIN2/ACSL3/EZR/PFKL/LRP1/EXOC1/CYP51A1/CLASP1/RAB5A/CLASP2/VAMP3/GNAI2/RAB2B/RAP1B/ERP29/ANXA1/PPIA/AP1G1/FGA/RAP1A/TMF1/CREB1/S100A8/ACSL4/DYNLL1/SLC25A6/SLC25A5/DNM1L/RAB21/VPS18/HIP1R/CHD7/PDCD6IP/RAB10/SLC2A1/RAB8A/ENY2/RAB8B/P3H1/ATP6AP1/RAB13/RAB3B/FGB/RAB3GAP1/HMGN3/HGS/GIPC1/LAMP1/VAMP7/WLS/KIF5B/LYN/TSG101/GATA2/KMO/PRKAA1/AIMP1/SYT1/RAB…	89
GOBP_REGULATION_OF_PROTEIN_DEPOLYMERIZATION	27/2881	85/43216	3.82298e-12	3.00221e-11	1.51446e-11	SPTAN1/SPTBN1/TPX2/LIMA1/ARHGEF2/SPTBN2/CAPZA1/CLASP1/TRIOBP/TMOD3/CLASP2/ADD3/RDX/CAPZB/FLII/EPS8/ADD1/MAP1B/SH3BP1/CAPZA2/ATXN7/SPTBN4/DSTN/KATNB1/HDGFL3/MAP1S/SVIL	27
GOBP_POSITIVE_REGULATION_OF_TELOMERASE_ACTIVITY	17/2881	33/43216	4.03142e-12	3.16196e-11	1.59505e-11	XRCC5/HSP90AB1/HSP90AA1/DKC1/NVL/CCT2/CCT4/TCP1/AURKB/MYC/PARN/NEK7/MAPK3/POT1/HMBOX1/PTGES3/GRHL2	17
GOBP_REGULATION_OF_NEUROGENESIS	61/2881	348/43216	4.14419e-12	3.24637e-11	1.63763e-11	MACF1/XRCC5/SPEN/SRRT/CUX1/SNW1/DBN1/EIF4G2/DHX36/PRPF19/DOCK7/PCM1/KDM1A/CAPRIN1/UFL1/FN1/CYFIP1/RTN4/YTHDF2/LRP1/TP53/HDAC2/PPP1CC/NF2/MTOR/HDAC1/SMARCD3/MAN2A1/NAP1L1/CTNNA1/CTNNB1/EZH2/ANAPC2/DNM1L/RAB21/YWHAH/PLXNB2/CHD7/MAP1B/TRIM32/NF1/LYN/SS18L1/RHOA/NPTN/SKI/SPART/L1CAM/CERS2/LDLR/OBSL1/SEMA4C/HOOK3/TGFB1/PTPRS/SLIT2/IST1/NUMB/NUMBL/RHEB/GOLGA4	61
GOBP_PROTEIN_PHOSPHOPANTETHEINYLATION	59/2881	331/43216	4.52665e-12	3.54157e-11	1.78654e-11	PDIA3/USP36/P4HB/PDIA4/USP39/OGT/PDIA6/USP7/UFL1/ASPH/USP10/KAT2A/EIF3H/ERP44/UBA1/ERP29/EIF3F/TMX3/BAP1/PIGK/PPME1/TXNDC5/PLOD1/GALNT2/UBE2M/USP3/COLGALT1/UFD1/USP42/YKT6/ABHD12/USP9X/OTUB1/PLOD3/ESCO1/KAT5/LOXL2/PSMD14/ZDHHC13/ATG3/QSOX2/USP48/UBA5/BRCC3/DLST/MGAT4B/USP1/MGAT1/PDIA5/GALNT1/ABHD16A/GALNT7/OTUD6B/ARIH1/FN3K/LOX/OTUD4/USP17L17/B4GALT7	59
GOBP_HEART_DEVELOPMENT	83/2881	555/43216	4.60582e-12	3.59905e-11	1.81553e-11	PRKDC/FLNA/HNRNPU/NIPBL/LUZP1/MATR3/RBM15/EIF4G2/ARID2/NSD2/DHX36/MTHFD1/MED12/AP2B1/CAD/TRIP11/DDX39B/BASP1/FN1/RTN4/MICAL2/AP1B1/RBPJ/PARP2/CALR/TP53/ZMPSTE24/KAT2A/WDR11/MTOR/MED1/PRKAR1A/ATM/MNAT1/SMARCD3/CREB1/TMED2/COL5A1/CTNNB1/BCOR/RB1/PCNA/MBD3/YY1/CHD7/CDC42/SETD2/PARVA/NF1/FOXC2/RB1CC1/MBD2/PTK7/PDLIM7/PDLIM5/ECE1/SOX6/HECTD1/SEC24B/SMAD4/RUNX1/CCNB1/FGF2/KDM6B/OBSL1/CACYBP/STK3/MYH7/C…	83
GOBP_AXON_DEVELOPMENT	78/2881	507/43216	4.82871e-12	3.76855e-11	1.90104e-11	SPTAN1/SPTBN1/FLNA/MACF1/TOP2B/TRIO/HSP90AB1/HSP90AA1/TUBB2B/TUBB3/DBN1/EIF4G2/DNM2/SIN3A/DOCK7/SPTBN2/CNP/RPL24/FN1/CYFIP1/RTN4/EZR/ACTBL2/LRP1/NEFH/NEXN/BSG/ADARB1/PICALM/CREB1/CTNNA1/APOA1/LAMA5/ANAPC2/RAB21/PLXNB2/RAB10/RAB8A/MYCBP2/MAP1B/TRIM32/VCL/TNC/BCL11B/USP9X/RHOG/PDLIM7/KIF5B/RHOA/ALCAM/NPTN/MARK2/SPART/STK24/SPG11/PALLD/GPC1/SMAD4/SPTBN4/L1CAM/STXBP1/CERS2/TAOK2/RAB3A/SEMA4C/MAPK3/PT…	78
GOBP_REGULATION_OF_CIRCADIAN_RHYTHM	32/2881	118/43216	4.97576e-12	3.87372e-11	1.95409e-11	PRKDC/TOP2A/SFPQ/THRAP3/NONO/HNRNPD/CCAR2/SIN3A/MTA1/KDM2A/USP7/PPP1CB/CDK1/PML/RBM4/TP53/PPP1CC/RBM4B/MTOR/CSNK1E/PSPC1/CREB1/CSNK1D/EZH2/SUV39H2/SUV39H1/HDAC3/USP9X/PRKAA1/ZFHX3/FBXW11/FBXL6	32
GOBP_REGULATION_OF_DNA_BINDING	32/2881	118/43216	4.97576e-12	3.87372e-11	1.95409e-11	PARP1/RSF1/TRIM28/SIN3A/IFI16/KDM1A/NSD1/ERCC2/HMGA2/H1-0/HDAC2/ZMPSTE24/PINX1/CSNK2B/ZNF593/SP100/DDRGK1/CTNNB1/RB1/HJURP/ZBTB7A/JUN/HMGB1/DDIT3/SKI/ERCC4/DOT1L/CALM1/TGFB1/SUMO4/MAD2L2/SUMO1	32
GOBP_AMEBOIDAL_TYPE_CELL_MIGRATION	74/2881	470/43216	5.45853e-12	4.24433e-11	2.14104e-11	MYH9/MACF1/KRT2/KRT16/MTA2/ANLN/JUP/MIA3/ATP5F1A/RCC2/MECP2/CENPV/ATP5F1B/FN1/RTN4/ITGB2/CALR/CORO1C/PML/CLASP1/ZEB2/MTOR/PIK3C2A/ITGB1/CLASP2/CSNK2B/ANXA6/ANXA1/KANK2/PIP5K1A/SGPL1/ARID5B/SP100/APOA1/LAMA5/STRAP/RREB1/MAP4K4/RAB13/NF1/FOXC2/SMURF2/MAP2K3/CDH13/SH3BP1/GIPC1/CAP1/PATZ1/HMGB1/AGO2/GNA12/SYNJ2BP/GATA2/RHOA/LOXL2/THBS1/SP1/BAG4/FGF2/PFN1/SEMA4C/SDC4/PKN2/TGFB1/FOXP1/SPARC/SLIT2/EPHA2…	74
GOBP_RNA_MODIFICATION	39/2881	169/43216	6.30086e-12	4.89326e-11	2.4684e-11	ADAR/NAT10/NOP2/RBM15/ZC3H13/DKC1/VIRMA/FTSJ3/WTAP/FBL/NSUN2/RBM15B/LARP7/TRMT1L/DIMT1/NSUN5/RNMT/GAR1/APOBEC3B/ADARB1/APOBEC3C/ALKBH5/CBLL1/BUD23/TRMT112/NHP2/SSB/EMG1/PARN/NOP10/TYW1/CDKAL1/BAG4/METTL3/CMTR1/AARS1/METTL16/MTFMT/APOBEC3G	39
GOBP_REGULATION_OF_SISTER_CHROMATID_COHESION	14/2881	22/43216	6.37776e-12	4.94688e-11	2.49545e-11	NIPBL/SFPQ/ATRX/MACROH2A1/SMC5/RAD21/FEN1/WAPL/CTCF/CDCA5/CTNNB1/RB1/NSMCE2/ESPL1	14
GOBP_SCF_DEPENDENT_PROTEASOMAL_UBIQUITIN_DEPENDENT_PROTEIN_CATABOLIC_PROCESS	28/2881	93/43216	6.64044e-12	5.1443e-11	2.59504e-11	CUL4B/KIF14/PSMC2/CUL4A/SKP1/PSMD13/PSMC5/PSMC1/PSMD3/CUL1/PSME3/PSMD11/PSMC6/FBXO38/PSMA8/PSMD4/PSMC3/PSMD8/PSMD14/PSMD12/PSMD6/PSMC4/FBXW11/FBXL6/PSMB1/PSME2/PSMD5/NCCRP1	28
GOBP_REGULATION_OF_RNA_EXPORT_FROM_NUCLEUS	11/2881	13/43216	7.81044e-12	6.04327e-11	3.04852e-11	DHX9/TPR/CPSF6/NSUN2/KHDRBS1/SUPT6H/NUP153/AKAP8L/NCBP2/SETD2/NRDE2	11
GOBP_CHEMICAL_HOMEOSTASIS	142/2881	1184/43216	8.17699e-12	6.31913e-11	3.18767e-11	PARP1/KRT1/SMARCA4/DDX3X/HSP90B1/DDB1/KRT16/TFRC/ATP2A2/LIMA1/ATP1A1/STAU1/CHERP/SIN3A/RALY/NCOA5/BCAP31/EHD1/ACACA/CAND1/SMARCB1/ATP5F1B/PRKAR2A/RTN4/CCDC47/RPS6/HK2/RAB7A/CALR/HMOX2/TRA2B/LRP1/VAPB/FLG2/PML/AP3D1/RAB11B/YWHAE/HK1/ATP6V0A1/PRKAR1A/SKP1/HACD3/GNAI2/GNB1/ANXA6/CAV1/SLC12A4/AP3B1/PICALM/ATP6V0A2/S100A8/ICAM1/TENT4B/MAFG/APOA1/DYNLL1/TF/ATP6V0D1/ATP13A1/CHP1/LPCAT1/ATP6AP2/CHD7/PTPN…	142
GOBP_SOMATIC_DIVERSIFICATION_OF_IMMUNOGLOBULINS	23/2881	64/43216	8.25054e-12	6.36817e-11	3.21241e-11	PRKDC/RIF1/TP53BP1/THOC1/TFRC/NSD2/MSH2/MSH6/NBN/SUPT6H/HSPD1/MCM3AP/EXOSC6/EXOSC3/MSH3/CTNNBL1/MLH1/YY1/XRCC4/POLB/RNF168/TGFB1/MAD2L2	23
GOBP_DNA_STRAND_ELONGATION	15/2881	26/43216	8.41919e-12	6.48247e-11	3.27007e-11	RAD50/MCM3/LIG3/MRE11/MCM7/NBN/POLE/MCM4/RFC3/RFC4/PCNA/POLE3/LIG1/POLD2/POT1	15
GOBP_HISTONE_H2A_UBIQUITINATION	15/2881	26/43216	8.41919e-12	6.48247e-11	3.27007e-11	TRIP12/DDB1/CUL4B/RNF2/SKP1/BCOR/UBR5/RING1/KDM2B/OTUB1/RNF168/BMI1/RYBP/DDB2/PCGF2	15
GOBP_DEVELOPMENTAL_MATURATION	51/2881	267/43216	8.96299e-12	6.89276e-11	3.47704e-11	NOM1/KIF14/KDM1A/NSUN2/MECP2/ANKRD17/ERCC2/YTHDF2/RBPJ/AURKA/PTBP3/AP3D1/L3MBTL3/MTOR/YWHAZ/BRD1/CBFB/AP1G1/PICALM/BRCA2/ANAPC2/RB1/RAB32/ATP6AP2/RAC3/AP1M1/PRKACA/MAP1B/ZBTB7A/CDC20/LTF/BNC1/GATA2/RHOA/DDIT3/TRIP13/SPTBN4/GPAT4/STXBP1/WDR77/CCNB1/RAB3A/TYMS/C3/RERE/GBA/TFCP2L1/CD63/G6PD/TUT4/PTK2B	51
GOBP_POSITIVE_REGULATION_OF_TYPE_I_INTERFERON_PRODUCTION	25/2881	76/43216	9.94252e-12	7.63673e-11	3.85234e-11	PRKDC/DHX9/XRCC6/XRCC5/DDX3X/HSP90AA1/DHX36/IFI16/DDX41/MRE11/HSPD1/DHX33/CGAS/POLR2E/POLR2H/CTNNB1/POLR1C/PQBP1/SETD2/ZCCHC3/STAT1/HMGB1/POLR2L/FLOT1/POLR3A	25
GOBP_POSITIVE_REGULATION_OF_CELL_CYCLE_ARREST	26/2881	82/43216	9.97844e-12	7.655e-11	3.86155e-11	MYBBP1A/CNOT1/RRP8/TNKS1BP1/HMGA2/CDK1/AURKA/PML/TP53/RPL23/ATM/RPL26/PRMT1/PCNA/CNOT10/BAX/PRKACA/CDK2/CNOT11/CNOT4/UHRF2/ZBTB17/CNOT7/CCNB1/PCBP4/CNOT9	26
GOBP_DNA_UNWINDING_INVOLVED_IN_DNA_REPLICATION	12/2881	16/43216	1.06594e-11	8.16742e-11	4.12004e-11	MCM7/MCM6/RPA1/MCM4/RECQL/MCM2/BLM/WRN/PURA/RECQL5/HMGA1/SSBP1	12
GOBP_ACTIN_FILAMENT_BUNDLE_ORGANIZATION	37/2881	157/43216	1.11665e-11	8.54566e-11	4.31085e-11	FLNA/ACTG1/HSP90B1/ACTN1/LIMA1/CALD1/PHLDB2/CUL3/TJP1/MYO1B/EZR/NF2/CLASP1/MTOR/CLASP2/APOA1/RDX/FHOD1/MARCKS/FERMT2/CDC42/EPS8/ADD1/S100A10/PAWR/RHOA/SYNPO/BAG4/PPFIA1/PFN1/INPP5K/SDC4/PAK2/CD47/ZYX/CORO2B/PTK2B	37
GOBP_SOMATIC_RECOMBINATION_OF_IMMUNOGLOBULIN_GENE_SEGMENTS	21/2881	54/43216	1.13451e-11	8.67178e-11	4.37447e-11	PRKDC/RIF1/TP53BP1/THOC1/TFRC/NSD2/MSH2/MSH6/NBN/SUPT6H/HSPD1/EXOSC6/EXOSC3/MSH3/MLH1/YY1/XRCC4/POLB/RNF168/TGFB1/MAD2L2	21
GOBP_REGULATION_OF_CELL_CYCLE_ARREST	30/2881	108/43216	1.1712e-11	8.94143e-11	4.51049e-11	MYBBP1A/HSP90AB1/CNOT1/RRP8/TNKS1BP1/HMGA2/CDK1/CALR/AURKA/PML/TP53/RPL23/ATM/RPL26/PRMT1/PCNA/CDK9/CNOT10/BAX/PRKACA/CDK2/CNOT11/CNOT4/UHRF2/ZBTB17/CNOT7/CCNB1/CDK4/PCBP4/CNOT9	30
GOBP_MICROTUBULE_POLYMERIZATION	25/2881	77/43216	1.37909e-11	1.0503e-10	5.29825e-11	NUMA1/TPX2/CKAP5/RPS3/GOLGA2/TUBB4A/HSPA1A/MECP2/TUBG1/DCTN1/AKAP9/DRG1/TUBGCP2/CLASP1/CLASP2/ZNF207/CSNK1D/TUBGCP3/CDK5RAP2/MAPRE1/MAP1B/TUBGCP4/TUBGCP6/MAP7D3/HDGFL3	25
GOBP_REGULATION_OF_TRANSCRIPTION_FROM_RNA_POLYMERASE_II_PROMOTER_IN_RESPONSE_TO_HYPOXIA	25/2881	77/43216	1.37909e-11	1.0503e-10	5.29825e-11	PSMC2/RBPJ/RPS27A/TP53/UBA52/PSMD13/PSMC5/PSMC1/PSMD3/PSME3/PSMD11/PSMC6/PSMA8/PSMD4/PSMC3/PSMD8/PSMD14/PSMD12/PSMD6/ELOB/PSMC4/PSMB1/PSME2/PSMD5/ELOC	25
GOBP_SKIN_DEVELOPMENT	67/2881	413/43216	1.4045e-11	1.06837e-10	5.38937e-11	NUMA1/KRT1/KRT2/KRT10/KRT9/KRT5/KRT14/KRT16/KRT6C/KRT6A/MACROH2A2/MACROH2A1/KRT17/KRT8/JUP/NOM1/KRT18/SRSF6/NSUN2/NSDHL/PKP1/KRT86/PPHLN1/KRT31/ERCC2/KRT85/RBPJ/KRT77/KRT78/DSG1/FLG2/HDAC2/ZMPSTE24/HDAC1/MED1/KRT80/KRT4/CBFB/ANXA1/POU3F1/PIP5K1A/AP3B1/COL5A1/LAMA5/DHCR24/SLC27A4/COL5A2/DSC1/KRT27/CDSN/KRT71/WDR48/COL1A1/BCL11B/FOSL2/TSG101/PALLD/CLIC4/SMAD4/RUNX1/GBA/GNAS/EPHA2/CTSV/SPRR2D/UGCG/G…	67
GOBP_POLY_A_PLUS_MRNA_EXPORT_FROM_NUCLEUS	14/2881	23/43216	1.52915e-11	1.16039e-10	5.85355e-11	THOC2/NUP93/ZC3H11A/NUP133/POLDIP3/DDX19A/DDX19B/NXF1/PABPN1/MCM3AP/PCID2/ENY2/GLE1/SARNP	14
GOBP_STRESS_GRANULE_ASSEMBLY	14/2881	23/43216	1.52915e-11	1.16039e-10	5.85355e-11	DYNC1H1/PRRC2C/DDX3X/ATXN2L/DDX6/CSDE1/G3BP1/EIF2S1/G3BP2/RPS23/CIRBP/ATXN2/PRKAA1/LSM14A	14
GOBP_CELLULAR_PROTEIN_COMPLEX_DISASSEMBLY	45/2881	221/43216	1.56576e-11	1.18674e-10	5.98649e-11	SPTAN1/SPTBN1/TPX2/HSPA8/CKAP5/NSF/LIMA1/ARHGEF2/KIF2C/UPF1/KIF2A/SPTBN2/NAPA/MICAL2/CAPZA1/ABCE1/CLASP1/TRIOBP/TMOD3/KIF18B/CLASP2/ETF1/CFL1/ADD3/RDX/CAPZB/FLII/EPS8/TRMT112/ADD1/MAP1B/PEX14/SH3BP1/GLE1/CAPZA2/ATXN7/SPTBN4/DSTN/KATNB1/HDGFL3/EIF5A2/SH3GL1/MRPL54/MAP1S/SVIL	45
GOBP_MULTICELLULAR_ORGANISM_GROWTH	33/2881	130/43216	1.66861e-11	1.26317e-10	6.37205e-11	NIPBL/ATRX/RBBP6/SPTBN2/PPIB/RAI1/ERCC2/EZR/TP53/H3-3A/ZMPSTE24/KAT2A/WDR11/MTOR/ADARB1/ATM/FKBP8/SGPL1/ARID5B/CREB1/TMED2/CHD7/ADD1/WDR48/ZFX/RMI1/CLIC4/SPTBN4/GPAT4/CDK4/SP2/GNAS/GRHL2	33
GOBP_REPLICATION_FORK_PROCESSING	18/2881	40/43216	1.75683e-11	1.32837e-10	6.70093e-11	THOC1/ATRX/MRE11/ALYREF/ATR/BLM/BOD1L1/WRN/TONSL/FAM111A/BRCA2/PCNA/CDK9/ETAA1/FANCM/CENPS/MMS22L/SMARCAL1	18
GOBP_NEGATIVE_REGULATION_OF_TELOMERE_MAINTENANCE_VIA_TELOMERE_LENGTHENING	15/2881	27/43216	1.77682e-11	1.34187e-10	6.76906e-11	PARP1/NAT10/HNRNPU/HNRNPA1/EXOSC10/HNRNPC/TERF2/PINX1/TENT4B/TERF1/SLX4/XRN1/ERCC4/GNL3L/POT1	15
GOBP_NEGATIVE_REGULATION_OF_HISTONE_MODIFICATION	19/2881	45/43216	1.92511e-11	1.45212e-10	7.32521e-11	TRIP12/DNMT1/MACROH2A1/NOC2L/SIN3A/KDM1A/SUPT6H/SMARCB1/KDM5A/WDR5/BCOR/UBR5/ZNF451/MTF2/OTUB1/SKI/CTBP1/DNMT3B/TAF7	19
GOBP_VASCULATURE_DEVELOPMENT	104/2881	786/43216	2.04787e-11	1.54288e-10	7.78302e-11	MYH9/FLNA/KRT1/NCL/LUZP1/ACTG1/DNMT1/GTF2I/MYLK/RBM15/PKM/ARID2/ANXA2/AP2B1/CALD1/JUP/MIA3/MECP2/NSDHL/ANKRD17/ATP5F1B/FN1/ITGB2/HK2/TJP1/MTDH/RBPJ/HMGA2/LRP1/PML/MED1/PIK3C2A/SRPK2/BSG/ITGB1/ANXA1/CSPG4/CAV1/SGPL1/RAP1A/SP100/TMED2/COL5A1/CTNNB1/QKI/WARS1/CHD7/CDC42/FKBP10/TNFAIP2/SETD2/BAX/RNH1/PARVA/STAT1/NF1/JUNB/EIF2AK3/FOXC2/COL1A1/CDH13/HGS/PTPN14/COL18A1/CCDC134/PTK7/JUN/HMGB1/AGO2/SYNJ2B…	104
GOBP_NEGATIVE_REGULATION_OF_KINASE_ACTIVITY	50/2881	265/43216	2.27179e-11	1.70954e-10	8.62373e-11	ADAR/HNRNPU/MACROH2A1/IPO5/CIT/NPM1/PTPN1/PPP2R1A/PLK1/PRKAR2A/DNAJA1/NUP62/ZGPAT/CORO1C/NF2/IPO7/MVP/QARS1/ADARB1/PRKAR1A/PPIA/RTRAF/CAV1/YWHAB/MEN1/MLLT1/CDK5RAP3/RB1/CHP1/WARS1/YWHAG/PTPN2/PARVA/PRKAR2B/NF1/AHSG/IBTK/LYN/TSG101/PIP4K2C/RPTOR/GPS1/GPS2/INPP5K/DNAJC3/TRIM27/GBA/PAK2/CDKN2A/TAF7	50
GOBP_NEGATIVE_REGULATION_OF_DNA_REPAIR	17/2881	36/43216	2.44837e-11	1.84022e-10	9.28296e-11	RIF1/TRIP12/SMCHD1/TP53BP1/TFIP11/RPS3/TERF2/CGAS/HMGA2/RECQL5/UBQLN4/UBR5/RNF169/OTUB1/NUDT16L1/FANCB/MAD2L2	17
GOBP_NEGATIVE_REGULATION_OF_DEVELOPMENTAL_PROCESS	117/2881	927/43216	2.45923e-11	1.84618e-10	9.31302e-11	PRKDC/HNRNPU/TRIO/DNMT1/GTF2I/THOC1/TFRC/RBM15/H4C9/PTBP1/ACTN4/ANXA2/YBX1/PCM1/NCAPG2/SRSF6/RCC2/YBX3/CDC73/MECP2/CTR9/DDX6/ANKRD17/CDK12/PAF1/SUZ12/RAI1/TERF2/RTN4/DPF2/RBPJ/HMGA2/CALR/CORO1C/CDK13/CUL4A/PML/TP53/HDAC2/NEPRO/MED1/HMG20A/CBFB/ANXA1/HSPA9/CAV1/MEN1/CTNNA1/COL5A1/CTNNB1/EZH2/PRMT1/BCOR/DNM1L/RB1/YWHAH/STRAP/YY1/COL5A2/PRDX2/PTPN2/FERMT2/RIOX1/NELFB/CDK5RAP2/VAT1/LEO1/STAT1/NF1/RUN…	117
GOBP_RIBOSOMAL_SMALL_SUBUNIT_ASSEMBLY	13/2881	20/43216	2.48814e-11	1.86566e-10	9.41131e-11	PRKDC/XRCC5/PWP2/RPS10/RPS19/RPS14/RRP7A/RPS5/RPS27/RPS15/ABT1/RPS28/RPSA	13
GOBP_TRANSLOCATION_OF_MOLECULES_INTO_HOST	9/2881	9/43216	2.5705e-11	1.92513e-10	9.71128e-11	THOC2/THOC1/THOC5/ALYREF/DDX39B/TCP1/THOC6/THOC7/THOC3	9
GOBP_PRODUCTION_OF_SMALL_RNA_INVOLVED_IN_GENE_SILENCING_BY_RNA	21/2881	56/43216	2.57847e-11	1.9288e-10	9.72982e-11	ADAR/DDX5/HNRNPA2B1/SRRT/PUM1/NCOR2/TP53/ZMPSTE24/SNIP1/SPOUT1/PRKRA/DGCR8/NCOR1/DROSHA/AGO2/METTL3/ZC3H7A/TGFB1/MAP2K2/STAT3/TUT4	21
GOBP_REGULATION_OF_LIPID_METABOLIC_PROCESS	65/2881	401/43216	2.91801e-11	2.18021e-10	1.0998e-10	FASN/MACROH2A1/ATP1A1/HELZ2/SIN3A/KPNB1/FDFT1/ACACA/LSS/ERLIN2/TBL1XR1/ACSL3/ERLIN1/NCOR2/CYP51A1/ZMPSTE24/MTOR/MED1/FADS1/SMARCD3/ANXA1/CAV1/CREB1/CHD9/APOA1/CHP1/DHCR7/RAN/LPCAT1/NR0B1/EIF6/MBOAT7/CDC42/PHB2/SIN3B/PIK3R4/HDAC3/ACOX1/BCL11B/NCOR1/LYN/LAMTOR1/PRKAA1/PIP4K2C/SP1/STOML2/SQLE/CD81/LDLR/FGF2/GPS2/CDK4/GOLM1/ACSL1/CCN1/SCD/FDPS/ORMDL3/C3/TGFB1/ELOVL5/LPCAT3/DAGLB/ADIPOR1/PTK2B	65
GOBP_MAINTENANCE_OF_LOCATION_IN_CELL	43/2881	209/43216	3.07648e-11	2.29589e-10	1.15816e-10	HNRNPU/HSPA5/HSP90B1/RANGAP1/DBN1/CHERP/HK2/AKAP9/CALR/PML/AP3D1/HK1/SPOUT1/SKP1/ANXA6/VPS13C/CAV1/SP100/S100A8/BARD1/MORC3/CHD7/BAX/PRKACA/VPS13A/RER1/IBTK/LYN/KDELR1/DDIT3/GPAA1/CAMK2D/FGF2/GOLPH3/CALM1/LACRT/SLC30A7/DIAPH1/TAF8/MCOLN3/JPH3/ARHGAP21/PTK2B	43
GOBP_PLATELET_AGGREGATION	22/2881	62/43216	3.12681e-11	2.3307e-10	1.17572e-10	MYH9/FLNA/ACTG1/TLN1/MYL12A/MYL9/FN1/HBB/PPIA/FGA/VCL/FGB/CLIC1/ILK/LYN/STXBP1/STXBP3/CSRP1/FGG/FIBP/GNAS/METAP1	22
GOBP_RESPONSE_TO_X_RAY	16/2881	32/43216	3.14263e-11	2.33972e-10	1.18027e-10	NIPBL/XRCC6/XRCC5/TP53BP1/MSH2/DNM2/BLM/HMGA2/TP53/ATM/ANXA1/BRCA2/IKBIP/XRCC4/KARS1/BRCC3	16
GOBP_HISTONE_H2A_MONOUBIQUITINATION	12/2881	17/43216	3.40236e-11	2.52415e-10	1.2733e-10	DDB1/CUL4B/RNF2/SKP1/BCOR/RING1/KDM2B/RNF168/BMI1/RYBP/DDB2/PCGF2	12
GOBP_REGULATION_OF_CHROMATIN_SILENCING	12/2881	17/43216	3.40236e-11	2.52415e-10	1.2733e-10	ATAD2/H1-4/H1-2/H1-3/H1-5/SIN3A/H1-10/ATAD2B/H1-0/HMGA1/CDC45/ASF1A	12
GOBP_REGULATION_OF_MRNA_POLYADENYLATION	12/2881	17/43216	3.40236e-11	2.52415e-10	1.2733e-10	RNF20/ZC3H14/VIRMA/RNF40/CPSF6/CPSF7/CTR9/NUDT21/SNRPA/NELFE/CDK9/SUPT5H	12
GOBP_MRNA_CLEAVAGE_INVOLVED_IN_MRNA_PROCESSING	11/2881	14/43216	3.42312e-11	2.52766e-10	1.27507e-10	CPSF1/CPSF2/NCBP1/FIP1L1/CPSF6/CPSF7/CSTF2T/NUDT21/CSTF2/CPSF4/NCBP2	11
GOBP_PROTEIN_LOCALIZATION_TO_NUCLEOLUS	11/2881	14/43216	3.42312e-11	2.52766e-10	1.27507e-10	POLR1A/NOL8/NVL/RRS1/BYSL/WRN/PINX1/RPF2/RAN/MCRS1/NOP53	11
GOBP_PROTEIN_LOCALIZATION_TO_NUCLEOPLASM	11/2881	14/43216	3.42312e-11	2.52766e-10	1.27507e-10	CCT8/CCT7/DKC1/CCT3/CCT2/CCT5/CCT6A/CCT4/TCP1/LARP7/NOP53	11
GOBP_REGULATION_OF_TRANSCRIPTION_OF_NUCLEOLAR_LARGE_RRNA_BY_RNA_POLYMERASE_I	11/2881	14/43216	3.42312e-11	2.52766e-10	1.27507e-10	SMARCA4/NCL/MACROH2A2/MACROH2A1/SMARCB1/MARS1/MTOR/NOL11/PWP1/NOP53/SIRT7	11
GOBP_PROTEIN_AUTOPHOSPHORYLATION	45/2881	226/43216	3.45177e-11	2.54583e-10	1.28424e-10	DDX3X/IQGAP1/RAD50/TRIM28/CAD/MRE11/NBN/ATR/TNKS1BP1/CDK12/AURKB/EIF2AK2/VRK1/EIF2S1/AURKA/MTOR/MVP/ATM/CAV1/DAPK3/OXSR1/CHP1/PRKACA/CLK1/EIF2AK3/SMG1/MOB1B/LYN/MARK2/CAMK2D/STK24/CLK3/CLK2/PPP2R5D/TAOK2/CALM1/AAK1/MAPK3/TRIM24/ENG/PAK2/PEAK1/MAP2K2/TTK/PTK2B	45
GOBP_FIBROBLAST_PROLIFERATION	25/2881	80/43216	3.54988e-11	2.61325e-10	1.31825e-10	PRKDC/DHX9/CDC73/FN1/PML/TP53/ZMPSTE24/WAPL/EMD/CREB1/CTNNB1/MORC3/BAX/TRIM32/NF1/FOSL2/CCNA2/MYC/PAWR/SKI/BMI1/CCNB1/MED31/CDK4/B4GALT7	25
GOBP_SMALL_MOLECULE_BIOSYNTHETIC_PROCESS	94/2881	689/43216	3.55147e-11	2.61325e-10	1.31825e-10	RANBP2/VCP/FASN/DDB1/PKM/HSD17B4/MTHFD1/KPNB1/FDFT1/CAD/ACACA/CNP/OGT/NSDHL/ILVBL/USP7/LSS/ACLY/SPTLC1/CYB5R3/ERLIN2/ABCD3/ACSL3/WDR5/PHGDH/ENO1/ERLIN1/SPTLC2/CYP51A1/KAT2A/SOGA1/HACD3/HSD17B12/FADS1/ANXA1/APOA1/FAM3C/DHCR24/SCP2/DHCR7/FADS2/RAN/EIF6/TECR/QKI/PTPN2/GAPDH/HACD2/SELENOS/ALDOA/NT5E/PLOD3/ASNS/NTHL1/PC/LBR/KMO/PRKAA1/MBD4/SP1/SQLE/CLK2/IMPDH2/ACOT8/HSD17B7/FGF2/SIRT7/ALDOC/ACOT7/UGDH…	94
GOBP_REGULATION_OF_HISTONE_H3_K4_METHYLATION	15/2881	28/43216	3.58969e-11	2.6383e-10	1.33089e-10	KMT2A/DNMT1/MACROH2A1/SNW1/KDM1A/CTR9/WDR5/NELFE/CTNNB1/BCOR/WDR61/CTCFL/SMAD4/DNMT3B/PYGO2	15
GOBP_PROTEIN_N_LINKED_GLYCOSYLATION	24/2881	74/43216	3.60762e-11	2.64839e-10	1.33598e-10	RPN1/LMAN1/UGGT1/RPN2/DDOST/STT3A/STT3B/MOGS/DPM1/DAD1/GFPT1/ALG1/DPM3/UBE2J1/MGAT4B/ALG9/MGAT1/DPAGT1/ALG5/OSTC/TUSC3/MAGT1/ASGR2/B4GALT7	24
GOBP_TRNA_METABOLIC_PROCESS	39/2881	179/43216	4.08861e-11	2.99799e-10	1.51233e-10	NAT10/CPSF1/DDX1/NSUN2/POP1/RTCB/VARS1/EPRS1/LARS1/TRMT1L/DARS1/CSTF2/CPSF4/MARS1/FARSB/FARSA/QARS1/FAM98B/RARS1/RTRAF/WARS1/TRMT112/RPP40/SSB/RPP30/KARS1/CLP1/RPP38/TYW1/AIMP1/CDKAL1/YARS1/POP7/RPP25/POP4/AARS1/AIMP2/MTFMT/LSM6	39
GOBP_POSITIVE_REGULATION_OF_CELL_ADHESION	67/2881	423/43216	4.13828e-11	3.03089e-10	1.52893e-10	FLNA/SART1/IQGAP1/TFRC/RPS3/P4HB/UTRN/DNM2/JUP/HSPD1/FN1/ITGB2/TJP1/CALR/AP3D1/TRIOBP/ATM/CBFB/HSD17B12/ANXA1/HSPH1/FGA/CAV1/AP3B1/CD44/ICAM1/HLA-A/APOA1/RREB1/FERMT2/CDC42/MAP4K4/RAC3/RUNX3/FGB/FOXC2/CDH13/SLC7A1/ILK/NKAP/HMGB1/LYN/S100A10/RHOA/ZFHX3/ZBTB1/BAG4/RUNX1/CD81/LGALS1/DENND6A/PODXL/MYADM/CCN1/MAGI1/SDC4/FGG/JAK1/PAK2/EDIL3/CD47/FLOT1/LIMS1/SIRPA/RIN2/FLOT2/PTK2B	67
GOBP_POSITIVE_REGULATION_OF_MRNA_CATABOLIC_PROCESS	20/2881	52/43216	4.44689e-11	3.24937e-10	1.63914e-10	HNRNPR/KHSRP/PABPC1/CNOT1/HNRNPD/DHX36/MOV10/ZC3HAV1/UPF1/YTHDF2/PUM1/CELF1/GTPBP1/GIGYF2/POLR2G/AGO2/CNOT7/METTL3/METTL16/RC3H1	20
GOBP_SPINDLE_LOCALIZATION	20/2881	52/43216	4.44689e-11	3.24937e-10	1.63914e-10	MYH9/NUMA1/DYNC1H1/MAP4/KPNB1/NUSAP1/PLK1/DCTN1/CLASP1/ITGB1/CLASP2/ZW10/CFL1/ACTR3/CDK5RAP2/NDC80/FBXW11/ESPL1/ASPM/CENPA	20
GOBP_NEURON_DEATH	58/2881	341/43216	4.78847e-11	3.49492e-10	1.76301e-10	PARP1/HSPA5/EIF4G1/NONO/HSP90AB1/CIT/MSH2/AP2B1/KIF14/MECP2/ITGB2/EIF2S1/PARP2/LRP1/TP53/MTOR/SRPK2/ADARB1/ATM/PICALM/CREB1/CTNNB1/ARL6IP5/PSMC1/NMNAT1/RRAS2/DHCR24/RB1/CHP1/CDC42/TFAP2A/GAPDH/DAXX/BAX/UBE2M/KDM2B/NF1/POLB/CEBPB/JUN/KMO/DDIT3/BAG5/WFS1/VPS35/STXBP1/CHMP4B/SIGMAR1/NENF/GBA/ARRB2/AIMP2/ATN1/GSK3A/TRAF2/G6PD/HDAC4/PTK2B	58
GOBP_NEGATIVE_REGULATION_OF_CELLULAR_PROTEIN_CATABOLIC_PROCESS	24/2881	75/43216	4.97014e-11	3.62332e-10	1.82778e-10	SMARCC1/HSP90AB1/CCAR2/ANXA2/OGT/RPL5/USP7/CSNK2A2/CSNK2A1/PML/RPL23/EIF3H/RPS7/BAG6/RPL11/DDRGK1/CDK5RAP3/GIPC1/NOP53/BAG5/RYBP/WAC/ATRAID/PBK	24
GOBP_NEGATIVE_REGULATION_OF_BINDING	36/2881	158/43216	5.91146e-11	4.30458e-10	2.17144e-10	ATP2A2/EIF4A3/SYMPK/RSF1/GTPBP4/RUVBL2/TFIP11/GOLGA2/SIN3A/IFI16/KDM1A/AURKB/HMGA2/AURKA/BAG2/HDAC2/CSNK1E/WAPL/DAB2/CAV1/ZNF593/SP100/BTAF1/LRPAP1/BAX/PEX14/PEX19/JUN/DDIT3/ERCC4/GNL3L/MAPK3/SUMO4/ARRB2/MAD2L2/SUMO1	36
GOBP_ESTABLISHMENT_OF_CELL_POLARITY	33/2881	136/43216	6.17899e-11	4.4942e-10	2.26709e-10	MYH9/NUMA1/HSP90AB1/HSP90AA1/KIF20B/MAP4/DOCK7/MYO18A/PLK1/DCTN1/CLASP1/GBF1/ITGB1/RAP1B/MSN/ZW10/CDC42/RAB10/CDK5RAP2/MAP1B/NDC80/SH3BP1/PTK7/RHOA/MARK2/SCRIB/FBXW11/GOLPH3/ARF6/DOCK2/CENPA/FLOT2/PTK2B	33
GOBP_CELL_AGING	30/2881	115/43216	6.5649e-11	4.76939e-10	2.40591e-10	PRKDC/RSL1D1/LMNA/SMC5/YBX1/NPM1/ATR/H2AX/TERF2/CGAS/NUP62/HMGA2/SMC6/WRN/CALR/PML/TP53/ZMPSTE24/MTOR/HMGA1/ATM/BRCA2/ICAM1/MORC3/PAWR/NSMCE2/TBX3/LIMS1/CDKN2A/NEK4	30
GOBP_REGULATION_OF_PROTEIN_ACETYLATION	24/2881	76/43216	6.80517e-11	4.93825e-10	2.49109e-10	DDX3X/KMT2A/RUVBL2/NOC2L/SIN3A/KAT7/SMARCB1/BRD7/GLYR1/HDAC2/ZMPSTE24/KAT2A/CTCF/TERF2IP/ZNF451/KAT5/GATA2/PRKAA1/SMAD4/CTBP1/MAPK3/PYGO2/TAF7/RPS6KA4	24
GOBP_REGULATION_OF_DEFENSE_RESPONSE_TO_VIRUS_BY_VIRUS	15/2881	29/43216	6.97482e-11	5.05555e-10	2.55026e-10	AP2B1/AP2A1/EIF2AK2/AP1B1/AP2A2/AP2M1/AP1G1/AP2S1/AP1M1/SCRIB/AP1S1/AP1S2/PAK2/DOCK2/ELMO1	15
GOBP_POSITIVE_REGULATION_OF_NF_KAPPAB_TRANSCRIPTION_FACTOR_ACTIVITY	36/2881	159/43216	7.15421e-11	5.17962e-10	2.61285e-10	DHX9/TFRC/RPS3/ARHGEF2/ERC1/HSPA1A/NPM1/DHX33/EIF2AK2/ITGB2/MTDH/RPS27A/CAT/UBA52/PPIA/TERF2IP/CAV1/S100A8/DDRGK1/ICAM1/UBE2N/TRIM25/TRIM22/TRIM32/IL1RAP/ZBTB7A/LTF/UBE2V1/TRIM27/FLOT1/STAT3/TRAF2/RNF25/RPS6KA4/TRIM13/FLOT2	36
GOBP_RNA_POLYMERASE_II_PREINITIATION_COMPLEX_ASSEMBLY	14/2881	25/43216	7.34217e-11	5.3096e-10	2.67842e-10	CAND1/PSMC2/TP53/CREB1/PSMC5/PSMC6/HMGB1/PSMC3/TAF12/PSMC4/TAF1L/DR1/ATF7IP/TAF7	14
GOBP_PROTEIN_PEPTIDYL_PROLYL_ISOMERIZATION	18/2881	43/43216	7.76645e-11	5.60999e-10	2.82995e-10	RANBP2/PPIB/NKTR/PPIG/FKBP15/PPIL4/PPIL1/PPIL2/PPIH/FKBP8/PPIA/PPIE/CWC27/FKBP10/FKBP3/FKBP11/PPIL3/PPWD1	18
GOBP_MITOCHONDRIAL_TRANSPORT	50/2881	274/43216	7.90673e-11	5.70479e-10	2.87777e-10	HSP90AA1/USP36/HSPA1A/BCAP31/ACACA/ATP5F1A/CNP/LMAN1/HSPD1/ATP5F1B/HK2/CSNK2A2/YWHAQ/TP53/VDAC2/YWHAE/YWHAZ/VDAC1/YWHAB/SLC25A6/BAP1/SLC25A5/YWHAH/HIP1R/UBL5/YWHAG/BAX/KIFBP/MFN2/VPS11/PRKAA1/NAIF1/HUWE1/STOML2/BAG4/VPS35/ATP5PO/TOMM22/TOMM34/SLC25A24/TIMM50/ATP5F1D/ATP5ME/AIFM1/MICALL2/SLC35F6/ATP5MC1/GSK3A/TOMM5/SAMM50	50
GOBP_MONONUCLEAR_CELL_DIFFERENTIATION	65/2881	411/43216	8.57953e-11	6.18314e-10	3.11908e-10	PRKDC/MYH9/ACIN1/SART1/XRCC6/FASN/THOC5/MSH2/IFI16/KAT7/RPS6/PCID2/RBPJ/NCAPH2/RPL22/TP53/AP3D1/KAT2A/MTOR/CLPTM1/MED1/ITGB1/ATM/CBFB/ANXA1/HLA-B/AP3B1/GON4L/EZH2/ITM2A/YY1/CHD7/PRDX2/PTPN2/BAX/FANCD2/RUNX3/FANCA/ZBTB7A/CEBPB/BCL11B/NHEJ1/NKAP/PATZ1/JUN/MYC/DROSHA/HMGB1/LYN/SP3/ZBTB1/METTL3/RUNX1/GPS2/LGALS1/GPR89B/ATP11C/GBA/RC3H1/FOXP1/SYVN1/STAT3/DOCK2/HDAC4/PTK2B	65
GOBP_POSITIVE_REGULATION_OF_CELL_GROWTH	36/2881	160/43216	8.64244e-11	6.22137e-10	3.13836e-10	MACF1/DDX3X/EIF4G1/H1-5/KRT17/DBN1/EIF4G2/NCBP1/CDKN2AIP/DDX39B/EXOSC2/FN1/CYFIP1/PARP2/CSNK2A1/LRP1/EXOSC4/EXOSC9/DDX49/H3-3A/MTOR/S100A8/HDGFL2/ANAPC2/CDC42/MAP1B/TRIM32/KDM2B/SYT1/INO80/RPTOR/L1CAM/ADNP2/IST1/GOLGA4/PTK2B	36
GOBP_REGULATION_OF_NERVOUS_SYSTEM_DEVELOPMENT	66/2881	421/43216	9.06099e-11	6.51524e-10	3.2866e-10	MACF1/XRCC5/SPEN/SRRT/CUX1/SNW1/DBN1/EIF4G2/DHX36/PRPF19/DOCK7/PCM1/KIF14/KDM1A/CAPRIN1/UFL1/FN1/CYFIP1/RTN4/YTHDF2/NSUN5/LRP1/TP53/HDAC2/PPP1CC/NF2/MTOR/HDAC1/SMARCD3/MAN2A1/NAP1L1/CTNNA1/CTNNB1/EZH2/ANAPC2/DNM1L/RAB21/YWHAH/PLXNB2/CHD7/MAP1B/TRIM32/NF1/IL1RAP/EIF2AK3/LYN/SS18L1/RHOA/NPTN/SKI/SPART/L1CAM/CERS2/LDLR/OBSL1/SEMA4C/HOOK3/TGFB1/PTPRS/SLIT2/IST1/NUMB/NUMBL/RHEB/GOLGA4/HGF	66
GOBP_DOSAGE_COMPENSATION	12/2881	18/43216	9.58257e-11	6.88242e-10	3.47183e-10	HNRNPU/EXOSC10/SMCHD1/RBM15/MACROH2A2/MACROH2A1/UPF1/RBM15B/LRIF1/YTHDC1/CDYL/METTL3	12
GOBP_POSITIVE_REGULATION_OF_TRANSCRIPTION_ELONGATION_FROM_RNA_POLYMERASE_II_PROMOTER	10/2881	12/43216	9.956e-11	7.11014e-10	3.5867e-10	SUPT16H/CDC73/SUPT6H/CDK12/BRD4/CDK13/TCERG1/ELL/LEO1/EAPP	10
GOBP_PROTEIN_LOCALIZATION_TO_NUCLEAR_BODY	10/2881	12/43216	9.956e-11	7.11014e-10	3.5867e-10	CCT8/CCT7/DKC1/CCT3/CCT2/CCT5/CCT6A/CCT4/TCP1/LARP7	10
GOBP_REGULATION_OF_ESTABLISHMENT_OF_PROTEIN_LOCALIZATION_TO_CHROMOSOME	10/2881	12/43216	9.956e-11	7.11014e-10	3.5867e-10	CCT8/CCT7/DKC1/CCT3/CCT2/CCT5/CCT6A/CCT4/TCP1/TERF1	10
GOBP_REGULATION_OF_HELICASE_ACTIVITY	10/2881	12/43216	9.956e-11	7.11014e-10	3.5867e-10	MSH2/MSH6/MCM2/MSH3/TP53/CHTOP/MNAT1/SSBP1/GTF2H2/POT1	10
GOBP_REGULATION_OF_HISTONE_UBIQUITINATION	10/2881	12/43216	9.956e-11	7.11014e-10	3.5867e-10	TRIP12/RNF20/RNF40/KDM1A/CTR9/UBE2N/UBR5/CDK9/OTUB1/WDR70	10
GOBP_FOREBRAIN_DEVELOPMENT	59/2881	357/43216	1.0687e-10	7.62353e-10	3.84568e-10	FLNA/TOP2B/XAB2/XRN2/IGF2BP1/ATRX/SIN3A/DOCK7/PCM1/KIF14/KDM1A/H2AX/CNP/SCYL2/RTN4/CSNK2A2/RBPJ/NSUN5/TRA2B/LRP1/XRCC1/KAT2A/NF2/HDAC1/RRM1/POU3F1/CREB1/LAMB1/EZH2/NR0B1/MBOAT7/CHD7/SETD2/SLC2A1/RAC3/BAX/KDM2B/NF1/SYNE2/RAB3GAP1/BCL11B/EZH1/KIF5B/GATA2/SKI/SLC38A2/METTL3/GNG12/KDM6B/HOOK3/PTPRS/EIF2B3/TBX3/SATB2/SLIT2/NUMB/NUMBL/GART/SLC32A1	59
GOBP_DEVELOPMENT_OF_PRIMARY_SEXUAL_CHARACTERISTICS	43/2881	217/43216	1.09613e-10	7.8016e-10	3.9355e-10	FLNA/HSPA5/SAFB2/ATRX/HSD17B4/DHX37/MSH2/YBX3/NUP107/BASP1/KDM5A/EIF2S2/CSDE1/H3-3A/RRM1/ZNF830/ATM/SGPL1/ARID5B/TMF1/BRCA2/ICAM1/CTNNA1/EIF2B4/PHB/CBX2/NR0B1/PRDX4/BAX/RAB13/WDR48/FANCA/CEBPB/ZFX/PATZ1/MGST1/SMAD4/TAF4/FANCG/SDC1/TSPY4/ARRB2/SLIT2	43
GOBP_POSITIVE_REGULATION_OF_NEUROGENESIS	43/2881	217/43216	1.09613e-10	7.8016e-10	3.9355e-10	MACF1/XRCC5/SPEN/SRRT/CUX1/SNW1/DBN1/EIF4G2/DHX36/PRPF19/KDM1A/CAPRIN1/UFL1/FN1/CYFIP1/LRP1/HDAC2/PPP1CC/MTOR/HDAC1/SMARCD3/MAN2A1/NAP1L1/CTNNB1/ANAPC2/DNM1L/RAB21/PLXNB2/MAP1B/TRIM32/LYN/SS18L1/RHOA/NPTN/L1CAM/OBSL1/TGFB1/SLIT2/IST1/NUMB/NUMBL/RHEB/GOLGA4	43
GOBP_NIK_NF_KAPPAB_SIGNALING	39/2881	185/43216	1.16444e-10	8.27839e-10	4.17602e-10	DDX3X/RPS3/ACTN4/UACA/EIF2AK2/PSMC2/CALR/SKP1/TERF2IP/PSMD13/PSMC5/PHB/PSMC1/PSMD3/PHB2/CUL1/PSME3/PSMD11/PSMC6/ILK/HMGB1/PSMA8/RHOA/PSMD4/PSMC3/PSMD8/PSMD14/PSMD12/PSMD6/PSMC4/COPS8/FBXW11/RC3H1/LIMS1/PSMB1/TRAF2/PSME2/PSMD5/ADIPOR1	39
GOBP_POSITIVE_REGULATION_OF_ENDOCYTOSIS	27/2881	97/43216	1.16718e-10	8.28856e-10	4.18115e-10	HNRNPK/ANXA2/DNM2/AP2B1/AP2A1/FMR1/SCYL2/LRP1/DAB2/HIP1/TF/DNM1L/RAB21/CBLL1/CDC42/TSG101/GATA2/CD151/VPS28/ITSN1/TOR1A/C3/RAB31/FLOT1/ARRB2/SH3GL1/CD63	27
GOBP_ATTACHMENT_OF_MITOTIC_SPINDLE_MICROTUBULES_TO_KINETOCHORE	11/2881	15/43216	1.20561e-10	8.5422e-10	4.3091e-10	HNRNPU/KIF2C/CHAMP1/CENPC/AURKB/MAD1L1/SEH1L/NUF2/MIS12/NDC80/CENPE	11
GOBP_RRNA_CONTAINING_RIBONUCLEOPROTEIN_COMPLEX_EXPORT_FROM_NUCLEUS	11/2881	15/43216	1.20561e-10	8.5422e-10	4.3091e-10	XPO1/NPM1/RRS1/ABCE1/SDAD1/LSG1/NOP9/RPS15/RAN/EIF6/LTV1	11
GOBP_POSITIVE_REGULATION_OF_SECRETION	52/2881	295/43216	1.24503e-10	8.81161e-10	4.44501e-10	MYH10/MYO18A/TMED10/ITGB2/RAB7A/ACSL3/EZR/LRP1/EXOC1/CLASP1/RAB5A/CLASP2/GNAI2/RAB2B/PPIA/AP1G1/FGA/TMF1/CREB1/S100A8/ACSL4/DYNLL1/DNM1L/PDCD6IP/RAB8B/ATP6AP1/FGB/RAB3GAP1/HGS/LAMP1/VAMP7/WLS/KIF5B/TSG101/GATA2/KMO/AIMP1/SYT1/SMAD4/STXBP1/RAB3A/GOLPH3/SDC4/LACRT/ITSN1/RAB15/SDC1/FGG/RAB9A/TGFB1/ARF6/SELENOT	52
GOBP_NEGATIVE_REGULATION_OF_HYDROLASE_ACTIVITY	69/2881	453/43216	1.25818e-10	8.89473e-10	4.48693e-10	RRP1B/DDX3X/IQGAP1/IPO5/ANXA2/IFI16/PPP1R10/RCC2/RBM26/SERPINH1/TERF2/TMED10/KDM5A/MCM2/MPHOSPH10/BOD1L1/PCID2/ABCE1/CSNK2A1/CD2BP2/LRP1/FKBP15/TP53/YWHAE/SH3BP4/CABIN1/GNAI2/MNAT1/ELL/CNN3/ANXA1/CAAP1/PICALM/CD44/TMED2/APOA1/DHCR24/TERF1/CHP1/RDX/SLC27A4/DNAJB6/PPME1/KNL1/GAPDH/ZCCHC9/SERPINB12/SERPINB2/AHSG/LTF/LRCH1/SORT1/THBS1/BAG4/SERPINC1/GPS1/GPS2/APLP2/BST2/NLE1/ARL6IP1/C3/PAK2/ARRB2/SLIT…	69
GOBP_MICROTUBULE_NUCLEATION	15/2881	30/43216	1.30851e-10	9.24016e-10	4.66119e-10	TPX2/CKAP5/GOLGA2/HSPA1A/MECP2/TUBG1/DCTN1/AKAP9/TUBGCP2/CLASP1/CLASP2/CSNK1D/TUBGCP3/TUBGCP4/TUBGCP6	15
GOBP_REGULATION_OF_PROTEIN_BINDING	40/2881	194/43216	1.37852e-10	9.72364e-10	4.90507e-10	HSP90AB1/ATP2A2/SYMPK/RUVBL2/TFIP11/GOLGA2/NVL/ANXA2/KDM1A/PLK1/AURKB/AURKA/LRP1/BAG2/CSNK1E/DAB2/AMFR/SMARCD3/CAV1/RPL11/MEN1/PPP2CB/RAN/HIP1R/CDC42/LRPAP1/BAX/MAPRE1/ADD1/PRKACA/PEX14/EPB41/MARK2/STK3/GNL3L/MAPK3/FLOT1/ARRB2/LOX/HDAC4	40
GOBP_HEPATICOBILIARY_SYSTEM_DEVELOPMENT	33/2881	140/43216	1.41078e-10	9.94011e-10	5.01427e-10	IGF2R/NIPBL/HNRNPD/PKM/CAD/KRT18/DDX39B/CUL3/PHF2/SEC63/CSNK2A2/SRSF5/AURKA/RPL30/ZMPSTE24/MED1/ANXA1/MAN2A1/RAP1A/ARID5B/EZH2/CDK5RAP3/PCNA/UPF2/PRKCSH/NF1/RB1CC1/CEBPB/ASNS/SP3/TYMS/ARF6/HGF	33
GOBP_TELOMERE_CAPPING	20/2881	55/43216	1.46744e-10	1.03277e-09	5.20981e-10	PRKDC/RAD50/H4C9/TFIP11/HNRNPD/MRE11/NBN/USP7/AURKB/TERF2/XRCC1/H3-4/ATM/TERF2IP/TERF1/NEK7/ERCC4/MAPK3/POT1/NABP2	20
GOBP_CELLULAR_RESPONSE_TO_LIGHT_STIMULUS	32/2881	133/43216	1.51393e-10	1.06431e-09	5.36889e-10	PARP1/DDB1/RUVBL2/NOC2L/DHX36/CUL4B/NPM1/KDM1A/FMR1/ATR/AURKB/EIF2S1/TP53/XPC/RPL26/GNB1/NSMCE3/PCNA/YY1/BAX/POLD1/ACTR5/MYC/ZBTB1/INO80/METTL3/RHBDD1/ERCC4/DDB2/CALM1/METAP1/PBK	32
GOBP_POSITIVE_REGULATION_OF_EXOCYTOSIS	25/2881	85/43216	1.53791e-10	1.07996e-09	5.44785e-10	ITGB2/RAB7A/CLASP1/RAB5A/CLASP2/RAB2B/AP1G1/FGA/DNM1L/PDCD6IP/ATP6AP1/FGB/HGS/LAMP1/VAMP7/TSG101/GATA2/SYT1/STXBP1/RAB3A/SDC4/RAB15/SDC1/FGG/RAB9A	25
GOBP_REGULATION_OF_CELL_DIVISION	37/2881	171/43216	1.5751e-10	1.10485e-09	5.57339e-10	AHCTF1/PRPF40A/KIF20B/CIT/KIF20A/KIF23/INCENP/YBX1/RACGAP1/KIF14/CUL3/PLK1/PRC1/CENPV/AURKB/BLM/NUP62/AURKA/CAT/KIF18B/ECT2/BRCA2/CETN2/CDC42/SETD2/PRDM15/PIK3R4/GIPC1/MYC/RHOA/FGF2/ZFYVE26/CALM1/PKN2/ORC6/TGFB1/SVIL	37
GOBP_GLYCOPROTEIN_METABOLIC_PROCESS	65/2881	417/43216	1.60301e-10	1.12318e-09	5.66585e-10	RPN1/GOLGA2/TRIP11/GANAB/OGT/LMAN1/AATF/UGGT1/RAB1A/RAB1B/RPN2/DDOST/STT3A/STT3B/ERP44/AMFR/MOGS/CSPG4/MAN2A1/SEL1L/DPM1/CTNNB1/CHP1/ITM2A/PRKCSH/GALNT2/HS2ST1/DAD1/SOAT1/GFPT1/PLOD3/ALG1/AGO2/PAWR/COG3/DPM3/GPC1/UBE2J1/ACOT8/XXYLT1/UGDH/FAM20B/MGAT4B/ITM2C/GOLPH3/ALG9/POFUT1/MGAT1/GALNT1/DPAGT1/SYVN1/EDEM3/CANT1/GALNT7/GLCE/ALG5/CHST14/OSTC/TUSC3/MAGT1/ASGR2/ARSB/NCCRP1/TRIM13/B4GALT7	65
GOBP_GASTRULATION	38/2881	179/43216	1.61604e-10	1.13105e-09	5.70556e-10	MACROH2A1/TASOR/PHLDB2/CDC73/CTR9/CUL3/EXOC4/PAF1/FN1/RPS6/ITGB2/HMGA2/COL12A1/RNF2/TP53/NF2/CLASP1/SYF2/ITGB1/PRKAR1A/CLASP2/PHLDB1/LAMB1/COL5A1/APOA1/COL5A2/SETD2/LEO1/PRKACA/FOXC2/ZBTB17/SMAD4/KDM6B/UGDH/KIF16B/MYADM/SUPT20H/EPHA2	38
GOBP_SEX_DIFFERENTIATION	48/2881	262/43216	1.62548e-10	1.1364e-09	5.73253e-10	FLNA/HSPA5/NIPBL/SAFB2/ATRX/HSD17B4/DHX37/MSH2/YBX3/NUP107/BASP1/KDM5A/EIF2S2/CSDE1/H3-3A/RRM1/ZNF830/ATM/SGPL1/ARID5B/TMF1/BRCA2/ICAM1/CTNNA1/EIF2B4/PHB/CBX2/NR0B1/PRDX4/CHD7/BAX/RAB13/WDR48/FANCA/CEBPB/ZFX/PATZ1/MGST1/CENPI/SMAD4/TAF4/FANCG/CNOT9/SDC1/TSPY4/TBX3/ARRB2/SLIT2	48
GOBP_NEGATIVE_REGULATION_OF_INTRACELLULAR_STEROID_HORMONE_RECEPTOR_SIGNALING_PATHWAY	16/2881	35/43216	1.75079e-10	1.22265e-09	6.16762e-10	SMARCA4/CNOT1/CALR/NCOR2/HDAC1/DAB2/KANK2/PHB/VPS18/NR0B1/PHB2/ZBTB7A/NCOR1/VPS11/CNOT9/FOXP1	16
GOBP_BLASTOCYST_DEVELOPMENT	26/2881	92/43216	1.77291e-10	1.23672e-09	6.23862e-10	XAB2/CNOT1/PRPF19/NCAPG2/ACTL6A/NBN/RPL13/SUPT6H/CTR9/CUL3/RTN4/BYSL/RRP7A/ZNF830/SF3B6/BRCA2/RPL7L1/PELO/BCOR/EMG1/JUNB/DAD1/SP3/NLE1/TAF8/SBDS	26
GOBP_ACTIN_POLYMERIZATION_OR_DEPOLYMERIZATION	42/2881	212/43216	1.80808e-10	1.25986e-09	6.35536e-10	SPTAN1/SPTBN1/LIMA1/DBN1/MYO1C/SPTBN2/CYFIP1/MICAL2/CAPZA1/NCKAP1/MTOR/TRIOBP/TMOD3/ICAM1/CFL1/DIAPH3/ADD3/RDX/CAPZB/ACTR3/HIP1R/FLII/EPS8/ADD1/SNX9/SH3BP1/ARPC4/CAPZA2/BAG4/SPTBN4/PFN1/DSTN/MYADM/TRIM27/DIAPH1/SLIT2/MICALL2/ARF6/VASP/SVIL/ENAH/PTK2B	42
GOBP_RESPONSE_TO_INTERFERON_GAMMA	40/2881	196/43216	1.90944e-10	1.32902e-09	6.70421e-10	VIM/SYNCRIP/HSP90AB1/MYO1C/EPRS1/RPL13A/PML/TP53/MED1/HLA-C/VAMP3/HLA-B/DAPK3/CD44/SP100/ICAM1/HLA-A/TRIM25/TRIM22/ACTR3/OAS3/PTPN2/CDC42/GAPDH/STAT1/IFITM2/KIF5B/TRIM26/CAMK2D/STX8/STXBP1/STXBP3/BST2/JAK1/CD47/SIRPA/SUMO1/ZYX/MID1/CDC37	40
GOBP_PEPTIDYL_LYSINE_TRIMETHYLATION	18/2881	45/43216	1.92527e-10	1.33856e-09	6.75236e-10	KMT2A/ATRX/MECP2/OGT/CTR9/SMARCB1/BRD4/NSD3/PWP1/WDR82/SETD1A/SETD2/BEND3/SUV39H2/SUV39H1/WDR61/SETD3/KMT2D	18
GOBP_POSITIVE_REGULATION_OF_PROTEOLYSIS_INVOLVED_IN_CELLULAR_PROTEIN_CATABOLIC_PROCESS	31/2881	127/43216	1.97478e-10	1.37147e-09	6.91837e-10	VCP/HSPA1A/RNF40/BCAP31/FMR1/PLK1/PSMC2/AURKA/BAG2/CSNK1E/CSNK1A1/DAB2/BAG6/CAV1/UBQLN1/DDRGK1/CSNK1D/PSMC1/CCDC22/CDC20/PSMC3/NOP53/HECTD1/ELOB/PSMC4/GBA/HSPBP1/ARIH1/GSK3A/SUMO1/PTK2B	31
GOBP_CYTOKINE_PRODUCTION	104/2881	819/43216	2.2215e-10	1.54112e-09	7.77417e-10	PRKDC/SPTBN1/DHX9/DDX21/XRCC6/XRCC5/DDX3X/HSP90AB1/HSP90AA1/IGF2BP1/RPS3/ARHGEF2/DHX36/IGF2BP3/HSPA1A/IFI16/AKAP8/IGF2BP2/DDX41/MRE11/HSPD1/PCBP2/DHX33/SUZ12/EIF2AK2/RAB1A/FN1/TMED10/G3BP1/CGAS/EZR/LRP1/PML/HDAC2/KAT2A/HK1/POLR2E/ANXA1/HLA-B/POLR2H/TMF1/CREB1/KPNA6/S100A8/HLA-A/APOA1/CTNNB1/BAP1/PHB/TRIM25/POLR1C/TRIM56/ATP6AP2/CHID1/PQBP1/YY1/SETD2/GAPDH/ZCCHC3/STAT1/TRIM32/IL1RAP/EIF2AK3/MAP2K3…	104
GOBP_RESPONSE_TO_LEUKEMIA_INHIBITORY_FACTOR	24/2881	80/43216	2.25733e-10	1.56426e-09	7.89087e-10	RIF1/SMARCA5/HNRNPU/XRCC5/BCLAF1/TFRC/PFKP/EIF4A2/SRSF7/SRSF3/HK2/RNMT/PML/NEFH/ARID5B/CREB1/ICAM1/CTBP2/SLC25A5/TRIM25/MTF2/SYNGR1/KDM5B/CACYBP	24
GOBP_REGULATION_OF_CELL_CYCLE_CHECKPOINT	15/2881	31/43216	2.37815e-10	1.64617e-09	8.3041e-10	THOC1/THOC5/CCAR2/PPP1R10/TPR/DDX39B/PCID2/CUL4A/DYNC1LI1/WDR76/CDK5RAP2/NDC80/RPA2/CCNB1/ETAA1	15
GOBP_REGULATION_OF_PEPTIDYL_LYSINE_ACETYLATION	21/2881	62/43216	2.38751e-10	1.65084e-09	8.32762e-10	KMT2A/RUVBL2/NOC2L/SIN3A/KAT7/SMARCB1/BRD7/GLYR1/HDAC2/ZMPSTE24/KAT2A/CTCF/ZNF451/GATA2/PRKAA1/SMAD4/CTBP1/MAPK3/PYGO2/TAF7/RPS6KA4	21
GOBP_POSITIVE_REGULATION_OF_ESTABLISHMENT_OF_PROTEIN_LOCALIZATION_TO_TELOMERE	9/2881	10/43216	2.41672e-10	1.66921e-09	8.42029e-10	CCT8/CCT7/DKC1/CCT3/CCT2/CCT5/CCT6A/CCT4/TCP1	9
GOBP_MEGAKARYOCYTE_DIFFERENTIATION	27/2881	100/43216	2.49349e-10	1.72034e-09	8.67824e-10	KMT2A/RBM15/H4C9/SIN3A/MOV10/MYL9/WDR5/RBBP5/H3-3A/HDAC1/MED1/CBFB/ASH2L/RCOR1/PRMT1/EIF6/SETD1A/KMT2B/CNOT4/KMT2C/GATA2/SP3/THBS1/RUNX1/UBA5/KMT2D/LOX	27
GOBP_INTERMEDIATE_FILAMENT_BASED_PROCESS	19/2881	51/43216	2.59501e-10	1.78843e-09	9.0217e-10	PLEC/MACF1/KRT2/VIM/KRT9/KRT14/KRT16/KRT6C/KRT17/KRT18/PKP1/NEFH/CSNK1A1/PRPH/DST/DNAJB6/KRT71/VPS54/TOR1A	19
GOBP_B_CELL_ACTIVATION	54/2881	319/43216	2.62432e-10	1.80666e-09	9.11366e-10	PRKDC/RIF1/TP53BP1/THOC1/TFRC/NSD2/MSH2/MSH6/NBN/SUPT6H/HSPD1/EXOSC6/IGKC/PCID2/RBPJ/EXOSC3/IGHG1/AKAP17A/TP53/ITGB1/ATM/GON4L/EZH2/PHB/ITM2A/MLH1/YY1/PTPN2/TXLNA/PHB2/BAX/IGHG2/IGLC2/ZBTB7A/CTPS1/NHEJ1/RNF168/LYN/PAWR/SP3/ZBTB1/CD81/GPS2/LGALS1/BST2/ATP11C/TGFB1/RC3H1/SYVN1/MAD2L2/HDAC4/PTK2B/IGHV3-74/IGHA1	54
GOBP_STEROID_BIOSYNTHETIC_PROCESS	39/2881	190/43216	2.67745e-10	1.84122e-09	9.28801e-10	FASN/ATP1A1/HSD17B4/KPNB1/FDFT1/ACACA/NSDHL/LSS/ACLY/CYB5R3/ERLIN2/ERLIN1/CYP51A1/MED1/HSD17B12/APOA1/DHCR24/SCP2/DHCR7/RAN/NR0B1/HSD17B11/LBR/PRKAA1/SP1/ACBD3/SQLE/ACOT8/HSD17B7/ERG28/SCD/FDPS/OSBPL3/PRLR/LPCAT3/MSMO1/ACAT2/G6PD/EBP	39
GOBP_MITOTIC_SISTER_CHROMATID_COHESION	14/2881	27/43216	2.90862e-10	1.99584e-09	1.0068e-09	SMC1A/NIPBL/PDS5A/PDS5B/ATRX/MACROH2A1/POGZ/SMC5/RAD21/CDCA5/RB1/CDC20/NSMCE2/NAA50	14
GOBP_VESICLE_CARGO_LOADING	14/2881	27/43216	2.90862e-10	1.99584e-09	1.0068e-09	MIA3/RAB1A/TMED10/SEC23A/SEC24C/PICALM/TMED2/SAR1A/MIA2/SEC23B/SEC13/SEC24B/SEC31A/SEC24D	14
GOBP_EPITHELIAL_CELL_DEVELOPMENT	41/2881	207/43216	2.98274e-10	2.04447e-09	1.03133e-09	FLNA/KRT2/VIM/IQGAP1/FASN/ATRX/HSD17B4/TJP2/TJP1/EZR/TRIOBP/RAP1B/MSN/RAP1A/ICAM1/RDX/CDSN/ADD1/RAB13/VCL/FOXC2/BCL11B/FOSL2/COL18A1/YIPF6/PLOD3/SEC24B/PALLD/CLIC4/GPAT4/PODXL/MYADM/TYMS/SDC1/ENG/PTPRS/TFCP2L1/EPHA2/RHEB/GSK3A/GRHL2	41
GOBP_ORGANELLE_TRANSPORT_ALONG_MICROTUBULE	24/2881	81/43216	3.00527e-10	2.05768e-09	1.03799e-09	DYNC1H1/COPG1/RAB1A/AP3D1/NEFH/RAB6A/COPG2/AP3B1/FYCO1/LRPPRC/CDC42/MAP1B/PEX14/SYNE2/LAMP1/VAMP7/KIF5B/ARMCX3/AP3M1/ACTR10/FBXW11/UXT/MAP1S/ARHGAP21	24
GOBP_TRANSMEMBRANE_RECEPTOR_PROTEIN_SERINE_THREONINE_KINASE_SIGNALING_PATHWAY	58/2881	357/43216	3.02331e-10	2.06779e-09	1.04309e-09	NUMA1/PARP1/VIM/HSPA5/DDX5/RBM14/HSP90AB1/NUP93/SNW1/GLG1/DNM2/HSPA1A/RBPJ/RPS27A/PML/CTDSPL2/TP53/DAB2/CSNK2B/UBA52/FKBP8/CAV1/CREB1/MEN1/PELO/TF/STRAP/FERMT2/ZNF451/ZNF703/TRIM33/SMURF2/ZBTB7A/USP9X/GIPC1/JUN/RHOA/SKI/SPART/THBS1/SMAD4/LEMD3/RUNX2/RBPMS/CCN1/MAPK3/SUB1/PEG10/TGFB1/ENG/SLC33A1/CAV2/LEMD2/ARRB2/TGFBRAP1/LOX/TTK/ZYX	58
GOBP_RNA_5_END_PROCESSING	13/2881	23/43216	3.03557e-10	2.07392e-09	1.04619e-09	UTP20/TBL3/POP1/NOP14/NOP9/ABT1/RPP40/SSB/RPP30/RPP38/POP7/RPP25/POP4	13
GOBP_REGULATION_OF_SUBSTRATE_ADHESION_DEPENDENT_CELL_SPREADING	20/2881	57/43216	3.08908e-10	2.1082e-09	1.06348e-09	FLNA/P4HB/ACTN4/DNM2/RCC2/CALR/CORO1C/TRIOBP/FGA/APOA1/RREB1/FERMT2/CDC42/RAC3/FGB/ILK/S100A10/MYADM/FGG/LIMS1	20
GOBP_POSITIVE_REGULATION_OF_SUBSTRATE_ADHESION_DEPENDENT_CELL_SPREADING	17/2881	41/43216	3.12865e-10	2.13289e-09	1.07594e-09	FLNA/P4HB/DNM2/CALR/TRIOBP/FGA/APOA1/RREB1/FERMT2/CDC42/RAC3/FGB/ILK/S100A10/MYADM/FGG/LIMS1	17
GOBP_MITOTIC_G1_S_TRANSITION_CHECKPOINT	21/2881	63/43216	3.35617e-10	2.28306e-09	1.15169e-09	PRKDC/CNOT1/TNKS1BP1/CDK1/AURKA/PML/TP53/ATM/RPL26/PRMT1/PCNA/CNOT10/BAX/CDK2/CNOT11/CNOT4/CNOT7/RPA2/CCNB1/PCBP4/CNOT9	21
GOBP_NEGATIVE_REGULATION_OF_PROTEOLYSIS_INVOLVED_IN_CELLULAR_PROTEIN_CATABOLIC_PROCESS	21/2881	63/43216	3.35617e-10	2.28306e-09	1.15169e-09	SMARCC1/HSP90AB1/CCAR2/OGT/RPL5/USP7/CSNK2A2/CSNK2A1/PML/RPL23/EIF3H/RPS7/BAG6/RPL11/DDRGK1/GIPC1/NOP53/BAG5/RYBP/WAC/PBK	21
GOBP_EPIDERMAL_CELL_DIFFERENTIATION	58/2881	358/43216	3.37631e-10	2.29429e-09	1.15735e-09	NUMA1/KRT1/KRT2/KRT10/KRT9/KRT5/KRT14/KRT16/KRT6C/KRT6A/MACROH2A2/MACROH2A1/KRT17/KRT8/JUP/KRT18/SRSF6/ERCC3/PKP1/KRT86/PPHLN1/KRT31/ERCC2/KRT85/RBPJ/KRT77/KRT78/DSG1/HDAC2/TRIOBP/HDAC1/MED1/KRT80/KRT4/CBFB/ANXA1/POU3F1/PIP5K1A/MAFG/CTNNB1/EZH2/DSC1/KRT27/CDSN/KRT71/BCL11B/FOSL2/TSG101/SEC24B/PALLD/CLIC4/RUNX1/EPHA2/CTSV/MCOLN3/SPRR2D/UGCG/GRHL2	58
GOBP_NEGATIVE_REGULATION_OF_PROTEIN_CONTAINING_COMPLEX_ASSEMBLY	32/2881	137/43216	3.41956e-10	2.32118e-09	1.17092e-09	SPTAN1/SPTBN1/HSPA5/DDX3X/TFIP11/TUBB4A/KIF14/SPTBN2/CAPZA1/RPL13A/VDAC2/TRIOBP/TMOD3/ADD3/RDX/CAPZB/HIP1R/FLII/CDC42/EPS8/MAPRE1/ADD1/HMGB1/NOP53/CAPZA2/SPTBN4/STXBP1/PFN1/MYADM/GBA/SLIT2/SVIL	32
GOBP_HISTONE_H4_K5_ACETYLATION	11/2881	16/43216	3.62344e-10	2.45429e-09	1.23806e-09	HCFC1/OGT/KAT7/WDR5/KAT8/JADE2/MEAF6/KANSL3/MCRS1/JADE3/JADE1	11
GOBP_REGULATION_OF_NUCLEOBASE_CONTAINING_COMPOUND_TRANSPORT	11/2881	16/43216	3.62344e-10	2.45429e-09	1.23806e-09	DHX9/TPR/CPSF6/NSUN2/KHDRBS1/SUPT6H/NUP153/AKAP8L/NCBP2/SETD2/NRDE2	11
GOBP_NUCLEAR_ENVELOPE_ORGANIZATION	19/2881	52/43216	3.83307e-10	2.59349e-09	1.30828e-09	NUP93/LMNA/NUP155/PPP2R1A/PLK1/DCTN1/AKAP8L/VRK1/CDK1/TMEM43/ZMPSTE24/EMD/TOR1AIP1/BANF1/CCNB1/LEMD3/CHMP4B/TOR1A/LEMD2	19
GOBP_U4_SNRNA_3_END_PROCESSING	8/2881	8/43216	3.86586e-10	2.61288e-09	1.31806e-09	EXOSC2/EXOSC6/EXOSC3/EXOSC4/EXOSC9/EXOSC7/EXOSC8/EXOSC5	8
GOBP_CELL_CELL_JUNCTION_ORGANIZATION	41/2881	209/43216	4.04993e-10	2.7312e-09	1.37775e-09	FLNA/ACTG1/MYO1C/TLN1/JUP/CTNND1/TJP2/PKP1/TJP1/MTDH/CNTNAP1/DSG1/NF2/ECT2/CBFB/CAV1/CTNNA1/CTNNB1/RDX/FERMT2/CDC42/PDCD6IP/ZNF703/ADD1/PRKACA/RAB13/VCL/CDH13/RHOA/STRN/RUNX1/PVR/PKN2/TGFB1/PAK2/LIMS1/NUMB/MICALL2/NUMBL/EPHA2/GRHL2	41
GOBP_ENTRY_INTO_HOST	34/2881	153/43216	4.05076e-10	2.7312e-09	1.37775e-09	KRT6A/TFRC/P4HB/HSPA1A/CTNND1/NUP153/CDK1/EXOC2/BSG/ITGB1/PPIA/KPNA3/CAV1/ICAM1/CTNNB1/PHB/TRIM25/VPS18/CBLL1/TRIM22/SLC1A5/EXOC7/LAMP1/IFITM2/TRIM26/CD81/LDLR/LGALS1/RPSA/ITCH/PVR/TRIM27/CAV2/EPHA2	34
GOBP_NEGATIVE_REGULATION_OF_CHROMATIN_SILENCING	10/2881	13/43216	4.05392e-10	2.7312e-09	1.37775e-09	ATAD2/H1-4/H1-2/H1-3/H1-5/H1-10/ATAD2B/H1-0/HMGA1/ASF1A	10
GOBP_NEURAL_PRECURSOR_CELL_PROLIFERATION	32/2881	138/43216	4.16875e-10	2.80557e-09	1.41526e-09	FLNA/IGF2BP1/ARHGEF2/DBN1/DOCK7/RACGAP1/PCM1/KIF14/KDM1A/TP53/NF2/RRM1/GNAI2/SMARCD3/NAP1L1/CTNNA1/CTNNB1/PLXNB2/RAB10/TEAD3/ORC3/KDM2B/NF1/LYN/GATA2/PTBP2/HOOK3/RERE/NUMB/NUMBL/SHCBP1/DAGLB	32
GOBP_REGULATION_OF_PROTEIN_LOCALIZATION_TO_MEMBRANE	39/2881	193/43216	4.34112e-10	2.91846e-09	1.47221e-09	SPTBN1/CLTC/MYO1C/ZMYND8/AP2B1/ITGB2/YWHAQ/AP2M1/ACSL3/EZR/LRP1/TP53/YWHAE/YWHAZ/DAB2/ITGB1/RAP1A/YWHAB/PICALM/STX7/CHP1/YWHAH/YWHAG/VTI1B/SQSTM1/RER1/RHOG/KIF5B/STOM/GPC1/STX8/CD81/PPFIA1/INPP5K/TGFB1/NUMB/EPHA2/ARF6/PTPN9	39
GOBP_NEGATIVE_REGULATION_OF_CELL_CYCLE_G1_S_PHASE_TRANSITION	30/2881	124/43216	4.85127e-10	3.25795e-09	1.64347e-09	PRKDC/CNOT1/CDC73/TNKS1BP1/BRD7/CDK1/AURKA/SLFN11/PML/TP53/ATM/RPL26/KANK2/EZH2/PRMT1/RB1/PCNA/CNOT10/BAX/CDK2/CNOT11/CNOT4/JADE1/CNOT7/RPA2/CCNB1/CDK4/PCBP4/CNOT9/CDKN2A	30
GOBP_MITOTIC_G2_M_TRANSITION_CHECKPOINT	16/2881	37/43216	4.88384e-10	3.27633e-09	1.65274e-09	MRE11/NBN/BLM/HMGA2/CDK1/INTS3/ORC1/SYF2/ZNF830/ATM/CDK5RAP3/TOPBP1/NOP53/RINT1/TAOK2/NABP2	16
GOBP_POSITIVE_REGULATION_OF_CYTOSKELETON_ORGANIZATION	42/2881	219/43216	5.17375e-10	3.46713e-09	1.74899e-09	NUMA1/DYNC1H1/FLNA/CKAP5/RPS3/MYO1C/HSPA1A/MECP2/DCTN1/CYFIP1/AKAP9/NUP62/DRG1/NCKAP1/NF2/CLASP1/MTOR/ICAM1/APOA1/ACTR3/HIP1R/FHOD1/FERMT2/CDC42/CDK5RAP2/MAPRE1/MAP1B/SNX9/S100A10/RHOA/ARPC4/SYNPO/BAG4/PFN1/DSTN/KATNB1/SDC4/TRIM27/CD47/ARF6/VASP/PTK2B	42
GOBP_REGULATION_OF_MEGAKARYOCYTE_DIFFERENTIATION	24/2881	83/43216	5.2464e-10	3.51208e-09	1.77166e-09	KMT2A/RBM15/H4C9/SIN3A/MOV10/MYL9/WDR5/RBBP5/H3-3A/HDAC1/CBFB/ASH2L/RCOR1/PRMT1/EIF6/SETD1A/KMT2B/CNOT4/KMT2C/GATA2/THBS1/RUNX1/KMT2D/LOX	24
GOBP_POSITIVE_REGULATION_OF_PROTEIN_KINASE_ACTIVITY	75/2881	528/43216	5.39975e-10	3.6109e-09	1.82152e-09	TPX2/XRCC6/XRCC5/DDX3X/IQGAP1/HSP90AB1/HSP90AA1/RPS3/INCENP/KIF14/NCAPG2/PTPN1/IQGAP3/EIF2AK2/PRKAR2A/OSBPL8/HMGA2/CDK1/RPS27A/MTOR/ECT2/PRKAR1A/HACD3/MNAT1/ERP29/UBA52/PPIA/CSPG4/RAP1A/CCNK/UBE2N/EZH2/TF/PHB/PRDX2/FERMT2/PHB2/MAP4K4/DAXX/PRKACA/PRKAR2B/MAP2K3/SNX9/LTF/HMGB1/RHOA/MARK2/PRKAA1/THBS1/CENPE/RPTOR/CD81/CCNB1/FGF2/MLST8/TAOK2/STK3/ACSL1/CCN1/COPS8/ETAA1/SDC4/CALM1/MAPK3/PRKAG1/UBE2V1/…	75
GOBP_DNA_METHYLATION_DEPENDENT_HETEROCHROMATIN_ASSEMBLY	12/2881	20/43216	5.73155e-10	3.82063e-09	1.92731e-09	DNMT1/TASOR/TRIM28/HELLS/MPHOSPH8/PPHLN1/HDAC1/MORC2/MBD3/DNMT3A/MBD2/ATF7IP	12
GOBP_NEGATIVE_REGULATION_OF_TELOMERE_MAINTENANCE_VIA_TELOMERASE	12/2881	20/43216	5.73155e-10	3.82063e-09	1.92731e-09	NAT10/HNRNPU/HNRNPA1/EXOSC10/HNRNPC/TERF2/PINX1/TENT4B/TERF1/XRN1/GNL3L/POT1	12
GOBP_SINGLE_STRANDED_VIRAL_RNA_REPLICATION_VIA_DOUBLE_STRANDED_DNA_INTERMEDIATE	12/2881	20/43216	5.73155e-10	3.82063e-09	1.92731e-09	TOP2A/TOP2B/TASOR/TRIM28/MPHOSPH8/SMARCB1/HMGA2/APOBEC3B/MORC2/APOBEC3C/INPP5K/APOBEC3G	12
GOBP_NEGATIVE_REGULATION_OF_CANONICAL_WNT_SIGNALING_PATHWAY	37/2881	179/43216	6.18165e-10	4.11632e-09	2.07647e-09	RUVBL2/CTNND1/CHD8/CUL3/SCYL2/PSMC2/HDAC1/CSNK1A1/DAB2/AMFR/EMD/PSMD13/CAV1/PSMC5/PSMC1/PSMD3/PSME3/PSMD11/PSMC6/PSMA8/RBMS3/JADE1/DDIT3/PSMD4/PSMC3/PSMD8/PSMD14/PSMD12/PSMD6/UBAC2/PSMC4/STK3/PSMB1/MAD2L2/GSK3A/PSME2/PSMD5	37
GOBP_ACTIN_FILAMENT_DEPOLYMERIZATION	20/2881	59/43216	6.26603e-10	4.16371e-09	2.10038e-09	SPTAN1/SPTBN1/LIMA1/SPTBN2/MICAL2/CAPZA1/TRIOBP/TMOD3/CFL1/ADD3/RDX/CAPZB/FLII/EPS8/ADD1/SH3BP1/CAPZA2/SPTBN4/DSTN/SVIL	20
GOBP_REGULATION_OF_PROTEIN_IMPORT	20/2881	59/43216	6.26603e-10	4.16371e-09	2.10038e-09	FLNA/HSPA8/HSP90AB1/NOLC1/IPO5/TRIM28/JUP/TPR/DMAP1/RBM22/NUP54/NUP62/ECT2/NUP58/UBR5/CHP1/RAN/HDAC3/TGFB1/UFM1	20
GOBP_NEGATIVE_REGULATION_OF_WNT_SIGNALING_PATHWAY	41/2881	212/43216	6.35239e-10	4.21665e-09	2.12708e-09	RUVBL2/CTNND1/CHD8/CUL3/C12orf43/SCYL2/PSMC2/LRP1/HDAC1/CSNK1A1/DAB2/AMFR/EMD/PSMD13/CAV1/PSMC5/PSMC1/PSMD3/HMGXB4/PSME3/PSMD11/PSMC6/PSMA8/RBMS3/JADE1/DDIT3/RNF213/PSMD4/PSMC3/PSMD8/PSMD14/PSMD12/PSMD6/UBAC2/PSMC4/STK3/PSMB1/MAD2L2/GSK3A/PSME2/PSMD5	41
GOBP_CELL_MATRIX_ADHESION	43/2881	229/43216	6.44774e-10	4.27544e-09	2.15674e-09	MACF1/IQGAP1/ACTG1/ACTN1/UTRN/PHLDB2/JUP/RCC2/FN1/ITGB2/LRP1/CORO1C/NF2/CLASP1/ITGB1/CLASP2/FGA/PIP5K1A/DAPK3/CD44/FERMT2/MAP4K4/NF1/VCL/FGB/CDH13/ILK/S100A10/RHOA/THBS1/L1CAM/PPFIA1/TAOK2/SDC4/FGG/LIMS1/PEAK1/CDKN2A/CD63/ZYX/CORO2B/RIN2/PTK2B	43
GOBP_TISSUE_MIGRATION	58/2881	364/43216	6.4767e-10	4.29013e-09	2.16415e-09	MYH9/MACF1/KRT2/KRT16/ACTG2/ANLN/JUP/MIA3/ATP5F1A/MECP2/ATP5F1B/RTN4/ITGB2/CALR/CORO1C/CLASP1/ZEB2/MTOR/PIK3C2A/CLASP2/CSNK2B/ANXA1/KANK2/SP100/APOA1/STRAP/RREB1/MAP4K4/RAB13/NF1/FOXC2/MAP2K3/CDH13/SH3BP1/GIPC1/PATZ1/HMGB1/SYNJ2BP/GATA2/RHOA/LOXL2/THBS1/SP1/FGF2/PFN1/PKN2/TGFB1/FOXP1/SPARC/SLIT2/EPHA2/ARF6/GRHL2/EMC10/RIN2/ARSB/ADIPOR1/PTK2B	58
GOBP_VIRAL_RELEASE_FROM_HOST_CELL	15/2881	33/43216	7.22185e-10	4.7787e-09	2.41061e-09	DDB1/TRIM28/VAPA/RAB7A/PML/PPIA/TRIM25/TRIM32/PC/TRIM26/TSG101/CHMP4B/CAV2/IST1/TRIM13	15
GOBP_BLOOD_VESSEL_MORPHOGENESIS	89/2881	677/43216	7.85624e-10	5.19303e-09	2.61961e-09	MYH9/FLNA/KRT1/NCL/ACTG1/GTF2I/MYLK/RBM15/PKM/ARID2/ANXA2/CALD1/JUP/MIA3/MECP2/ATP5F1B/FN1/ITGB2/HK2/TJP1/MTDH/RBPJ/HMGA2/LRP1/PML/MED1/PIK3C2A/SRPK2/BSG/ITGB1/ANXA1/CSPG4/CAV1/SGPL1/RAP1A/SP100/CTNNB1/QKI/WARS1/CHD7/CDC42/FKBP10/TNFAIP2/SETD2/BAX/RNH1/PARVA/STAT1/NF1/JUNB/EIF2AK3/FOXC2/CDH13/HGS/COL18A1/CCDC134/JUN/HMGB1/AGO2/SYNJ2BP/GATA2/RHOA/LOXL2/RNF213/AIMP1/SEC24B/THBS1/NAA15/SP1/CLIC4/MCA…	89
GOBP_CYTOKINETIC_PROCESS	16/2881	38/43216	7.91167e-10	5.22419e-09	2.63533e-09	MYH9/KIF20B/KIF20A/ANLN/RACGAP1/ANXA11/AURKB/NUP62/ECT2/PDCD6IP/CEP55/SNX9/RHOA/CHMP4B/SNX18/CHMP1A	16
GOBP_POSITIVE_REGULATION_OF_DEFENSE_RESPONSE	57/2881	357/43216	8.3807e-10	5.5281e-09	2.78864e-09	PRKDC/DHX9/XRCC6/XRCC5/SFPQ/RBM14/NONO/MATR3/HSP90AA1/SIN3A/IFI16/PSMC2/RPS19/CGAS/MED1/SKP1/PSPC1/AP1G1/PSMD13/S100A8/PSMC5/PSMC1/PSMD3/PQBP1/CUL1/PRKACA/ZCCHC3/PSME3/KARS1/PSMD11/PSMC6/CEBPB/LAMP1/VAMP7/HMGB1/PSMA8/NRAS/LYN/PSMD4/PSMC3/PSMD8/PSMD14/PSMD12/PSMD6/LSM14A/CD81/PSMC4/PVR/FBXW11/MAPK3/C3/PAK2/CD47/PSMB1/MGST2/PSME2/PSMD5	57
GOBP_DEMETHYLATION	22/2881	72/43216	8.51762e-10	5.61255e-09	2.83124e-09	TRIM28/KDM1A/KDM2A/USP7/PHF2/KDM5A/RIOX2/APOBEC3B/CYP51A1/APOBEC3C/ALKBH5/PPME1/RIOX1/KDM2B/USP9X/PHF8/KDM6B/KDM5B/APEX1/KDM6A/OTUD4/APOBEC3G	22
GOBP_STEROL_METABOLIC_PROCESS	35/2881	165/43216	8.56888e-10	5.64044e-09	2.84531e-09	FASN/HDLBP/LIMA1/KPNB1/FDFT1/ACACA/NSDHL/LSS/ACLY/CYB5R3/ERLIN2/CAT/ERLIN1/CYP51A1/APOA1/DHCR24/DHCR7/RAN/APOL2/SOAT1/LBR/PRKAA1/SP1/SQLE/HSD17B7/LDLR/ERG28/SCD/FDPS/GBA/LPCAT3/MSMO1/ACAT2/G6PD/EBP	35
GOBP_FOCAL_ADHESION_ASSEMBLY	24/2881	85/43216	8.98377e-10	5.90737e-09	2.97996e-09	MACF1/IQGAP1/ACTG1/ACTN1/PHLDB2/RCC2/LRP1/CORO1C/CLASP1/CLASP2/PIP5K1A/DAPK3/FERMT2/MAP4K4/VCL/S100A10/RHOA/THBS1/TAOK2/SDC4/LIMS1/PEAK1/CORO2B/PTK2B	24
GOBP_HISTONE_H3_K27_METHYLATION	11/2881	17/43216	9.64264e-10	6.33044e-09	3.19338e-09	MACROH2A1/EHMT1/SUPT6H/OGT/SUZ12/EHMT2/EED/EZH2/BEND3/MTF2/EZH1	11
GOBP_POSITIVE_REGULATION_OF_CELL_SUBSTRATE_ADHESION	29/2881	120/43216	9.64725e-10	6.33044e-09	3.19338e-09	FLNA/IQGAP1/P4HB/UTRN/DNM2/JUP/FN1/CALR/TRIOBP/HSD17B12/FGA/APOA1/RREB1/FERMT2/CDC42/MAP4K4/RAC3/FGB/CDH13/ILK/S100A10/MYADM/CCN1/SDC4/FGG/EDIL3/LIMS1/RIN2/PTK2B	29
GOBP_STRESS_ACTIVATED_PROTEIN_KINASE_SIGNALING_CASCADE	48/2881	276/43216	1.00355e-09	6.57835e-09	3.31844e-09	PTPN1/KAT7/EIF2AK2/DNAJA1/EZR/RPS27A/ZMPSTE24/QARS1/SKP1/HACD3/UBA52/PPIA/MEN1/UBE2N/ARL6IP5/TF/PRMT1/ZMYND11/CDC42/MAP4K4/DAXX/CUL1/HDAC3/RB1CC1/MAP2K3/NCOR1/MYC/HMGB1/LYN/ZNF622/GPS1/GPS2/TAOK2/SEMA4C/STK3/ITCH/FBXW11/MAPK3/UBE2V1/PAK2/MAP2K2/SIRPA/TRAF2/PBK/MID1/EMC10/HGF/PTK2B	48
GOBP_POSITIVE_REGULATION_OF_RESPONSE_TO_EXTERNAL_STIMULUS	72/2881	505/43216	1.00709e-09	6.59469e-09	3.32668e-09	PRKDC/FLNA/DHX9/XRCC6/XRCC5/SFPQ/RBM14/NONO/MATR3/HSP90AA1/SIN3A/IFI16/ANKRD17/PSMC2/RPS19/CGAS/PUM1/CALR/LRP1/MED1/SKP1/PSPC1/AP1G1/PSMD13/S100A8/PSMC5/OXSR1/PSMC1/DNM1L/PSMD3/PQBP1/CUL1/PRKACA/ZCCHC3/PSME3/KARS1/PSMD11/CDH13/PSMC6/CEBPB/LAMP1/VAMP7/HMGB1/PSMA8/NRAS/LYN/PSMD4/PSMC3/PSMD8/PSMD14/PSMD12/THBS1/PSMD6/LSM14A/CD81/FGF2/PSMC4/PVR/FBXW11/MAPK3/F3/C3/TGFB1/PAK2/CD47/SLIT2/PSMB1/MGST2/PSM…	72
GOBP_TUMOR_NECROSIS_FACTOR_MEDIATED_SIGNALING_PATHWAY	36/2881	174/43216	1.01961e-09	6.66978e-09	3.36456e-09	ACTN4/HSPA1A/KRT8/KRT18/PSMC2/TP53/PSMD13/APOA1/PSMC5/PSMC1/PSMD3/PTPN2/STAT1/TRIM32/PSME3/PSMD11/PSMC6/ILK/PSMA8/PSMD4/PSMC3/PSMD8/PSMD14/PSMD12/PSMD6/BAG4/GPS2/PSMC4/LIMS1/PSMB1/MADD/TRAF2/PIAS4/PSME2/PSMD5/PTK2B	36
GOBP_RESPONSE_TO_METAL_ION	56/2881	351/43216	1.2072e-09	7.88874e-09	3.97946e-09	PARP1/HSPA5/IQGAP1/KRT14/HNRNPD/ANXA11/ANXA7/EIF2S1/CALR/CAT/ECT2/BSG/MNAT1/FGA/CAV1/CREB1/S100A8/ICAM1/TF/PPP2CB/PCNA/TFAP2A/DAXX/ADD1/AHCYL1/XRCC4/JUNB/FGB/EIF2AK3/DNMT3A/JUN/CPNE3/LOXL2/JUND/PRKAA1/CAMK2D/SYT1/THBS1/CLIC4/CCNB1/SLC25A24/CACYBP/CDK4/SEC31A/CYB5A/CALM1/SDC1/MAPK3/ATP5F1D/FGG/SPARC/GGH/GSK3A/SUMO1/G6PD/PTK2B	56
GOBP_SELECTIVE_AUTOPHAGY	20/2881	61/43216	1.22852e-09	8.01969e-09	4.04552e-09	UFL1/SPTLC1/RAB7A/SPTLC2/TP53/VDAC1/VPS13C/AUP1/UBQLN1/DDRGK1/PHB2/SQSTM1/RB1CC1/TEX264/MFN2/HUWE1/UBA5/MAPK3/CDC37/UFM1	20
GOBP_REGULATION_OF_NEURON_PROJECTION_DEVELOPMENT	64/2881	428/43216	1.24049e-09	8.08951e-09	4.08074e-09	FLNA/MACF1/VIM/HSPA5/IQGAP1/CUX1/DBN1/EIF4G2/DHX36/AP2A1/KDM1A/CAPRIN1/FN1/CYFIP1/RTN4/DDX56/LRP1/HDAC2/MTOR/SF3A2/RAP1A/EZH2/CFL1/ANAPC2/DNM1L/RAB21/YWHAH/PLXNB2/PQBP1/P3H1/MAP1B/NR2F1/SETX/CDC20/FBXO38/PTK7/PDLIM5/LYN/SS18L1/RHOA/NPTN/MARK2/SPART/STK24/BAG5/L1CAM/CERS2/LGALS1/OBSL1/SEMA4C/ARC/KATNB1/ITM2C/PTPRS/PAK2/SLIT2/IST1/ARF6/PTPN9/GSK3A/GOLGA4/HGF/ARSB/PTK2B	64
GOBP_ERROR_PRONE_TRANSLESION_SYNTHESIS	12/2881	21/43216	1.25563e-09	8.17975e-09	4.12627e-09	RFC1/RFC2/RPA1/RFC5/RFC3/RFC4/RPS27A/UBA52/PCNA/RPA3/RPA2/MAD2L2	12
GOBP_REGULATION_OF_INTRACELLULAR_ESTROGEN_RECEPTOR_SIGNALING_PATHWAY	16/2881	39/43216	1.25822e-09	8.17975e-09	4.12627e-09	PARP1/CNOT1/UFL1/MED1/CBFB/KANK2/DDRGK1/VPS18/PHB2/UFSP2/VPS11/RUNX1/UBA5/KMT2D/CNOT9/UFM1	16
GOBP_REGULATION_OF_SPINDLE_ORGANIZATION	16/2881	39/43216	1.25822e-09	8.17975e-09	4.12627e-09	NUMA1/DYNC1H1/CLTC/HNRNPU/TPX2/HSPA1A/RCC1/TPR/PLK1/RAE1/DCTN1/NUP62/DRG1/CHMP4B/SENP6/CHMP1A	16
GOBP_NEGATIVE_REGULATION_OF_CELL_DIFFERENTIATION	87/2881	663/43216	1.32768e-09	8.6224e-09	4.34956e-09	HNRNPU/TRIO/DNMT1/RBM15/H4C9/PTBP1/ACTN4/PCM1/NCAPG2/SRSF6/RCC2/CDC73/MECP2/CTR9/DDX6/ANKRD17/CDK12/PAF1/SUZ12/RTN4/DPF2/RBPJ/CALR/CORO1C/CDK13/CUL4A/TP53/NEPRO/MED1/HMG20A/CBFB/ANXA1/HSPA9/CAV1/MEN1/CTNNA1/COL5A1/EZH2/PRMT1/RB1/YWHAH/STRAP/YY1/COL5A2/PRDX2/PTPN2/FERMT2/RIOX1/NELFB/CDK5RAP2/LEO1/STAT1/NF1/RUNX3/LTF/MYC/HMGB1/SOX6/LYN/SORT1/GATA2/RHOA/DDIT3/WDR61/SKI/SPART/SMAD4/RUNX1/CERS2/LDLR/G…	87
GOBP_REGULATION_OF_RNA_POLYMERASE_II_TRANSCRIPTION_PREINITIATION_COMPLEX_ASSEMBLY	10/2881	14/43216	1.33329e-09	8.64995e-09	4.36345e-09	CAND1/PSMC2/TP53/CREB1/PSMC5/PSMC6/HMGB1/PSMC3/PSMC4/ATF7IP	10
GOBP_REGULATION_OF_ANIMAL_ORGAN_MORPHOGENESIS	36/2881	176/43216	1.41466e-09	9.16837e-09	4.62497e-09	CLTC/MED12/AP2B1/AP2A1/PSMC2/AP2A2/AP2M1/DAB2/PSMD13/PSMC5/PSMC1/PSMD3/AP2S1/CDC42/PHB2/PSME3/SMURF2/PSMD11/PSMC6/PTK7/PSMA8/RHOA/PSMD4/PSMC3/PSMD8/PSMD14/PSMD12/SEC24B/PSMD6/PFN1/PSMC4/ARRB2/PSMB1/PSME2/HGF/PSMD5	36
GOBP_CELLULAR_PROCESS_INVOLVED_IN_REPRODUCTION_IN_MULTICELLULAR_ORGANISM	56/2881	353/43216	1.49446e-09	9.67564e-09	4.88086e-09	TOP2A/CEP131/MSH2/SMARCA2/NSUN2/STRBP/PLK1/DDX6/SRPK1/RPS6/EIF2S2/YTHDF2/NCAPH2/CELF1/AURKA/RNF2/H3-3A/MTOR/ZNF830/PRKAR1A/ATM/AFF4/TMF1/BRCA2/DYNLL1/MLH1/PRDX4/QKI/KNL1/BAX/PRKACA/FANCA/DNMT3A/ZFX/BNC1/CDYL/CTCFL/TRIP13/UBE2J1/WDR77/CCNB1/RHBDD1/KMT2D/FANCG/FBXW11/ODF2/YTHDC2/ARRB2/SLIT2/TTC26/TAF1L/PYGO2/FOSL1/TTK/TUT4/PTK2B	56
GOBP_POSITIVE_REGULATION_OF_POSTTRANSCRIPTIONAL_GENE_SILENCING	14/2881	30/43216	1.74207e-09	1.12672e-08	5.68371e-09	DHX9/DDX5/EIF4G1/FXR1/FMR1/DDX6/PUM1/TP53/XPO5/AGO2/TGFB1/EIF4E2/MAP2K2/STAT3	14
GOBP_REGULATION_OF_RESPONSE_TO_ENDOPLASMIC_RETICULUM_STRESS	23/2881	81/43216	1.77259e-09	1.14528e-08	5.77736e-09	HSPA5/HSPA1A/BCAP31/PTPN1/UFL1/BAG6/ERP29/CAV1/UBQLN1/DDRGK1/TMED2/PTPN2/BAX/MANF/TXNDC12/EIF2AK3/SELENOS/DDIT3/WFS1/TMEM33/DNAJC3/SYVN1/LPCAT3	23
GOBP_MEIOSIS_I_CELL_CYCLE_PROCESS	29/2881	123/43216	1.78933e-09	1.15491e-08	5.82595e-09	TOP2A/TOP2B/RAD50/RAD21/MSH6/MRE11/CENPC/PLK1/MSH3/AURKA/SGO2/ATM/BAG6/PSMD13/BRCA2/MLH1/SLX4/FANCD2/MUS81/RMI1/PSMA8/TRIP13/CCNE2/SIRT7/ERCC4/NDC1/FANCM/CENPS/ESPL1	29
GOBP_ANDROGEN_RECEPTOR_SIGNALING_PATHWAY	16/2881	40/43216	1.96683e-09	1.26818e-08	6.39733e-09	SMARCA4/ARID1A/DDX17/DDX5/SAFB2/DNAJA1/NCOR2/HDAC1/DAB2/TMF1/PHB/DAXX/ZBTB7A/NCOR1/SCGB2A1/FOXP1	16
GOBP_NEGATIVE_REGULATION_OF_PROTEASOMAL_UBIQUITIN_DEPENDENT_PROTEIN_CATABOLIC_PROCESS	15/2881	35/43216	1.99026e-09	1.28067e-08	6.46031e-09	SMARCC1/HSP90AB1/CCAR2/OGT/USP7/EIF3H/BAG6/RPL11/DDRGK1/GIPC1/NOP53/BAG5/RYBP/WAC/PBK	15
GOBP_NUCLEAR_TRANSCRIBED_MRNA_POLY_A_TAIL_SHORTENING	15/2881	35/43216	1.99026e-09	1.28067e-08	6.46031e-09	PABPC1/CNOT1/TNKS1BP1/TENT4B/MLH1/CNOT10/POLR2G/CNOT11/CNOT4/PAN3/PARN/AGO2/CNOT7/CNOT9/TUT4	15
GOBP_I_KAPPAB_KINASE_NF_KAPPAB_SIGNALING	48/2881	282/43216	2.0901e-09	1.34355e-08	6.7775e-09	FLNA/DDX21/TFRC/DDX1/ERC1/DHX36/ANKRD17/UFL1/VAPA/MTDH/NUP62/RPS27A/USP10/BRD4/SNIP1/HDAC1/ECT2/HACD3/UBA52/TERF2IP/DDRGK1/TMED4/UBE2N/TRIM25/EEF1D/TRIM22/PRDX4/ZMYND11/ATP2C1/SQSTM1/STAT1/TRIM32/SLC35B2/CCDC22/LTF/WLS/RHOA/WDR83/LGALS1/ZDHHC13/BST2/UBE2V1/TRIM27/SUMO4/CANT1/SIRPA/TRAF2/TRIM13	48
GOBP_FC_RECEPTOR_SIGNALING_PATHWAY	43/2881	238/43216	2.21309e-09	1.42115e-08	7.16899e-09	ACTG1/HSP90AB1/HSP90AA1/MYO1C/CYFIP1/PSMC2/IGKC/IGHG1/NCKAP1/SKP1/PSMD13/RAP1A/PSMC5/PSMC1/PSMD3/ACTR3/CDC42/CUL1/IGHG2/PSME3/PSMD11/IGLC2/PSMC6/JUN/PSMA8/LYN/ARPC4/PSMD4/PSMC3/PSMD8/PSMD14/PSMD12/PSMD6/PSMC4/FBXW11/CALM1/MAPK3/PAK2/CD47/PSMB1/PSME2/PSMD5/ELMO1	43
GOBP_MYELOID_LEUKOCYTE_DIFFERENTIATION	39/2881	204/43216	2.31713e-09	1.48645e-08	7.49838e-09	MYH9/PARP1/ACIN1/FASN/TFRC/THOC5/ANXA2/IFI16/SRP54/RBPJ/CUL4A/L3MBTL3/MTOR/MED1/AP3B1/CREB1/TF/RB1/PTPN2/CDC42/ATP6AP1/JUNB/CEBPB/LTF/JUN/MYC/LBR/LYN/GATA2/SP3/PRXL2A/RUNX1/CD81/JAGN1/TGFB1/GBA/FOXP1/GNAS/EPHA2	39
GOBP_ENDOPLASMIC_RETICULUM_TUBULAR_NETWORK_ORGANIZATION	11/2881	18/43216	2.32895e-09	1.491e-08	7.52134e-09	RTN4/ATL3/RAB18/ATL2/LNPK/RTN3/RAB10/RAB3GAP2/RAB3GAP1/TMEM33/ARL6IP1	11
GOBP_NEGATIVE_REGULATION_OF_DNA_TEMPLATED_TRANSCRIPTION_ELONGATION	11/2881	18/43216	2.32895e-09	1.491e-08	7.52134e-09	HNRNPU/LARP7/RECQL5/NELFE/TCERG1/NELFA/EZH2/NELFB/SUPT5H/RNF168/EAPP	11
GOBP_REGULATION_OF_GTPASE_ACTIVITY	69/2881	485/43216	2.43781e-09	1.55911e-08	7.86492e-09	RANBP2/RRP1B/IQGAP1/RANGAP1/IPO5/RGPD5/DOCK7/RACGAP1/IQGAP3/RCC2/LARS1/EIF2S1/CORO1C/SEC23A/MTOR/ECT2/PBXIP1/SH3BP4/PREB/ITGB1/SBF1/HACD3/PIP5K1A/RAP1A/ZC3H15/PICALM/TMED2/ICAM1/EZH2/DNM1L/RDX/SLC27A4/PLXNB2/FERMT2/SEC23B/MAP4K4/RAB3GAP2/NF1/RAB3GAP1/ARHGAP17/SNX9/LRCH1/SH3BP1/RHOG/JUN/S100A10/ARFGAP2/SCRIB/PGAM5/GPS1/GPS2/OCRL/ARHGEF12/ASAP1/ARHGAP10/RANBP1/SNX18/CAV2/ARRB2/LIMS1/SLIT2/ARHGAP23/…	69
GOBP_RESPONSE_TO_FIBROBLAST_GROWTH_FACTOR	32/2881	148/43216	2.69832e-09	1.72398e-08	8.69657e-09	HNRNPM/CDC5L/POLR2A/HNRNPA1/POLR2B/HNRNPH1/PTBP1/NCBP1/HNRNPF/RAB14/POLR2C/POLR2E/NCBP2/POLR2H/CD44/POLR2G/SETX/TNC/COL1A1/POLR2D/NPTN/THBS1/GPC1/POLR2L/FGF2/KDM5B/KIF16B/SHOC2/MAPK3/FIBP/SHCBP1/POLR2J	32
GOBP_BETA_CATENIN_TCF_COMPLEX_ASSEMBLY	14/2881	31/43216	2.98087e-09	1.90064e-08	9.58777e-09	SMARCA4/TRRAP/RUVBL1/CDC73/RBBP5/HDAC1/ASH2L/MEN1/CTNNB1/LEO1/MYC/KAT5/KMT2D/PYGO2	14
GOBP_MODULATION_BY_HOST_OF_VIRAL_PROCESS	14/2881	31/43216	2.98087e-09	1.90064e-08	9.58777e-09	IGF2R/HSPA8/FMR1/PPIB/VAPA/CCNK/CFL1/PHB/LTF/PC/PSMC3/STOM/YTHDC2/CAV2	14
GOBP_RECEPTOR_INTERNALIZATION	27/2881	111/43216	3.09401e-09	1.97079e-08	9.94163e-09	CLTC/TFRC/DNM2/AP2B1/FMR1/SCYL2/ITGB2/AP2M1/DNM1/EZR/LRP1/MX2/RAB5A/ITGB1/CAV1/PICALM/ATXN2/LRPAP1/CD81/ARC/GTF2H2/RAB31/FLOT1/ARRB2/NUMB/CD63/CACNG4	27
GOBP_NEGATIVE_REGULATION_OF_PROTEOLYSIS	54/2881	341/43216	3.09899e-09	1.97197e-08	9.94759e-09	DDX3X/SMARCC1/HSP90AB1/GLG1/CCAR2/ANXA2/IFI16/OGT/RPL5/SERPINH1/USP7/TMED10/CSNK2A2/PCID2/CSNK2A1/LRP1/PML/TP53/RPL23/EIF3H/YWHAE/RPS7/BAG6/CAAP1/RPL11/PICALM/CD44/DDRGK1/DHCR24/DNAJB6/GAPDH/SERPINB12/SERPINB2/AHSG/LTF/GIPC1/NOP53/BAG5/THBS1/RYBP/SERPINC1/WAC/APLP2/BST2/NLE1/ARL6IP1/C3/PAK2/ARRB2/ITIH3/PBK/TIMP2/HGF/CST6	54
GOBP_G2_DNA_DAMAGE_CHECKPOINT	15/2881	36/43216	3.20076e-09	2.03467e-08	1.02639e-08	MRE11/NBN/PLK1/BLM/HMGA2/CDK1/SYF2/ATM/CDK5RAP3/TOPBP1/NOP53/RINT1/BABAM1/TAOK2/BRCC3	15
GOBP_ENDONUCLEOLYTIC_CLEAVAGE_IN_ITS1_TO_SEPARATE_SSU_RRNA_FROM_5_8S_RRNA_AND_LSU_RRNA_FROM_TRICISTRONIC_RRNA_TRANSCRIPT_SSU_RRNA_5_8S_RRNA_LSU_RRNA	8/2881	9/43216	3.27364e-09	2.07473e-08	1.04659e-08	UTP20/KRI1/RRS1/NOP14/RCL1/NOP9/ABT1/RPP40	8
GOBP_NEGATIVE_REGULATION_OF_MRNA_3_END_PROCESSING	8/2881	9/43216	3.27364e-09	2.07473e-08	1.04659e-08	RNF20/ZC3H14/RNF40/CTR9/NELFE/BARD1/CDK9/SUPT5H	8
GOBP_NUCLEAR_PORE_COMPLEX_ASSEMBLY	8/2881	9/43216	3.27364e-09	2.07473e-08	1.04659e-08	AHCTF1/NUP98/NUP93/NUP107/NUP153/RTN4/NUP205/NDC1	8
GOBP_NEGATIVE_REGULATION_OF_PROTEIN_POLYMERIZATION	22/2881	77/43216	3.49594e-09	2.21118e-08	1.11542e-08	SPTAN1/SPTBN1/TUBB4A/SPTBN2/CAPZA1/VDAC2/TRIOBP/TMOD3/ADD3/RDX/CAPZB/HIP1R/FLII/EPS8/MAPRE1/ADD1/CAPZA2/SPTBN4/PFN1/MYADM/SLIT2/SVIL	22
GOBP_PROTEIN_INSERTION_INTO_MEMBRANE	22/2881	77/43216	3.49594e-09	2.21118e-08	1.11542e-08	HSP90AA1/EMC1/YWHAQ/TP53/YWHAE/YWHAZ/BAG6/YWHAB/GET3/EMC2/YWHAH/EMC3/YWHAG/BAX/EMC8/TRAM1/TOMM22/MMGT1/EMC9/EMC7/EMC10/SAMM50	22
GOBP_MUSCLE_TISSUE_DEVELOPMENT	57/2881	371/43216	3.58394e-09	2.26456e-08	1.14235e-08	DDX17/HNRNPU/DDX5/MYLK/ARID2/EEF2/DDX39B/YBX3/MYL6/CENPF/RBPJ/PARP2/CALR/GTF3C5/ZMPSTE24/KAT2A/MTOR/MED1/PRKAR1A/EMD/CAV1/CREB1/RB1/YY1/CHD7/CDC42/NF1/FOXC2/PDLIM5/SOX6/SKI/PRKAA1/SAP30/GPC1/SMAD4/RUNX1/CCNB1/FGF2/KDM6B/OBSL1/CACYBP/MYH7/HMG20B/CSRP1/TGFB1/ENG/CAV2/LEMD2/FLOT1/TBX3/ARRB2/CSRP2/LOX/GSK3A/G6PD/SVIL/HDAC4	57
GOBP_RESPONSE_TO_ALCOHOL	42/2881	233/43216	3.62972e-09	2.29119e-08	1.15579e-08	PARP1/HNRNPD/EEF2/AKAP8/JUP/CAD/ACACA/RPS4X/DMAP1/LARP1/BLM/RECQL5/CAT/HDAC2/GNB1/RPL15/SDF4/S100A8/ICAM1/CTNNA1/CTNNB1/PHB/TUFM/TNC/POLB/XRN1/DNMT3A/PRKAA1/PSMD14/LANCL2/GRAMD1B/CDK4/TYMS/GOLPH3/CALM1/TGFB1/SPARC/SLIT2/GGH/FOSL1/G6PD/PTK2B	42
GOBP_COPII_COATED_VESICLE_CARGO_LOADING	10/2881	15/43216	3.75876e-09	2.36554e-08	1.19329e-08	MIA3/RAB1A/SEC23A/SEC24C/SAR1A/SEC23B/SEC13/SEC24B/SEC31A/SEC24D	10
GOBP_DNA_LIGATION	10/2881	15/43216	3.75876e-09	2.36554e-08	1.19329e-08	TOP2A/XRCC6/TFIP11/LIG3/XRCC1/APTX/XRCC4/POLB/HMGB1/LIG1	10
GOBP_NUCLEOSOME_POSITIONING	10/2881	15/43216	3.75876e-09	2.36554e-08	1.19329e-08	SMARCA5/H1-4/H1-2/H1-3/RSF1/H1-5/H1-10/PAF1/H1-0/CTCF	10
GOBP_CORNIFICATION	27/2881	112/43216	3.81887e-09	2.40098e-08	1.21117e-08	KRT1/KRT2/KRT10/KRT9/KRT5/KRT14/KRT16/KRT6C/KRT6A/KRT17/KRT8/JUP/KRT18/PKP1/KRT86/KRT31/KRT85/KRT77/KRT78/DSG1/KRT80/KRT4/DSC1/KRT27/CDSN/KRT71/SPRR2D	27
GOBP_SOMATIC_STEM_CELL_POPULATION_MAINTENANCE	21/2881	71/43216	3.95821e-09	2.4861e-08	1.25411e-08	POLR2A/POLR2B/RBPJ/POLR2C/CUL4A/POLR2E/TAF6L/POLR2H/TAF5L/VPS72/POLR2G/POLR2D/MYC/GATA2/SKI/POLR2L/SMAD4/FGF2/FOXP1/POLR2J/STAT3	21
GOBP_EMBRYONIC_ORGAN_DEVELOPMENT	61/2881	411/43216	4.00575e-09	2.51346e-08	1.26791e-08	NIPBL/BPTF/KMT2A/TUBB2B/EIF4A3/THOC5/TRIM28/ARID2/MTHFD1/MED12/RBBP6/KRT8/ERCC3/POLE/NSDHL/RPL10/MICAL2/ERCC2/RBPJ/TRA2B/RAD23B/TP53/TRIOBP/VPS52/MED1/SYF2/TMED2/CTNNB1/PRKRA/MBD3/CHD7/SETD2/TFAP2A/TEAD3/TEAD1/KDM2B/JUNB/FOXC2/WDR48/CEBPB/MBD2/CCDC134/PTK7/CEP290/DLX6/GATA2/SEC24B/SP3/STK3/CCN1/MAPK3/HOXB4/TGFB1/ENG/TBX3/SATB2/PCGF2/GNAS/EPHA2/HOXB9/GRHL2	61
GOBP_CELLULAR_RESPONSE_TO_EXTRACELLULAR_STIMULUS	42/2881	234/43216	4.14119e-09	2.59586e-08	1.30948e-08	GCN1/MYBBP1A/HSPA5/HNRNPA1/HSPA8/EIF4G1/SNW1/IFI16/RRP8/EIF2AK2/LARS1/EHMT2/EIF2S1/WRN/MARS1/TP53/MTOR/MED1/FADS1/KANK2/ICAM1/DNM1L/SEH1L/SLC2A1/PIK3R4/USF2/EIF2AK3/TNC/COL1A1/ASNS/JUN/LYN/PRKAA1/SLC38A2/STK24/TBL2/RPTOR/MAPK3/PRKAG1/TRIM24/GBA/FOSL1	42
GOBP_RESPONSE_TO_HYDROGEN_PEROXIDE	30/2881	135/43216	4.236e-09	2.65265e-08	1.33813e-08	RPS3/EEF2/HBB/CBX8/CAT/HDAC2/APTX/ECT2/LDHA/ANXA1/EZH2/HBA1/PPP2CB/PCNA/SETX/TRAP1/COL1A1/JUN/PAWR/PRKAA1/STK24/KDM6B/APEX1/SIGMAR1/SDC1/PCGF2/SIRPA/FOSL1/HGF/PTK2B	30
GOBP_REGULATION_OF_ACTIN_FILAMENT_LENGTH	36/2881	183/43216	4.25614e-09	2.66262e-08	1.34316e-08	SPTAN1/SPTBN1/LIMA1/DBN1/MYO1C/SPTBN2/CYFIP1/CAPZA1/NCKAP1/MTOR/TRIOBP/TMOD3/ICAM1/ADD3/RDX/CAPZB/ACTR3/HIP1R/FLII/EPS8/ADD1/SNX9/SH3BP1/ARPC4/CAPZA2/BAG4/SPTBN4/PFN1/DSTN/MYADM/TRIM27/SLIT2/ARF6/VASP/SVIL/PTK2B	36
GOBP_MITOCHONDRIAL_MEMBRANE_ORGANIZATION	31/2881	143/43216	4.43967e-09	2.77469e-08	1.39969e-08	HSP90AA1/HSPA1A/ATP5F1A/CNP/ATP5F1B/HK2/YWHAQ/TP53/VDAC2/YWHAE/YWHAZ/HSPA9/YWHAB/AP3B1/SLC25A5/YWHAH/HIP1R/YWHAG/BAX/MFN2/NAIF1/ATP5PO/TOMM22/CALM1/TIMM50/ATP5F1D/ATP5ME/SLC35F6/ATP5MC1/GSK3A/SAMM50	31
GOBP_HISTONE_H2B_UBIQUITINATION	9/2881	12/43216	4.70024e-09	2.9318e-08	1.47894e-08	RNF20/RNF40/CDC73/CTR9/PAF1/CDK9/LEO1/WAC/WDR70	9
GOBP_FIBROBLAST_GROWTH_FACTOR_RECEPTOR_SIGNALING_PATHWAY	27/2881	113/43216	4.70036e-09	2.9318e-08	1.47894e-08	HNRNPM/POLR2A/HNRNPA1/POLR2B/HNRNPH1/PTBP1/NCBP1/HNRNPF/RAB14/POLR2C/POLR2E/NCBP2/POLR2H/POLR2G/SETX/POLR2D/NPTN/THBS1/GPC1/POLR2L/FGF2/KIF16B/SHOC2/MAPK3/FIBP/SHCBP1/POLR2J	27
GOBP_REGULATION_OF_UBIQUITIN_PROTEIN_LIGASE_ACTIVITY	12/2881	23/43216	5.09192e-09	3.17289e-08	1.60056e-08	GOLGA2/RPL5/PLK1/RAB1A/BAG2/RPL23/RPS7/SKP1/RPL11/DNM1L/CDC20/MAD2L2	12
GOBP_DNA_STRAND_ELONGATION_INVOLVED_IN_DNA_REPLICATION	11/2881	19/43216	5.1955e-09	3.23105e-08	1.6299e-08	MCM3/LIG3/MCM7/POLE/MCM4/RFC3/RFC4/PCNA/POLE3/LIG1/POLD2	11
GOBP_PROTEIN_INSERTION_INTO_ER_MEMBRANE	11/2881	19/43216	5.1955e-09	3.23105e-08	1.6299e-08	EMC1/BAG6/GET3/EMC2/EMC3/EMC8/TRAM1/MMGT1/EMC9/EMC7/EMC10	11
GOBP_ENDONUCLEOLYTIC_CLEAVAGE_IN_5_ETS_OF_TRICISTRONIC_RRNA_TRANSCRIPT_SSU_RRNA_5_8S_RRNA_LSU_RRNA	7/2881	7/43216	5.81211e-09	3.60385e-08	1.81796e-08	UTP20/TBL3/NOP14/RCL1/NOP9/UTP23/ABT1	7
GOBP_POLYADENYLATION_DEPENDENT_SNORNA_3_END_PROCESSING	7/2881	7/43216	5.81211e-09	3.60385e-08	1.81796e-08	EXOSC10/EXOSC2/EXOSC6/EXOSC3/EXOSC4/EXOSC5/PARN	7
GOBP_POSITIVE_REGULATION_OF_HELICASE_ACTIVITY	7/2881	7/43216	5.81211e-09	3.60385e-08	1.81796e-08	MSH2/MSH6/MSH3/CHTOP/SSBP1/GTF2H2/POT1	7
GOBP_TRANSFORMING_GROWTH_FACTOR_BETA_RECEPTOR_SIGNALING_PATHWAY	38/2881	202/43216	5.87868e-09	3.64155e-08	1.83697e-08	PARP1/HSPA5/HSP90AB1/SNW1/GLG1/DNM2/HSPA1A/RPS27A/PML/TP53/DAB2/UBA52/CAV1/CREB1/MEN1/STRAP/FERMT2/ZNF451/ZNF703/TRIM33/SMURF2/ZBTB7A/USP9X/GIPC1/JUN/RHOA/SKI/THBS1/SMAD4/LEMD3/PEG10/TGFB1/ENG/CAV2/ARRB2/TGFBRAP1/LOX/ZYX	38
GOBP_RESPONSE_TO_TUMOR_NECROSIS_FACTOR	51/2881	319/43216	6.04189e-09	3.73897e-08	1.88612e-08	PRPF8/DHX9/RPS3/ARHGEF2/ACTN4/HSPA1A/KRT8/KRT18/YBX3/PSMC2/TP53/KAT2A/PSMD13/ICAM1/APOA1/PSMC5/PSMC1/PSMD3/PTPN2/STAT1/TRIM32/PSME3/PSMD11/COL1A1/PSMC6/ILK/PSMA8/PSMD4/PSMC3/PSMD8/PSMD14/PSMD12/THBS1/PSMD6/BAG4/GPS2/PSMC4/INPP5K/MAPK3/SMPD4/GBA/YTHDC2/LIMS1/PSMB1/MADD/TRAF2/PIAS4/PSME2/PSMD5/HDAC4/PTK2B	51
GOBP_EPITHELIAL_TO_MESENCHYMAL_TRANSITION	32/2881	153/43216	6.39386e-09	3.95291e-08	1.99404e-08	FLNA/DDX17/DDX5/TCOF1/NOLC1/TASOR/TRIM28/PHLDB2/HNRNPAB/RTN4/RBPJ/HMGA2/HDAC2/CLASP1/MTOR/DAB2/CLASP2/PHLDB1/CTNNB1/EZH2/STRAP/FERMT2/ZNF703/COL1A1/LOXL2/FAM83D/SMAD4/TGFB1/ENG/MAD2L2/HGF/ADIPOR1	32
GOBP_STEROID_METABOLIC_PROCESS	52/2881	329/43216	6.42588e-09	3.96881e-08	2.00206e-08	FASN/HDLBP/LIMA1/ATP1A1/HSD17B4/KPNB1/FDFT1/ACACA/MECP2/NSDHL/LSS/ACLY/CYB5R3/ERLIN2/CAT/ERLIN1/CYP51A1/MED1/HSD17B12/SGPL1/APOA1/DHCR24/SCP2/DHCR7/ACAA1/RAN/YWHAH/NR0B1/HSD17B11/APOL2/SOAT1/LBR/LAMTOR1/PRKAA1/SP1/ACBD3/SQLE/ACOT8/HSD17B7/LDLR/ERG28/SCD/FDPS/GBA/OSBPL3/PRLR/LPCAT3/MSMO1/ACAT2/G6PD/PIAS4/EBP	52
GOBP_RUFFLE_ASSEMBLY	16/2881	43/43216	6.84724e-09	4.22492e-08	2.13126e-08	RCC2/CYFIP1/CORO1C/CSPG4/CAV1/PIP5K1A/ICAM1/RDX/FAM98A/EPS8/SH3BP1/RHOG/BAG4/PFN1/INPP5K/ARF6	16
GOBP_NUCLEOSIDE_PHOSPHATE_BIOSYNTHETIC_PROCESS	45/2881	265/43216	7.06294e-09	4.35375e-08	2.19624e-08	PARP1/VCP/FASN/RAD50/PKM/MTHFD1/CAD/ACACA/ATP5F1A/ACLY/ATP5F1B/ACSL3/ENO1/RRM1/HSD17B12/ACSL4/RRM2/NMNAT1/TECR/SLC35B2/KARS1/PAICS/HACD2/CTPS1/ALDOA/NAMPT/KMO/PAPSS2/STOML2/IMPDH2/ATP5PO/ACOT7/APRT/GMPS/ACSL1/TYMS/UMPS/SCD/ATP5F1D/TGFB1/ATP5ME/ELOVL5/ATP5MC1/GART/AK2	45
GOBP_CELLULAR_RESPONSE_TO_GAMMA_RADIATION	13/2881	28/43216	7.23697e-09	4.45667e-08	2.24816e-08	HSPA5/XRCC6/XRCC5/KDM1A/ATR/H2AX/WRN/TP53/ZMPSTE24/ATM/RPL26/TMEM109/TSPYL5	13
GOBP_RIBOSE_PHOSPHATE_BIOSYNTHETIC_PROCESS	37/2881	195/43216	7.27846e-09	4.47785e-08	2.25885e-08	PARP1/VCP/FASN/PKM/CAD/ACACA/ATP5F1A/ACLY/ATP5F1B/ACSL3/ENO1/HSD17B12/ACSL4/TECR/SLC35B2/PAICS/HACD2/CTPS1/ALDOA/PAPSS2/STOML2/IMPDH2/ATP5PO/ACOT7/APRT/GMPS/ACSL1/UMPS/SCD/ATP5F1D/TGFB1/ATP5ME/ELOVL5/ATP5MC1/GART/G6PD/AK2	37
GOBP_MRNA_CIS_SPLICING_VIA_SPLICEOSOME	15/2881	38/43216	7.82766e-09	4.81104e-08	2.42692e-08	SNRNP200/SART1/DDX23/PSIP1/PRPF40A/NCBP1/SRSF1/SFSWAP/RBM22/WBP11/PRPF4B/CWC15/NCBP2/SRSF12/WBP4	15
GOBP_RESPONSE_TO_TRANSFORMING_GROWTH_FACTOR_BETA	44/2881	257/43216	8.00328e-09	4.91419e-08	2.47895e-08	PARP1/HSPA5/HSP90AB1/SNW1/GLG1/DNM2/HSPA1A/RPS27A/PML/TP53/HDAC2/DAB2/UBA52/CAV1/CREB1/MEN1/STRAP/FERMT2/ZNF451/ZNF703/TRIM33/RUNX3/SMURF2/COL1A1/ZBTB7A/USP9X/GIPC1/JUN/SOX6/RHOA/SKI/ZFHX3/THBS1/SMAD4/LEMD3/PEG10/TGFB1/ENG/CAV2/ARRB2/LIMS1/TGFBRAP1/LOX/ZYX	44
[truncated: 1,879 more rows]

## Sheet: Reactome
Supplementary Table 4. Characterization and enrichment FUS::DDIT3 interactors
[truncated: 921 more rows]
