# Supplementary material for: FET fusion oncoproteins enrich SWI/SNF complex subtypes and interaction partners
Source: Cell Mol Biol Lett. 2025 Sep 23;30:107. doi: 10.1186/s11658-025-00792-w (PMC12455829; doi:10.1186/s11658-025-00792-w)
Supplement: Supplementary file 6 — Additional file 6. Supplementary Table 5. [file 11658_2025_792_MOESM6_ESM.xlsx]

## Sheet: BRG1IP_MLSvsEWS
Supplementary Table 5. Proteins analyzed in comparison between BRG1 IP MLS and EWS (comparison 1)
A. All proteins
Column1	Column2	Column3	Column4	Column5	Column6	Column7	Column8	Column9	Column10	Column11	Column12	Column13		Based on NCBI(Biogrid) interactions	Based on Lambert 2018 review in cell and data base http://humantfs.ccbr.utoronto.ca/
Enrichment of immunoprecipitated proteins with fold change >1.5 vs IgG, normalized to BRG1
Uniprot ID	MLS BRG1 IP R1	MLS BRG1 IP R2	MLS BRG1 IP R3	EWS BRG1 IP R1	EWS BRG1 IP R2	EWS BRG1 IP R3	BRG1 IP MLS mean	BRG1 IP EWS mean	Fold change BRG1 IP MLS vs EWS	Log2 Fold change	p-value	False discovery rate	Description	Known BRG1 interactors	Known transcription factors
Q9BQE5	0.162377	0.159461	0.150152	0.00725222	0.00495777	0.00407917	0.15733	0.00542972	28.9757	4.85677	0.00209576	0.00643744	Apolipoprotein L2 OS=Homo sapiens OX=9606 GN=APOL2 PE=1 SV=1
P55290	0.0423415	0.0453081	0.0469212	0.00234415	0.00176735	0.00193886	0.0448569	0.00201679	22.2418	4.4752	0.000186991	0.00159699	Cadherin-13 OS=Homo sapiens OX=9606 GN=CDH13 PE=1 SV=1
Q10589	0.0746844	0.0778671	0.0738135	0.00398017	0.00344289	0.00294606	0.075455	0.00345638	21.8307	4.44828	0.000546609	0.00281549	Bone marrow stromal antigen 2 OS=Homo sapiens OX=9606 GN=BST2 PE=1 SV=1
P04637	0.639281	0.690633	0.623832	0.0338925	0.0276809	0.0299894	0.651248	0.0305209	21.3378	4.41534	2.1718e-05	0.000574866	Cellular tumor antigen p53 OS=Homo sapiens OX=9606 GN=TP53 PE=1 SV=4	TP53
P31431	0.0118607	0.0145703	0.0126692	0.000732547	0.00112468	2.518e-05	0.0130334	0.000627469	20.7714	4.37653	0.0845295	0.115197	Syndecan-4 OS=Homo sapiens OX=9606 GN=SDC4 PE=1 SV=2
Q16666	0.721388	0.701645	0.712667	0.0419017	0.0379866	0.0339427	0.7119	0.0379437	18.762	4.22974	0.000349633	0.0021944	Gamma-interferon-inducible protein 16 OS=Homo sapiens OX=9606 GN=IFI16 PE=1 SV=3
O94851	0.126948	0.129115	0.124037	0.00839987	0.00576111	0.00908999	0.1267	0.00775033	16.3477	4.03102	0.00235477	0.00700677	[F-actin]-monooxygenase MICAL2 OS=Homo sapiens OX=9606 GN=MICAL2 PE=1 SV=1
P24844	0.126438	0.142453	0.123886	0.009108	0.0065874	0.00939215	0.130926	0.00836252	15.6562	3.96866	0.000486928	0.00265153	Myosin regulatory light polypeptide 9 OS=Homo sapiens OX=9606 GN=MYL9 PE=1 SV=4
Q96PZ2	0.170693	0.178318	0.173958	0.0119894	0.00980077	0.0123634	0.174323	0.0113845	15.3123	3.93662	0.000512708	0.00271423	Protein FAM111A OS=Homo sapiens OX=9606 GN=FAM111A PE=1 SV=2
O00339	0.0444841	0.0464009	0.0409643	0.00358948	0.00302975	0.00254318	0.0439498	0.00305414	14.3902	3.84702	0.000414848	0.00243869	Matrilin-2 OS=Homo sapiens OX=9606 GN=MATN2 PE=1 SV=4
Q9UH17	0.472185	0.504805	0.445643	0.0378727	0.0301827	0.0340938	0.474211	0.0340497	13.927	3.79981	3.79619e-05	0.000725187	DNA dC->dU-editing enzyme APOBEC-3B OS=Homo sapiens OX=9606 GN=APOBEC3B PE=1 SV=1
P05787	0.496314	0.537308	0.495004	0.0352844	0.0335108	0.0424284	0.509542	0.0370745	13.7437	3.7807	0.000179837	0.00156406	Keratin, type II cytoskeletal 8 OS=Homo sapiens OX=9606 GN=KRT8 PE=1 SV=7
O00472	0.0355057	0.0382471	0.0318995	0.00251508	0.00250184	0.00292088	0.0352174	0.00264593	13.31	3.73444	3.85914e-06	0.00023974	RNA polymerase II elongation factor ELL2 OS=Homo sapiens OX=9606 GN=ELL2 PE=1 SV=2
P16070	0.0704502	0.0792401	0.0752595	0.00612898	0.00546272	0.00536335	0.0749833	0.00565168	13.2674	3.72982	1.74708e-06	0.000236075	CD44 antigen OS=Homo sapiens OX=9606 GN=CD44 PE=1 SV=3
Q15746	0.677771	0.733223	0.668357	0.0554538	0.0504958	0.0530292	0.693117	0.0529929	13.0794	3.70923	3.52005e-07	0.000119056	Myosin light chain kinase, smooth muscle OS=Homo sapiens OX=9606 GN=MYLK PE=1 SV=4
P16401	1.24071	1.09969	1.11074	0.0970869	0.0871052	0.0913532	1.15038	0.0918484	12.5248	3.64671	1.43179e-06	0.000236075	Histone H1.5 OS=Homo sapiens OX=9606 GN=H1-5 PE=1 SV=3
P20908	0.0662671	0.0657626	0.0601947	0.00527434	0.00461348	0.00553961	0.0640748	0.00514247	12.4599	3.63922	2.19531e-05	0.00057608	Collagen alpha-1(V) chain OS=Homo sapiens OX=9606 GN=COL5A1 PE=1 SV=3
P21589	0.0158908	0.0204825	0.0180865	0.00185579	0.00117058	0.00141008	0.0181533	0.00147882	12.2755	3.61771	0.000399456	0.00239831	5'-nucleotidase OS=Homo sapiens OX=9606 GN=NT5E PE=1 SV=1
O75962	0.890116	0.926644	0.879093	0.081093	0.0797604	0.0798711	0.898618	0.0802415	11.1989	3.48529	7.39809e-06	0.000369177	Triple functional domain protein OS=Homo sapiens OX=9606 GN=TRIO PE=1 SV=2
P05412	0.031195	0.0337079	0.032806	0.00305228	0.0034888	0.00219066	0.0325696	0.00291058	11.1901	3.48415	0.00260996	0.00754104	Transcription factor AP-1 OS=Homo sapiens OX=9606 GN=JUN PE=1 SV=2		JUN
Q8N726	0.022038	0.0207627	0.019662	0.0018802	0.0017444	0.0020144	0.0208209	0.00187967	11.0769	3.46948	2.43354e-06	0.000236075	Tumor suppressor ARF OS=Homo sapiens OX=9606 GN=CDKN2A PE=1 SV=2	CDKN2A
Q05682	0.419309	0.413545	0.406902	0.0388738	0.0343371	0.0405147	0.413252	0.0379085	10.9013	3.44643	0.000301848	0.00202831	Caldesmon OS=Homo sapiens OX=9606 GN=CALD1 PE=1 SV=3	CAD
P05120	0.104323	0.105046	0.100576	0.0133568	0.0074596	0.00780581	0.103315	0.00954073	10.8289	3.43681	0.00572682	0.013364	Plasminogen activator inhibitor 2 OS=Homo sapiens OX=9606 GN=SERPINB2 PE=1 SV=2
P18827	0.0131871	0.0149066	0.0122807	0.00151393	0.00158373	0.000730221	0.0134581	0.00127596	10.5474	3.39882	0.00814164	0.017206	Syndecan-1 OS=Homo sapiens OX=9606 GN=SDC1 PE=1 SV=3
Q6UVK1	0.0432088	0.0447757	0.0392377	0.00402901	0.00491186	0.0031475	0.0424074	0.00402946	10.5243	3.39566	0.00143748	0.00498121	Chondroitin sulfate proteoglycan 4 OS=Homo sapiens OX=9606 GN=CSPG4 PE=1 SV=2
P24821	0.0564214	0.0533778	0.0495975	0.00354064	0.00509548	0.00669789	0.0531322	0.00511134	10.395	3.37781	0.00460329	0.0113922	Tenascin OS=Homo sapiens OX=9606 GN=TNC PE=1 SV=3
P02765	0.0121923	0.0167839	0.0146979	0.00104998	0.00117058	0.00198922	0.0145581	0.00140326	10.3744	3.37496	0.00211515	0.0064839	Alpha-2-HS-glycoprotein OS=Homo sapiens OX=9606 GN=AHSG PE=1 SV=2
O43293	0.0563449	0.060719	0.0534392	0.00561619	0.00518729	0.00569069	0.0568344	0.00549806	10.3372	3.36977	1.84534e-06	0.000236075	Death-associated protein kinase 3 OS=Homo sapiens OX=9606 GN=DAPK3 PE=1 SV=1
O15231	0.0963908	0.0920452	0.0868495	0.0101091	0.009204	0.00888855	0.0917618	0.00940057	9.76131	3.28707	2.28526e-06	0.000236075	Zinc finger protein 185 OS=Homo sapiens OX=9606 GN=ZNF185 PE=1 SV=3
Q9P0K7	1.61862	1.64081	1.5891	0.177472	0.157753	0.16712	1.61618	0.167448	9.65181	3.2708	8.64615e-05	0.00102569	Ankycorbin OS=Homo sapiens OX=9606 GN=RAI14 PE=1 SV=2
Q99523	0.0736131	0.0807252	0.0743315	0.00786267	0.00821704	0.00790653	0.0762232	0.00799541	9.53337	3.25299	1.06249e-05	0.000455523	Sortilin OS=Homo sapiens OX=9606 GN=SORT1 PE=1 SV=3
Q9Y2D5	0.24933	0.213959	0.24898	0.0212194	0.0333731	0.020421	0.237423	0.0250045	9.49522	3.2472	0.00240299	0.0071187	A-kinase anchor protein 2 OS=Homo sapiens OX=9606 GN=AKAP2 PE=1 SV=3
P05783	0.390231	0.409706	0.378132	0.045833	0.0405573	0.0430075	0.39269	0.0431326	9.10424	3.18654	3.81693e-06	0.00023974	Keratin, type I cytoskeletal 18 OS=Homo sapiens OX=9606 GN=KRT18 PE=1 SV=2
P78357	0.227471	0.242652	0.213433	0.0314507	0.0213689	0.0252556	0.227852	0.0260251	8.7551	3.13012	0.00111971	0.00427116	Contactin-associated protein 1 OS=Homo sapiens OX=9606 GN=CNTNAP1 PE=1 SV=1
Q9P246	0.0625941	0.0604388	0.0577342	0.00737431	0.00743665	0.00694969	0.0602557	0.00725355	8.30706	3.05434	3.33285e-07	0.000119056	Stromal interaction molecule 2 OS=Homo sapiens OX=9606 GN=STIM2 PE=1 SV=2
Q6ZUT6	0.0800408	0.0835271	0.0745473	0.0105487	0.00890562	0.00959359	0.0793717	0.00968263	8.19733	3.03515	1.26934e-05	0.000482629	Coiled-coil domain-containing protein 9B OS=Homo sapiens OX=9606 GN=CCDC9B PE=1 SV=1
Q6NZI2	0.19449	0.223402	0.217491	0.0294972	0.0238019	0.0274211	0.211794	0.0269067	7.87143	2.97663	3.32387e-05	0.000707542	Caveolae-associated protein 1 OS=Homo sapiens OX=9606 GN=CAVIN1 PE=1 SV=1
Q01196	0.0343579	0.0400964	0.0350074	0.0041511	0.00502663	0.00473385	0.0364872	0.00463719	7.86839	2.97607	1.23145e-05	0.000482629	Runt-related transcription factor 1 OS=Homo sapiens OX=9606 GN=RUNX1 PE=1 SV=3	RUNX1	RUNX1
P15408	0.0378778	0.0470733	0.0452377	0.00622665	0.00465938	0.00566551	0.0433963	0.00551718	7.86567	2.97557	6.76179e-05	0.000914794	Fos-related antigen 2 OS=Homo sapiens OX=9606 GN=FOSL2 PE=1 SV=1		FOSL2
Q14764	0.146588	0.163804	0.146634	0.0228066	0.0184998	0.0179534	0.152342	0.0197533	7.71225	2.94715	0.000184476	0.00158858	Major vault protein OS=Homo sapiens OX=9606 GN=MVP PE=1 SV=4
P21359	0.124397	0.120962	0.109015	0.0158963	0.0147815	0.0157123	0.118125	0.0154634	7.639	2.93338	1.67962e-05	0.000538185	Neurofibromin OS=Homo sapiens OX=9606 GN=NF1 PE=1 SV=2	NF1
P28300	0.0125749	0.0134495	0.0122375	0.00207555	0.00160668	0.00143526	0.012754	0.00170583	7.47669	2.9024	0.00172988	0.00559592	Protein-lysine 6-oxidase OS=Homo sapiens OX=9606 GN=LOX PE=1 SV=2
P12814	0.582732	0.594973	0.596292	0.0774058	0.0764093	0.084051	0.591332	0.0792887	7.45797	2.89878	0.000101075	0.00113953	Alpha-actinin-1 OS=Homo sapiens OX=9606 GN=ACTN1 PE=1 SV=2
Q8WWI1	0.788139	0.744515	0.697257	0.110151	0.0941746	0.100317	0.743304	0.101548	7.31976	2.8718	7.39284e-06	0.000369177	LIM domain only protein 7 OS=Homo sapiens OX=9606 GN=LMO7 PE=1 SV=3
P20337	0.111261	0.110118	0.0969719	0.0140649	0.015034	0.0150577	0.106117	0.0147188	7.20961	2.84992	3.79519e-05	0.000725187	Ras-related protein Rab-3B OS=Homo sapiens OX=9606 GN=RAB3B PE=1 SV=2
Q15417	0.0802194	0.088991	0.0837632	0.012844	0.00938762	0.0135972	0.0843245	0.0119429	7.06061	2.81979	0.0020507	0.00633098	Calponin-3 OS=Homo sapiens OX=9606 GN=CNN3 PE=1 SV=1
P04439	0.0832547	0.0956317	0.0851229	0.0126731	0.0128076	0.0120612	0.0880031	0.012514	7.0324	2.81402	6.8294e-05	0.000919854	HLA class I histocompatibility antigen, A alpha chain OS=Homo sapiens OX=9606 GN=HLA-A PE=1 SV=2
Q14315	0.508047	0.484995	0.460557	0.0770395	0.0639001	0.0685401	0.484533	0.0698266	6.9391	2.79475	6.87656e-05	0.000920642	Filamin-C OS=Homo sapiens OX=9606 GN=FLNC PE=1 SV=3
Q9UBI6	0.0442546	0.0449718	0.0417413	0.00593363	0.00681693	0.00629501	0.0436559	0.00634852	6.87654	2.78168	1.95817e-05	0.000562328	Guanine nucleotide-binding protein G(I)/G(S)/G(O) subunit gamma-12 OS=Homo sapiens OX=9606 GN=GNG12 PE=1 SV=3
O95084	0.0464482	0.0450559	0.0442018	0.00691036	0.0070235	0.00621947	0.0452353	0.00671778	6.73367	2.75139	7.9232e-05	0.000980415	Serine protease 23 OS=Homo sapiens OX=9606 GN=PRSS23 PE=1 SV=1
P35240	0.320163	0.354283	0.31906	0.0509364	0.0472136	0.0499572	0.331169	0.0493691	6.70802	2.74589	5.72963e-06	0.000310049	Merlin OS=Homo sapiens OX=9606 GN=NF2 PE=1 SV=1
P53814	0.151537	0.1531	0.142059	0.0220008	0.0231592	0.0224354	0.148899	0.0225318	6.60837	2.72429	1.91684e-06	0.000236075	Smoothelin OS=Homo sapiens OX=9606 GN=SMTN PE=1 SV=7
Q86SQ0	0.330902	0.352434	0.314139	0.0544771	0.0461348	0.0520471	0.332491	0.0508863	6.534	2.70797	2.044e-05	0.000564603	Pleckstrin homology-like domain family B member 2 OS=Homo sapiens OX=9606 GN=PHLDB2 PE=1 SV=2
O75976	0.282668	0.318754	0.278657	0.0440505	0.0456528	0.0450219	0.293359	0.0449084	6.5324	2.70761	0.000264532	0.00191267	Carboxypeptidase D OS=Homo sapiens OX=9606 GN=CPD PE=1 SV=2
P02751	0.244816	0.258399	0.240412	0.0379215	0.0369308	0.0391801	0.247875	0.0380108	6.52118	2.70513	5.37249e-07	0.000163539	Fibronectin OS=Homo sapiens OX=9606 GN=FN1 PE=1 SV=5
Q13439	0.338936	0.356889	0.310017	0.054062	0.0472595	0.0530543	0.335281	0.0514586	6.51554	2.70388	5.80579e-06	0.000310049	Golgin subfamily A member 4 OS=Homo sapiens OX=9606 GN=GOLGA4 PE=1 SV=1
P05362	0.0635888	0.0670795	0.0607127	0.0107196	0.00902038	0.00971949	0.0637937	0.00981983	6.49641	2.69964	3.87819e-05	0.000725187	Intercellular adhesion molecule 1 OS=Homo sapiens OX=9606 GN=ICAM1 PE=1 SV=2
P10321	0.040454	0.0436269	0.0397988	0.00715454	0.00683988	0.00523745	0.0412933	0.00641062	6.44138	2.68737	0.00138977	0.0048682	HLA class I histocompatibility antigen, C alpha chain OS=Homo sapiens OX=9606 GN=HLA-C PE=1 SV=3
P60903	0.138809	0.136933	0.13785	0.0218055	0.0218509	0.0215793	0.137864	0.0217452	6.33996	2.66447	4.7867e-10	1.45707e-06	Protein S100-A10 OS=Homo sapiens OX=9606 GN=S100A10 PE=1 SV=2
Q03169	0.0244612	0.0274034	0.0241728	0.00400459	0.00355766	0.00460795	0.0253458	0.00405673	6.24784	2.64336	0.000190213	0.00160836	Tumor necrosis factor alpha-induced protein 2 OS=Homo sapiens OX=9606 GN=TNFAIP2 PE=1 SV=2
Q08AF3	0.132509	0.127518	0.11085	0.0214636	0.0199229	0.0183311	0.123626	0.0199059	6.21051	2.63471	1.7329e-05	0.000549474	Schlafen family member 5 OS=Homo sapiens OX=9606 GN=SLFN5 PE=1 SV=1
Q96IZ0	0.0191812	0.0203144	0.0183023	0.00346739	0.0026625	0.00322304	0.019266	0.00311765	6.17965	2.62753	0.000553357	0.00282805	PRKC apoptosis WT1 regulator protein OS=Homo sapiens OX=9606 GN=PAWR PE=1 SV=1
Q03518	0.13006	0.147693	0.136879	0.0279345	0.0193032	0.0209498	0.13821	0.0227291	6.08076	2.60425	0.00175819	0.00564549	Antigen peptide transporter 1 OS=Homo sapiens OX=9606 GN=TAP1 PE=1 SV=2
O43795	0.10917	0.116338	0.113138	0.0196323	0.0180178	0.0181296	0.112882	0.0185932	6.07113	2.60196	3.163e-06	0.00023974	Unconventional myosin-Ib OS=Homo sapiens OX=9606 GN=MYO1B PE=1 SV=3
Q99715	0.156128	0.164617	0.148318	0.0239055	0.0277268	0.0266405	0.156354	0.0260909	5.99267	2.5832	1.54792e-05	0.000535439	Collagen alpha-1(XII) chain OS=Homo sapiens OX=9606 GN=COL12A1 PE=1 SV=2
Q8IYM9	0.0861115	0.090336	0.0776552	0.0144068	0.0146438	0.0140505	0.0847009	0.014367	5.89552	2.55962	0.000289709	0.00200426	E3 ubiquitin-protein ligase TRIM22 OS=Homo sapiens OX=9606 GN=TRIM22 PE=1 SV=1
P07305	0.682974	0.666704	0.574752	0.107758	0.0978241	0.122526	0.641477	0.109369	5.86524	2.55219	4.03522e-05	0.000728097	Histone H1.0 OS=Homo sapiens OX=9606 GN=H1-0 PE=1 SV=3
Q6WCQ1	0.768575	0.795091	0.757926	0.137401	0.139185	0.124943	0.773864	0.133843	5.78187	2.53154	5.36123e-05	0.000817591	Myosin phosphatase Rho-interacting protein OS=Homo sapiens OX=9606 GN=MPRIP PE=1 SV=3
Q14865	0.189848	0.215921	0.194138	0.037482	0.0335797	0.0340938	0.199969	0.0350518	5.70496	2.51222	5.99425e-06	0.000314595	AT-rich interactive domain-containing protein 5B OS=Homo sapiens OX=9606 GN=ARID5B PE=1 SV=3		ARID5B
Q69YQ0	0.550644	0.581047	0.549932	0.100212	0.0943123	0.101576	0.560541	0.0987003	5.67922	2.50569	8.52478e-07	0.000199611	Cytospin-A OS=Homo sapiens OX=9606 GN=SPECC1L PE=1 SV=2
Q9NZN4	0.0488713	0.0498473	0.0397773	0.0088394	0.00853838	0.00705041	0.0461653	0.00814273	5.66951	2.50322	6.70554e-05	0.000911235	EH domain-containing protein 2 OS=Homo sapiens OX=9606 GN=EHD2 PE=1 SV=2
Q9BZL4	0.0132126	0.0128611	0.0134677	0.00224648	0.0026625	0.00208994	0.0131805	0.00233298	5.64964	2.49816	0.00124675	0.0045588	Protein phosphatase 1 regulatory subunit 12C OS=Homo sapiens OX=9606 GN=PPP1R12C PE=1 SV=1
Q9P0V3	0.171942	0.19202	0.168195	0.0328181	0.0308942	0.0310973	0.177386	0.0316032	5.6129	2.48875	6.29621e-05	0.00088321	SH3 domain-binding protein 4 OS=Homo sapiens OX=9606 GN=SH3BP4 PE=1 SV=1
P02452	0.0348935	0.0374905	0.034619	0.00608014	0.00690874	0.00614393	0.0356677	0.0063776	5.59264	2.48353	1.98227e-05	0.000563928	Collagen alpha-1(I) chain OS=Homo sapiens OX=9606 GN=COL1A1 PE=1 SV=5
P29590	0.0704502	0.0760458	0.0711156	0.0130149	0.0127846	0.0131692	0.0725372	0.0129896	5.58427	2.48137	3.81636e-05	0.000725187	Protein PML OS=Homo sapiens OX=9606 GN=PML PE=1 SV=3	PML
O15230	0.0785614	0.0761859	0.0731444	0.0146998	0.0121419	0.0142267	0.0759639	0.0136895	5.54907	2.47225	0.000378275	0.00230756	Laminin subunit alpha-5 OS=Homo sapiens OX=9606 GN=LAMA5 PE=1 SV=8
Q8N2G8	0.0192067	0.0195298	0.0190793	0.00344297	0.0030986	0.00392809	0.0192719	0.00348989	5.52223	2.46525	0.00145558	0.0050122	GH3 domain-containing protein OS=Homo sapiens OX=9606 GN=GHDC PE=1 SV=2
P21291	0.0222166	0.0195859	0.0178059	0.00297902	0.00376423	0.00407917	0.0198694	0.00360747	5.50785	2.46149	0.000255476	0.0018739	Cysteine and glycine-rich protein 1 OS=Homo sapiens OX=9606 GN=CSRP1 PE=1 SV=3
Q6PIU2	0.0599923	0.067752	0.0617918	0.0118673	0.0108336	0.0117339	0.0631787	0.0114783	5.5042	2.46053	5.74747e-06	0.000310049	Neutral cholesterol ester hydrolase 1 OS=Homo sapiens OX=9606 GN=NCEH1 PE=1 SV=3
Q9NZM1	0.621324	0.701112	0.629076	0.121163	0.117494	0.117213	0.650504	0.118624	5.48377	2.45517	0.000214276	0.00169417	Myoferlin OS=Homo sapiens OX=9606 GN=MYOF PE=1 SV=1
P35579	7.0578	7.41534	6.78141	1.32454	1.2514	1.30148	7.08485	1.29247	5.48162	2.4546	3.48263e-06	0.00023974	Myosin-9 OS=Homo sapiens OX=9606 GN=MYH9 PE=1 SV=4
Q13636	0.0241041	0.0227801	0.0198994	0.00371157	0.00438395	0.00415471	0.0222612	0.00408341	5.45162	2.44669	2.71183e-05	0.000660385	Ras-related protein Rab-31 OS=Homo sapiens OX=9606 GN=RAB31 PE=1 SV=1
O14974	0.292922	0.308526	0.275333	0.0529143	0.0512073	0.0568062	0.29226	0.0536426	5.44829	2.4458	3.10962e-06	0.00023974	Protein phosphatase 1 regulatory subunit 12A OS=Homo sapiens OX=9606 GN=PPP1R12A PE=1 SV=1
P43378	0.112282	0.111967	0.102691	0.0210729	0.0181785	0.0212016	0.10898	0.020151	5.40817	2.43514	5.28057e-05	0.000815942	Tyrosine-protein phosphatase non-receptor type 9 OS=Homo sapiens OX=9606 GN=PTPN9 PE=1 SV=1
Q16643	0.418722	0.413797	0.38955	0.0754523	0.0743665	0.078184	0.407356	0.076001	5.35988	2.4222	1.96275e-06	0.000236075	Drebrin OS=Homo sapiens OX=9606 GN=DBN1 PE=1 SV=4
Q8IY33	0.020329	0.0207347	0.0197268	0.00358948	0.00390195	0.00410435	0.0202635	0.00386526	5.24247	2.39025	0.000128399	0.00131598	MICAL-like protein 2 OS=Homo sapiens OX=9606 GN=MICALL2 PE=1 SV=1
Q9UDY2	0.246678	0.238281	0.236419	0.046126	0.0448035	0.0469104	0.240459	0.0459467	5.23344	2.38776	9.91586e-08	6.03677e-05	Tight junction protein ZO-2 OS=Homo sapiens OX=9606 GN=TJP2 PE=1 SV=2
P13726	0.0294605	0.0305416	0.0295038	0.00573829	0.00562339	0.00581659	0.0298353	0.00572609	5.21042	2.3814	7.0226e-08	6.03677e-05	Tissue factor OS=Homo sapiens OX=9606 GN=F3 PE=1 SV=1
O94818	0.00874888	0.00863011	0.00716552	0.00119649	0.0021805	0.00135972	0.0081815	0.00157891	5.18176	2.37344	0.00640256	0.0143094	Nucleolar protein 4 OS=Homo sapiens OX=9606 GN=NOL4 PE=1 SV=2
P78524	0.00762658	0.00790159	0.00660436	0.00190462	0.00121649	0.00115828	0.00737751	0.00142646	5.17189	2.37069	0.00468186	0.0115398	DENN domain-containing protein 2B OS=Homo sapiens OX=9606 GN=DENND2B PE=1 SV=3
Q9NUQ6	0.468894	0.455575	0.444737	0.0953288	0.0871741	0.0856373	0.456402	0.0893801	5.10631	2.35228	4.25766e-05	0.000736382	SPATS2-like protein OS=Homo sapiens OX=9606 GN=SPATS2L PE=1 SV=2
P07996	0.00941206	0.0111519	0.0106404	0.00217322	0.00195097	0.0020144	0.0104014	0.0020462	5.0833	2.34576	4.47494e-05	0.000744817	Thrombospondin-1 OS=Homo sapiens OX=9606 GN=THBS1 PE=1 SV=2
Q86V48	1.05685	1.08271	1.01301	0.20902	0.198402	0.2133	1.05086	0.206908	5.07889	2.34451	6.90625e-07	0.000191115	Leucine zipper protein 1 OS=Homo sapiens OX=9606 GN=LUZP1 PE=1 SV=2
Q9BYK8	0.162377	0.176637	0.166965	0.03211	0.0333272	0.0352017	0.16866	0.0335463	5.02767	2.32989	1.64194e-06	0.000236075	Helicase with zinc finger domain 2 OS=Homo sapiens OX=9606 GN=HELZ2 PE=1 SV=6
Q6GMV3	0.0643285	0.0721511	0.0735329	0.0155788	0.0136798	0.0127915	0.0700042	0.0140167	4.99435	2.3203	4.81847e-05	0.000769336	Putative peptidyl-tRNA hydrolase PTRHD1 OS=Homo sapiens OX=9606 GN=PTRHD1 PE=1 SV=1
Q9Y6K5	0.0371126	0.0411892	0.0387413	0.00908358	0.00762027	0.00677343	0.0390144	0.00782576	4.98537	2.3177	0.0010742	0.00416347	2'-5'-oligoadenylate synthase 3 OS=Homo sapiens OX=9606 GN=OAS3 PE=1 SV=3
Q9Y4K0	0.0192833	0.0196699	0.0203095	0.00432203	0.00410852	0.00352521	0.0197542	0.00398525	4.95683	2.30942	0.000832343	0.0036828	Lysyl oxidase homolog 2 OS=Homo sapiens OX=9606 GN=LOXL2 PE=1 SV=1
Q63ZY3	0.0896824	0.0885707	0.0882524	0.0197544	0.0171456	0.0189606	0.0888352	0.0186202	4.77091	2.25426	0.000625356	0.00310012	KN motif and ankyrin repeat domain-containing protein 2 OS=Homo sapiens OX=9606 GN=KANK2 PE=1 SV=1
Q07157	0.132126	0.139062	0.137138	0.0289356	0.0281858	0.0284786	0.136109	0.0285334	4.77016	2.25404	3.56099e-06	0.00023974	Tight junction protein ZO-1 OS=Homo sapiens OX=9606 GN=TJP1 PE=1 SV=3
Q9HC16	0.01635	0.0204825	0.0171584	0.00327204	0.00385604	0.00420507	0.017997	0.00377772	4.76398	2.25217	0.000103669	0.00116017	DNA dC->dU-editing enzyme APOBEC-3G OS=Homo sapiens OX=9606 GN=APOBEC3G PE=1 SV=1
O75369	0.560311	0.553476	0.519738	0.11352	0.114465	0.118069	0.544508	0.115351	4.72043	2.23892	1.10411e-05	0.000460397	Filamin-B OS=Homo sapiens OX=9606 GN=FLNB PE=1 SV=2
P42892	0.108303	0.106503	0.103317	0.0232706	0.024215	0.0202699	0.106041	0.0225852	4.69516	2.23118	0.000646868	0.0031657	Endothelin-converting enzyme 1 OS=Homo sapiens OX=9606 GN=ECE1 PE=1 SV=2
Q92614	0.332177	0.336967	0.318585	0.0729373	0.0660347	0.0726696	0.329243	0.0705472	4.66699	2.22249	2.97218e-05	0.000671799	Unconventional myosin-XVIIIa OS=Homo sapiens OX=9606 GN=MYO18A PE=1 SV=3	MYO18A
Q9H2D6	0.123964	0.123091	0.121037	0.0265182	0.0257758	0.0266153	0.122697	0.0263031	4.66474	2.2218	1.21715e-07	6.17503e-05	TRIO and F-actin-binding protein OS=Homo sapiens OX=9606 GN=TRIOBP PE=1 SV=3
P16402	0.371611	0.354787	0.367665	0.0770151	0.0798063	0.0806517	0.364687	0.0791577	4.6071	2.20386	1.68315e-07	7.31929e-05	Histone H1.3 OS=Homo sapiens OX=9606 GN=H1-3 PE=1 SV=2
Q8TEM1	0.0355312	0.0354731	0.0334751	0.00791151	0.00670217	0.00853603	0.0348265	0.00771657	4.5132	2.17415	0.00119255	0.00444322	Nuclear pore membrane glycoprotein 210 OS=Homo sapiens OX=9606 GN=NUP210 PE=1 SV=3
P60660	0.368499	0.442349	0.37088	0.100579	0.0762257	0.0871985	0.393909	0.088001	4.4762	2.16227	0.000187295	0.00159699	Myosin light polypeptide 6 OS=Homo sapiens OX=9606 GN=MYL6 PE=1 SV=2
Q9NSC5	0.0088254	0.0120485	0.0130792	0.00268601	0.00270841	0.0022662	0.0113177	0.00255354	4.43217	2.14801	0.00184998	0.00584164	Homer protein homolog 3 OS=Homo sapiens OX=9606 GN=HOMER3 PE=1 SV=2
Q8N131	0.0964163	0.114293	0.0876049	0.0237101	0.0208869	0.0248779	0.099438	0.0231583	4.29384	2.10227	0.000237811	0.00181842	Porimin OS=Homo sapiens OX=9606 GN=TMEM123 PE=1 SV=1
Q9H0U9	0.0596863	0.069153	0.0623098	0.015823	0.0125551	0.0162159	0.0637163	0.0148647	4.28642	2.09977	0.000492432	0.00265977	Testis-specific Y-encoded-like protein 1 OS=Homo sapiens OX=9606 GN=TSPYL1 PE=1 SV=3
Q9ULV4	0.174697	0.156827	0.213023	0.0320123	0.0571291	0.0394319	0.181516	0.0428578	4.2353	2.08247	0.00444286	0.01104	Coronin-1C OS=Homo sapiens OX=9606 GN=CORO1C PE=1 SV=1
A1A4S6	0.0360668	0.0321948	0.0348564	0.00891266	0.00672512	0.00891373	0.0343727	0.00818384	4.20007	2.07041	0.00177041	0.00567277	Rho GTPase-activating protein 10 OS=Homo sapiens OX=9606 GN=ARHGAP10 PE=1 SV=1
Q99755	0.0689708	0.0639693	0.0634537	0.0148219	0.0151487	0.016921	0.0654646	0.0156305	4.18825	2.06635	3.08427e-05	0.000680328	Phosphatidylinositol 4-phosphate 5-kinase type-1 alpha OS=Homo sapiens OX=9606 GN=PIP5K1A PE=1 SV=1
Q562R1	0.0268843	0.0285522	0.0293311	0.0062999	0.00725303	0.00674825	0.0282559	0.00676706	4.1755	2.06195	3.29316e-05	0.000705942	Beta-actin-like protein 2 OS=Homo sapiens OX=9606 GN=ACTBL2 PE=1 SV=2
Q96NB3	0.0730519	0.0760178	0.0697127	0.0183869	0.0176735	0.0169462	0.0729275	0.0176689	4.12746	2.04525	2.1448e-06	0.000236075	Zinc finger protein 830 OS=Homo sapiens OX=9606 GN=ZNF830 PE=1 SV=2		ZNF830
Q9ULH1	0.00890193	0.0069209	0.00751085	0.00166044	0.00199688	0.00206476	0.00777789	0.00190736	4.07783	2.0278	0.000159518	0.0014759	Arf-GAP with SH3 domain, ANK repeat and PH domain-containing protein 1 OS=Homo sapiens OX=9606 GN=ASAP1 PE=1 SV=4
O15533	0.0317817	0.0380509	0.0372736	0.00849755	0.00826295	0.00959359	0.0357021	0.0087847	4.06412	2.02294	6.0451e-05	0.000861141	Tapasin OS=Homo sapiens OX=9606 GN=TAPBP PE=1 SV=1
Q9NR12	0.0261446	0.0223598	0.0206332	0.00551852	0.00532501	0.00621947	0.0230459	0.00568767	4.05191	2.0186	0.000182056	0.00157885	PDZ and LIM domain protein 7 OS=Homo sapiens OX=9606 GN=PDLIM7 PE=1 SV=1
Q96NE9	0.0527994	0.0557034	0.0524033	0.0133812	0.0138634	0.0128922	0.0536354	0.0133789	4.00895	2.00322	1.14594e-06	0.00023255	FERM domain-containing protein 6 OS=Homo sapiens OX=9606 GN=FRMD6 PE=1 SV=1
P39060	0.0242061	0.021127	0.0241944	0.00612898	0.00550863	0.00571587	0.0231758	0.00578449	4.00654	2.00236	3.88323e-05	0.000725187	Collagen alpha-1(XVIII) chain OS=Homo sapiens OX=9606 GN=COL18A1 PE=1 SV=5
O14950	0.178166	0.1923	0.169167	0.0465167	0.0405343	0.0479428	0.179878	0.044998	3.99746	1.99908	5.5115e-05	0.000825775	Myosin regulatory light chain 12B OS=Homo sapiens OX=9606 GN=MYL12B PE=1 SV=2
Q13501	0.0614207	0.0600465	0.0544968	0.0147242	0.0144831	0.0149821	0.0586547	0.0147298	3.98204	1.99351	0.000332756	0.00215972	Sequestosome-1 OS=Homo sapiens OX=9606 GN=SQSTM1 PE=1 SV=1
Q13740	0.0938146	0.110034	0.0985259	0.024052	0.0256381	0.0263131	0.100791	0.0253344	3.97844	1.9922	9.13347e-05	0.00106522	CD166 antigen OS=Homo sapiens OX=9606 GN=ALCAM PE=1 SV=2
Q53EP0	0.0284402	0.0340441	0.0278419	0.00854638	0.00681693	0.00735257	0.0301088	0.00757196	3.97635	1.99144	0.000116686	0.00122955	Fibronectin type III domain-containing protein 3B OS=Homo sapiens OX=9606 GN=FNDC3B PE=1 SV=2
Q9NYL9	0.313787	0.324526	0.298254	0.081093	0.0762486	0.0790905	0.312189	0.0788107	3.96125	1.98596	3.64437e-06	0.00023974	Tropomodulin-3 OS=Homo sapiens OX=9606 GN=TMOD3 PE=1 SV=1
O00592	0.0411682	0.0486705	0.0419356	0.0112568	0.0110402	0.011331	0.0439247	0.0112093	3.91858	1.97033	0.00123287	0.00453243	Podocalyxin OS=Homo sapiens OX=9606 GN=PODXL PE=1 SV=2
Q8IUD2	0.53256	0.584046	0.5484	0.146265	0.138703	0.140177	0.555002	0.141715	3.91632	1.9695	1.31597e-05	0.000482629	ELKS/Rab6-interacting/CAST family member 1 OS=Homo sapiens OX=9606 GN=ERC1 PE=1 SV=1
Q9P2B4	0.0129065	0.0132254	0.0130792	0.00339413	0.00385604	0.00284534	0.0130704	0.00336517	3.88401	1.95755	0.00395396	0.0101057	CTTNBP2 N-terminal-like protein OS=Homo sapiens OX=9606 GN=CTTNBP2NL PE=1 SV=2
Q9UHB6	0.661905	0.701393	0.63853	0.176129	0.168977	0.176663	0.667276	0.173923	3.83662	1.93983	2.4998e-05	0.000634115	LIM domain and actin-binding protein 1 OS=Homo sapiens OX=9606 GN=LIMA1 PE=1 SV=1
P21333	1.8841	1.83261	1.73697	0.432667	0.49495	0.496676	1.81789	0.474764	3.82904	1.93698	0.000114779	0.00122163	Filamin-A OS=Homo sapiens OX=9606 GN=FLNA PE=1 SV=4
Q8N556	0.187757	0.163328	0.1868	0.0478109	0.0474431	0.0470867	0.179295	0.0474469	3.77885	1.91795	0.00107646	0.00416347	Actin filament-associated protein 1 OS=Homo sapiens OX=9606 GN=AFAP1 PE=1 SV=2
Q09666	3.34496	3.83687	3.75452	0.934877	1.04806	0.99305	3.64545	0.991997	3.67486	1.87769	2.86993e-05	0.000664247	Neuroblast differentiation-associated protein AHNAK OS=Homo sapiens OX=9606 GN=AHNAK PE=1 SV=2
Q96C19	0.0139268	0.0149626	0.0126044	0.00412668	0.00403966	0.00322304	0.0138313	0.00379646	3.6432	1.86521	0.000433084	0.00248211	EF-hand domain-containing protein D2 OS=Homo sapiens OX=9606 GN=EFHD2 PE=1 SV=1
Q9Y608	0.0430047	0.0498193	0.041396	0.0121114	0.0113615	0.0134965	0.04474	0.0123232	3.63056	1.86019	7.62763e-05	0.000959442	Leucine-rich repeat flightless-interacting protein 2 OS=Homo sapiens OX=9606 GN=LRRFIP2 PE=1 SV=1
P63261	0.712358	0.733671	0.653422	0.181305	0.191127	0.207408	0.699817	0.19328	3.62074	1.85629	1.82365e-05	0.00055187	Actin, cytoplasmic 2 OS=Homo sapiens OX=9606 GN=ACTG1 PE=1 SV=1
Q08380	0.0708328	0.0757376	0.0680293	0.0200718	0.0195786	0.019716	0.0715332	0.0197888	3.61484	1.85393	0.000320739	0.00210416	Galectin-3-binding protein OS=Homo sapiens OX=9606 GN=LGALS3BP PE=1 SV=1
P07355	0.457722	0.488918	0.482032	0.135497	0.130669	0.129451	0.476224	0.131872	3.61125	1.8525	2.76684e-06	0.00023974	Annexin A2 OS=Homo sapiens OX=9606 GN=ANXA2 PE=1 SV=2
Q9HAU4	0.027369	0.0244613	0.0240433	0.00756965	0.0070235	0.00649645	0.0252912	0.00702987	3.59768	1.84707	3.00568e-05	0.000671799	E3 ubiquitin-protein ligase SMURF2 OS=Homo sapiens OX=9606 GN=SMURF2 PE=1 SV=1
O00159	0.313251	0.33607	0.297369	0.0919102	0.0865544	0.0850833	0.315563	0.0878493	3.5921	1.84483	2.57895e-05	0.000638592	Unconventional myosin-Ic OS=Homo sapiens OX=9606 GN=MYO1C PE=1 SV=4
Q9UQ03	0.0371126	0.0411331	0.0412665	0.0110615	0.0105812	0.0118598	0.0398374	0.0111675	3.56727	1.83482	1.24373e-05	0.000482629	Coronin-2B OS=Homo sapiens OX=9606 GN=CORO2B PE=1 SV=4
P48668	0.0279811	0.0416095	0.0352449	0.0107196	0.0108795	0.00785617	0.0349451	0.00981844	3.55913	1.83153	0.00130024	0.00466187	Keratin, type II cytoskeletal 6C OS=Homo sapiens OX=9606 GN=KRT6C PE=1 SV=3
Q9NVD7	0.0561408	0.0590938	0.0518853	0.0172149	0.0133584	0.0165181	0.0557066	0.0156971	3.54884	1.82735	0.000867772	0.00374299	Alpha-parvin OS=Homo sapiens OX=9606 GN=PARVA PE=1 SV=1
P51957	0.0543043	0.0623161	0.0582522	0.016287	0.0163652	0.0170972	0.0582909	0.0165831	3.51507	1.81355	0.000240763	0.00182275	Serine/threonine-protein kinase Nek4 OS=Homo sapiens OX=9606 GN=NEK4 PE=1 SV=2
Q9Y2K1	0.0362454	0.0397041	0.0351369	0.0103533	0.00881381	0.0124641	0.0370288	0.0105438	3.51192	1.81226	0.00278723	0.00788506	Zinc finger and BTB domain-containing protein 1 OS=Homo sapiens OX=9606 GN=ZBTB1 PE=1 SV=3		ZBTB1
Q03519	0.0168091	0.0160834	0.0180217	0.00578712	0.00312156	0.00558997	0.0169714	0.00483288	3.51165	1.81215	0.0208232	0.0358314	Antigen peptide transporter 2 OS=Homo sapiens OX=9606 GN=TAP2 PE=1 SV=1
Q96QD8	0.0815457	0.080529	0.0824035	0.0234903	0.0229067	0.0232664	0.0814927	0.0232211	3.50942	1.81123	2.66711e-08	4.05934e-05	Sodium-coupled neutral amino acid transporter 2 OS=Homo sapiens OX=9606 GN=SLC38A2 PE=1 SV=2
P18085	0.0901671	0.0917369	0.0782164	0.0234171	0.0257528	0.0253059	0.0867068	0.0248253	3.49268	1.80433	0.00014448	0.00139618	ADP-ribosylation factor 4 OS=Homo sapiens OX=9606 GN=ARF4 PE=1 SV=3
O60488	0.0678995	0.0760739	0.066907	0.0210485	0.0196474	0.019716	0.0702934	0.0201373	3.49071	1.80352	8.51047e-05	0.00102395	Long-chain-fatty-acid--CoA ligase 4 OS=Homo sapiens OX=9606 GN=ACSL4 PE=1 SV=2
Q8TDX7	0.117102	0.119561	0.104958	0.0318414	0.0335797	0.0328096	0.113874	0.0327436	3.47774	1.79815	0.000270939	0.00194514	Serine/threonine-protein kinase Nek7 OS=Homo sapiens OX=9606 GN=NEK7 PE=1 SV=1
P16035	0.0091825	0.0114601	0.0107051	0.0028081	0.0026625	0.00355039	0.0104492	0.003007	3.47498	1.797	0.000530394	0.00276933	Metalloproteinase inhibitor 2 OS=Homo sapiens OX=9606 GN=TIMP2 PE=1 SV=2
P35638	0.047749	0.0371263	0.0419356	0.0113056	0.0129682	0.0122375	0.0422703	0.0121705	3.47319	1.79626	0.000538876	0.00279444	DNA damage-inducible transcript 3 protein OS=Homo sapiens OX=9606 GN=DDIT3 PE=1 SV=1	DDIT3	DDIT3
Q86W92	0.0392297	0.0458685	0.0370578	0.0118428	0.0115681	0.0126152	0.0407187	0.0120087	3.39076	1.76161	0.000809481	0.00363431	Liprin-beta-1 OS=Homo sapiens OX=9606 GN=PPFIBP1 PE=1 SV=2
Q9HAN9	0.0621859	0.0710023	0.0660221	0.0192904	0.0197622	0.0197411	0.0664034	0.0195979	3.38829	1.76056	0.000645786	0.0031657	Nicotinamide/nicotinic acid mononucleotide adenylyltransferase 1 OS=Homo sapiens OX=9606 GN=NMNAT1 PE=1 SV=1
O95292	0.298763	0.308134	0.289988	0.0890777	0.0875184	0.0900186	0.298962	0.0888716	3.36397	1.75017	1.50836e-05	0.000533891	Vesicle-associated membrane protein-associated protein B/C OS=Homo sapiens OX=9606 GN=VAPB PE=1 SV=3
P46734	0.0442546	0.0489507	0.0352449	0.0132835	0.0118665	0.0131692	0.0428167	0.0127731	3.35211	1.74507	0.00286243	0.00804545	Dual specificity mitogen-activated protein kinase kinase 3 OS=Homo sapiens OX=9606 GN=MAP2K3 PE=1 SV=2
P67936	0.0250478	0.0270952	0.023439	0.00747198	0.00757437	0.00765473	0.025194	0.00756703	3.32945	1.73528	0.000926703	0.0038463	Tropomyosin alpha-4 chain OS=Homo sapiens OX=9606 GN=TPM4 PE=1 SV=3
Q92784	0.0712409	0.0829107	0.0754322	0.0237345	0.021805	0.0236441	0.0765279	0.0230612	3.31847	1.73052	8.26996e-05	0.00100306	Zinc finger protein DPF3 OS=Homo sapiens OX=9606 GN=DPF3 PE=1 SV=3	DPF3	DPF3
Q96EU6	0.086392	0.102216	0.0906266	0.0299368	0.0243068	0.0301909	0.0930783	0.0281448	3.30712	1.72558	0.000302708	0.00202961	Ribosomal RNA processing protein 36 homolog OS=Homo sapiens OX=9606 GN=RRP36 PE=1 SV=1
O00622	0.0243591	0.0276276	0.0228131	0.00796034	0.0070235	0.00780581	0.0249333	0.00759655	3.28218	1.71466	0.000143815	0.00139419	CCN family member 1 OS=Homo sapiens OX=9606 GN=CCN1 PE=1 SV=1
Q9BRZ2	0.131131	0.128723	0.117303	0.039411	0.0365176	0.039155	0.125719	0.0383612	3.27725	1.71248	2.37479e-05	0.00061785	E3 ubiquitin-protein ligase TRIM56 OS=Homo sapiens OX=9606 GN=TRIM56 PE=1 SV=3
Q9H4L5	0.0434383	0.0454762	0.0444392	0.01448	0.0121419	0.0148562	0.0444512	0.0138261	3.21503	1.68483	0.00206833	0.00636428	Oxysterol-binding protein-related protein 3 OS=Homo sapiens OX=9606 GN=OSBPL3 PE=1 SV=1
Q8NI36	0.425915	0.465522	0.434874	0.143945	0.12679	0.143879	0.442103	0.138205	3.1989	1.67758	7.36461e-05	0.000945901	WD repeat-containing protein 36 OS=Homo sapiens OX=9606 GN=WDR36 PE=1 SV=1
O76024	0.00867236	0.0100871	0.00854682	0.00314995	0.00231822	0.00312232	0.00910211	0.0028635	3.17867	1.66842	0.00192075	0.00597533	Wolframin OS=Homo sapiens OX=9606 GN=WFS1 PE=1 SV=2
P29317	0.0216809	0.0242091	0.0240649	0.00747198	0.00775799	0.00689933	0.0233183	0.00737643	3.16119	1.66047	2.09593e-05	0.000564603	Ephrin type-A receptor 2 OS=Homo sapiens OX=9606 GN=EPHA2 PE=1 SV=2
Q9Y3B3	0.212626	0.219732	0.191937	0.0665153	0.0592407	0.0721912	0.208098	0.0659824	3.15384	1.65711	0.000162808	0.00149274	Transmembrane emp24 domain-containing protein 7 OS=Homo sapiens OX=9606 GN=TMED7 PE=1 SV=2
Q12929	0.0210942	0.0189694	0.0201368	0.00590921	0.00674807	0.00644609	0.0200668	0.00636779	3.1513	1.65595	3.15649e-05	0.000687689	Epidermal growth factor receptor kinase substrate 8 OS=Homo sapiens OX=9606 GN=EPS8 PE=1 SV=1
Q96KM6	0.425813	0.411415	0.393888	0.133055	0.125643	0.132346	0.410372	0.130348	3.14828	1.65456	3.76354e-06	0.00023974	Zinc finger protein 512B OS=Homo sapiens OX=9606 GN=ZNF512B PE=1 SV=1		ZNF512B
P28347	0.0104323	0.0124408	0.0101871	0.00419994	0.00250184	0.00382737	0.0110201	0.00350971	3.13988	1.65071	0.0100236	0.0200735	Transcriptional enhancer factor TEF-1 OS=Homo sapiens OX=9606 GN=TEAD1 PE=1 SV=2		TEAD1
P20592	0.108507	0.11816	0.106145	0.0364564	0.0352093	0.0348744	0.110937	0.0355134	3.12381	1.64331	0.000159383	0.0014759	Interferon-induced GTP-binding protein Mx2 OS=Homo sapiens OX=9606 GN=MX2 PE=1 SV=1
Q9HB58	0.142762	0.147777	0.152203	0.0493493	0.0479021	0.044896	0.147581	0.0473825	3.11467	1.63908	1.66805e-05	0.000538185	Sp110 nuclear body protein OS=Homo sapiens OX=9606 GN=SP110 PE=1 SV=5		SP110
O43493	0.287234	0.318249	0.289621	0.0922765	0.0971355	0.0980259	0.298368	0.0958126	3.11408	1.6388	5.20107e-05	0.000809552	Trans-Golgi network integral membrane protein 2 OS=Homo sapiens OX=9606 GN=TGOLN2 PE=1 SV=4
Q9P2D1	0.0119373	0.0161114	0.0132951	0.00463946	0.00376423	0.00491011	0.0137812	0.00443793	3.10533	1.63475	0.000710354	0.00334724	Chromodomain-helicase-DNA-binding protein 7 OS=Homo sapiens OX=9606 GN=CHD7 PE=1 SV=3	CHD7
Q96QD9	0.160311	0.161674	0.149526	0.0515225	0.0487055	0.0524752	0.157171	0.050901	3.08777	1.62656	5.04326e-06	0.000289654	UAP56-interacting factor OS=Homo sapiens OX=9606 GN=FYTTD1 PE=1 SV=3
O95819	0.0310675	0.0343523	0.0306045	0.0100115	0.0095942	0.0115073	0.0320081	0.010371	3.08631	1.62588	0.000178286	0.00155502	Mitogen-activated protein kinase kinase kinase kinase 4 OS=Homo sapiens OX=9606 GN=MAP4K4 PE=1 SV=2
Q27J81	0.00831527	0.00708902	0.00513673	0.00212439	0.00243298	0.0021403	0.006847	0.00223256	3.06689	1.61678	0.0105961	0.0210127	Inverted formin-2 OS=Homo sapiens OX=9606 GN=INF2 PE=1 SV=2
Q9UP95	0.221553	0.242344	0.224354	0.0741338	0.0743895	0.0761193	0.229417	0.0748808	3.06376	1.6153	0.000245651	0.00184178	Solute carrier family 12 member 4 OS=Homo sapiens OX=9606 GN=SLC12A4 PE=1 SV=2
P09382	0.0149726	0.0208187	0.0131008	0.00608014	0.00463643	0.00538853	0.0162974	0.00536837	3.03582	1.60208	0.00512783	0.0123588	Galectin-1 OS=Homo sapiens OX=9606 GN=LGALS1 PE=1 SV=2
Q8N531	0.0450963	0.0406007	0.0420651	0.014187	0.01306	0.0150073	0.0425874	0.0140848	3.02364	1.59629	4.42356e-05	0.000744817	F-box/LRR-repeat protein 6 OS=Homo sapiens OX=9606 GN=FBXL6 PE=2 SV=1
P05997	0.0949369	0.0975931	0.0939719	0.0315484	0.0320189	0.0312484	0.0955006	0.0316052	3.02167	1.59535	1.09303e-06	0.00023255	Collagen alpha-2(V) chain OS=Homo sapiens OX=9606 GN=COL5A2 PE=1 SV=3
P51116	0.538681	0.534675	0.528975	0.175128	0.176437	0.179408	0.53411	0.176991	3.01773	1.59346	8.25395e-08	6.03677e-05	Fragile X mental retardation syndrome-related protein 2 OS=Homo sapiens OX=9606 GN=FXR2 PE=1 SV=2
Q8NCH0	0.0428007	0.0453921	0.0490147	0.0158963	0.0137257	0.0159641	0.0457358	0.0151954	3.00986	1.58969	9.18318e-05	0.00106693	Carbohydrate sulfotransferase 14 OS=Homo sapiens OX=9606 GN=CHST14 PE=1 SV=2
Q5JSZ5	0.128172	0.130965	0.123994	0.0424389	0.0401441	0.045601	0.12771	0.042728	2.98891	1.57962	0.000214082	0.00169417	Protein PRRC2B OS=Homo sapiens OX=9606 GN=PRRC2B PE=1 SV=2
Q13418	0.0330825	0.0334837	0.0296333	0.0110615	0.0105582	0.010626	0.0320665	0.0107485	2.98333	1.57693	0.000355907	0.00221098	Integrin-linked protein kinase OS=Homo sapiens OX=9606 GN=ILK PE=1 SV=2
P11279	0.0235939	0.028272	0.023439	0.0100115	0.00762027	0.00783099	0.0251017	0.00848758	2.95746	1.56436	0.000863548	0.00373387	Lysosome-associated membrane glycoprotein 1 OS=Homo sapiens OX=9606 GN=LAMP1 PE=1 SV=3
Q15269	0.356179	0.371179	0.390607	0.11584	0.132046	0.132674	0.372655	0.126853	2.93768	1.55468	0.000135951	0.00135653	Periodic tryptophan protein 2 homolog OS=Homo sapiens OX=9606 GN=PWP2 PE=2 SV=2
Q02818	0.148501	0.186864	0.162778	0.0620956	0.0544207	0.0538601	0.166048	0.0567921	2.92379	1.54784	0.00038603	0.00234546	Nucleobindin-1 OS=Homo sapiens OX=9606 GN=NUCB1 PE=1 SV=4
Q9H4H8	0.0215789	0.0216593	0.0202232	0.00869289	0.00592178	0.00712595	0.0211538	0.00724687	2.91902	1.54549	0.0082838	0.0174263	Protein FAM83D OS=Homo sapiens OX=9606 GN=FAM83D PE=1 SV=3
Q7Z7K6	0.351409	0.329289	0.300455	0.118209	0.102805	0.115148	0.327051	0.112054	2.9187	1.54532	6.95245e-05	0.000920642	Centromere protein V OS=Homo sapiens OX=9606 GN=CENPV PE=1 SV=1
Q16739	0.0301747	0.0303175	0.0314463	0.0104754	0.0102139	0.0113814	0.0306462	0.0106902	2.86674	1.51941	0.000213502	0.00169417	Ceramide glucosyltransferase OS=Homo sapiens OX=9606 GN=UGCG PE=1 SV=1
Q96AC1	0.136692	0.134607	0.142339	0.0497399	0.0451478	0.0501083	0.137879	0.048332	2.85276	1.51236	0.000119416	0.00124487	Fermitin family homolog 2 OS=Homo sapiens OX=9606 GN=FERMT2 PE=1 SV=1
Q13637	0.113812	0.118552	0.11426	0.0408029	0.0382161	0.0431334	0.115541	0.0407175	2.83763	1.50469	0.00031162	0.00206848	Ras-related protein Rab-32 OS=Homo sapiens OX=9606 GN=RAB32 PE=1 SV=3
P55199	0.0899375	0.0788478	0.0687415	0.0270554	0.0262808	0.0306693	0.0791756	0.0280018	2.82752	1.49954	0.000908412	0.00380883	RNA polymerase II elongation factor ELL OS=Homo sapiens OX=9606 GN=ELL PE=1 SV=1
Q01629	0.107588	0.114993	0.0985475	0.0426342	0.0347503	0.0362844	0.107043	0.0378896	2.82513	1.49832	0.000304342	0.00203608	Interferon-induced transmembrane protein 2 OS=Homo sapiens OX=9606 GN=IFITM2 PE=1 SV=2
Q5SVZ6	0.00974366	0.00888229	0.00912956	0.00285693	0.00387899	0.00312232	0.00925184	0.00328608	2.81546	1.49337	0.00441342	0.0109848	Zinc finger MYM-type protein 1 OS=Homo sapiens OX=9606 GN=ZMYM1 PE=1 SV=1
Q9H5H4	0.0276495	0.0288324	0.0239354	0.00942544	0.0105123	0.00863675	0.0268058	0.00952483	2.81431	1.49278	0.000206738	0.00167645	Zinc finger protein 768 OS=Homo sapiens OX=9606 GN=ZNF768 PE=1 SV=2
Q6PJG2	0.172478	0.176273	0.168433	0.0642688	0.0540764	0.0654681	0.172395	0.0612711	2.81364	1.49244	0.00240674	0.00711964	Mitotic deacetylase-associated SANT domain protein OS=Homo sapiens OX=9606 GN=MIDEAS PE=1 SV=2
Q8IYD8	0.0132381	0.0363137	0.0114389	0.00688594	0.00950239	0.00533817	0.0203302	0.00724217	2.80721	1.48913	0.111086	0.145439	Fanconi anemia group M protein OS=Homo sapiens OX=9606 GN=FANCM PE=1 SV=2
Q9BX40	0.188624	0.20065	0.181512	0.0740117	0.0586899	0.0707559	0.190262	0.0678191	2.80543	1.48822	0.00160134	0.00530411	Protein LSM14 homolog B OS=Homo sapiens OX=9606 GN=LSM14B PE=1 SV=1
Q9HAS0	0.0732049	0.0747009	0.0669285	0.0255659	0.0259594	0.0252052	0.0716115	0.0255768	2.79986	1.48535	0.000577924	0.00291258	Protein Njmu-R1 OS=Homo sapiens OX=9606 GN=C17orf75 PE=1 SV=2
P09543	0.39296	0.392474	0.353722	0.138744	0.127594	0.141285	0.379719	0.135874	2.79463	1.48266	2.80506e-05	0.000664247	2',3'-cyclic-nucleotide 3'-phosphodiesterase OS=Homo sapiens OX=9606 GN=CNP PE=1 SV=2
Q9Y2F5	0.0564979	0.0523411	0.053245	0.0194369	0.0183162	0.0203203	0.054028	0.0193578	2.79102	1.48079	1.92422e-05	0.000557839	Little elongation complex subunit 1 OS=Homo sapiens OX=9606 GN=ICE1 PE=1 SV=5
P17535	0.0784594	0.086133	0.0742236	0.0271775	0.0254315	0.0331369	0.0796053	0.028582	2.78516	1.47776	0.00126466	0.00458836	Transcription factor jun-D OS=Homo sapiens OX=9606 GN=JUND PE=1 SV=3		JUND
Q13472	0.144905	0.153437	0.134569	0.0514004	0.0509319	0.0538349	0.144304	0.0520557	2.7721	1.47098	0.000247812	0.00185198	DNA topoisomerase 3-alpha OS=Homo sapiens OX=9606 GN=TOP3A PE=1 SV=1
O95793	0.421681	0.412536	0.397406	0.152174	0.139827	0.152541	0.410541	0.148181	2.77054	1.47017	3.76799e-05	0.000725187	Double-stranded RNA-binding protein Staufen homolog 1 OS=Homo sapiens OX=9606 GN=STAU1 PE=1 SV=2	STAU1
Q9UIQ6	0.147405	0.164308	0.143181	0.0548678	0.0540075	0.0553457	0.151631	0.0547403	2.77001	1.46989	0.00129836	0.00466061	Leucyl-cystinyl aminopeptidase OS=Homo sapiens OX=9606 GN=LNPEP PE=1 SV=3
Q4L180	0.0246907	0.0228922	0.0216908	0.00864406	0.00755141	0.00886337	0.0230912	0.00835295	2.76444	1.46699	0.000133896	0.00134514	Filamin A-interacting protein 1-like OS=Homo sapiens OX=9606 GN=FILIP1L PE=1 SV=2
Q2NL82	0.117995	0.125893	0.115058	0.0423656	0.042141	0.0459032	0.119649	0.04347	2.75245	1.46072	1.25518e-05	0.000482629	Pre-rRNA-processing protein TSR1 homolog OS=Homo sapiens OX=9606 GN=TSR1 PE=1 SV=1
P19367	0.0684607	0.0661548	0.0590724	0.0221718	0.0233658	0.025029	0.0645626	0.0235222	2.74476	1.45668	8.58158e-05	0.00102569	Hexokinase-1 OS=Homo sapiens OX=9606 GN=HK1 PE=1 SV=3
P46939	0.47017	0.472611	0.455118	0.171978	0.16822	0.170192	0.465966	0.17013	2.73889	1.45359	4.00662e-06	0.000243923	Utrophin OS=Homo sapiens OX=9606 GN=UTRN PE=1 SV=2
Q08J23	0.0847341	0.0870016	0.0853819	0.029253	0.0330059	0.032029	0.0857059	0.0314293	2.72694	1.44728	0.000835803	0.00368722	RNA cytosine C(5)-methyltransferase NSUN2 OS=Homo sapiens OX=9606 GN=NSUN2 PE=1 SV=2
Q8N8S7	0.00767759	0.00919051	0.0073166	0.00263717	0.00245593	0.00377701	0.00806157	0.0029567	2.72654	1.44707	0.00651548	0.0144873	Protein enabled homolog OS=Homo sapiens OX=9606 GN=ENAH PE=1 SV=2
P23921	0.106874	0.105663	0.102691	0.036896	0.0395015	0.0393312	0.105076	0.0385762	2.72386	1.44565	2.83701e-05	0.000664247	Ribonucleoside-diphosphate reductase large subunit OS=Homo sapiens OX=9606 GN=RRM1 PE=1 SV=1
Q9HBR0	0.0584109	0.0613354	0.0582306	0.0226601	0.021805	0.0212771	0.0593257	0.0219141	2.70719	1.4368	2.5089e-06	0.000236075	Putative sodium-coupled neutral amino acid transporter 10 OS=Homo sapiens OX=9606 GN=SLC38A10 PE=1 SV=2
P13987	0.0332356	0.0356973	0.0372952	0.0119649	0.0136568	0.0136224	0.0354094	0.0130814	2.70685	1.43662	8.65969e-05	0.00102569	CD59 glycoprotein OS=Homo sapiens OX=9606 GN=CD59 PE=1 SV=1
Q96EC8	0.00892743	0.0118244	0.0098418	0.0036139	0.00355766	0.00423025	0.0101979	0.0038006	2.68323	1.42397	0.00110812	0.00424642	Protein YIPF6 OS=Homo sapiens OX=9606 GN=YIPF6 PE=1 SV=2
O75521	0.0281087	0.0288324	0.0256621	0.011208	0.00899743	0.0106763	0.0275344	0.0102939	2.67482	1.41944	0.000895464	0.00379637	Enoyl-CoA delta isomerase 2 OS=Homo sapiens OX=9606 GN=ECI2 PE=1 SV=4
Q709F0	0.0143859	0.0134215	0.0140936	0.00459063	0.00640378	0.00468349	0.013967	0.00522597	2.67262	1.41825	0.0095383	0.0193532	Acyl-CoA dehydrogenase family member 11 OS=Homo sapiens OX=9606 GN=ACAD11 PE=1 SV=3
Q15942	0.00780513	0.00661268	0.00876265	0.00229531	0.00291498	0.00347485	0.00772682	0.00289505	2.66898	1.41629	0.00380678	0.00983687	Zyxin OS=Homo sapiens OX=9606 GN=ZYX PE=1 SV=1
P32004	0.0147685	0.0185491	0.0154749	0.00588479	0.00592178	0.00649645	0.0162642	0.00610101	2.66582	1.41458	0.00142566	0.00497102	Neural cell adhesion molecule L1 OS=Homo sapiens OX=9606 GN=L1CAM PE=1 SV=2
Q8N3V7	0.0104068	0.009891	0.010144	0.00354064	0.00328223	0.00463313	0.0101473	0.00381867	2.65728	1.40995	0.00990708	0.0199057	Synaptopodin OS=Homo sapiens OX=9606 GN=SYNPO PE=1 SV=2
Q9H0L4	0.0583344	0.0647819	0.0536766	0.0197055	0.0212771	0.0258599	0.058931	0.0222808	2.64492	1.40322	0.00106374	0.00416026	Cleavage stimulation factor subunit 2 tau variant OS=Homo sapiens OX=9606 GN=CSTF2T PE=1 SV=1
Q01082	3.79485	3.17283	3.71478	1.32213	1.37397	1.38347	3.56082	1.35985	2.61853	1.38876	0.00215891	0.00659812	Spectrin beta chain, non-erythrocytic 1 OS=Homo sapiens OX=9606 GN=SPTBN1 PE=1 SV=2
Q99439	0.0874633	0.0954356	0.0921805	0.0332821	0.0367242	0.0352269	0.0916931	0.0350777	2.614	1.38626	1.65899e-05	0.000538185	Calponin-2 OS=Homo sapiens OX=9606 GN=CNN2 PE=1 SV=4
Q9Y6I9	0.0436934	0.0471294	0.0404248	0.0178253	0.015011	0.0173742	0.0437492	0.0167369	2.61394	1.38623	0.000195213	0.00162802	Testis-expressed protein 264 OS=Homo sapiens OX=9606 GN=TEX264 PE=1 SV=1
Q8N5A5	0.117204	0.121298	0.111346	0.0458086	0.0425083	0.0462305	0.116616	0.0448491	2.60019	1.37862	1.30069e-05	0.000482629	Zinc finger CCCH-type with G patch domain-containing protein OS=Homo sapiens OX=9606 GN=ZGPAT PE=1 SV=3
Q86Y91	0.129167	0.131413	0.119504	0.0505946	0.0457905	0.049932	0.126695	0.0487724	2.59768	1.37722	2.48597e-05	0.000634115	Kinesin-like protein KIF18B OS=Homo sapiens OX=9606 GN=KIF18B PE=1 SV=4
Q99728	0.0508864	0.0548909	0.0521658	0.018216	0.0206115	0.0220829	0.0526477	0.0203035	2.59304	1.37465	0.00115739	0.0043711	BRCA1-associated RING domain protein 1 OS=Homo sapiens OX=9606 GN=BARD1 PE=1 SV=2
Q6UWL2	0.00849381	0.00874219	0.00638854	0.0033453	0.00183621	0.00395327	0.00787485	0.00304492	2.58622	1.37085	0.03555	0.0552677	Sushi domain-containing protein 1 OS=Homo sapiens OX=9606 GN=SUSD1 PE=1 SV=1
Q9H0J9	0.0136462	0.0180168	0.0143095	0.00654409	0.00589882	0.00536335	0.0153241	0.00593542	2.58181	1.36838	0.00146381	0.00502351	Protein mono-ADP-ribosyltransferase PARP12 OS=Homo sapiens OX=9606 GN=PARP12 PE=1 SV=1
Q92520	0.201403	0.211998	0.203376	0.081679	0.0772356	0.0806768	0.205592	0.0798638	2.57428	1.36417	2.27301e-06	0.000236075	Protein FAM3C OS=Homo sapiens OX=9606 GN=FAM3C PE=1 SV=1
O14662	0.0713684	0.0812015	0.0680077	0.0283007	0.0282776	0.0295865	0.0735259	0.0287216	2.55995	1.35611	0.00173781	0.00560795	Syntaxin-16 OS=Homo sapiens OX=9606 GN=STX16 PE=1 SV=3
Q86UU1	0.0795052	0.0874499	0.0812596	0.0336483	0.0294482	0.0341693	0.0827382	0.032422	2.55192	1.35158	0.000248497	0.00185198	Pleckstrin homology-like domain family B member 1 OS=Homo sapiens OX=9606 GN=PHLDB1 PE=1 SV=1
Q13492	0.0783318	0.0771386	0.0702307	0.0295461	0.0296777	0.0293851	0.0752337	0.0295363	2.54716	1.34889	0.00124504	0.0045588	Phosphatidylinositol-binding clathrin assembly protein OS=Homo sapiens OX=9606 GN=PICALM PE=1 SV=2
Q9H2Y7	0.147915	0.160386	0.147605	0.0619979	0.055729	0.0613638	0.151969	0.0596969	2.54567	1.34805	3.96224e-05	0.000728097	Zinc finger protein 106 OS=Homo sapiens OX=9606 GN=ZNF106 PE=1 SV=1
Q6NYC8	0.0133656	0.0135896	0.0120217	0.00427319	0.00502663	0.00609357	0.0129923	0.00513113	2.53206	1.34031	0.00605555	0.0137663	Phostensin OS=Homo sapiens OX=9606 GN=PPP1R18 PE=1 SV=1
Q92889	0.033159	0.0330634	0.0302376	0.0130882	0.0115681	0.0134713	0.0321534	0.0127092	2.52993	1.3391	0.000209584	0.00168331	DNA repair endonuclease XPF OS=Homo sapiens OX=9606 GN=ERCC4 PE=1 SV=3
P49454	0.153781	0.161114	0.152569	0.0657583	0.0618573	0.0574105	0.155822	0.0616754	2.52648	1.33713	0.000392991	0.00236884	Centromere protein F OS=Homo sapiens OX=9606 GN=CENPF PE=1 SV=3
Q15293	0.141155	0.156995	0.141756	0.0587259	0.0572438	0.0584177	0.146636	0.0581291	2.52259	1.3349	0.000885255	0.00377941	Reticulocalbin-1 OS=Homo sapiens OX=9606 GN=RCN1 PE=1 SV=1
Q8WX93	0.023951	0.0244053	0.0259642	0.00969404	0.0112927	0.00856121	0.0247735	0.00984931	2.51525	1.3307	0.00428269	0.0107296	Palladin OS=Homo sapiens OX=9606 GN=PALLD PE=1 SV=3
P80303	0.108711	0.12466	0.103943	0.0451737	0.0412688	0.047691	0.112438	0.0447112	2.51476	1.33042	0.000265316	0.00191343	Nucleobindin-2 OS=Homo sapiens OX=9606 GN=NUCB2 PE=1 SV=3
Q9BRJ6	0.266599	0.28314	0.270822	0.106927	0.104916	0.114569	0.27352	0.108804	2.51387	1.32991	2.7856e-05	0.000664247	Uncharacterized protein C7orf50 OS=Homo sapiens OX=9606 GN=C7orf50 PE=1 SV=1
O14578	0.704757	0.749307	0.721386	0.290064	0.282707	0.293473	0.72515	0.288748	2.51136	1.32847	1.0138e-05	0.000447249	Citron Rho-interacting kinase OS=Homo sapiens OX=9606 GN=CIT PE=1 SV=2	CIT
P20645	0.431221	0.464401	0.420111	0.175005	0.174187	0.175001	0.438577	0.174731	2.51001	1.32769	0.00103604	0.00408509	Cation-dependent mannose-6-phosphate receptor OS=Homo sapiens OX=9606 GN=M6PR PE=1 SV=1
Q13445	0.0815202	0.0818179	0.0757344	0.0325983	0.0288515	0.033842	0.0796908	0.0317639	2.50885	1.32702	0.000432956	0.00248211	Transmembrane emp24 domain-containing protein 1 OS=Homo sapiens OX=9606 GN=TMED1 PE=1 SV=1
Q9NRW7	0.161204	0.179075	0.159131	0.0679315	0.0642674	0.0680616	0.16647	0.0667535	2.4938	1.31834	0.000234646	0.00180826	Vacuolar protein sorting-associated protein 45 OS=Homo sapiens OX=9606 GN=VPS45 PE=1 SV=1
Q9NXV6	0.257187	0.251198	0.244836	0.101482	0.101198	0.0997381	0.251074	0.100806	2.49066	1.31653	4.21774e-05	0.000736382	CDKN2A-interacting protein OS=Homo sapiens OX=9606 GN=CDKN2AIP PE=1 SV=3
O00291	0.0489478	0.0567962	0.051173	0.020023	0.0205656	0.0224354	0.0523057	0.021008	2.4898	1.31603	0.000122309	0.00126635	Huntingtin-interacting protein 1 OS=Homo sapiens OX=9606 GN=HIP1 PE=1 SV=5
O15265	0.0128555	0.0147665	0.0135325	0.00517667	0.00525615	0.00616911	0.0137181	0.00553398	2.47889	1.3097	0.000337836	0.00217271	Ataxin-7 OS=Homo sapiens OX=9606 GN=ATXN7 PE=1 SV=1
Q9BZF9	0.26086	0.256606	0.255218	0.103973	0.101979	0.106058	0.257561	0.104003	2.47647	1.30829	3.30545e-06	0.00023974	Uveal autoantigen with coiled-coil domains and ankyrin repeats OS=Homo sapiens OX=9606 GN=UACA PE=1 SV=2
P43121	0.0342303	0.0362577	0.0360434	0.0136498	0.0137486	0.0157375	0.0355105	0.0143786	2.46967	1.30432	0.000804089	0.0036268	Cell surface glycoprotein MUC18 OS=Homo sapiens OX=9606 GN=MCAM PE=1 SV=2
Q15773	0.0272669	0.0249096	0.0210433	0.0101336	0.00869905	0.0108778	0.0244066	0.00990346	2.46445	1.30127	0.000940096	0.0038689	Myeloid leukemia factor 2 OS=Homo sapiens OX=9606 GN=MLF2 PE=1 SV=1
P46940	0.928096	0.90151	0.981244	0.372012	0.379292	0.39024	0.93695	0.380515	2.46232	1.30002	4.90172e-05	0.0007731	Ras GTPase-activating-like protein IQGAP1 OS=Homo sapiens OX=9606 GN=IQGAP1 PE=1 SV=1
Q7Z5J4	0.238158	0.240999	0.236182	0.0998462	0.0910072	0.100065	0.238446	0.0969729	2.45889	1.29801	0.000856514	0.00373121	Retinoic acid-induced protein 1 OS=Homo sapiens OX=9606 GN=RAI1 PE=1 SV=2
Q6NZY4	0.352302	0.372776	0.362377	0.143286	0.144303	0.155084	0.362485	0.147558	2.45656	1.29664	2.94639e-05	0.000671799	Zinc finger CCHC domain-containing protein 8 OS=Homo sapiens OX=9606 GN=ZCCHC8 PE=1 SV=2
P63267	0.0634868	0.0764381	0.0665832	0.0289112	0.0276809	0.0276729	0.068836	0.0280883	2.4507	1.29319	0.00235831	0.00701044	Actin, gamma-enteric smooth muscle OS=Homo sapiens OX=9606 GN=ACTG2 PE=1 SV=1
Q9UHI6	0.277312	0.279106	0.268793	0.116109	0.107625	0.113285	0.27507	0.11234	2.44856	1.29193	4.78139e-05	0.000769336	Probable ATP-dependent RNA helicase DDX20 OS=Homo sapiens OX=9606 GN=DDX20 PE=1 SV=2
Q9NQW6	0.369672	0.369974	0.349492	0.151393	0.14653	0.149217	0.363046	0.149047	2.43579	1.28439	3.42179e-05	0.000718339	Anillin OS=Homo sapiens OX=9606 GN=ANLN PE=1 SV=2
P52907	0.194873	0.216397	0.190879	0.0769663	0.0829737	0.0873747	0.200716	0.0824382	2.43475	1.28377	7.82322e-05	0.000975978	F-actin-capping protein subunit alpha-1 OS=Homo sapiens OX=9606 GN=CAPZA1 PE=1 SV=3
O75638	0.0196404	0.0247695	0.0221225	0.00925451	0.0087679	0.00936697	0.0221775	0.0091298	2.42913	1.28044	0.00318053	0.00865969	Cancer/testis antigen 2 OS=Homo sapiens OX=9606 GN=CTAG2 PE=1 SV=3
Q68CQ7	0.00857034	0.00899437	0.00919431	0.00344297	0.00355766	0.00405399	0.00891967	0.00368487	2.42062	1.27538	0.000930419	0.00384809	Glycosyltransferase 8 domain-containing protein 1 OS=Homo sapiens OX=9606 GN=GLT8D1 PE=1 SV=2
Q9NS91	0.181354	0.176973	0.168821	0.0708129	0.0708089	0.0763459	0.175716	0.0726559	2.41847	1.2741	1.46055e-05	0.000523048	E3 ubiquitin-protein ligase RAD18 OS=Homo sapiens OX=9606 GN=RAD18 PE=1 SV=2	RAD18
Q92804	0.0572631	0.0631287	0.0553817	0.0216101	0.0233658	0.0277484	0.0585912	0.0242414	2.41698	1.27321	0.0016732	0.00545899	TATA-binding protein-associated factor 2N OS=Homo sapiens OX=9606 GN=TAF15 PE=1 SV=1	TAF15
Q49A26	0.193955	0.189162	0.189563	0.077186	0.0752846	0.084756	0.190893	0.0790756	2.41406	1.27146	0.00107025	0.00416347	Putative oxidoreductase GLYR1 OS=Homo sapiens OX=9606 GN=GLYR1 PE=1 SV=4		GLYR1
P17275	0.0261956	0.0307938	0.0298923	0.0126486	0.0114763	0.011885	0.0289606	0.0120033	2.41272	1.27066	0.000430485	0.00248181	Transcription factor jun-B OS=Homo sapiens OX=9606 GN=JUNB PE=1 SV=1	JUNB	JUNB
Q9ULD4	0.051269	0.050912	0.054022	0.023881	0.0206115	0.020421	0.0520677	0.0216378	2.40633	1.26683	0.00124142	0.00455838	Bromodomain and PHD finger-containing protein 3 OS=Homo sapiens OX=9606 GN=BRPF3 PE=1 SV=2
Q969X5	0.179161	0.206562	0.179526	0.0759895	0.0742288	0.085033	0.188417	0.0784171	2.40275	1.26469	0.000169124	0.00152312	Endoplasmic reticulum-Golgi intermediate compartment protein 1 OS=Homo sapiens OX=9606 GN=ERGIC1 PE=1 SV=1
Q9H223	0.0377758	0.0361176	0.0306909	0.0155788	0.0142077	0.0137483	0.0348614	0.0145116	2.40231	1.26442	0.000858572	0.00373121	EH domain-containing protein 4 OS=Homo sapiens OX=9606 GN=EHD4 PE=1 SV=1
P85037	0.0354292	0.0398162	0.0362593	0.0142602	0.0152405	0.0170217	0.0371682	0.0155075	2.39679	1.2611	0.000312034	0.00206848	Forkhead box protein K1 OS=Homo sapiens OX=9606 GN=FOXK1 PE=1 SV=1		FOXK1
O15460	0.0223186	0.0233685	0.0227915	0.00869289	0.0103287	0.00961877	0.0228262	0.00954678	2.39099	1.25761	0.00191473	0.00596565	Prolyl 4-hydroxylase subunit alpha-2 OS=Homo sapiens OX=9606 GN=P4HA2 PE=1 SV=1
Q5VYV7	0.0130851	0.0126369	0.0104245	0.00590921	0.00459053	0.00463313	0.0120488	0.00504429	2.38861	1.25617	0.00144609	0.00498516	Protein SLX4IP OS=Homo sapiens OX=9606 GN=SLX4IP PE=1 SV=1
Q00765	0.242597	0.2322	0.237973	0.101189	0.0987881	0.0988316	0.23759	0.099603	2.38537	1.25421	3.66655e-06	0.00023974	Receptor expression-enhancing protein 5 OS=Homo sapiens OX=9606 GN=REEP5 PE=1 SV=3	REEP5
Q8NDT2	0.136284	0.136877	0.12585	0.0555271	0.0525615	0.0591983	0.133003	0.0557623	2.38519	1.2541	5.56123e-05	0.000825775	Putative RNA-binding protein 15B OS=Homo sapiens OX=9606 GN=RBM15B PE=1 SV=3
P11717	1.0265	1.06798	1.00691	0.432423	0.433759	0.438813	1.03379	0.434998	2.37655	1.24887	0.000184222	0.00158858	Cation-independent mannose-6-phosphate receptor OS=Homo sapiens OX=9606 GN=IGF2R PE=1 SV=3
Q8NBJ4	0.021936	0.0217994	0.0210433	0.00927893	0.00950239	0.00851085	0.0215929	0.00909739	2.37353	1.24703	0.000411043	0.00243141	Golgi membrane protein 1 OS=Homo sapiens OX=9606 GN=GOLM1 PE=1 SV=1
P57678	0.221783	0.22654	0.220987	0.0970869	0.0910301	0.0940223	0.223104	0.0940464	2.37227	1.24627	7.15545e-05	0.00092997	Gem-associated protein 4 OS=Homo sapiens OX=9606 GN=GEMIN4 PE=1 SV=2
Q9H116	0.0145645	0.0164757	0.014072	0.00539643	0.00679398	0.00684897	0.0150374	0.00634646	2.36941	1.24453	0.00164566	0.00541555	GDNF-inducible zinc finger protein 1 OS=Homo sapiens OX=9606 GN=GZF1 PE=1 SV=1		GZF1
Q9NP64	0.157735	0.164869	0.14726	0.0645618	0.0628902	0.0708818	0.156621	0.0661113	2.36906	1.24431	6.53718e-05	0.000895757	Nucleolar protein of 40 kDa OS=Homo sapiens OX=9606 GN=ZCCHC17 PE=1 SV=1
P49750	1.51106	1.55633	1.48158	0.623617	0.631128	0.666415	1.51632	0.640387	2.36782	1.24356	1.18607e-05	0.000482629	YLP motif-containing protein 1 OS=Homo sapiens OX=9606 GN=YLPM1 PE=1 SV=4
Q6SJ93	0.0396633	0.0348287	0.0339283	0.0150905	0.0148044	0.01609	0.0361401	0.0153283	2.35773	1.2374	0.000546634	0.00281549	Protein FAM111B OS=Homo sapiens OX=9606 GN=FAM111B PE=1 SV=1
Q9H4M9	0.201939	0.208299	0.186821	0.0818255	0.0860953	0.0855114	0.19902	0.0844774	2.35589	1.23627	0.000198305	0.0016448	EH domain-containing protein 1 OS=Homo sapiens OX=9606 GN=EHD1 PE=1 SV=2
Q9UKM9	0.737993	0.690185	0.688559	0.306473	0.293105	0.302387	0.705579	0.300655	2.3468	1.2307	3.74075e-05	0.000725187	RNA-binding protein Raly OS=Homo sapiens OX=9606 GN=RALY PE=1 SV=1
Q9BRK5	0.144599	0.156267	0.138174	0.0647083	0.060572	0.0619933	0.146346	0.0624245	2.34437	1.2292	0.000207525	0.00167645	45 kDa calcium-binding protein OS=Homo sapiens OX=9606 GN=SDF4 PE=1 SV=1
Q9H147	0.0908813	0.0929418	0.0915762	0.0380436	0.0379636	0.0414967	0.0917998	0.039168	2.34374	1.22882	0.000725709	0.00338294	Deoxynucleotidyltransferase terminal-interacting protein 1 OS=Homo sapiens OX=9606 GN=DNTTIP1 PE=1 SV=2		DNTTIP1
Q14669	0.941283	0.893861	0.861589	0.395185	0.361251	0.394697	0.898911	0.383711	2.34268	1.22816	3.16283e-05	0.000687689	E3 ubiquitin-protein ligase TRIP12 OS=Homo sapiens OX=9606 GN=TRIP12 PE=1 SV=1
P49757	0.0277516	0.032419	0.030324	0.0138696	0.0106959	0.0141008	0.0301648	0.0128888	2.3404	1.22675	0.0035829	0.00941014	Protein numb homolog OS=Homo sapiens OX=9606 GN=NUMB PE=1 SV=2
Q9UBG0	0.088254	0.100087	0.0848423	0.0399971	0.0353929	0.0420507	0.0910611	0.0391469	2.32614	1.21794	0.000294614	0.00201343	C-type mannose receptor 2 OS=Homo sapiens OX=9606 GN=MRC2 PE=1 SV=2
O75177	0.0445606	0.0504357	0.0431658	0.021366	0.0189359	0.0191116	0.046054	0.0198045	2.32543	1.2175	0.000205875	0.00167645	Calcium-responsive transactivator OS=Homo sapiens OX=9606 GN=SS18L1 PE=1 SV=2	SS18L1
Q9Y312	0.0188751	0.0189134	0.0161008	0.00754523	0.00750551	0.00818351	0.0179631	0.00774475	2.31939	1.21375	0.000767434	0.00349995	Protein AAR2 homolog OS=Homo sapiens OX=9606 GN=AAR2 PE=1 SV=2
Q15434	0.023798	0.0244613	0.0211081	0.0116719	0.0087679	0.00949287	0.0231225	0.00997756	2.31744	1.21254	0.0029566	0.00818916	RNA-binding motif, single-stranded-interacting protein 2 OS=Homo sapiens OX=9606 GN=RBMS2 PE=1 SV=1
Q96CN9	0.181737	0.157471	0.182332	0.0740361	0.0733566	0.078184	0.173847	0.0751922	2.31203	1.20916	0.00101889	0.00404035	GRIP and coiled-coil domain-containing protein 1 OS=Homo sapiens OX=9606 GN=GCC1 PE=1 SV=1
P40222	0.0188751	0.0199221	0.0176548	0.00705687	0.00943353	0.00803243	0.0188174	0.00817428	2.30202	1.2029	0.00421692	0.0106032	Alpha-taxilin OS=Homo sapiens OX=9606 GN=TXLNA PE=1 SV=3
O43292	0.0866981	0.0921012	0.0834394	0.0383366	0.0376882	0.037896	0.0874129	0.0379736	2.30194	1.20285	0.000883195	0.00377591	Glycosylphosphatidylinositol anchor attachment 1 protein OS=Homo sapiens OX=9606 GN=GPAA1 PE=1 SV=3
Q86SE5	0.110471	0.111827	0.101375	0.0470051	0.0443674	0.0492773	0.107891	0.0468833	2.30127	1.20243	4.30177e-05	0.000737822	RNA-binding Raly-like protein OS=Homo sapiens OX=9606 GN=RALYL PE=1 SV=2
Q9Y570	0.00997322	0.0115442	0.00835258	0.00454179	0.00410852	0.00435615	0.00995666	0.00433549	2.29655	1.19947	0.00797825	0.0169831	Protein phosphatase methylesterase 1 OS=Homo sapiens OX=9606 GN=PPME1 PE=1 SV=3
Q659A1	0.0282107	0.0288044	0.0265901	0.0128928	0.0108107	0.0127159	0.0278684	0.0121398	2.29562	1.19888	0.00147136	0.00503806	Little elongation complex subunit 2 OS=Homo sapiens OX=9606 GN=ICE2 PE=1 SV=2
P01130	0.0227522	0.0260584	0.0228131	0.0110859	0.00957124	0.0106008	0.0238746	0.0104193	2.29138	1.19622	0.000186767	0.00159699	Low-density lipoprotein receptor OS=Homo sapiens OX=9606 GN=LDLR PE=1 SV=1
P78563	0.027522	0.0318305	0.0251656	0.0117452	0.0114075	0.013849	0.0281727	0.0123339	2.28417	1.19167	0.000891995	0.00379047	Double-stranded RNA-specific editase 1 OS=Homo sapiens OX=9606 GN=ADARB1 PE=1 SV=1
Q15678	0.00658079	0.00801367	0.00619429	0.00290577	0.00302975	0.00322304	0.00692959	0.00305285	2.26987	1.18261	0.0041319	0.0104551	Tyrosine-protein phosphatase non-receptor type 14 OS=Homo sapiens OX=9606 GN=PTPN14 PE=1 SV=2
Q9UPN3	1.3988	1.41934	1.36302	0.616976	0.595552	0.629828	1.39372	0.614119	2.26947	1.18236	5.60195e-06	0.000310049	Microtubule-actin cross-linking factor 1, isoforms 1/2/3/5 OS=Homo sapiens OX=9606 GN=MACF1 PE=1 SV=4
P49674	0.0720061	0.0782034	0.0728854	0.0350157	0.0295171	0.0337916	0.074365	0.0327748	2.26897	1.18204	0.000875638	0.00375944	Casein kinase I isoform epsilon OS=Homo sapiens OX=9606 GN=CSNK1E PE=1 SV=1	CSNK1E
Q13610	0.0410662	0.0418897	0.0442018	0.018973	0.0178112	0.0192879	0.0423859	0.0186907	2.26775	1.18126	1.65015e-05	0.000538185	Periodic tryptophan protein 1 homolog OS=Homo sapiens OX=9606 GN=PWP1 PE=1 SV=1
Q9UPN4	0.377273	0.359635	0.394535	0.169927	0.164111	0.165534	0.377148	0.166524	2.26483	1.1794	0.000258411	0.00189087	Centrosomal protein of 131 kDa OS=Homo sapiens OX=9606 GN=CEP131 PE=1 SV=3
P18031	0.528734	0.550758	0.525889	0.237394	0.226542	0.245631	0.535127	0.236523	2.26248	1.1779	3.63854e-05	0.000725187	Tyrosine-protein phosphatase non-receptor type 1 OS=Homo sapiens OX=9606 GN=PTPN1 PE=1 SV=1
Q8N7H5	0.195434	0.212699	0.203462	0.088101	0.0894693	0.0952561	0.203865	0.0909421	2.2417	1.16459	1.91324e-05	0.000557839	RNA polymerase II-associated factor 1 homolog OS=Homo sapiens OX=9606 GN=PAF1 PE=1 SV=2
Q9BYJ9	0.020074	0.0219956	0.0193814	0.00918126	0.00846952	0.00984539	0.0204837	0.00916539	2.23489	1.16021	0.000172028	0.00153115	YTH domain-containing family protein 1 OS=Homo sapiens OX=9606 GN=YTHDF1 PE=1 SV=1
O15270	0.201352	0.220852	0.206138	0.0964032	0.088666	0.096087	0.209447	0.0937187	2.23485	1.16018	3.25976e-05	0.000703738	Serine palmitoyltransferase 2 OS=Homo sapiens OX=9606 GN=SPTLC2 PE=1 SV=1
O95104	0.212014	0.210765	0.201714	0.0896882	0.0915351	0.0982777	0.208164	0.093167	2.23431	1.15983	9.32236e-05	0.00107898	SR-related and CTD-associated factor 4 OS=Homo sapiens OX=9606 GN=SCAF4 PE=1 SV=3
O43707	0.365668	0.347278	0.369218	0.136913	0.182244	0.165408	0.360721	0.161522	2.23327	1.15916	0.00804939	0.017051	Alpha-actinin-4 OS=Homo sapiens OX=9606 GN=ACTN4 PE=1 SV=2
P48509	0.0721592	0.0759057	0.077461	0.0317681	0.0371373	0.0321549	0.0751753	0.0336868	2.2316	1.15808	0.00119217	0.00444322	CD151 antigen OS=Homo sapiens OX=9606 GN=CD151 PE=1 SV=3
Q9NUX5	0.0492794	0.0558996	0.0474392	0.021952	0.0234117	0.0230649	0.0508727	0.0228095	2.23033	1.15726	0.00134177	0.00475478	Protection of telomeres protein 1 OS=Homo sapiens OX=9606 GN=POT1 PE=1 SV=1
P35580	2.01431	2.00076	1.95329	0.89571	0.899582	0.886715	1.98945	0.894002	2.22533	1.15402	9.26308e-06	0.000414659	Myosin-10 OS=Homo sapiens OX=9606 GN=MYH10 PE=1 SV=3
Q96GN5	0.0486928	0.0502396	0.050245	0.0225136	0.0220345	0.022511	0.0497258	0.022353	2.22457	1.15352	1.57679e-06	0.000236075	Cell division cycle-associated 7-like protein OS=Homo sapiens OX=9606 GN=CDCA7L PE=1 SV=2
Q01954	0.0381074	0.0368741	0.0379643	0.0164823	0.0175817	0.0167699	0.0376486	0.0169446	2.22186	1.15177	3.76309e-05	0.000725187	Zinc finger protein basonuclin-1 OS=Homo sapiens OX=9606 GN=BNC1 PE=1 SV=2
P47756	0.0964673	0.101684	0.100209	0.0431226	0.046043	0.0451478	0.0994535	0.0447711	2.22138	1.15145	8.53701e-06	0.000406042	F-actin-capping protein subunit beta OS=Homo sapiens OX=9606 GN=CAPZB PE=1 SV=4
O75151	0.312333	0.313934	0.302139	0.140039	0.133056	0.145314	0.309469	0.13947	2.2189	1.14984	0.000143395	0.00139419	Lysine-specific demethylase PHF2 OS=Homo sapiens OX=9606 GN=PHF2 PE=1 SV=4
Q8TCG2	0.0283127	0.0329793	0.0265254	0.0126731	0.0122797	0.0147051	0.0292725	0.0132193	2.21438	1.1469	0.000816977	0.00364645	Phosphatidylinositol 4-kinase type 2-beta OS=Homo sapiens OX=9606 GN=PI4K2B PE=1 SV=1
Q9NYV4	0.129295	0.1306	0.123799	0.0593851	0.0540075	0.0601551	0.127898	0.0578493	2.21089	1.14463	0.000301274	0.00202831	Cyclin-dependent kinase 12 OS=Homo sapiens OX=9606 GN=CDK12 PE=1 SV=2
P35052	0.0495855	0.0534338	0.0469859	0.0196323	0.0213689	0.0271189	0.0500018	0.0227067	2.20207	1.13886	0.00758328	0.0163481	Glypican-1 OS=Homo sapiens OX=9606 GN=GPC1 PE=1 SV=2
Q8IY17	0.0242826	0.0297571	0.0268491	0.0129417	0.0113845	0.0124138	0.0269629	0.0122466	2.20166	1.13859	0.000805426	0.0036268	Patatin-like phospholipase domain-containing protein 6 OS=Homo sapiens OX=9606 GN=PNPLA6 PE=1 SV=3
P0DP23	0.110649	0.125697	0.119569	0.0548189	0.0561192	0.0508637	0.118638	0.0539339	2.1997	1.13731	0.000106953	0.00117258	Calmodulin-1 OS=Homo sapiens OX=9606 GN=CALM1 PE=1 SV=1
Q13601	0.176891	0.185379	0.182116	0.0835836	0.0795079	0.0854107	0.181462	0.0828341	2.19067	1.13137	2.59189e-05	0.000638592	KRR1 small subunit processome component homolog OS=Homo sapiens OX=9606 GN=KRR1 PE=1 SV=4
O75367	1.0993	1.17835	1.04809	0.509633	0.468348	0.540666	1.10858	0.506216	2.18993	1.13089	0.000165143	0.00150507	Core histone macro-H2A.1 OS=Homo sapiens OX=9606 GN=MACROH2A1 PE=1 SV=4	MACROH2A1
P12259	0.0799643	0.0872538	0.0815833	0.0394843	0.0385145	0.0356801	0.0829338	0.037893	2.18863	1.13003	4.81639e-05	0.000769336	Coagulation factor V OS=Homo sapiens OX=9606 GN=F5 PE=1 SV=4
Q96T88	0.54993	0.559248	0.536723	0.247186	0.237261	0.269452	0.548634	0.2513	2.18319	1.12644	0.00101046	0.00404035	E3 ubiquitin-protein ligase UHRF1 OS=Homo sapiens OX=9606 GN=UHRF1 PE=1 SV=1
Q9UGQ2	0.00987119	0.0108997	0.0106619	0.00512783	0.00394785	0.00533817	0.0104776	0.00480462	2.18074	1.12482	0.00891866	0.0184057	Calcium channel flower homolog OS=Homo sapiens OX=9606 GN=CACFD1 PE=1 SV=1
Q15643	0.383599	0.378716	0.374161	0.170928	0.177447	0.17344	0.378825	0.173938	2.17793	1.12296	2.41398e-06	0.000236075	Thyroid receptor-interacting protein 11 OS=Homo sapiens OX=9606 GN=TRIP11 PE=1 SV=3
Q9UHQ4	0.104476	0.106111	0.103253	0.0468586	0.0467086	0.050763	0.104613	0.04811	2.17446	1.12066	0.000553717	0.00282805	B-cell receptor-associated protein 29 OS=Homo sapiens OX=9606 GN=BCAP29 PE=1 SV=2
Q9UK61	0.503303	0.505534	0.536011	0.23251	0.249954	0.230297	0.514949	0.237587	2.16741	1.11597	3.02354e-05	0.000671799	Protein TASOR OS=Homo sapiens OX=9606 GN=TASOR PE=1 SV=3
Q04637	0.795332	0.692426	0.661623	0.344444	0.327396	0.324269	0.716461	0.332036	2.15778	1.10955	0.00248322	0.00726819	Eukaryotic translation initiation factor 4 gamma 1 OS=Homo sapiens OX=9606 GN=EIF4G1 PE=1 SV=4
Q8N5C6	0.267848	0.265936	0.260764	0.12529	0.117449	0.125699	0.26485	0.122812	2.15654	1.10872	0.000224513	0.00175686	S1 RNA-binding domain-containing protein 1 OS=Homo sapiens OX=9606 GN=SRBD1 PE=1 SV=2
Q5SSJ5	0.936947	0.918967	0.830229	0.403975	0.409521	0.440701	0.895381	0.418066	2.14172	1.09877	0.000151164	0.00142459	Heterochromatin protein 1-binding protein 3 OS=Homo sapiens OX=9606 GN=HP1BP3 PE=1 SV=1
P11388	2.32358	2.31828	2.13599	1.07074	1.00932	1.0983	2.25928	1.05945	2.1325	1.09255	3.76692e-05	0.000725187	DNA topoisomerase 2-alpha OS=Homo sapiens OX=9606 GN=TOP2A PE=1 SV=3
Q6PD62	0.146078	0.153297	0.142555	0.0665153	0.0690874	0.0716876	0.14731	0.0690967	2.13194	1.09217	1.54149e-05	0.000535439	RNA polymerase-associated protein CTR9 homolog OS=Homo sapiens OX=9606 GN=CTR9 PE=1 SV=1
Q9UNK0	0.0119373	0.0135896	0.0112447	0.0057627	0.0052791	0.00624465	0.0122572	0.00576215	2.12719	1.08895	0.000577815	0.00291258	Syntaxin-8 OS=Homo sapiens OX=9606 GN=STX8 PE=1 SV=2
P50454	0.366892	0.381238	0.370168	0.175762	0.174325	0.175933	0.372766	0.17534	2.12596	1.08811	0.000105382	0.00116775	Serpin H1 OS=Homo sapiens OX=9606 GN=SERPINH1 PE=1 SV=2
P09038	0.0649152	0.0780352	0.064576	0.0306693	0.0289433	0.0381981	0.0691755	0.0326036	2.12172	1.08523	0.00270601	0.00771987	Fibroblast growth factor 2 OS=Homo sapiens OX=9606 GN=FGF2 PE=1 SV=3
Q6P1J9	0.498686	0.510157	0.501047	0.23024	0.232005	0.250642	0.503297	0.237629	2.11799	1.0827	0.000704952	0.00332693	Parafibromin OS=Homo sapiens OX=9606 GN=CDC73 PE=1 SV=1
Q96S52	0.0235174	0.0247976	0.0207843	0.00976729	0.0096401	0.0133202	0.0230331	0.0109092	2.11134	1.07816	0.00829431	0.0174364	GPI transamidase component PIG-S OS=Homo sapiens OX=9606 GN=PIGS PE=1 SV=3
Q9Y383	0.178039	0.19146	0.158375	0.075257	0.0874495	0.0877272	0.175958	0.0834779	2.10784	1.07576	0.000596474	0.0030011	Putative RNA-binding protein Luc7-like 2 OS=Homo sapiens OX=9606 GN=LUC7L2 PE=1 SV=2
O95400	0.177044	0.19244	0.18339	0.0885894	0.0875643	0.0863927	0.184291	0.0875154	2.10581	1.07438	0.000440585	0.00248521	CD2 antigen cytoplasmic tail-binding protein 2 OS=Homo sapiens OX=9606 GN=CD2BP2 PE=1 SV=1
O00443	0.134065	0.13797	0.1339	0.0671501	0.0662413	0.0598529	0.135311	0.0644148	2.10063	1.07082	0.00131271	0.00468452	Phosphatidylinositol 4-phosphate 3-kinase C2 domain-containing subunit alpha OS=Homo sapiens OX=9606 GN=PIK3C2A PE=1 SV=2
P11387	2.78689	2.77169	2.57339	1.30423	1.2253	1.343	2.71066	1.29084	2.09991	1.07033	3.84889e-05	0.000725187	DNA topoisomerase 1 OS=Homo sapiens OX=9606 GN=TOP1 PE=1 SV=2
Q9NRW3	0.0841984	0.09042	0.0837632	0.0427075	0.0395474	0.0408168	0.0861272	0.0410239	2.09944	1.07	2.59886e-05	0.000638592	DNA dC->dU-editing enzyme APOBEC-3C OS=Homo sapiens OX=9606 GN=APOBEC3C PE=1 SV=2
Q96QT6	0.07698	0.0778111	0.0739214	0.0362122	0.0356225	0.0372916	0.0762375	0.0363755	2.09585	1.06754	4.4779e-06	0.000267269	PHD finger protein 12 OS=Homo sapiens OX=9606 GN=PHF12 PE=1 SV=2
P29375	0.252085	0.257054	0.243606	0.122506	0.114511	0.122451	0.250915	0.119822	2.09406	1.0663	2.86489e-05	0.000664247	Lysine-specific demethylase 5A OS=Homo sapiens OX=9606 GN=KDM5A PE=1 SV=3
Q66PJ3	0.103813	0.128219	0.0988496	0.0446854	0.0535026	0.0599285	0.110294	0.0527055	2.09265	1.06533	0.00325477	0.00878326	ADP-ribosylation factor-like protein 6-interacting protein 4 OS=Homo sapiens OX=9606 GN=ARL6IP4 PE=1 SV=2
Q86VI3	0.351486	0.35602	0.33911	0.169975	0.156927	0.173415	0.348872	0.166772	2.0919	1.06482	0.000281585	0.00198624	Ras GTPase-activating-like protein IQGAP3 OS=Homo sapiens OX=9606 GN=IQGAP3 PE=1 SV=2
P49916	0.490371	0.470985	0.427492	0.226821	0.209649	0.230196	0.46295	0.222222	2.08327	1.05885	0.000237409	0.00181842	DNA ligase 3 OS=Homo sapiens OX=9606 GN=LIG3 PE=1 SV=2
Q13813	5.06364	4.23102	4.93374	2.22238	2.27938	2.35519	4.7428	2.28565	2.07504	1.05314	0.00334752	0.00894631	Spectrin alpha chain, non-erythrocytic 1 OS=Homo sapiens OX=9606 GN=SPTAN1 PE=1 SV=3
Q00577	0.154394	0.161534	0.156886	0.0732791	0.0747337	0.0799214	0.157605	0.0759781	2.07434	1.05265	0.000159364	0.0014759	Transcriptional activator protein Pur-alpha OS=Homo sapiens OX=9606 GN=PURA PE=1 SV=2		PURA
Q96QC0	0.355388	0.324526	0.352967	0.171147	0.175794	0.15312	0.344294	0.166687	2.06551	1.0465	0.000298678	0.00202489	Serine/threonine-protein phosphatase 1 regulatory subunit 10 OS=Homo sapiens OX=9606 GN=PPP1R10 PE=1 SV=1
P09486	0.0181865	0.0234246	0.0180217	0.00864406	0.00892857	0.0114569	0.0198776	0.00967651	2.05421	1.03858	0.00434696	0.0108638	SPARC OS=Homo sapiens OX=9606 GN=SPARC PE=1 SV=1
Q8NEL9	0.0325724	0.0309059	0.0307125	0.0148951	0.0160439	0.0149318	0.0313969	0.0152903	2.05339	1.03801	3.34909e-05	0.000707961	Phospholipase DDHD1 OS=Homo sapiens OX=9606 GN=DDHD1 PE=1 SV=2
O43852	0.04604	0.0426462	0.0394535	0.0201695	0.020359	0.0219066	0.0427133	0.0208117	2.05237	1.03729	0.00054535	0.00281549	Calumenin OS=Homo sapiens OX=9606 GN=CALU PE=1 SV=2
Q96L73	0.0957531	0.0898876	0.0958712	0.0478842	0.0431509	0.0465579	0.0938373	0.0458643	2.04598	1.03279	0.000109005	0.00117258	Histone-lysine N-methyltransferase, H3 lysine-36 specific OS=Homo sapiens OX=9606 GN=NSD1 PE=1 SV=1
Q2TB10	0.0965948	0.091821	0.090756	0.0438063	0.0458593	0.0471118	0.0930573	0.0455925	2.04107	1.02932	1.67457e-05	0.000538185	Zinc finger protein 800 OS=Homo sapiens OX=9606 GN=ZNF800 PE=1 SV=1		ZNF800
O94842	0.159852	0.173583	0.151339	0.0824604	0.0744813	0.0813063	0.161591	0.079416	2.03475	1.02485	0.000207629	0.00167645	TOX high mobility group box family member 4 OS=Homo sapiens OX=9606 GN=TOX4 PE=1 SV=1
P09132	0.0632317	0.0630166	0.0552522	0.0302054	0.0278415	0.0311981	0.0605002	0.0297483	2.03373	1.02413	0.000328141	0.00213913	Signal recognition particle 19 kDa protein OS=Homo sapiens OX=9606 GN=SRP19 PE=1 SV=3
P42166	0.506543	0.486368	0.434571	0.230703	0.229687	0.242736	0.475827	0.234375	2.03019	1.02162	0.00154793	0.0051609	Lamina-associated polypeptide 2, isoform alpha OS=Homo sapiens OX=9606 GN=TMPO PE=1 SV=2
Q9BTU6	0.0481571	0.0548909	0.0518421	0.0236613	0.0269464	0.0258095	0.05163	0.0254724	2.0269	1.01928	0.000194582	0.00162722	Phosphatidylinositol 4-kinase type 2-alpha OS=Homo sapiens OX=9606 GN=PI4K2A PE=1 SV=1
Q6P6C2	0.109858	0.11617	0.101958	0.0550631	0.0496006	0.057209	0.109329	0.0539576	2.0262	1.01877	0.000264439	0.00191267	RNA demethylase ALKBH5 OS=Homo sapiens OX=9606 GN=ALKBH5 PE=1 SV=2
Q12888	0.555771	0.573538	0.524507	0.262423	0.26345	0.290981	0.551272	0.272285	2.02462	1.01765	0.000119097	0.00124487	TP53-binding protein 1 OS=Homo sapiens OX=9606 GN=TP53BP1 PE=1 SV=2
P15848	0.0558092	0.0555353	0.0574968	0.0253461	0.0272907	0.0307952	0.0562804	0.0278107	2.0237	1.017	0.0050416	0.0122257	Arylsulfatase B OS=Homo sapiens OX=9606 GN=ARSB PE=1 SV=1
Q13415	0.188879	0.190031	0.171454	0.0961834	0.0823081	0.0935438	0.183455	0.0906785	2.02313	1.01659	0.00050813	0.00269938	Origin recognition complex subunit 1 OS=Homo sapiens OX=9606 GN=ORC1 PE=1 SV=2
Q7Z589	0.0676189	0.070554	0.0633242	0.0342344	0.0322255	0.0332376	0.0671657	0.0332325	2.02108	1.01513	0.000225824	0.00176259	BRCA2-interacting transcriptional repressor EMSY OS=Homo sapiens OX=9606 GN=EMSY PE=1 SV=2
P21127	0.356485	0.357477	0.331103	0.16917	0.16861	0.179811	0.348355	0.17253	2.0191	1.01371	3.56116e-05	0.000725187	Cyclin-dependent kinase 11B OS=Homo sapiens OX=9606 GN=CDK11B PE=1 SV=4
Q9H089	0.110088	0.11348	0.108584	0.0531829	0.050886	0.0605076	0.110717	0.0548588	2.01822	1.01308	0.00356205	0.00938692	Large subunit GTPase 1 homolog OS=Homo sapiens OX=9606 GN=LSG1 PE=1 SV=2
Q9H0U4	0.253207	0.231584	0.31088	0.120895	0.160003	0.113386	0.265224	0.131428	2.01802	1.01294	0.00742194	0.01608	Ras-related protein Rab-1B OS=Homo sapiens OX=9606 GN=RAB1B PE=1 SV=1
Q9NZB2	0.596327	0.625879	0.586645	0.295632	0.287023	0.313819	0.60295	0.298824	2.01774	1.01274	5.21262e-05	0.000809552	Constitutive coactivator of PPAR-gamma-like protein 1 OS=Homo sapiens OX=9606 GN=FAM120A PE=1 SV=2
Q14980	4.76669	4.66289	4.4955	2.28987	2.24031	2.37931	4.64169	2.30316	2.01535	1.01103	8.98941e-06	0.000408414	Nuclear mitotic apparatus protein 1 OS=Homo sapiens OX=9606 GN=NUMA1 PE=1 SV=2
P23497	0.0359648	0.0342122	0.0346837	0.017923	0.0162964	0.0178778	0.0349536	0.0173657	2.01279	1.0092	0.000354857	0.00221098	Nuclear autoantigen Sp-100 OS=Homo sapiens OX=9606 GN=SP100 PE=1 SV=3		SP100
Q86WP2	0.0153297	0.0147384	0.0156908	0.00854638	0.00690874	0.00730221	0.015253	0.00758578	2.01073	1.00772	0.00508891	0.0122844	Vasculin OS=Homo sapiens OX=9606 GN=GPBP1 PE=1 SV=1		GPBP1
Q9P2E9	1.90726	1.75046	1.89625	0.956194	0.894005	0.914589	1.85132	0.921596	2.00882	1.00635	7.1229e-05	0.00092997	Ribosome-binding protein 1 OS=Homo sapiens OX=9606 GN=RRBP1 PE=1 SV=5	RRBP1
Q07065	0.959265	0.99392	0.911532	0.485728	0.451639	0.491388	0.954906	0.476252	2.00504	1.00363	4.51551e-05	0.000747022	Cytoskeleton-associated protein 4 OS=Homo sapiens OX=9606 GN=CKAP4 PE=1 SV=2
Q5T3J3	0.128708	0.13881	0.124015	0.066149	0.0614442	0.0684645	0.130511	0.0653526	1.99703	0.997858	0.000115371	0.00122365	Ligand-dependent nuclear receptor-interacting factor 1 OS=Homo sapiens OX=9606 GN=LRIF1 PE=1 SV=1
Q92674	0.114679	0.117403	0.107591	0.0582863	0.0536403	0.0581659	0.113224	0.0566975	1.99699	0.997827	5.32831e-05	0.000817591	Centromere protein I OS=Homo sapiens OX=9606 GN=CENPI PE=1 SV=2
Q12797	0.173498	0.181204	0.170311	0.0873929	0.0845345	0.0910762	0.175004	0.0876679	1.99622	0.997271	2.05886e-05	0.000564603	Aspartyl/asparaginyl beta-hydroxylase OS=Homo sapiens OX=9606 GN=ASPH PE=1 SV=3
Q8WVC0	0.00976916	0.0121886	0.0115037	0.00551852	0.00543977	0.00581659	0.0111538	0.00559163	1.99474	0.996198	0.00551253	0.013018	RNA polymerase-associated protein LEO1 OS=Homo sapiens OX=9606 GN=LEO1 PE=1 SV=1
Q96AQ6	0.0777452	0.079156	0.074461	0.0378483	0.0397999	0.0383492	0.0771207	0.0386658	1.99455	0.996062	1.0975e-05	0.000460397	Pre-B-cell leukemia transcription factor-interacting protein 1 OS=Homo sapiens OX=9606 GN=PBXIP1 PE=1 SV=1
O14647	0.440352	0.406007	0.419485	0.209045	0.203705	0.222189	0.421948	0.211646	1.99365	0.995413	4.09793e-05	0.000728097	Chromodomain-helicase-DNA-binding protein 2 OS=Homo sapiens OX=9606 GN=CHD2 PE=1 SV=2
P51148	0.143834	0.150551	0.134548	0.0743779	0.0669069	0.0739538	0.142977	0.0717462	1.99282	0.994812	0.000131981	0.00133472	Ras-related protein Rab-5C OS=Homo sapiens OX=9606 GN=RAB5C PE=1 SV=2	RAB5C
O43854	0.0237215	0.0290005	0.0238923	0.013137	0.0123944	0.0129174	0.0255381	0.0128163	1.99263	0.994675	0.00620763	0.0140074	EGF-like repeat and discoidin I-like domain-containing protein 3 OS=Homo sapiens OX=9606 GN=EDIL3 PE=1 SV=1
Q92841	1.36449	1.42506	1.32797	0.694064	0.649215	0.723422	1.37251	0.6889	1.99232	0.994449	0.000149358	0.00142077	Probable ATP-dependent RNA helicase DDX17 OS=Homo sapiens OX=9606 GN=DDX17 PE=1 SV=2
Q15041	0.108405	0.0982095	0.101806	0.0525236	0.0485678	0.0539356	0.102807	0.0516757	1.98946	0.992379	9.12738e-05	0.00106522	ADP-ribosylation factor-like protein 6-interacting protein 1 OS=Homo sapiens OX=9606 GN=ARL6IP1 PE=1 SV=2
Q8N2K0	0.0196404	0.0229202	0.0194462	0.00835104	0.0106959	0.0121368	0.0206689	0.0103946	1.98843	0.991632	0.0118014	0.0227364	Lysophosphatidylserine lipase ABHD12 OS=Homo sapiens OX=9606 GN=ABHD12 PE=1 SV=2
Q8N0S6	0.0359393	0.0435989	0.0442233	0.0207311	0.0191195	0.0224606	0.0412538	0.0207704	1.98618	0.989999	0.00179212	0.00571825	Centromere protein L OS=Homo sapiens OX=9606 GN=CENPL PE=1 SV=2
Q68D10	0.420048	0.431113	0.410118	0.220472	0.200491	0.214609	0.420427	0.211858	1.98448	0.988759	0.000228971	0.0017807	Protein SPT2 homolog OS=Homo sapiens OX=9606 GN=SPTY2D1 PE=1 SV=3
Q96II8	0.0142074	0.0156911	0.01159	0.0054941	0.00906629	0.00637055	0.0138295	0.00697698	1.98216	0.987074	0.0231842	0.0391419	DISP complex protein LRCH3 OS=Homo sapiens OX=9606 GN=LRCH3 PE=1 SV=2
Q15397	0.573753	0.56488	0.542572	0.289942	0.271667	0.287304	0.560402	0.282971	1.98042	0.985806	1.81179e-05	0.00055187	Pumilio homolog 3 OS=Homo sapiens OX=9606 GN=PUM3 PE=1 SV=3
O60831	0.0908558	0.104178	0.0958064	0.0501306	0.0450101	0.0519716	0.0969467	0.0490374	1.97699	0.983307	0.000326845	0.00213913	PRA1 family protein 2 OS=Homo sapiens OX=9606 GN=PRAF2 PE=1 SV=1
Q5T5U3	0.0264507	0.0244333	0.0233311	0.0118184	0.0131059	0.0127159	0.0247384	0.0125468	1.97169	0.979435	0.000173107	0.0015356	Rho GTPase-activating protein 21 OS=Homo sapiens OX=9606 GN=ARHGAP21 PE=1 SV=2
Q92974	0.349496	0.348343	0.320873	0.179254	0.162459	0.175379	0.339571	0.172364	1.97008	0.978253	7.95802e-05	0.000980737	Rho guanine nucleotide exchange factor 2 OS=Homo sapiens OX=9606 GN=ARHGEF2 PE=1 SV=4
Q5T9L3	0.0313735	0.0341562	0.0334319	0.0167021	0.0157455	0.0179282	0.0329872	0.0167919	1.96447	0.974139	0.000262085	0.00190858	Protein wntless homolog OS=Homo sapiens OX=9606 GN=WLS PE=1 SV=2
Q9BS16	0.0865451	0.091877	0.0792308	0.0442947	0.0420722	0.0448708	0.0858843	0.0437459	1.96325	0.973247	0.00106995	0.00416347	Centromere protein K OS=Homo sapiens OX=9606 GN=CENPK PE=1 SV=1
Q92538	0.0749904	0.0772507	0.070943	0.0389715	0.0361504	0.0385758	0.0743947	0.0378992	1.96296	0.973031	4.05485e-05	0.000728097	Golgi-specific brefeldin A-resistance guanine nucleotide exchange factor 1 OS=Homo sapiens OX=9606 GN=GBF1 PE=1 SV=2
Q13356	0.10996	0.103421	0.103123	0.053598	0.0547191	0.0531551	0.105502	0.053824	1.96012	0.970942	0.000197612	0.00164353	RING-type E3 ubiquitin-protein ligase PPIL2 OS=Homo sapiens OX=9606 GN=PPIL2 PE=1 SV=1
Q14694	0.148603	0.158564	0.137483	0.0733035	0.0730353	0.0806013	0.148217	0.0756467	1.95933	0.970361	0.000295507	0.00201343	Ubiquitin carboxyl-terminal hydrolase 10 OS=Homo sapiens OX=9606 GN=USP10 PE=1 SV=2
Q6UW02	0.0744293	0.0803889	0.0819071	0.0405343	0.0384456	0.0419248	0.0789084	0.0403016	1.95795	0.969344	7.51897e-05	0.000955347	Cytochrome P450 20A1 OS=Homo sapiens OX=9606 GN=CYP20A1 PE=1 SV=1
P26572	0.0374952	0.038191	0.0349427	0.0197788	0.0178801	0.0188598	0.0368763	0.0188396	1.95739	0.968928	7.49531e-05	0.000955347	Alpha-1,3-mannosyl-glycoprotein 2-beta-N-acetylglucosaminyltransferase OS=Homo sapiens OX=9606 GN=MGAT1 PE=1 SV=2
Q6XE24	0.0158143	0.0156911	0.0149138	0.007765	0.00814818	0.00780581	0.0154731	0.00790633	1.95705	0.968679	1.28333e-05	0.000482629	RNA-binding motif, single-stranded-interacting protein 3 OS=Homo sapiens OX=9606 GN=RBMS3 PE=1 SV=1
O14908	0.0262977	0.0240971	0.0276693	0.0109882	0.0144142	0.0145541	0.0260213	0.0133188	1.95372	0.966226	0.00887235	0.018335	PDZ domain-containing protein GIPC1 OS=Homo sapiens OX=9606 GN=GIPC1 PE=1 SV=2
P10589	0.00505038	0.018325	0.00900006	0.00571387	0.00475119	0.00611875	0.0107918	0.00552794	1.95223	0.965123	0.284269	0.32978	COUP transcription factor 1 OS=Homo sapiens OX=9606 GN=NR2F1 PE=1 SV=1		NR2F1
P16104	0.366994	0.331699	0.317743	0.173125	0.167279	0.180289	0.338812	0.173564	1.95208	0.965014	0.000851236	0.00372454	Histone H2AX OS=Homo sapiens OX=9606 GN=H2AX PE=1 SV=2	H2AX
P08779	0.143681	0.238281	0.219692	0.126584	0.108199	0.0734502	0.200551	0.102744	1.95194	0.964912	0.0409349	0.0623653	Keratin, type I cytoskeletal 16 OS=Homo sapiens OX=9606 GN=KRT16 PE=1 SV=4
P06753	0.00790715	0.00829387	0.00701444	0.00444412	0.00337404	0.00407917	0.00773849	0.00396577	1.95132	0.964449	0.00419972	0.0105827	Tropomyosin alpha-3 chain OS=Homo sapiens OX=9606 GN=TPM3 PE=1 SV=2
O94880	0.206428	0.215613	0.194742	0.105511	0.0944041	0.116659	0.205594	0.105525	1.9483	0.962218	0.00261112	0.00754104	PHD finger protein 14 OS=Homo sapiens OX=9606 GN=PHF14 PE=1 SV=2
Q13155	0.0305063	0.0313262	0.0262016	0.0129661	0.0166866	0.0155864	0.0293447	0.0150797	1.94597	0.960493	0.00277794	0.00786609	Aminoacyl tRNA synthase complex-interacting multifunctional protein 2 OS=Homo sapiens OX=9606 GN=AIMP2 PE=1 SV=2
Q03001	0.0846576	0.0910365	0.0845402	0.0425366	0.0446888	0.0465075	0.0867447	0.0445776	1.94593	0.960457	4.89281e-05	0.0007731	Dystonin OS=Homo sapiens OX=9606 GN=DST PE=1 SV=4
Q6KB66	0.0519832	0.0567682	0.0647918	0.0444168	0.0220575	0.0227628	0.0578477	0.0297457	1.94474	0.959581	0.0788625	0.10887	Keratin, type II cytoskeletal 80 OS=Homo sapiens OX=9606 GN=KRT80 PE=1 SV=2
Q8IUH4	0.108175	0.120878	0.110267	0.0551364	0.0602736	0.0590975	0.113107	0.0581692	1.94444	0.959355	0.000153083	0.00143823	Palmitoyltransferase ZDHHC13 OS=Homo sapiens OX=9606 GN=ZDHHC13 PE=1 SV=3
Q9BS26	0.233134	0.271064	0.249088	0.125143	0.126308	0.136375	0.251095	0.129276	1.94232	0.957784	0.000567038	0.00287677	Endoplasmic reticulum resident protein 44 OS=Homo sapiens OX=9606 GN=ERP44 PE=1 SV=1
Q6PL18	1.06321	1.00658	0.988885	0.550558	0.505623	0.525306	1.01956	0.527162	1.93405	0.951625	4.0729e-05	0.000728097	ATPase family AAA domain-containing protein 2 OS=Homo sapiens OX=9606 GN=ATAD2 PE=1 SV=1
Q96KA5	0.0896314	0.091793	0.0929575	0.0463214	0.0454462	0.0501586	0.0914606	0.0473087	1.93327	0.951044	0.000755857	0.00347557	Cleft lip and palate transmembrane protein 1-like protein OS=Homo sapiens OX=9606 GN=CLPTM1L PE=1 SV=1
Q9H3R5	0.0493815	0.0535179	0.0470939	0.0238566	0.0243068	0.029511	0.0499977	0.0258915	1.93105	0.949385	0.00297044	0.00821256	Centromere protein H OS=Homo sapiens OX=9606 GN=CENPH PE=1 SV=1
Q5TAX3	0.0960592	0.108157	0.106231	0.0545503	0.0505417	0.055799	0.103482	0.0536303	1.92955	0.948262	0.000205447	0.00167645	Terminal uridylyltransferase 4 OS=Homo sapiens OX=9606 GN=TUT4 PE=1 SV=3
Q13217	0.0252519	0.028272	0.0250146	0.014944	0.0122567	0.013572	0.0261795	0.0135909	1.92625	0.945796	0.00122062	0.00449826	DnaJ homolog subfamily C member 3 OS=Homo sapiens OX=9606 GN=DNAJC3 PE=1 SV=1
Q9BZG1	0.0394337	0.0429264	0.0388492	0.0206822	0.0209557	0.0213023	0.0404031	0.0209801	1.92578	0.945445	0.00120467	0.00447041	Ras-related protein Rab-34 OS=Homo sapiens OX=9606 GN=RAB34 PE=1 SV=1
P60953	0.172912	0.157892	0.155267	0.0782604	0.0835705	0.0908748	0.162024	0.0842352	1.92347	0.943708	0.000392324	0.00236884	Cell division control protein 42 homolog OS=Homo sapiens OX=9606 GN=CDC42 PE=1 SV=2
O43432	0.100778	0.0866654	0.0869359	0.0482504	0.0469381	0.0474896	0.0914597	0.0475594	1.92306	0.943407	0.00488064	0.0119523	Eukaryotic translation initiation factor 4 gamma 3 OS=Homo sapiens OX=9606 GN=EIF4G3 PE=1 SV=2
Q63HN8	0.0229563	0.0290005	0.026029	0.013601	0.0139781	0.0130936	0.0259953	0.0135576	1.9174	0.939149	0.00713391	0.0155891	E3 ubiquitin-protein ligase RNF213 OS=Homo sapiens OX=9606 GN=RNF213 PE=1 SV=3
P35227	0.0218084	0.0165317	0.0305182	0.00981613	0.0165718	0.00956841	0.0229528	0.0119854	1.91505	0.937385	0.0608113	0.0873571	Polycomb group RING finger protein 2 OS=Homo sapiens OX=9606 GN=PCGF2 PE=1 SV=1
P19784	0.265196	0.265572	0.261412	0.130833	0.142306	0.140681	0.26406	0.13794	1.91431	0.936824	0.00117184	0.00439295	Casein kinase II subunit alpha' OS=Homo sapiens OX=9606 GN=CSNK2A2 PE=1 SV=1
P04062	0.0120138	0.0161955	0.0147843	0.00839987	0.00768913	0.00637055	0.0143312	0.00748652	1.91426	0.93679	0.00583307	0.0134718	Lysosomal acid glucosylceramidase OS=Homo sapiens OX=9606 GN=GBA PE=1 SV=3
Q9Y4C8	0.270552	0.28597	0.278959	0.152223	0.138657	0.145616	0.278494	0.145499	1.91406	0.936639	0.000143321	0.00139419	Probable RNA-binding protein 19 OS=Homo sapiens OX=9606 GN=RBM19 PE=1 SV=3
Q9BSC4	0.33233	0.326795	0.318607	0.172075	0.155711	0.183839	0.325911	0.170542	1.91103	0.934351	0.00358672	0.00941205	Nucleolar protein 10 OS=Homo sapiens OX=9606 GN=NOL10 PE=1 SV=1
Q15014	0.160413	0.149766	0.147541	0.0781139	0.0759273	0.0863423	0.152573	0.0801279	1.90412	0.929127	0.0003753	0.00230325	Mortality factor 4-like protein 2 OS=Homo sapiens OX=9606 GN=MORF4L2 PE=1 SV=1
Q96SB8	0.174315	0.187341	0.167526	0.0919102	0.0909842	0.0952813	0.176394	0.0927252	1.90233	0.927766	0.00066867	0.00322573	Structural maintenance of chromosomes protein 6 OS=Homo sapiens OX=9606 GN=SMC6 PE=1 SV=2
Q9UG63	0.280857	0.279134	0.241405	0.136449	0.139873	0.145062	0.267132	0.140462	1.90181	0.927376	0.00269037	0.00770251	ATP-binding cassette sub-family F member 2 OS=Homo sapiens OX=9606 GN=ABCF2 PE=1 SV=2
Q9H0G5	0.176712	0.187537	0.19716	0.0925939	0.101405	0.101853	0.187136	0.0986173	1.8976	0.924176	0.000133799	0.00134514	Nuclear speckle splicing regulatory protein 1 OS=Homo sapiens OX=9606 GN=NSRP1 PE=1 SV=1
Q9NVF7	0.0674914	0.0794923	0.0713962	0.0413401	0.0355536	0.0382485	0.0727933	0.0383807	1.89661	0.923424	0.000619623	0.00308192	F-box only protein 28 OS=Homo sapiens OX=9606 GN=FBXO28 PE=1 SV=1
Q68DK7	0.051473	0.0512203	0.0486694	0.02791	0.0231362	0.0288815	0.0504542	0.0266426	1.89374	0.921241	0.00800011	0.016994	Male-specific lethal 1 homolog OS=Homo sapiens OX=9606 GN=MSL1 PE=1 SV=3
P19525	0.465349	0.470929	0.43632	0.236369	0.23671	0.253437	0.457533	0.242172	1.88929	0.917843	4.31446e-05	0.000737822	Interferon-induced, double-stranded RNA-activated protein kinase OS=Homo sapiens OX=9606 GN=EIF2AK2 PE=1 SV=2
Q15004	0.0202525	0.0223598	0.0207196	0.0123312	0.00989258	0.0113058	0.0211106	0.0111765	1.88883	0.917496	0.00358031	0.00941014	PCNA-associated factor OS=Homo sapiens OX=9606 GN=PCLAF PE=1 SV=1
Q9Y6M1	0.421757	0.437978	0.422183	0.235074	0.213918	0.230297	0.427306	0.22643	1.88715	0.916206	0.000464653	0.00255769	Insulin-like growth factor 2 mRNA-binding protein 2 OS=Homo sapiens OX=9606 GN=IGF2BP2 PE=1 SV=2
Q6IE81	0.0232113	0.0266188	0.0240218	0.0141137	0.0119583	0.0130684	0.0246173	0.0130468	1.88684	0.915973	0.000612834	0.00305314	Protein Jade-1 OS=Homo sapiens OX=9606 GN=JADE1 PE=1 SV=1
Q92544	0.0502742	0.0567402	0.0475903	0.0246136	0.0286449	0.0287808	0.0515349	0.0273464	1.88452	0.914198	0.000973508	0.00395642	Transmembrane 9 superfamily member 4 OS=Homo sapiens OX=9606 GN=TM9SF4 PE=1 SV=2
Q969M3	0.0627471	0.0658466	0.0581659	0.0347471	0.0316517	0.032734	0.0622532	0.0330443	1.88393	0.913747	0.000235844	0.0018129	Protein YIPF5 OS=Homo sapiens OX=9606 GN=YIPF5 PE=1 SV=1
O15344	0.0502232	0.0504357	0.0457126	0.023881	0.025179	0.0287808	0.0487905	0.0259469	1.88039	0.911035	0.00166653	0.00544949	E3 ubiquitin-protein ligase Midline-1 OS=Homo sapiens OX=9606 GN=MID1 PE=1 SV=1
Q8WUU5	0.0117332	0.0111239	0.00910798	0.00529876	0.00546272	0.00624465	0.010655	0.00566871	1.87962	0.91044	0.00408739	0.0103666	GATA zinc finger domain-containing protein 1 OS=Homo sapiens OX=9606 GN=GATAD1 PE=1 SV=1
Q07954	0.0884581	0.107008	0.0919647	0.050912	0.0469152	0.0550939	0.0958102	0.0509737	1.8796	0.910426	0.00130837	0.00467999	Prolow-density lipoprotein receptor-related protein 1 OS=Homo sapiens OX=9606 GN=LRP1 PE=1 SV=2
Q9H7F0	0.00979467	0.0106756	0.0116763	0.00542085	0.00582997	0.00586695	0.0107155	0.00570592	1.87797	0.909171	0.0017231	0.00558706	Probable cation-transporting ATPase 13A3 OS=Homo sapiens OX=9606 GN=ATP13A3 PE=1 SV=4
Q7Z6I8	0.196353	0.202247	0.184879	0.108539	0.0958043	0.106436	0.194493	0.103593	1.87747	0.908789	0.00037082	0.00228035	UPF0461 protein C5orf24 OS=Homo sapiens OX=9606 GN=C5orf24 PE=1 SV=1
Q9H5V9	0.104425	0.102469	0.091123	0.0548922	0.0484071	0.0560004	0.099339	0.0530999	1.87079	0.903651	0.000566503	0.00287677	UPF0428 protein CXorf56 OS=Homo sapiens OX=9606 GN=CXorf56 PE=1 SV=1
P11047	0.0913659	0.0915128	0.0846265	0.046883	0.0467315	0.0494536	0.0891684	0.0476894	1.86977	0.902864	8.24781e-05	0.00100306	Laminin subunit gamma-1 OS=Homo sapiens OX=9606 GN=LAMC1 PE=1 SV=3
Q86VM9	0.560898	0.550142	0.559148	0.304251	0.292761	0.296873	0.556729	0.297962	1.86846	0.901849	1.59776e-05	0.000538185	Zinc finger CCCH domain-containing protein 18 OS=Homo sapiens OX=9606 GN=ZC3H18 PE=1 SV=2
P57772	0.0641245	0.0530696	0.0555759	0.028667	0.0318582	0.0319535	0.05759	0.0308262	1.86821	0.901659	0.00165586	0.00544324	Selenocysteine-specific elongation factor OS=Homo sapiens OX=9606 GN=EEFSEC PE=1 SV=4
Q9UQ53	0.00668282	0.0063605	0.00692811	0.0030767	0.00344289	0.00417989	0.00665714	0.00356649	1.86658	0.900397	0.0142881	0.026169	Alpha-1,3-mannosyl-glycoprotein 4-beta-N-acetylglucosaminyltransferase B OS=Homo sapiens OX=9606 GN=MGAT4B PE=1 SV=1
Q9BVK6	0.0804234	0.0933901	0.082533	0.0462237	0.0476037	0.0437377	0.0854488	0.0458551	1.86345	0.89798	0.0011573	0.0043711	Transmembrane emp24 domain-containing protein 9 OS=Homo sapiens OX=9606 GN=TMED9 PE=1 SV=2
Q9UBN1	0.0175488	0.0192496	0.0207843	0.0103045	0.0105123	0.0101979	0.0191942	0.0103382	1.85663	0.892683	0.00503964	0.0122257	Voltage-dependent calcium channel gamma-4 subunit OS=Homo sapiens OX=9606 GN=CACNG4 PE=1 SV=1
Q5T6F2	0.181788	0.208075	0.177455	0.106512	0.0943353	0.10485	0.189106	0.101899	1.85582	0.892053	0.000804315	0.0036268	Ubiquitin-associated protein 2 OS=Homo sapiens OX=9606 GN=UBAP2 PE=1 SV=1
Q9Y5X2	0.0581814	0.0588417	0.0549716	0.0310112	0.0291498	0.032583	0.0573315	0.0309147	1.85451	0.891038	0.000231744	0.00179498	Sorting nexin-8 OS=Homo sapiens OX=9606 GN=SNX8 PE=1 SV=1
Q8IY18	0.257365	0.252094	0.247858	0.133372	0.1306	0.14476	0.252439	0.136244	1.85284	0.88974	0.00101522	0.00404035	Structural maintenance of chromosomes protein 5 OS=Homo sapiens OX=9606 GN=SMC5 PE=1 SV=2
Q2TAK8	0.00933554	0.00840595	0.00761876	0.00554294	0.00383309	0.00433097	0.00845342	0.004569	1.85017	0.887657	0.0140167	0.0257961	PWWP domain-containing DNA repair factor 3A OS=Homo sapiens OX=9606 GN=PWWP3A PE=1 SV=3
Q8WVB6	0.0189262	0.0189414	0.0161872	0.0102801	0.00943353	0.00951805	0.0180182	0.00974389	1.84918	0.886889	0.00185678	0.00584492	Chromosome transmission fidelity protein 18 homolog OS=Homo sapiens OX=9606 GN=CHTF18 PE=1 SV=1
Q9H9A7	0.062492	0.0766062	0.0618566	0.0363099	0.0344748	0.0380219	0.0669849	0.0362689	1.8469	0.885105	0.00615242	0.0139345	RecQ-mediated genome instability protein 1 OS=Homo sapiens OX=9606 GN=RMI1 PE=1 SV=3
Q86XZ4	0.0371126	0.0368461	0.0370578	0.0201939	0.0191425	0.0209246	0.0370055	0.020087	1.84226	0.881478	0.00167152	0.00545899	Spermatogenesis-associated serine-rich protein 2 OS=Homo sapiens OX=9606 GN=SPATS2 PE=1 SV=1
Q13557	0.031144	0.0289445	0.0307988	0.0158963	0.0163882	0.0170721	0.0302958	0.0164522	1.84144	0.880838	4.08722e-05	0.000728097	Calcium/calmodulin-dependent protein kinase type II subunit delta OS=Homo sapiens OX=9606 GN=CAMK2D PE=1 SV=3
Q14207	0.162352	0.15862	0.165174	0.087344	0.0866003	0.0901697	0.162049	0.088038	1.84067	0.880229	3.66591e-06	0.00023974	Protein NPAT OS=Homo sapiens OX=9606 GN=NPAT PE=1 SV=3
Q5VT25	0.0349955	0.0356412	0.0332376	0.0186311	0.0191884	0.0186584	0.0346248	0.018826	1.8392	0.879082	0.000187859	0.00159733	Serine/threonine-protein kinase MRCK alpha OS=Homo sapiens OX=9606 GN=CDC42BPA PE=1 SV=1
O75376	0.010968	0.0129452	0.0116548	0.00544527	0.00599064	0.00790653	0.011856	0.00644748	1.83885	0.878807	0.0185164	0.0323187	Nuclear receptor corepressor 1 OS=Homo sapiens OX=9606 GN=NCOR1 PE=1 SV=2	NCOR1
Q8TDD1	0.308022	0.321023	0.292103	0.156496	0.161839	0.183084	0.307049	0.16714	1.83708	0.877415	0.00119024	0.00444322	ATP-dependent RNA helicase DDX54 OS=Homo sapiens OX=9606 GN=DDX54 PE=1 SV=2
Q9H792	0.0435149	0.0453081	0.038806	0.0268601	0.0198311	0.0228131	0.042543	0.0231681	1.83628	0.876783	0.00820225	0.0172845	Inactive tyrosine-protein kinase PEAK1 OS=Homo sapiens OX=9606 GN=PEAK1 PE=1 SV=4
Q14692	0.236807	0.221133	0.198174	0.100408	0.124311	0.13285	0.218704	0.11919	1.83493	0.875723	0.00633398	0.0142083	Ribosome biogenesis protein BMS1 homolog OS=Homo sapiens OX=9606 GN=BMS1 PE=1 SV=1
Q8N9T8	0.425762	0.405979	0.437787	0.233194	0.226428	0.232311	0.423176	0.230644	1.83476	0.875589	0.000282498	0.00198624	Protein KRI1 homolog OS=Homo sapiens OX=9606 GN=KRI1 PE=1 SV=3
Q5QJE6	0.206351	0.199922	0.190361	0.111762	0.10129	0.112202	0.198878	0.108418	1.83436	0.875277	0.000238951	0.00181842	Deoxynucleotidyltransferase terminal-interacting protein 2 OS=Homo sapiens OX=9606 GN=DNTTIP2 PE=1 SV=2
P55884	0.170667	0.178458	0.175685	0.0871731	0.0977552	0.101299	0.174937	0.0954092	1.83354	0.874632	0.00321669	0.00872691	Eukaryotic translation initiation factor 3 subunit B OS=Homo sapiens OX=9606 GN=EIF3B PE=1 SV=3
P63010	0.203596	0.216425	0.196685	0.114595	0.109484	0.112706	0.205569	0.112262	1.83116	0.872758	0.000390138	0.00236099	AP-2 complex subunit beta OS=Homo sapiens OX=9606 GN=AP2B1 PE=1 SV=1
P05114	0.392093	0.404859	0.390801	0.214099	0.207698	0.226922	0.395918	0.21624	1.83092	0.872567	0.000406313	0.00242513	Non-histone chromosomal protein HMG-14 OS=Homo sapiens OX=9606 GN=HMGN1 PE=1 SV=3
Q9NP66	0.139446	0.143069	0.120238	0.0729617	0.0682382	0.0792919	0.134251	0.0734973	1.82662	0.869174	0.00120029	0.00446115	High mobility group protein 20A OS=Homo sapiens OX=9606 GN=HMG20A PE=1 SV=1		HMG20A
Q96J02	0.0117587	0.0130853	0.0113526	0.00713012	0.00661036	0.00609357	0.0120655	0.00661135	1.82497	0.867874	0.000654166	0.00318033	E3 ubiquitin-protein ligase Itchy homolog OS=Homo sapiens OX=9606 GN=ITCH PE=1 SV=2
P19447	0.283204	0.26602	0.271556	0.155153	0.149353	0.145566	0.273593	0.150024	1.82366	0.86684	2.11861e-05	0.000565705	General transcription and DNA repair factor IIH helicase subunit XPB OS=Homo sapiens OX=9606 GN=ERCC3 PE=1 SV=1
Q8IWB7	0.0468818	0.0567402	0.0517126	0.0271775	0.0287596	0.0293851	0.0517782	0.0284407	1.82056	0.864385	0.00334726	0.00894631	WD repeat and FYVE domain-containing protein 1 OS=Homo sapiens OX=9606 GN=WDFY1 PE=1 SV=1
Q8WYP5	0.485958	0.477206	0.468392	0.27031	0.247016	0.26925	0.477185	0.262192	1.81998	0.863926	0.000861511	0.00373121	Protein ELYS OS=Homo sapiens OX=9606 GN=AHCTF1 PE=1 SV=3		AHCTF1
Q2KHR3	0.0237215	0.0285522	0.024993	0.0151393	0.0132207	0.014126	0.0257556	0.014162	1.81864	0.862858	0.00144579	0.00498516	Glutamine and serine-rich protein 1 OS=Homo sapiens OX=9606 GN=QSER1 PE=1 SV=3
P42224	0.0906517	0.0547788	0.0961086	0.0417308	0.05185	0.0395327	0.080513	0.0443711	1.81454	0.859601	0.0665811	0.0943103	Signal transducer and activator of transcription 1-alpha/beta OS=Homo sapiens OX=9606 GN=STAT1 PE=1 SV=2	STAT1	STAT1
Q53T94	0.00668282	0.00725714	0.0065612	0.00410226	0.0030986	0.00410435	0.00683372	0.0037684	1.81342	0.858717	0.0157113	0.0282989	TATA box-binding protein-associated factor RNA polymerase I subunit B OS=Homo sapiens OX=9606 GN=TAF1B PE=1 SV=1
Q8TD26	0.101671	0.104234	0.094123	0.0540376	0.0519418	0.0595256	0.100009	0.0551683	1.8128	0.85822	0.000445215	0.00249583	Chromodomain-helicase-DNA-binding protein 6 OS=Homo sapiens OX=9606 GN=CHD6 PE=1 SV=4
Q6DD88	0.256855	0.274398	0.253491	0.146558	0.134893	0.152163	0.261581	0.144538	1.80978	0.855812	0.00033275	0.00215972	Atlastin-3 OS=Homo sapiens OX=9606 GN=ATL3 PE=1 SV=1
Q3MHD2	0.0959316	0.108185	0.0956554	0.0562108	0.0538698	0.05595	0.0999239	0.0553435	1.80552	0.852414	0.00226358	0.00680192	Protein LSM12 homolog OS=Homo sapiens OX=9606 GN=LSM12 PE=1 SV=2
Q8NAP3	0.0228032	0.021183	0.0212591	0.0108173	0.0119354	0.0133958	0.0217485	0.0120495	1.80493	0.851943	0.00512068	0.0123513	Zinc finger and BTB domain-containing protein 38 OS=Homo sapiens OX=9606 GN=ZBTB38 PE=1 SV=2		ZBTB38
Q8WV22	0.0213748	0.0209028	0.0175037	0.0109394	0.0100303	0.012162	0.0199271	0.0110439	1.80436	0.851486	0.00232905	0.00695745	Non-structural maintenance of chromosomes element 1 homolog OS=Homo sapiens OX=9606 GN=NSMCE1 PE=1 SV=5
Q9NVI1	0.0592782	0.0572165	0.0501371	0.0302298	0.0290121	0.0332125	0.0555439	0.0308181	1.80231	0.84985	0.00104998	0.00411873	Fanconi anemia group I protein OS=Homo sapiens OX=9606 GN=FANCI PE=1 SV=4
Q96QE3	0.302002	0.301241	0.303002	0.174444	0.159108	0.169739	0.302082	0.167763	1.80064	0.848512	0.00206985	0.00636428	ATPase family AAA domain-containing protein 5 OS=Homo sapiens OX=9606 GN=ATAD5 PE=1 SV=4
Q9UPR3	0.00591761	0.00557595	0.00602163	0.00422435	0.00277727	0.00274462	0.0058384	0.00324875	1.79712	0.845688	0.0472381	0.0703142	Protein SMG5 OS=Homo sapiens OX=9606 GN=SMG5 PE=1 SV=3
Q9NY61	0.110802	0.111071	0.104871	0.0625107	0.058139	0.0612127	0.108915	0.0606208	1.79666	0.845314	3.85113e-05	0.000725187	Protein AATF OS=Homo sapiens OX=9606 GN=AATF PE=1 SV=1
P84085	0.141411	0.132758	0.127857	0.0684199	0.0801965	0.0752128	0.134009	0.0746097	1.79613	0.844889	0.000977487	0.00396729	ADP-ribosylation factor 5 OS=Homo sapiens OX=9606 GN=ARF5 PE=1 SV=2
P07339	0.147532	0.139427	0.141907	0.105145	0.067825	0.0660472	0.142955	0.0796724	1.79429	0.843414	0.0547139	0.0799948	Cathepsin D OS=Homo sapiens OX=9606 GN=CTSD PE=1 SV=1
O75330	0.0995536	0.0978173	0.095569	0.0563329	0.0500597	0.0569069	0.0976466	0.0544331	1.79388	0.843085	0.00281801	0.00795736	Hyaluronan mediated motility receptor OS=Homo sapiens OX=9606 GN=HMMR PE=1 SV=2
Q9H0V9	0.0468818	0.0496792	0.0450435	0.0267624	0.0240544	0.0281261	0.0472015	0.0263143	1.79376	0.842986	0.00104941	0.00411873	VIP36-like protein OS=Homo sapiens OX=9606 GN=LMAN2L PE=1 SV=1
A6NHR9	1.00778	1.02186	0.98187	0.532708	0.577213	0.57131	1.00384	0.56041	1.79125	0.840967	0.000346113	0.00219426	Structural maintenance of chromosomes flexible hinge domain-containing protein 1 OS=Homo sapiens OX=9606 GN=SMCHD1 PE=1 SV=2
Q9UDT6	0.00795817	0.0072011	0.00738135	0.00419994	0.00385604	0.00453241	0.00751354	0.00419613	1.79059	0.840434	0.00101498	0.00404035	CAP-Gly domain-containing linker protein 2 OS=Homo sapiens OX=9606 GN=CLIP2 PE=1 SV=1
Q8NHH9	0.0564979	0.0596823	0.0559213	0.0335018	0.0291039	0.0335146	0.0573671	0.0320401	1.79048	0.840345	0.00225195	0.00678035	Atlastin-2 OS=Homo sapiens OX=9606 GN=ATL2 PE=1 SV=2	ATL2
P62070	0.0602729	0.0643055	0.0592019	0.0345518	0.033924	0.0341945	0.0612601	0.0342234	1.79001	0.839964	0.00125624	0.00457294	Ras-related protein R-Ras2 OS=Homo sapiens OX=9606 GN=RRAS2 PE=1 SV=1
P54920	0.215355	0.274118	0.240541	0.139453	0.12718	0.141613	0.243338	0.136082	1.78818	0.838488	0.00572931	0.013364	Alpha-soluble NSF attachment protein OS=Homo sapiens OX=9606 GN=NAPA PE=1 SV=3
Q96H22	0.0473154	0.0497072	0.0495111	0.0279833	0.0257069	0.0283024	0.0488446	0.0273309	1.78716	0.837667	0.000434183	0.00248211	Centromere protein N OS=Homo sapiens OX=9606 GN=CENPN PE=1 SV=2
O96020	0.0391532	0.0445235	0.0383744	0.0224404	0.0202901	0.0256585	0.0406837	0.0227963	1.78466	0.83565	0.00332747	0.00890838	G1/S-specific cyclin-E2 OS=Homo sapiens OX=9606 GN=CCNE2 PE=1 SV=1
P18887	0.0599923	0.0502115	0.0730581	0.0333309	0.03778	0.0316009	0.0610873	0.0342373	1.78423	0.835305	0.0192713	0.0335019	DNA repair protein XRCC1 OS=Homo sapiens OX=9606 GN=XRCC1 PE=1 SV=2
Q9P1Y6	0.0290014	0.0334557	0.0326117	0.0173369	0.0178112	0.01818	0.0316896	0.0177761	1.78271	0.834075	0.0031235	0.00857841	PHD and RING finger domain-containing protein 1 OS=Homo sapiens OX=9606 GN=PHRF1 PE=1 SV=3
Q9BSJ8	0.667032	0.676007	0.649515	0.375772	0.36715	0.375183	0.664185	0.372702	1.78208	0.833563	1.03048e-05	0.00044811	Extended synaptotagmin-1 OS=Homo sapiens OX=9606 GN=ESYT1 PE=1 SV=1
Q8N567	0.0560643	0.0587016	0.0549932	0.0301077	0.0308483	0.0343204	0.0565863	0.0317588	1.78175	0.833298	0.00121252	0.00447927	Zinc finger CCHC domain-containing protein 9 OS=Homo sapiens OX=9606 GN=ZCCHC9 PE=1 SV=2
Q8TCT9	0.188726	0.160834	0.164397	0.0955241	0.0936926	0.0993856	0.171319	0.0962008	1.78085	0.832564	0.00378905	0.0098077	Minor histocompatibility antigen H13 OS=Homo sapiens OX=9606 GN=HM13 PE=1 SV=1
Q01831	0.224869	0.219732	0.204368	0.129319	0.113891	0.121796	0.216323	0.121669	1.77797	0.830231	0.000338327	0.00217271	DNA repair protein complementing XP-C cells OS=Homo sapiens OX=9606 GN=XPC PE=1 SV=4	XPC
Q6IAA8	0.0389236	0.0441593	0.0317916	0.022709	0.0197852	0.0221333	0.0382915	0.0215425	1.77749	0.829841	0.0152769	0.0276968	Ragulator complex protein LAMTOR1 OS=Homo sapiens OX=9606 GN=LAMTOR1 PE=1 SV=2
Q9NRZ9	0.826808	0.768836	0.703041	0.441579	0.411104	0.441255	0.766228	0.431313	1.7765	0.829039	0.0017527	0.00563383	Lymphoid-specific helicase OS=Homo sapiens OX=9606 GN=HELLS PE=1 SV=1
O60858	0.0988394	0.096108	0.0978784	0.0514248	0.0532501	0.0604069	0.0976086	0.0550273	1.77382	0.826862	0.0059974	0.0137122	E3 ubiquitin-protein ligase TRIM13 OS=Homo sapiens OX=9606 GN=TRIM13 PE=1 SV=2
Q9Y2D4	0.0419334	0.0442713	0.0399715	0.0254926	0.0232969	0.0223851	0.0420588	0.0237249	1.77277	0.826006	0.000418747	0.00245128	Exocyst complex component 6B OS=Homo sapiens OX=9606 GN=EXOC6B PE=1 SV=3
P35527	0.637342	0.756115	1.00035	0.767099	0.283557	0.299919	0.797934	0.450192	1.77243	0.825731	0.163896	0.202723	Keratin, type I cytoskeletal 9 OS=Homo sapiens OX=9606 GN=KRT9 PE=1 SV=3
P17010	0.018314	0.0218835	0.0190793	0.0106464	0.0121419	0.0107015	0.0197589	0.0111633	1.76999	0.823745	0.00143017	0.00497978	Zinc finger X-chromosomal protein OS=Homo sapiens OX=9606 GN=ZFX PE=2 SV=2
O95249	0.112792	0.115246	0.181814	0.0655874	0.103539	0.0626479	0.136617	0.0772582	1.76832	0.822379	0.0628767	0.0898584	Golgi SNAP receptor complex member 1 OS=Homo sapiens OX=9606 GN=GOSR1 PE=1 SV=1
P35251	0.827012	0.771246	0.768416	0.456694	0.434057	0.447777	0.788891	0.446176	1.76812	0.822213	0.000130945	0.00132865	Replication factor C subunit 1 OS=Homo sapiens OX=9606 GN=RFC1 PE=1 SV=4
Q9P2K5	0.199133	0.221413	0.205361	0.126486	0.112192	0.115576	0.208636	0.118085	1.76682	0.821158	0.000316439	0.00208494	Myelin expression factor 2 OS=Homo sapiens OX=9606 GN=MYEF2 PE=1 SV=3	MYEF2
Q07666	0.37985	0.400908	0.370708	0.213806	0.203475	0.234502	0.383822	0.217261	1.76664	0.821007	0.00101802	0.00404035	KH domain-containing, RNA-binding, signal transduction-associated protein 1 OS=Homo sapiens OX=9606 GN=KHDRBS1 PE=1 SV=1
Q8N3X1	0.224155	0.208159	0.208189	0.126291	0.116508	0.120058	0.213501	0.120952	1.76517	0.819804	7.69903e-05	0.000964439	Formin-binding protein 4 OS=Homo sapiens OX=9606 GN=FNBP4 PE=1 SV=3
O15260	0.0656294	0.0698535	0.0634105	0.0372866	0.0359209	0.0395075	0.0662978	0.0375717	1.76457	0.819316	0.000137935	0.00135881	Surfeit locus protein 4 OS=Homo sapiens OX=9606 GN=SURF4 PE=1 SV=3
Q8NEM7	0.0277771	0.031074	0.0269139	0.0158474	0.0151028	0.0177771	0.0285883	0.0162425	1.7601	0.815656	0.00101273	0.00404035	Transcription factor SPT20 homolog OS=Homo sapiens OX=9606 GN=SUPT20H PE=1 SV=2
Q9BQB6	0.0186966	0.0179327	0.0207412	0.0101091	0.0113615	0.0111548	0.0191235	0.0108752	1.75846	0.81431	0.000655082	0.00318033	Vitamin K epoxide reductase complex subunit 1 OS=Homo sapiens OX=9606 GN=VKORC1 PE=1 SV=1
Q9UNZ5	0.258513	0.205778	0.276369	0.13496	0.156629	0.129728	0.246887	0.140439	1.75797	0.813908	0.00954307	0.0193532	Leydig cell tumor 10 kDa protein homolog OS=Homo sapiens OX=9606 GN=C19orf53 PE=1 SV=1
Q7Z2W4	0.188369	0.196979	0.181404	0.109369	0.100601	0.112454	0.188917	0.107475	1.75778	0.813757	0.00030038	0.0020274	Zinc finger CCCH-type antiviral protein 1 OS=Homo sapiens OX=9606 GN=ZC3HAV1 PE=1 SV=3
Q9UIS9	0.0304553	0.0316904	0.0270002	0.0169951	0.016457	0.0172735	0.0297153	0.0169085	1.75741	0.813454	0.004345	0.0108638	Methyl-CpG-binding domain protein 1 OS=Homo sapiens OX=9606 GN=MBD1 PE=1 SV=2
Q9NXR8	0.0119117	0.0119084	0.0119353	0.00705687	0.00663331	0.00667271	0.0119185	0.00678763	1.75592	0.812224	0.00120748	0.00447149	Inhibitor of growth protein 3 OS=Homo sapiens OX=9606 GN=ING3 PE=1 SV=2
P54727	0.165668	0.180784	0.165347	0.101385	0.0919253	0.0982525	0.170599	0.0971874	1.75536	0.811771	0.000167446	0.00151698	UV excision repair protein RAD23 homolog B OS=Homo sapiens OX=9606 GN=RAD23B PE=1 SV=1
Q9ULJ3	0.00803469	0.00588417	0.00571947	0.00427319	0.00280022	0.00412953	0.00654611	0.00373431	1.75296	0.809795	0.0332491	0.0523051	Zinc finger and BTB domain-containing protein 21 OS=Homo sapiens OX=9606 GN=ZBTB21 PE=1 SV=2		ZBTB21
Q13049	0.084275	0.0882065	0.0852308	0.0534027	0.0482694	0.0453744	0.0859041	0.0490155	1.75259	0.809489	0.00427383	0.0107162	E3 ubiquitin-protein ligase TRIM32 OS=Homo sapiens OX=9606 GN=TRIM32 PE=1 SV=2
P18583	1.40811	1.43128	1.35277	0.718946	0.803847	0.86919	1.39739	0.797328	1.75259	0.809489	0.00571895	0.0133603	Protein SON OS=Homo sapiens OX=9606 GN=SON PE=1 SV=4		SON
Q7Z417	0.20857	0.221161	0.196275	0.129734	0.108704	0.11885	0.208669	0.119096	1.75211	0.80909	0.00144417	0.00498516	Nuclear fragile X mental retardation-interacting protein 2 OS=Homo sapiens OX=9606 GN=NUFIP2 PE=1 SV=1
P84095	0.0135952	0.0196979	0.0159066	0.00957195	0.00904333	0.00946769	0.0163999	0.00936099	1.75194	0.808955	0.0333583	0.0523956	Rho-related GTP-binding protein RhoG OS=Homo sapiens OX=9606 GN=RHOG PE=1 SV=1
Q3KQU3	0.0848361	0.0792121	0.0791013	0.0505946	0.0452396	0.0429571	0.0810498	0.0462638	1.75191	0.808926	0.00223093	0.00673504	MAP7 domain-containing protein 1 OS=Homo sapiens OX=9606 GN=MAP7D1 PE=1 SV=1
O95782	0.285499	0.279694	0.251808	0.159134	0.147241	0.160095	0.272334	0.15549	1.75146	0.808555	0.000551346	0.00282542	AP-2 complex subunit alpha-1 OS=Homo sapiens OX=9606 GN=AP2A1 PE=1 SV=3
Q9BRJ7	0.0129575	0.0135896	0.0135541	0.0074964	0.00807932	0.00740293	0.0133671	0.00765955	1.74515	0.803351	0.0002822	0.00198624	Tudor-interacting repair regulator protein OS=Homo sapiens OX=9606 GN=NUDT16L1 PE=1 SV=1
Q5VW38	0.0447392	0.0543865	0.0526191	0.0247845	0.0284154	0.033842	0.0505816	0.0290139	1.74335	0.801866	0.00956733	0.0193642	Protein GPR107 OS=Homo sapiens OX=9606 GN=GPR107 PE=1 SV=1
Q13206	0.562632	0.567514	0.546047	0.32674	0.306785	0.32797	0.558731	0.320498	1.74332	0.801837	0.000161569	0.00148839	Probable ATP-dependent RNA helicase DDX10 OS=Homo sapiens OX=9606 GN=DDX10 PE=1 SV=2
Q92522	0.825711	0.761831	0.798718	0.430542	0.489855	0.449187	0.79542	0.456528	1.74232	0.801014	0.000661829	0.00320047	Histone H1.10 OS=Homo sapiens OX=9606 GN=H1-10 PE=1 SV=1
Q96GM8	0.233057	0.232929	0.221527	0.129636	0.125069	0.140001	0.229171	0.131569	1.74183	0.800607	0.000704196	0.00332693	Target of EGR1 protein 1 OS=Homo sapiens OX=9606 GN=TOE1 PE=1 SV=1
O15360	0.0408111	0.0443274	0.0392377	0.0244915	0.0209557	0.0259606	0.0414587	0.0238026	1.74177	0.800556	0.00397712	0.0101482	Fanconi anemia group A protein OS=Homo sapiens OX=9606 GN=FANCA PE=1 SV=2	FANCA
O60684	0.0298176	0.0275155	0.0281441	0.0159939	0.0171456	0.0159641	0.0284924	0.0163679	1.74075	0.799708	7.86096e-05	0.000976684	Importin subunit alpha-7 OS=Homo sapiens OX=9606 GN=KPNA6 PE=1 SV=1
Q9NVU7	0.279123	0.2598	0.275074	0.149611	0.161104	0.157199	0.271332	0.155971	1.73963	0.798779	5.68082e-05	0.000839437	Protein SDA1 homolog OS=Homo sapiens OX=9606 GN=SDAD1 PE=1 SV=3
Q9BQ04	0.0178804	0.01698	0.0157123	0.0107684	0.00766618	0.0106512	0.0168576	0.00969526	1.73874	0.798046	0.027061	0.0442632	RNA-binding protein 4B OS=Homo sapiens OX=9606 GN=RBM4B PE=1 SV=1
P48730	0.00987119	0.0119925	0.0124102	0.0074964	0.00642674	0.00579141	0.0114246	0.00657151	1.73851	0.797848	0.00591492	0.0136077	Casein kinase I isoform delta OS=Homo sapiens OX=9606 GN=CSNK1D PE=1 SV=2	CSNK1D
P61966	0.033159	0.0288044	0.0291153	0.016873	0.0182244	0.0172987	0.0303596	0.0174654	1.73827	0.797656	0.00179471	0.00572052	AP-1 complex subunit sigma-1A OS=Homo sapiens OX=9606 GN=AP1S1 PE=1 SV=1
Q96AJ9	0.0281597	0.0303175	0.0288347	0.0167265	0.0168472	0.0166692	0.029104	0.0167476	1.7378	0.797258	0.00128035	0.0046213	Vesicle transport through interaction with t-SNAREs homolog 1A OS=Homo sapiens OX=9606 GN=VTI1A PE=1 SV=2
Q7Z2E3	0.192348	0.193393	0.180541	0.116695	0.0987651	0.110414	0.188761	0.108625	1.73773	0.797204	0.00269924	0.007715	Aprataxin OS=Homo sapiens OX=9606 GN=APTX PE=1 SV=2
O15381	0.397067	0.42918	0.412492	0.245013	0.220391	0.247495	0.412913	0.237633	1.73761	0.797104	0.000645991	0.0031657	Nuclear valosin-containing protein-like OS=Homo sapiens OX=9606 GN=NVL PE=1 SV=1
Q15021	0.194797	0.180112	0.169275	0.100359	0.108176	0.104648	0.181394	0.104394	1.73759	0.797086	0.00114963	0.00435259	Condensin complex subunit 1 OS=Homo sapiens OX=9606 GN=NCAPD2 PE=1 SV=3
P11166	0.067823	0.0735241	0.0675976	0.0387762	0.0394097	0.0423025	0.0696482	0.0401628	1.73415	0.794228	0.000137257	0.00135653	Solute carrier family 2, facilitated glucose transporter member 1 OS=Homo sapiens OX=9606 GN=SLC2A1 PE=1 SV=2
Q9UMR2	0.0150236	0.011236	0.00966913	0.00637316	0.00732189	0.00702523	0.0119762	0.00690676	1.73399	0.794093	0.0432443	0.0651985	ATP-dependent RNA helicase DDX19B OS=Homo sapiens OX=9606 GN=DDX19B PE=1 SV=1
Q56P03	0.0157888	0.0163356	0.0152807	0.00996264	0.00780389	0.00959359	0.0158017	0.00912004	1.73263	0.792966	0.0138551	0.0255606	E2F-associated phosphoprotein OS=Homo sapiens OX=9606 GN=EAPP PE=1 SV=4
Q14CW9	0.0431323	0.0422539	0.0478708	0.0265182	0.0241691	0.0262628	0.044419	0.02565	1.73173	0.792216	0.000504838	0.00269601	Ataxin-7-like protein 3 OS=Homo sapiens OX=9606 GN=ATXN7L3 PE=1 SV=1
Q70UQ0	0.0809591	0.083275	0.0806768	0.0497155	0.0449412	0.0467845	0.081637	0.0471471	1.73154	0.792054	0.00116991	0.00439295	Inhibitor of nuclear factor kappa-B kinase-interacting protein OS=Homo sapiens OX=9606 GN=IKBIP PE=1 SV=1
Q96QR8	0.0774901	0.0767463	0.0712883	0.0432447	0.0390424	0.0480687	0.0751749	0.0434519	1.73007	0.790831	0.00491322	0.0120127	Transcriptional activator protein Pur-beta OS=Homo sapiens OX=9606 GN=PURB PE=1 SV=3		PURB
Q9NY74	0.0110445	0.0143742	0.012108	0.00730105	0.00743665	0.00700005	0.0125089	0.00724592	1.72634	0.787714	0.0158841	0.0285089	Ewing's tumor-associated antigen 1 OS=Homo sapiens OX=9606 GN=ETAA1 PE=1 SV=2
Q99536	0.0520342	0.0528454	0.0448061	0.0267868	0.032455	0.0275218	0.0498952	0.0289212	1.72521	0.786774	0.00253186	0.00738218	Synaptic vesicle membrane protein VAT-1 homolog OS=Homo sapiens OX=9606 GN=VAT1 PE=1 SV=2
Q9BU23	0.0665476	0.0632968	0.066907	0.0371646	0.0399146	0.0370398	0.0655838	0.0380397	1.72409	0.785835	0.000105316	0.00116775	Lipase maturation factor 2 OS=Homo sapiens OX=9606 GN=LMF2 PE=1 SV=2
P35249	0.29055	0.254084	0.315218	0.161624	0.184792	0.152339	0.286617	0.166252	1.724	0.785756	0.00314713	0.00861038	Replication factor C subunit 4 OS=Homo sapiens OX=9606 GN=RFC4 PE=1 SV=2
P30414	0.415942	0.404102	0.415168	0.228481	0.234851	0.253437	0.411737	0.238923	1.7233	0.785177	0.00163688	0.00541007	NK-tumor recognition protein OS=Homo sapiens OX=9606 GN=NKTR PE=1 SV=2
Q8N884	0.265094	0.27664	0.24829	0.151344	0.149215	0.158433	0.263341	0.152997	1.72121	0.783426	0.000459775	0.00254409	Cyclic GMP-AMP synthase OS=Homo sapiens OX=9606 GN=CGAS PE=1 SV=2
P67870	0.137253	0.139511	0.137246	0.0766244	0.0774881	0.0865186	0.138003	0.0802104	1.72051	0.78284	0.00439031	0.0109542	Casein kinase II subunit beta OS=Homo sapiens OX=9606 GN=CSNK2B PE=1 SV=1
Q6UXN9	0.173524	0.136429	0.190491	0.0929846	0.113363	0.0846049	0.166814	0.0969842	1.72002	0.782422	0.0154055	0.0278636	WD repeat-containing protein 82 OS=Homo sapiens OX=9606 GN=WDR82 PE=1 SV=1
Q3T8J9	0.0956511	0.101124	0.0928712	0.0556247	0.0529517	0.0598529	0.0965486	0.0561431	1.71969	0.782146	0.000440681	0.00248521	GON-4-like protein OS=Homo sapiens OX=9606 GN=GON4L PE=1 SV=1
Q8N357	0.0101008	0.0123287	0.0120433	0.00720338	0.00661036	0.00624465	0.0114909	0.00668613	1.71862	0.78125	0.00342388	0.00910473	Solute carrier family 35 member F6 OS=Homo sapiens OX=9606 GN=SLC35F6 PE=1 SV=1
Q9NWB6	0.27221	0.266469	0.27857	0.142993	0.175266	0.157451	0.272416	0.15857	1.71796	0.780693	0.0089485	0.0184298	Arginine and glutamate-rich protein 1 OS=Homo sapiens OX=9606 GN=ARGLU1 PE=1 SV=1
Q9HCD5	0.366152	0.37059	0.336434	0.214392	0.19597	0.21544	0.357726	0.208601	1.71488	0.778109	0.000238803	0.00181842	Nuclear receptor coactivator 5 OS=Homo sapiens OX=9606 GN=NCOA5 PE=1 SV=2
O75528	0.0187986	0.0171481	0.0154318	0.00893707	0.00860723	0.0124389	0.0171262	0.00999442	1.71357	0.777009	0.025977	0.0427659	Transcriptional adapter 3 OS=Homo sapiens OX=9606 GN=TADA3 PE=1 SV=1
Q06330	0.22969	0.234834	0.210433	0.131858	0.122475	0.140102	0.224986	0.131478	1.7112	0.775008	0.00052471	0.00275858	Recombining binding protein suppressor of hairless OS=Homo sapiens OX=9606 GN=RBPJ PE=1 SV=3	RBPJ	RBPJ
Q15022	0.174493	0.181456	0.164677	0.10031	0.095942	0.107997	0.173542	0.101416	1.71119	0.774996	0.000337911	0.00217271	Polycomb protein SUZ12 OS=Homo sapiens OX=9606 GN=SUZ12 PE=1 SV=3	SUZ12
Q5VWJ9	0.010968	0.00977892	0.00887057	0.00524992	0.00599064	0.00606839	0.00987249	0.00576965	1.71111	0.774931	0.00290511	0.00811299	Sorting nexin-30 OS=Homo sapiens OX=9606 GN=SNX30 PE=1 SV=1
O15400	0.0500191	0.0533778	0.0473529	0.0296193	0.0277956	0.0307196	0.0502499	0.0293782	1.71045	0.774376	0.000340263	0.0021787	Syntaxin-7 OS=Homo sapiens OX=9606 GN=STX7 PE=1 SV=4
Q8NEJ9	0.219487	0.218639	0.205577	0.125485	0.11995	0.131817	0.214568	0.125751	1.70629	0.770862	0.0001489	0.00142077	Neuroguidin OS=Homo sapiens OX=9606 GN=NGDN PE=1 SV=1
Q71F23	0.191047	0.199221	0.184577	0.113008	0.103539	0.120386	0.191615	0.112311	1.70611	0.770713	0.00174196	0.00560795	Centromere protein U OS=Homo sapiens OX=9606 GN=CENPU PE=1 SV=1
Q9NXX6	0.0432343	0.0313542	0.0426262	0.0231241	0.0265791	0.0190865	0.0390716	0.0229299	1.70396	0.768889	0.0204088	0.0351581	Non-structural maintenance of chromosomes element 4 homolog A OS=Homo sapiens OX=9606 GN=NSMCE4A PE=1 SV=2
Q9BU76	0.0455044	0.0511642	0.0512378	0.0312553	0.0264185	0.0292088	0.0493021	0.0289609	1.70237	0.767544	0.00127697	0.0046165	Multiple myeloma tumor-associated protein 2 OS=Homo sapiens OX=9606 GN=MMTAG2 PE=1 SV=1
Q9UK58	0.0474939	0.0460086	0.0440075	0.0286426	0.0226313	0.029511	0.0458367	0.0269283	1.70218	0.76738	0.0181081	0.0317153	Cyclin-L1 OS=Homo sapiens OX=9606 GN=CCNL1 PE=1 SV=1
Q03164	0.496824	0.489254	0.479982	0.287378	0.271484	0.303696	0.488687	0.287519	1.69967	0.765251	0.00186651	0.00585737	Histone-lysine N-methyltransferase 2A OS=Homo sapiens OX=9606 GN=KMT2A PE=1 SV=5		KMT2A
P52756	0.336105	0.336406	0.33952	0.199912	0.201685	0.193836	0.337344	0.198478	1.69966	0.765244	0.000229315	0.0017807	RNA-binding protein 5 OS=Homo sapiens OX=9606 GN=RBM5 PE=1 SV=2
Q9NXE8	0.0103813	0.00815377	0.00861157	0.00490807	0.00514139	0.00594249	0.00904889	0.00533065	1.69752	0.76343	0.00562362	0.0132188	Pre-mRNA-splicing factor CWC25 homolog OS=Homo sapiens OX=9606 GN=CWC25 PE=1 SV=1
Q13823	0.435965	0.397041	0.430773	0.244573	0.256564	0.244876	0.42126	0.248671	1.69404	0.760471	0.000491835	0.00265977	Nucleolar GTP-binding protein 2 OS=Homo sapiens OX=9606 GN=GNL2 PE=1 SV=1
Q14129	0.0219105	0.0216874	0.0215397	0.0124045	0.0125551	0.0134965	0.0217125	0.0128187	1.69382	0.760279	0.00185438	0.0058434	Protein DGCR6 OS=Homo sapiens OX=9606 GN=DGCR6 PE=1 SV=3
O95696	0.0478255	0.0506599	0.0448061	0.0268601	0.0286908	0.0290829	0.0477638	0.0282113	1.69308	0.759647	0.000497818	0.00266788	Bromodomain-containing protein 1 OS=Homo sapiens OX=9606 GN=BRD1 PE=1 SV=1
P51587	0.0648387	0.0664631	0.0606048	0.0372378	0.0347962	0.041396	0.0639688	0.03781	1.69185	0.758602	0.00242415	0.0071503	Breast cancer type 2 susceptibility protein OS=Homo sapiens OX=9606 GN=BRCA2 PE=1 SV=3
P48729	0.0965693	0.103141	0.10036	0.0572608	0.0575881	0.0625472	0.100024	0.059132	1.69153	0.758328	0.00025078	0.00185683	Casein kinase I isoform alpha OS=Homo sapiens OX=9606 GN=CSNK1A1 PE=1 SV=2	CSNK1A1
Q13129	0.0789695	0.0864412	0.082274	0.0510341	0.0456528	0.0497809	0.0825616	0.0488226	1.69105	0.757921	0.000353828	0.00221098	Zinc finger protein Rlf OS=Homo sapiens OX=9606 GN=RLF PE=1 SV=2		RLF
P50552	0.00931004	0.0116002	0.00994971	0.00647083	0.00672512	0.00506119	0.0102867	0.00608571	1.6903	0.757276	0.010809	0.0213341	Vasodilator-stimulated phosphoprotein OS=Homo sapiens OX=9606 GN=VASP PE=1 SV=3
O43513	0.0532585	0.0521169	0.048691	0.0285693	0.0326616	0.0299391	0.0513555	0.03039	1.68988	0.756921	0.000714619	0.00335694	Mediator of RNA polymerase II transcription subunit 7 OS=Homo sapiens OX=9606 GN=MED7 PE=1 SV=1
Q9NZ01	0.0943247	0.0944269	0.0993676	0.057798	0.0557519	0.0569572	0.0960397	0.0568357	1.68978	0.756834	6.10745e-05	0.000864701	Very-long-chain enoyl-CoA reductase OS=Homo sapiens OX=9606 GN=TECR PE=1 SV=1
O75530	0.212498	0.2257	0.199577	0.126609	0.118918	0.132044	0.212592	0.125857	1.68916	0.756303	0.000409846	0.00243141	Polycomb protein EED OS=Homo sapiens OX=9606 GN=EED PE=1 SV=2	EED
Q00341	0.508736	0.486144	0.545162	0.254218	0.346378	0.312686	0.513348	0.304427	1.68627	0.753838	0.0185661	0.032387	Vigilin OS=Homo sapiens OX=9606 GN=HDLBP PE=1 SV=2
P82094	0.049611	0.0562358	0.0512594	0.0331844	0.0303434	0.0296873	0.0523687	0.0310717	1.68542	0.753106	0.000527012	0.00276033	TATA element modulatory factor OS=Homo sapiens OX=9606 GN=TMF1 PE=1 SV=2
Q7Z4V5	0.0829231	0.091877	0.0832884	0.0505702	0.0485448	0.0540615	0.0860295	0.0510588	1.68491	0.752671	0.000349181	0.0021944	Hepatoma-derived growth factor-related protein 2 OS=Homo sapiens OX=9606 GN=HDGFL2 PE=1 SV=1
P35250	0.402398	0.411808	0.368657	0.232022	0.217407	0.252732	0.394288	0.234054	1.6846	0.752408	0.00092478	0.00384567	Replication factor C subunit 2 OS=Homo sapiens OX=9606 GN=RFC2 PE=1 SV=3
Q16637	0.12881	0.0941747	0.164138	0.0620223	0.102529	0.0652918	0.129041	0.0766145	1.68429	0.752139	0.0824073	0.112893	Survival motor neuron protein OS=Homo sapiens OX=9606 GN=SMN1 PE=1 SV=1
Q8NCD3	0.00760107	0.0074813	0.00770509	0.00461505	0.00488891	0.00402881	0.00759582	0.00451092	1.68387	0.751784	0.0104753	0.0207868	Holliday junction recognition protein OS=Homo sapiens OX=9606 GN=HJURP PE=1 SV=2
B5ME19	0.182298	0.201687	0.180411	0.0962567	0.118711	0.120235	0.188132	0.111734	1.68375	0.751676	0.00795095	0.0169368	Eukaryotic translation initiation factor 3 subunit C-like protein OS=Homo sapiens OX=9606 GN=EIF3CL PE=1 SV=1
Q9NRR4	0.0734345	0.0817339	0.0759286	0.0460772	0.0433805	0.0478169	0.0770323	0.0457582	1.68347	0.751434	0.000272447	0.00194678	Ribonuclease 3 OS=Homo sapiens OX=9606 GN=DROSHA PE=1 SV=2
P98082	0.0850657	0.10429	0.0871085	0.0566503	0.0517123	0.0558745	0.0921547	0.0547457	1.68332	0.751312	0.00692625	0.0152668	Disabled homolog 2 OS=Homo sapiens OX=9606 GN=DAB2 PE=1 SV=3
Q9BYW2	0.0535646	0.0524812	0.0548853	0.0334286	0.031514	0.0307196	0.0536437	0.0318874	1.68229	0.750422	0.000346561	0.00219426	Histone-lysine N-methyltransferase SETD2 OS=Homo sapiens OX=9606 GN=SETD2 PE=1 SV=3
P68400	0.257289	0.25442	0.245549	0.144995	0.14692	0.158508	0.252419	0.150141	1.68121	0.749501	0.000499957	0.00267464	Casein kinase II subunit alpha OS=Homo sapiens OX=9606 GN=CSNK2A1 PE=1 SV=1	CSNK2A1
Q9BQG0	1.6529	1.6409	1.54186	0.986961	0.905183	0.984489	1.61189	0.958877	1.68101	0.749332	0.000194388	0.00162722	Myb-binding protein 1A OS=Homo sapiens OX=9606 GN=MYBBP1A PE=1 SV=2
Q08554	0.0478765	0.0500154	0.0685904	0.0517422	0.0242839	0.0230397	0.0554941	0.033022	1.68052	0.74891	0.144315	0.182279	Desmocollin-1 OS=Homo sapiens OX=9606 GN=DSC1 PE=1 SV=2
Q9Y2P8	0.130621	0.137185	0.121145	0.0768686	0.0718417	0.0827416	0.12965	0.0771506	1.68048	0.748876	0.000725343	0.00338294	RNA 3'-terminal phosphate cyclase-like protein OS=Homo sapiens OX=9606 GN=RCL1 PE=1 SV=3
Q9UNX4	0.56503	0.561041	0.563875	0.343394	0.329187	0.333862	0.563315	0.335481	1.67913	0.747712	0.000415794	0.00243869	WD repeat-containing protein 3 OS=Homo sapiens OX=9606 GN=WDR3 PE=1 SV=1
Q9UIG0	1.34978	1.28827	1.26642	0.79977	0.741462	0.78597	1.30149	0.775734	1.67775	0.746528	8.08862e-05	0.000992813	Tyrosine-protein kinase BAZ1B OS=Homo sapiens OX=9606 GN=BAZ1B PE=1 SV=2	BAZ1B
Q8IYH5	0.0157633	0.0186612	0.0157555	0.00908358	0.0102598	0.0105756	0.0167267	0.00997301	1.67719	0.74605	0.00241621	0.00713721	ZZ-type zinc finger-containing protein 3 OS=Homo sapiens OX=9606 GN=ZZZ3 PE=1 SV=1		ZZZ3
Q8NCF5	0.00826425	0.00871417	0.00729502	0.0044197	0.00433805	0.00571587	0.00809115	0.00482454	1.67708	0.745953	0.0123169	0.0235063	NFATC2-interacting protein OS=Homo sapiens OX=9606 GN=NFATC2IP PE=1 SV=1
Q9NZC9	0.0719551	0.0781753	0.0766408	0.0458574	0.0451019	0.0443169	0.0755904	0.0450921	1.67636	0.74533	0.000700402	0.00332111	SWI/SNF-related matrix-associated actin-dependent regulator of chromatin subfamily A-like protein 1 OS=Homo sapiens OX=9606 GN=SMARCAL1 PE=1 SV=1
Q9NX05	0.0766229	0.0845359	0.0807848	0.0498376	0.0459282	0.0485975	0.0806478	0.0481211	1.67593	0.744966	0.000184742	0.00158858	Constitutive coactivator of PPAR-gamma-like protein 2 OS=Homo sapiens OX=9606 GN=FAM120C PE=1 SV=3
P32780	0.142329	0.137689	0.133145	0.0849022	0.0764552	0.0853603	0.137721	0.0822392	1.67464	0.74385	0.000949473	0.00388467	General transcription factor IIH subunit 1 OS=Homo sapiens OX=9606 GN=GTF2H1 PE=1 SV=1
Q9NTX5	0.0108915	0.0125809	0.0115037	0.00717896	0.00709236	0.00662235	0.0116587	0.00696456	1.674	0.743301	0.00125566	0.00457294	Ethylmalonyl-CoA decarboxylase OS=Homo sapiens OX=9606 GN=ECHDC1 PE=1 SV=2
O95758	0.00910598	0.00868615	0.00841733	0.00507899	0.00608245	0.00450723	0.00873649	0.00522289	1.67273	0.742205	0.0210549	0.0361077	Polypyrimidine tract-binding protein 3 OS=Homo sapiens OX=9606 GN=PTBP3 PE=1 SV=2
O60499	0.0616758	0.0730477	0.0703171	0.042097	0.0398228	0.0407161	0.0683469	0.0408787	1.67194	0.741527	0.00587679	0.0135317	Syntaxin-10 OS=Homo sapiens OX=9606 GN=STX10 PE=1 SV=1
Q16630	0.267236	0.286167	0.265707	0.15215	0.162229	0.175606	0.273037	0.163328	1.6717	0.74132	0.00129309	0.00464719	Cleavage and polyadenylation specificity factor subunit 6 OS=Homo sapiens OX=9606 GN=CPSF6 PE=1 SV=2
Q8WXH0	0.0391787	0.0378548	0.0349427	0.0228311	0.0225395	0.0216297	0.0373254	0.0223334	1.67128	0.740955	0.00105404	0.00412936	Nesprin-2 OS=Homo sapiens OX=9606 GN=SYNE2 PE=1 SV=3
O75531	0.0371126	0.0533218	0.0372305	0.0360413	0.0192343	0.0211261	0.0425549	0.0254672	1.67097	0.740685	0.0922184	0.124209	Barrier-to-autointegration factor OS=Homo sapiens OX=9606 GN=BANF1 PE=1 SV=1
Q13243	0.216503	0.245033	0.190339	0.126071	0.134434	0.130684	0.217292	0.130396	1.6664	0.736731	0.0155144	0.0280105	Serine/arginine-rich splicing factor 5 OS=Homo sapiens OX=9606 GN=SRSF5 PE=1 SV=1
P51948	0.0792756	0.070554	0.0694753	0.0445144	0.0431509	0.0439895	0.0731016	0.043885	1.66576	0.736177	0.00494038	0.0120694	CDK-activating kinase assembly factor MAT1 OS=Homo sapiens OX=9606 GN=MNAT1 PE=1 SV=1
P05161	0.00790715	0.00860209	0.00692811	0.00439528	0.00509548	0.00458277	0.00781245	0.00469118	1.66535	0.735825	0.00398682	0.0101641	Ubiquitin-like protein ISG15 OS=Homo sapiens OX=9606 GN=ISG15 PE=1 SV=5
Q14152	0.55197	0.583177	0.563767	0.308378	0.361779	0.350128	0.566305	0.340095	1.66514	0.73564	0.00498134	0.0121454	Eukaryotic translation initiation factor 3 subunit A OS=Homo sapiens OX=9606 GN=EIF3A PE=1 SV=1
Q06787	0.136284	0.152428	0.136188	0.0869045	0.0786357	0.0896913	0.141633	0.0850772	1.66476	0.735316	0.000740308	0.00342998	Synaptic functional regulator FMR1 OS=Homo sapiens OX=9606 GN=FMR1 PE=1 SV=1
Q9NYM9	0.027522	0.0327832	0.0309499	0.0188753	0.017421	0.0185325	0.0304184	0.0182763	1.66436	0.73497	0.00364663	0.00952818	BET1-like protein OS=Homo sapiens OX=9606 GN=BET1L PE=1 SV=1
Q9BXW9	0.0470603	0.048054	0.0433816	0.0272752	0.0287596	0.0271944	0.0461653	0.0277431	1.66403	0.734681	0.000532425	0.00277517	Fanconi anemia group D2 protein OS=Homo sapiens OX=9606 GN=FANCD2 PE=1 SV=2
Q15906	0.0879735	0.0813696	0.0762523	0.0493981	0.046525	0.0517198	0.0818651	0.0492143	1.66344	0.734172	0.00087489	0.00375944	Vacuolar protein sorting-associated protein 72 homolog OS=Homo sapiens OX=9606 GN=VPS72 PE=1 SV=1
Q6UXD5	0.0256345	0.0277957	0.0241728	0.0157498	0.0170079	0.0138994	0.0258677	0.0155523	1.66326	0.734018	0.00315365	0.00861038	Seizure 6-like protein 2 OS=Homo sapiens OX=9606 GN=SEZ6L2 PE=1 SV=2
Q96CW1	0.216452	0.20631	0.206915	0.136132	0.120226	0.122274	0.209892	0.126211	1.66303	0.733817	0.00222616	0.00672972	AP-2 complex subunit mu OS=Homo sapiens OX=9606 GN=AP2M1 PE=1 SV=2
Q96AY3	0.0364494	0.0399843	0.0371657	0.0241741	0.0203131	0.0238455	0.0378665	0.0227775	1.66245	0.73331	0.00406539	0.0103384	Peptidyl-prolyl cis-trans isomerase FKBP10 OS=Homo sapiens OX=9606 GN=FKBP10 PE=1 SV=1
Q6ZRP7	0.0469838	0.0470733	0.0513025	0.0280566	0.0305959	0.028806	0.0484532	0.0291528	1.66204	0.732959	0.000213187	0.00169417	Sulfhydryl oxidase 2 OS=Homo sapiens OX=9606 GN=QSOX2 PE=1 SV=3
Q9BTV4	0.132585	0.117964	0.117303	0.0773326	0.0705334	0.0736768	0.122617	0.0738476	1.66041	0.731539	0.000913985	0.00381119	Transmembrane protein 43 OS=Homo sapiens OX=9606 GN=TMEM43 PE=1 SV=1
P10644	0.101186	0.114713	0.105519	0.0636339	0.0661265	0.0639069	0.107139	0.0645558	1.65964	0.73087	0.00263312	0.00758178	cAMP-dependent protein kinase type I-alpha regulatory subunit OS=Homo sapiens OX=9606 GN=PRKAR1A PE=1 SV=1
Q8NB91	0.0135187	0.016952	0.0133814	0.00896149	0.0083318	0.00916553	0.0146174	0.00881961	1.65737	0.728896	0.0141777	0.0259981	Fanconi anemia group B protein OS=Homo sapiens OX=9606 GN=FANCB PE=1 SV=1
Q9UL54	0.00675934	0.00963882	0.0074461	0.00478597	0.00504958	0.00455759	0.00794809	0.00479771	1.65664	0.728261	0.0350493	0.0546848	Serine/threonine-protein kinase TAO2 OS=Homo sapiens OX=9606 GN=TAOK2 PE=1 SV=2
Q8WWM7	0.306517	0.318249	0.294779	0.186726	0.173178	0.195246	0.306515	0.18505	1.65639	0.728044	0.000653538	0.00318033	Ataxin-2-like protein OS=Homo sapiens OX=9606 GN=ATXN2L PE=1 SV=2
Q92608	0.0321133	0.0355011	0.0326333	0.0214148	0.0201983	0.0189102	0.0334159	0.0201744	1.65635	0.728007	0.000493683	0.00265977	Dedicator of cytokinesis protein 2 OS=Homo sapiens OX=9606 GN=DOCK2 PE=1 SV=2
O00629	0.101747	0.0923534	0.091274	0.0560154	0.0580013	0.0584177	0.0951249	0.0574781	1.65498	0.72681	0.00185326	0.0058434	Importin subunit alpha-3 OS=Homo sapiens OX=9606 GN=KPNA4 PE=1 SV=1
P26358	0.735467	0.741405	0.705415	0.431836	0.424945	0.462154	0.727429	0.439645	1.65458	0.726467	0.000273299	0.0019483	DNA (cytosine-5)-methyltransferase 1 OS=Homo sapiens OX=9606 GN=DNMT1 PE=1 SV=2
Q9ULV3	0.138044	0.140407	0.138087	0.0864161	0.077534	0.0878783	0.138846	0.0839428	1.65406	0.726008	0.00524119	0.0125723	Cip1-interacting zinc finger protein OS=Homo sapiens OX=9606 GN=CIZ1 PE=1 SV=2
Q9BT40	0.0434638	0.0502956	0.0444823	0.0299612	0.0280022	0.0256333	0.0460806	0.0278656	1.65368	0.725677	0.00141426	0.00494606	Inositol polyphosphate 5-phosphatase K OS=Homo sapiens OX=9606 GN=INPP5K PE=1 SV=3
Q9BTC0	1.13996	1.08042	1.06868	0.674822	0.632391	0.682303	1.09635	0.663172	1.65319	0.725253	0.000102413	0.00115036	Death-inducer obliterator 1 OS=Homo sapiens OX=9606 GN=DIDO1 PE=1 SV=5
Q96MG7	0.100293	0.101432	0.0898064	0.0581154	0.0570832	0.0612379	0.0971772	0.0588121	1.65233	0.724504	0.0012922	0.00464719	Non-structural maintenance of chromosomes element 3 homolog OS=Homo sapiens OX=9606 GN=NSMCE3 PE=1 SV=1
P49755	0.511873	0.528987	0.5525	0.299245	0.351106	0.314398	0.53112	0.321583	1.65158	0.723846	0.00296913	0.00821256	Transmembrane emp24 domain-containing protein 10 OS=Homo sapiens OX=9606 GN=TMED10 PE=1 SV=2
Q6P2E9	0.188343	0.177197	0.176872	0.107953	0.107143	0.113386	0.180804	0.109494	1.65127	0.723578	6.01835e-05	0.000861141	Enhancer of mRNA-decapping protein 4 OS=Homo sapiens OX=9606 GN=EDC4 PE=1 SV=1
Q9UEU0	0.12427	0.129031	0.125958	0.077943	0.0747797	0.0770509	0.12642	0.0765912	1.65058	0.72297	7.97933e-06	0.000385541	Vesicle transport through interaction with t-SNAREs homolog 1B OS=Homo sapiens OX=9606 GN=VTI1B PE=1 SV=3
O95070	0.0560133	0.063577	0.0554249	0.0357971	0.0339699	0.0363348	0.0583384	0.0353673	1.6495	0.72203	0.00256321	0.00744505	Protein YIF1A OS=Homo sapiens OX=9606 GN=YIF1A PE=1 SV=2
O75683	0.18263	0.235114	0.160296	0.0886138	0.14949	0.112404	0.19268	0.116836	1.64915	0.721723	0.0584038	0.0843764	Surfeit locus protein 6 OS=Homo sapiens OX=9606 GN=SURF6 PE=1 SV=3
Q9UPN6	0.0333631	0.0305977	0.0312089	0.0181183	0.0207262	0.018885	0.0317232	0.0192432	1.64854	0.72119	0.000953274	0.00389499	SR-related and CTD-associated factor 8 OS=Homo sapiens OX=9606 GN=SCAF8 PE=1 SV=1
Q9H9B1	0.321617	0.308526	0.321585	0.184822	0.198012	0.195045	0.317243	0.192626	1.64694	0.719784	0.000106496	0.00117258	Histone-lysine N-methyltransferase EHMT1 OS=Homo sapiens OX=9606 GN=EHMT1 PE=1 SV=4
P61626	0.0192577	0.0203144	0.0168562	0.0147486	0.0115222	0.00805761	0.0188095	0.0114428	1.64378	0.717016	0.0849006	0.115632	Lysozyme C OS=Homo sapiens OX=9606 GN=LYZ PE=1 SV=1
D6RBQ6	0.0262467	0.0280759	0.0263095	0.0164579	0.0170768	0.0155864	0.0268774	0.0163737	1.6415	0.715011	0.000167377	0.00151698	Ubiquitin carboxyl-terminal hydrolase 17-like protein 17 OS=Homo sapiens OX=9606 GN=USP17L17 PE=3 SV=1
O95365	0.0422395	0.0433467	0.0392809	0.0256147	0.0235035	0.026993	0.0416224	0.0253704	1.64059	0.714212	0.00089073	0.00379047	Zinc finger and BTB domain-containing protein 7A OS=Homo sapiens OX=9606 GN=ZBTB7A PE=1 SV=1	ZBTB7A	ZBTB7A
Q96L91	0.271802	0.250918	0.238534	0.156716	0.151327	0.156544	0.253751	0.154862	1.63856	0.712428	0.00332674	0.00890838	E1A-binding protein p400 OS=Homo sapiens OX=9606 GN=EP400 PE=1 SV=4	EP400
P04264	1.71402	1.83118	2.31511	1.83886	0.853907	0.884197	1.95344	1.19232	1.63834	0.712239	0.146944	0.185064	Keratin, type II cytoskeletal 1 OS=Homo sapiens OX=9606 GN=KRT1 PE=1 SV=6
Q16514	0.0686137	0.0666872	0.0653098	0.0404122	0.0398228	0.0422773	0.0668702	0.0408374	1.63747	0.711473	4.11408e-05	0.000728097	Transcription initiation factor TFIID subunit 12 OS=Homo sapiens OX=9606 GN=TAF12 PE=1 SV=1	TAF15
Q9UMY1	0.178064	0.186668	0.168217	0.115083	0.101336	0.109332	0.17765	0.108584	1.63606	0.71023	0.000605723	0.0030326	Nucleolar protein 7 OS=Homo sapiens OX=9606 GN=NOL7 PE=1 SV=2
O60645	0.0502487	0.042394	0.0393024	0.0269333	0.0266021	0.0271693	0.0439817	0.0269016	1.63491	0.709214	0.0209723	0.0360067	Exocyst complex component 3 OS=Homo sapiens OX=9606 GN=EXOC3 PE=1 SV=3
P50613	0.124142	0.127798	0.10908	0.0724977	0.0697301	0.0787632	0.12034	0.0736637	1.63364	0.708094	0.00178924	0.00571506	Cyclin-dependent kinase 7 OS=Homo sapiens OX=9606 GN=CDK7 PE=1 SV=1
P54132	0.307053	0.294965	0.275894	0.182575	0.174165	0.181397	0.292637	0.179379	1.63139	0.706103	0.000991938	0.00400776	Bloom syndrome protein OS=Homo sapiens OX=9606 GN=BLM PE=1 SV=1
Q8IXQ5	0.18013	0.1923	0.179548	0.108783	0.107097	0.122476	0.183993	0.112785	1.63135	0.70607	0.00188935	0.00590472	Kelch-like protein 7 OS=Homo sapiens OX=9606 GN=KLHL7 PE=1 SV=2
Q13889	0.204719	0.214128	0.196081	0.130003	0.119423	0.127814	0.204976	0.125746	1.63007	0.704936	0.000176879	0.00155164	General transcription factor IIH subunit 3 OS=Homo sapiens OX=9606 GN=GTF2H3 PE=1 SV=2
O43427	0.0101773	0.0122166	0.00962597	0.00647083	0.00674807	0.00644609	0.0106733	0.006555	1.62827	0.703339	0.0182416	0.0319306	Acidic fibroblast growth factor intracellular-binding protein OS=Homo sapiens OX=9606 GN=FIBP PE=1 SV=3
Q9NV56	0.0135442	0.0131413	0.0135756	0.0074964	0.00775799	0.00954323	0.0134204	0.00826587	1.62359	0.699186	0.0211521	0.0362335	MRG/MORF4L-binding protein OS=Homo sapiens OX=9606 GN=MRGBP PE=1 SV=1
P14373	0.0144879	0.015607	0.013813	0.00896149	0.00869905	0.00939215	0.014636	0.00901756	1.62306	0.698713	0.000804798	0.0036268	Zinc finger protein RFP OS=Homo sapiens OX=9606 GN=TRIM27 PE=1 SV=1
P35908	0.962122	1.18445	1.55973	1.09792	0.547535	0.638138	1.23544	0.761197	1.62302	0.698679	0.124335	0.159829	Keratin, type II cytoskeletal 2 epidermal OS=Homo sapiens OX=9606 GN=KRT2 PE=1 SV=2
P56524	0.0595077	0.0585615	0.0549932	0.0341611	0.033924	0.0385506	0.0576875	0.0355452	1.62293	0.698601	0.00153223	0.00514964	Histone deacetylase 4 OS=Homo sapiens OX=9606 GN=HDAC4 PE=1 SV=3
Q9BXF6	0.0181099	0.0227241	0.0194893	0.0117208	0.0116599	0.0137987	0.0201078	0.0123931	1.6225	0.698216	0.00566625	0.0132871	Rab11 family-interacting protein 5 OS=Homo sapiens OX=9606 GN=RAB11FIP5 PE=1 SV=1
P40937	0.296008	0.296842	0.275549	0.176226	0.171754	0.187339	0.289466	0.17844	1.6222	0.697956	0.000170146	0.00152331	Replication factor C subunit 5 OS=Homo sapiens OX=9606 GN=RFC5 PE=1 SV=1
Q96ES7	0.0467287	0.0444395	0.0390219	0.0250531	0.0262119	0.0290326	0.0433967	0.0267659	1.62134	0.697191	0.00258956	0.00749297	SAGA-associated factor 29 OS=Homo sapiens OX=9606 GN=SGF29 PE=1 SV=1
P46013	5.61326	5.58895	5.38672	3.51212	3.26432	3.46029	5.52964	3.41225	1.62053	0.696465	0.000213055	0.00169417	Proliferation marker protein Ki-67 OS=Homo sapiens OX=9606 GN=MKI67 PE=1 SV=2
Q9H7Z3	0.0158398	0.0135336	0.0136188	0.00893707	0.0082859	0.00934179	0.0143307	0.00885492	1.61839	0.694561	0.00250114	0.00730658	Nuclear exosome regulator NRDE2 OS=Homo sapiens OX=9606 GN=NRDE2 PE=1 SV=3
Q15645	0.0740977	0.0671075	0.0659141	0.043147	0.042141	0.0427305	0.0690398	0.0426729	1.61789	0.694109	0.00451461	0.0111909	Pachytene checkpoint protein 2 homolog OS=Homo sapiens OX=9606 GN=TRIP13 PE=1 SV=2
O75190	0.0991455	0.111267	0.105497	0.0651234	0.0614442	0.0687415	0.105303	0.065103	1.61748	0.693752	0.000495065	0.00265977	DnaJ homolog subfamily B member 6 OS=Homo sapiens OX=9606 GN=DNAJB6 PE=1 SV=2
O14965	0.218059	0.22937	0.207865	0.13828	0.126033	0.141008	0.218431	0.135107	1.61673	0.693076	0.000519403	0.00273977	Aurora kinase A OS=Homo sapiens OX=9606 GN=AURKA PE=1 SV=2
P13994	0.0194108	0.015579	0.0168347	0.0100359	0.0109025	0.0111296	0.0172748	0.0106893	1.61608	0.692501	0.00761934	0.016391	Coiled-coil domain-containing protein 130 OS=Homo sapiens OX=9606 GN=CCDC130 PE=1 SV=2
Q9NQC3	0.148425	0.156351	0.1459	0.089737	0.0899054	0.0996878	0.150225	0.0931101	1.61342	0.690119	0.000852827	0.00372454	Reticulon-4 OS=Homo sapiens OX=9606 GN=RTN4 PE=1 SV=2
O95613	0.113659	0.132702	0.117864	0.077943	0.0714515	0.0765977	0.121408	0.0753307	1.61167	0.688557	0.00245145	0.00719597	Pericentrin OS=Homo sapiens OX=9606 GN=PCNT PE=1 SV=4
Q96HR3	0.0103558	0.00947071	0.00822308	0.00566503	0.00674807	0.00501083	0.00934987	0.00580798	1.60983	0.686911	0.0135249	0.0250882	Mediator of RNA polymerase II transcription subunit 30 OS=Homo sapiens OX=9606 GN=MED30 PE=1 SV=1
P23769	0.023951	0.0279918	0.0228563	0.0161649	0.0156996	0.0146044	0.024933	0.0154896	1.60966	0.686756	0.00675582	0.0149453	Endothelial transcription factor GATA-2 OS=Homo sapiens OX=9606 GN=GATA2 PE=1 SV=3		GATA2
P40227	0.405356	0.363978	0.382967	0.215491	0.253787	0.24684	0.3841	0.238706	1.60909	0.686248	0.00273347	0.0077836	T-complex protein 1 subunit zeta OS=Homo sapiens OX=9606 GN=CCT6A PE=1 SV=3
Q12788	0.48476	0.494522	0.471413	0.3022	0.288974	0.310797	0.483565	0.300657	1.60836	0.685592	0.000135598	0.00135653	Transducin beta-like protein 3 OS=Homo sapiens OX=9606 GN=TBL3 PE=1 SV=2
Q99590	0.526948	0.499566	0.549803	0.315044	0.339033	0.326434	0.525439	0.326837	1.60765	0.684951	0.000253427	0.00186336	Protein SCAF11 OS=Homo sapiens OX=9606 GN=SCAF11 PE=1 SV=2
Q9NWU2	0.00714195	0.00944269	0.00841733	0.0057627	0.00463643	0.00516191	0.00833399	0.00518701	1.6067	0.684102	0.0115553	0.0223754	Glucose-induced degradation protein 8 homolog OS=Homo sapiens OX=9606 GN=GID8 PE=1 SV=1
Q9Y2X0	0.149675	0.158788	0.148922	0.0978683	0.0882758	0.0985295	0.152462	0.0948912	1.6067	0.684101	0.00101304	0.00404035	Mediator of RNA polymerase II transcription subunit 16 OS=Homo sapiens OX=9606 GN=MED16 PE=1 SV=2
Q9ULM3	0.254687	0.245678	0.25429	0.157791	0.158396	0.153598	0.251551	0.156595	1.60638	0.683816	8.88342e-06	0.000408414	YEATS domain-containing protein 2 OS=Homo sapiens OX=9606 GN=YEATS2 PE=1 SV=2
Q14676	1.08218	1.06246	0.984158	0.659073	0.61295	0.677494	1.04293	0.649839	1.60491	0.682492	0.000344593	0.00219426	Mediator of DNA damage checkpoint protein 1 OS=Homo sapiens OX=9606 GN=MDC1 PE=1 SV=3	MDC1
Q9Y483	0.0520597	0.0539662	0.0493385	0.0347227	0.0309401	0.0311477	0.0517881	0.0322702	1.60483	0.682419	0.00085097	0.00372454	Metal-response element-binding transcription factor 2 OS=Homo sapiens OX=9606 GN=MTF2 PE=1 SV=3
P61764	0.0292565	0.0257783	0.0229642	0.0207799	0.011637	0.0161908	0.0259996	0.0162026	1.60466	0.68227	0.0820092	0.112449	Syntaxin-binding protein 1 OS=Homo sapiens OX=9606 GN=STXBP1 PE=1 SV=1
Q14562	0.418799	0.445908	0.407679	0.259273	0.254063	0.2797	0.424129	0.264345	1.60445	0.682079	0.000294228	0.00201343	ATP-dependent RNA helicase DHX8 OS=Homo sapiens OX=9606 GN=DHX8 PE=1 SV=1
P57071	0.00846831	0.00829387	0.00625904	0.0054941	0.00456757	0.00430579	0.00767374	0.00478915	1.60232	0.680159	0.0212725	0.0363579	PR domain zinc finger protein 15 OS=Homo sapiens OX=9606 GN=PRDM15 PE=1 SV=4		PRDM15
Q92800	0.00584109	0.00708902	0.00511514	0.00244182	0.00429214	0.00453241	0.00601509	0.00375546	1.60169	0.679597	0.111568	0.145945	Histone-lysine N-methyltransferase EZH1 OS=Homo sapiens OX=9606 GN=EZH1 PE=1 SV=2
Q15517	0.025507	0.0292807	0.0397773	0.0299612	0.0135191	0.0155613	0.0315216	0.0196805	1.60167	0.679575	0.158348	0.197142	Corneodesmosin OS=Homo sapiens OX=9606 GN=CDSN PE=1 SV=3
P49848	0.0729499	0.080473	0.0746552	0.046126	0.0470529	0.049227	0.076026	0.0474686	1.60161	0.679519	0.00044715	0.00249747	Transcription initiation factor TFIID subunit 6 OS=Homo sapiens OX=9606 GN=TAF6 PE=1 SV=1
P18206	0.0128555	0.012665	0.0128202	0.00732547	0.0087679	0.00785617	0.0127802	0.00798318	1.60089	0.678879	0.01152	0.0223499	Vinculin OS=Homo sapiens OX=9606 GN=VCL PE=1 SV=4
Q9Y4A5	0.76253	0.767407	0.739689	0.48165	0.442963	0.493352	0.756542	0.472655	1.60062	0.678633	0.00216115	0.00659832	Transformation/transcription domain-associated protein OS=Homo sapiens OX=9606 GN=TRRAP PE=1 SV=3
Q6UN15	0.390817	0.336826	0.408132	0.232706	0.245685	0.231707	0.378592	0.236699	1.59947	0.67759	0.00955096	0.0193563	Pre-mRNA 3'-end-processing factor FIP1 OS=Homo sapiens OX=9606 GN=FIP1L1 PE=1 SV=1
P02533	0.0723887	0.0908683	0.114929	0.0866603	0.0416131	0.0458528	0.0927286	0.0580421	1.59761	0.675916	0.146878	0.185064	Keratin, type I cytoskeletal 14 OS=Homo sapiens OX=9606 GN=KRT14 PE=1 SV=4
Q8NEF9	0.446831	0.435961	0.461485	0.281078	0.292738	0.267865	0.448092	0.28056	1.59713	0.675484	0.000287304	0.00199215	Serum response factor-binding protein 1 OS=Homo sapiens OX=9606 GN=SRFBP1 PE=1 SV=1
P53396	0.246168	0.238645	0.232879	0.125095	0.16441	0.160296	0.239231	0.149933	1.59558	0.67408	0.0287583	0.0463421	ATP-citrate synthase OS=Homo sapiens OX=9606 GN=ACLY PE=1 SV=3
P14923	0.104017	0.111463	0.149591	0.106805	0.0569225	0.0651156	0.12169	0.0762812	1.59529	0.673817	0.106609	0.140485	Junction plakoglobin OS=Homo sapiens OX=9606 GN=JUP PE=1 SV=3
Q92993	0.0099222	0.0110678	0.0108346	0.00705687	0.00599064	0.00692451	0.0106082	0.00665734	1.59346	0.672165	0.00295375	0.00818872	Histone acetyltransferase KAT5 OS=Homo sapiens OX=9606 GN=KAT5 PE=1 SV=2
Q6P4E1	0.0069889	0.00790159	0.0071871	0.00517667	0.00417738	0.00450723	0.0073592	0.00462042	1.59275	0.671524	0.00601086	0.0137159	Protein GOLM2 OS=Homo sapiens OX=9606 GN=GOLM2 PE=1 SV=2
Q08379	0.272644	0.277536	0.270801	0.169731	0.165649	0.180264	0.27366	0.171881	1.59215	0.670973	0.00150684	0.00510236	Golgin subfamily A member 2 OS=Homo sapiens OX=9606 GN=GOLGA2 PE=1 SV=3
O43298	0.0113761	0.0119925	0.0109641	0.00673943	0.00755141	0.00727703	0.0114442	0.00718929	1.59184	0.670699	0.000536732	0.00278808	Zinc finger and BTB domain-containing protein 43 OS=Homo sapiens OX=9606 GN=ZBTB43 PE=1 SV=1		ZBTB43
P54274	0.0687922	0.0711424	0.0660436	0.0424145	0.0396621	0.0473385	0.0686594	0.0431384	1.59161	0.670486	0.00544887	0.0129177	Telomeric repeat-binding factor 1 OS=Homo sapiens OX=9606 GN=TERF1 PE=1 SV=3		TERF1
Q8WYQ5	0.214666	0.213007	0.206591	0.132591	0.125964	0.140152	0.211422	0.132902	1.5908	0.669756	0.00168534	0.00548682	Microprocessor complex subunit DGCR8 OS=Homo sapiens OX=9606 GN=DGCR8 PE=1 SV=1
P78332	0.718939	0.758469	0.722552	0.457134	0.44737	0.478673	0.73332	0.461059	1.59051	0.669493	7.11223e-05	0.00092997	RNA-binding protein 6 OS=Homo sapiens OX=9606 GN=RBM6 PE=1 SV=5
Q9NZM5	0.0109425	0.0121606	0.0116116	0.00710571	0.00732189	0.00740293	0.0115716	0.00727684	1.59019	0.669199	0.00151581	0.00512682	Ribosome biogenesis protein NOP53 OS=Homo sapiens OX=9606 GN=NOP53 PE=1 SV=2
Q96N64	0.0084428	0.00694892	0.00772667	0.00505457	0.00424624	0.00523745	0.00770613	0.00484609	1.59018	0.669187	0.00596281	0.0136771	PWWP domain-containing protein 2A OS=Homo sapiens OX=9606 GN=PWWP2A PE=1 SV=2
O14734	0.0230838	0.0243773	0.0286621	0.0164823	0.0162964	0.0151584	0.0253744	0.015979	1.58798	0.667194	0.010685	0.0211477	Acyl-coenzyme A thioesterase 8 OS=Homo sapiens OX=9606 GN=ACOT8 PE=1 SV=1
P18074	0.200689	0.206983	0.186196	0.124826	0.11855	0.13076	0.197956	0.124712	1.5873	0.666576	0.000422933	0.00245688	General transcription and DNA repair factor IIH helicase subunit XPD OS=Homo sapiens OX=9606 GN=ERCC2 PE=1 SV=1
Q9NVI7	0.0142329	0.0130572	0.0131224	0.00864406	0.00771208	0.00911517	0.0134708	0.00849044	1.58659	0.665929	0.00313936	0.00860145	ATPase family AAA domain-containing protein 3A OS=Homo sapiens OX=9606 GN=ATAD3A PE=1 SV=2
Q15648	0.115955	0.11362	0.105627	0.0739873	0.0681004	0.0692955	0.111734	0.0704611	1.58575	0.665169	0.000283852	0.00198624	Mediator of RNA polymerase II transcription subunit 1 OS=Homo sapiens OX=9606 GN=MED1 PE=1 SV=4
Q7L2Z9	0.136947	0.141977	0.128915	0.0879056	0.0807244	0.0887596	0.135946	0.0857966	1.58452	0.664042	0.000376228	0.0023043	Centromere protein Q OS=Homo sapiens OX=9606 GN=CENPQ PE=1 SV=1
Q13247	0.29435	0.263807	0.256534	0.163822	0.186352	0.1643	0.271564	0.171491	1.58354	0.663155	0.0015319	0.00514964	Serine/arginine-rich splicing factor 6 OS=Homo sapiens OX=9606 GN=SRSF6 PE=1 SV=2
O15287	0.0182885	0.0153549	0.0129929	0.0104022	0.00993849	0.00911517	0.0155454	0.00981861	1.58326	0.662899	0.0314466	0.0497264	Fanconi anemia group G protein OS=Homo sapiens OX=9606 GN=FANCG PE=1 SV=1
Q8WYB5	0.0450198	0.0499874	0.0404032	0.0260543	0.0299073	0.0297124	0.0451368	0.028558	1.58053	0.660409	0.00515097	0.0123851	Histone acetyltransferase KAT6B OS=Homo sapiens OX=9606 GN=KAT6B PE=1 SV=3
Q92466	0.0095396	0.0108437	0.0095828	0.00730105	0.00541682	0.00624465	0.00998869	0.00632084	1.58028	0.66018	0.0182975	0.0320101	DNA damage-binding protein 2 OS=Homo sapiens OX=9606 GN=DDB2 PE=1 SV=1
O75717	0.018467	0.0201743	0.0167699	0.0111591	0.0117976	0.0121116	0.0184704	0.0116895	1.58009	0.660007	0.00573686	0.0133644	WD repeat and HMG-box DNA-binding protein 1 OS=Homo sapiens OX=9606 GN=WDHD1 PE=1 SV=1
Q9UNP9	0.246117	0.251534	0.226707	0.150026	0.149835	0.158609	0.241452	0.152823	1.57995	0.659876	0.000752334	0.00346461	Peptidyl-prolyl cis-trans isomerase E OS=Homo sapiens OX=9606 GN=PPIE PE=1 SV=1
Q8IVL6	0.0130085	0.0153829	0.0154533	0.00949869	0.00851542	0.00974467	0.0146149	0.00925293	1.57949	0.65946	0.00392122	0.0100473	Prolyl 3-hydroxylase 3 OS=Homo sapiens OX=9606 GN=P3H3 PE=1 SV=1
Q8IZT6	0.0327764	0.0317185	0.0335614	0.018802	0.0214607	0.0218311	0.0326854	0.0206979	1.57916	0.65916	0.00567533	0.013289	Abnormal spindle-like microcephaly-associated protein OS=Homo sapiens OX=9606 GN=ASPM PE=1 SV=2
Q5TGY3	0.171764	0.172406	0.169404	0.113716	0.102392	0.109181	0.171191	0.108429	1.57883	0.658854	0.00355636	0.00938091	AT-hook DNA-binding motif-containing protein 1 OS=Homo sapiens OX=9606 GN=AHDC1 PE=1 SV=1		AHDC1
Q16527	0.0337202	0.038107	0.0359139	0.0227334	0.0227231	0.0228131	0.0359137	0.0227565	1.57817	0.658254	0.00591873	0.0136077	Cysteine and glycine-rich protein 2 OS=Homo sapiens OX=9606 GN=CSRP2 PE=1 SV=3
Q02413	0.0631042	0.0671075	0.0810437	0.0656118	0.034406	0.0340182	0.0704185	0.0446787	1.57611	0.656368	0.137141	0.174376	Desmoglein-1 OS=Homo sapiens OX=9606 GN=DSG1 PE=1 SV=2
Q9Y282	0.0396888	0.0424501	0.0399283	0.0231241	0.0262349	0.0281009	0.0406891	0.0258199	1.57588	0.656155	0.00834489	0.0175185	Endoplasmic reticulum-Golgi intermediate compartment protein 3 OS=Homo sapiens OX=9606 GN=ERGIC3 PE=1 SV=1
Q13425	0.00576457	0.00860209	0.00764034	0.00485923	0.00470529	0.00440651	0.00733567	0.00465701	1.57519	0.655525	0.0581362	0.0840297	Beta-2-syntrophin OS=Homo sapiens OX=9606 GN=SNTB2 PE=1 SV=1
Q96KR1	0.960413	0.902351	0.898107	0.595097	0.562546	0.595986	0.92029	0.584543	1.57438	0.65478	0.000105496	0.00116775	Zinc finger RNA-binding protein OS=Homo sapiens OX=9606 GN=ZFR PE=1 SV=2
O15514	0.0562683	0.0582532	0.0529212	0.0371646	0.0328223	0.0364355	0.0558143	0.0354741	1.57338	0.653868	0.00103907	0.00409174	DNA-directed RNA polymerase II subunit RPB4 OS=Homo sapiens OX=9606 GN=POLR2D PE=1 SV=1
Q9BRD0	0.202576	0.19527	0.197376	0.129124	0.119078	0.130282	0.198407	0.126161	1.57265	0.653198	0.00147608	0.00504285	BUD13 homolog OS=Homo sapiens OX=9606 GN=BUD13 PE=1 SV=1
Q13151	0.33108	0.330382	0.324693	0.209704	0.203613	0.21403	0.328718	0.209116	1.57195	0.652551	0.000193297	0.00162722	Heterogeneous nuclear ribonucleoprotein A0 OS=Homo sapiens OX=9606 GN=HNRNPA0 PE=1 SV=1
Q9Y4E5	0.0315266	0.0318025	0.0337556	0.0195102	0.0218739	0.0204462	0.0323616	0.0206101	1.57018	0.650933	0.000758333	0.0034817	E3 SUMO-protein ligase ZNF451 OS=Homo sapiens OX=9606 GN=ZNF451 PE=1 SV=2
Q14139	0.0187986	0.0216874	0.0198994	0.0124777	0.0137486	0.0122627	0.0201285	0.0128297	1.5689	0.649753	0.00131651	0.00468868	Ubiquitin conjugation factor E4 A OS=Homo sapiens OX=9606 GN=UBE4A PE=1 SV=2
O94782	0.00772861	0.0076214	0.00673386	0.00349181	0.00532501	0.00526263	0.00736129	0.00469315	1.56852	0.649402	0.066942	0.0946836	Ubiquitin carboxyl-terminal hydrolase 1 OS=Homo sapiens OX=9606 GN=USP1 PE=1 SV=1
Q9BRT6	0.0368831	0.0320547	0.0316621	0.0215369	0.0178112	0.0248527	0.0335333	0.0214003	1.56696	0.647964	0.0249769	0.041569	Protein LLP homolog OS=Homo sapiens OX=9606 GN=LLPH PE=1 SV=1
Q14160	0.0323683	0.0307378	0.0300002	0.0212927	0.0167095	0.0214282	0.0310354	0.0198101	1.56664	0.647677	0.0242908	0.0406717	Protein scribble homolog OS=Homo sapiens OX=9606 GN=SCRIB PE=1 SV=4
Q92917	0.0204056	0.0177926	0.0246908	0.0115498	0.0159062	0.0127411	0.020963	0.013399	1.56452	0.645716	0.0289034	0.0465022	G-patch domain and KOW motifs-containing protein OS=Homo sapiens OX=9606 GN=GPKOW PE=1 SV=2
O94964	0.0506568	0.0515005	0.0509356	0.032696	0.0325927	0.0326081	0.051031	0.0326323	1.56382	0.645072	6.55172e-05	0.000895757	Protein SOGA1 OS=Homo sapiens OX=9606 GN=SOGA1 PE=1 SV=2
Q86UY8	0.0121413	0.0114321	0.0135109	0.00842429	0.00771208	0.00757919	0.0123614	0.00790519	1.56371	0.644974	0.00274392	0.00779878	5'-nucleotidase domain-containing protein 3 OS=Homo sapiens OX=9606 GN=NT5DC3 PE=1 SV=1
O95926	0.0737661	0.0785116	0.0770725	0.0522306	0.0475119	0.0472126	0.0764501	0.048985	1.56068	0.642177	0.000995357	0.00400776	Pre-mRNA-splicing factor SYF2 OS=Homo sapiens OX=9606 GN=SYF2 PE=1 SV=1
Q8IY92	0.0119628	0.0139539	0.0111799	0.00754523	0.00762027	0.00861157	0.0123655	0.00792569	1.56018	0.641715	0.00754411	0.0162983	Structure-specific endonuclease subunit SLX4 OS=Homo sapiens OX=9606 GN=SLX4 PE=1 SV=3
P61011	0.34391	0.345821	0.30911	0.211096	0.212587	0.216825	0.332947	0.213503	1.55945	0.641038	0.00498345	0.0121454	Signal recognition particle 54 kDa protein OS=Homo sapiens OX=9606 GN=SRP54 PE=1 SV=1
Q9Y490	0.14465	0.148981	0.145447	0.0801895	0.101451	0.10004	0.146359	0.0938935	1.55878	0.64042	0.0261486	0.0430019	Talin-1 OS=Homo sapiens OX=9606 GN=TLN1 PE=1 SV=3
Q05048	0.147736	0.164196	0.142145	0.0945474	0.0947255	0.102055	0.151359	0.0971092	1.55865	0.640296	0.00227614	0.00682619	Cleavage stimulation factor subunit 1 OS=Homo sapiens OX=9606 GN=CSTF1 PE=1 SV=1
O60244	0.152481	0.153409	0.145577	0.0999438	0.0947943	0.0949539	0.150489	0.096564	1.55843	0.640096	5.10863e-05	0.00080158	Mediator of RNA polymerase II transcription subunit 14 OS=Homo sapiens OX=9606 GN=MED14 PE=1 SV=2
O95239	0.687565	0.639497	0.654544	0.428784	0.424463	0.418668	0.660535	0.423972	1.55797	0.639667	0.000997941	0.00401286	Chromosome-associated kinesin KIF4A OS=Homo sapiens OX=9606 GN=KIF4A PE=1 SV=3
O95478	0.0796582	0.0738603	0.0754106	0.0499109	0.0464791	0.0505615	0.0763097	0.0489838	1.55786	0.639561	0.000241316	0.00182275	Ribosome biogenesis protein NSA2 homolog OS=Homo sapiens OX=9606 GN=NSA2 PE=1 SV=1
Q9H8G2	0.111389	0.123399	0.116569	0.0761605	0.0700514	0.0793927	0.117119	0.0752015	1.5574	0.639143	0.000886576	0.00377975	Caspase activity and apoptosis inhibitor 1 OS=Homo sapiens OX=9606 GN=CAAP1 PE=1 SV=2
P27361	0.0069634	0.00736922	0.00757559	0.00539643	0.00438395	0.00430579	0.00730274	0.00469539	1.5553	0.637192	0.0170056	0.0302365	Mitogen-activated protein kinase 3 OS=Homo sapiens OX=9606 GN=MAPK3 PE=1 SV=4
O14653	0.0833312	0.0952955	0.0858136	0.0557712	0.056211	0.0580652	0.0881467	0.0566825	1.5551	0.637005	0.00506696	0.0122596	Golgi SNAP receptor complex member 2 OS=Homo sapiens OX=9606 GN=GOSR2 PE=1 SV=2
P57740	0.346333	0.323881	0.312132	0.213611	0.206069	0.212922	0.327449	0.210867	1.55287	0.634934	0.00190591	0.00594425	Nuclear pore complex protein Nup107 OS=Homo sapiens OX=9606 GN=NUP107 PE=1 SV=1
Q8TED1	0.078842	0.0864692	0.0793603	0.0521329	0.0505187	0.0549177	0.0815572	0.0525231	1.55279	0.634859	0.000410866	0.00243141	Probable glutathione peroxidase 8 OS=Homo sapiens OX=9606 GN=GPX8 PE=1 SV=2
Q9Y580	0.122714	0.128555	0.126756	0.0778209	0.0733107	0.0923856	0.126008	0.0811724	1.55236	0.634459	0.0201569	0.0348226	RNA-binding protein 7 OS=Homo sapiens OX=9606 GN=RBM7 PE=1 SV=1
Q92830	0.0868767	0.0912606	0.0892452	0.0588968	0.0545125	0.0588457	0.0891275	0.0574183	1.55225	0.634359	0.00051244	0.00271423	Histone acetyltransferase KAT2A OS=Homo sapiens OX=9606 GN=KAT2A PE=1 SV=3
P05089	0.0270629	0.0291687	0.0358492	0.031353	0.014047	0.0139497	0.0306936	0.0197833	1.55149	0.633657	0.191443	0.231803	Arginase-1 OS=Homo sapiens OX=9606 GN=ARG1 PE=1 SV=2
Q07864	0.152506	0.162935	0.140807	0.0975753	0.094978	0.101551	0.152083	0.0980348	1.55131	0.633491	0.00328453	0.00882628	DNA polymerase epsilon catalytic subunit A OS=Homo sapiens OX=9606 GN=POLE PE=1 SV=5
Q9HCS7	0.615024	0.657009	0.5994	0.402974	0.372429	0.431309	0.623811	0.402237	1.55085	0.633061	0.00188609	0.00590058	Pre-mRNA-splicing factor SYF1 OS=Homo sapiens OX=9606 GN=XAB2 PE=1 SV=2
Q93077	0.0439485	0.0205105	0.0356333	0.0226601	0.0274284	0.0144785	0.0333641	0.0215223	1.55021	0.632462	0.227165	0.270537	Histone H2A type 1-C OS=Homo sapiens OX=9606 GN=H2AC6 PE=1 SV=3
Q86XK2	0.0263487	0.0223318	0.021475	0.0163114	0.0134502	0.0155109	0.0233852	0.0150908	1.54963	0.63192	0.00695919	0.0153127	F-box only protein 11 OS=Homo sapiens OX=9606 GN=FBXO11 PE=1 SV=3
P48059	0.0426476	0.0500995	0.0411154	0.0266647	0.0289892	0.03077	0.0446208	0.028808	1.54891	0.63125	0.00596123	0.0136771	LIM and senescent cell antigen-like-containing domain protein 1 OS=Homo sapiens OX=9606 GN=LIMS1 PE=1 SV=4
Q8N138	0.0367555	0.0388075	0.0376621	0.0247601	0.0225624	0.0258095	0.0377417	0.0243774	1.54823	0.630618	0.00352348	0.00931839	ORM1-like protein 3 OS=Homo sapiens OX=9606 GN=ORMDL3 PE=1 SV=1
Q9UMS4	0.792271	0.774721	0.726761	0.490269	0.470621	0.521051	0.764584	0.49398	1.5478	0.630222	0.000408485	0.00243141	Pre-mRNA-processing factor 19 OS=Homo sapiens OX=9606 GN=PRPF19 PE=1 SV=1
O95391	0.0525698	0.0541063	0.053504	0.0343565	0.031996	0.0371406	0.0533934	0.0344977	1.54774	0.630162	0.00768528	0.0164979	Pre-mRNA-splicing factor SLU7 OS=Homo sapiens OX=9606 GN=SLU7 PE=1 SV=2
Q9NSP4	0.0215279	0.0221077	0.0230721	0.0146998	0.0134502	0.0149569	0.0222359	0.014369	1.54749	0.629931	0.000910666	0.00381094	Centromere protein M OS=Homo sapiens OX=9606 GN=CENPM PE=1 SV=1
Q9H307	0.804897	0.718905	0.745624	0.480404	0.474844	0.511407	0.756475	0.488885	1.54735	0.629798	0.000767769	0.00349995	Pinin OS=Homo sapiens OX=9606 GN=PNN PE=1 SV=5
Q9UI15	0.011172	0.0133655	0.0115253	0.00769174	0.00798751	0.00762955	0.0120209	0.0077696	1.54717	0.629635	0.0118534	0.0227932	Transgelin-3 OS=Homo sapiens OX=9606 GN=TAGLN3 PE=1 SV=2
Q8N2Z9	0.0117842	0.012665	0.010144	0.00888824	0.0061513	0.00732739	0.011531	0.00745564	1.54662	0.629118	0.0322503	0.0509181	Centromere protein S OS=Homo sapiens OX=9606 GN=CENPS PE=1 SV=1		CENPS
Q9H8M2	0.0897845	0.100675	0.0908208	0.0618758	0.0570832	0.0630005	0.0937602	0.0606531	1.54584	0.628393	0.000906435	0.00380685	Bromodomain-containing protein 9 OS=Homo sapiens OX=9606 GN=BRD9 PE=1 SV=2	BRD9
Q96RQ1	0.0679505	0.0747289	0.0664321	0.0461016	0.0441609	0.0450471	0.0697039	0.0451032	1.54543	0.628009	0.00340281	0.00907018	Endoplasmic reticulum-Golgi intermediate compartment protein 2 OS=Homo sapiens OX=9606 GN=ERGIC2 PE=1 SV=2
P01876	0.00665731	0.00414694	0.00822308	0.00500574	0.00555454	0.0017626	0.00634244	0.00410763	1.54407	0.626734	0.306505	0.352875	Immunoglobulin heavy constant alpha 1 OS=Homo sapiens OX=9606 GN=IGHA1 PE=1 SV=2
Q03111	0.106211	0.101012	0.0963244	0.0674676	0.0577947	0.0713854	0.101182	0.0655492	1.54361	0.626306	0.0101254	0.0202375	Protein ENL OS=Homo sapiens OX=9606 GN=MLLT1 PE=1 SV=2
Q6UWP8	0.0107639	0.011348	0.013921	0.00835104	0.00771208	0.00730221	0.012011	0.00778844	1.54215	0.624947	0.0172464	0.0305398	Suprabasin OS=Homo sapiens OX=9606 GN=SBSN PE=1 SV=2
P69905	0.0098967	0.0100591	0.00999288	0.0072278	0.00589882	0.00629501	0.0099829	0.00647388	1.54203	0.624829	0.0178032	0.0313391	Hemoglobin subunit alpha OS=Homo sapiens OX=9606 GN=HBA1 PE=1 SV=2
Q15363	0.112001	0.128079	0.114778	0.0775523	0.0733107	0.0792919	0.118286	0.0767183	1.54182	0.624634	0.0022572	0.00678943	Transmembrane emp24 domain-containing protein 2 OS=Homo sapiens OX=9606 GN=TMED2 PE=1 SV=1
P50991	0.269608	0.230799	0.248095	0.148585	0.169138	0.167825	0.249501	0.161849	1.54156	0.624395	0.00218467	0.00663693	T-complex protein 1 subunit delta OS=Homo sapiens OX=9606 GN=CCT4 PE=1 SV=4
Q9GZS3	0.0353781	0.0397321	0.030475	0.0236613	0.0218739	0.0230146	0.0351951	0.0228499	1.54027	0.623187	0.0232708	0.0392228	WD repeat-containing protein 61 OS=Homo sapiens OX=9606 GN=WDR61 PE=1 SV=1
P98194	0.0132636	0.0128331	0.0121943	0.00822895	0.00681693	0.00982021	0.0127637	0.0082887	1.53989	0.622827	0.0461433	0.0687855	Calcium-transporting ATPase type 2C member 1 OS=Homo sapiens OX=9606 GN=ATP2C1 PE=1 SV=3
Q01804	0.0196404	0.0201743	0.0198563	0.012844	0.0129223	0.0129929	0.0198903	0.0129197	1.53953	0.622488	4.06919e-05	0.000728097	OTU domain-containing protein 4 OS=Homo sapiens OX=9606 GN=OTUD4 PE=1 SV=4
Q10472	0.0263997	0.0234806	0.0209138	0.0150416	0.014552	0.0163922	0.023598	0.0153286	1.53948	0.622441	0.0107459	0.0212406	Polypeptide N-acetylgalactosaminyltransferase 1 OS=Homo sapiens OX=9606 GN=GALNT1 PE=1 SV=1
Q9H8V3	0.115598	0.115526	0.118598	0.0788465	0.0753994	0.0729466	0.116574	0.0757308	1.53932	0.622291	0.000899577	0.00380321	Protein ECT2 OS=Homo sapiens OX=9606 GN=ECT2 PE=1 SV=4
Q9ULR0	0.363015	0.377063	0.355945	0.239592	0.231202	0.241678	0.365341	0.237491	1.53834	0.621374	5.37182e-05	0.000817591	Pre-mRNA-splicing factor ISY1 homolog OS=Homo sapiens OX=9606 GN=ISY1 PE=1 SV=3
O15372	0.15322	0.179831	0.169685	0.0923986	0.117311	0.117238	0.167579	0.108983	1.53767	0.620742	0.0152464	0.027658	Eukaryotic translation initiation factor 3 subunit H OS=Homo sapiens OX=9606 GN=EIF3H PE=1 SV=1
P53680	0.0994261	0.11292	0.0965187	0.0696408	0.0656216	0.0656192	0.102955	0.0669605	1.53755	0.62063	0.00579533	0.0134253	AP-2 complex subunit sigma OS=Homo sapiens OX=9606 GN=AP2S1 PE=1 SV=2
Q9ULW0	1.24594	1.23968	1.15298	0.815056	0.737514	0.814045	1.21287	0.788872	1.53747	0.620558	0.000700445	0.00332111	Targeting protein for Xklp2 OS=Homo sapiens OX=9606 GN=TPX2 PE=1 SV=2
Q13190	0.0906517	0.0940626	0.0858999	0.0604107	0.0545354	0.0610868	0.0902047	0.0586776	1.53729	0.620392	0.000990712	0.00400776	Syntaxin-5 OS=Homo sapiens OX=9606 GN=STX5 PE=1 SV=2
Q9P2C4	0.0620839	0.0765782	0.0684825	0.0439284	0.0438166	0.0470363	0.0690482	0.0449271	1.53689	0.620018	0.0113054	0.0221026	Transmembrane protein 181 OS=Homo sapiens OX=9606 GN=TMEM181 PE=1 SV=2
Q9UNQ2	0.304706	0.283589	0.276261	0.182453	0.185182	0.19507	0.288185	0.187568	1.53643	0.619581	0.000520232	0.00273977	Probable dimethyladenosine transferase OS=Homo sapiens OX=9606 GN=DIMT1 PE=1 SV=1
P51114	0.621324	0.61341	0.581788	0.392157	0.389506	0.401445	0.605507	0.394369	1.53538	0.618597	0.000462096	0.00254822	Fragile X mental retardation syndrome-related protein 1 OS=Homo sapiens OX=9606 GN=FXR1 PE=1 SV=3
Q96BT3	0.0357863	0.0370142	0.0343168	0.0238566	0.0217132	0.0242232	0.0357058	0.0232643	1.53479	0.618037	0.00101715	0.00404035	Centromere protein T OS=Homo sapiens OX=9606 GN=CENPT PE=1 SV=2
Q13428	1.01097	0.882513	0.946021	0.586746	0.620432	0.642947	0.946501	0.616708	1.53476	0.618015	0.00148549	0.00506365	Treacle protein OS=Homo sapiens OX=9606 GN=TCOF1 PE=1 SV=3
O75909	0.14312	0.159657	0.146526	0.100969	0.0900661	0.101803	0.149768	0.0976128	1.5343	0.617583	0.00130573	0.00467604	Cyclin-K OS=Homo sapiens OX=9606 GN=CCNK PE=1 SV=2
Q13620	0.175284	0.184399	0.175836	0.113325	0.113363	0.12235	0.178506	0.116346	1.53427	0.617552	0.000377387	0.00230676	Cullin-4B OS=Homo sapiens OX=9606 GN=CUL4B PE=1 SV=4	CUL4B
Q8N684	0.286341	0.299	0.256707	0.178107	0.172535	0.198268	0.280683	0.18297	1.53404	0.617335	0.00234728	0.0069913	Cleavage and polyadenylation specificity factor subunit 7 OS=Homo sapiens OX=9606 GN=CPSF7 PE=1 SV=1
O75586	0.0418569	0.0365379	0.0429715	0.0257368	0.031032	0.0223851	0.0404554	0.0263846	1.5333	0.616637	0.0263501	0.0432631	Mediator of RNA polymerase II transcription subunit 6 OS=Homo sapiens OX=9606 GN=MED6 PE=1 SV=2	MED6
P15924	0.240709	0.259071	0.342866	0.281249	0.138795	0.129828	0.280882	0.183291	1.53244	0.615831	0.182208	0.221768	Desmoplakin OS=Homo sapiens OX=9606 GN=DSP PE=1 SV=3
Q6P2C8	0.0263232	0.0260024	0.0234606	0.0171416	0.0154701	0.0168454	0.0252621	0.0164857	1.53236	0.615757	0.000995294	0.00400776	Mediator of RNA polymerase II transcription subunit 27 OS=Homo sapiens OX=9606 GN=MED27 PE=1 SV=1
Q8TBA6	0.0827701	0.0838354	0.0876049	0.0581642	0.0550633	0.0527018	0.0847368	0.0553098	1.53204	0.615453	0.000644586	0.0031657	Golgin subfamily A member 5 OS=Homo sapiens OX=9606 GN=GOLGA5 PE=1 SV=3
Q53F19	0.119117	0.135308	0.121576	0.0853417	0.0766388	0.0835222	0.125334	0.0818342	1.53156	0.615	0.00133361	0.00473135	Nuclear cap-binding protein subunit 3 OS=Homo sapiens OX=9606 GN=NCBP3 PE=1 SV=2
Q8WYP3	0.0313225	0.0307658	0.0281873	0.0188265	0.0190736	0.0210505	0.0300919	0.0196502	1.53138	0.614829	0.000912673	0.00381094	Ras and Rab interactor 2 OS=Homo sapiens OX=9606 GN=RIN2 PE=1 SV=1
Q15042	0.0327254	0.0353891	0.0320074	0.0242229	0.0210705	0.0200937	0.033374	0.0217957	1.53122	0.61468	0.00617736	0.0139702	Rab3 GTPase-activating protein catalytic subunit OS=Homo sapiens OX=9606 GN=RAB3GAP1 PE=1 SV=3
Q9BY42	0.00719296	0.00902239	0.00772667	0.00490807	0.00511844	0.00561515	0.00798067	0.00521388	1.53066	0.614152	0.00985335	0.0198108	Replication termination factor 2 OS=Homo sapiens OX=9606 GN=RTF2 PE=1 SV=3
Q9H7N4	0.120393	0.135784	0.108346	0.0727663	0.0901579	0.0753387	0.121508	0.079421	1.52992	0.613456	0.0102599	0.0204526	Splicing factor, arginine/serine-rich 19 OS=Homo sapiens OX=9606 GN=SCAF1 PE=1 SV=3
P40763	0.0134422	0.0151307	0.0120433	0.00891266	0.00814818	0.00949287	0.0135387	0.00885124	1.52958	0.613139	0.00864846	0.0179945	Signal transducer and activator of transcription 3 OS=Homo sapiens OX=9606 GN=STAT3 PE=1 SV=2	STAT3	STAT3
Q16560	0.0523403	0.0495391	0.0563529	0.0348204	0.0355536	0.0330866	0.0527441	0.0344869	1.5294	0.612962	0.00172347	0.00558706	U11/U12 small nuclear ribonucleoprotein 35 kDa protein OS=Homo sapiens OX=9606 GN=SNRNP35 PE=1 SV=1
P60033	0.0541257	0.0586455	0.0530076	0.0349913	0.0354618	0.0379463	0.0552596	0.0361332	1.52933	0.612902	0.000535754	0.00278775	CD81 antigen OS=Homo sapiens OX=9606 GN=CD81 PE=1 SV=1
Q99459	1.24321	1.20824	1.19612	0.792933	0.776166	0.816815	1.21586	0.795305	1.5288	0.612396	3.5772e-05	0.000725187	Cell division cycle 5-like protein OS=Homo sapiens OX=9606 GN=CDC5L PE=1 SV=2	CDC5L	CDC5L
Q8N1G2	0.0140543	0.0136457	0.0134461	0.00769174	0.0103975	0.00883819	0.0137154	0.00897583	1.52804	0.611678	0.0359305	0.0557169	Cap-specific mRNA (nucleoside-2'-O-)-methyltransferase 1 OS=Homo sapiens OX=9606 GN=CMTR1 PE=1 SV=1
O14569	0.0196914	0.0187733	0.0164677	0.011794	0.0119813	0.0122375	0.0183108	0.0120043	1.52536	0.609149	0.0131801	0.0245767	Cytochrome b561 domain-containing protein 2 OS=Homo sapiens OX=9606 GN=CYB561D2 PE=1 SV=1
Q8IUF8	0.251141	0.252487	0.247685	0.161356	0.160829	0.170847	0.250438	0.164344	1.52387	0.607736	0.00106727	0.00416347	Ribosomal oxygenase 2 OS=Homo sapiens OX=9606 GN=RIOX2 PE=1 SV=1
Q9H6W3	0.0624665	0.0613354	0.0588997	0.0413157	0.0387211	0.0398852	0.0609006	0.039974	1.52351	0.607394	8.27097e-05	0.00100306	Ribosomal oxygenase 1 OS=Homo sapiens OX=9606 GN=RIOX1 PE=1 SV=2
Q6PJT7	0.436909	0.400964	0.406514	0.268015	0.263037	0.286247	0.414795	0.272433	1.52256	0.6065	0.000343639	0.00219295	Zinc finger CCCH domain-containing protein 14 OS=Homo sapiens OX=9606 GN=ZC3H14 PE=1 SV=1
O75182	0.0614462	0.063605	0.0583601	0.0425854	0.0357372	0.0421766	0.0611371	0.0401664	1.5221	0.60606	0.00858025	0.0179015	Paired amphipathic helix protein Sin3b OS=Homo sapiens OX=9606 GN=SIN3B PE=1 SV=2	SIN3B
Q9Y262	0.135671	0.157808	0.144368	0.0876615	0.0979159	0.102256	0.145949	0.0959445	1.52118	0.605193	0.00272823	0.00777598	Eukaryotic translation initiation factor 3 subunit L OS=Homo sapiens OX=9606 GN=EIF3L PE=1 SV=1
O94915	0.00813672	0.0106195	0.00863316	0.006422	0.00622016	0.00536335	0.0091298	0.00600184	1.52117	0.605179	0.0170372	0.0302751	Protein furry homolog-like OS=Homo sapiens OX=9606 GN=FRYL PE=1 SV=2
Q86Y79	0.0401224	0.0418616	0.0418492	0.0269577	0.0247429	0.0297376	0.0412778	0.0271461	1.52058	0.60462	0.0112803	0.0220819	Probable peptidyl-tRNA hydrolase OS=Homo sapiens OX=9606 GN=PTRH1 PE=1 SV=1
P06730	0.0161204	0.0145143	0.0145253	0.00825336	0.0112009	0.0102735	0.0150533	0.00990923	1.51912	0.603236	0.0301981	0.048102	Eukaryotic translation initiation factor 4E OS=Homo sapiens OX=9606 GN=EIF4E PE=1 SV=2
Q5JS54	0.0352761	0.0406288	0.0489932	0.0427807	0.0202901	0.019162	0.0416327	0.027411	1.51883	0.602964	0.196637	0.237619	Proteasome assembly chaperone 4 OS=Homo sapiens OX=9606 GN=PSMG4 PE=1 SV=2
Q5T1M5	0.110624	0.11858	0.10036	0.0745489	0.0718647	0.0706048	0.109855	0.0723395	1.5186	0.602742	0.0079927	0.0169901	FK506-binding protein 15 OS=Homo sapiens OX=9606 GN=FKBP15 PE=1 SV=2
Q2M2I8	0.0173447	0.0143742	0.0125828	0.00993822	0.00881381	0.0104497	0.0147672	0.00973392	1.51709	0.601308	0.0289336	0.0465261	AP2-associated protein kinase 1 OS=Homo sapiens OX=9606 GN=AAK1 PE=1 SV=3
Q8TDN6	0.15697	0.154754	0.153713	0.10893	0.0938762	0.104069	0.155146	0.102292	1.5167	0.600933	0.00977256	0.0196874	Ribosome biogenesis protein BRX1 homolog OS=Homo sapiens OX=9606 GN=BRIX1 PE=1 SV=2
Q9NVA4	0.0232878	0.0288324	0.0230937	0.0161893	0.0149422	0.0184821	0.0250713	0.0165379	1.51599	0.600265	0.0129094	0.0243278	Transmembrane protein 184C OS=Homo sapiens OX=9606 GN=TMEM184C PE=1 SV=2
Q92643	0.128249	0.119925	0.115879	0.0855127	0.0715892	0.0831193	0.121351	0.0800737	1.51549	0.599783	0.00635192	0.0142171	GPI-anchor transamidase OS=Homo sapiens OX=9606 GN=PIGK PE=1 SV=2
Q99594	0.00505038	0.00529575	0.00423025	0.0033453	0.00298384	0.00329858	0.00485879	0.00320924	1.514	0.598365	0.0126113	0.0238737	Transcriptional enhancer factor TEF-5 OS=Homo sapiens OX=9606 GN=TEAD3 PE=1 SV=2		TEAD3
Q9UBU8	0.0705777	0.072039	0.0668206	0.0449051	0.0455839	0.0478924	0.0698125	0.0461272	1.51348	0.597868	0.000173537	0.0015356	Mortality factor 4-like protein 1 OS=Homo sapiens OX=9606 GN=MORF4L1 PE=1 SV=2
Q02040	0.179518	0.186892	0.170181	0.118502	0.110425	0.125623	0.178864	0.118183	1.51344	0.597835	0.00126841	0.00459648	A-kinase anchor protein 17A OS=Homo sapiens OX=9606 GN=AKAP17A PE=1 SV=2
Q5BKZ1	0.296161	0.291687	0.272009	0.187556	0.178204	0.203278	0.286619	0.18968	1.51107	0.595569	0.00151951	0.00513362	DBIRD complex subunit ZNF326 OS=Homo sapiens OX=9606 GN=ZNF326 PE=1 SV=2
O75448	0.244229	0.234358	0.236052	0.153444	0.158465	0.161404	0.238213	0.157771	1.50987	0.59442	3.52056e-05	0.000725187	Mediator of RNA polymerase II transcription subunit 24 OS=Homo sapiens OX=9606 GN=MED24 PE=1 SV=1
Q8N9Z2	0.0456064	0.0446636	0.0420651	0.0280566	0.0280481	0.0316261	0.0441117	0.0292436	1.50842	0.593041	0.00211322	0.0064839	Coiled-coil domain-containing protein 71L OS=Homo sapiens OX=9606 GN=CCDC71L PE=1 SV=2
Q99848	0.719143	0.737482	0.697796	0.485239	0.449022	0.494032	0.71814	0.476098	1.50839	0.593008	0.000989048	0.00400776	Probable rRNA-processing protein EBP2 OS=Homo sapiens OX=9606 GN=EBNA1BP2 PE=1 SV=2
Q14938	0.09912	0.111939	0.106619	0.0713257	0.0664708	0.0729214	0.105893	0.0702393	1.5076	0.592256	0.00102642	0.00406298	Nuclear factor 1 X-type OS=Homo sapiens OX=9606 GN=NFIX PE=1 SV=2
O43790	0.018467	0.0371543	0.0193814	0.0149684	0.0239855	0.0108022	0.0250009	0.0165854	1.50741	0.59207	0.27263	0.318208	Keratin, type II cuticular Hb6 OS=Homo sapiens OX=9606 GN=KRT86 PE=1 SV=1
Q9H967	0.209667	0.214128	0.196987	0.145582	0.126653	0.139623	0.206927	0.137286	1.50727	0.591941	0.00234659	0.0069913	WD repeat-containing protein 76 OS=Homo sapiens OX=9606 GN=WDR76 PE=1 SV=2
Q99547	0.121286	0.127434	0.117713	0.086001	0.0777635	0.0796193	0.122144	0.0811279	1.50558	0.590316	0.000612032	0.00305314	M-phase phosphoprotein 6 OS=Homo sapiens OX=9606 GN=MPHOSPH6 PE=1 SV=2
P40938	0.404311	0.428732	0.384456	0.270652	0.25622	0.281865	0.405833	0.269579	1.50543	0.590177	0.000671	0.00323184	Replication factor C subunit 3 OS=Homo sapiens OX=9606 GN=RFC3 PE=1 SV=2
Q9UPT5	0.0224971	0.0228081	0.0193383	0.0130638	0.0138634	0.0160397	0.0215478	0.0143223	1.5045	0.589283	0.00749441	0.0162075	Exocyst complex component 7 OS=Homo sapiens OX=9606 GN=EXOC7 PE=1 SV=3
Q99570	0.0784849	0.0795203	0.0721732	0.0535004	0.0478562	0.0517198	0.0767261	0.0510255	1.50368	0.588501	0.000835133	0.00368722	Phosphoinositide 3-kinase regulatory subunit 4 OS=Homo sapiens OX=9606 GN=PIK3R4 PE=1 SV=3
Q96DN5	0.045989	0.0757937	0.101375	0.0787244	0.0351634	0.0345218	0.0743858	0.0494699	1.50366	0.588478	0.290246	0.336191	TBC1 domain family member 31 OS=Homo sapiens OX=9606 GN=TBC1D31 PE=1 SV=2
O94906	1.14814	1.13189	1.08009	0.745367	0.732005	0.75734	1.12004	0.744904	1.50361	0.588427	0.000265894	0.00191343	Pre-mRNA-processing factor 6 OS=Homo sapiens OX=9606 GN=PRPF6 PE=1 SV=1
Q86U86	1.22081	1.21278	1.17881	0.809001	0.766985	0.82656	1.20414	0.800848	1.50358	0.588398	0.000600906	0.00301841	Protein polybromo-1 OS=Homo sapiens OX=9606 GN=PBRM1 PE=1 SV=1	PBRM1
Q92547	0.062288	0.0590378	0.0570004	0.0384831	0.034888	0.0452485	0.0594421	0.0395399	1.50334	0.588175	0.0227307	0.0385043	DNA topoisomerase 2-binding protein 1 OS=Homo sapiens OX=9606 GN=TOPBP1 PE=1 SV=3	TOPBP1
Q9Y618	0.0827956	0.0873939	0.0803963	0.0557712	0.0545354	0.0564285	0.0835286	0.0555784	1.5029	0.587746	0.00113845	0.00432101	Nuclear receptor corepressor 2 OS=Homo sapiens OX=9606 GN=NCOR2 PE=1 SV=3	NCOR2
Q8IZX4	0.0227267	0.0200062	0.0211512	0.0153591	0.0133355	0.0138238	0.0212947	0.0141728	1.50251	0.58737	0.00206276	0.00635531	Transcription initiation factor TFIID subunit 1-like OS=Homo sapiens OX=9606 GN=TAF1L PE=1 SV=1
Q9UGJ1	0.0240531	0.0264227	0.0224894	0.0172637	0.0157685	0.0155613	0.0243217	0.0161978	1.50154	0.586447	0.00312552	0.00857841	Gamma-tubulin complex component 4 OS=Homo sapiens OX=9606 GN=TUBGCP4 PE=1 SV=1
Q9Y678	0.620202	0.58186	0.557335	0.392352	0.398733	0.382862	0.586465	0.391316	1.4987	0.583712	0.00245145	0.00719597	Coatomer subunit gamma-1 OS=Homo sapiens OX=9606 GN=COPG1 PE=1 SV=1
Q13283	0.182451	0.180588	0.174001	0.110981	0.117472	0.13008	0.179013	0.119511	1.49788	0.582927	0.00812489	0.0171871	Ras GTPase-activating protein-binding protein 1 OS=Homo sapiens OX=9606 GN=G3BP1 PE=1 SV=1
Q8IWR0	0.0182885	0.0200902	0.0166836	0.013137	0.0128305	0.0108274	0.0183541	0.012265	1.49646	0.581557	0.00793512	0.0169169	Zinc finger CCCH domain-containing protein 7A OS=Homo sapiens OX=9606 GN=ZC3H7A PE=1 SV=1
P52272	1.36812	1.40831	1.40714	0.915342	0.925519	0.954777	1.39452	0.931879	1.49646	0.581554	2.60136e-05	0.000638592	Heterogeneous nuclear ribonucleoprotein M OS=Homo sapiens OX=9606 GN=HNRNPM PE=1 SV=3
P56537	0.0510139	0.0546667	0.0445255	0.0344053	0.0311467	0.034824	0.0500687	0.0334587	1.49643	0.581529	0.0085716	0.0178957	Eukaryotic translation initiation factor 6 OS=Homo sapiens OX=9606 GN=EIF6 PE=1 SV=1
Q96G25	0.0541257	0.0594581	0.0563313	0.0359681	0.0384227	0.0391801	0.0566384	0.037857	1.49612	0.581222	0.000434495	0.00248211	Mediator of RNA polymerase II transcription subunit 8 OS=Homo sapiens OX=9606 GN=MED8 PE=1 SV=2
Q9BXS5	0.0136462	0.0124688	0.0124102	0.00825336	0.00892857	0.00858639	0.0128417	0.00858944	1.49506	0.580204	0.000722903	0.00338042	AP-1 complex subunit mu-1 OS=Homo sapiens OX=9606 GN=AP1M1 PE=1 SV=3
Q3SY84	0.0289249	0.0364818	0.0437054	0.0315239	0.0172374	0.0242987	0.0363707	0.0243534	1.49346	0.578655	0.129599	0.165825	Keratin, type II cytoskeletal 71 OS=Homo sapiens OX=9606 GN=KRT71 PE=1 SV=3
P09874	2.06395	2.08776	1.9253	1.35604	1.28321	1.43116	2.02567	1.3568	1.49297	0.578186	0.000722948	0.00338042	Poly [ADP-ribose] polymerase 1 OS=Homo sapiens OX=9606 GN=PARP1 PE=1 SV=4
Q13426	0.0425966	0.0439351	0.036842	0.0266647	0.0263726	0.0296369	0.0411246	0.0275581	1.49229	0.577526	0.00550606	0.013018	DNA repair protein XRCC4 OS=Homo sapiens OX=9606 GN=XRCC4 PE=1 SV=2
Q7KZ85	0.091825	0.0952955	0.0883172	0.0572608	0.061536	0.0657954	0.0918126	0.0615307	1.49214	0.577384	0.00274206	0.00779878	Transcription elongation factor SPT6 OS=Homo sapiens OX=9606 GN=SUPT6H PE=1 SV=2
Q9H0E9	0.204795	0.190171	0.197332	0.131468	0.138955	0.126706	0.197433	0.132376	1.49145	0.576717	0.00040346	0.00241283	Bromodomain-containing protein 8 OS=Homo sapiens OX=9606 GN=BRD8 PE=1 SV=2
Q96EK4	0.0796327	0.0810614	0.0722163	0.0543062	0.0467315	0.0551946	0.0776368	0.0520774	1.4908	0.576082	0.00504507	0.0122257	THAP domain-containing protein 11 OS=Homo sapiens OX=9606 GN=THAP11 PE=1 SV=2		THAP11
P36873	0.0103558	0.0115442	0.0119785	0.00703245	0.00720712	0.00848567	0.0112928	0.00757508	1.49079	0.576074	0.0068798	0.0151975	Serine/threonine-protein phosphatase PP1-gamma catalytic subunit OS=Homo sapiens OX=9606 GN=PPP1CC PE=1 SV=1
Q9UBV7	0.0237215	0.0221637	0.00858999	0.00771616	0.0158144	0.0130433	0.0181584	0.0121913	1.48946	0.574788	0.432434	0.480392	Beta-1,4-galactosyltransferase 7 OS=Homo sapiens OX=9606 GN=B4GALT7 PE=1 SV=1
Q12996	0.210101	0.229539	0.204196	0.143213	0.13262	0.156645	0.214612	0.144159	1.48871	0.574063	0.00352286	0.00931839	Cleavage stimulation factor subunit 3 OS=Homo sapiens OX=9606 GN=CSTF3 PE=1 SV=1
Q8TDY2	0.0414233	0.0426742	0.0420435	0.0266647	0.0260971	0.032029	0.042047	0.0282636	1.48767	0.573056	0.0235946	0.0397341	RB1-inducible coiled-coil protein 1 OS=Homo sapiens OX=9606 GN=RB1CC1 PE=1 SV=3
Q9Y2X9	0.0563704	0.0548068	0.0563313	0.0384343	0.0375275	0.0367377	0.0558362	0.0375665	1.48633	0.571753	3.66728e-05	0.000725187	Zinc finger protein 281 OS=Homo sapiens OX=9606 GN=ZNF281 PE=1 SV=1		ZNF281
Q8WUM0	0.326234	0.322789	0.304254	0.216272	0.211279	0.213879	0.317759	0.21381	1.48617	0.571602	0.0014384	0.00498121	Nuclear pore complex protein Nup133 OS=Homo sapiens OX=9606 GN=NUP133 PE=1 SV=2
P31944	0.104017	0.0702177	0.0803099	0.0853173	0.0513909	0.0345722	0.0848483	0.0570935	1.48613	0.57156	0.220611	0.263556	Caspase-14 OS=Homo sapiens OX=9606 GN=CASP14 PE=1 SV=2
P62487	0.0745313	0.0757096	0.072907	0.0463946	0.0511614	0.0526011	0.0743826	0.0500524	1.4861	0.571527	0.00575517	0.0133731	DNA-directed RNA polymerase II subunit RPB7 OS=Homo sapiens OX=9606 GN=POLR2G PE=1 SV=1
Q9Y2Q3	0.126744	0.133571	0.125267	0.0874661	0.0804719	0.0916553	0.128527	0.0865311	1.48533	0.570783	0.0026596	0.00763037	Glutathione S-transferase kappa 1 OS=Homo sapiens OX=9606 GN=GSTK1 PE=1 SV=3
P49759	0.057059	0.0626524	0.057799	0.0400947	0.0392031	0.0402377	0.0591701	0.0398452	1.485	0.570464	0.00329271	0.00883863	Dual specificity protein kinase CLK1 OS=Homo sapiens OX=9606 GN=CLK1 PE=1 SV=2
Q13227	0.0268078	0.029617	0.0316189	0.0187044	0.0207721	0.0198419	0.0293479	0.0197728	1.48426	0.569741	0.0041445	0.0104696	G protein pathway suppressor 2 OS=Homo sapiens OX=9606 GN=GPS2 PE=1 SV=3
P13645	0.945645	1.02379	1.27628	1.05619	0.563533	0.567256	1.08191	0.728992	1.48411	0.5696	0.162111	0.200922	Keratin, type I cytoskeletal 10 OS=Homo sapiens OX=9606 GN=KRT10 PE=1 SV=6
P07814	0.0994516	0.102861	0.100814	0.0616805	0.0718417	0.0707307	0.101042	0.0680843	1.48407	0.569561	0.0119956	0.0230521	Bifunctional glutamate/proline--tRNA ligase OS=Homo sapiens OX=9606 GN=EPRS1 PE=1 SV=5
Q92759	0.0998087	0.104766	0.0917704	0.071521	0.0579554	0.0702523	0.0987818	0.0665762	1.48374	0.569238	0.0123834	0.0236037	General transcription factor IIH subunit 4 OS=Homo sapiens OX=9606 GN=GTF2H4 PE=1 SV=1
Q8IWZ3	0.0272414	0.0288324	0.0263311	0.0183625	0.0190048	0.0182052	0.0274683	0.0185242	1.48284	0.568361	0.00103475	0.00408509	Ankyrin repeat and KH domain-containing protein 1 OS=Homo sapiens OX=9606 GN=ANKHD1 PE=1 SV=1
O43809	0.195434	0.203956	0.179721	0.127781	0.123302	0.139548	0.193037	0.13021	1.48251	0.568038	0.0016657	0.00544949	Cleavage and polyadenylation specificity factor subunit 5 OS=Homo sapiens OX=9606 GN=NUDT21 PE=1 SV=1
Q9Y512	0.0432088	0.0442433	0.0406622	0.0311088	0.0271989	0.0281261	0.0427048	0.0288113	1.48222	0.567764	0.00240408	0.0071187	Sorting and assembly machinery component 50 homolog OS=Homo sapiens OX=9606 GN=SAMM50 PE=1 SV=3
P48643	0.807116	0.761271	0.775344	0.468049	0.560779	0.555723	0.781244	0.528184	1.47911	0.564733	0.0154491	0.0279259	T-complex protein 1 subunit epsilon OS=Homo sapiens OX=9606 GN=CCT5 PE=1 SV=1
P09651	0.196301	0.175292	0.165994	0.124826	0.114189	0.12454	0.179196	0.121185	1.47869	0.564323	0.00503759	0.0122257	Heterogeneous nuclear ribonucleoprotein A1 OS=Homo sapiens OX=9606 GN=HNRNPA1 PE=1 SV=5
A0FGR8	0.212396	0.220544	0.200786	0.145582	0.134548	0.148587	0.211242	0.142906	1.47819	0.563833	0.000693441	0.00330482	Extended synaptotagmin-2 OS=Homo sapiens OX=9606 GN=ESYT2 PE=1 SV=1
Q14004	0.118148	0.109698	0.109598	0.0743779	0.0778783	0.0760437	0.112481	0.0761	1.47807	0.563717	0.000745815	0.00344703	Cyclin-dependent kinase 13 OS=Homo sapiens OX=9606 GN=CDK13 PE=1 SV=2
Q9NQC1	0.0289504	0.0321668	0.0271513	0.0200962	0.0187982	0.0208743	0.0294228	0.0199229	1.47683	0.562508	0.00484918	0.0118848	E3 ubiquitin-protein ligase Jade-2 OS=Homo sapiens OX=9606 GN=JADE2 PE=1 SV=2
Q8IZL8	0.418059	0.402897	0.411888	0.276243	0.278324	0.280304	0.410948	0.27829	1.47669	0.562365	0.00016373	0.00149668	Proline-, glutamic acid- and leucine-rich protein 1 OS=Homo sapiens OX=9606 GN=PELP1 PE=1 SV=2
P29372	0.164316	0.165541	0.15708	0.110786	0.105766	0.113235	0.162312	0.109929	1.47653	0.562206	0.000148269	0.00142077	DNA-3-methyladenine glycosylase OS=Homo sapiens OX=9606 GN=MPG PE=1 SV=3
Q8N8D1	0.0432598	0.0403486	0.041655	0.0296682	0.0277268	0.0274714	0.0417544	0.0282888	1.47601	0.5617	0.000298237	0.00202489	Programmed cell death protein 7 OS=Homo sapiens OX=9606 GN=PDCD7 PE=1 SV=1
Q9UQR1	0.0876164	0.0832189	0.0794466	0.0564794	0.053778	0.0593242	0.0834273	0.0565272	1.47588	0.561575	0.000625915	0.00310012	Zinc finger protein 148 OS=Homo sapiens OX=9606 GN=ZNF148 PE=1 SV=2		ZNF148
O00488	0.0467287	0.0460926	0.0471586	0.0317925	0.0301138	0.0329607	0.04666	0.0316224	1.47554	0.561241	0.00289137	0.00808946	Zinc finger protein 593 OS=Homo sapiens OX=9606 GN=ZNF593 PE=1 SV=2
Q9BT22	0.0500191	0.0601586	0.0581659	0.0378727	0.0373669	0.038878	0.0561145	0.0380392	1.47518	0.560888	0.0176769	0.0311752	Chitobiosyldiphosphodolichol beta-mannosyltransferase OS=Homo sapiens OX=9606 GN=ALG1 PE=1 SV=2
Q86Y82	0.0346639	0.0405167	0.0330866	0.0245403	0.0245823	0.0243491	0.0360891	0.0244906	1.47359	0.559336	0.0243111	0.0406833	Syntaxin-12 OS=Homo sapiens OX=9606 GN=STX12 PE=1 SV=1
Q9H081	0.203035	0.20928	0.194829	0.139575	0.130302	0.142166	0.202381	0.137348	1.4735	0.559244	0.000440872	0.00248521	Protein MIS12 homolog OS=Homo sapiens OX=9606 GN=MIS12 PE=1 SV=1
Q99549	0.120469	0.11519	0.110548	0.0784558	0.074596	0.0819107	0.115402	0.0783208	1.47345	0.559202	0.000471449	0.00259042	M-phase phosphoprotein 8 OS=Homo sapiens OX=9606 GN=MPHOSPH8 PE=1 SV=2
P32121	0.00614718	0.00512763	0.00483457	0.00385808	0.00360356	0.00347485	0.00536979	0.0036455	1.47299	0.558751	0.0210076	0.0360469	Beta-arrestin-2 OS=Homo sapiens OX=9606 GN=ARRB2 PE=1 SV=2
Q9BQ39	0.371789	0.374653	0.369089	0.245843	0.253925	0.257818	0.371844	0.252529	1.47248	0.55825	0.000546297	0.00281549	ATP-dependent RNA helicase DDX50 OS=Homo sapiens OX=9606 GN=DDX50 PE=1 SV=1
Q8WV44	0.0365515	0.0349968	0.0334103	0.0229287	0.0234576	0.0249031	0.0349862	0.0237631	1.47229	0.558061	0.000421153	0.00245592	E3 ubiquitin-protein ligase TRIM41 OS=Homo sapiens OX=9606 GN=TRIM41 PE=1 SV=3
Q9Y6J9	0.0647111	0.0680882	0.0625904	0.0485923	0.0437248	0.0404391	0.0651299	0.0442521	1.47179	0.557576	0.00852153	0.0178401	TAF6-like RNA polymerase II p300/CBP-associated factor-associated factor 65 kDa subunit 6L OS=Homo sapiens OX=9606 GN=TAF6L PE=1 SV=1
Q8NDF8	0.0658589	0.0708622	0.0668422	0.0479574	0.0432887	0.0471118	0.0678544	0.0461193	1.47128	0.557072	0.000941386	0.0038689	Terminal nucleotidyltransferase 4B OS=Homo sapiens OX=9606 GN=TENT4B PE=1 SV=2	TENT4B
P54289	0.0707563	0.0668553	0.0627846	0.0472493	0.040718	0.048245	0.0667987	0.0454041	1.47121	0.557	0.00598707	0.0137122	Voltage-dependent calcium channel subunit alpha-2/delta-1 OS=Homo sapiens OX=9606 GN=CACNA2D1 PE=1 SV=3
Q14498	0.470144	0.525232	0.445514	0.279223	0.3579	0.342297	0.480297	0.326473	1.47117	0.55696	0.0180075	0.0315936	RNA-binding protein 39 OS=Homo sapiens OX=9606 GN=RBM39 PE=1 SV=2
Q02809	0.0585129	0.0631567	0.0622666	0.0411203	0.0394556	0.0444679	0.0613121	0.0416813	1.47097	0.556772	0.00145766	0.00501368	Procollagen-lysine,2-oxoglutarate 5-dioxygenase 1 OS=Homo sapiens OX=9606 GN=PLOD1 PE=1 SV=2
P17706	0.0296391	0.0270672	0.0276045	0.018973	0.0166177	0.0217556	0.0281036	0.0191154	1.47021	0.556018	0.0267186	0.0437266	Tyrosine-protein phosphatase non-receptor type 2 OS=Homo sapiens OX=9606 GN=PTPN2 PE=1 SV=2
P24390	0.00688688	0.00661268	0.00755401	0.00476156	0.00468234	0.00488493	0.00701786	0.00477627	1.46932	0.555145	0.00627328	0.0141242	ER lumen protein-retaining receptor 1 OS=Homo sapiens OX=9606 GN=KDELR1 PE=1 SV=1
Q9H3U1	0.0309909	0.0348006	0.0292016	0.0200718	0.023756	0.0208239	0.0316644	0.0215505	1.46931	0.555138	0.00608622	0.0138154	Protein unc-45 homolog A OS=Homo sapiens OX=9606 GN=UNC45A PE=1 SV=1
Q9UHB7	0.0803979	0.0749531	0.0695617	0.0514004	0.0493252	0.0524248	0.0749709	0.0510501	1.46857	0.554415	0.00508506	0.0122844	AF4/FMR2 family member 4 OS=Homo sapiens OX=9606 GN=AFF4 PE=1 SV=1
Q92900	0.202219	0.200034	0.191958	0.129734	0.140516	0.134537	0.19807	0.134929	1.46796	0.553812	0.000337013	0.00217271	Regulator of nonsense transcripts 1 OS=Homo sapiens OX=9606 GN=UPF1 PE=1 SV=2	UPF1
P46087	0.996506	0.963938	0.941295	0.675824	0.630761	0.671526	0.967246	0.65937	1.46692	0.552794	0.000244109	0.00183473	Probable 28S rRNA (cytosine(4447)-C(5))-methyltransferase OS=Homo sapiens OX=9606 GN=NOP2 PE=1 SV=2
Q8TC12	0.246805	0.231248	0.268362	0.165214	0.182405	0.161328	0.248805	0.169649	1.46659	0.552462	0.00276984	0.00785045	Retinol dehydrogenase 11 OS=Homo sapiens OX=9606 GN=RDH11 PE=1 SV=2
Q5BJH7	0.00859584	0.00980694	0.00876265	0.00520108	0.0061513	0.00717631	0.00905515	0.00617623	1.46613	0.552011	0.0363781	0.0562964	Protein YIF1B OS=Homo sapiens OX=9606 GN=YIF1B PE=1 SV=1
P56377	0.0125749	0.0112079	0.010403	0.00820453	0.00798751	0.00712595	0.0113953	0.00777266	1.46607	0.551954	0.00648503	0.0144301	AP-1 complex subunit sigma-2 OS=Homo sapiens OX=9606 GN=AP1S2 PE=1 SV=1
Q9C0J8	0.555745	0.568971	0.55099	0.383635	0.371029	0.388981	0.558569	0.381215	1.46523	0.551129	6.05401e-05	0.000861141	pre-mRNA 3' end processing protein WDR33 OS=Homo sapiens OX=9606 GN=WDR33 PE=1 SV=2
Q9NSV4	0.0764698	0.0700776	0.0677703	0.0513027	0.0475578	0.047414	0.0714392	0.0487582	1.46517	0.551072	0.0015347	0.00515062	Protein diaphanous homolog 3 OS=Homo sapiens OX=9606 GN=DIAPH3 PE=1 SV=4
P23258	0.163602	0.147384	0.130145	0.098259	0.0986733	0.104296	0.147044	0.100409	1.46444	0.55035	0.0222708	0.0379146	Tubulin gamma-1 chain OS=Homo sapiens OX=9606 GN=TUBG1 PE=1 SV=2
P46100	0.61612	0.597299	0.590141	0.407589	0.406904	0.418064	0.601187	0.410852	1.46327	0.549193	4.54082e-05	0.000747149	Transcriptional regulator ATRX OS=Homo sapiens OX=9606 GN=ATRX PE=1 SV=5
Q8N9R8	0.0409897	0.0503516	0.0468996	0.0312553	0.0288974	0.0343959	0.0460803	0.0315162	1.46211	0.548056	0.00921281	0.0188593	Protein SCAI OS=Homo sapiens OX=9606 GN=SCAI PE=1 SV=2
P54136	0.0297411	0.0284401	0.0286405	0.0168486	0.0209787	0.0215541	0.0289406	0.0197938	1.4621	0.548045	0.0350789	0.0547029	Arginine--tRNA ligase, cytoplasmic OS=Homo sapiens OX=9606 GN=RARS1 PE=1 SV=2
Q96KQ7	0.147405	0.151111	0.137742	0.100164	0.0942205	0.104195	0.145419	0.0995264	1.46111	0.547067	0.000720278	0.00337832	Histone-lysine N-methyltransferase EHMT2 OS=Homo sapiens OX=9606 GN=EHMT2 PE=1 SV=3
Q8IXM2	0.0607576	0.0661548	0.0508277	0.0456621	0.0351405	0.0408924	0.0592467	0.040565	1.46054	0.5465	0.0252349	0.041861	Chromatin complexes subunit BAP18 OS=Homo sapiens OX=9606 GN=BAP18 PE=1 SV=1
P78371	0.405076	0.396761	0.389398	0.250482	0.274881	0.290351	0.397078	0.271905	1.46036	0.546323	0.00894094	0.0184267	T-complex protein 1 subunit beta OS=Homo sapiens OX=9606 GN=CCT2 PE=1 SV=4
O43491	0.306109	0.311665	0.303283	0.196078	0.217476	0.217178	0.307019	0.210244	1.4603	0.546261	0.0058644	0.0135134	Band 4.1-like protein 2 OS=Homo sapiens OX=9606 GN=EPB41L2 PE=1 SV=1
P17858	0.055095	0.0555073	0.0468133	0.0351378	0.0345896	0.0380974	0.0524719	0.0359416	1.45992	0.545889	0.00885022	0.0183017	ATP-dependent 6-phosphofructokinase, liver type OS=Homo sapiens OX=9606 GN=PFKL PE=1 SV=6
Q9NZ32	0.0115802	0.00991902	0.00982021	0.00639758	0.00771208	0.00735257	0.0104398	0.00715408	1.45928	0.545256	0.00817446	0.0172559	Actin-related protein 10 OS=Homo sapiens OX=9606 GN=ACTR10 PE=1 SV=1
Q8IZH2	0.00994771	0.012693	0.0119353	0.00715454	0.00807932	0.00846049	0.0115253	0.00789812	1.45925	0.545229	0.0173009	0.0305652	5'-3' exoribonuclease 1 OS=Homo sapiens OX=9606 GN=XRN1 PE=1 SV=1
Q96MF7	0.0301747	0.0348006	0.0315542	0.0216834	0.0218739	0.0226369	0.0321765	0.0220647	1.45828	0.544268	0.00771763	0.0165448	E3 SUMO-protein ligase NSE2 OS=Homo sapiens OX=9606 GN=NSMCE2 PE=1 SV=2
Q5D862	0.111873	0.119477	0.151253	0.133372	0.0674119	0.0616156	0.127534	0.0874666	1.45809	0.544081	0.21175	0.254066	Filaggrin-2 OS=Homo sapiens OX=9606 GN=FLG2 PE=1 SV=1
P11586	0.290932	0.288352	0.262189	0.1679	0.204577	0.20484	0.280491	0.192439	1.45756	0.543556	0.0148567	0.0270639	C-1-tetrahydrofolate synthase, cytoplasmic OS=Homo sapiens OX=9606 GN=MTHFD1 PE=1 SV=3
Q9Y520	1.0656	1.01474	1.01748	0.721193	0.68089	0.723271	1.03261	0.708451	1.45756	0.543552	0.000155954	0.00145621	Protein PRRC2C OS=Homo sapiens OX=9606 GN=PRRC2C PE=1 SV=4
P51946	0.0823619	0.0894673	0.0870006	0.0580177	0.0618344	0.0577378	0.0862766	0.0591966	1.45746	0.543455	0.000346916	0.00219426	Cyclin-H OS=Homo sapiens OX=9606 GN=CCNH PE=1 SV=1
P08621	0.486877	0.503965	0.486047	0.252949	0.373784	0.387017	0.492296	0.337916	1.45686	0.54286	0.100771	0.133717	U1 small nuclear ribonucleoprotein 70 kDa OS=Homo sapiens OX=9606 GN=SNRNP70 PE=1 SV=2
Q9Y3C7	0.0378268	0.0376867	0.0314031	0.0247357	0.0230674	0.0256333	0.0356389	0.0244788	1.45591	0.54192	0.0128061	0.0241673	Mediator of RNA polymerase II transcription subunit 31 OS=Homo sapiens OX=9606 GN=MED31 PE=1 SV=1
Q7L014	0.543375	0.638012	0.47068	0.331209	0.408901	0.394647	0.550689	0.378252	1.45588	0.541888	0.0308897	0.0490497	Probable ATP-dependent RNA helicase DDX46 OS=Homo sapiens OX=9606 GN=DDX46 PE=1 SV=2
P20339	0.0375207	0.0447757	0.0390866	0.0274461	0.0273825	0.0285793	0.040461	0.0278026	1.45529	0.541311	0.015184	0.0275777	Ras-related protein Rab-5A OS=Homo sapiens OX=9606 GN=RAB5A PE=1 SV=2
P52701	0.466573	0.407296	0.382859	0.286157	0.282868	0.294707	0.418909	0.287911	1.455	0.541016	0.0201568	0.0348226	DNA mismatch repair protein Msh6 OS=Homo sapiens OX=9606 GN=MSH6 PE=1 SV=2
O43159	0.245836	0.244697	0.224592	0.163724	0.154655	0.173264	0.238375	0.163881	1.45456	0.540584	0.00110035	0.00423447	Ribosomal RNA-processing protein 8 OS=Homo sapiens OX=9606 GN=RRP8 PE=1 SV=2
P52948	0.629103	0.641206	0.586407	0.435695	0.411518	0.42937	0.618906	0.425527	1.45444	0.540467	0.000768058	0.00349995	Nuclear pore complex protein Nup98-Nup96 OS=Homo sapiens OX=9606 GN=NUP98 PE=1 SV=4
Q8TF68	0.112996	0.111883	0.102648	0.0777965	0.0709466	0.0767488	0.109176	0.0751639	1.4525	0.53854	0.000892828	0.00379047	Zinc finger protein 384 OS=Homo sapiens OX=9606 GN=ZNF384 PE=1 SV=2		ZNF384
Q96T58	0.438107	0.433775	0.415233	0.305228	0.283281	0.297678	0.429039	0.295396	1.45242	0.538458	0.000264451	0.00191267	Msx2-interacting protein OS=Homo sapiens OX=9606 GN=SPEN PE=1 SV=1		SPEN
Q99832	0.57786	0.524167	0.546587	0.346495	0.400454	0.388629	0.549538	0.378526	1.45178	0.537827	0.00367242	0.00957912	T-complex protein 1 subunit eta OS=Homo sapiens OX=9606 GN=CCT7 PE=1 SV=2
O60675	0.00790715	0.00694892	0.00634537	0.00432203	0.00456757	0.00571587	0.00706715	0.00486849	1.45161	0.537654	0.0276315	0.0449547	Transcription factor MafK OS=Homo sapiens OX=9606 GN=MAFK PE=1 SV=1
Q9Y5Q0	0.0251499	0.0267309	0.0262232	0.0180939	0.0176276	0.0181548	0.0260347	0.0179588	1.44969	0.535744	0.000355807	0.00221098	Fatty acid desaturase 3 OS=Homo sapiens OX=9606 GN=FADS3 PE=1 SV=1
Q99729	0.330111	0.329177	0.342326	0.229067	0.238707	0.223372	0.333871	0.230382	1.44921	0.535263	0.000234086	0.00180826	Heterogeneous nuclear ribonucleoprotein A/B OS=Homo sapiens OX=9606 GN=HNRNPAB PE=1 SV=2
P13647	0.343757	0.375578	0.469536	0.406173	0.195694	0.218991	0.39629	0.273619	1.44833	0.534388	0.200337	0.241803	Keratin, type II cytoskeletal 5 OS=Homo sapiens OX=9606 GN=KRT5 PE=1 SV=3
Q9HAF1	0.0852442	0.0914007	0.0803747	0.0654165	0.0535026	0.0586695	0.0856732	0.0591962	1.44728	0.53334	0.00898973	0.0184772	Chromatin modification-related protein MEAF6 OS=Homo sapiens OX=9606 GN=MEAF6 PE=1 SV=1
P42696	0.307384	0.312617	0.296311	0.21532	0.203246	0.215163	0.305438	0.211243	1.44591	0.531975	0.000148964	0.00142077	RNA-binding protein 34 OS=Homo sapiens OX=9606 GN=RBM34 PE=1 SV=2
Q9NPF5	0.3321	0.339208	0.32234	0.226845	0.225946	0.234426	0.331216	0.229072	1.4459	0.53197	5.96409e-05	0.000861141	DNA methyltransferase 1-associated protein 1 OS=Homo sapiens OX=9606 GN=DMAP1 PE=1 SV=1
Q13535	0.288509	0.310011	0.282779	0.20377	0.198265	0.20771	0.293767	0.203248	1.44536	0.531426	0.00154118	0.00515736	Serine/threonine-protein kinase ATR OS=Homo sapiens OX=9606 GN=ATR PE=1 SV=3
P00387	0.255554	0.278321	0.259081	0.186336	0.177447	0.185048	0.264319	0.182943	1.44481	0.530881	0.000903081	0.0038044	NADH-cytochrome b5 reductase 3 OS=Homo sapiens OX=9606 GN=CYB5R3 PE=1 SV=3
P24928	1.01712	1.02953	1.02415	0.687862	0.715319	0.723397	1.0236	0.708859	1.44401	0.530081	0.00107391	0.00416347	DNA-directed RNA polymerase II subunit RPB1 OS=Homo sapiens OX=9606 GN=POLR2A PE=1 SV=2	POLR2A
Q92930	0.0118097	0.0123848	0.0106835	0.00813127	0.00890562	0.00712595	0.011626	0.00805428	1.44346	0.529528	0.0124891	0.0237457	Ras-related protein Rab-8B OS=Homo sapiens OX=9606 GN=RAB8B PE=1 SV=2
Q9H2F5	0.0140288	0.0173443	0.0166188	0.0122335	0.0107418	0.0102735	0.0159973	0.0110829	1.44342	0.529489	0.0129643	0.0243383	Enhancer of polycomb homolog 1 OS=Homo sapiens OX=9606 GN=EPC1 PE=1 SV=1
Q7Z7C8	0.0324959	0.0304576	0.029806	0.0234659	0.0193491	0.0214534	0.0309198	0.0214228	1.44331	0.529384	0.0109042	0.0214976	Transcription initiation factor TFIID subunit 8 OS=Homo sapiens OX=9606 GN=TAF8 PE=1 SV=1
Q3B7T1	0.00862135	0.00935863	0.0089569	0.00598247	0.00729893	0.00538853	0.00897896	0.00622331	1.44279	0.528866	0.0443411	0.0666868	Erythroid differentiation-related factor 1 OS=Homo sapiens OX=9606 GN=EDRF1 PE=1 SV=1
Q9NYF8	0.804158	0.870716	0.789416	0.552267	0.572461	0.583975	0.82143	0.569568	1.4422	0.528269	0.00154541	0.00515816	Bcl-2-associated transcription factor 1 OS=Homo sapiens OX=9606 GN=BCLAF1 PE=1 SV=2
Q8NC54	0.0387451	0.0393959	0.0395183	0.0266891	0.0270841	0.0278491	0.0392197	0.0272075	1.44151	0.527578	0.000147755	0.00142077	Keratinocyte-associated transmembrane protein 2 OS=Homo sapiens OX=9606 GN=KCT2 PE=1 SV=2
Q86X95	0.0143349	0.0138978	0.0140505	0.00930335	0.00913515	0.010903	0.0140944	0.00978048	1.44107	0.527145	0.0202395	0.0349258	Corepressor interacting with RBPJ 1 OS=Homo sapiens OX=9606 GN=CIR1 PE=1 SV=1
Q6ZRS2	0.230124	0.226344	0.217253	0.159256	0.150432	0.15808	0.224574	0.155923	1.44029	0.52636	0.00012496	0.00128941	Helicase SRCAP OS=Homo sapiens OX=9606 GN=SRCAP PE=1 SV=3		SRCAP
Q9H582	0.296034	0.306649	0.284398	0.204185	0.194064	0.217656	0.295694	0.205302	1.44029	0.526355	0.00150691	0.00510236	Zinc finger protein 644 OS=Homo sapiens OX=9606 GN=ZNF644 PE=1 SV=2		ZNF644
Q15717	0.602245	0.623245	0.576371	0.419725	0.40135	0.430125	0.60062	0.417067	1.44011	0.526175	0.000295665	0.00201343	ELAV-like protein 1 OS=Homo sapiens OX=9606 GN=ELAVL1 PE=1 SV=2
Q6PIJ6	0.00938656	0.00896635	0.00817991	0.00666618	0.00488891	0.00687415	0.00884427	0.00614308	1.43971	0.525782	0.0610457	0.0876309	F-box only protein 38 OS=Homo sapiens OX=9606 GN=FBXO38 PE=1 SV=3
Q96KP1	0.0832547	0.0799966	0.0775905	0.0571143	0.0536632	0.0565292	0.0802806	0.0557689	1.43952	0.525591	0.000207453	0.00167645	Exocyst complex component 2 OS=Homo sapiens OX=9606 GN=EXOC2 PE=1 SV=1
Q15542	0.115802	0.115638	0.109037	0.079286	0.0784291	0.0789142	0.113492	0.0788765	1.43886	0.524925	0.00242736	0.00715155	Transcription initiation factor TFIID subunit 5 OS=Homo sapiens OX=9606 GN=TAF5 PE=1 SV=3
Q5SW79	0.0840964	0.0818179	0.078907	0.0590921	0.0543059	0.056781	0.0816071	0.0567263	1.43861	0.524676	0.000425169	0.00246517	Centrosomal protein of 170 kDa OS=Homo sapiens OX=9606 GN=CEP170 PE=1 SV=1
Q9C0C4	0.0149981	0.0176525	0.01718	0.0105731	0.0114763	0.01259	0.0166102	0.0115465	1.43855	0.524616	0.00698072	0.0153314	Semaphorin-4C OS=Homo sapiens OX=9606 GN=SEMA4C PE=1 SV=2
Q8IUR0	0.038694	0.0334837	0.0372521	0.0247113	0.0283006	0.0230649	0.0364766	0.0253589	1.43841	0.524478	0.0100146	0.0200735	Trafficking protein particle complex subunit 5 OS=Homo sapiens OX=9606 GN=TRAPPC5 PE=1 SV=1
P47897	0.119577	0.130152	0.126713	0.0762826	0.0953452	0.0902201	0.125481	0.0872826	1.43764	0.523698	0.0212491	0.0363541	Glutamine--tRNA ligase OS=Homo sapiens OX=9606 GN=QARS1 PE=1 SV=1
P38646	0.143171	0.15296	0.140807	0.103875	0.098857	0.1014	0.145646	0.101377	1.43667	0.522729	0.000860274	0.00373121	Stress-70 protein, mitochondrial OS=Homo sapiens OX=9606 GN=HSPA9 PE=1 SV=2
Q15650	0.0669302	0.0672476	0.0633889	0.0448319	0.045056	0.0476658	0.0658556	0.0458512	1.43629	0.522346	0.000188401	0.00159747	Activating signal cointegrator 1 OS=Homo sapiens OX=9606 GN=TRIP4 PE=1 SV=4
O43660	0.550695	0.56261	0.511493	0.395771	0.335613	0.400035	0.541599	0.37714	1.43607	0.522127	0.0109544	0.0215688	Pleiotropic regulator 1 OS=Homo sapiens OX=9606 GN=PLRG1 PE=1 SV=1
P62140	0.158322	0.159405	0.152893	0.110248	0.0989258	0.118674	0.156873	0.109283	1.43548	0.521536	0.016057	0.0287684	Serine/threonine-protein phosphatase PP1-beta catalytic subunit OS=Homo sapiens OX=9606 GN=PPP1CB PE=1 SV=3
Q96NY9	0.0095396	0.0106475	0.0110936	0.00710571	0.00718417	0.00750365	0.0104269	0.00726451	1.43532	0.521375	0.00859287	0.0179156	Crossover junction endonuclease MUS81 OS=Homo sapiens OX=9606 GN=MUS81 PE=1 SV=3
Q8TAD8	0.150466	0.171706	0.156433	0.100554	0.113983	0.118925	0.159535	0.111154	1.43526	0.521308	0.00566195	0.0132871	Smad nuclear-interacting protein 1 OS=Homo sapiens OX=9606 GN=SNIP1 PE=1 SV=1
Q9BUH6	0.020176	0.0194177	0.0173526	0.0130393	0.0124174	0.0142267	0.0189821	0.0132278	1.43502	0.521068	0.00411742	0.0104271	Protein PAXX OS=Homo sapiens OX=9606 GN=PAXX PE=1 SV=2
O15047	0.03321	0.0299532	0.029029	0.0200474	0.0212312	0.0229894	0.0307307	0.0214226	1.4345	0.520546	0.00315968	0.00861834	Histone-lysine N-methyltransferase SETD1A OS=Homo sapiens OX=9606 GN=SETD1A PE=1 SV=3
Q9BVP2	0.618186	0.628653	0.578357	0.426611	0.409773	0.436244	0.608399	0.424209	1.43419	0.52024	0.000550761	0.00282542	Guanine nucleotide-binding protein-like 3 OS=Homo sapiens OX=9606 GN=GNL3 PE=1 SV=2
O75934	0.214335	0.227549	0.182893	0.150734	0.131771	0.153548	0.208259	0.145351	1.4328	0.51884	0.0138989	0.0256103	Pre-mRNA-splicing factor SPF27 OS=Homo sapiens OX=9606 GN=BCAS2 PE=1 SV=1
Q9NVC6	0.195077	0.185659	0.178642	0.128489	0.128581	0.133404	0.186459	0.130158	1.43256	0.5186	0.00125741	0.00457294	Mediator of RNA polymerase II transcription subunit 17 OS=Homo sapiens OX=9606 GN=MED17 PE=1 SV=2	MED17
Q6PCB5	0.15674	0.148701	0.14331	0.106048	0.0993849	0.107896	0.149584	0.104443	1.4322	0.518236	0.00057575	0.00291127	Lysine-specific demethylase RSBN1L OS=Homo sapiens OX=9606 GN=RSBN1L PE=1 SV=2
Q02241	0.385844	0.385581	0.370039	0.262301	0.261499	0.273279	0.380488	0.265693	1.43206	0.51809	5.48924e-05	0.000825775	Kinesin-like protein KIF23 OS=Homo sapiens OX=9606 GN=KIF23 PE=1 SV=3
P17987	0.334167	0.298187	0.306779	0.200669	0.230582	0.224581	0.313044	0.218611	1.43197	0.518003	0.00323265	0.00875243	T-complex protein 1 subunit alpha OS=Homo sapiens OX=9606 GN=TCP1 PE=1 SV=1
O00268	0.0168856	0.0200062	0.0169642	0.0132591	0.0109484	0.013421	0.017952	0.0125428	1.43125	0.51728	0.0149166	0.0271405	Transcription initiation factor TFIID subunit 4 OS=Homo sapiens OX=9606 GN=TAF4 PE=1 SV=2
Q13595	0.127815	0.139735	0.124663	0.0900789	0.0815966	0.102458	0.130738	0.0913777	1.43074	0.516761	0.0163623	0.0292465	Transformer-2 protein homolog alpha OS=Homo sapiens OX=9606 GN=TRA2A PE=1 SV=1
Q9BSJ2	0.152123	0.150074	0.145015	0.105633	0.102415	0.104573	0.149071	0.104207	1.43053	0.51655	9.855e-05	0.00111935	Gamma-tubulin complex component 2 OS=Homo sapiens OX=9606 GN=TUBGCP2 PE=1 SV=2
Q7KZI7	0.110828	0.106868	0.103145	0.0721803	0.072209	0.0799466	0.106947	0.0747786	1.43018	0.516194	0.00194528	0.00604228	Serine/threonine-protein kinase MARK2 OS=Homo sapiens OX=9606 GN=MARK2 PE=1 SV=2
Q9H444	0.0158653	0.0239289	0.0200505	0.0161649	0.0128535	0.012867	0.0199483	0.0139618	1.42878	0.51478	0.0801608	0.110461	Charged multivesicular body protein 4b OS=Homo sapiens OX=9606 GN=CHMP4B PE=1 SV=1
Q6UB99	0.0451728	0.0436269	0.0427557	0.0316949	0.0295859	0.0308204	0.0438518	0.0307004	1.42838	0.514379	0.000205159	0.00167645	Ankyrin repeat domain-containing protein 11 OS=Homo sapiens OX=9606 GN=ANKRD11 PE=1 SV=3
Q5VT40	0.0158908	0.0175965	0.0178706	0.0145289	0.012096	0.00934179	0.0171193	0.0119889	1.42793	0.513926	0.0916157	0.123635	Protein FAM78B OS=Homo sapiens OX=9606 GN=FAM78B PE=2 SV=1
Q12904	0.0575437	0.062204	0.0608206	0.0397041	0.0429214	0.0438384	0.0601894	0.0421546	1.42782	0.513819	0.00097098	0.00395642	Aminoacyl tRNA synthase complex-interacting multifunctional protein 1 OS=Homo sapiens OX=9606 GN=AIMP1 PE=1 SV=2
Q9UL40	0.0732305	0.0816498	0.0761444	0.0558445	0.0543977	0.0516694	0.0770082	0.0539706	1.42686	0.51284	0.00128133	0.0046213	Zinc finger protein 346 OS=Homo sapiens OX=9606 GN=ZNF346 PE=1 SV=1
O60281	0.0339242	0.0346605	0.0345758	0.0245159	0.0233658	0.0245254	0.0343869	0.0241357	1.42473	0.51069	0.000507476	0.00269938	Zinc finger protein 292 OS=Homo sapiens OX=9606 GN=ZNF292 PE=1 SV=3		ZNF292
P30876	0.538936	0.555073	0.540133	0.379264	0.382827	0.385053	0.544714	0.382381	1.42453	0.510487	8.96639e-05	0.00105381	DNA-directed RNA polymerase II subunit RPB2 OS=Homo sapiens OX=9606 GN=POLR2B PE=1 SV=1
O43257	0.00709093	0.00689288	0.00647487	0.00544527	0.00410852	0.00480939	0.00681956	0.00478772	1.42438	0.510338	0.0370694	0.0571918	Zinc finger HIT domain-containing protein 1 OS=Homo sapiens OX=9606 GN=ZNHIT1 PE=1 SV=1
O00303	0.0545594	0.0568523	0.0516263	0.0349425	0.0385145	0.0410686	0.054346	0.0381752	1.42359	0.509537	0.00574383	0.0133644	Eukaryotic translation initiation factor 3 subunit F OS=Homo sapiens OX=9606 GN=EIF3F PE=1 SV=1
Q8WXE1	0.0206606	0.0208468	0.0178059	0.0135765	0.0153094	0.0127915	0.0197711	0.0138925	1.42315	0.50909	0.00865603	0.0179979	ATR-interacting protein OS=Homo sapiens OX=9606 GN=ATRIP PE=1 SV=1
Q9C0C2	0.242061	0.225616	0.215419	0.161673	0.15773	0.160749	0.227699	0.160051	1.42266	0.508593	0.00699259	0.0153464	182 kDa tankyrase-1-binding protein OS=Homo sapiens OX=9606 GN=TNKS1BP1 PE=1 SV=4
Q13888	0.0412702	0.0425341	0.0372305	0.0310112	0.0247429	0.0293347	0.0403449	0.0283629	1.42245	0.508381	0.0172227	0.0305156	General transcription factor IIH subunit 2 OS=Homo sapiens OX=9606 GN=GTF2H2 PE=1 SV=1
Q15545	0.0177528	0.0193057	0.0187555	0.0128196	0.0131519	0.0132951	0.0186047	0.0130888	1.42142	0.507329	0.00149563	0.00508114	Transcription initiation factor TFIID subunit 7 OS=Homo sapiens OX=9606 GN=TAF7 PE=1 SV=1
Q5VTL8	0.0370871	0.0370422	0.0284894	0.0189486	0.027153	0.0261369	0.0342062	0.0240795	1.42056	0.506457	0.0727743	0.10157	Pre-mRNA-splicing factor 38B OS=Homo sapiens OX=9606 GN=PRPF38B PE=1 SV=1
Q96JG6	0.0101773	0.00849001	0.00789934	0.00759407	0.00546272	0.00566551	0.00885554	0.00624077	1.41898	0.504857	0.0563259	0.0818406	Syndetin OS=Homo sapiens OX=9606 GN=VPS50 PE=1 SV=3
Q9UPT8	0.108762	0.110903	0.100015	0.0682978	0.0733566	0.0836481	0.10656	0.0751008	1.41889	0.504762	0.012954	0.0243383	Zinc finger CCCH domain-containing protein 4 OS=Homo sapiens OX=9606 GN=ZC3H4 PE=1 SV=3
Q9UHA3	0.0849637	0.0929418	0.0792092	0.0607526	0.0558896	0.0646623	0.0857049	0.0604348	1.41814	0.503997	0.00521391	0.0125167	Probable ribosome biogenesis protein RLP24 OS=Homo sapiens OX=9606 GN=RSL24D1 PE=1 SV=1
Q9BZJ0	0.738605	0.772451	0.746077	0.537494	0.508492	0.547892	0.752378	0.531293	1.41613	0.501949	0.000560364	0.0028572	Crooked neck-like protein 1 OS=Homo sapiens OX=9606 GN=CRNKL1 PE=1 SV=4
P78527	5.33812	5.3208	5.01051	3.67284	3.57648	3.81616	5.22314	3.68849	1.41606	0.501886	0.000249445	0.00185198	DNA-dependent protein kinase catalytic subunit OS=Homo sapiens OX=9606 GN=PRKDC PE=1 SV=3
Q9P0U4	0.01107	0.0121046	0.0133166	0.0100359	0.00759732	0.00815833	0.0121637	0.00859718	1.41485	0.500651	0.0312227	0.0494238	CXXC-type zinc finger protein 1 OS=Homo sapiens OX=9606 GN=CXXC1 PE=1 SV=2		CXXC1
Q9ULG1	0.0192577	0.0262266	0.0169642	0.0149195	0.013542	0.0156872	0.0208162	0.0147163	1.4145	0.500293	0.112905	0.147437	Chromatin-remodeling ATPase INO80 OS=Homo sapiens OX=9606 GN=INO80 PE=1 SV=2
Q8IWZ8	0.158143	0.167054	0.1609	0.112617	0.10914	0.121972	0.162033	0.114576	1.41419	0.499976	0.00287905	0.00806634	SURP and G-patch domain-containing protein 1 OS=Homo sapiens OX=9606 GN=SUGP1 PE=1 SV=2
Q9H4A6	0.0541513	0.0572725	0.0568493	0.0383855	0.0414983	0.0391801	0.056091	0.039688	1.4133	0.499068	0.000436339	0.00248521	Golgi phosphoprotein 3 OS=Homo sapiens OX=9606 GN=GOLPH3 PE=1 SV=1
Q6IPU0	0.130187	0.132534	0.125159	0.0915928	0.0868527	0.0961626	0.129293	0.091536	1.41249	0.498238	0.00152864	0.00514964	Centromere protein P OS=Homo sapiens OX=9606 GN=CENPP PE=1 SV=1
Q32P28	0.0319602	0.0293648	0.0290506	0.020902	0.0196245	0.023493	0.0301252	0.0213398	1.41169	0.497422	0.00905134	0.0185913	Prolyl 3-hydroxylase 1 OS=Homo sapiens OX=9606 GN=P3H1 PE=1 SV=2
P51608	0.271879	0.265656	0.26493	0.186726	0.18486	0.197462	0.267488	0.189683	1.41019	0.495886	0.00116766	0.00439295	Methyl-CpG-binding protein 2 OS=Homo sapiens OX=9606 GN=MECP2 PE=1 SV=1
Q13188	0.0198699	0.0225279	0.0220793	0.0151881	0.0160209	0.0145541	0.0214924	0.0152544	1.40893	0.494602	0.00293718	0.00816509	Serine/threonine-protein kinase 3 OS=Homo sapiens OX=9606 GN=STK3 PE=1 SV=2
Q8WUD4	0.190154	0.188265	0.190081	0.134056	0.127043	0.142443	0.1895	0.134514	1.40877	0.49444	0.00861476	0.0179489	Coiled-coil domain-containing protein 12 OS=Homo sapiens OX=9606 GN=CCDC12 PE=1 SV=1
Q2M1P5	0.0207116	0.0269551	0.0224894	0.0163602	0.0173063	0.0161404	0.0233854	0.0166023	1.40856	0.494223	0.041316	0.0628829	Kinesin-like protein KIF7 OS=Homo sapiens OX=9606 GN=KIF7 PE=1 SV=2
Q13427	0.164367	0.151027	0.147325	0.0919102	0.119009	0.117717	0.15424	0.109545	1.408	0.493643	0.0399195	0.0610321	Peptidyl-prolyl cis-trans isomerase G OS=Homo sapiens OX=9606 GN=PPIG PE=1 SV=2
Q96P63	0.0833057	0.0765222	0.0934107	0.0911044	0.0432427	0.0456262	0.0844129	0.0599911	1.40709	0.492714	0.234236	0.278301	Serpin B12 OS=Homo sapiens OX=9606 GN=SERPINB12 PE=1 SV=1
Q05519	0.0589211	0.0689848	0.0560508	0.0352844	0.0466627	0.0488745	0.0613189	0.0436072	1.40617	0.491766	0.0550382	0.0803531	Serine/arginine-rich splicing factor 11 OS=Homo sapiens OX=9606 GN=SRSF11 PE=1 SV=1
P16471	0.0308124	0.0350248	0.0341657	0.0241496	0.0236871	0.0233923	0.0333343	0.023743	1.40396	0.489505	0.0100689	0.0201511	Prolactin receptor OS=Homo sapiens OX=9606 GN=PRLR PE=1 SV=1
Q9Y2W1	0.971024	1.01395	0.964367	0.689473	0.697393	0.714156	0.983115	0.700341	1.40377	0.489303	0.000150591	0.0014236	Thyroid hormone receptor-associated protein 3 OS=Homo sapiens OX=9606 GN=THRAP3 PE=1 SV=2
Q8N1N4	0.0375972	0.0434868	0.0550795	0.0463214	0.0236642	0.0270434	0.0453879	0.032343	1.40333	0.488854	0.208481	0.25054	Keratin, type II cytoskeletal 78 OS=Homo sapiens OX=9606 GN=KRT78 PE=1 SV=2
O60759	0.0384135	0.0421138	0.0395399	0.0301321	0.0284842	0.0269678	0.0400224	0.028528	1.40291	0.488426	0.00143144	0.00497978	Cytohesin-interacting protein OS=Homo sapiens OX=9606 GN=CYTIP PE=1 SV=2
Q7L2E3	0.383165	0.367256	0.362031	0.264791	0.253305	0.275747	0.370818	0.264614	1.40135	0.486818	0.000638841	0.00315175	ATP-dependent RNA helicase DHX30 OS=Homo sapiens OX=9606 GN=DHX30 PE=1 SV=1
O76094	0.376023	0.38404	0.371247	0.270017	0.273458	0.264164	0.377104	0.269213	1.40076	0.486214	1.83848e-05	0.00055187	Signal recognition particle subunit SRP72 OS=Homo sapiens OX=9606 GN=SRP72 PE=1 SV=3
Q13131	0.023951	0.0262266	0.0232879	0.0166777	0.0182014	0.0175757	0.0244885	0.0174849	1.40055	0.485994	0.00236617	0.00702695	5'-AMP-activated protein kinase catalytic subunit alpha-1 OS=Homo sapiens OX=9606 GN=PRKAA1 PE=1 SV=4
Q5T3I0	0.262467	0.251366	0.266203	0.172588	0.193422	0.191091	0.260012	0.1857	1.40017	0.485601	0.00415025	0.0104754	G patch domain-containing protein 4 OS=Homo sapiens OX=9606 GN=GPATCH4 PE=1 SV=2
P42285	1.37472	1.35899	1.37358	0.957708	0.969978	1.00687	1.3691	0.978187	1.39963	0.485043	0.00118052	0.00442007	Exosome RNA helicase MTR4 OS=Homo sapiens OX=9606 GN=MTREX PE=1 SV=3
O15417	0.0564469	0.0529855	0.0544105	0.0397529	0.0354618	0.0418492	0.0546143	0.0390213	1.3996	0.485016	0.0120577	0.0231277	Trinucleotide repeat-containing gene 18 protein OS=Homo sapiens OX=9606 GN=TNRC18 PE=1 SV=3
Q9BV38	0.240837	0.236151	0.231325	0.17818	0.158029	0.170116	0.236104	0.168775	1.39893	0.484324	0.00604991	0.0137638	WD repeat-containing protein 18 OS=Homo sapiens OX=9606 GN=WDR18 PE=1 SV=2
Q9BV73	0.0077031	0.00571605	0.00645328	0.00422435	0.0047971	0.00518709	0.00662414	0.00473618	1.39863	0.48401	0.0406753	0.0620007	Centrosome-associated protein CEP250 OS=Homo sapiens OX=9606 GN=CEP250 PE=1 SV=2
Q96A65	0.16026	0.152904	0.144476	0.10932	0.110517	0.107569	0.152547	0.109135	1.39777	0.483131	0.00534264	0.0127353	Exocyst complex component 4 OS=Homo sapiens OX=9606 GN=EXOC4 PE=1 SV=1
Q9UKL3	0.0737151	0.0727395	0.0639933	0.0535736	0.0452167	0.0517953	0.0701493	0.0501952	1.39753	0.482879	0.00855274	0.0178689	CASP8-associated protein 2 OS=Homo sapiens OX=9606 GN=CASP8AP2 PE=1 SV=1
Q9BTT4	0.0152532	0.0161394	0.0118274	0.0108905	0.0107648	0.00929143	0.0144067	0.0103156	1.39659	0.481911	0.055264	0.0806055	Mediator of RNA polymerase II transcription subunit 10 OS=Homo sapiens OX=9606 GN=MED10 PE=1 SV=1
Q8WYA6	0.110777	0.112528	0.107396	0.0787	0.077511	0.0806517	0.110234	0.0789542	1.39617	0.481476	6.03701e-05	0.000861141	Beta-catenin-like protein 1 OS=Homo sapiens OX=9606 GN=CTNNBL1 PE=1 SV=1
Q10471	0.0473664	0.0512763	0.0477414	0.0371401	0.0310779	0.0366621	0.0487947	0.03496	1.39573	0.481017	0.0158683	0.0284974	Polypeptide N-acetylgalactosaminyltransferase 2 OS=Homo sapiens OX=9606 GN=GALNT2 PE=1 SV=1
Q96IZ7	0.134065	0.13245	0.125008	0.0878812	0.0959879	0.0968172	0.130507	0.0935621	1.39488	0.480136	0.00149318	0.00507847	Serine/Arginine-related protein 53 OS=Homo sapiens OX=9606 GN=RSRC1 PE=1 SV=1
O43143	1.32611	1.32929	1.30885	0.950529	0.92125	0.971295	1.32142	0.947691	1.39435	0.479596	0.000944347	0.0038689	Pre-mRNA-splicing factor ATP-dependent RNA helicase DHX15 OS=Homo sapiens OX=9606 GN=DHX15 PE=1 SV=2
P05549	0.0117842	0.011264	0.0124317	0.00761849	0.00874495	0.00908999	0.0118266	0.00848448	1.39392	0.479143	0.01132	0.0221027	Transcription factor AP-2-alpha OS=Homo sapiens OX=9606 GN=TFAP2A PE=1 SV=1		TFAP2A
Q8N5Y2	0.0180334	0.0210149	0.0156044	0.012844	0.00879086	0.0176008	0.0182176	0.0130786	1.39293	0.478127	0.204156	0.245924	Male-specific lethal 3 homolog OS=Homo sapiens OX=9606 GN=MSL3 PE=1 SV=1
Q15811	0.00693789	0.00955476	0.0074461	0.00593363	0.00587587	0.00538853	0.00797958	0.00573268	1.39195	0.477105	0.0688257	0.096814	Intersectin-1 OS=Homo sapiens OX=9606 GN=ITSN1 PE=1 SV=3
Q15836	0.0919271	0.0982936	0.0899575	0.0683222	0.066861	0.0662487	0.0933927	0.067144	1.39093	0.476052	0.00322722	0.00874768	Vesicle-associated membrane protein 3 OS=Homo sapiens OX=9606 GN=VAMP3 PE=1 SV=3
O43823	0.35873	0.378268	0.363024	0.264645	0.255968	0.270308	0.366674	0.26364	1.39081	0.475928	0.000127815	0.00131442	A-kinase anchor protein 8 OS=Homo sapiens OX=9606 GN=AKAP8 PE=1 SV=1		AKAP8
O43929	0.0149726	0.0150467	0.0111584	0.0103778	0.0096401	0.00959359	0.0137259	0.00987048	1.3906	0.475704	0.0749886	0.104278	Origin recognition complex subunit 4 OS=Homo sapiens OX=9606 GN=ORC4 PE=1 SV=2
Q9ULX6	0.295422	0.292947	0.292815	0.208971	0.205977	0.219117	0.293728	0.211355	1.38974	0.474813	0.0026574	0.00763037	A-kinase anchor protein 8-like OS=Homo sapiens OX=9606 GN=AKAP8L PE=1 SV=4		AKAP8L
Q9NPG3	0.060579	0.0524812	0.052468	0.0427319	0.0362651	0.0401118	0.0551761	0.039703	1.38972	0.474796	0.00825033	0.0173679	Ubinuclein-1 OS=Homo sapiens OX=9606 GN=UBN1 PE=1 SV=2	UBN1
O14646	0.522586	0.511502	0.524551	0.360828	0.383515	0.377424	0.519546	0.373922	1.38945	0.474514	0.00083159	0.0036828	Chromodomain-helicase-DNA-binding protein 1 OS=Homo sapiens OX=9606 GN=CHD1 PE=1 SV=2
O75179	0.11774	0.119168	0.112102	0.0870022	0.080449	0.083774	0.116337	0.0837417	1.38923	0.474288	0.000434615	0.00248211	Ankyrin repeat domain-containing protein 17 OS=Homo sapiens OX=9606 GN=ANKRD17 PE=1 SV=3
O60568	0.0381584	0.0333156	0.0348995	0.0260298	0.0267398	0.0238959	0.0354578	0.0255552	1.3875	0.47249	0.00362543	0.00948545	Multifunctional procollagen lysine hydroxylase and glycosyltransferase LH3 OS=Homo sapiens OX=9606 GN=PLOD3 PE=1 SV=1
Q15361	0.172555	0.173051	0.165347	0.122653	0.117357	0.128368	0.170317	0.122792	1.38703	0.472002	0.00124572	0.0045588	Transcription termination factor 1 OS=Homo sapiens OX=9606 GN=TTF1 PE=1 SV=3
O75821	0.1698	0.189414	0.202512	0.118062	0.153048	0.133907	0.187242	0.135006	1.38692	0.471882	0.027226	0.0444613	Eukaryotic translation initiation factor 3 subunit G OS=Homo sapiens OX=9606 GN=EIF3G PE=1 SV=2
O94762	0.197704	0.203172	0.202965	0.138696	0.147333	0.149418	0.201281	0.145149	1.38672	0.471674	0.00183141	0.00579503	ATP-dependent DNA helicase Q5 OS=Homo sapiens OX=9606 GN=RECQL5 PE=1 SV=2
P55060	0.204234	0.189582	0.185937	0.126462	0.147379	0.144483	0.193251	0.139441	1.38589	0.470818	0.00782736	0.0167282	Exportin-2 OS=Homo sapiens OX=9606 GN=CSE1L PE=1 SV=3
Q8N3Z6	0.0389491	0.0400684	0.0370362	0.0276414	0.0263496	0.0298132	0.0386846	0.0279347	1.38482	0.469698	0.0029443	0.00816995	Zinc finger CCHC domain-containing protein 7 OS=Homo sapiens OX=9606 GN=ZCCHC7 PE=1 SV=2
Q15785	0.0100752	0.0102272	0.00982021	0.00713012	0.00656445	0.00805761	0.0100409	0.00725073	1.38481	0.469691	0.0273581	0.0446053	Mitochondrial import receptor subunit TOM34 OS=Homo sapiens OX=9606 GN=TOMM34 PE=1 SV=2
Q9UN86	0.358475	0.361764	0.352449	0.262276	0.242288	0.270333	0.357562	0.258299	1.3843	0.469153	0.00732849	0.0159046	Ras GTPase-activating protein-binding protein 2 OS=Homo sapiens OX=9606 GN=G3BP2 PE=1 SV=2
Q86VS8	0.00535646	0.00658466	0.00558997	0.00419994	0.00410852	0.00435615	0.0058437	0.00422153	1.38426	0.469114	0.0292163	0.0467829	Protein Hook homolog 3 OS=Homo sapiens OX=9606 GN=HOOK3 PE=1 SV=2
Q9NW15	0.0666752	0.0671916	0.0651587	0.0477377	0.0467775	0.0492773	0.0663418	0.0479308	1.38412	0.468965	0.000193927	0.00162722	Anoctamin-10 OS=Homo sapiens OX=9606 GN=ANO10 PE=1 SV=2
Q92820	0.0156613	0.0105074	0.0177843	0.0111591	0.0113156	0.00929143	0.014651	0.0105887	1.38364	0.468469	0.185335	0.225123	Gamma-glutamyl hydrolase OS=Homo sapiens OX=9606 GN=GGH PE=1 SV=2
Q8WUA2	0.171636	0.184679	0.18926	0.127659	0.129017	0.137936	0.181858	0.131537	1.38256	0.467346	0.00122535	0.00451022	Peptidyl-prolyl cis-trans isomerase-like 4 OS=Homo sapiens OX=9606 GN=PPIL4 PE=1 SV=1
P50990	0.675169	0.621284	0.661947	0.418602	0.492472	0.50627	0.6528	0.472448	1.38174	0.466486	0.0191916	0.0333824	T-complex protein 1 subunit theta OS=Homo sapiens OX=9606 GN=CCT8 PE=1 SV=4
P55265	1.09024	1.08283	1.03563	0.778527	0.748852	0.795034	1.06957	0.774138	1.38162	0.466366	0.000177864	0.00155502	Double-stranded RNA-specific adenosine deaminase OS=Homo sapiens OX=9606 GN=ADAR PE=1 SV=4
Q15910	0.0399439	0.0369582	0.0385686	0.0264694	0.0265103	0.0306441	0.0384902	0.0278746	1.38084	0.465542	0.0107356	0.0212339	Histone-lysine N-methyltransferase EZH2 OS=Homo sapiens OX=9606 GN=EZH2 PE=1 SV=2	EZH2
Q06481	0.00673383	0.00832189	0.00917273	0.00578712	0.00594473	0.00581659	0.00807615	0.00584948	1.38066	0.46536	0.0736938	0.102572	Amyloid-like protein 2 OS=Homo sapiens OX=9606 GN=APLP2 PE=1 SV=2
Q9NX76	0.0436679	0.0510802	0.0457989	0.0334041	0.0341076	0.0343456	0.046849	0.0339524	1.37984	0.464503	0.0178419	0.0313391	CKLF-like MARVEL transmembrane domain-containing protein 6 OS=Homo sapiens OX=9606 GN=CMTM6 PE=1 SV=1
Q969N2	0.0391277	0.0404326	0.0385039	0.0289112	0.0280252	0.0286801	0.0393547	0.0285388	1.37899	0.463612	0.000141201	0.00138534	GPI transamidase component PIG-T OS=Homo sapiens OX=9606 GN=PIGT PE=1 SV=1
Q9NV70	0.0622115	0.0568803	0.0556191	0.040925	0.0413836	0.0444679	0.0582369	0.0422588	1.3781	0.462682	0.00226778	0.0068078	Exocyst complex component 1 OS=Homo sapiens OX=9606 GN=EXOC1 PE=1 SV=4
Q9BW27	0.12853	0.133094	0.124274	0.0903963	0.0908465	0.0988065	0.128633	0.0933498	1.37796	0.462539	0.00136486	0.00480861	Nuclear pore complex protein Nup85 OS=Homo sapiens OX=9606 GN=NUP85 PE=1 SV=1
Q9UPN9	0.0550185	0.0562078	0.0476982	0.0406808	0.0386981	0.036083	0.0529748	0.0384873	1.37642	0.460924	0.00974454	0.019644	E3 ubiquitin-protein ligase TRIM33 OS=Homo sapiens OX=9606 GN=TRIM33 PE=1 SV=3
P62330	0.0218595	0.0259744	0.0218203	0.0166044	0.0169161	0.0170972	0.023218	0.0168726	1.37608	0.460566	0.0296208	0.0472815	ADP-ribosylation factor 6 OS=Homo sapiens OX=9606 GN=ARF6 PE=1 SV=2
Q6Y7W6	0.0670578	0.0767744	0.0703386	0.0550143	0.0491645	0.051468	0.0713903	0.0518823	1.376	0.460486	0.00385651	0.00990651	GRB10-interacting GYF protein 2 OS=Homo sapiens OX=9606 GN=GIGYF2 PE=1 SV=1
Q12769	0.119551	0.128695	0.112382	0.0871731	0.0884135	0.0865186	0.120209	0.0873684	1.37589	0.460366	0.0131241	0.0245308	Nuclear pore complex protein Nup160 OS=Homo sapiens OX=9606 GN=NUP160 PE=1 SV=3
Q14103	0.829027	0.789795	0.779898	0.568188	0.572255	0.603263	0.799573	0.581235	1.37564	0.460108	0.000274638	0.00194871	Heterogeneous nuclear ribonucleoprotein D0 OS=Homo sapiens OX=9606 GN=HNRNPD PE=1 SV=1
Q9UKV3	1.3561	1.34181	1.25822	0.948111	0.918633	1.01204	1.31871	0.959593	1.37424	0.458634	0.00117127	0.00439295	Apoptotic chromatin condensation inducer in the nucleus OS=Homo sapiens OX=9606 GN=ACIN1 PE=1 SV=2
Q9BQE9	0.0429792	0.040993	0.0407053	0.0271042	0.030022	0.0336153	0.0415592	0.0302472	1.37398	0.458365	0.0283738	0.0458927	B-cell CLL/lymphoma 7 protein family member B OS=Homo sapiens OX=9606 GN=BCL7B PE=1 SV=1	BCL7B
P16615	0.630506	0.640674	0.608508	0.460357	0.447599	0.460165	0.626563	0.45604	1.37392	0.458297	0.000211143	0.00169136	Sarcoplasmic/endoplasmic reticulum calcium ATPase 2 OS=Homo sapiens OX=9606 GN=ATP2A2 PE=1 SV=1
Q12907	0.337687	0.355095	0.32288	0.252631	0.231271	0.256005	0.338554	0.246636	1.37269	0.457004	0.00181312	0.00576111	Vesicular integral-membrane protein VIP36 OS=Homo sapiens OX=9606 GN=LMAN2 PE=1 SV=1
Q9GZR1	0.00548399	0.00759338	0.00664753	0.00466388	0.00530206	0.00440651	0.00657497	0.00479082	1.37241	0.456712	0.0603692	0.0868039	Sentrin-specific protease 6 OS=Homo sapiens OX=9606 GN=SENP6 PE=1 SV=2
Q9NSY1	0.0303278	0.0276276	0.0277556	0.0216834	0.0182703	0.0225361	0.0285703	0.0208299	1.3716	0.455858	0.0232308	0.0391987	BMP-2-inducible protein kinase OS=Homo sapiens OX=9606 GN=BMP2K PE=1 SV=2
P19387	0.19801	0.20023	0.182526	0.141553	0.135191	0.146951	0.193589	0.141231	1.37072	0.454935	0.00132222	0.00469644	DNA-directed RNA polymerase II subunit RPB3 OS=Homo sapiens OX=9606 GN=POLR2C PE=1 SV=2
P46736	0.00609616	0.00599625	0.00600004	0.00566503	0.00330518	0.00423025	0.00603082	0.00440015	1.37059	0.4548	0.160901	0.199838	Lys-63-specific deubiquitinase BRCC36 OS=Homo sapiens OX=9606 GN=BRCC3 PE=1 SV=2
Q53S08	0.0239255	0.026787	0.0219282	0.0172881	0.0180867	0.017626	0.0242136	0.0176669	1.37056	0.454764	0.0278626	0.0452143	Ras-related protein Rab-6D OS=Homo sapiens OX=9606 GN=RAB6D PE=2 SV=1
Q8NCN4	0.034766	0.0334277	0.0327412	0.0264449	0.0234117	0.0238203	0.033645	0.024559	1.36997	0.45414	0.0059987	0.0137122	E3 ubiquitin-protein ligase RNF169 OS=Homo sapiens OX=9606 GN=RNF169 PE=1 SV=2
Q08211	2.81275	2.95918	2.84074	2.10778	2.0236	2.15579	2.87089	2.09572	1.36988	0.45405	0.000239572	0.00181859	ATP-dependent RNA helicase A OS=Homo sapiens OX=9606 GN=DHX9 PE=1 SV=4
Q8WY91	0.00652978	0.00627644	0.00723027	0.00505457	0.00488891	0.00468349	0.00667883	0.00487566	1.36983	0.453999	0.00696972	0.0153183	Peroxynitrite isomerase THAP4 OS=Homo sapiens OX=9606 GN=THAP4 PE=1 SV=2		THAP4
Q8IYA6	0.0382349	0.0405727	0.0355686	0.0317193	0.0240773	0.0277232	0.0381254	0.0278399	1.36945	0.453597	0.039002	0.0598398	Cytoskeleton-associated protein 2-like OS=Homo sapiens OX=9606 GN=CKAP2L PE=1 SV=4
P41208	0.0816222	0.103813	0.0895042	0.0690548	0.0610999	0.07063	0.0916467	0.0669282	1.36933	0.453468	0.0267008	0.043721	Centrin-2 OS=Homo sapiens OX=9606 GN=CETN2 PE=1 SV=1
Q12872	0.242775	0.254672	0.234477	0.181745	0.164295	0.188674	0.243975	0.178238	1.36881	0.452927	0.00574278	0.0133644	Splicing factor, suppressor of white-apricot homolog OS=Homo sapiens OX=9606 GN=SFSWAP PE=1 SV=3
Q9NXF1	0.254891	0.242147	0.23821	0.179279	0.176024	0.181901	0.245083	0.179068	1.36866	0.452765	0.0010778	0.00416347	Testis-expressed protein 10 OS=Homo sapiens OX=9606 GN=TEX10 PE=1 SV=2
Q56NI9	0.0775921	0.0743647	0.0749574	0.0572608	0.0519647	0.0566299	0.0756381	0.0552851	1.36814	0.452221	0.00383926	0.00987054	N-acetyltransferase ESCO2 OS=Homo sapiens OX=9606 GN=ESCO2 PE=1 SV=1
Q8ND82	0.137023	0.120625	0.124361	0.0912021	0.0883447	0.0996878	0.127336	0.0930782	1.36806	0.452131	0.00408315	0.0103662	Zinc finger protein 280C OS=Homo sapiens OX=9606 GN=ZNF280C PE=1 SV=1		ZNF280C
Q13315	0.062543	0.0667152	0.0591155	0.0430249	0.0464561	0.0483205	0.0627913	0.0459338	1.36699	0.451006	0.00306137	0.00841808	Serine-protein kinase ATM OS=Homo sapiens OX=9606 GN=ATM PE=1 SV=4	ATM
Q02224	0.0186711	0.0172602	0.0185613	0.0132591	0.0133814	0.0132699	0.0181642	0.0133035	1.36537	0.449297	0.00600022	0.0137122	Centromere-associated protein E OS=Homo sapiens OX=9606 GN=CENPE PE=1 SV=2
Q15287	0.22691	0.22811	0.212225	0.165214	0.151556	0.172106	0.222415	0.162959	1.36485	0.448747	0.00404616	0.0102981	RNA-binding protein with serine-rich domain 1 OS=Homo sapiens OX=9606 GN=RNPS1 PE=1 SV=1
Q9BZL1	0.0575182	0.0718429	0.0737271	0.0534515	0.0466168	0.0488745	0.0676961	0.0496476	1.36353	0.447348	0.0413397	0.0628876	Ubiquitin-like protein 5 OS=Homo sapiens OX=9606 GN=UBL5 PE=1 SV=1
P07307	0.060732	0.0570204	0.0593961	0.0444412	0.0399605	0.0455507	0.0590495	0.0433175	1.36318	0.446976	0.00729124	0.0158646	Asialoglycoprotein receptor 2 OS=Homo sapiens OX=9606 GN=ASGR2 PE=1 SV=2
P78344	0.493508	0.480708	0.437982	0.357629	0.332836	0.345546	0.470733	0.345337	1.36311	0.446903	0.00414412	0.0104696	Eukaryotic translation initiation factor 4 gamma 2 OS=Homo sapiens OX=9606 GN=EIF4G2 PE=1 SV=1
O60749	0.0556052	0.0553952	0.0510004	0.0348937	0.0400753	0.043914	0.0540002	0.0396276	1.36269	0.446459	0.0284923	0.0460352	Sorting nexin-2 OS=Homo sapiens OX=9606 GN=SNX2 PE=1 SV=2
Q9NY93	0.118531	0.11292	0.106878	0.0817034	0.0806326	0.0859898	0.112776	0.0827753	1.36244	0.446193	0.00186243	0.00585666	Probable ATP-dependent RNA helicase DDX56 OS=Homo sapiens OX=9606 GN=DDX56 PE=1 SV=1
Q7L2H7	0.0471113	0.0540222	0.047137	0.0325739	0.0379636	0.0382988	0.0494235	0.0362788	1.36233	0.446071	0.0117295	0.0226264	Eukaryotic translation initiation factor 3 subunit M OS=Homo sapiens OX=9606 GN=EIF3M PE=1 SV=1
P31943	0.492233	0.528734	0.487881	0.365321	0.349454	0.393161	0.50295	0.369312	1.36186	0.445574	0.00263325	0.00758178	Heterogeneous nuclear ribonucleoprotein H OS=Homo sapiens OX=9606 GN=HNRNPH1 PE=1 SV=4
Q93074	0.307588	0.274118	0.266376	0.209045	0.209489	0.20426	0.282694	0.207598	1.36174	0.44545	0.0172769	0.0305405	Mediator of RNA polymerase II transcription subunit 12 OS=Homo sapiens OX=9606 GN=MED12 PE=1 SV=4
Q5VT52	0.252876	0.266104	0.251959	0.193685	0.184218	0.188649	0.25698	0.188851	1.36076	0.444408	0.000218684	0.00172455	Regulation of nuclear pre-mRNA domain-containing protein 2 OS=Homo sapiens OX=9606 GN=RPRD2 PE=1 SV=1
Q6FI81	0.00418314	0.00456723	0.00425183	0.0025395	0.00330518	0.00372665	0.00433407	0.00319044	1.35845	0.441966	0.0996917	0.132574	Anamorsin OS=Homo sapiens OX=9606 GN=CIAPIN1 PE=1 SV=2
P20290	0.00561153	0.00445515	0.00455399	0.00305228	0.00325927	0.00445687	0.00487356	0.00358947	1.35774	0.441203	0.0974445	0.130097	Transcription factor BTF3 OS=Homo sapiens OX=9606 GN=BTF3 PE=1 SV=1
Q96HP0	0.00780513	0.00907843	0.00738135	0.00661734	0.00640378	0.00485975	0.0080883	0.00596029	1.35703	0.440454	0.0659131	0.0934947	Dedicator of cytokinesis protein 6 OS=Homo sapiens OX=9606 GN=DOCK6 PE=1 SV=3
O15269	0.15322	0.166102	0.154965	0.116035	0.113202	0.120335	0.158096	0.116524	1.35676	0.440166	0.000992799	0.00400776	Serine palmitoyltransferase 1 OS=Homo sapiens OX=9606 GN=SPTLC1 PE=1 SV=1
Q9UL46	0.018314	0.0209588	0.0176764	0.0117452	0.0142995	0.015939	0.0189831	0.0139945	1.35646	0.439849	0.0528798	0.0777239	Proteasome activator complex subunit 2 OS=Homo sapiens OX=9606 GN=PSME2 PE=1 SV=4
Q8TAQ2	0.896238	0.841464	0.893251	0.624789	0.66278	0.652339	0.876984	0.646636	1.35622	0.439596	0.000398036	0.00239451	SWI/SNF complex subunit SMARCC2 OS=Homo sapiens OX=9606 GN=SMARCC2 PE=1 SV=1	SMARCC2
O75529	0.064303	0.0643055	0.0556191	0.0451982	0.0443215	0.0463313	0.0614092	0.0452836	1.3561	0.439465	0.0190572	0.0331677	TAF5-like RNA polymerase II p300/CBP-associated factor-associated factor 65 kDa subunit 5L OS=Homo sapiens OX=9606 GN=TAF5L PE=1 SV=1
Q9UHR5	0.00767759	0.00863011	0.00651803	0.00473714	0.00482005	0.00727703	0.00760858	0.00561141	1.35591	0.439264	0.138413	0.175846	SAP30-binding protein OS=Homo sapiens OX=9606 GN=SAP30BP PE=1 SV=1
P07099	0.103839	0.117599	0.110396	0.0842429	0.0793702	0.081256	0.110612	0.081623	1.35515	0.438453	0.00543448	0.012909	Epoxide hydrolase 1 OS=Homo sapiens OX=9606 GN=EPHX1 PE=1 SV=1
Q15776	0.0386685	0.0413573	0.0349211	0.0288379	0.0274743	0.028529	0.0383156	0.0282804	1.35485	0.438131	0.0187262	0.0326289	Zinc finger protein with KRAB and SCAN domains 8 OS=Homo sapiens OX=9606 GN=ZKSCAN8 PE=1 SV=2
Q9P2I0	0.422982	0.416347	0.422874	0.310502	0.30185	0.319812	0.420734	0.310721	1.35406	0.437287	0.00143457	0.00498121	Cleavage and polyadenylation specificity factor subunit 2 OS=Homo sapiens OX=9606 GN=CPSF2 PE=1 SV=2	CPSF2
Q9P003	0.0160949	0.0186052	0.015885	0.0125998	0.0123026	0.0124641	0.0168617	0.0124555	1.35375	0.436965	0.0254867	0.0421868	Protein cornichon homolog 4 OS=Homo sapiens OX=9606 GN=CNIH4 PE=1 SV=1
Q96SB4	0.133044	0.123652	0.122138	0.0944497	0.088643	0.0967669	0.126278	0.0932866	1.35365	0.43686	0.00126332	0.00458836	SRSF protein kinase 1 OS=Homo sapiens OX=9606 GN=SRPK1 PE=1 SV=2
P11802	0.034715	0.035361	0.0318132	0.0244915	0.0264185	0.0243743	0.0339631	0.0250947	1.35339	0.436581	0.00231209	0.00691355	Cyclin-dependent kinase 4 OS=Homo sapiens OX=9606 GN=CDK4 PE=1 SV=2
Q8NFC6	0.119015	0.11065	0.1189	0.0798232	0.0916498	0.0861913	0.116189	0.0858881	1.35279	0.435939	0.00557097	0.013116	Biorientation of chromosomes in cell division protein 1-like 1 OS=Homo sapiens OX=9606 GN=BOD1L1 PE=1 SV=2
Q32P51	0.0222676	0.0248536	0.0200073	0.0169218	0.0166636	0.0160397	0.0223762	0.0165417	1.35271	0.435855	0.0346273	0.054193	Heterogeneous nuclear ribonucleoprotein A1-like 2 OS=Homo sapiens OX=9606 GN=HNRNPA1L2 PE=2 SV=2	HNRNPA1L2
Q6IEG0	0.0326999	0.0316904	0.0335614	0.0246136	0.0216443	0.0261621	0.0326506	0.02414	1.35255	0.435684	0.0243518	0.040729	U11/U12 small nuclear ribonucleoprotein 48 kDa protein OS=Homo sapiens OX=9606 GN=SNRNP48 PE=1 SV=2
Q9H6S0	0.0924372	0.159265	0.0679429	0.0677606	0.100303	0.0682883	0.106548	0.0787839	1.35241	0.435534	0.42893	0.477216	3'-5' RNA helicase YTHDC2 OS=Homo sapiens OX=9606 GN=YTHDC2 PE=1 SV=2
Q10570	0.595026	0.603323	0.576652	0.443167	0.418174	0.451453	0.591667	0.437598	1.35208	0.43518	0.00107596	0.00416347	Cleavage and polyadenylation specificity factor subunit 1 OS=Homo sapiens OX=9606 GN=CPSF1 PE=1 SV=2
Q9UHX1	0.400026	0.468099	0.40755	0.292921	0.325009	0.325603	0.425225	0.314511	1.35202	0.435115	0.0101799	0.0203297	Poly(U)-binding-splicing factor PUF60 OS=Homo sapiens OX=9606 GN=PUF60 PE=1 SV=1
O75147	0.0181099	0.0214072	0.0239138	0.0156277	0.0157685	0.0155361	0.0211436	0.0156441	1.35154	0.434608	0.0671906	0.0949527	Obscurin-like protein 1 OS=Homo sapiens OX=9606 GN=OBSL1 PE=1 SV=4	OBSL1
P43246	0.377911	0.381658	0.328189	0.265841	0.26088	0.278114	0.362586	0.268278	1.35153	0.434595	0.0155963	0.0281085	DNA mismatch repair protein Msh2 OS=Homo sapiens OX=9606 GN=MSH2 PE=1 SV=1
P78362	0.0446117	0.0458124	0.0455183	0.0328425	0.0337863	0.0339679	0.0453141	0.0335322	1.35136	0.434413	3.67137e-05	0.000725187	SRSF protein kinase 2 OS=Homo sapiens OX=9606 GN=SRPK2 PE=1 SV=3
O95248	0.0169621	0.0188854	0.0162087	0.0132591	0.0128994	0.0123634	0.0173521	0.0128406	1.35134	0.434393	0.0113979	0.0221875	Myotubularin-related protein 5 OS=Homo sapiens OX=9606 GN=SBF1 PE=1 SV=4
Q96GD4	0.46165	0.483622	0.461615	0.359217	0.327603	0.354787	0.468963	0.347202	1.35069	0.433697	0.00249239	0.00728802	Aurora kinase B OS=Homo sapiens OX=9606 GN=AURKB PE=1 SV=3
Q15291	0.0869787	0.0852083	0.0839574	0.0588724	0.0651166	0.0657199	0.0853815	0.0632363	1.3502	0.433171	0.00898181	0.0184734	Retinoblastoma-binding protein 5 OS=Homo sapiens OX=9606 GN=RBBP5 PE=1 SV=2
P29692	0.0124984	0.0167559	0.0122375	0.00993822	0.0101221	0.0106763	0.0138306	0.0102456	1.34991	0.432864	0.0978211	0.130485	Elongation factor 1-delta OS=Homo sapiens OX=9606 GN=EEF1D PE=1 SV=5
O95639	0.18893	0.179831	0.18216	0.134349	0.126721	0.147127	0.18364	0.136066	1.34964	0.432578	0.0129192	0.0243278	Cleavage and polyadenylation specificity factor subunit 4 OS=Homo sapiens OX=9606 GN=CPSF4 PE=1 SV=1
Q9NT62	0.0731539	0.0262826	0.021734	0.0345518	0.02954	0.0257088	0.0403902	0.0299336	1.34933	0.432241	0.723763	0.751923	Ubiquitin-like-conjugating enzyme ATG3 OS=Homo sapiens OX=9606 GN=ATG3 PE=1 SV=1
O43818	0.13562	0.1408	0.141066	0.103045	0.103356	0.103062	0.139162	0.103154	1.34907	0.431963	0.00173688	0.00560795	U3 small nucleolar RNA-interacting protein 2 OS=Homo sapiens OX=9606 GN=RRP9 PE=1 SV=1
P17844	0.910139	0.917369	0.882309	0.691622	0.621511	0.695926	0.903272	0.669686	1.3488	0.431675	0.00913048	0.0187286	Probable ATP-dependent RNA helicase DDX5 OS=Homo sapiens OX=9606 GN=DDX5 PE=1 SV=1	DDX5
Q9UKB1	0.0132126	0.00924655	0.0127123	0.00881498	0.0102139	0.00705041	0.0117238	0.0086931	1.34863	0.4315	0.129022	0.165157	F-box/WD repeat-containing protein 11 OS=Homo sapiens OX=9606 GN=FBXW11 PE=1 SV=1
P27824	0.603699	0.656897	0.629508	0.461553	0.459718	0.480284	0.630035	0.467185	1.34858	0.431436	0.00135732	0.00479315	Calnexin OS=Homo sapiens OX=9606 GN=CANX PE=1 SV=2
P08962	0.0399949	0.045168	0.0407917	0.0296926	0.02954	0.0341945	0.0419848	0.0311424	1.34816	0.43099	0.0091422	0.01874	CD63 antigen OS=Homo sapiens OX=9606 GN=CD63 PE=1 SV=2
O00422	0.142839	0.156939	0.141066	0.10788	0.100257	0.118925	0.146948	0.109021	1.34789	0.430703	0.0102814	0.020482	Histone deacetylase complex subunit SAP18 OS=Homo sapiens OX=9606 GN=SAP18 PE=1 SV=1
P50750	0.0160439	0.0145703	0.013921	0.012087	0.0104664	0.0105001	0.0148451	0.0110178	1.34737	0.430141	0.00952192	0.0193489	Cyclin-dependent kinase 9 OS=Homo sapiens OX=9606 GN=CDK9 PE=1 SV=3
P33240	0.209412	0.220964	0.206872	0.154445	0.155596	0.16294	0.212416	0.15766	1.3473	0.430073	0.000415513	0.00243869	Cleavage stimulation factor subunit 2 OS=Homo sapiens OX=9606 GN=CSTF2 PE=1 SV=1
O95235	0.53233	0.570008	0.511212	0.404146	0.37842	0.415622	0.53785	0.399396	1.34666	0.429384	0.00228433	0.00683727	Kinesin-like protein KIF20A OS=Homo sapiens OX=9606 GN=KIF20A PE=1 SV=1	KIF20A
O43290	1.13118	1.11141	1.07468	0.818768	0.794276	0.850657	1.10576	0.821234	1.34646	0.429168	0.000415535	0.00243869	U4/U6.U5 tri-snRNP-associated protein 1 OS=Homo sapiens OX=9606 GN=SART1 PE=1 SV=1
O14656	0.0112741	0.0128611	0.0116116	0.00818011	0.00895152	0.00944251	0.0119156	0.00885805	1.34517	0.42779	0.00688938	0.0152076	Torsin-1A OS=Homo sapiens OX=9606 GN=TOR1A PE=1 SV=1
Q96P47	0.0103048	0.00927457	0.00861157	0.00705687	0.00642674	0.00747847	0.00939698	0.00698736	1.34485	0.42745	0.0131024	0.0245137	Arf-GAP with GTPase, ANK repeat and PH domain-containing protein 3 OS=Homo sapiens OX=9606 GN=AGAP3 PE=1 SV=2
Q9Y5U2	0.0190027	0.0219115	0.0222304	0.0161893	0.0151028	0.015662	0.0210482	0.0156514	1.34481	0.427407	0.0169628	0.0302134	Protein TSSC4 OS=Homo sapiens OX=9606 GN=TSSC4 PE=1 SV=3
Q9NYB0	0.058819	0.0611113	0.0580364	0.0451493	0.0405114	0.0467341	0.0593222	0.0441316	1.34421	0.42676	0.0125099	0.0237555	Telomeric repeat-binding factor 2-interacting protein 1 OS=Homo sapiens OX=9606 GN=TERF2IP PE=1 SV=1	TERF2IP
Q9UKK6	0.0232113	0.0209028	0.0208059	0.0176544	0.0144831	0.0161656	0.02164	0.016101	1.34401	0.426549	0.0171164	0.0303804	NTF2-related export protein 1 OS=Homo sapiens OX=9606 GN=NXT1 PE=1 SV=1
P49368	0.518225	0.484435	0.495025	0.344785	0.397608	0.372111	0.499228	0.371501	1.34381	0.426332	0.00836922	0.0175575	T-complex protein 1 subunit gamma OS=Homo sapiens OX=9606 GN=CCT3 PE=1 SV=4
O43684	0.175284	0.166102	0.163922	0.121041	0.117747	0.137961	0.168436	0.125583	1.34123	0.423555	0.0152188	0.0276244	Mitotic checkpoint protein BUB3 OS=Homo sapiens OX=9606 GN=BUB3 PE=1 SV=1
Q9NPJ6	0.182783	0.181625	0.165606	0.130906	0.132184	0.132296	0.176671	0.131795	1.34049	0.422765	0.0110352	0.0216819	Mediator of RNA polymerase II transcription subunit 4 OS=Homo sapiens OX=9606 GN=MED4 PE=1 SV=1
Q9Y3A2	0.0687922	0.0657906	0.0650292	0.047469	0.0442297	0.0573098	0.0665374	0.0496695	1.3396	0.421804	0.0551113	0.0804213	Probable U3 small nucleolar RNA-associated protein 11 OS=Homo sapiens OX=9606 GN=UTP11 PE=1 SV=2
O95433	0.0286953	0.0332595	0.0372089	0.030596	0.0206574	0.0227879	0.0330546	0.0246804	1.3393	0.421482	0.110261	0.144483	Activator of 90 kDa heat shock protein ATPase homolog 1 OS=Homo sapiens OX=9606 GN=AHSA1 PE=1 SV=1
O15294	0.155337	0.151868	0.148944	0.112324	0.110769	0.117767	0.152049	0.11362	1.33823	0.420323	0.000453925	0.00252605	UDP-N-acetylglucosamine--peptide N-acetylglucosaminyltransferase 110 kDa subunit OS=Homo sapiens OX=9606 GN=OGT PE=1 SV=3
Q9BZZ5	0.361944	0.3505	0.341808	0.237174	0.290534	0.261419	0.351417	0.263043	1.33597	0.417889	0.0301331	0.0480237	Apoptosis inhibitor 5 OS=Homo sapiens OX=9606 GN=API5 PE=1 SV=3
P06748	0.69208	0.702261	0.68053	0.511049	0.48912	0.552954	0.691624	0.517708	1.33593	0.41785	0.0110763	0.0217245	Nucleophosmin OS=Homo sapiens OX=9606 GN=NPM1 PE=1 SV=2	NPM1
Q8NG31	0.11899	0.131273	0.114778	0.0939858	0.0865084	0.092864	0.12168	0.0911194	1.33539	0.417264	0.0062037	0.0140074	Kinetochore scaffold 1 OS=Homo sapiens OX=9606 GN=KNL1 PE=1 SV=3
Q9H4L4	0.127152	0.126482	0.124123	0.0940346	0.0905481	0.098328	0.125919	0.0943036	1.33525	0.417111	0.00379671	0.00981919	Sentrin-specific protease 3 OS=Homo sapiens OX=9606 GN=SENP3 PE=1 SV=2
Q9NQZ2	0.0315521	0.0304295	0.0290937	0.0208776	0.0248347	0.022511	0.0303585	0.0227411	1.33496	0.416797	0.015559	0.0280745	Something about silencing protein 10 OS=Homo sapiens OX=9606 GN=UTP3 PE=1 SV=1
Q5C9Z4	0.285397	0.283897	0.267045	0.216736	0.197438	0.212343	0.27878	0.208839	1.3349	0.416732	0.00166671	0.00544949	Nucleolar MIF4G domain-containing protein 1 OS=Homo sapiens OX=9606 GN=NOM1 PE=1 SV=1
P62861	0.150057	0.14716	0.141756	0.107001	0.103952	0.117918	0.146325	0.109624	1.33479	0.416613	0.00809566	0.0171371	40S ribosomal protein S30 OS=Homo sapiens OX=9606 GN=FAU PE=1 SV=1
Q5H9F3	0.0189262	0.0217434	0.0195109	0.0180695	0.0144372	0.0126152	0.0200602	0.0150406	1.33373	0.415468	0.0896988	0.121361	BCL-6 corepressor-like protein 1 OS=Homo sapiens OX=9606 GN=BCORL1 PE=1 SV=1
Q13523	0.44956	0.496427	0.394773	0.255805	0.393201	0.356474	0.44692	0.33516	1.33345	0.415166	0.133249	0.169924	Serine/threonine-protein kinase PRP4 homolog OS=Homo sapiens OX=9606 GN=PRPF4B PE=1 SV=3
Q8N6H7	0.0330315	0.0356693	0.0347053	0.025981	0.0261201	0.025457	0.0344687	0.0258527	1.33327	0.414971	0.00290302	0.00811299	ADP-ribosylation factor GTPase-activating protein 2 OS=Homo sapiens OX=9606 GN=ARFGAP2 PE=1 SV=1
Q9BUE0	0.0631552	0.0625123	0.0593098	0.046883	0.0466627	0.0452233	0.0616591	0.0462563	1.33299	0.414662	0.00073399	0.00341109	Mediator of RNA polymerase II transcription subunit 18 OS=Homo sapiens OX=9606 GN=MED18 PE=1 SV=1
Q96F86	0.110394	0.107148	0.11726	0.0838278	0.0821245	0.0852344	0.111601	0.0837289	1.33288	0.414547	0.0035786	0.00941014	Enhancer of mRNA-decapping protein 3 OS=Homo sapiens OX=9606 GN=EDC3 PE=1 SV=1
Q96QZ7	0.029435	0.0309619	0.0327628	0.0230264	0.0231362	0.02377	0.0310533	0.0233109	1.33214	0.413742	0.00694036	0.0152869	Membrane-associated guanylate kinase, WW and PDZ domain-containing protein 1 OS=Homo sapiens OX=9606 GN=MAGI1 PE=1 SV=3
Q96P11	0.15623	0.162851	0.14208	0.111469	0.113271	0.121594	0.153721	0.115445	1.33155	0.413105	0.00640205	0.0143094	28S rRNA (cytosine-C(5))-methyltransferase OS=Homo sapiens OX=9606 GN=NSUN5 PE=1 SV=2
Q9UKJ3	0.277286	0.277368	0.276671	0.204698	0.204714	0.215038	0.277108	0.20815	1.33129	0.412827	0.00320787	0.00871075	G patch domain-containing protein 8 OS=Homo sapiens OX=9606 GN=GPATCH8 PE=1 SV=2
O15258	0.0964673	0.0916249	0.0974252	0.0671501	0.0798292	0.067558	0.0951724	0.0715125	1.33085	0.412349	0.0266457	0.0436542	Protein RER1 OS=Homo sapiens OX=9606 GN=RER1 PE=1 SV=1
Q9BUJ2	0.530162	0.566701	0.525824	0.409665	0.380784	0.429219	0.540896	0.406556	1.33043	0.411897	0.00383609	0.00987054	Heterogeneous nuclear ribonucleoprotein U-like protein 1 OS=Homo sapiens OX=9606 GN=HNRNPUL1 PE=1 SV=2
P05204	0.43321	0.369582	0.396521	0.314971	0.27752	0.309211	0.399771	0.300567	1.33005	0.411485	0.00984195	0.019801	Non-histone chromosomal protein HMG-17 OS=Homo sapiens OX=9606 GN=HMGN2 PE=1 SV=3
Q5FWF5	0.0552225	0.0514164	0.0505471	0.0426098	0.0364717	0.0391046	0.0523954	0.0393954	1.32999	0.411413	0.00953434	0.0193532	N-acetyltransferase ESCO1 OS=Homo sapiens OX=9606 GN=ESCO1 PE=1 SV=3
Q9Y4A0	0.00969264	0.0103113	0.0102519	0.00798476	0.00817113	0.00659717	0.0100853	0.00758436	1.32975	0.411151	0.0418405	0.0635224	Jerky protein homolog-like OS=Homo sapiens OX=9606 GN=JRKL PE=2 SV=2		JRKL
O00471	0.0574161	0.0955757	0.0618781	0.0559666	0.0506794	0.054968	0.0716233	0.0538713	1.32953	0.410911	0.241462	0.285997	Exocyst complex component 5 OS=Homo sapiens OX=9606 GN=EXOC5 PE=1 SV=1
Q9NRF9	0.0621859	0.0639133	0.0631515	0.0487388	0.0472365	0.0463816	0.0630836	0.0474523	1.32941	0.410786	0.000348169	0.00219426	DNA polymerase epsilon subunit 3 OS=Homo sapiens OX=9606 GN=POLE3 PE=1 SV=1
Q7L4I2	0.012779	0.0173443	0.0115684	0.0106219	0.0103746	0.0103994	0.0138972	0.0104653	1.32794	0.409185	0.157966	0.196763	Arginine/serine-rich coiled-coil protein 2 OS=Homo sapiens OX=9606 GN=RSRC2 PE=1 SV=1
O15119	0.0193598	0.0205385	0.0204174	0.0157498	0.0151258	0.0145541	0.0201052	0.0151432	1.32767	0.408902	0.00078172	0.00355027	T-box transcription factor TBX3 OS=Homo sapiens OX=9606 GN=TBX3 PE=1 SV=4
O95785	0.198215	0.194318	0.176181	0.144165	0.13402	0.150325	0.189571	0.142837	1.32719	0.408371	0.00474035	0.011665	Protein Wiz OS=Homo sapiens OX=9606 GN=WIZ PE=1 SV=2		WIZ
Q12906	1.87063	1.8761	1.7909	1.37946	1.34282	1.45143	1.84588	1.39124	1.32679	0.407939	0.000999589	0.00401418	Interleukin enhancer-binding factor 3 OS=Homo sapiens OX=9606 GN=ILF3 PE=1 SV=3
Q9BUQ8	0.97587	0.983412	0.97982	0.715454	0.733543	0.766782	0.979701	0.738593	1.32644	0.407561	0.0046819	0.0115398	Probable ATP-dependent RNA helicase DDX23 OS=Homo sapiens OX=9606 GN=DDX23 PE=1 SV=3
Q969Q0	0.033159	0.031074	0.0325254	0.0250775	0.0222411	0.0256333	0.0322528	0.0243173	1.32633	0.407442	0.0125422	0.0237723	60S ribosomal protein L36a-like OS=Homo sapiens OX=9606 GN=RPL36AL PE=1 SV=3
P78347	0.710547	0.685786	0.685343	0.51625	0.542325	0.512011	0.693892	0.523529	1.32541	0.406443	0.000442929	0.00249109	General transcription factor II-I OS=Homo sapiens OX=9606 GN=GTF2I PE=1 SV=2
O60231	0.131565	0.124996	0.126735	0.0898103	0.101405	0.0979755	0.127765	0.0963968	1.32541	0.406439	0.007807	0.0167003	Pre-mRNA-splicing factor ATP-dependent RNA helicase DHX16 OS=Homo sapiens OX=9606 GN=DHX16 PE=1 SV=2
O60306	0.606989	0.628849	0.568623	0.461578	0.431004	0.469356	0.601487	0.453979	1.32492	0.405907	0.00214967	0.00657646	RNA helicase aquarius OS=Homo sapiens OX=9606 GN=AQR PE=1 SV=4
Q9Y221	0.0504272	0.050856	0.0468349	0.0380436	0.0375964	0.0362341	0.0493727	0.0372914	1.32397	0.404872	0.00213827	0.00654818	60S ribosome subunit biogenesis protein NIP7 homolog OS=Homo sapiens OX=9606 GN=NIP7 PE=1 SV=1
Q9P013	0.187476	0.174003	0.186757	0.136889	0.138244	0.138994	0.182745	0.138042	1.32384	0.404727	0.00602969	0.0137448	Spliceosome-associated protein CWC15 homolog OS=Homo sapiens OX=9606 GN=CWC15 PE=1 SV=2
Q8N9N2	0.0187986	0.0182129	0.016921	0.0143579	0.0112238	0.0151584	0.0179775	0.01358	1.32382	0.404704	0.077059	0.10667	Activating signal cointegrator 1 complex subunit 1 OS=Homo sapiens OX=9606 GN=ASCC1 PE=1 SV=1
Q96KG9	0.00941206	0.00905041	0.00943172	0.00713012	0.00709236	0.00684897	0.00929807	0.00702382	1.32379	0.404675	0.000111284	0.00119277	N-terminal kinase-like protein OS=Homo sapiens OX=9606 GN=SCYL1 PE=1 SV=1
Q9H7Z6	0.123454	0.127042	0.122375	0.0995043	0.0919712	0.0901949	0.12429	0.0938901	1.32378	0.404667	0.00567016	0.0132871	Histone acetyltransferase KAT8 OS=Homo sapiens OX=9606 GN=KAT8 PE=1 SV=2
Q9UKV5	0.0447392	0.0474376	0.0437269	0.0327204	0.0314451	0.0385003	0.0453012	0.0342219	1.32375	0.404629	0.031304	0.0495268	E3 ubiquitin-protein ligase AMFR OS=Homo sapiens OX=9606 GN=AMFR PE=1 SV=2
Q9NZM4	0.0303788	0.0283	0.027216	0.023588	0.0210476	0.0202699	0.0286316	0.0216352	1.32338	0.404231	0.00958772	0.0193792	BRD4-interacting chromatin-remodeling complex-associated protein OS=Homo sapiens OX=9606 GN=BICRA PE=1 SV=2	BICRA
P46459	0.773447	0.705175	0.675199	0.535516	0.559516	0.532659	0.717941	0.542564	1.32324	0.404072	0.01147	0.0222954	Vesicle-fusing ATPase OS=Homo sapiens OX=9606 GN=NSF PE=1 SV=3
Q9HDC9	0.236526	0.251422	0.243433	0.194052	0.172558	0.186307	0.243794	0.184306	1.32277	0.403562	0.00550392	0.013018	Adipocyte plasma membrane-associated protein OS=Homo sapiens OX=9606 GN=APMAP PE=1 SV=2
Q8NCG7	0.0163244	0.0143742	0.0139641	0.0106952	0.0117747	0.0113058	0.0148876	0.0112586	1.32233	0.403086	0.0129872	0.024358	Diacylglycerol lipase-beta OS=Homo sapiens OX=9606 GN=DAGLB PE=1 SV=2
O15541	0.0117332	0.0158872	0.0136836	0.0110859	0.00943353	0.0107267	0.013768	0.0104154	1.32189	0.402605	0.0683042	0.0963029	E3 ubiquitin-protein ligase RNF113A OS=Homo sapiens OX=9606 GN=RNF113A PE=1 SV=1
P84157	0.0869022	0.0952114	0.088015	0.0663688	0.0641296	0.0738782	0.0900429	0.0681255	1.32172	0.402416	0.00802847	0.0170304	Matrix-remodeling-associated protein 7 OS=Homo sapiens OX=9606 GN=MXRA7 PE=1 SV=1
Q9H0S4	0.565004	0.544846	0.529299	0.42688	0.387831	0.425794	0.546383	0.413502	1.32136	0.40202	0.00348927	0.0092601	Probable ATP-dependent RNA helicase DDX47 OS=Homo sapiens OX=9606 GN=DDX47 PE=1 SV=1
Q6NZ67	0.0150236	0.0143462	0.0144174	0.0114033	0.00945648	0.0122879	0.0145957	0.0110492	1.32097	0.4016	0.063052	0.0900659	Mitotic-spindle organizing protein 2B OS=Homo sapiens OX=9606 GN=MZT2B PE=1 SV=1
O60701	0.0066063	0.00495951	0.00481298	0.00429761	0.0044069	0.00370147	0.0054596	0.00413533	1.32023	0.400794	0.0976801	0.130354	UDP-glucose 6-dehydrogenase OS=Homo sapiens OX=9606 GN=UGDH PE=1 SV=1
Q9UHB9	0.39143	0.396369	0.379945	0.278343	0.313831	0.292793	0.389248	0.294989	1.31953	0.400026	0.00874058	0.0181242	Signal recognition particle subunit SRP68 OS=Homo sapiens OX=9606 GN=SRP68 PE=1 SV=2
Q8WXA9	0.0617523	0.0729356	0.0560939	0.0387762	0.052814	0.0530543	0.063594	0.0482148	1.31897	0.399413	0.100597	0.133603	Splicing regulatory glutamine/lysine-rich protein 1 OS=Homo sapiens OX=9606 GN=SREK1 PE=1 SV=1
Q15843	0.0448922	0.0487825	0.0437269	0.0369692	0.0321796	0.0350254	0.0458006	0.0347247	1.31896	0.399402	0.0066981	0.0148392	NEDD8 OS=Homo sapiens OX=9606 GN=NEDD8 PE=1 SV=1
P27694	0.238158	0.240326	0.240412	0.18277	0.174279	0.188321	0.239632	0.18179	1.31818	0.398545	0.00584167	0.0134781	Replication protein A 70 kDa DNA-binding subunit OS=Homo sapiens OX=9606 GN=RPA1 PE=1 SV=2
Q9NV31	0.136947	0.142593	0.13172	0.101678	0.106431	0.103943	0.137087	0.104017	1.31792	0.398265	0.00141688	0.00494606	U3 small nucleolar ribonucleoprotein protein IMP3 OS=Homo sapiens OX=9606 GN=IMP3 PE=1 SV=1
P33992	0.210254	0.211186	0.196836	0.151295	0.155183	0.162663	0.206092	0.15638	1.31789	0.398227	0.000912606	0.00381094	DNA replication licensing factor MCM5 OS=Homo sapiens OX=9606 GN=MCM5 PE=1 SV=5
O43670	0.241143	0.250974	0.235448	0.17525	0.18229	0.194768	0.242521	0.184102	1.31732	0.397604	0.00330195	0.00885564	BUB3-interacting and GLEBS motif-containing protein ZNF207 OS=Homo sapiens OX=9606 GN=ZNF207 PE=1 SV=1		ZNF207
Q9UBB5	0.00826425	0.0119645	0.00848208	0.00786267	0.00764322	0.00629501	0.00957027	0.00726697	1.31695	0.397205	0.144061	0.182034	Methyl-CpG-binding domain protein 2 OS=Homo sapiens OX=9606 GN=MBD2 PE=1 SV=1		MBD2
Q9HCE1	0.540365	0.548853	0.546047	0.415818	0.406675	0.420053	0.545088	0.414182	1.31606	0.396225	0.000169661	0.00152331	Helicase MOV-10 OS=Homo sapiens OX=9606 GN=MOV10 PE=1 SV=2
Q9UGU5	0.0441015	0.0430945	0.0486694	0.0354064	0.0351405	0.0327592	0.0452885	0.0344354	1.31517	0.395253	0.00570081	0.0133384	HMG domain-containing protein 4 OS=Homo sapiens OX=9606 GN=HMGXB4 PE=1 SV=2
Q9Y5N6	0.0102793	0.0110118	0.00606479	0.00747198	0.00764322	0.00569069	0.00911863	0.0069353	1.31481	0.394859	0.323652	0.370654	Origin recognition complex subunit 6 OS=Homo sapiens OX=9606 GN=ORC6 PE=1 SV=1
Q96Q15	0.0135442	0.0152148	0.0132303	0.0106708	0.00966306	0.011608	0.0139964	0.0106473	1.31455	0.394574	0.0172588	0.0305405	Serine/threonine-protein kinase SMG1 OS=Homo sapiens OX=9606 GN=SMG1 PE=1 SV=3
Q9UBL3	0.0892998	0.0978733	0.0883819	0.0719361	0.0659658	0.0717631	0.0918517	0.0698884	1.31426	0.394254	0.00337607	0.0090068	Set1/Ash2 histone methyltransferase complex subunit ASH2 OS=Homo sapiens OX=9606 GN=ASH2L PE=1 SV=1
O75475	1.09481	1.0902	1.0414	0.807267	0.800702	0.848744	1.07547	0.818904	1.3133	0.393197	0.000389763	0.00236099	PC4 and SFRS1-interacting protein OS=Homo sapiens OX=9606 GN=PSIP1 PE=1 SV=1
Q13616	0.0451473	0.0517807	0.0461011	0.0313774	0.0373439	0.0402125	0.0476763	0.0363113	1.31299	0.392855	0.0433393	0.065277	Cullin-1 OS=Homo sapiens OX=9606 GN=CUL1 PE=1 SV=2	CUL1
Q8NBZ0	0.0417804	0.0432626	0.0387845	0.0313286	0.0306647	0.0323563	0.0412758	0.0314499	1.31243	0.392242	0.00543935	0.012909	INO80 complex subunit E OS=Homo sapiens OX=9606 GN=INO80E PE=1 SV=1
P18615	0.102257	0.10132	0.0961302	0.0786267	0.0709925	0.0787883	0.0999024	0.0761358	1.31216	0.391944	0.00534113	0.0127353	Negative elongation factor E OS=Homo sapiens OX=9606 GN=NELFE PE=1 SV=3
Q9P0U3	0.00703992	0.00837793	0.00653962	0.00598247	0.00592178	0.00483457	0.00731916	0.0055796	1.31177	0.391514	0.0555002	0.0808288	Sentrin-specific protease 1 OS=Homo sapiens OX=9606 GN=SENP1 PE=1 SV=2
Q9UDW3	0.0307104	0.0370422	0.0370362	0.0260787	0.0273136	0.0265146	0.0349296	0.0266356	1.31139	0.391093	0.0449713	0.067468	Zinc finger matrin-type protein 5 OS=Homo sapiens OX=9606 GN=ZMAT5 PE=1 SV=1
Q99747	0.0108149	0.0102272	0.00917273	0.00766733	0.00686284	0.00851085	0.0100716	0.00768034	1.31135	0.391057	0.0282952	0.0458141	Gamma-soluble NSF attachment protein OS=Homo sapiens OX=9606 GN=NAPG PE=1 SV=1
Q14671	0.144803	0.140716	0.140936	0.109443	0.105398	0.110717	0.142152	0.108519	1.30992	0.38948	0.000311896	0.00206848	Pumilio homolog 1 OS=Homo sapiens OX=9606 GN=PUM1 PE=1 SV=3
P51659	0.359903	0.359719	0.355902	0.271213	0.273343	0.27698	0.358508	0.273846	1.30916	0.388642	2.06706e-05	0.000564603	Peroxisomal multifunctional enzyme type 2 OS=Homo sapiens OX=9606 GN=HSD17B4 PE=1 SV=3
Q15911	0.00874888	0.00896635	0.00755401	0.00737431	0.00468234	0.00725185	0.00842308	0.00643616	1.30871	0.388147	0.184489	0.224275	Zinc finger homeobox protein 3 OS=Homo sapiens OX=9606 GN=ZFHX3 PE=1 SV=2		ZFHX3
Q8N3C0	0.291876	0.283197	0.28416	0.228091	0.214561	0.213904	0.286411	0.218852	1.3087	0.38813	0.00183896	0.00581288	Activating signal cointegrator 1 complex subunit 3 OS=Homo sapiens OX=9606 GN=ASCC3 PE=1 SV=3
Q5UIP0	2.09279	2.06184	1.95461	1.57666	1.49823	1.59332	2.03642	1.55607	1.30869	0.388124	0.000693076	0.00330482	Telomere-associated protein RIF1 OS=Homo sapiens OX=9606 GN=RIF1 PE=1 SV=2
Q7Z2T5	0.202092	0.210401	0.19662	0.152077	0.149146	0.164224	0.203038	0.155149	1.30866	0.388092	0.00270584	0.00771987	TRMT1-like protein OS=Homo sapiens OX=9606 GN=TRMT1L PE=1 SV=2
Q8IWC1	0.0336437	0.0312141	0.0383312	0.025981	0.0286908	0.024198	0.0343963	0.0262899	1.30835	0.387744	0.0277768	0.0451187	MAP7 domain-containing protein 3 OS=Homo sapiens OX=9606 GN=MAP7D3 PE=1 SV=2
Q9H204	0.0192322	0.0153269	0.0140073	0.0135033	0.0113156	0.012313	0.0161888	0.0123773	1.30794	0.387296	0.0900589	0.121731	Mediator of RNA polymerase II transcription subunit 28 OS=Homo sapiens OX=9606 GN=MED28 PE=1 SV=1
Q96LT9	0.0448157	0.0560397	0.0485615	0.0373599	0.0378259	0.0391298	0.0498056	0.0381052	1.30706	0.386321	0.0508872	0.0751215	RNA-binding region-containing protein 3 OS=Homo sapiens OX=9606 GN=RNPC3 PE=1 SV=1
Q15058	0.268435	0.258259	0.253383	0.198789	0.193491	0.204563	0.260026	0.198947	1.30701	0.386267	0.000337134	0.00217271	Kinesin-like protein KIF14 OS=Homo sapiens OX=9606 GN=KIF14 PE=1 SV=1	KIF14
Q14149	0.0978957	0.102216	0.0995187	0.072107	0.0798522	0.0773783	0.0998769	0.0764458	1.30651	0.385713	0.00571357	0.013358	MORC family CW-type zinc finger protein 3 OS=Homo sapiens OX=9606 GN=MORC3 PE=1 SV=3
Q96PK6	0.510394	0.520525	0.49168	0.395795	0.368527	0.401747	0.507533	0.38869	1.30575	0.384881	0.00218469	0.00663693	RNA-binding protein 14 OS=Homo sapiens OX=9606 GN=RBM14 PE=1 SV=2
Q9Y388	0.0299452	0.0295609	0.0258131	0.0205602	0.022287	0.022511	0.0284397	0.021786	1.30541	0.384505	0.0140923	0.0258727	RNA-binding motif protein, X-linked 2 OS=Homo sapiens OX=9606 GN=RBMX2 PE=1 SV=2
Q9UQ35	0.473868	0.508196	0.454665	0.324421	0.381014	0.395176	0.47891	0.36687	1.30539	0.384485	0.0285916	0.0461468	Serine/arginine repetitive matrix protein 2 OS=Homo sapiens OX=9606 GN=SRRM2 PE=1 SV=2
Q9Y3B2	0.174723	0.159881	0.184771	0.124509	0.143798	0.129576	0.173125	0.132628	1.30535	0.384431	0.0114167	0.0222061	Exosome complex component CSL4 OS=Homo sapiens OX=9606 GN=EXOSC1 PE=1 SV=1
Q92797	0.807474	0.800359	0.785078	0.618563	0.594955	0.623004	0.797637	0.612174	1.30296	0.38179	0.000360234	0.00222876	Symplekin OS=Homo sapiens OX=9606 GN=SYMPK PE=1 SV=2
Q14254	0.0315776	0.0302054	0.0265038	0.0201695	0.0235264	0.0240721	0.0294289	0.0225893	1.30278	0.381593	0.0258769	0.0426596	Flotillin-2 OS=Homo sapiens OX=9606 GN=FLOT2 PE=1 SV=2
P02675	0.00408111	0.00327832	0.00235253	0.00293019	0.00213459	0.0023921	0.00323732	0.00248563	1.30242	0.38119	0.26737	0.312788	Fibrinogen beta chain OS=Homo sapiens OX=9606 GN=FGB PE=1 SV=2
Q03188	0.370641	0.371319	0.380226	0.284277	0.284704	0.293121	0.374062	0.287367	1.30169	0.380381	4.47771e-05	0.000744817	Centromere protein C OS=Homo sapiens OX=9606 GN=CENPC PE=1 SV=2
Q08170	0.388649	0.400572	0.397104	0.264743	0.335292	0.312056	0.395442	0.30403	1.30067	0.37925	0.0597829	0.0861235	Serine/arginine-rich splicing factor 4 OS=Homo sapiens OX=9606 GN=SRSF4 PE=1 SV=2
P39880	0.137687	0.131441	0.131612	0.104486	0.0953452	0.108274	0.13358	0.102702	1.30066	0.379245	0.0110404	0.0216819	Homeobox protein cut-like 1 OS=Homo sapiens OX=9606 GN=CUX1 PE=1 SV=3		CUX1
Q9NYH9	0.171636	0.173331	0.166426	0.138329	0.120134	0.134789	0.170464	0.131084	1.30042	0.378977	0.0195072	0.0338733	U3 small nucleolar RNA-associated protein 6 homolog OS=Homo sapiens OX=9606 GN=UTP6 PE=2 SV=2
O94973	0.103176	0.106728	0.0998209	0.0786511	0.0758125	0.0837992	0.103241	0.0794209	1.29993	0.37843	0.00293612	0.00816509	AP-2 complex subunit alpha-2 OS=Homo sapiens OX=9606 GN=AP2A2 PE=1 SV=2
Q9GZR2	0.667491	0.622601	0.653379	0.511635	0.486274	0.497734	0.647824	0.498548	1.29942	0.377869	0.000814227	0.0036455	RNA exonuclease 4 OS=Homo sapiens OX=9606 GN=REXO4 PE=1 SV=2
O96028	0.258003	0.245062	0.244038	0.195614	0.185847	0.19366	0.249034	0.191707	1.29903	0.377438	0.000426154	0.00246618	Histone-lysine N-methyltransferase NSD2 OS=Homo sapiens OX=9606 GN=NSD2 PE=1 SV=1
Q14687	0.0312715	0.0336518	0.029806	0.0243206	0.0255233	0.0231153	0.0315764	0.0243197	1.29839	0.376722	0.00518633	0.0124603	Genetic suppressor element 1 OS=Homo sapiens OX=9606 GN=GSE1 PE=1 SV=3
O94913	0.24706	0.256269	0.240477	0.194223	0.181441	0.19721	0.247935	0.190958	1.29838	0.376711	0.00174025	0.00560795	Pre-mRNA cleavage complex 2 protein Pcf11 OS=Homo sapiens OX=9606 GN=PCF11 PE=1 SV=3
Q9H981	0.0157888	0.0121606	0.0238707	0.00944986	0.0199917	0.0104749	0.0172734	0.0133055	1.29821	0.376527	0.413293	0.462014	Actin-related protein 8 OS=Homo sapiens OX=9606 GN=ACTR8 PE=1 SV=2
Q8IWX7	0.0268078	0.0335397	0.0346405	0.0265426	0.0259135	0.0207232	0.0316627	0.0243931	1.29802	0.376311	0.0819365	0.1124	Protein unc-45 homolog B OS=Homo sapiens OX=9606 GN=UNC45B PE=1 SV=1
Q9GZR7	0.871573	0.860769	0.853949	0.676068	0.6306	0.685854	0.862097	0.664174	1.298	0.376289	0.00726815	0.0158433	ATP-dependent RNA helicase DDX24 OS=Homo sapiens OX=9606 GN=DDX24 PE=1 SV=1
Q13105	0.00556052	0.0147104	0.00759718	0.00761849	0.00589882	0.00795689	0.00928937	0.00715807	1.29775	0.37601	0.593846	0.631168	Zinc finger and BTB domain-containing protein 17 OS=Homo sapiens OX=9606 GN=ZBTB17 PE=1 SV=3		ZBTB17
Q01780	0.974595	0.945249	0.919906	0.726076	0.721332	0.742736	0.946583	0.730048	1.2966	0.374738	0.000771714	0.00351136	Exosome component 10 OS=Homo sapiens OX=9606 GN=EXOSC10 PE=1 SV=2
Q9H0A0	1.40214	1.43826	1.32892	1.09179	1.00491	1.12205	1.38977	1.07292	1.29532	0.373314	0.0043997	0.0109596	RNA cytidine acetyltransferase OS=Homo sapiens OX=9606 GN=NAT10 PE=1 SV=2
P53618	0.62918	0.572641	0.547169	0.455791	0.445878	0.448859	0.582997	0.450176	1.29504	0.372999	0.0224315	0.0381035	Coatomer subunit beta OS=Homo sapiens OX=9606 GN=COPB1 PE=1 SV=3
P51610	0.464788	0.450895	0.442277	0.330647	0.363753	0.354409	0.452653	0.349603	1.29476	0.372688	0.00409012	0.0103666	Host cell factor 1 OS=Homo sapiens OX=9606 GN=HCFC1 PE=1 SV=2
Q8NFH3	0.0616503	0.0662669	0.0555975	0.0481039	0.0465709	0.0472126	0.0611716	0.0472958	1.29338	0.37115	0.0340737	0.0534917	Nucleoporin Nup43 OS=Homo sapiens OX=9606 GN=NUP43 PE=1 SV=1
P21964	0.0522637	0.0486985	0.0434679	0.0399971	0.0364717	0.0352017	0.0481434	0.0372235	1.29336	0.371124	0.021538	0.0367498	Catechol O-methyltransferase OS=Homo sapiens OX=9606 GN=COMT PE=1 SV=2
Q9H9E3	0.047698	0.0712825	0.0374247	0.0395087	0.0334879	0.0480435	0.0521351	0.0403467	1.29218	0.369803	0.357653	0.404268	Conserved oligomeric Golgi complex subunit 4 OS=Homo sapiens OX=9606 GN=COG4 PE=1 SV=3
P61020	0.0564214	0.0578049	0.0507198	0.0432203	0.0416131	0.0428312	0.054982	0.0425549	1.29203	0.369636	0.0178319	0.0313391	Ras-related protein Rab-5B OS=Homo sapiens OX=9606 GN=RAB5B PE=1 SV=1
Q6P1A2	0.0185946	0.0209028	0.0204606	0.0163602	0.0136568	0.0163922	0.019986	0.0154697	1.29194	0.369539	0.0304809	0.0484765	Lysophospholipid acyltransferase 5 OS=Homo sapiens OX=9606 GN=LPCAT3 PE=1 SV=1
P35221	0.0491009	0.0592059	0.0485399	0.0419261	0.0391113	0.0403888	0.0522822	0.0404754	1.2917	0.369276	0.0489281	0.0726522	Catenin alpha-1 OS=Homo sapiens OX=9606 GN=CTNNA1 PE=1 SV=1
Q1ED39	0.398929	0.417243	0.400837	0.314067	0.312064	0.316664	0.40567	0.314265	1.29085	0.368324	0.00158755	0.00526418	Lysine-rich nucleolar protein 1 OS=Homo sapiens OX=9606 GN=KNOP1 PE=1 SV=1
Q12905	1.25193	1.24722	1.24356	0.965668	0.929535	1.00604	1.24757	0.967082	1.29004	0.367412	0.00757425	0.0163402	Interleukin enhancer-binding factor 2 OS=Homo sapiens OX=9606 GN=ILF2 PE=1 SV=2
P84103	0.278587	0.277424	0.249757	0.209069	0.195006	0.220678	0.26859	0.208251	1.28974	0.367081	0.00733052	0.0159046	Serine/arginine-rich splicing factor 3 OS=Homo sapiens OX=9606 GN=SRSF3 PE=1 SV=1
Q8NDX6	0.0480041	0.0477178	0.0434248	0.0354553	0.0360586	0.0363852	0.0463822	0.0359663	1.2896	0.366924	0.0125279	0.0237637	Zinc finger protein 740 OS=Homo sapiens OX=9606 GN=ZNF740 PE=1 SV=1		ZNF740
O75348	0.00425966	0.00537981	0.00356118	0.00383366	0.00346585	0.00294606	0.00440022	0.00341519	1.28842	0.365608	0.171838	0.210493	V-type proton ATPase subunit G 1 OS=Homo sapiens OX=9606 GN=ATP6V1G1 PE=1 SV=3
Q5VUA4	0.258385	0.255877	0.2517	0.206749	0.184952	0.203278	0.255321	0.198327	1.28737	0.364432	0.0147218	0.0268665	Zinc finger protein 318 OS=Homo sapiens OX=9606 GN=ZNF318 PE=1 SV=2		ZNF318
Q6IBW4	0.103584	0.0990781	0.0989144	0.0776744	0.075101	0.081533	0.100525	0.0781028	1.28709	0.364114	0.00180366	0.00574303	Condensin-2 complex subunit H2 OS=Homo sapiens OX=9606 GN=NCAPH2 PE=1 SV=1
Q96FJ2	0.0627726	0.0634649	0.0580364	0.0476156	0.0461348	0.0494536	0.0614246	0.0477346	1.28679	0.363781	0.0027676	0.00785045	Dynein light chain 2, cytoplasmic OS=Homo sapiens OX=9606 GN=DYNLL2 PE=1 SV=1
Q9H2H8	0.0191302	0.0184371	0.0164893	0.0145533	0.0131978	0.0142771	0.0180189	0.0140094	1.2862	0.363116	0.0131764	0.0245767	Peptidyl-prolyl cis-trans isomerase-like 3 OS=Homo sapiens OX=9606 GN=PPIL3 PE=1 SV=1
Q15554	0.195485	0.209869	0.193491	0.154519	0.147677	0.163469	0.199615	0.155222	1.286	0.36289	0.00314854	0.00861038	Telomeric repeat-binding factor 2 OS=Homo sapiens OX=9606 GN=TERF2 PE=1 SV=3		TERF2
Q9H2M9	0.0412447	0.0463728	0.0383096	0.0329646	0.0330977	0.0320038	0.0419757	0.0326887	1.2841	0.360763	0.0428685	0.0647826	Rab3 GTPase-activating protein non-catalytic subunit OS=Homo sapiens OX=9606 GN=RAB3GAP2 PE=1 SV=1
Q8N8A6	0.418748	0.424473	0.410032	0.324933	0.30947	0.342222	0.417751	0.325542	1.28325	0.359799	0.007608	0.0163782	ATP-dependent RNA helicase DDX51 OS=Homo sapiens OX=9606 GN=DDX51 PE=1 SV=3
Q9UGY1	0.186328	0.204433	0.188289	0.150294	0.147195	0.153774	0.193017	0.150421	1.28317	0.359717	0.00620735	0.0140074	Nucleolar protein 12 OS=Homo sapiens OX=9606 GN=NOL12 PE=1 SV=1
O95243	0.077235	0.0837233	0.0827704	0.0658804	0.0616508	0.0624213	0.0812429	0.0633175	1.2831	0.359638	0.00183047	0.00579503	Methyl-CpG-binding domain protein 4 OS=Homo sapiens OX=9606 GN=MBD4 PE=1 SV=1		MBD4
O00566	0.264584	0.265516	0.248441	0.200767	0.198012	0.208289	0.259513	0.202356	1.28246	0.358913	0.00118307	0.00442417	U3 small nucleolar ribonucleoprotein protein MPP10 OS=Homo sapiens OX=9606 GN=MPHOSPH10 PE=1 SV=2
P62750	1.05583	0.97226	0.951762	0.783801	0.747177	0.793952	0.993286	0.774977	1.2817	0.358056	0.00526933	0.0126	60S ribosomal protein L23a OS=Homo sapiens OX=9606 GN=RPL23A PE=1 SV=1
Q96HA7	0.0543298	0.0599625	0.0562234	0.0441482	0.0431509	0.0457521	0.0568386	0.0443504	1.28158	0.357923	0.00394957	0.0101057	Tonsoku-like protein OS=Homo sapiens OX=9606 GN=TONSL PE=1 SV=2
Q8IX01	0.655886	0.660287	0.651048	0.526189	0.500023	0.510072	0.65574	0.512095	1.28051	0.356715	0.00206125	0.00635531	SURP and G-patch domain-containing protein 2 OS=Homo sapiens OX=9606 GN=SUGP2 PE=1 SV=2
P62263	0.490907	0.509205	0.486003	0.384441	0.374288	0.40205	0.495372	0.386926	1.28027	0.356452	0.00111573	0.00426669	40S ribosomal protein S14 OS=Homo sapiens OX=9606 GN=RPS14 PE=1 SV=3
Q8NEW0	0.0160184	0.0146824	0.0145037	0.011208	0.0112697	0.0128418	0.0150682	0.0117732	1.27987	0.355999	0.0132999	0.0247311	Zinc transporter 7 OS=Homo sapiens OX=9606 GN=SLC30A7 PE=2 SV=1
P17813	0.0119883	0.0142341	0.0120217	0.0101824	0.00968601	0.0100217	0.012748	0.00996336	1.27949	0.355568	0.0428834	0.0647826	Endoglin OS=Homo sapiens OX=9606 GN=ENG PE=1 SV=2
O95402	0.0188241	0.0218275	0.0220577	0.0169463	0.0156307	0.0164426	0.0209031	0.0163399	1.27927	0.355322	0.025817	0.0425949	Mediator of RNA polymerase II transcription subunit 26 OS=Homo sapiens OX=9606 GN=MED26 PE=1 SV=2
Q9NWH9	0.575029	0.552131	0.529277	0.440651	0.422971	0.432316	0.552146	0.43198	1.27818	0.354086	0.00303845	0.00837775	SAFB-like transcription modulator OS=Homo sapiens OX=9606 GN=SLTM PE=1 SV=2
Q96JM3	0.481597	0.481829	0.487687	0.369106	0.380532	0.387017	0.483704	0.378885	1.27665	0.352366	0.00165784	0.00544388	Chromosome alignment-maintaining phosphoprotein 1 OS=Homo sapiens OX=9606 GN=CHAMP1 PE=1 SV=2		CHAMP1
Q7Z7H5	0.0507333	0.049371	0.0494032	0.0398017	0.0357143	0.041673	0.0498358	0.039063	1.27578	0.351381	0.0291416	0.0467372	Transmembrane emp24 domain-containing protein 4 OS=Homo sapiens OX=9606 GN=TMED4 PE=1 SV=1
Q5BJF6	0.0167836	0.0165037	0.0138346	0.0124533	0.0122567	0.0122627	0.0157073	0.0123242	1.27451	0.349938	0.0599152	0.0862326	Outer dense fiber protein 2 OS=Homo sapiens OX=9606 GN=ODF2 PE=1 SV=1
P02679	0.0047698	0.00543585	0.00507198	0.00485923	0.00307565	0.00405399	0.00509254	0.00399629	1.27432	0.349725	0.184773	0.22453	Fibrinogen gamma chain OS=Homo sapiens OX=9606 GN=FGG PE=1 SV=3
Q9BSD7	0.00749904	0.00857407	0.00813675	0.00688594	0.00594473	0.00616911	0.00806995	0.00633326	1.27422	0.349612	0.0150327	0.0273191	Cancer-related nucleoside-triphosphatase OS=Homo sapiens OX=9606 GN=NTPCR PE=1 SV=1
O15213	0.241602	0.244753	0.229297	0.190853	0.179972	0.191343	0.238551	0.187389	1.27302	0.348257	0.00102932	0.00406914	WD repeat-containing protein 46 OS=Homo sapiens OX=9606 GN=WDR46 PE=1 SV=3
Q9NR56	0.0290779	0.0295889	0.0225973	0.0224892	0.019854	0.0215038	0.0270881	0.0212823	1.2728	0.348001	0.0985229	0.131364	Muscleblind-like protein 1 OS=Homo sapiens OX=9606 GN=MBNL1 PE=1 SV=2
Q9UJW0	0.0150491	0.018409	0.0146979	0.0109394	0.014552	0.0123634	0.016052	0.0126182	1.27213	0.347244	0.0921959	0.124209	Dynactin subunit 4 OS=Homo sapiens OX=9606 GN=DCTN4 PE=1 SV=1
P11498	0.00938656	0.00795763	0.00781301	0.00720338	0.0065874	0.00599285	0.00838573	0.00659454	1.27162	0.346664	0.0389514	0.0597923	Pyruvate carboxylase, mitochondrial OS=Homo sapiens OX=9606 GN=PC PE=1 SV=2
Q5VTR2	0.438209	0.46045	0.415686	0.335653	0.339837	0.358262	0.438115	0.344584	1.27143	0.346456	0.00400496	0.0102018	E3 ubiquitin-protein ligase BRE1A OS=Homo sapiens OX=9606 GN=RNF20 PE=1 SV=2
Q96RS6	0.00415763	0.00711704	0.00509356	0.00427319	0.00424624	0.00435615	0.00545608	0.00429186	1.27126	0.346262	0.303355	0.349778	NudC domain-containing protein 1 OS=Homo sapiens OX=9606 GN=NUDCD1 PE=1 SV=2
P63167	0.126412	0.102497	0.100339	0.0903475	0.0830426	0.0856121	0.109749	0.0863341	1.27122	0.34621	0.0735399	0.102404	Dynein light chain 1, cytoplasmic OS=Homo sapiens OX=9606 GN=DYNLL1 PE=1 SV=1
Q92620	0.0151766	0.0149626	0.0120433	0.0103533	0.0124862	0.010349	0.0140608	0.0110629	1.27099	0.345958	0.0728833	0.101629	Pre-mRNA-splicing factor ATP-dependent RNA helicase PRP16 OS=Homo sapiens OX=9606 GN=DHX38 PE=1 SV=2
P62899	0.30366	0.317381	0.314161	0.23715	0.240245	0.258649	0.311734	0.245348	1.27058	0.345484	0.00454158	0.0112486	60S ribosomal protein L31 OS=Homo sapiens OX=9606 GN=RPL31 PE=1 SV=1
Q53HL2	0.29912	0.293564	0.265211	0.223964	0.210062	0.2413	0.285965	0.225109	1.27034	0.345214	0.0120804	0.0231445	Borealin OS=Homo sapiens OX=9606 GN=CDCA8 PE=1 SV=2
Q9Y2R4	0.305854	0.286027	0.293851	0.2319	0.228838	0.236541	0.295244	0.232426	1.27027	0.345133	0.00181096	0.00576025	Probable ATP-dependent RNA helicase DDX52 OS=Homo sapiens OX=9606 GN=DDX52 PE=1 SV=3
Q6EEV6	0.0210942	0.0253019	0.0230937	0.0183625	0.0162046	0.020144	0.0231633	0.018237	1.27012	0.344969	0.0445964	0.0670046	Small ubiquitin-related modifier 4 OS=Homo sapiens OX=9606 GN=SUMO4 PE=1 SV=2
Q9UKF6	0.229078	0.246687	0.231282	0.184626	0.176827	0.195422	0.235682	0.185625	1.26967	0.344451	0.0034984	0.00927623	Cleavage and polyadenylation specificity factor subunit 3 OS=Homo sapiens OX=9606 GN=CPSF3 PE=1 SV=1
Q16531	0.680066	0.687046	0.633501	0.531438	0.505555	0.539105	0.666871	0.525366	1.26935	0.344086	0.00228198	0.00683694	DNA damage-binding protein 1 OS=Homo sapiens OX=9606 GN=DDB1 PE=1 SV=1
O75362	0.00561153	0.00647258	0.00571947	0.00400459	0.00580701	0.00423025	0.00593453	0.00468062	1.26789	0.342434	0.152999	0.191816	Zinc finger protein 217 OS=Homo sapiens OX=9606 GN=ZNF217 PE=1 SV=1		ZNF217
Q5SRE5	0.523275	0.520132	0.485248	0.408371	0.384732	0.4126	0.509552	0.401901	1.26785	0.342389	0.00197044	0.00610174	Nucleoporin NUP188 homolog OS=Homo sapiens OX=9606 GN=NUP188 PE=1 SV=1
Q9BZH6	0.126081	0.126566	0.116893	0.0985276	0.0955059	0.0974467	0.12318	0.0971601	1.2678	0.34233	0.00647619	0.014421	WD repeat-containing protein 11 OS=Homo sapiens OX=9606 GN=WDR11 PE=1 SV=1
Q9C0A0	0.0813927	0.0741405	0.0749142	0.0572608	0.0609163	0.0636551	0.0768158	0.0606107	1.26736	0.34183	0.00513577	0.0123681	Contactin-associated protein-like 4 OS=Homo sapiens OX=9606 GN=CNTNAP4 PE=1 SV=3
Q96PU8	0.0804489	0.0953795	0.0818855	0.0640979	0.0679168	0.0713602	0.0859046	0.0677916	1.26719	0.341629	0.0294131	0.0469992	Protein quaking OS=Homo sapiens OX=9606 GN=QKI PE=1 SV=1
Q6STE5	0.0745823	0.0686206	0.075648	0.0584573	0.0536173	0.0607091	0.0729503	0.0575946	1.26662	0.340982	0.00840887	0.0176285	SWI/SNF-related matrix-associated actin-dependent regulator of chromatin subfamily D member 3 OS=Homo sapiens OX=9606 GN=SMARCD3 PE=1 SV=1	SMARCD3
O14893	0.0503252	0.055059	0.0495543	0.039118	0.0397539	0.0435111	0.0516462	0.0407944	1.26601	0.340292	0.00719478	0.0156996	Gem-associated protein 2 OS=Homo sapiens OX=9606 GN=GEMIN2 PE=1 SV=1
O60524	0.00780513	0.00947071	0.00841733	0.00627549	0.00732189	0.00669789	0.00856439	0.00676509	1.26597	0.340241	0.0332819	0.0523296	Nuclear export mediator factor NEMF OS=Homo sapiens OX=9606 GN=NEMF PE=1 SV=4
Q9ULK4	0.105497	0.101516	0.109922	0.0821185	0.081413	0.0868208	0.105645	0.0834508	1.26595	0.340224	0.00162725	0.00538407	Mediator of RNA polymerase II transcription subunit 23 OS=Homo sapiens OX=9606 GN=MED23 PE=1 SV=2
P03986	0.0101518	0.00815377	0.00546047	0.0072278	0.00739075	0.00415471	0.007922	0.00625775	1.26595	0.340221	0.416162	0.464369	T cell receptor gamma constant 2 OS=Homo sapiens OX=9606 GN=TRGC2 PE=1 SV=2
Q9BXS6	0.360872	0.357701	0.359787	0.312871	0.271369	0.268117	0.359453	0.284119	1.26515	0.33931	0.0405171	0.0618216	Nucleolar and spindle-associated protein 1 OS=Homo sapiens OX=9606 GN=NUSAP1 PE=1 SV=1
Q92613	0.0284402	0.0332035	0.0296333	0.0243938	0.023756	0.0240218	0.0304257	0.0240572	1.26472	0.338822	0.0343846	0.0538686	Protein Jade-3 OS=Homo sapiens OX=9606 GN=JADE3 PE=1 SV=1
Q96N66	0.0403775	0.0383872	0.0446982	0.0313774	0.032455	0.033842	0.0411543	0.0325581	1.26402	0.338024	0.0198992	0.0344753	Lysophospholipid acyltransferase 7 OS=Homo sapiens OX=9606 GN=MBOAT7 PE=1 SV=2
P52789	0.126259	0.124912	0.11795	0.0995531	0.0947255	0.0977993	0.123041	0.0973593	1.26378	0.337746	0.00138275	0.00484919	Hexokinase-2 OS=Homo sapiens OX=9606 GN=HK2 PE=1 SV=2
Q92610	0.0181865	0.0184931	0.0175037	0.0136742	0.0146897	0.0145289	0.0180611	0.0142976	1.26323	0.337113	0.00155129	0.00516645	Zinc finger protein 592 OS=Homo sapiens OX=9606 GN=ZNF592 PE=1 SV=2		ZNF592
Q14444	0.425788	0.394099	0.421298	0.317144	0.329921	0.335625	0.413728	0.327563	1.26305	0.33691	0.00220318	0.00667976	Caprin-1 OS=Homo sapiens OX=9606 GN=CAPRIN1 PE=1 SV=2
P07942	0.00846831	0.0121606	0.0110504	0.00925451	0.00757437	0.00828423	0.0105598	0.00837104	1.26147	0.335102	0.163486	0.202298	Laminin subunit beta-1 OS=Homo sapiens OX=9606 GN=LAMB1 PE=1 SV=2
Q02878	0.313761	0.633669	0.304103	0.2634	0.470506	0.258398	0.417178	0.330768	1.26124	0.334843	0.533278	0.575026	60S ribosomal protein L6 OS=Homo sapiens OX=9606 GN=RPL6 PE=1 SV=3
P26196	0.257544	0.254196	0.233786	0.188045	0.201249	0.20207	0.248509	0.197121	1.26069	0.334213	0.0046225	0.0114212	Probable ATP-dependent RNA helicase DDX6 OS=Homo sapiens OX=9606 GN=DDX6 PE=1 SV=2
P61289	0.0445861	0.0405447	0.0390434	0.0303763	0.0347962	0.0333635	0.0413914	0.0328453	1.26019	0.333644	0.0147799	0.0269562	Proteasome activator complex subunit 3 OS=Homo sapiens OX=9606 GN=PSME3 PE=1 SV=1	PSME3
Q8NEY4	0.0207882	0.0223598	0.0212807	0.0177521	0.0170308	0.016367	0.0214762	0.01705	1.25961	0.332972	0.00196869	0.00610174	V-type proton ATPase subunit C 2 OS=Homo sapiens OX=9606 GN=ATP6V1C2 PE=1 SV=2
O60264	1.00097	0.968506	0.913927	0.762484	0.73554	0.791207	0.961134	0.763077	1.25955	0.332909	0.00294223	0.00816995	SWI/SNF-related matrix-associated actin-dependent regulator of chromatin subfamily A member 5 OS=Homo sapiens OX=9606 GN=SMARCA5 PE=1 SV=1
Q96GQ7	0.654814	0.676679	0.654005	0.544356	0.482487	0.549756	0.661833	0.525533	1.25936	0.332686	0.024801	0.0413441	Probable ATP-dependent RNA helicase DDX27 OS=Homo sapiens OX=9606 GN=DDX27 PE=1 SV=2
Q9NRL2	0.870833	0.853568	0.814797	0.676654	0.644602	0.695045	0.846399	0.6721	1.25934	0.332663	0.00153271	0.00514964	Bromodomain adjacent to zinc finger domain protein 1A OS=Homo sapiens OX=9606 GN=BAZ1A PE=1 SV=2
Q96PU4	0.0579008	0.0629606	0.0594393	0.0514981	0.0452167	0.0464572	0.0601002	0.047724	1.25933	0.332656	0.0120512	0.0231277	E3 ubiquitin-protein ligase UHRF2 OS=Homo sapiens OX=9606 GN=UHRF2 PE=1 SV=1
Q8TF01	0.193572	0.209252	0.168411	0.125729	0.158052	0.169839	0.190412	0.151207	1.25928	0.3326	0.109494	0.143788	Arginine/serine-rich protein PNISR OS=Homo sapiens OX=9606 GN=PNISR PE=1 SV=2
Q08426	0.0130341	0.0133374	0.0156044	0.011794	0.00968601	0.0118598	0.013992	0.0111133	1.25903	0.332316	0.05858	0.0845507	Peroxisomal bifunctional enzyme OS=Homo sapiens OX=9606 GN=EHHADH PE=1 SV=3
Q5T280	0.120265	0.116198	0.106209	0.0922765	0.0872429	0.0932165	0.114224	0.090912	1.25643	0.329327	0.011389	0.0221875	Putative methyltransferase C9orf114 OS=Homo sapiens OX=9606 GN=SPOUT1 PE=1 SV=3
O75955	0.01107	0.0152148	0.0110073	0.0103533	0.00899743	0.010349	0.0124307	0.00989992	1.25564	0.328417	0.167463	0.20627	Flotillin-1 OS=Homo sapiens OX=9606 GN=FLOT1 PE=1 SV=3
Q8IYI6	0.0346129	0.0309619	0.0339499	0.0260543	0.0267398	0.0265146	0.0331749	0.0264362	1.2549	0.327577	0.0184583	0.0322359	Exocyst complex component 8 OS=Homo sapiens OX=9606 GN=EXOC8 PE=1 SV=2
P61923	0.145492	0.135532	0.122936	0.10954	0.101382	0.11117	0.134653	0.107364	1.25418	0.32674	0.0248619	0.0414229	Coatomer subunit zeta-1 OS=Homo sapiens OX=9606 GN=COPZ1 PE=1 SV=1
P52294	0.0599413	0.0602987	0.0583817	0.0475423	0.0471447	0.0477917	0.0595406	0.0474929	1.25367	0.326161	0.000527763	0.00276033	Importin subunit alpha-5 OS=Homo sapiens OX=9606 GN=KPNA1 PE=1 SV=3	KPNA1
Q6KC79	0.735416	0.702037	0.697796	0.576124	0.555063	0.572015	0.71175	0.567734	1.25367	0.326155	0.00067611	0.00325131	Nipped-B-like protein OS=Homo sapiens OX=9606 GN=NIPBL PE=1 SV=2
Q14146	0.470578	0.497772	0.476205	0.386785	0.37422	0.391273	0.481518	0.384092	1.25365	0.326138	0.000640956	0.00315707	Unhealthy ribosome biogenesis protein 2 homolog OS=Homo sapiens OX=9606 GN=URB2 PE=1 SV=2
P41214	0.0355567	0.032419	0.0369067	0.0251019	0.0293794	0.0292592	0.0349608	0.0279135	1.25247	0.324775	0.0281711	0.0456617	Eukaryotic translation initiation factor 2D OS=Homo sapiens OX=9606 GN=EIF2D PE=1 SV=3
P48444	0.237929	0.207823	0.198088	0.172857	0.173269	0.168203	0.214613	0.171443	1.25181	0.324011	0.052384	0.0770323	Coatomer subunit delta OS=Homo sapiens OX=9606 GN=ARCN1 PE=1 SV=1
P62277	0.289657	0.283533	0.255865	0.229141	0.19955	0.233847	0.276352	0.220846	1.25133	0.323465	0.0257158	0.0424736	40S ribosomal protein S13 OS=Homo sapiens OX=9606 GN=RPS13 PE=1 SV=2
P49790	0.284249	0.238981	0.259556	0.201524	0.225877	0.198368	0.260929	0.20859	1.25092	0.322989	0.0277564	0.0451098	Nuclear pore complex protein Nup153 OS=Homo sapiens OX=9606 GN=NUP153 PE=1 SV=2
Q08945	0.687744	0.662221	0.646451	0.53769	0.498692	0.559626	0.665472	0.532003	1.25088	0.322944	0.00941452	0.0191819	FACT complex subunit SSRP1 OS=Homo sapiens OX=9606 GN=SSRP1 PE=1 SV=1
Q9NZN5	0.0051269	0.00417496	0.00457557	0.00407785	0.00367242	0.00334894	0.00462581	0.00369974	1.25031	0.322283	0.0535171	0.0784333	Rho guanine nucleotide exchange factor 12 OS=Homo sapiens OX=9606 GN=ARHGEF12 PE=1 SV=1
Q96N67	0.220074	0.231332	0.216109	0.178058	0.17724	0.178602	0.222505	0.177967	1.25026	0.322231	0.0076599	0.0164666	Dedicator of cytokinesis protein 7 OS=Homo sapiens OX=9606 GN=DOCK7 PE=1 SV=4
Q8WVK2	0.0520342	0.0547227	0.0527054	0.0390692	0.0414524	0.0470363	0.0531541	0.0425193	1.25012	0.322063	0.0454851	0.0680043	U4/U6.U5 small nuclear ribonucleoprotein 27 kDa protein OS=Homo sapiens OX=9606 GN=SNRNP27 PE=1 SV=1
Q9H8H2	0.355031	0.351621	0.321693	0.278099	0.252617	0.291963	0.342782	0.274226	1.25	0.321924	0.01585	0.0284974	Probable ATP-dependent RNA helicase DDX31 OS=Homo sapiens OX=9606 GN=DDX31 PE=1 SV=2
O75122	0.0694299	0.0610272	0.069389	0.0538178	0.0599064	0.046155	0.0666154	0.0532931	1.24998	0.321908	0.075454	0.10483	CLIP-associating protein 2 OS=Homo sapiens OX=9606 GN=CLASP2 PE=1 SV=3
Q06265	0.185895	0.204068	0.185311	0.159939	0.141067	0.159264	0.191758	0.153423	1.24986	0.321768	0.0144274	0.0263766	Exosome complex component RRP45 OS=Homo sapiens OX=9606 GN=EXOSC9 PE=1 SV=3
O95232	0.108124	0.114797	0.1009	0.0758186	0.0871741	0.0961626	0.10794	0.0863851	1.24953	0.321381	0.061424	0.088071	Luc7-like protein 3 OS=Homo sapiens OX=9606 GN=LUC7L3 PE=1 SV=2
Q99873	0.190486	0.210933	0.219153	0.160184	0.173384	0.163091	0.206857	0.165553	1.24949	0.321343	0.0169753	0.030218	Protein arginine N-methyltransferase 1 OS=Homo sapiens OX=9606 GN=PRMT1 PE=1 SV=3
P61326	0.230787	0.230575	0.222217	0.183967	0.17421	0.189077	0.22786	0.182418	1.24911	0.320898	0.00376222	0.00976316	Protein mago nashi homolog OS=Homo sapiens OX=9606 GN=MAGOH PE=1 SV=1
Q14966	1.20436	1.16319	1.13755	0.986253	0.882368	0.937629	1.16837	0.935416	1.24903	0.320811	0.00864267	0.0179945	Zinc finger protein 638 OS=Homo sapiens OX=9606 GN=ZNF638 PE=1 SV=2
P20340	0.0317562	0.0378268	0.0336693	0.0277635	0.0263955	0.0285542	0.0344174	0.0275711	1.24832	0.319983	0.0345147	0.0540446	Ras-related protein Rab-6A OS=Homo sapiens OX=9606 GN=RAB6A PE=1 SV=3
Q8TDD5	0.00484632	0.00431506	0.00440291	0.00417552	0.00337404	0.00332376	0.00452143	0.00362444	1.24748	0.319021	0.0735192	0.102404	Mucolipin-3 OS=Homo sapiens OX=9606 GN=MCOLN3 PE=1 SV=1
P22528	0.0344854	0.033904	0.0560076	0.0707885	0.015975	0.0129929	0.0414657	0.0332521	1.24701	0.31847	0.453606	0.500826	Cornifin-B OS=Homo sapiens OX=9606 GN=SPRR1B PE=1 SV=2
Q96I24	0.308354	0.339544	0.296614	0.260665	0.228379	0.268444	0.314837	0.252496	1.2469	0.318346	0.0275344	0.0448448	Far upstream element-binding protein 3 OS=Homo sapiens OX=9606 GN=FUBP3 PE=1 SV=2
O43747	0.0722102	0.0631567	0.0622451	0.0513515	0.0580931	0.0490507	0.0658706	0.0528318	1.2468	0.31823	0.0333316	0.0523807	AP-1 complex subunit gamma-1 OS=Homo sapiens OX=9606 GN=AP1G1 PE=1 SV=5
Q9UJX3	0.253743	0.229454	0.246887	0.201646	0.193904	0.190109	0.243361	0.19522	1.2466	0.318002	0.00653811	0.0145256	Anaphase-promoting complex subunit 7 OS=Homo sapiens OX=9606 GN=ANAPC7 PE=1 SV=4
P28370	0.50264	0.51988	0.466126	0.401509	0.370478	0.422546	0.496215	0.398178	1.24622	0.317553	0.0123997	0.0236052	Probable global transcription activator SNF2L1 OS=Homo sapiens OX=9606 GN=SMARCA1 PE=1 SV=2	SMARCA1
Q13618	0.182145	0.193365	0.173073	0.141968	0.141044	0.157275	0.182861	0.146762	1.24597	0.317269	0.010096	0.0201919	Cullin-3 OS=Homo sapiens OX=9606 GN=CUL3 PE=1 SV=2	CUL3
P61978	0.919602	0.952787	0.883107	0.704466	0.711118	0.796067	0.918499	0.737217	1.2459	0.317188	0.0145449	0.0265742	Heterogeneous nuclear ribonucleoprotein K OS=Homo sapiens OX=9606 GN=HNRNPK PE=1 SV=1
Q13901	0.0913914	0.0920732	0.100296	0.0757942	0.0733107	0.0787883	0.0945868	0.0759644	1.24515	0.316315	0.00547605	0.0129721	Nuclear nucleic acid-binding protein C1D OS=Homo sapiens OX=9606 GN=C1D PE=1 SV=1
P46063	0.303864	0.301325	0.267757	0.228457	0.228998	0.243642	0.290982	0.233699	1.24512	0.316279	0.0178407	0.0313391	ATP-dependent DNA helicase Q1 OS=Homo sapiens OX=9606 GN=RECQL PE=1 SV=3
Q9NQG5	0.0471624	0.0472414	0.0448061	0.0316216	0.0395933	0.0405902	0.0464033	0.0372684	1.24511	0.316275	0.0990138	0.131788	Regulation of nuclear pre-mRNA domain-containing protein 1B OS=Homo sapiens OX=9606 GN=RPRD1B PE=1 SV=1
Q96CB8	0.0591761	0.0567962	0.0573889	0.0466632	0.0462954	0.0462809	0.0577871	0.0464132	1.24506	0.316212	0.00217985	0.00663693	Integrator complex subunit 12 OS=Homo sapiens OX=9606 GN=INTS12 PE=1 SV=1
Q9NS86	0.00951409	0.0108437	0.0104245	0.00866847	0.00782685	0.00823387	0.0102608	0.00824306	1.24478	0.315886	0.0127977	0.0241663	LanC-like protein 2 OS=Homo sapiens OX=9606 GN=LANCL2 PE=1 SV=1
Q9Y5S9	0.161765	0.179607	0.170267	0.140332	0.124036	0.1468	0.170547	0.137056	1.24436	0.315403	0.0284685	0.0460213	RNA-binding protein 8A OS=Homo sapiens OX=9606 GN=RBM8A PE=1 SV=1
Q6P158	0.160439	0.162515	0.149008	0.125974	0.118986	0.134638	0.157321	0.126533	1.24332	0.314199	0.00979156	0.0197126	Putative ATP-dependent RNA helicase DHX57 OS=Homo sapiens OX=9606 GN=DHX57 PE=1 SV=2
Q9H9A5	0.0859074	0.0778111	0.0800078	0.0685176	0.0648412	0.0626731	0.0812421	0.0653439	1.2433	0.314174	0.00544093	0.012909	CCR4-NOT transcription complex subunit 10 OS=Homo sapiens OX=9606 GN=CNOT10 PE=1 SV=1
P47755	0.0156613	0.015495	0.014849	0.0145777	0.00993849	0.0124893	0.0153351	0.0123352	1.2432	0.31406	0.17266	0.21133	F-actin-capping protein subunit alpha-2 OS=Homo sapiens OX=9606 GN=CAPZA2 PE=1 SV=3
Q04695	0.0920546	0.0908123	0.110893	0.133812	0.0602965	0.0422269	0.0979199	0.0787785	1.24298	0.313801	0.431891	0.480334	Keratin, type I cytoskeletal 17 OS=Homo sapiens OX=9606 GN=KRT17 PE=1 SV=2
Q6ZRQ5	0.031195	0.0332595	0.0291153	0.0234903	0.0258217	0.0260613	0.03119	0.0251245	1.24142	0.311989	0.0137418	0.0253822	Protein MMS22-like OS=Homo sapiens OX=9606 GN=MMS22L PE=1 SV=3
Q86XI2	0.189032	0.187229	0.181512	0.147828	0.147654	0.153976	0.185924	0.149819	1.24099	0.31149	0.000328177	0.00213913	Condensin-2 complex subunit G2 OS=Homo sapiens OX=9606 GN=NCAPG2 PE=1 SV=1
P53621	0.872567	0.784303	0.744847	0.641614	0.637211	0.657602	0.800573	0.645475	1.24028	0.31067	0.0398264	0.0609511	Coatomer subunit alpha OS=Homo sapiens OX=9606 GN=COPA PE=1 SV=2
Q86U38	0.203801	0.187761	0.187555	0.143408	0.160232	0.163293	0.193039	0.155644	1.24026	0.310638	0.0153137	0.0277311	Nucleolar protein 9 OS=Homo sapiens OX=9606 GN=NOP9 PE=1 SV=1
Q9BY77	0.358245	0.374681	0.3316	0.304764	0.256702	0.297225	0.354842	0.28623	1.23971	0.31	0.0347912	0.0543885	Polymerase delta-interacting protein 3 OS=Homo sapiens OX=9606 GN=POLDIP3 PE=1 SV=2
Q9GZM5	0.0895039	0.097425	0.089828	0.0752082	0.0737697	0.0743315	0.0922523	0.0744365	1.23934	0.309575	0.013568	0.0251471	Protein YIPF3 OS=Homo sapiens OX=9606 GN=YIPF3 PE=1 SV=1
Q9UGU0	0.160031	0.144358	0.142706	0.121578	0.120088	0.119177	0.149032	0.120281	1.23903	0.309207	0.0255775	0.042314	Transcription factor 20 OS=Homo sapiens OX=9606 GN=TCF20 PE=1 SV=3		TCF20
Q96RL7	0.0169876	0.0181569	0.0157771	0.0155056	0.0122797	0.0133202	0.0169739	0.0137018	1.2388	0.308947	0.0656172	0.0931183	Vacuolar protein sorting-associated protein 13A OS=Homo sapiens OX=9606 GN=VPS13A PE=1 SV=2
Q8N1F7	0.575488	0.534619	0.517622	0.449247	0.433231	0.432568	0.542576	0.438348	1.23777	0.307748	0.012099	0.0231632	Nuclear pore complex protein Nup93 OS=Homo sapiens OX=9606 GN=NUP93 PE=1 SV=2
Q9Y6I4	0.0350721	0.0274875	0.0259858	0.0244671	0.023251	0.0238455	0.0295151	0.0238545	1.2373	0.30719	0.15328	0.192089	Ubiquitin carboxyl-terminal hydrolase 3 OS=Homo sapiens OX=9606 GN=USP3 PE=1 SV=2
Q53EZ4	0.0221145	0.0233685	0.0172879	0.0159207	0.0167784	0.0180541	0.0209237	0.0169177	1.23679	0.3066	0.14465	0.182628	Centrosomal protein of 55 kDa OS=Homo sapiens OX=9606 GN=CEP55 PE=1 SV=3
Q8WWQ0	0.806198	0.809129	0.752746	0.647376	0.604228	0.663821	0.789358	0.638475	1.23632	0.306049	0.00484884	0.0118848	PH-interacting protein OS=Homo sapiens OX=9606 GN=PHIP PE=1 SV=2	PHIP
Q2TBE0	0.0625175	0.0509961	0.0585328	0.0479574	0.0488891	0.0423276	0.0573488	0.0463914	1.2362	0.305907	0.0529773	0.0778296	CWF19-like protein 2 OS=Homo sapiens OX=9606 GN=CWF19L2 PE=1 SV=4
Q9NPD3	0.211198	0.237776	0.210498	0.180475	0.16301	0.190059	0.219824	0.177848	1.23602	0.305705	0.0250348	0.0416237	Exosome complex component RRP41 OS=Homo sapiens OX=9606 GN=EXOSC4 PE=1 SV=3
Q8NEM2	0.0206351	0.0188293	0.0170289	0.0144556	0.0150799	0.0161908	0.0188311	0.0152421	1.23547	0.305059	0.0423398	0.0641694	SHC SH2 domain-binding protein 1 OS=Homo sapiens OX=9606 GN=SHCBP1 PE=1 SV=3
Q8WVM7	0.159393	0.161058	0.151037	0.126096	0.125252	0.130332	0.157163	0.127227	1.2353	0.304857	0.00187684	0.00587768	Cohesin subunit SA-1 OS=Homo sapiens OX=9606 GN=STAG1 PE=1 SV=3
Q8WVQ1	0.0359393	0.0392838	0.0353959	0.02896	0.0307106	0.0298887	0.036873	0.0298531	1.23515	0.304684	0.0103668	0.0206252	Soluble calcium-activated nucleotidase 1 OS=Homo sapiens OX=9606 GN=CANT1 PE=1 SV=1
Q16706	0.069889	0.0753173	0.0737056	0.0603863	0.0591489	0.0577126	0.0729706	0.0590826	1.23506	0.304582	0.00287323	0.00806094	Alpha-mannosidase 2 OS=Homo sapiens OX=9606 GN=MAN2A1 PE=1 SV=2
Q76FK4	0.33659	0.348595	0.341096	0.277611	0.270566	0.282948	0.342094	0.277042	1.23481	0.304289	0.000294912	0.00201343	Nucleolar protein 8 OS=Homo sapiens OX=9606 GN=NOL8 PE=1 SV=1
Q96CS3	0.154649	0.171257	0.166965	0.136791	0.128925	0.133454	0.16429	0.133057	1.23474	0.304207	0.00818573	0.0172678	FAS-associated factor 2 OS=Homo sapiens OX=9606 GN=FAF2 PE=1 SV=2
Q96G21	0.0179824	0.0199781	0.0157987	0.0149195	0.0129912	0.0156368	0.0179197	0.0145158	1.2345	0.303921	0.0782412	0.108061	U3 small nucleolar ribonucleoprotein protein IMP4 OS=Homo sapiens OX=9606 GN=IMP4 PE=1 SV=1
Q9Y5Q8	0.139115	0.150635	0.133404	0.114644	0.110678	0.117767	0.141051	0.114363	1.23337	0.302601	0.0140855	0.0258727	General transcription factor 3C polypeptide 5 OS=Homo sapiens OX=9606 GN=GTF3C5 PE=1 SV=2
Q5TC82	0.00436169	0.00523971	0.00474824	0.00329646	0.00385604	0.00448205	0.00478321	0.00387818	1.23336	0.302599	0.121714	0.157057	Roquin-1 OS=Homo sapiens OX=9606 GN=RC3H1 PE=1 SV=1
Q8WXH2	0.0469838	0.0562078	0.0606263	0.0480795	0.0455151	0.0394571	0.054606	0.0443506	1.23124	0.300107	0.102323	0.135268	Junctophilin-3 OS=Homo sapiens OX=9606 GN=JPH3 PE=1 SV=2
P78406	0.169111	0.162571	0.171649	0.133934	0.139598	0.135494	0.167777	0.136342	1.23056	0.299316	0.00073834	0.00342608	mRNA export factor OS=Homo sapiens OX=9606 GN=RAE1 PE=1 SV=1
Q9Y6J0	0.102665	0.11051	0.0952021	0.0858057	0.081413	0.0835474	0.102793	0.0835887	1.22974	0.298357	0.030217	0.048107	Calcineurin-binding protein cabin-1 OS=Homo sapiens OX=9606 GN=CABIN1 PE=1 SV=1	CABIN1
Q14677	0.222242	0.251338	0.23521	0.189022	0.192228	0.195196	0.236263	0.192148	1.22959	0.298175	0.0227632	0.0385379	Clathrin interactor 1 OS=Homo sapiens OX=9606 GN=CLINT1 PE=1 SV=1
Q8TEQ6	0.271573	0.287315	0.279585	0.225185	0.219703	0.237246	0.279491	0.227378	1.22919	0.297709	0.00256878	0.00745412	Gem-associated protein 5 OS=Homo sapiens OX=9606 GN=GEMIN5 PE=1 SV=3
Q14376	0.00369851	0.00546387	0.00377701	0.00376041	0.00291498	0.00385255	0.00431313	0.00350931	1.22905	0.297546	0.279124	0.324791	UDP-glucose 4-epimerase OS=Homo sapiens OX=9606 GN=GALE PE=1 SV=2
Q9NQ29	0.0906517	0.0951274	0.0741372	0.0587503	0.0807473	0.0720149	0.0866388	0.0705042	1.22885	0.297304	0.160277	0.199275	Putative RNA-binding protein Luc7-like 1 OS=Homo sapiens OX=9606 GN=LUC7L PE=1 SV=1
P27816	0.458717	0.468632	0.444521	0.36874	0.363294	0.385582	0.45729	0.372539	1.2275	0.295719	0.00106466	0.00416026	Microtubule-associated protein 4 OS=Homo sapiens OX=9606 GN=MAP4 PE=1 SV=3
Q9UKS6	0.0210432	0.0285522	0.0222304	0.0174346	0.0202901	0.0207987	0.0239419	0.0195078	1.2273	0.295488	0.158838	0.19767	Protein kinase C and casein kinase substrate in neurons protein 3 OS=Homo sapiens OX=9606 GN=PACSIN3 PE=1 SV=2
P12883	0.00839179	0.00829387	0.00571947	0.00698362	0.00475119	0.00652163	0.00746837	0.00608548	1.22725	0.295423	0.305509	0.351861	Myosin-7 OS=Homo sapiens OX=9606 GN=MYH7 PE=1 SV=5
Q9H1I8	0.0174212	0.0181008	0.0157339	0.0140893	0.0124862	0.0152087	0.0170853	0.0139281	1.22668	0.29476	0.0492796	0.0731386	Activating signal cointegrator 1 complex subunit 2 OS=Homo sapiens OX=9606 GN=ASCC2 PE=1 SV=3
P49736	0.164775	0.172182	0.168562	0.110029	0.153553	0.148839	0.168506	0.137474	1.22574	0.293649	0.179733	0.219193	DNA replication licensing factor MCM2 OS=Homo sapiens OX=9606 GN=MCM2 PE=1 SV=4
P37108	0.0950644	0.0882905	0.0875618	0.0757209	0.0735861	0.0719394	0.0903056	0.0737488	1.2245	0.292195	0.00564778	0.0132653	Signal recognition particle 14 kDa protein OS=Homo sapiens OX=9606 GN=SRP14 PE=1 SV=2
P50570	0.237138	0.222281	0.200613	0.185481	0.171732	0.182102	0.220011	0.179771	1.22384	0.29141	0.0367845	0.056781	Dynamin-2 OS=Homo sapiens OX=9606 GN=DNM2 PE=1 SV=2
Q9BTC8	0.0908558	0.0888509	0.0824682	0.0689083	0.0708089	0.0745329	0.0873916	0.0714167	1.22369	0.291234	0.00659223	0.0146259	Metastasis-associated protein MTA3 OS=Homo sapiens OX=9606 GN=MTA3 PE=1 SV=2
P33121	0.0519577	0.0515845	0.0517126	0.042268	0.0400753	0.0446442	0.0517516	0.0423292	1.2226	0.289952	0.0225788	0.0382896	Long-chain-fatty-acid--CoA ligase 1 OS=Homo sapiens OX=9606 GN=ACSL1 PE=1 SV=1
P31946	0.0448157	0.0444675	0.0434248	0.0301077	0.0380784	0.0403636	0.044236	0.0361832	1.22256	0.289899	0.143768	0.18174	14-3-3 protein beta/alpha OS=Homo sapiens OX=9606 GN=YWHAB PE=1 SV=3
Q9Y5B9	1.52317	1.61784	1.52179	1.2572	1.22595	1.33185	1.55427	1.27166	1.22223	0.289517	0.00361636	0.0094735	FACT complex subunit SPT16 OS=Homo sapiens OX=9606 GN=SUPT16H PE=1 SV=1
Q9Y5B6	0.328198	0.339488	0.316643	0.267599	0.266319	0.271617	0.32811	0.268512	1.22196	0.289192	0.00628768	0.0141461	PAX3- and PAX7-binding protein 1 OS=Homo sapiens OX=9606 GN=PAXBP1 PE=1 SV=2
Q5SY16	0.134396	0.137157	0.148533	0.11711	0.11194	0.114745	0.140029	0.114598	1.22191	0.289137	0.0122614	0.0234269	Polynucleotide 5'-hydroxyl-kinase NOL9 OS=Homo sapiens OX=9606 GN=NOL9 PE=1 SV=1
Q99700	0.0182885	0.0192216	0.0183239	0.01553	0.0162505	0.0139246	0.0186113	0.015235	1.22162	0.28879	0.0359713	0.0557234	Ataxin-2 OS=Homo sapiens OX=9606 GN=ATXN2 PE=1 SV=2
Q8WVT3	0.0461421	0.0496231	0.0399715	0.0396308	0.0338551	0.0376442	0.0452456	0.0370434	1.22142	0.288562	0.071194	0.0996847	Trafficking protein particle complex subunit 12 OS=Homo sapiens OX=9606 GN=TRAPPC12 PE=1 SV=3
O75694	0.314654	0.28569	0.274319	0.24555	0.22668	0.243944	0.291554	0.238725	1.2213	0.288416	0.0203911	0.0351476	Nuclear pore complex protein Nup155 OS=Homo sapiens OX=9606 GN=NUP155 PE=1 SV=1
Q8WX92	0.0809591	0.0723752	0.0766624	0.0643909	0.0604343	0.0635796	0.0766656	0.0628016	1.22076	0.287778	0.0106703	0.0211324	Negative elongation factor B OS=Homo sapiens OX=9606 GN=NELFB PE=1 SV=1
A5YKK6	0.354317	0.342543	0.326808	0.295094	0.265401	0.278542	0.341223	0.279679	1.22005	0.286941	0.00798454	0.0169846	CCR4-NOT transcription complex subunit 1 OS=Homo sapiens OX=9606 GN=CNOT1 PE=1 SV=2
P61247	1.17531	1.09479	1.04101	0.92257	0.860769	0.931838	1.1037	0.905059	1.21948	0.286268	0.0129231	0.0243278	40S ribosomal protein S3a OS=Homo sapiens OX=9606 GN=RPS3A PE=1 SV=2
Q8IY67	0.0416018	0.0448878	0.0416766	0.034503	0.0350946	0.035529	0.0427221	0.0350422	1.21916	0.285888	0.00957109	0.0193642	Ribonucleoprotein PTB-binding 1 OS=Homo sapiens OX=9606 GN=RAVER1 PE=1 SV=1
Q9BXP5	0.55345	0.573874	0.538515	0.423046	0.456711	0.487611	0.55528	0.45579	1.21828	0.284846	0.0252944	0.0419369	Serrate RNA effector molecule homolog OS=Homo sapiens OX=9606 GN=SRRT PE=1 SV=1
P61353	0.261854	0.271792	0.246326	0.224281	0.199412	0.216649	0.259991	0.213448	1.21805	0.284578	0.0128982	0.024326	60S ribosomal protein L27 OS=Homo sapiens OX=9606 GN=RPL27 PE=1 SV=2
P01008	0.00614718	0.0074813	0.0050504	0.00593363	0.00378718	0.00561515	0.00622629	0.00511199	1.21798	0.284488	0.327366	0.374144	Antithrombin-III OS=Homo sapiens OX=9606 GN=SERPINC1 PE=1 SV=1
Q96RT7	0.0271394	0.0323629	0.0303671	0.0264205	0.0230674	0.0243743	0.0299565	0.0246207	1.21672	0.282994	0.0430387	0.064985	Gamma-tubulin complex component 6 OS=Homo sapiens OX=9606 GN=TUBGCP6 PE=1 SV=3
Q9Y2L9	0.00517791	0.0036706	0.00498565	0.00312553	0.00298384	0.00526263	0.00461139	0.00379067	1.21651	0.282748	0.371323	0.418478	Leucine-rich repeat and calponin homology domain-containing protein 1 OS=Homo sapiens OX=9606 GN=LRCH1 PE=1 SV=3
O75643	3.53274	3.69175	3.46533	2.94796	2.80467	3.03797	3.56327	2.9302	1.21605	0.282202	0.00328521	0.00882628	U5 small nuclear ribonucleoprotein 200 kDa helicase OS=Homo sapiens OX=9606 GN=SNRNP200 PE=1 SV=2
Q7LC44	0.0417549	0.0624002	0.047655	0.0442214	0.0404655	0.0402125	0.0506034	0.0416331	1.21546	0.281501	0.260652	0.305987	Activity-regulated cytoskeleton-associated protein OS=Homo sapiens OX=9606 GN=ARC PE=1 SV=1
Q5JTW2	0.00938656	0.0121046	0.0116116	0.00881498	0.00938762	0.00903963	0.0110342	0.00908075	1.21512	0.281105	0.13192	0.168371	Centrosomal protein of 78 kDa OS=Homo sapiens OX=9606 GN=CEP78 PE=1 SV=1
P17096	0.330647	0.298439	0.29124	0.25815	0.238638	0.260613	0.306775	0.252467	1.21511	0.281086	0.018701	0.0326035	High mobility group protein HMG-I/HMG-Y OS=Homo sapiens OX=9606 GN=HMGA1 PE=1 SV=3		HMGA1
Q9Y4W2	0.318046	0.29163	0.333089	0.255732	0.278576	0.241779	0.314255	0.258696	1.21477	0.280681	0.0265446	0.0435121	Ribosomal biogenesis protein LAS1L OS=Homo sapiens OX=9606 GN=LAS1L PE=1 SV=2
Q8NHM5	0.0630532	0.0694892	0.0611659	0.0533294	0.0503581	0.055799	0.0645694	0.0531621	1.21458	0.280452	0.0184084	0.0321672	Lysine-specific demethylase 2B OS=Homo sapiens OX=9606 GN=KDM2B PE=1 SV=1		KDM2B
O15031	0.020278	0.0219395	0.0176332	0.0156033	0.0158144	0.0178778	0.0199503	0.0164318	1.21412	0.279916	0.0763768	0.105822	Plexin-B2 OS=Homo sapiens OX=9606 GN=PLXNB2 PE=1 SV=3
P60763	0.022038	0.0257222	0.0229858	0.0191683	0.0201065	0.0190361	0.023582	0.019437	1.21325	0.278882	0.0402981	0.0615182	Ras-related C3 botulinum toxin substrate 3 OS=Homo sapiens OX=9606 GN=RAC3 PE=1 SV=1
Q6PI98	0.0272159	0.0283841	0.0358276	0.0281298	0.0225624	0.0247016	0.0304759	0.0251313	1.21267	0.278183	0.156417	0.195057	INO80 complex subunit C OS=Homo sapiens OX=9606 GN=INO80C PE=1 SV=1
P17612	0.0268333	0.0279638	0.0299786	0.0227578	0.0243068	0.0229138	0.0282586	0.0233262	1.21145	0.276741	0.0113999	0.0221875	cAMP-dependent protein kinase catalytic subunit alpha OS=Homo sapiens OX=9606 GN=PRKACA PE=1 SV=2
O95619	0.0538962	0.0538541	0.0493601	0.0443191	0.0405573	0.0448205	0.0523701	0.0432323	1.21137	0.276635	0.0113144	0.0221027	YEATS domain-containing protein 4 OS=Homo sapiens OX=9606 GN=YEATS4 PE=1 SV=1
O60287	0.785257	0.811202	0.787128	0.666862	0.621396	0.67976	0.794529	0.656006	1.21116	0.27639	0.0112903	0.0220872	Nucleolar pre-ribosomal-associated protein 1 OS=Homo sapiens OX=9606 GN=URB1 PE=1 SV=4
P51153	0.0386685	0.0464289	0.0406837	0.0352599	0.0358061	0.0328599	0.0419271	0.034642	1.2103	0.275359	0.0554466	0.0807943	Ras-related protein Rab-13 OS=Homo sapiens OX=9606 GN=RAB13 PE=1 SV=1
Q96EZ8	0.0394848	0.0323349	0.0391945	0.0312309	0.0314451	0.0290578	0.0370047	0.0305779	1.21018	0.275219	0.0887179	0.120186	Microspherule protein 1 OS=Homo sapiens OX=9606 GN=MCRS1 PE=1 SV=1
P62753	0.282898	0.270952	0.229297	0.197177	0.211095	0.239059	0.261049	0.215777	1.20981	0.274776	0.0914697	0.123529	40S ribosomal protein S6 OS=Homo sapiens OX=9606 GN=RPS6 PE=1 SV=1
Q9BVL2	0.0761127	0.0656505	0.0604321	0.0526946	0.0557749	0.0587702	0.0673984	0.0557465	1.20902	0.273833	0.0926504	0.124528	Nucleoporin p58/p45 OS=Homo sapiens OX=9606 GN=NUP58 PE=1 SV=1
Q13123	0.678434	0.731262	0.65776	0.577613	0.536678	0.596465	0.689152	0.570252	1.2085	0.273222	0.0129471	0.0243383	Protein Red OS=Homo sapiens OX=9606 GN=IK PE=1 SV=3
P35268	0.277261	0.228334	0.224894	0.20316	0.192917	0.208717	0.243496	0.201598	1.20783	0.272417	0.0988629	0.131682	60S ribosomal protein L22 OS=Homo sapiens OX=9606 GN=RPL22 PE=1 SV=2
Q15369	0.0530545	0.0598784	0.0514968	0.0555515	0.0409245	0.0396837	0.0548099	0.0453866	1.20762	0.27217	0.197627	0.238627	Elongin-C OS=Homo sapiens OX=9606 GN=ELOC PE=1 SV=1
Q8NEY8	0.172401	0.169044	0.164311	0.141846	0.12881	0.148436	0.168585	0.139697	1.20679	0.271174	0.0347413	0.0543436	Periphilin-1 OS=Homo sapiens OX=9606 GN=PPHLN1 PE=1 SV=2
P30154	0.0194618	0.0243773	0.0218419	0.0184358	0.0180637	0.0179534	0.0218936	0.018151	1.2062	0.270467	0.103984	0.137262	Serine/threonine-protein phosphatase 2A 65 kDa regulatory subunit A beta isoform OS=Homo sapiens OX=9606 GN=PPP2R1B PE=1 SV=3
Q9P2R6	0.0340518	0.0378828	0.0330866	0.0292775	0.0302745	0.0275218	0.0350071	0.0290246	1.20612	0.27037	0.0251182	0.0417325	Arginine-glutamic acid dipeptide repeats protein OS=Homo sapiens OX=9606 GN=RERE PE=1 SV=2
O00255	0.029435	0.0347726	0.0285757	0.0290333	0.022769	0.0251549	0.0309278	0.0256524	1.20565	0.269811	0.115301	0.150119	Menin OS=Homo sapiens OX=9606 GN=MEN1 PE=1 SV=4
Q96EE3	0.0282617	0.0365098	0.0307125	0.0256147	0.0287596	0.0248275	0.031828	0.0264006	1.20558	0.269724	0.120773	0.156077	Nucleoporin SEH1 OS=Homo sapiens OX=9606 GN=SEH1L PE=1 SV=3
Q9Y6R0	0.0541513	0.0492869	0.0413096	0.0405587	0.0408557	0.0386765	0.0482493	0.0400303	1.20532	0.269415	0.144814	0.182759	Numb-like protein OS=Homo sapiens OX=9606 GN=NUMBL PE=1 SV=1
Q567U6	0.0725163	0.124688	0.0956122	0.0874661	0.0766159	0.079015	0.0976056	0.0810323	1.20453	0.268466	0.407467	0.456339	Coiled-coil domain-containing protein 93 OS=Homo sapiens OX=9606 GN=CCDC93 PE=1 SV=2
Q71UI9	0.416733	0.459581	0.423133	0.356677	0.339102	0.383139	0.433149	0.35964	1.2044	0.268311	0.0169893	0.0302253	Histone H2A.V OS=Homo sapiens OX=9606 GN=H2AZ2 PE=1 SV=3
Q9UBB9	0.458998	0.482362	0.44901	0.38488	0.372797	0.397467	0.463457	0.385048	1.20363	0.267396	0.00293303	0.00816509	Tuftelin-interacting protein 11 OS=Homo sapiens OX=9606 GN=TFIP11 PE=1 SV=1
O15126	0.0665476	0.0752613	0.0816265	0.0587503	0.0611917	0.0657199	0.0744785	0.0618873	1.20345	0.26718	0.0711218	0.0996294	Secretory carrier-associated membrane protein 1 OS=Homo sapiens OX=9606 GN=SCAMP1 PE=1 SV=2
Q8TER5	0.0084428	0.00882625	0.00986338	0.007765	0.00695465	0.00783099	0.00904414	0.00751688	1.20318	0.26685	0.0390281	0.0598497	Rho guanine nucleotide exchange factor 40 OS=Homo sapiens OX=9606 GN=ARHGEF40 PE=1 SV=3
Q8TAA3	0.0418059	0.0412732	0.0418492	0.0353576	0.0355766	0.0329103	0.0416428	0.0346148	1.20303	0.266676	0.015377	0.0278285	Proteasome subunit alpha-type 8 OS=Homo sapiens OX=9606 GN=PSMA8 PE=2 SV=3
O00461	0.129116	0.143714	0.127879	0.111176	0.105766	0.116281	0.13357	0.111074	1.20252	0.266064	0.0196902	0.0341521	Golgi integral membrane protein 4 OS=Homo sapiens OX=9606 GN=GOLIM4 PE=1 SV=1
Q15370	0.0178804	0.0163356	0.0140073	0.0159451	0.0117976	0.0123634	0.0160744	0.0133687	1.20239	0.265905	0.189718	0.229806	Elongin-B OS=Homo sapiens OX=9606 GN=ELOB PE=1 SV=1
Q9Y3Y2	0.118123	0.109782	0.0992813	0.0787	0.0920859	0.10135	0.109062	0.0907119	1.20229	0.265784	0.113359	0.147843	Chromatin target of PRMT1 protein OS=Homo sapiens OX=9606 GN=CHTOP PE=1 SV=2
Q92989	0.0734345	0.0745328	0.0697127	0.0629258	0.0565323	0.0616911	0.07256	0.0603831	1.20166	0.26503	0.0137923	0.0254601	Polyribonucleotide 5'-hydroxyl-kinase Clp1 OS=Homo sapiens OX=9606 GN=CLP1 PE=1 SV=1
B7ZAQ6	0.025813	0.0247135	0.0256189	0.0208776	0.0200147	0.0224858	0.0253818	0.021126	1.20145	0.264774	0.020872	0.0358749	Golgi pH regulator A OS=Homo sapiens OX=9606 GN=GPR89A PE=1 SV=2
Q9P2N5	0.399082	0.399871	0.375391	0.34249	0.299784	0.335675	0.391448	0.325983	1.20082	0.264023	0.0294974	0.0471092	RNA-binding protein 27 OS=Homo sapiens OX=9606 GN=RBM27 PE=1 SV=2
Q53GS9	0.564826	0.552495	0.595364	0.459014	0.499197	0.469205	0.570895	0.475805	1.19985	0.262855	0.00578695	0.0134162	U4/U6.U5 tri-snRNP-associated protein 2 OS=Homo sapiens OX=9606 GN=USP39 PE=1 SV=2
A0AVF1	0.0111976	0.012721	0.0133166	0.00949869	0.0109254	0.010626	0.0124117	0.01035	1.1992	0.262068	0.0567809	0.0823444	Intraflagellar transport protein 56 OS=Homo sapiens OX=9606 GN=TTC26 PE=2 SV=1
Q9NQT4	0.189568	0.19824	0.180455	0.164384	0.144877	0.164652	0.189421	0.157971	1.19909	0.261936	0.0291951	0.0467736	Exosome complex component RRP46 OS=Homo sapiens OX=9606 GN=EXOSC5 PE=1 SV=1
Q9H814	0.0181354	0.0186612	0.0165541	0.01343	0.0151028	0.0159641	0.0177836	0.0148323	1.19897	0.2618	0.0488493	0.0725706	Phosphorylated adapter RNA export protein OS=Homo sapiens OX=9606 GN=PHAX PE=1 SV=1
Q6P2Q9	3.0087	3.00163	2.93527	2.44993	2.4532	2.56149	2.98187	2.48821	1.1984	0.261109	0.00148813	0.00506696	Pre-mRNA-processing-splicing factor 8 OS=Homo sapiens OX=9606 GN=PRPF8 PE=1 SV=2
O14777	0.049611	0.0547788	0.050245	0.0440505	0.0434952	0.0414967	0.0515449	0.0430141	1.19833	0.261019	0.0129548	0.0243383	Kinetochore protein NDC80 homolog OS=Homo sapiens OX=9606 GN=NDC80 PE=1 SV=1
P11413	0.0310675	0.0307378	0.0329139	0.0247601	0.026671	0.0276477	0.031573	0.0263596	1.19778	0.260366	0.0135732	0.0251471	Glucose-6-phosphate 1-dehydrogenase OS=Homo sapiens OX=9606 GN=G6PD PE=1 SV=4
P63208	0.0694044	0.0753734	0.0696911	0.0605572	0.0583685	0.0601299	0.0714896	0.0596852	1.19778	0.26036	0.0117244	0.0226264	S-phase kinase-associated protein 1 OS=Homo sapiens OX=9606 GN=SKP1 PE=1 SV=2
Q9NQX7	0.00581558	0.00655664	0.00556839	0.00593363	0.00381014	0.00523745	0.0059802	0.00499374	1.19754	0.260075	0.27541	0.321207	Integral membrane protein 2C OS=Homo sapiens OX=9606 GN=ITM2C PE=1 SV=1
Q7L590	0.00599413	0.00501555	0.00334535	0.00324763	0.00438395	0.00435615	0.00478501	0.00399591	1.19748	0.259999	0.473969	0.519914	Protein MCM10 homolog OS=Homo sapiens OX=9606 GN=MCM10 PE=1 SV=2
Q9H501	0.359036	0.345933	0.343319	0.291896	0.287206	0.296419	0.349429	0.29184	1.19733	0.259821	0.000852064	0.00372454	ESF1 homolog OS=Homo sapiens OX=9606 GN=ESF1 PE=1 SV=1
Q7Z460	0.0821324	0.0771386	0.0739861	0.0652944	0.0625459	0.0670041	0.0777524	0.0649481	1.19715	0.259599	0.0112759	0.0220819	CLIP-associating protein 1 OS=Homo sapiens OX=9606 GN=CLASP1 PE=1 SV=1
Q13561	0.0535901	0.0638572	0.0570867	0.04449	0.0508171	0.0505615	0.058178	0.0486229	1.19652	0.258839	0.0581111	0.0840297	Dynactin subunit 2 OS=Homo sapiens OX=9606 GN=DCTN2 PE=1 SV=4
Q7Z3K3	0.378574	0.380201	0.357521	0.306913	0.306257	0.319862	0.372099	0.311011	1.19642	0.258721	0.00266979	0.0076524	Pogo transposable element with ZNF domain OS=Homo sapiens OX=9606 GN=POGZ PE=1 SV=2
Q9NQR1	0.0104834	0.0124968	0.0116116	0.00976729	0.0105353	0.00861157	0.0115306	0.00963804	1.19636	0.258656	0.0828911	0.113352	N-lysine methyltransferase KMT5A OS=Homo sapiens OX=9606 GN=KMT5A PE=1 SV=3
O43617	0.0284147	0.0373224	0.0301081	0.0254438	0.0285072	0.0262124	0.0319484	0.0267211	1.19562	0.257764	0.161376	0.200183	Trafficking protein particle complex subunit 3 OS=Homo sapiens OX=9606 GN=TRAPPC3 PE=1 SV=1
Q13435	1.26188	1.3069	1.22336	1.05526	1.00677	1.11147	1.26405	1.05783	1.19494	0.256938	0.00942432	0.019189	Splicing factor 3B subunit 2 OS=Homo sapiens OX=9606 GN=SF3B2 PE=1 SV=2
Q05193	0.0540237	0.0588697	0.0547126	0.0473958	0.0463643	0.0465327	0.0558687	0.0467643	1.19469	0.256633	0.0171837	0.0304643	Dynamin-1 OS=Homo sapiens OX=9606 GN=DNM1 PE=1 SV=2
P50914	0.0864686	0.0741685	0.0782164	0.0686641	0.0627525	0.0685149	0.0796178	0.0666438	1.19468	0.25662	0.0377191	0.0581229	60S ribosomal protein L14 OS=Homo sapiens OX=9606 GN=RPL14 PE=1 SV=4
Q9H5Z1	0.0644816	0.0645857	0.0624825	0.055698	0.0510925	0.0535579	0.0638499	0.0534495	1.19458	0.256509	0.00966678	0.019526	Probable ATP-dependent RNA helicase DHX35 OS=Homo sapiens OX=9606 GN=DHX35 PE=1 SV=2
O14979	0.399566	0.370871	0.437205	0.340146	0.337197	0.333887	0.402547	0.337077	1.19423	0.256081	0.0646712	0.0919902	Heterogeneous nuclear ribonucleoprotein D-like OS=Homo sapiens OX=9606 GN=HNRNPDL PE=1 SV=3
P33993	0.171203	0.167923	0.161656	0.12236	0.155275	0.141839	0.166927	0.139824	1.19383	0.255601	0.113059	0.147515	DNA replication licensing factor MCM7 OS=Homo sapiens OX=9606 GN=MCM7 PE=1 SV=4
Q9NRG0	0.0419589	0.0442713	0.0351585	0.0370913	0.0316058	0.0330866	0.0404629	0.0339279	1.19262	0.25413	0.117705	0.152855	Chromatin accessibility complex protein 1 OS=Homo sapiens OX=9606 GN=CHRAC1 PE=1 SV=1
Q15427	0.0391022	0.038163	0.0367772	0.030767	0.030527	0.0344211	0.0380141	0.031905	1.19148	0.252752	0.029161	0.0467436	Splicing factor 3B subunit 4 OS=Homo sapiens OX=9606 GN=SF3B4 PE=1 SV=1
O95373	0.0250733	0.0263947	0.0297196	0.0193881	0.0263726	0.0223851	0.0270626	0.0227152	1.19138	0.252638	0.170675	0.209489	Importin-7 OS=Homo sapiens OX=9606 GN=IPO7 PE=1 SV=1
P52435	0.0430302	0.0462608	0.0330002	0.0425854	0.0267628	0.0333384	0.0407637	0.0342288	1.19092	0.252074	0.344647	0.391165	DNA-directed RNA polymerase II subunit RPB11-a OS=Homo sapiens OX=9606 GN=POLR2J PE=1 SV=1
Q8IYW5	0.00599413	0.00344644	0.00638854	0.0057627	0.004843	0.00269426	0.00527637	0.00443332	1.19016	0.251157	0.569269	0.608233	E3 ubiquitin-protein ligase RNF168 OS=Homo sapiens OX=9606 GN=RNF168 PE=1 SV=1
P54259	0.014845	0.0165597	0.0137267	0.0137963	0.0115222	0.0126152	0.0150438	0.0126446	1.18975	0.250653	0.0826289	0.113067	Atrophin-1 OS=Homo sapiens OX=9606 GN=ATN1 PE=1 SV=3
Q9UKZ1	0.0140033	0.0147384	0.0164462	0.0129172	0.0122337	0.012867	0.0150626	0.0126727	1.18859	0.249254	0.0553571	0.0807026	CCR4-NOT transcription complex subunit 11 OS=Homo sapiens OX=9606 GN=CNOT11 PE=1 SV=1
Q8WXF1	0.171458	0.176805	0.167418	0.129514	0.142031	0.162411	0.171894	0.144652	1.18833	0.24893	0.107824	0.141778	Paraspeckle component 1 OS=Homo sapiens OX=9606 GN=PSPC1 PE=1 SV=1
Q5RKV6	0.169086	0.175096	0.1669	0.143482	0.138198	0.148613	0.170361	0.143431	1.18776	0.248239	0.0038245	0.00986592	Exosome complex component MTR3 OS=Homo sapiens OX=9606 GN=EXOSC6 PE=1 SV=1
Q9UBQ5	0.115368	0.119533	0.115037	0.0955974	0.0946566	0.104447	0.116646	0.0982336	1.18743	0.247846	0.0200402	0.0346736	Eukaryotic translation initiation factor 3 subunit K OS=Homo sapiens OX=9606 GN=EIF3K PE=1 SV=1
P48634	0.45609	0.492869	0.475406	0.417112	0.395749	0.386916	0.474788	0.399926	1.18719	0.247552	0.00557129	0.013116	Protein PRRC2A OS=Homo sapiens OX=9606 GN=PRRC2A PE=1 SV=3
Q9NV88	0.0852952	0.0864412	0.0869359	0.0681025	0.0747797	0.0750365	0.0862241	0.0726395	1.18701	0.247336	0.0291157	0.0467202	Integrator complex subunit 9 OS=Homo sapiens OX=9606 GN=INTS9 PE=1 SV=2
Q7Z333	0.0891723	0.0982095	0.0929575	0.0831197	0.0753764	0.0777308	0.0934464	0.0787423	1.18674	0.247001	0.0130645	0.0244577	Probable helicase senataxin OS=Homo sapiens OX=9606 GN=SETX PE=1 SV=4
Q641Q2	0.0254814	0.0262546	0.0232016	0.0183381	0.0215984	0.023216	0.0249792	0.0210508	1.18661	0.24685	0.112871	0.147437	WASH complex subunit 2A OS=Homo sapiens OX=9606 GN=WASHC2A PE=1 SV=3
Q01813	0.273741	0.258539	0.235124	0.224404	0.215594	0.206753	0.255801	0.215584	1.18655	0.246775	0.0421222	0.0639182	ATP-dependent 6-phosphofructokinase, platelet type OS=Homo sapiens OX=9606 GN=PFKP PE=1 SV=2
P49450	0.0345364	0.042338	0.0348132	0.027031	0.0318353	0.0352772	0.0372292	0.0313812	1.18635	0.246535	0.168738	0.207363	Histone H3-like centromeric protein A OS=Homo sapiens OX=9606 GN=CENPA PE=1 SV=1		CENPA
Q9NQT5	0.272185	0.311104	0.295837	0.247943	0.235379	0.258246	0.293042	0.247189	1.18549	0.24549	0.0283166	0.0458243	Exosome complex component RRP40 OS=Homo sapiens OX=9606 GN=EXOSC3 PE=1 SV=3
Q86UP2	0.756332	0.751212	0.723437	0.635851	0.614763	0.632346	0.74366	0.627653	1.18483	0.244676	0.000868119	0.00374299	Kinectin OS=Homo sapiens OX=9606 GN=KTN1 PE=1 SV=1
Q9H0D6	0.667364	0.702037	0.681566	0.569262	0.561972	0.600695	0.683656	0.57731	1.18421	0.243924	0.00355329	0.00938091	5'-3' exoribonuclease 2 OS=Homo sapiens OX=9606 GN=XRN2 PE=1 SV=1
Q96DP5	0.0618033	0.0679481	0.0563745	0.0427319	0.0588735	0.0555723	0.062042	0.0523926	1.18418	0.243882	0.213366	0.255704	Methionyl-tRNA formyltransferase, mitochondrial OS=Homo sapiens OX=9606 GN=MTFMT PE=1 SV=2
Q15366	0.134804	0.131861	0.120605	0.103167	0.107854	0.116105	0.12909	0.109042	1.18386	0.243494	0.0252086	0.0418402	Poly(rC)-binding protein 2 OS=Homo sapiens OX=9606 GN=PCBP2 PE=1 SV=1
Q8NDX5	0.0193853	0.0146544	0.0170289	0.0149684	0.0145979	0.013572	0.0170229	0.0143794	1.18383	0.243466	0.17147	0.210211	Polyhomeotic-like protein 3 OS=Homo sapiens OX=9606 GN=PHC3 PE=1 SV=1
Q96Q89	0.246907	0.258539	0.242311	0.211731	0.198839	0.221635	0.249252	0.210735	1.18278	0.242181	0.0158131	0.0284551	Kinesin-like protein KIF20B OS=Homo sapiens OX=9606 GN=KIF20B PE=1 SV=3
Q8TAG9	0.0744548	0.066323	0.0619645	0.0574073	0.0566012	0.0574105	0.0675807	0.0571396	1.18273	0.24212	0.0902307	0.12191	Exocyst complex component 6 OS=Homo sapiens OX=9606 GN=EXOC6 PE=1 SV=3
Q9Y6D9	0.0528249	0.0526213	0.0526838	0.0422191	0.0442297	0.0472629	0.05271	0.0445706	1.18262	0.241984	0.0354894	0.0552018	Mitotic spindle assembly checkpoint protein MAD1 OS=Homo sapiens OX=9606 GN=MAD1L1 PE=1 SV=2
Q9BZK7	0.123556	0.117375	0.120217	0.094816	0.106546	0.10422	0.120382	0.101861	1.18183	0.241027	0.0285773	0.0461468	F-box-like/WD repeat-containing protein TBL1XR1 OS=Homo sapiens OX=9606 GN=TBL1XR1 PE=1 SV=1
Q9UBC3	0.00925902	0.00927457	0.00979863	0.00820453	0.00844657	0.00732739	0.00944407	0.00799283	1.18157	0.240703	0.0441588	0.0664455	DNA (cytosine-5)-methyltransferase 3B OS=Homo sapiens OX=9606 GN=DNMT3B PE=1 SV=1
Q9NTJ3	0.629129	0.632744	0.578918	0.499573	0.5056	0.552752	0.613597	0.519308	1.18157	0.2407	0.0180474	0.0316453	Structural maintenance of chromosomes protein 4 OS=Homo sapiens OX=9606 GN=SMC4 PE=1 SV=2
P60842	0.0835608	0.0669954	0.0817344	0.0582131	0.0757437	0.0626479	0.0774302	0.0655349	1.18151	0.240633	0.186211	0.226008	Eukaryotic initiation factor 4A-I OS=Homo sapiens OX=9606 GN=EIF4A1 PE=1 SV=1
Q14151	0.792297	0.827258	0.768998	0.673846	0.657042	0.69084	0.796184	0.673909	1.18144	0.240549	0.00443116	0.01102	Scaffold attachment factor B2 OS=Homo sapiens OX=9606 GN=SAFB2 PE=1 SV=1		SAFB2
O75533	1.44543	1.46984	1.41858	1.21476	1.20235	1.25147	1.44461	1.22286	1.18134	0.240424	0.00051651	0.00272961	Splicing factor 3B subunit 1 OS=Homo sapiens OX=9606 GN=SF3B1 PE=1 SV=3
Q9BV90	0.00800918	0.00933061	0.00742451	0.00617781	0.00686284	0.00793171	0.00825477	0.00699079	1.18081	0.239773	0.166861	0.205804	U11/U12 small nuclear ribonucleoprotein 25 kDa protein OS=Homo sapiens OX=9606 GN=SNRNP25 PE=1 SV=1
Q8WUZ0	0.0207882	0.0191936	0.0204606	0.0159207	0.0175358	0.0177519	0.0201474	0.0170695	1.18032	0.239178	0.0206657	0.0355806	B-cell CLL/lymphoma 7 protein family member C OS=Homo sapiens OX=9606 GN=BCL7C PE=1 SV=3	BCL7C
O14617	0.0815457	0.0770826	0.0689789	0.0608014	0.0665856	0.0654681	0.0758691	0.064285	1.1802	0.239029	0.0584368	0.0843841	AP-3 complex subunit delta-1 OS=Homo sapiens OX=9606 GN=AP3D1 PE=1 SV=1
Q14258	0.0479531	0.0524251	0.0473529	0.0413401	0.0429444	0.0408924	0.0492437	0.0417256	1.18018	0.239006	0.0212203	0.0363299	E3 ubiquitin/ISG15 ligase TRIM25 OS=Homo sapiens OX=9606 GN=TRIM25 PE=1 SV=2	TRIM25
Q93009	0.287871	0.300653	0.295772	0.239396	0.250849	0.259631	0.294765	0.249959	1.17926	0.237876	0.00793604	0.0169169	Ubiquitin carboxyl-terminal hydrolase 7 OS=Homo sapiens OX=9606 GN=USP7 PE=1 SV=2
P02786	0.608366	0.72322	0.609263	0.558518	0.537872	0.550108	0.64695	0.548833	1.17877	0.237287	0.101968	0.135011	Transferrin receptor protein 1 OS=Homo sapiens OX=9606 GN=TFRC PE=1 SV=2
P28702	0.0760107	0.0682843	0.0585544	0.0575782	0.0559126	0.0586191	0.0676165	0.05737	1.1786	0.237079	0.167118	0.206038	Retinoic acid receptor RXR-beta OS=Homo sapiens OX=9606 GN=RXRB PE=1 SV=2
P12755	0.0448412	0.0389756	0.0397988	0.0353576	0.0349339	0.0345974	0.0412052	0.034963	1.17854	0.237	0.0625281	0.0894433	Ski oncogene OS=Homo sapiens OX=9606 GN=SKI PE=1 SV=1		SKI
Q15029	1.56942	1.62075	1.56718	1.34095	1.30892	1.38823	1.58578	1.34603	1.17812	0.236481	0.00242927	0.00715155	116 kDa U5 small nuclear ribonucleoprotein component OS=Homo sapiens OX=9606 GN=EFTUD2 PE=1 SV=1	EFTUD2
O60885	0.156689	0.154221	0.146246	0.122775	0.129682	0.13562	0.152385	0.129359	1.178	0.236344	0.0122675	0.0234269	Bromodomain-containing protein 4 OS=Homo sapiens OX=9606 GN=BRD4 PE=1 SV=2	BRD4
P78346	0.0835353	0.0812015	0.0779574	0.0671257	0.0636247	0.0753135	0.080898	0.068688	1.17776	0.236048	0.0638262	0.0910009	Ribonuclease P protein subunit p30 OS=Homo sapiens OX=9606 GN=RPP30 PE=1 SV=1
P61163	0.100548	0.081874	0.105476	0.0679315	0.0994078	0.0771265	0.095966	0.0814886	1.17766	0.235925	0.286924	0.332723	Alpha-centractin OS=Homo sapiens OX=9606 GN=ACTR1A PE=1 SV=1
Q01844	0.188216	0.19712	0.198368	0.15508	0.158419	0.182253	0.194568	0.165251	1.17741	0.235617	0.0701964	0.0984236	RNA-binding protein EWS OS=Homo sapiens OX=9606 GN=EWSR1 PE=1 SV=1	EWSR1
Q14674	0.00502487	0.007061	0.00587055	0.0046883	0.00550863	0.00506119	0.00598547	0.00508604	1.17684	0.234922	0.253071	0.298238	Separin OS=Homo sapiens OX=9606 GN=ESPL1 PE=1 SV=3
P62081	0.2365	0.223458	0.225174	0.191927	0.184769	0.205494	0.228378	0.194063	1.17682	0.234893	0.0173732	0.0306752	40S ribosomal protein S7 OS=Homo sapiens OX=9606 GN=RPS7 PE=1 SV=1
P35606	0.473001	0.470033	0.460859	0.378141	0.390746	0.424208	0.467964	0.397698	1.17668	0.234725	0.0353294	0.0550372	Coatomer subunit beta' OS=Homo sapiens OX=9606 GN=COPB2 PE=1 SV=2
P17480	1.0327	0.981759	1.04034	0.8195	0.904632	0.872111	1.01827	0.865414	1.17662	0.234651	0.0132178	0.0246236	Nucleolar transcription factor 1 OS=Homo sapiens OX=9606 GN=UBTF PE=1 SV=1
P0C1Z6	0.0392297	0.0407128	0.0374679	0.0317437	0.0327534	0.0353528	0.0391368	0.0332833	1.17587	0.233728	0.0177938	0.0313391	TCF3 fusion partner OS=Homo sapiens OX=9606 GN=TFPT PE=1 SV=1
Q9NVH2	0.0966458	0.100255	0.0940151	0.0767221	0.0808162	0.0898676	0.096972	0.0824686	1.17587	0.233722	0.0566398	0.0822182	Integrator complex subunit 7 OS=Homo sapiens OX=9606 GN=INTS7 PE=1 SV=1
Q9Y5U9	0.0218339	0.0247695	0.022511	0.0189974	0.0203819	0.0194138	0.0230381	0.0195977	1.17555	0.23334	0.0321933	0.0508543	Immediate early response 3-interacting protein 1 OS=Homo sapiens OX=9606 GN=IER3IP1 PE=1 SV=1
O15127	0.0586405	0.0571044	0.0569357	0.0480307	0.0512303	0.0476658	0.0575602	0.0489756	1.17528	0.233009	0.010441	0.0207323	Secretory carrier-associated membrane protein 2 OS=Homo sapiens OX=9606 GN=SCAMP2 PE=1 SV=2
Q9Y6A4	0.193521	0.192833	0.172188	0.159988	0.144097	0.171275	0.186181	0.158453	1.17499	0.232647	0.0663598	0.0940406	Cilia- and flagella-associated protein 20 OS=Homo sapiens OX=9606 GN=CFAP20 PE=1 SV=1
O15379	0.0178039	0.019726	0.0183239	0.0149928	0.0162275	0.0163167	0.0186179	0.0158457	1.17495	0.232603	0.0175097	0.0308983	Histone deacetylase 3 OS=Homo sapiens OX=9606 GN=HDAC3 PE=1 SV=2	HDAC3
Q15393	1.32473	1.34293	1.24885	1.11945	1.06762	1.14657	1.3055	1.11122	1.17484	0.23247	0.00630065	0.0141648	Splicing factor 3B subunit 3 OS=Homo sapiens OX=9606 GN=SF3B3 PE=1 SV=4
P61313	0.240786	0.266132	0.230829	0.206407	0.202924	0.21884	0.245916	0.20939	1.17444	0.231968	0.0432053	0.0651719	60S ribosomal protein L15 OS=Homo sapiens OX=9606 GN=RPL15 PE=1 SV=2
P49116	0.00533095	0.00582813	0.00394967	0.00488365	0.00358061	0.00440651	0.00503625	0.00429025	1.17388	0.231286	0.359791	0.406383	Nuclear receptor subfamily 2 group C member 2 OS=Homo sapiens OX=9606 GN=NR2C2 PE=1 SV=1	NR2C2	NR2C2
Q9UBU9	0.291927	0.268346	0.279844	0.232291	0.236137	0.247344	0.280039	0.23859	1.17372	0.231092	0.00767692	0.0164916	Nuclear RNA export factor 1 OS=Homo sapiens OX=9606 GN=NXF1 PE=1 SV=1
Q13868	0.262364	0.275211	0.249433	0.230606	0.205977	0.234804	0.262336	0.223796	1.17221	0.229236	0.0386661	0.0594742	Exosome complex component RRP4 OS=Homo sapiens OX=9606 GN=EXOSC2 PE=1 SV=2
Q8N201	0.357888	0.344952	0.324801	0.291896	0.292462	0.292391	0.342547	0.29225	1.1721	0.229102	0.0305096	0.0484967	Integrator complex subunit 1 OS=Homo sapiens OX=9606 GN=INTS1 PE=1 SV=2
P61106	0.264558	0.300317	0.265858	0.240715	0.224454	0.243743	0.276911	0.236304	1.17184	0.228779	0.0414909	0.063023	Ras-related protein Rab-14 OS=Homo sapiens OX=9606 GN=RAB14 PE=1 SV=4
P68871	0.0334906	0.0304576	0.030583	0.0257368	0.0263726	0.0285793	0.0315104	0.0268962	1.17155	0.228423	0.0232699	0.0392228	Hemoglobin subunit beta OS=Homo sapiens OX=9606 GN=HBB PE=1 SV=2
P78386	0.0014794	0.00383872	0.00172663	0.000659292	0.00449871	0.000856121	0.00234825	0.00200471	1.17137	0.228193	0.55093	0.591128	Keratin, type II cuticular Hb5 OS=Homo sapiens OX=9606 GN=KRT85 PE=1 SV=1
Q14566	0.229792	0.214464	0.230138	0.16243	0.210889	0.202422	0.224798	0.191914	1.17135	0.228172	0.17301	0.211674	DNA replication licensing factor MCM6 OS=Homo sapiens OX=9606 GN=MCM6 PE=1 SV=1
O00257	0.0380819	0.0359495	0.0484968	0.0340634	0.0410852	0.0294606	0.0408427	0.0348698	1.17129	0.228102	0.298453	0.344517	E3 SUMO-protein ligase CBX4 OS=Homo sapiens OX=9606 GN=CBX4 PE=1 SV=3
Q7Z3Y8	0.0509374	0.0504917	0.0676624	0.0460528	0.0419344	0.0563781	0.0563638	0.0481218	1.17127	0.22808	0.295702	0.341601	Keratin, type I cytoskeletal 27 OS=Homo sapiens OX=9606 GN=KRT27 PE=1 SV=2
Q9Y3B4	0.278306	0.278545	0.261175	0.228799	0.221493	0.248401	0.272675	0.232898	1.1708	0.227489	0.0237404	0.0398902	Splicing factor 3B subunit 6 OS=Homo sapiens OX=9606 GN=SF3B6 PE=1 SV=1
Q96HW7	0.327509	0.299336	0.307319	0.270456	0.25684	0.270887	0.311388	0.266061	1.17036	0.226956	0.0115349	0.0223644	Integrator complex subunit 4 OS=Homo sapiens OX=9606 GN=INTS4 PE=1 SV=2
Q12933	0.0192577	0.0191656	0.0172879	0.0157253	0.0160898	0.0157879	0.0185704	0.0158677	1.17033	0.226915	0.0425808	0.0643895	TNF receptor-associated factor 2 OS=Homo sapiens OX=9606 GN=TRAF2 PE=1 SV=2
Q00839	1.98829	2.00353	1.96866	1.67585	1.69188	1.72697	1.98683	1.69823	1.16994	0.226431	0.000427254	0.00246786	Heterogeneous nuclear ribonucleoprotein U OS=Homo sapiens OX=9606 GN=HNRNPU PE=1 SV=6
Q8IX12	0.66744	0.698002	0.644573	0.575489	0.545561	0.597346	0.670005	0.572799	1.1697	0.226144	0.0113829	0.0221875	Cell division cycle and apoptosis regulator protein 1 OS=Homo sapiens OX=9606 GN=CCAR1 PE=1 SV=2
Q8TB61	0.0319092	0.0369021	0.0321585	0.0267624	0.0288515	0.0307448	0.0336566	0.0287862	1.16919	0.225511	0.0674771	0.0953133	Adenosine 3'-phospho 5'-phosphosulfate transporter 1 OS=Homo sapiens OX=9606 GN=SLC35B2 PE=1 SV=1
Q9HD45	0.0621604	0.0737762	0.0666911	0.062999	0.0543518	0.0560004	0.0675426	0.0577838	1.16889	0.225134	0.0818419	0.112327	Transmembrane 9 superfamily member 3 OS=Homo sapiens OX=9606 GN=TM9SF3 PE=1 SV=2
Q5JTH9	0.770641	0.689989	0.703149	0.584231	0.609438	0.657728	0.72126	0.617132	1.16873	0.224939	0.0327585	0.0516401	RRP12-like protein OS=Homo sapiens OX=9606 GN=RRP12 PE=1 SV=2
Q9NVX2	0.00563704	0.00445515	0.00600004	0.00476156	0.00316746	0.00584177	0.00536408	0.00459026	1.16858	0.224754	0.440906	0.487866	Notchless protein homolog 1 OS=Homo sapiens OX=9606 GN=NLE1 PE=1 SV=4
Q8N9N7	0.0127535	0.0104794	0.0116116	0.00844871	0.0114763	0.00989575	0.0116148	0.00994026	1.16846	0.224613	0.213794	0.256116	Leucine-rich repeat-containing protein 57 OS=Homo sapiens OX=9606 GN=LRRC57 PE=1 SV=1
O14579	0.0513965	0.052201	0.0449356	0.0436598	0.0390654	0.0444176	0.049511	0.0423809	1.16824	0.224335	0.0695517	0.0975647	Coatomer subunit epsilon OS=Homo sapiens OX=9606 GN=COPE PE=1 SV=3
Q5T749	0.0446372	0.0467371	0.0454751	0.0429761	0.0355536	0.0386262	0.0456165	0.039052	1.1681	0.22416	0.0947374	0.126705	Keratinocyte proline-rich protein OS=Homo sapiens OX=9606 GN=KPRP PE=1 SV=1
O43913	0.109093	0.0983496	0.0939935	0.0862452	0.0849247	0.0869215	0.100479	0.0860305	1.16794	0.223971	0.0704112	0.0986795	Origin recognition complex subunit 5 OS=Homo sapiens OX=9606 GN=ORC5 PE=1 SV=1
Q9Y5A9	0.0829486	0.0906162	0.0778926	0.0748419	0.066379	0.0741048	0.0838191	0.0717752	1.1678	0.223793	0.057973	0.0839134	YTH domain-containing family protein 2 OS=Homo sapiens OX=9606 GN=YTHDF2 PE=1 SV=2
Q86XP3	0.257824	0.268878	0.26575	0.209533	0.232579	0.236642	0.264151	0.226251	1.16751	0.223436	0.0433158	0.0652739	ATP-dependent RNA helicase DDX42 OS=Homo sapiens OX=9606 GN=DDX42 PE=1 SV=1
Q13838	0.209591	0.220012	0.203807	0.158694	0.190438	0.193433	0.211137	0.180855	1.16744	0.223343	0.118229	0.153275	Spliceosome RNA helicase DDX39B OS=Homo sapiens OX=9606 GN=DDX39B PE=1 SV=1
P62241	0.68606	0.680154	0.617983	0.564354	0.536701	0.599386	0.661399	0.566814	1.16687	0.222646	0.029113	0.0467202	40S ribosomal protein S8 OS=Homo sapiens OX=9606 GN=RPS8 PE=1 SV=2
Q6P4R8	0.199107	0.169464	0.183929	0.161453	0.160301	0.15181	0.184167	0.157855	1.16668	0.222414	0.0655709	0.093096	Nuclear factor related to kappa-B-binding protein OS=Homo sapiens OX=9606 GN=NFRKB PE=1 SV=2
Q9UID3	0.0126004	0.0145703	0.0118274	0.0105731	0.0109484	0.0119102	0.0129994	0.0111439	1.1665	0.222192	0.117963	0.15306	Vacuolar protein sorting-associated protein 51 homolog OS=Homo sapiens OX=9606 GN=VPS51 PE=1 SV=2
Q8WWK9	0.038694	0.0353891	0.0621156	0.0416575	0.038744	0.03636	0.0453996	0.0389205	1.16647	0.222148	0.554978	0.594842	Cytoskeleton-associated protein 2 OS=Homo sapiens OX=9606 GN=CKAP2 PE=1 SV=1
Q96T23	0.455197	0.443274	0.432845	0.36515	0.364029	0.41255	0.443772	0.380576	1.16605	0.221633	0.0510452	0.0752818	Remodeling and spacing factor 1 OS=Homo sapiens OX=9606 GN=RSF1 PE=1 SV=2
O00267	0.0811886	0.0836953	0.0788855	0.0589945	0.0756978	0.0743818	0.0812564	0.0696913	1.16595	0.221503	0.180964	0.220518	Transcription elongation factor SPT5 OS=Homo sapiens OX=9606 GN=SUPT5H PE=1 SV=1
Q9P086	0.027624	0.0339881	0.0246908	0.0302786	0.0201295	0.0236189	0.0287676	0.0246756	1.16583	0.221359	0.355876	0.402559	Mediator of RNA polymerase II transcription subunit 11 OS=Homo sapiens OX=9606 GN=MED11 PE=1 SV=2
P62854	0.0921566	0.0881784	0.0820366	0.0811174	0.0684906	0.0754898	0.0874572	0.0750326	1.16559	0.22106	0.0681375	0.0961124	40S ribosomal protein S26 OS=Homo sapiens OX=9606 GN=RPS26 PE=1 SV=3
P17676	0.066165	0.066435	0.0591587	0.0553317	0.0529976	0.0562018	0.0639196	0.0548437	1.16549	0.220932	0.0398909	0.061019	CCAAT/enhancer-binding protein beta OS=Homo sapiens OX=9606 GN=CEBPB PE=1 SV=2	CEBPB	CEBPB
Q86UP3	0.126948	0.114713	0.120497	0.105072	0.0994308	0.10636	0.12072	0.103621	1.16501	0.220343	0.0164384	0.0293652	Zinc finger homeobox protein 4 OS=Homo sapiens OX=9606 GN=ZFHX4 PE=1 SV=1		ZFHX4
O15173	0.0296391	0.035277	0.030734	0.0270554	0.0267398	0.0283779	0.0318834	0.027391	1.16401	0.2191	0.0938248	0.125761	Membrane-associated progesterone receptor component 2 OS=Homo sapiens OX=9606 GN=PGRMC2 PE=1 SV=1
Q9BQF6	0.00742252	0.00619238	0.00660436	0.00539643	0.00622016	0.00576623	0.00673976	0.00579427	1.16318	0.218069	0.0931458	0.125016	Sentrin-specific protease 7 OS=Homo sapiens OX=9606 GN=SENP7 PE=1 SV=4
P54198	0.0293075	0.0204265	0.0359139	0.0216834	0.0313303	0.0206225	0.0285493	0.0245454	1.16312	0.218003	0.537841	0.579126	Protein HIRA OS=Homo sapiens OX=9606 GN=HIRA PE=1 SV=2	HIRA
Q9BWF3	0.0317051	0.0332595	0.0276045	0.0277147	0.0233199	0.0285542	0.0308564	0.0265296	1.16309	0.217968	0.14694	0.185064	RNA-binding protein 4 OS=Homo sapiens OX=9606 GN=RBM4 PE=1 SV=1
Q9Y2K7	0.235684	0.23758	0.224074	0.200816	0.18952	0.209271	0.232446	0.199869	1.16299	0.217842	0.01628	0.0291166	Lysine-specific demethylase 2A OS=Homo sapiens OX=9606 GN=KDM2A PE=1 SV=3		KDM2A
Q13136	0.0448412	0.0433747	0.0434248	0.0405099	0.0362192	0.0365111	0.0438802	0.0377467	1.16249	0.21722	0.042439	0.0642389	Liprin-alpha-1 OS=Homo sapiens OX=9606 GN=PPFIA1 PE=1 SV=1
P61254	0.212651	0.195999	0.218613	0.169804	0.194478	0.175329	0.209088	0.17987	1.16244	0.217152	0.047514	0.0706905	60S ribosomal protein L26 OS=Homo sapiens OX=9606 GN=RPL26 PE=1 SV=1
Q9BRQ0	0.0240786	0.0187173	0.0167052	0.0172393	0.015998	0.0180037	0.0198337	0.0170803	1.1612	0.215615	0.327437	0.374144	Pygopus homolog 2 OS=Homo sapiens OX=9606 GN=PYGO2 PE=1 SV=2
P02538	0.0609361	0.0779792	0.0695617	0.0824115	0.0463643	0.0507881	0.0694923	0.0598547	1.16102	0.21539	0.432573	0.480392	Keratin, type II cytoskeletal 6A OS=Homo sapiens OX=9606 GN=KRT6A PE=1 SV=3
Q7Z7L1	0.104706	0.0902799	0.112037	0.0817278	0.102552	0.0802991	0.102341	0.0881931	1.16042	0.214645	0.213139	0.255532	Schlafen family member 11 OS=Homo sapiens OX=9606 GN=SLFN11 PE=1 SV=2	SLFN11
P60228	0.32052	0.331166	0.307599	0.269699	0.271323	0.285869	0.319762	0.27563	1.16011	0.214263	0.00664479	0.0147318	Eukaryotic translation initiation factor 3 subunit E OS=Homo sapiens OX=9606 GN=EIF3E PE=1 SV=1
Q96DF8	0.097411	0.103477	0.10036	0.0856348	0.0809769	0.093141	0.100416	0.0865842	1.15975	0.213817	0.0501049	0.0741059	Splicing factor ESS-2 homolog OS=Homo sapiens OX=9606 GN=ESS2 PE=1 SV=1
Q92576	0.661089	0.661576	0.620357	0.571069	0.528232	0.576321	0.647674	0.558541	1.15958	0.213606	0.0150286	0.0273191	PHD finger protein 3 OS=Homo sapiens OX=9606 GN=PHF3 PE=1 SV=3
O15054	0.00688688	0.00633248	0.00671228	0.00661734	0.00445281	0.00611875	0.00664388	0.00572963	1.15956	0.213583	0.312734	0.359571	Lysine-specific demethylase 6B OS=Homo sapiens OX=9606 GN=KDM6B PE=1 SV=4
Q13347	0.0722357	0.0814817	0.0645976	0.0671013	0.0565782	0.064612	0.0727717	0.0627638	1.15945	0.213443	0.164173	0.202953	Eukaryotic translation initiation factor 3 subunit I OS=Homo sapiens OX=9606 GN=EIF3I PE=1 SV=1
Q92879	0.167683	0.184623	0.16062	0.148731	0.13845	0.155436	0.170975	0.147539	1.15884	0.212686	0.0530828	0.0778718	CUGBP Elav-like family member 1 OS=Homo sapiens OX=9606 GN=CELF1 PE=1 SV=2
Q13769	0.455962	0.448205	0.46973	0.381486	0.406766	0.397366	0.457966	0.395206	1.1588	0.212634	0.00421828	0.0106032	THO complex subunit 5 homolog OS=Homo sapiens OX=9606 GN=THOC5 PE=1 SV=2
Q96DI7	0.337763	0.374261	0.354305	0.310624	0.297237	0.312812	0.355443	0.306891	1.15821	0.211892	0.0214651	0.0366459	U5 small nuclear ribonucleoprotein 40 kDa protein OS=Homo sapiens OX=9606 GN=SNRNP40 PE=1 SV=1
Q8TA86	0.0732049	0.0717308	0.0707919	0.0606793	0.0577488	0.067835	0.0719092	0.0620877	1.15819	0.211869	0.083105	0.113542	Retinitis pigmentosa 9 protein OS=Homo sapiens OX=9606 GN=RP9 PE=1 SV=2
P25205	0.335952	0.351733	0.333175	0.272556	0.296663	0.312812	0.340287	0.29401	1.1574	0.210885	0.050512	0.0746038	DNA replication licensing factor MCM3 OS=Homo sapiens OX=9606 GN=MCM3 PE=1 SV=3
O00178	0.102512	0.0964163	0.0949215	0.0796767	0.0885742	0.085738	0.0979501	0.084663	1.15694	0.210316	0.0230984	0.0390402	GTP-binding protein 1 OS=Homo sapiens OX=9606 GN=GTPBP1 PE=1 SV=3
Q7Z3J2	0.0742252	0.0852644	0.0686768	0.0634386	0.0649789	0.0688422	0.0760554	0.0657532	1.15668	0.20999	0.14174	0.179325	VPS35 endosomal protein sorting factor-like OS=Homo sapiens OX=9606 GN=VPS35L PE=1 SV=2
P42695	0.229563	0.22032	0.214167	0.190633	0.191081	0.192476	0.22135	0.191397	1.1565	0.209763	0.0171605	0.030441	Condensin-2 complex subunit D3 OS=Homo sapiens OX=9606 GN=NCAPD3 PE=1 SV=2
Q14257	0.154394	0.164617	0.162951	0.1385	0.134732	0.143854	0.160654	0.139029	1.15554	0.208572	0.00631097	0.0141671	Reticulocalbin-2 OS=Homo sapiens OX=9606 GN=RCN2 PE=1 SV=1
Q8NAB2	0.0515495	0.0562919	0.0512162	0.0443435	0.0452855	0.0480183	0.0530192	0.0458825	1.15554	0.208572	0.0224851	0.038152	Kelch repeat and BTB domain-containing protein 3 OS=Homo sapiens OX=9606 GN=KBTBD3 PE=2 SV=3
Q7L1Q6	0.168218	0.175236	0.163641	0.119845	0.164456	0.15458	0.169032	0.146294	1.15543	0.20843	0.251876	0.296944	Basic leucine zipper and W2 domain-containing protein 1 OS=Homo sapiens OX=9606 GN=BZW1 PE=1 SV=1
P04083	0.0323173	0.0358934	0.0339499	0.0271775	0.0300679	0.0311981	0.0340535	0.0294812	1.15509	0.208011	0.0521757	0.0767631	Annexin A1 OS=Homo sapiens OX=9606 GN=ANXA1 PE=1 SV=2
Q9UL03	0.225175	0.20844	0.2018	0.188216	0.175083	0.186911	0.211805	0.183403	1.15486	0.207717	0.0271352	0.0443369	Integrator complex subunit 6 OS=Homo sapiens OX=9606 GN=INTS6 PE=1 SV=1
Q4G0J3	0.211453	0.217826	0.209268	0.186458	0.18105	0.185577	0.212849	0.184362	1.15452	0.207291	0.000944014	0.0038689	La-related protein 7 OS=Homo sapiens OX=9606 GN=LARP7 PE=1 SV=1
Q15697	0.0148706	0.015523	0.013144	0.0124045	0.0129223	0.0123886	0.0145125	0.0125718	1.15437	0.207107	0.0960095	0.12835	Zinc finger protein 174 OS=Homo sapiens OX=9606 GN=ZNF174 PE=1 SV=1		ZNF174
P67809	0.194924	0.19471	0.182138	0.156765	0.161495	0.177091	0.190591	0.165117	1.15428	0.206989	0.037856	0.0582871	Y-box-binding protein 1 OS=Homo sapiens OX=9606 GN=YBX1 PE=1 SV=3		YBX1
P62820	0.199056	0.192692	0.185505	0.158816	0.170263	0.171098	0.192418	0.166726	1.1541	0.206766	0.0110745	0.0217245	Ras-related protein Rab-1A OS=Homo sapiens OX=9606 GN=RAB1A PE=1 SV=3
P59190	0.00652978	0.00700496	0.00811517	0.00627549	0.00498072	0.00750365	0.00721664	0.00625329	1.15405	0.206712	0.336968	0.384313	Ras-related protein Rab-15 OS=Homo sapiens OX=9606 GN=RAB15 PE=1 SV=1
P54886	0.0204821	0.021155	0.0188634	0.0165556	0.0186605	0.0172483	0.0201668	0.0174881	1.15317	0.205609	0.0436317	0.0656849	Delta-1-pyrroline-5-carboxylate synthase OS=Homo sapiens OX=9606 GN=ALDH18A1 PE=1 SV=2
Q99878	0.312868	0.238365	0.241685	0.225429	0.21362	0.248577	0.264306	0.229209	1.15312	0.205547	0.263332	0.308776	Histone H2A type 1-J OS=Homo sapiens OX=9606 GN=H2AC14 PE=1 SV=3
P39023	0.951817	0.934153	0.899661	0.809123	0.779747	0.827542	0.928544	0.80547	1.1528	0.205139	0.00408146	0.0103662	60S ribosomal protein L3 OS=Homo sapiens OX=9606 GN=RPL3 PE=1 SV=2
Q6NUQ4	0.0649407	0.06778	0.0619861	0.0593363	0.0513221	0.0583421	0.0649022	0.0563335	1.15211	0.204275	0.068716	0.096749	Transmembrane protein 214 OS=Homo sapiens OX=9606 GN=TMEM214 PE=1 SV=2
Q15436	0.0958806	0.107092	0.0942309	0.0781628	0.0908465	0.0892884	0.0990678	0.0860992	1.15062	0.202416	0.0878891	0.119222	Protein transport protein Sec23A OS=Homo sapiens OX=9606 GN=SEC23A PE=1 SV=2
O95562	0.00652978	0.00756536	0.00703602	0.00737431	0.00525615	0.00574105	0.00704372	0.00612384	1.15021	0.201902	0.279122	0.324791	Vesicle transport protein SFT2B OS=Homo sapiens OX=9606 GN=SFT2D2 PE=1 SV=1
Q96DM3	0.051371	0.050828	0.0489284	0.0444656	0.0440461	0.0428816	0.0503758	0.0437978	1.15019	0.201873	0.00223247	0.00673504	Regulator of MON1-CCZ1 complex OS=Homo sapiens OX=9606 GN=RMC1 PE=1 SV=2
P62917	0.464788	0.400796	0.41014	0.375308	0.375712	0.358664	0.425241	0.369895	1.14963	0.201166	0.0838971	0.114419	60S ribosomal protein L8 OS=Homo sapiens OX=9606 GN=RPL8 PE=1 SV=2
Q15424	0.837342	0.79156	0.819373	0.700706	0.696497	0.732941	0.816092	0.710048	1.14935	0.200815	0.00373914	0.00972816	Scaffold attachment factor B1 OS=Homo sapiens OX=9606 GN=SAFB PE=1 SV=4		SAFB
Q86UK7	0.0767249	0.0687327	0.0617702	0.061827	0.0579554	0.0607342	0.0690759	0.0601722	1.14797	0.199086	0.155924	0.194681	E3 ubiquitin-protein ligase ZNF598 OS=Homo sapiens OX=9606 GN=ZNF598 PE=1 SV=1		ZNF598
P61586	0.0573906	0.0591499	0.0487126	0.0461505	0.0464332	0.0513925	0.0550844	0.047992	1.14778	0.198848	0.141186	0.178773	Transforming protein RhoA OS=Homo sapiens OX=9606 GN=RHOA PE=1 SV=1
Q8N2M8	0.0167836	0.0156631	0.0142663	0.0138451	0.0132666	0.0135972	0.015571	0.0135697	1.14749	0.198476	0.0940274	0.125977	CLK4-associating serine/arginine rich protein OS=Homo sapiens OX=9606 GN=CLASRP PE=1 SV=4
P62258	0.124908	0.132478	0.125569	0.0942056	0.121167	0.118472	0.127652	0.111282	1.1471	0.197997	0.212635	0.255028	14-3-3 protein epsilon OS=Homo sapiens OX=9606 GN=YWHAE PE=1 SV=1
P38432	0.0545849	0.0561237	0.0518421	0.0471272	0.0439313	0.0507126	0.0541836	0.047257	1.14657	0.197326	0.0588605	0.0849153	Coilin OS=Homo sapiens OX=9606 GN=COIL PE=1 SV=1
Q15528	0.0253794	0.0262826	0.0178059	0.0225136	0.0195097	0.0185829	0.023156	0.0202021	1.14622	0.196881	0.432775	0.48044	Mediator of RNA polymerase II transcription subunit 22 OS=Homo sapiens OX=9606 GN=MED22 PE=1 SV=2
P22626	0.863359	0.86713	0.829323	0.752472	0.712036	0.769326	0.853271	0.744611	1.14593	0.196515	0.0115949	0.0224238	Heterogeneous nuclear ribonucleoproteins A2/B1 OS=Homo sapiens OX=9606 GN=HNRNPA2B1 PE=1 SV=2	HNRNPA2B1
Q9BVA1	0.0215789	0.0237888	0.0228994	0.0189974	0.0195556	0.0210253	0.0227557	0.0198595	1.14584	0.196404	0.0303719	0.0483282	Tubulin beta-2B chain OS=Homo sapiens OX=9606 GN=TUBB2B PE=1 SV=1
P62875	0.0564979	0.0606349	0.0563313	0.0543062	0.0482923	0.0487989	0.0578214	0.0504658	1.14575	0.196297	0.0460192	0.0686343	DNA-directed RNA polymerases I, II, and III subunit RPABC5 OS=Homo sapiens OX=9606 GN=POLR2L PE=1 SV=1
Q29RF7	0.61408	0.58822	0.551637	0.50934	0.493619	0.527925	0.584646	0.510295	1.1457	0.196232	0.0286372	0.0461714	Sister chromatid cohesion protein PDS5 homolog A OS=Homo sapiens OX=9606 GN=PDS5A PE=1 SV=1
Q9H9L3	0.123734	0.138138	0.123951	0.112031	0.109346	0.11545	0.128608	0.112276	1.14546	0.195927	0.0493223	0.0731662	Interferon-stimulated 20 kDa exonuclease-like 2 OS=Homo sapiens OX=9606 GN=ISG20L2 PE=1 SV=1
Q13242	0.52603	0.507383	0.486262	0.441433	0.419918	0.465403	0.506559	0.442251	1.14541	0.195863	0.0245843	0.0410053	Serine/arginine-rich splicing factor 9 OS=Homo sapiens OX=9606 GN=SRSF9 PE=1 SV=1
Q8NBJ5	0.042163	0.0455322	0.0483241	0.041804	0.0390424	0.0380219	0.0453398	0.0396228	1.14429	0.194448	0.0567264	0.0823047	Procollagen galactosyltransferase 1 OS=Homo sapiens OX=9606 GN=COLGALT1 PE=1 SV=1
O95347	0.938401	0.963182	0.879308	0.794252	0.805591	0.830589	0.926964	0.810144	1.1442	0.194335	0.0226657	0.0384155	Structural maintenance of chromosomes protein 2 OS=Homo sapiens OX=9606 GN=SMC2 PE=1 SV=2
O14497	1.00786	0.951918	0.941187	0.832271	0.841925	0.862995	0.966987	0.845731	1.14337	0.193298	0.0114968	0.022319	AT-rich interactive domain-containing protein 1A OS=Homo sapiens OX=9606 GN=ARID1A PE=1 SV=3	ARID1A
P62424	1.146	1.07207	1.012	0.927453	0.908694	0.989298	1.07669	0.941815	1.14321	0.193086	0.0446673	0.067078	60S ribosomal protein L7a OS=Homo sapiens OX=9606 GN=RPL7A PE=1 SV=2
P83881	0.189491	0.144218	0.175987	0.147315	0.166177	0.132371	0.169899	0.148621	1.14317	0.193035	0.279991	0.325675	60S ribosomal protein L36a OS=Homo sapiens OX=9606 GN=RPL36A PE=1 SV=2
P11940	0.543681	0.515677	0.522263	0.450712	0.468784	0.465126	0.527207	0.461541	1.14228	0.191911	0.00341125	0.00908474	Polyadenylate-binding protein 1 OS=Homo sapiens OX=9606 GN=PABPC1 PE=1 SV=2
P49761	0.0266037	0.0246575	0.0271297	0.0245159	0.0205426	0.0235937	0.0261303	0.0228841	1.14186	0.19138	0.11233	0.146816	Dual specificity protein kinase CLK3 OS=Homo sapiens OX=9606 GN=CLK3 PE=1 SV=3
P04406	0.0767249	0.0667993	0.0821013	0.0805558	0.0610999	0.0560759	0.0752085	0.0659105	1.14107	0.190387	0.339688	0.386417	Glyceraldehyde-3-phosphate dehydrogenase OS=Homo sapiens OX=9606 GN=GAPDH PE=1 SV=3
Q92878	0.708149	0.664743	0.625558	0.577735	0.583295	0.590698	0.66615	0.58391	1.14084	0.190102	0.0634565	0.0905586	DNA repair protein RAD50 OS=Homo sapiens OX=9606 GN=RAD50 PE=1 SV=1
Q92600	0.0152532	0.0135056	0.0148059	0.0116963	0.0124403	0.0140505	0.0145215	0.012729	1.14082	0.19007	0.119509	0.154736	CCR4-NOT transcription complex subunit 9 OS=Homo sapiens OX=9606 GN=CNOT9 PE=1 SV=1
P62805	2.37375	2.19549	2.17404	1.98349	1.87865	2.05144	2.24776	1.9712	1.14031	0.18942	0.0258844	0.0426596	Histone H4 OS=Homo sapiens OX=9606 GN=H4C1 PE=1 SV=2	H4C1,H4C6
Q8WTT2	0.664278	0.639245	0.590681	0.443142	0.621741	0.596868	0.631401	0.553917	1.13988	0.188887	0.317422	0.364204	Nucleolar complex protein 3 homolog OS=Homo sapiens OX=9606 GN=NOC3L PE=1 SV=1
Q9UKN8	0.270629	0.274202	0.26888	0.238346	0.231959	0.243869	0.271237	0.238058	1.13937	0.188239	0.00581207	0.0134437	General transcription factor 3C polypeptide 4 OS=Homo sapiens OX=9606 GN=GTF3C4 PE=1 SV=2
Q13308	0.0783574	0.102553	0.0768783	0.0703245	0.0801735	0.0758423	0.0859294	0.0754468	1.13894	0.187693	0.319767	0.366619	Inactive tyrosine-protein kinase 7 OS=Homo sapiens OX=9606 GN=PTK7 PE=1 SV=2
Q86WX3	0.054891	0.0585334	0.0555544	0.0511074	0.0456987	0.0515687	0.0563263	0.0494583	1.13886	0.187596	0.0581287	0.0840297	Active regulator of SIRT1 OS=Homo sapiens OX=9606 GN=RPS19BP1 PE=1 SV=1
Q96B26	0.182349	0.197624	0.192174	0.163285	0.156973	0.182606	0.190716	0.167621	1.13778	0.18622	0.0831504	0.113553	Exosome complex component RRP43 OS=Homo sapiens OX=9606 GN=EXOSC8 PE=1 SV=1
O95251	0.293406	0.294937	0.287851	0.266208	0.250964	0.252933	0.292065	0.256702	1.13776	0.186195	0.0110307	0.0216819	Histone acetyltransferase KAT7 OS=Homo sapiens OX=9606 GN=KAT7 PE=1 SV=1		KAT7
Q15024	0.266318	0.282468	0.267822	0.252265	0.219588	0.246059	0.272203	0.239304	1.13748	0.185837	0.0755672	0.104939	Exosome complex component RRP42 OS=Homo sapiens OX=9606 GN=EXOSC7 PE=1 SV=3
P49760	0.0222676	0.0254981	0.0230721	0.0174102	0.0194868	0.0253815	0.0236126	0.0207595	1.13744	0.185785	0.338508	0.385569	Dual specificity protein kinase CLK2 OS=Homo sapiens OX=9606 GN=CLK2 PE=1 SV=1
Q09161	0.507716	0.521281	0.495543	0.447196	0.429076	0.464244	0.50818	0.446839	1.13728	0.185585	0.013011	0.0243877	Nuclear cap-binding protein subunit 1 OS=Homo sapiens OX=9606 GN=NCBP1 PE=1 SV=1
O75152	0.617141	0.574575	0.574752	0.53454	0.49199	0.530266	0.588823	0.518932	1.13468	0.182288	0.0240394	0.0402951	Zinc finger CCCH domain-containing protein 11A OS=Homo sapiens OX=9606 GN=ZC3H11A PE=1 SV=3
O94822	0.00928453	0.0108437	0.00824466	0.00781384	0.00757437	0.00961877	0.00945762	0.00833566	1.1346	0.182182	0.313892	0.360697	E3 ubiquitin-protein ligase listerin OS=Homo sapiens OX=9606 GN=LTN1 PE=1 SV=6
Q7Z3B4	0.208953	0.20858	0.173397	0.170854	0.174761	0.175782	0.196977	0.173799	1.13336	0.180602	0.186412	0.226161	Nucleoporin p54 OS=Homo sapiens OX=9606 GN=NUP54 PE=1 SV=2
Q9BRX2	0.0515751	0.0517246	0.0441154	0.041804	0.0433575	0.0449212	0.0491384	0.0433609	1.13324	0.180455	0.131511	0.168061	Protein pelota homolog OS=Homo sapiens OX=9606 GN=PELO PE=1 SV=2	PELO
Q5TA45	0.0708328	0.0724593	0.0707919	0.0592386	0.0605261	0.0691947	0.0713613	0.0629865	1.13296	0.1801	0.116895	0.152064	Integrator complex subunit 11 OS=Homo sapiens OX=9606 GN=INTS11 PE=1 SV=2
P62266	0.382885	0.348651	0.342672	0.32696	0.297535	0.324117	0.358069	0.316204	1.1324	0.179382	0.0545317	0.0797768	40S ribosomal protein S23 OS=Homo sapiens OX=9606 GN=RPS23 PE=1 SV=3
P57088	0.0288994	0.0257222	0.0270865	0.0225136	0.0254086	0.0242484	0.027236	0.0240568	1.13215	0.179069	0.0635168	0.0906022	Transmembrane protein 33 OS=Homo sapiens OX=9606 GN=TMEM33 PE=1 SV=2
P56192	0.193011	0.177113	0.204023	0.162332	0.179421	0.165685	0.191383	0.169146	1.13146	0.178191	0.0800782	0.110398	Methionine--tRNA ligase, cytoplasmic OS=Homo sapiens OX=9606 GN=MARS1 PE=1 SV=2
Q12874	0.350619	0.354927	0.342434	0.289063	0.319225	0.31815	0.349327	0.308813	1.13119	0.177845	0.0510446	0.0752818	Splicing factor 3A subunit 3 OS=Homo sapiens OX=9606 GN=SF3A3 PE=1 SV=1
Q9Y4X5	0.0252264	0.0272073	0.0251656	0.0192904	0.0248347	0.024475	0.0258664	0.0228667	1.13118	0.177832	0.251449	0.296555	E3 ubiquitin-protein ligase ARIH1 OS=Homo sapiens OX=9606 GN=ARIH1 PE=1 SV=2
P18077	0.4214	0.412452	0.407463	0.358899	0.365544	0.373873	0.413772	0.366105	1.1302	0.176577	0.00154238	0.00515736	60S ribosomal protein L35a OS=Homo sapiens OX=9606 GN=RPL35A PE=1 SV=2
P62841	0.0970284	0.09891	0.0851445	0.0828999	0.0778553	0.0879791	0.0936943	0.0829114	1.13005	0.176391	0.113691	0.148212	40S ribosomal protein S15 OS=Homo sapiens OX=9606 GN=RPS15 PE=1 SV=2
Q14331	0.133325	0.145199	0.126843	0.117403	0.107877	0.133454	0.135122	0.119578	1.12999	0.17631	0.177503	0.216822	Protein FRG1 OS=Homo sapiens OX=9606 GN=FRG1 PE=1 SV=1
O00154	0.0126259	0.0118804	0.010813	0.00927893	0.0108107	0.0111799	0.0117731	0.0104232	1.12951	0.175701	0.171048	0.209863	Cytosolic acyl coenzyme A thioester hydrolase OS=Homo sapiens OX=9606 GN=ACOT7 PE=1 SV=3
P18124	0.566127	0.568831	0.507522	0.474471	0.462909	0.516845	0.547493	0.484742	1.12945	0.175625	0.0728427	0.101619	60S ribosomal protein L7 OS=Homo sapiens OX=9606 GN=RPL7 PE=1 SV=1
Q8NI51	0.0225737	0.0179887	0.0202663	0.0177765	0.0161127	0.0199678	0.0202762	0.0179523	1.12945	0.175619	0.250268	0.295277	Transcriptional repressor CTCFL OS=Homo sapiens OX=9606 GN=CTCFL PE=1 SV=2		CTCFL
Q13098	0.00836628	0.0097509	0.00742451	0.00593363	0.00842361	0.00825905	0.0085139	0.00753877	1.12935	0.175492	0.413837	0.462453	COP9 signalosome complex subunit 1 OS=Homo sapiens OX=9606 GN=GPS1 PE=1 SV=4
Q9NVZ3	0.0182885	0.0202023	0.0181944	0.0144068	0.0180408	0.0177519	0.0188951	0.0167331	1.1292	0.1753	0.219964	0.263195	Adaptin ear-binding coat-associated protein 2 OS=Homo sapiens OX=9606 GN=NECAP2 PE=1 SV=1
Q5VIR6	0.0591761	0.0532657	0.0512809	0.0482504	0.0454921	0.0512917	0.0545743	0.0483448	1.12886	0.174861	0.0968271	0.129386	Vacuolar protein sorting-associated protein 53 homolog OS=Homo sapiens OX=9606 GN=VPS53 PE=1 SV=1
P26640	0.133503	0.13853	0.128375	0.107807	0.125872	0.121267	0.133469	0.118315	1.12808	0.173874	0.103417	0.136573	Valine--tRNA ligase OS=Homo sapiens OX=9606 GN=VARS1 PE=1 SV=4
Q13029	0.0339498	0.0245734	0.0295038	0.0280321	0.0241921	0.0258599	0.0293423	0.026028	1.12734	0.172917	0.357302	0.404022	PR domain zinc finger protein 2 OS=Homo sapiens OX=9606 GN=PRDM2 PE=1 SV=3		PRDM2
Q16576	0.0509884	0.0481101	0.041914	0.0448807	0.0393638	0.0408672	0.0470041	0.0417039	1.12709	0.172606	0.177692	0.216965	Histone-binding protein RBBP7 OS=Homo sapiens OX=9606 GN=RBBP7 PE=1 SV=1
P15880	0.656268	0.579983	0.58168	0.4428	0.555798	0.614972	0.605977	0.537857	1.12665	0.172041	0.324007	0.370781	40S ribosomal protein S2 OS=Homo sapiens OX=9606 GN=RPS2 PE=1 SV=2
Q9BRX9	0.0106874	0.00689288	0.00761876	0.0083022	0.00633492	0.00773027	0.00839968	0.0074558	1.1266	0.171972	0.534677	0.576126	WD repeat domain-containing protein 83 OS=Homo sapiens OX=9606 GN=WDR83 PE=1 SV=1
Q9H3P7	0.0150491	0.0124688	0.0107267	0.00869289	0.0126239	0.0126404	0.0127482	0.0113191	1.12626	0.171539	0.47962	0.524416	Golgi resident protein GCP60 OS=Homo sapiens OX=9606 GN=ACBD3 PE=1 SV=4
P40616	0.0277771	0.0307938	0.0305614	0.025981	0.0269234	0.0262376	0.0297107	0.0263807	1.12623	0.171503	0.0595005	0.0857574	ADP-ribosylation factor-like protein 1 OS=Homo sapiens OX=9606 GN=ARL1 PE=1 SV=1
Q12789	0.558296	0.554737	0.528349	0.495886	0.463712	0.499572	0.547127	0.48639	1.12487	0.169764	0.0189024	0.0329169	General transcription factor 3C polypeptide 1 OS=Homo sapiens OX=9606 GN=GTF3C1 PE=1 SV=4
Q96FK6	0.0381839	0.039592	0.0370362	0.0351867	0.0325927	0.0342952	0.0382707	0.0340249	1.12479	0.169651	0.0172701	0.0305405	WD repeat-containing protein 89 OS=Homo sapiens OX=9606 GN=WDR89 PE=2 SV=1
P26599	0.306083	0.305472	0.272743	0.258809	0.253489	0.273908	0.294766	0.262069	1.12477	0.169626	0.0718412	0.100406	Polypyrimidine tract-binding protein 1 OS=Homo sapiens OX=9606 GN=PTBP1 PE=1 SV=1
Q9UL15	0.0210687	0.0217434	0.0208922	0.017459	0.0179719	0.0212268	0.0212348	0.0188859	1.12437	0.16912	0.181523	0.221023	BAG family molecular chaperone regulator 5 OS=Homo sapiens OX=9606 GN=BAG5 PE=1 SV=1
Q15723	0.00895294	0.00613634	0.00699286	0.00693478	0.00550863	0.00722667	0.00736071	0.00655669	1.12263	0.166877	0.476187	0.521595	ETS-related transcription factor Elf-2 OS=Homo sapiens OX=9606 GN=ELF2 PE=1 SV=2		ELF2
Q9NX62	0.242367	0.241783	0.241685	0.213196	0.219404	0.214207	0.241945	0.215602	1.12218	0.166309	0.00551033	0.013018	Golgi-resident adenosine 3',5'-bisphosphate 3'-phosphatase OS=Homo sapiens OX=9606 GN=BPNT2 PE=1 SV=1
Q14289	0.0812907	0.0775309	0.0731012	0.0677118	0.0701432	0.068817	0.0773076	0.0688907	1.12218	0.166301	0.0532836	0.0781288	Protein-tyrosine kinase 2-beta OS=Homo sapiens OX=9606 GN=PTK2B PE=1 SV=2
Q9Y5J1	0.222931	0.220404	0.22511	0.202427	0.197645	0.195724	0.222815	0.198599	1.12193	0.165987	0.00146802	0.00503228	U3 small nucleolar RNA-associated protein 18 homolog OS=Homo sapiens OX=9606 GN=UTP18 PE=1 SV=3
P46776	0.0593802	0.0630727	0.0563745	0.0494225	0.0506794	0.0593242	0.0596091	0.053142	1.12169	0.16568	0.167863	0.206621	60S ribosomal protein L27a OS=Homo sapiens OX=9606 GN=RPL27A PE=1 SV=2
P38919	0.552659	0.564432	0.545443	0.485044	0.495409	0.502568	0.554178	0.494341	1.12104	0.164844	0.00134987	0.00477238	Eukaryotic initiation factor 4A-III OS=Homo sapiens OX=9606 GN=EIF4A3 PE=1 SV=4
P49711	0.0826425	0.0785116	0.0708998	0.0706908	0.0651855	0.071184	0.0773513	0.0690201	1.12071	0.16441	0.11433	0.148982	Transcriptional repressor CTCF OS=Homo sapiens OX=9606 GN=CTCF PE=1 SV=1	CTCF	CTCF
P14866	0.688611	0.706464	0.653767	0.59727	0.578659	0.652314	0.682948	0.609414	1.12066	0.164352	0.0646262	0.0919692	Heterogeneous nuclear ribonucleoprotein L OS=Homo sapiens OX=9606 GN=HNRNPL PE=1 SV=2
P52298	0.0979467	0.112864	0.0981806	0.0923742	0.0877938	0.0955582	0.102997	0.0919087	1.12064	0.164329	0.123276	0.158736	Nuclear cap-binding protein subunit 2 OS=Homo sapiens OX=9606 GN=NCBP2 PE=1 SV=1
Q969S3	0.0247928	0.0286083	0.025921	0.0203892	0.0260971	0.0243239	0.0264407	0.0236034	1.12021	0.163763	0.255944	0.301041	Zinc finger protein 622 OS=Homo sapiens OX=9606 GN=ZNF622 PE=1 SV=1
Q9H270	0.0240786	0.02547	0.0215181	0.0217566	0.0198999	0.0218059	0.0236889	0.0211542	1.11982	0.16327	0.141539	0.179145	Vacuolar protein sorting-associated protein 11 homolog OS=Homo sapiens OX=9606 GN=VPS11 PE=1 SV=1
Q8N5K1	0.0978957	0.0982656	0.0896985	0.0887603	0.0783603	0.0882057	0.0952866	0.0851087	1.11959	0.162966	0.0926334	0.124528	CDGSH iron-sulfur domain-containing protein 2 OS=Homo sapiens OX=9606 GN=CISD2 PE=1 SV=1
Q14147	0.0214513	0.0188013	0.0180865	0.0168974	0.0170997	0.0181548	0.0194464	0.017384	1.11864	0.161743	0.155093	0.193925	Probable ATP-dependent RNA helicase DHX34 OS=Homo sapiens OX=9606 GN=DHX34 PE=1 SV=2
O95229	0.0134422	0.0121326	0.0111584	0.0118184	0.00991553	0.0111044	0.0122444	0.0109461	1.1186	0.161699	0.207661	0.249702	ZW10 interactor OS=Homo sapiens OX=9606 GN=ZWINT PE=1 SV=2
O95470	0.0464992	0.0504637	0.0468565	0.0423656	0.0417508	0.0444679	0.0479398	0.0428615	1.11848	0.161542	0.0298388	0.0476045	Sphingosine-1-phosphate lyase 1 OS=Homo sapiens OX=9606 GN=SGPL1 PE=1 SV=3
P49756	0.741538	0.711143	0.72566	0.649061	0.636522	0.66226	0.726114	0.649281	1.11833	0.161352	0.00258172	0.00747741	RNA-binding protein 25 OS=Homo sapiens OX=9606 GN=RBM25 PE=1 SV=3
Q01970	0.00709093	0.00543585	0.00595688	0.00637316	0.004843	0.00531299	0.00616122	0.00550972	1.11825	0.161238	0.373839	0.421002	1-phosphatidylinositol 4,5-bisphosphate phosphodiesterase beta-3 OS=Homo sapiens OX=9606 GN=PLCB3 PE=1 SV=2
Q2TAY7	0.526565	0.552775	0.514299	0.482431	0.443789	0.49927	0.531213	0.475163	1.11796	0.160868	0.0640193	0.0911909	WD40 repeat-containing protein SMU1 OS=Homo sapiens OX=9606 GN=SMU1 PE=1 SV=2
Q9H9F9	0.0229563	0.0277396	0.0281225	0.0241252	0.0210935	0.0253311	0.0262728	0.0235166	1.1172	0.159891	0.270517	0.315862	Actin-related protein 5 OS=Homo sapiens OX=9606 GN=ACTR5 PE=1 SV=2
Q6NUK1	0.0130851	0.0135896	0.0129713	0.00969404	0.011637	0.0141764	0.0132153	0.0118358	1.11656	0.159056	0.381731	0.428937	Calcium-binding mitochondrial carrier protein SCaMC-1 OS=Homo sapiens OX=9606 GN=SLC25A24 PE=1 SV=2
Q6I9Y2	0.245964	0.258679	0.226556	0.21803	0.211761	0.22516	0.243733	0.218317	1.11642	0.158875	0.0887703	0.120203	THO complex subunit 7 homolog OS=Homo sapiens OX=9606 GN=THOC7 PE=1 SV=3
P53992	0.0545849	0.0551991	0.0544968	0.0435866	0.0529288	0.0506371	0.0547603	0.0490508	1.1164	0.158853	0.192652	0.233174	Protein transport protein Sec24C OS=Homo sapiens OX=9606 GN=SEC24C PE=1 SV=3
Q9H6V9	0.0185436	0.0223318	0.0199858	0.0183137	0.0162734	0.0199426	0.020287	0.0181766	1.11611	0.158479	0.240037	0.284419	Lipid droplet-associated hydrolase OS=Homo sapiens OX=9606 GN=LDAH PE=1 SV=1
Q5VZL5	0.203571	0.192973	0.18121	0.168486	0.173086	0.17621	0.192585	0.172594	1.11583	0.158111	0.0689191	0.0969005	Zinc finger MYM-type protein 4 OS=Homo sapiens OX=9606 GN=ZMYM4 PE=1 SV=1
O75400	0.845147	0.809521	0.79902	0.731131	0.697301	0.771013	0.817896	0.733148	1.11559	0.157813	0.042166	0.0639528	Pre-mRNA-processing factor 40 homolog A OS=Homo sapiens OX=9606 GN=PRPF40A PE=1 SV=2
Q8NBN3	0.132917	0.150214	0.135195	0.12236	0.124174	0.128469	0.139442	0.125001	1.11553	0.15773	0.0916297	0.123635	Transmembrane protein 87A OS=Homo sapiens OX=9606 GN=TMEM87A PE=1 SV=3
P52292	0.227981	0.210905	0.197699	0.18741	0.177722	0.20562	0.212195	0.190251	1.11534	0.15749	0.139038	0.176422	Importin subunit alpha-1 OS=Homo sapiens OX=9606 GN=KPNA2 PE=1 SV=1	KPNA2
P14678	0.189491	0.186808	0.179397	0.165018	0.15415	0.179106	0.185232	0.166091	1.11524	0.157358	0.111824	0.146217	Small nuclear ribonucleoprotein-associated proteins B and B' OS=Homo sapiens OX=9606 GN=SNRPB PE=1 SV=2
P56545	0.0774646	0.0761579	0.0657631	0.0637804	0.0658052	0.0672055	0.0731285	0.065597	1.11481	0.156804	0.169964	0.208702	C-terminal-binding protein 2 OS=Homo sapiens OX=9606 GN=CTBP2 PE=1 SV=1
Q13416	0.134422	0.130769	0.114432	0.115474	0.109323	0.115954	0.126541	0.113584	1.11408	0.155847	0.155666	0.194439	Origin recognition complex subunit 2 OS=Homo sapiens OX=9606 GN=ORC2 PE=1 SV=2
Q7Z5K2	0.25609	0.239261	0.22362	0.216126	0.210131	0.219293	0.239657	0.215183	1.11373	0.155406	0.101678	0.134744	Wings apart-like protein homolog OS=Homo sapiens OX=9606 GN=WAPL PE=1 SV=1
Q01081	0.0385155	0.0418336	0.0384391	0.0333797	0.0345437	0.0388024	0.0395961	0.0355753	1.11302	0.154482	0.126707	0.16233	Splicing factor U2AF 35 kDa subunit OS=Homo sapiens OX=9606 GN=U2AF1 PE=1 SV=3
Q13951	0.0598648	0.0599905	0.0700796	0.0538178	0.0608474	0.0560508	0.0633116	0.0569053	1.11258	0.153907	0.181323	0.220868	Core-binding factor subunit beta OS=Homo sapiens OX=9606 GN=CBFB PE=1 SV=2
O75165	0.299401	0.328953	0.314161	0.281029	0.283694	0.282721	0.314171	0.282482	1.11218	0.153394	0.0589152	0.0849539	DnaJ homolog subfamily C member 13 OS=Homo sapiens OX=9606 GN=DNAJC13 PE=1 SV=5
O75822	0.0285168	0.0351649	0.0333456	0.021488	0.0360586	0.0297376	0.0323424	0.0290947	1.11162	0.152668	0.509295	0.553694	Eukaryotic translation initiation factor 3 subunit J OS=Homo sapiens OX=9606 GN=EIF3J PE=1 SV=2
Q9BTD8	0.0380309	0.0385273	0.0369715	0.0375308	0.0289892	0.0356549	0.0378432	0.0340583	1.11113	0.152028	0.29283	0.338625	RNA-binding protein 42 OS=Homo sapiens OX=9606 GN=RBM42 PE=1 SV=1
Q9Y3L3	0.014794	0.0132534	0.0109641	0.0135033	0.0109484	0.0106763	0.0130038	0.0117093	1.11055	0.151278	0.421955	0.470143	SH3 domain-binding protein 1 OS=Homo sapiens OX=9606 GN=SH3BP1 PE=1 SV=3
Q8WVV9	0.0304298	0.0325871	0.0273024	0.0272019	0.0273136	0.0268167	0.0301064	0.0271108	1.1105	0.151205	0.184367	0.224216	Heterogeneous nuclear ribonucleoprotein L-like OS=Homo sapiens OX=9606 GN=HNRNPLL PE=1 SV=1
Q14203	0.157097	0.162515	0.155138	0.132908	0.147149	0.147505	0.15825	0.142521	1.11036	0.151034	0.075624	0.10497	Dynactin subunit 1 OS=Homo sapiens OX=9606 GN=DCTN1 PE=1 SV=3
Q9NPA2	0.0254049	0.0215192	0.0230289	0.0207067	0.0207492	0.0215541	0.0233177	0.0210033	1.11019	0.150808	0.160314	0.199275	Matrix metalloproteinase-25 OS=Homo sapiens OX=9606 GN=MMP25 PE=1 SV=1
P83876	0.078791	0.0755135	0.074979	0.0647572	0.0709695	0.0708818	0.0764278	0.0688695	1.10975	0.150232	0.0548195	0.0801107	Thioredoxin-like protein 4A OS=Homo sapiens OX=9606 GN=TXNL4A PE=1 SV=1
Q7Z6E9	0.264354	0.253411	0.249239	0.231241	0.213804	0.24611	0.255668	0.230385	1.10974	0.150228	0.106662	0.140493	E3 ubiquitin-protein ligase RBBP6 OS=Homo sapiens OX=9606 GN=RBBP6 PE=1 SV=1
P30101	0.495115	0.547115	0.500486	0.45584	0.463345	0.471244	0.514239	0.463476	1.10953	0.149943	0.0721605	0.100806	Protein disulfide-isomerase A3 OS=Homo sapiens OX=9606 GN=PDIA3 PE=1 SV=4
P20585	0.196812	0.196419	0.195584	0.17608	0.172053	0.182606	0.196272	0.176913	1.10943	0.149813	0.025478	0.0421868	DNA mismatch repair protein Msh3 OS=Homo sapiens OX=9606 GN=MSH3 PE=1 SV=4
Q8NBQ5	0.0481826	0.0504637	0.0527054	0.0474935	0.0446888	0.0442665	0.0504506	0.0454829	1.10922	0.149547	0.0396061	0.0606749	Estradiol 17-beta-dehydrogenase 11 OS=Homo sapiens OX=9606 GN=HSD17B11 PE=1 SV=3
P30260	0.432802	0.435708	0.402003	0.389276	0.356362	0.400136	0.423504	0.381925	1.10887	0.149089	0.0806192	0.110943	Cell division cycle protein 27 homolog OS=Homo sapiens OX=9606 GN=CDC27 PE=1 SV=2
Q16629	0.187706	0.223626	0.176893	0.167485	0.181991	0.181019	0.196075	0.176832	1.10882	0.149029	0.29377	0.339498	Serine/arginine-rich splicing factor 7 OS=Homo sapiens OX=9606 GN=SRSF7 PE=1 SV=1
Q86W42	0.157327	0.164504	0.151555	0.138183	0.136407	0.15244	0.157795	0.142343	1.10855	0.14868	0.0792788	0.109345	THO complex subunit 6 homolog OS=Homo sapiens OX=9606 GN=THOC6 PE=1 SV=1
Q96FV9	1.02645	1.03895	0.96864	0.926013	0.868918	0.942212	1.01135	0.912381	1.10847	0.148569	0.0354089	0.0551047	THO complex subunit 1 OS=Homo sapiens OX=9606 GN=THOC1 PE=1 SV=1
Q96B49	0.012779	0.0156631	0.0158418	0.0169707	0.0104664	0.0125145	0.0147613	0.0133172	1.10844	0.148531	0.507868	0.55252	Mitochondrial import receptor subunit TOM6 homolog OS=Homo sapiens OX=9606 GN=TOMM6 PE=1 SV=1
Q9BW19	0.321184	0.313794	0.284398	0.280907	0.260971	0.287934	0.306458	0.276604	1.10793	0.147869	0.102182	0.135236	Kinesin-like protein KIFC1 OS=Homo sapiens OX=9606 GN=KIFC1 PE=1 SV=2
P46781	0.4415	0.416683	0.354801	0.304984	0.385696	0.404391	0.404328	0.365024	1.10768	0.147536	0.39216	0.440168	40S ribosomal protein S9 OS=Homo sapiens OX=9606 GN=RPS9 PE=1 SV=3
P62318	0.107639	0.119336	0.108821	0.102605	0.093968	0.106663	0.111932	0.101079	1.10738	0.147147	0.110207	0.144474	Small nuclear ribonucleoprotein Sm D3 OS=Homo sapiens OX=9606 GN=SNRPD3 PE=1 SV=1
P62269	0.166509	0.15876	0.172901	0.141553	0.158947	0.149418	0.166057	0.149973	1.10725	0.146978	0.0751072	0.104396	40S ribosomal protein S18 OS=Homo sapiens OX=9606 GN=RPS18 PE=1 SV=3
P15151	0.0115802	0.0100871	0.0110073	0.0103045	0.00954829	0.00966913	0.0108915	0.00984064	1.10679	0.146382	0.114387	0.148992	Poliovirus receptor OS=Homo sapiens OX=9606 GN=PVR PE=1 SV=2
P98175	0.468639	0.487909	0.473529	0.446878	0.405183	0.440072	0.476692	0.430711	1.10676	0.146339	0.0628773	0.0898584	RNA-binding protein 10 OS=Homo sapiens OX=9606 GN=RBM10 PE=1 SV=3
P26641	0.333758	0.306845	0.32847	0.216639	0.3565	0.302639	0.323025	0.291926	1.10653	0.146042	0.496101	0.541266	Elongation factor 1-gamma OS=Homo sapiens OX=9606 GN=EEF1G PE=1 SV=3
Q15428	0.145415	0.140295	0.135217	0.120406	0.128213	0.131918	0.140309	0.126846	1.10614	0.145531	0.044725	0.0671317	Splicing factor 3A subunit 2 OS=Homo sapiens OX=9606 GN=SF3A2 PE=1 SV=2
P62847	0.226272	0.207151	0.203397	0.186922	0.187408	0.201465	0.212273	0.191932	1.10598	0.14533	0.0762198	0.105701	40S ribosomal protein S24 OS=Homo sapiens OX=9606 GN=RPS24 PE=1 SV=1
Q9Y230	0.441602	0.433971	0.425032	0.383562	0.381771	0.411014	0.433535	0.392115	1.10563	0.14487	0.0348058	0.0543885	RuvB-like 2 OS=Homo sapiens OX=9606 GN=RUVBL2 PE=1 SV=3
O75150	0.263283	0.265432	0.254894	0.228213	0.240842	0.240545	0.261203	0.236533	1.1043	0.143128	0.0131277	0.0245308	E3 ubiquitin-protein ligase BRE1B OS=Homo sapiens OX=9606 GN=RNF40 PE=1 SV=5
P33991	0.143961	0.134411	0.133318	0.107513	0.124357	0.141008	0.13723	0.124293	1.10408	0.14285	0.312794	0.359571	DNA replication licensing factor MCM4 OS=Homo sapiens OX=9606 GN=MCM4 PE=1 SV=5
O60826	0.0314501	0.0348006	0.0345326	0.0275926	0.0320878	0.0316261	0.0335944	0.0304355	1.10379	0.142468	0.169933	0.208702	Coiled-coil domain-containing protein 22 OS=Homo sapiens OX=9606 GN=CCDC22 PE=1 SV=1
Q5JWF2	0.0114016	0.0125529	0.0145253	0.0124045	0.0111091	0.0113562	0.0128266	0.0116232	1.10353	0.142125	0.315386	0.362141	Guanine nucleotide-binding protein G(s) subunit alpha isoforms XLas OS=Homo sapiens OX=9606 GN=GNAS PE=1 SV=2
Q99666	0.00517791	0.00462327	0.0056763	0.00534759	0.00486596	0.00382737	0.00515916	0.00468031	1.10231	0.140534	0.432533	0.480392	RANBP2-like and GRIP domain-containing protein 5/6 OS=Homo sapiens OX=9606 GN=RGPD5 PE=1 SV=3
P40692	0.0605535	0.0557595	0.0544105	0.0525969	0.0473742	0.0549177	0.0569078	0.0516296	1.10223	0.140429	0.152223	0.190922	DNA mismatch repair protein Mlh1 OS=Homo sapiens OX=9606 GN=MLH1 PE=1 SV=1
Q7RTV0	0.122306	0.112836	0.109145	0.109052	0.0965387	0.106814	0.114762	0.104135	1.10205	0.140195	0.127272	0.162985	PHD finger-like domain-containing protein 5A OS=Homo sapiens OX=9606 GN=PHF5A PE=1 SV=1
P22102	0.0125239	0.0145983	0.0130361	0.0126242	0.0110632	0.0127663	0.0133861	0.0121512	1.10163	0.139635	0.210672	0.252873	Trifunctional purine biosynthetic protein adenosine-3 OS=Homo sapiens OX=9606 GN=GART PE=1 SV=1
P43243	0.71121	0.730673	0.704789	0.639172	0.640746	0.669235	0.715558	0.649717	1.10134	0.139256	0.00814514	0.017206	Matrin-3 OS=Homo sapiens OX=9606 GN=MATR3 PE=1 SV=2
O75818	0.0786124	0.081902	0.073943	0.0651234	0.0667921	0.0810042	0.0781525	0.0709733	1.10115	0.139016	0.282098	0.327876	Ribonuclease P protein subunit p40 OS=Homo sapiens OX=9606 GN=RPP40 PE=1 SV=3
O15042	0.989874	1.05433	1.00423	0.902034	0.91239	0.954953	1.01614	0.923126	1.10077	0.138507	0.020899	0.0359009	U2 snRNP-associated SURP motif-containing protein OS=Homo sapiens OX=9606 GN=U2SURP PE=1 SV=2
O75940	0.206453	0.215697	0.211944	0.188484	0.190943	0.196631	0.211365	0.192019	1.10075	0.138482	0.00578417	0.0134162	Survival of motor neuron-related-splicing factor 30 OS=Homo sapiens OX=9606 GN=SMNDC1 PE=1 SV=1
Q9H1A4	0.0783829	0.0766623	0.0812164	0.070642	0.0686513	0.0753639	0.0787538	0.0715524	1.10065	0.138351	0.0517387	0.0762676	Anaphase-promoting complex subunit 1 OS=Homo sapiens OX=9606 GN=ANAPC1 PE=1 SV=1
O60506	1.22803	1.20454	1.16071	1.05985	1.0566	1.14831	1.19776	1.08825	1.10063	0.138325	0.0501262	0.0741059	Heterogeneous nuclear ribonucleoprotein Q OS=Homo sapiens OX=9606 GN=SYNCRIP PE=1 SV=2
Q14527	0.0945543	0.102469	0.0909287	0.0853662	0.0839837	0.0923856	0.0959838	0.0872451	1.10016	0.137717	0.109006	0.143209	Helicase-like transcription factor OS=Homo sapiens OX=9606 GN=HLTF PE=1 SV=2
Q00059	0.0216299	0.0194177	0.0240218	0.0202916	0.0212312	0.017626	0.0216898	0.0197163	1.1001	0.137631	0.318665	0.365492	Transcription factor A, mitochondrial OS=Homo sapiens OX=9606 GN=TFAM PE=1 SV=1
Q9H488	0.0453259	0.053742	0.0492953	0.0439284	0.0432887	0.0476658	0.0494544	0.044961	1.09994	0.137426	0.19355	0.23412	GDP-fucose protein O-fucosyltransferase 1 OS=Homo sapiens OX=9606 GN=POFUT1 PE=1 SV=1
Q58A45	0.0346895	0.0332315	0.0318132	0.0298147	0.0313992	0.0294606	0.0332447	0.0302248	1.09991	0.137391	0.0431652	0.0651438	PAN2-PAN3 deadenylation complex subunit PAN3 OS=Homo sapiens OX=9606 GN=PAN3 PE=1 SV=3
Q13724	0.127509	0.147777	0.136792	0.126926	0.116714	0.131012	0.137359	0.124884	1.0999	0.137368	0.16256	0.201316	Mannosyl-oligosaccharide glucosidase OS=Homo sapiens OX=9606 GN=MOGS PE=1 SV=5
Q9NW82	0.009157	0.00969486	0.0101008	0.00827778	0.00885971	0.00919071	0.00965088	0.00877607	1.09968	0.137086	0.085569	0.116438	WD repeat-containing protein 70 OS=Homo sapiens OX=9606 GN=WDR70 PE=1 SV=1
Q2M389	0.0306083	0.0326431	0.0317268	0.0286914	0.0290121	0.0287052	0.0316594	0.0288029	1.09917	0.13642	0.0328954	0.0518289	WASH complex subunit 4 OS=Homo sapiens OX=9606 GN=WASHC4 PE=1 SV=2
Q9BQS8	0.0506568	0.0541904	0.0534824	0.0457842	0.0488661	0.0494788	0.0527765	0.048043	1.09853	0.135569	0.0423831	0.0641862	FYVE and coiled-coil domain-containing protein 1 OS=Homo sapiens OX=9606 GN=FYCO1 PE=1 SV=3
Q12834	0.0568295	0.057973	0.0524033	0.0560154	0.0456757	0.0505363	0.0557353	0.0507425	1.09839	0.135396	0.242576	0.287204	Cell division cycle protein 20 homolog OS=Homo sapiens OX=9606 GN=CDC20 PE=1 SV=2
P84090	0.383778	0.4354	0.300758	0.386443	0.296318	0.337186	0.373312	0.339982	1.09803	0.134921	0.548525	0.588755	Enhancer of rudimentary homolog OS=Homo sapiens OX=9606 GN=ERH PE=1 SV=1
P49207	0.174825	0.159013	0.17003	0.139111	0.171181	0.148613	0.167956	0.152968	1.09798	0.134851	0.253244	0.298302	60S ribosomal protein L34 OS=Homo sapiens OX=9606 GN=RPL34 PE=1 SV=3
P11021	1.09282	1.19014	1.06145	1.0137	0.980031	1.05341	1.1148	1.01571	1.09756	0.134297	0.0971677	0.129784	Endoplasmic reticulum chaperone BiP OS=Homo sapiens OX=9606 GN=HSPA5 PE=1 SV=2
P49840	0.0176253	0.0193897	0.0159929	0.0156277	0.0155848	0.0170972	0.0176693	0.0161032	1.09725	0.133894	0.245209	0.289758	Glycogen synthase kinase-3 alpha OS=Homo sapiens OX=9606 GN=GSK3A PE=1 SV=2
Q9BZD4	0.0588955	0.062092	0.0566335	0.0523039	0.0532501	0.0565544	0.059207	0.0540361	1.09569	0.131844	0.0634473	0.0905586	Kinetochore protein Nuf2 OS=Homo sapiens OX=9606 GN=NUF2 PE=1 SV=2
Q96C57	0.212116	0.224971	0.197699	0.197055	0.183529	0.198872	0.211595	0.193152	1.09549	0.131571	0.125256	0.160742	Protein CUSTOS OS=Homo sapiens OX=9606 GN=CUSTOS PE=1 SV=2
P61513	0.228721	0.23136	0.232728	0.180817	0.22023	0.231656	0.230936	0.210901	1.095	0.130927	0.330476	0.377332	60S ribosomal protein L37a OS=Homo sapiens OX=9606 GN=RPL37A PE=1 SV=2
Q9NPI1	0.285142	0.300849	0.271211	0.26042	0.246741	0.276099	0.285734	0.261087	1.0944	0.130143	0.110629	0.144903	Bromodomain-containing protein 7 OS=Homo sapiens OX=9606 GN=BRD7 PE=1 SV=1	BRD7
O00203	0.0685372	0.069181	0.0656551	0.0598979	0.0651625	0.0607846	0.0677911	0.0619483	1.09432	0.13003	0.0519757	0.0765058	AP-3 complex subunit beta-1 OS=Homo sapiens OX=9606 GN=AP3B1 PE=1 SV=3
P62701	0.465425	0.400544	0.399413	0.39621	0.365291	0.3951	0.421794	0.385534	1.09405	0.129681	0.22007	0.26322	40S ribosomal protein S4, X isoform OS=Homo sapiens OX=9606 GN=RPS4X PE=1 SV=2
Q9BU64	0.0526208	0.0527894	0.0462737	0.0457109	0.0443445	0.0485975	0.0505613	0.0462176	1.09398	0.129591	0.17135	0.210148	Centromere protein O OS=Homo sapiens OX=9606 GN=CENPO PE=1 SV=1
P47914	0.170973	0.206142	0.14521	0.154909	0.179742	0.142821	0.174108	0.159157	1.09394	0.129529	0.532431	0.57452	60S ribosomal protein L29 OS=Homo sapiens OX=9606 GN=RPL29 PE=1 SV=2
O60762	0.0851167	0.0934742	0.0856841	0.0847557	0.0750551	0.0818351	0.0880916	0.0805486	1.09365	0.129145	0.13101	0.16749	Dolichol-phosphate mannosyltransferase subunit 1 OS=Homo sapiens OX=9606 GN=DPM1 PE=1 SV=1
Q14241	0.04025	0.039536	0.0401442	0.0345762	0.0372751	0.0378456	0.0399767	0.0365656	1.09329	0.128672	0.0791329	0.109193	Elongin-A OS=Homo sapiens OX=9606 GN=ELOA PE=1 SV=2
Q8NI27	0.834715	0.842613	0.807265	0.760848	0.746373	0.766052	0.828197	0.757758	1.09296	0.128238	0.00775635	0.0166153	THO complex subunit 2 OS=Homo sapiens OX=9606 GN=THOC2 PE=1 SV=2
Q96EK5	0.00686137	0.00868615	0.00714394	0.00617781	0.00693169	0.00765473	0.00756382	0.00692141	1.09281	0.128048	0.414673	0.463217	KIF-binding protein OS=Homo sapiens OX=9606 GN=KIFBP PE=1 SV=1
P17028	0.0422395	0.0410771	0.0409427	0.0405587	0.0359897	0.0372161	0.0414198	0.0379215	1.09225	0.127304	0.119791	0.155035	Zinc finger protein 24 OS=Homo sapiens OX=9606 GN=ZNF24 PE=1 SV=4		ZNF24
Q02880	1.29188	1.33697	1.30104	1.20643	1.15964	1.23342	1.30996	1.19983	1.09179	0.126695	0.0212583	0.0363541	DNA topoisomerase 2-beta OS=Homo sapiens OX=9606 GN=TOP2B PE=1 SV=3	TOP2B
Q9NW13	1.3759	1.35145	1.29644	1.26477	1.15576	1.2659	1.34126	1.22881	1.09152	0.126333	0.0803064	0.110612	RNA-binding protein 28 OS=Homo sapiens OX=9606 GN=RBM28 PE=1 SV=3
Q14011	0.201301	0.198324	0.20657	0.184358	0.180913	0.190462	0.202065	0.185244	1.0908	0.125393	0.0118184	0.0227485	Cold-inducible RNA-binding protein OS=Homo sapiens OX=9606 GN=CIRBP PE=1 SV=1
Q9UJX6	0.0283127	0.0242372	0.0292232	0.0260298	0.0262119	0.0227376	0.0272577	0.0249931	1.09061	0.125134	0.315084	0.36193	Anaphase-promoting complex subunit 2 OS=Homo sapiens OX=9606 GN=ANAPC2 PE=1 SV=1
A7E2Y1	0.055146	0.0567962	0.0543025	0.051376	0.04602	0.0550687	0.0554149	0.0508216	1.09038	0.124834	0.226133	0.269518	Myosin-7B OS=Homo sapiens OX=9606 GN=MYH7B PE=1 SV=4
P18621	0.638031	0.664266	0.644271	0.622152	0.570419	0.594752	0.648856	0.595774	1.0891	0.123132	0.0568165	0.0823569	60S ribosomal protein L17 OS=Homo sapiens OX=9606 GN=RPL17 PE=1 SV=3
P62906	0.516286	0.526128	0.480932	0.48563	0.431211	0.482273	0.507782	0.466371	1.08879	0.12273	0.151217	0.189738	60S ribosomal protein L10a OS=Homo sapiens OX=9606 GN=RPL10A PE=1 SV=2
O95714	0.110471	0.105719	0.114713	0.104925	0.0960108	0.103012	0.110301	0.101316	1.08868	0.122584	0.0778741	0.1077	E3 ubiquitin-protein ligase HERC2 OS=Homo sapiens OX=9606 GN=HERC2 PE=1 SV=2
P02545	0.363831	0.339544	0.33801	0.321393	0.309424	0.326081	0.347128	0.318966	1.08829	0.122066	0.0500238	0.0740264	Prelamin-A/C OS=Homo sapiens OX=9606 GN=LMNA PE=1 SV=1
P49458	0.193496	0.214604	0.16485	0.182673	0.157019	0.186811	0.190983	0.175501	1.08822	0.121968	0.439651	0.486831	Signal recognition particle 9 kDa protein OS=Homo sapiens OX=9606 GN=SRP9 PE=1 SV=2
P60981	0.0283127	0.0265908	0.0250362	0.0219032	0.0255004	0.0260613	0.0266466	0.0244883	1.08814	0.121858	0.267586	0.31292	Destrin OS=Homo sapiens OX=9606 GN=DSTN PE=1 SV=3
P01834	0.943349	0.944016	0.973043	0.854565	0.863799	0.91119	0.953469	0.876518	1.08779	0.121403	0.032525	0.051325	Immunoglobulin kappa constant OS=Homo sapiens OX=9606 GN=IGKC PE=1 SV=2
P36578	1.07269	1.08126	0.867244	0.734134	1.04997	0.995669	1.00707	0.92659	1.08685	0.120154	0.540304	0.581047	60S ribosomal protein L4 OS=Homo sapiens OX=9606 GN=RPL4 PE=1 SV=5
O14776	0.08629	0.0848441	0.0805258	0.0759407	0.0738845	0.0817344	0.0838866	0.0771865	1.0868	0.120091	0.0925876	0.124528	Transcription elongation regulator 1 OS=Homo sapiens OX=9606 GN=TCERG1 PE=1 SV=2
P05026	0.0154062	0.0153549	0.0150217	0.0138451	0.0137945	0.0145037	0.0152609	0.0140478	1.08636	0.119499	0.0203799	0.0351476	Sodium/potassium-transporting ATPase subunit beta-1 OS=Homo sapiens OX=9606 GN=ATP1B1 PE=1 SV=1
Q8NEN9	0.0153297	0.0186332	0.0148922	0.0172149	0.0137945	0.0139749	0.016285	0.0149948	1.08605	0.119086	0.4566	0.503584	PDZ domain-containing protein 8 OS=Homo sapiens OX=9606 GN=PDZD8 PE=1 SV=1
A5PLL7	0.0427752	0.0553952	0.0542378	0.0490318	0.0463643	0.0449967	0.0508027	0.0467976	1.08558	0.118471	0.459789	0.506404	Plasmanylethanolamine desaturase OS=Homo sapiens OX=9606 GN=TMEM189 PE=1 SV=3
O14802	0.0228287	0.023957	0.0223815	0.0232462	0.0199688	0.0205217	0.0230557	0.0212456	1.0852	0.117963	0.208678	0.250677	DNA-directed RNA polymerase III subunit RPC1 OS=Homo sapiens OX=9606 GN=POLR3A PE=1 SV=2	POLR3A
Q9UBD5	0.0305063	0.0252459	0.0219498	0.0235148	0.0230444	0.0250793	0.0259007	0.0238795	1.08464	0.117216	0.529467	0.572335	Origin recognition complex subunit 3 OS=Homo sapiens OX=9606 GN=ORC3 PE=1 SV=1
P24941	0.111516	0.116002	0.113526	0.0986253	0.108359	0.10767	0.113682	0.104885	1.08387	0.116192	0.101914	0.134999	Cyclin-dependent kinase 2 OS=Homo sapiens OX=9606 GN=CDK2 PE=1 SV=2
Q9UKA9	0.159291	0.159629	0.14631	0.139892	0.135558	0.1538	0.155077	0.143083	1.08382	0.116127	0.168582	0.207255	Polypyrimidine tract-binding protein 2 OS=Homo sapiens OX=9606 GN=PTBP2 PE=1 SV=1
Q12830	0.553475	0.558744	0.521917	0.508095	0.477162	0.522763	0.544712	0.502673	1.08363	0.115873	0.0824722	0.112931	Nucleosome-remodeling factor subunit BPTF OS=Homo sapiens OX=9606 GN=BPTF PE=1 SV=3		BPTF
Q9UI95	0.0527484	0.0495111	0.0442233	0.04659	0.0422558	0.0463564	0.0488276	0.0450674	1.08343	0.115612	0.277418	0.323177	Mitotic spindle assembly checkpoint protein MAD2B OS=Homo sapiens OX=9606 GN=MAD2L2 PE=1 SV=2
Q96HC4	0.0269098	0.0343243	0.036324	0.0316705	0.0312156	0.0272448	0.0325194	0.0300436	1.08241	0.114242	0.53109	0.573683	PDZ and LIM domain protein 5 OS=Homo sapiens OX=9606 GN=PDLIM5 PE=1 SV=5
P62888	0.170744	0.1524	0.169685	0.151564	0.154838	0.148965	0.164276	0.151789	1.08226	0.114053	0.160908	0.199838	60S ribosomal protein L30 OS=Homo sapiens OX=9606 GN=RPL30 PE=1 SV=2
Q9NQS7	0.425328	0.436857	0.400125	0.42771	0.35269	0.386237	0.42077	0.388879	1.08201	0.113712	0.28286	0.328511	Inner centromere protein OS=Homo sapiens OX=9606 GN=INCENP PE=1 SV=3
Q13042	0.158398	0.150382	0.157123	0.140551	0.147471	0.142796	0.155301	0.143606	1.08144	0.112954	0.0224799	0.038152	Cell division cycle protein 16 homolog OS=Homo sapiens OX=9606 GN=CDC16 PE=1 SV=2
O75691	1.82801	1.80148	1.78443	1.61959	1.62895	1.76107	1.80464	1.66987	1.08071	0.111976	0.0928969	0.124792	Small subunit processome component 20 homolog OS=Homo sapiens OX=9606 GN=UTP20 PE=1 SV=3
Q9BW85	0.0428772	0.0376587	0.0375542	0.0367006	0.0375275	0.035101	0.0393634	0.036443	1.08013	0.11121	0.220399	0.263405	Splicing factor YJU2 OS=Homo sapiens OX=9606 GN=YJU2 PE=1 SV=1
Q8TAT6	0.0447647	0.0479139	0.0427773	0.0359192	0.0461118	0.0433852	0.045152	0.0418054	1.08005	0.111099	0.400436	0.449126	Nuclear protein localization protein 4 homolog OS=Homo sapiens OX=9606 GN=NPLOC4 PE=1 SV=3
Q9H0H5	0.209259	0.211326	0.212527	0.193148	0.197645	0.195548	0.211037	0.195447	1.07977	0.110718	0.00121503	0.0044831	Rac GTPase-activating protein 1 OS=Homo sapiens OX=9606 GN=RACGAP1 PE=1 SV=1
Q9H0H0	0.0697615	0.073412	0.0633242	0.0696164	0.0591948	0.0625472	0.0688326	0.0637861	1.07911	0.109848	0.300711	0.34686	Integrator complex subunit 2 OS=Homo sapiens OX=9606 GN=INTS2 PE=1 SV=2
O00425	0.426043	0.426714	0.382535	0.382219	0.361435	0.401219	0.411764	0.381624	1.07898	0.109665	0.185895	0.225713	Insulin-like growth factor 2 mRNA-binding protein 3 OS=Homo sapiens OX=9606 GN=IGF2BP3 PE=1 SV=2
P08651	0.0709858	0.0687607	0.075907	0.0653676	0.0676643	0.0669034	0.0718845	0.0666451	1.07862	0.109182	0.11145	0.145853	Nuclear factor 1 C-type OS=Homo sapiens OX=9606 GN=NFIC PE=1 SV=2
Q5T5X7	0.0196404	0.0210989	0.0202663	0.0184113	0.0195097	0.0186584	0.0203352	0.0188598	1.07823	0.108663	0.0518848	0.0764089	BEN domain-containing protein 3 OS=Homo sapiens OX=9606 GN=BEND3 PE=1 SV=1
Q9NWT1	0.284785	0.301578	0.296204	0.278685	0.258584	0.281311	0.294189	0.27286	1.07817	0.108579	0.0862699	0.117235	p21-activated protein kinase-interacting protein 1 OS=Homo sapiens OX=9606 GN=PAK1IP1 PE=1 SV=2
Q9H0R3	0.010917	0.0150747	0.0115684	0.0108173	0.0111091	0.0129174	0.01252	0.0116146	1.07796	0.108302	0.589948	0.627683	Transmembrane protein 222 OS=Homo sapiens OX=9606 GN=TMEM222 PE=1 SV=2
P31689	0.423772	0.400179	0.422593	0.384929	0.377915	0.39364	0.415515	0.385495	1.07788	0.10819	0.0357165	0.0554417	DnaJ homolog subfamily A member 1 OS=Homo sapiens OX=9606 GN=DNAJA1 PE=1 SV=2
O60812	0.0607065	0.0584774	0.0556191	0.0549166	0.0492104	0.0581911	0.0582677	0.054106	1.07692	0.106906	0.263963	0.309397	Heterogeneous nuclear ribonucleoprotein C-like 1 OS=Homo sapiens OX=9606 GN=HNRNPCL1 PE=1 SV=1
P02647	0.0518301	0.0583933	0.0505687	0.053012	0.0446429	0.0516694	0.0535974	0.0497748	1.0768	0.106748	0.344548	0.391165	Apolipoprotein A-I OS=Homo sapiens OX=9606 GN=APOA1 PE=1 SV=1
Q9Y3A4	0.143936	0.146712	0.139123	0.133763	0.134319	0.131188	0.143257	0.13309	1.07639	0.106204	0.0261832	0.0430354	Ribosomal RNA-processing protein 7 homolog A OS=Homo sapiens OX=9606 GN=RRP7A PE=1 SV=2
P62979	0.0791226	0.0744487	0.0677055	0.0690059	0.0646346	0.0719394	0.0737589	0.0685266	1.07635	0.106153	0.266266	0.31183	Ubiquitin-40S ribosomal protein S27a OS=Homo sapiens OX=9606 GN=RPS27A PE=1 SV=2
P20248	0.025507	0.0262546	0.0239138	0.0249554	0.0206344	0.0247268	0.0252251	0.0234389	1.07621	0.105958	0.347684	0.394319	Cyclin-A2 OS=Homo sapiens OX=9606 GN=CCNA2 PE=1 SV=2
Q96L93	0.0245122	0.0247415	0.0219282	0.0228066	0.0221722	0.0212268	0.0237273	0.0220685	1.07516	0.104557	0.201252	0.242785	Kinesin-like protein KIF16B OS=Homo sapiens OX=9606 GN=KIF16B PE=1 SV=2
Q9Y639	0.0266803	0.0281599	0.0294822	0.0257124	0.02713	0.0256333	0.0281075	0.0261586	1.0745	0.103671	0.117757	0.152858	Neuroplastin OS=Homo sapiens OX=9606 GN=NPTN PE=1 SV=2
Q12986	0.0101518	0.00980694	0.0106619	0.009108	0.00947943	0.00992093	0.0102069	0.00950279	1.07409	0.10312	0.107784	0.141778	Transcriptional repressor NF-X1 OS=Homo sapiens OX=9606 GN=NFX1 PE=1 SV=2		NFX1
P35610	0.0372912	0.0379949	0.0416118	0.0372378	0.0350487	0.0365614	0.038966	0.0362826	1.07396	0.102935	0.161773	0.200585	Sterol O-acyltransferase 1 OS=Homo sapiens OX=9606 GN=SOAT1 PE=1 SV=3
O00571	0.216503	0.203508	0.202404	0.193368	0.185847	0.200433	0.207472	0.193216	1.07378	0.102699	0.0812389	0.111694	ATP-dependent RNA helicase DDX3X OS=Homo sapiens OX=9606 GN=DDX3X PE=1 SV=3
P62249	0.297819	0.247948	0.274448	0.249432	0.270818	0.243768	0.273405	0.254673	1.07355	0.102395	0.338558	0.385569	40S ribosomal protein S16 OS=Homo sapiens OX=9606 GN=RPS16 PE=1 SV=2
O15014	0.192782	0.188097	0.18121	0.173638	0.175633	0.174372	0.187363	0.174548	1.07342	0.102213	0.0549991	0.0803345	Zinc finger protein 609 OS=Homo sapiens OX=9606 GN=ZNF609 PE=1 SV=2		ZNF609
P55081	0.217982	0.22088	0.199016	0.201011	0.187523	0.205822	0.212626	0.198118	1.07323	0.101956	0.179279	0.218727	Microfibrillar-associated protein 1 OS=Homo sapiens OX=9606 GN=MFAP1 PE=1 SV=2
P00450	0.00864686	0.0114601	0.00871949	0.00935218	0.00846952	0.00903963	0.00960882	0.00895378	1.07316	0.101862	0.574902	0.613605	Ceruloplasmin OS=Homo sapiens OX=9606 GN=CP PE=1 SV=1
O43390	1.13585	1.10992	1.07513	1.01411	1.00985	1.07098	1.10697	1.03165	1.07301	0.101662	0.0478551	0.0711631	Heterogeneous nuclear ribonucleoprotein R OS=Homo sapiens OX=9606 GN=HNRNPR PE=1 SV=1
Q02543	0.404056	0.396817	0.378737	0.367494	0.350395	0.381704	0.393203	0.366531	1.07277	0.101339	0.0920434	0.124138	60S ribosomal protein L18a OS=Homo sapiens OX=9606 GN=RPL18A PE=1 SV=2
Q9NP77	0.034817	0.0351649	0.0372952	0.0285205	0.0373898	0.0340938	0.035759	0.0333347	1.07273	0.101283	0.442756	0.489556	RNA polymerase II subunit A C-terminal domain phosphatase SSU72 OS=Homo sapiens OX=9606 GN=SSU72 PE=1 SV=1
Q9UL25	0.0590996	0.0454482	0.0672307	0.0479574	0.0736779	0.0385506	0.0572595	0.0533953	1.07237	0.100801	0.698739	0.730336	Ras-related protein Rab-21 OS=Homo sapiens OX=9606 GN=RAB21 PE=1 SV=3
Q9HCG8	0.20352	0.211746	0.205361	0.188948	0.190415	0.199653	0.206876	0.193005	1.07187	0.100124	0.0350107	0.0546526	Pre-mRNA-splicing factor CWC22 homolog OS=Homo sapiens OX=9606 GN=CWC22 PE=1 SV=3
P46778	0.23344	0.221581	0.217448	0.210265	0.206344	0.210807	0.224156	0.209139	1.0718	0.100042	0.071704	0.10026	60S ribosomal protein L21 OS=Homo sapiens OX=9606 GN=RPL21 PE=1 SV=2
A0A0B4J1X5	0.138095	0.140351	0.132217	0.123654	0.118459	0.141084	0.136888	0.127732	1.07168	0.099871	0.304793	0.351303	Immunoglobulin heavy variable 3-74 OS=Homo sapiens OX=9606 GN=IGHV3-74 PE=3 SV=1
Q9P0L0	0.141104	0.148197	0.136015	0.132908	0.129751	0.134235	0.141772	0.132298	1.07161	0.0997823	0.0945017	0.126445	Vesicle-associated membrane protein-associated protein A OS=Homo sapiens OX=9606 GN=VAPA PE=1 SV=3	VAPA
Q68CQ4	0.161816	0.143658	0.143677	0.134447	0.142605	0.142192	0.149717	0.139748	1.07134	0.0994137	0.225445	0.268803	Digestive organ expansion factor homolog OS=Homo sapiens OX=9606 GN=DIEXF PE=1 SV=2
P57105	0.009157	0.0108997	0.0110504	0.0106952	0.00888267	0.00946769	0.0103691	0.00968185	1.07098	0.0989293	0.45111	0.498431	Synaptojanin-2-binding protein OS=Homo sapiens OX=9606 GN=SYNJ2BP PE=1 SV=2
O00139	0.21811	0.226316	0.212289	0.195883	0.204118	0.213829	0.218905	0.20461	1.06987	0.0974301	0.102976	0.13605	Kinesin-like protein KIF2A OS=Homo sapiens OX=9606 GN=KIF2A PE=1 SV=3
Q14746	0.0235174	0.0228081	0.0217556	0.0233927	0.0184998	0.0218059	0.0226937	0.0212328	1.0688	0.0959974	0.419602	0.467864	Conserved oligomeric Golgi complex subunit 2 OS=Homo sapiens OX=9606 GN=COG2 PE=1 SV=1
Q15008	0.0225226	0.0193617	0.0195325	0.019266	0.018913	0.0192879	0.0204723	0.0191556	1.06874	0.0959045	0.320616	0.367454	26S proteasome non-ATPase regulatory subunit 6 OS=Homo sapiens OX=9606 GN=PSMD6 PE=1 SV=1
Q8N163	0.315342	0.313346	0.301124	0.289039	0.286265	0.295009	0.309938	0.290104	1.06837	0.0954057	0.0249339	0.04152	Cell cycle and apoptosis regulator protein 2 OS=Homo sapiens OX=9606 GN=CCAR2 PE=1 SV=2
P49959	0.211529	0.214968	0.191958	0.190926	0.18812	0.200156	0.206152	0.193067	1.06777	0.0946033	0.203115	0.244767	Double-strand break repair protein MRE11 OS=Homo sapiens OX=9606 GN=MRE11 PE=1 SV=3
Q14008	0.763168	0.676259	0.643213	0.66989	0.639185	0.641562	0.694213	0.650212	1.06767	0.0944683	0.339702	0.386417	Cytoskeleton-associated protein 5 OS=Homo sapiens OX=9606 GN=CKAP5 PE=1 SV=3
Q9NVJ2	0.084479	0.0885147	0.0760581	0.0773814	0.0767077	0.0792668	0.0830173	0.0777853	1.06726	0.0939143	0.292416	0.338497	ADP-ribosylation factor-like protein 8B OS=Homo sapiens OX=9606 GN=ARL8B PE=1 SV=1
P67812	0.0674659	0.0682843	0.0609932	0.06107	0.0597686	0.0635292	0.0655812	0.061456	1.06712	0.0937285	0.209768	0.251887	Signal peptidase complex catalytic subunit SEC11A OS=Homo sapiens OX=9606 GN=SEC11A PE=1 SV=1
Q07020	0.13335	0.17829	0.102152	0.0957439	0.166223	0.125925	0.137931	0.129297	1.06677	0.0932514	0.791219	0.812849	60S ribosomal protein L18 OS=Homo sapiens OX=9606 GN=RPL18 PE=1 SV=2
O43395	0.333172	0.33097	0.334751	0.312236	0.304765	0.319988	0.332964	0.31233	1.06607	0.0922979	0.038872	0.0597004	U4/U6 small nuclear ribonucleoprotein Prp3 OS=Homo sapiens OX=9606 GN=PRPF3 PE=1 SV=2
P30825	0.0821069	0.0854605	0.0745905	0.0742559	0.0762486	0.0768243	0.0807193	0.0757763	1.06523	0.0911675	0.263013	0.308521	High affinity cationic amino acid transporter 1 OS=Homo sapiens OX=9606 GN=SLC7A1 PE=1 SV=1
Q96JC1	0.0473409	0.0544706	0.0431442	0.0508388	0.0419344	0.0434356	0.0483186	0.0454029	1.06422	0.089792	0.534481	0.576119	Vam6/Vps39-like protein OS=Homo sapiens OX=9606 GN=VPS39 PE=1 SV=2
Q14202	0.0625175	0.0602707	0.061058	0.054062	0.0578865	0.0609105	0.0612821	0.0576197	1.06356	0.0889036	0.204742	0.246532	Zinc finger MYM-type protein 3 OS=Homo sapiens OX=9606 GN=ZMYM3 PE=1 SV=2
P62316	0.369239	0.414638	0.381305	0.369472	0.3324	0.393866	0.388394	0.365246	1.06338	0.0886508	0.364084	0.410927	Small nuclear ribonucleoprotein Sm D2 OS=Homo sapiens OX=9606 GN=SNRPD2 PE=1 SV=1
Q96SY0	0.00571356	0.00459525	0.00423025	0.00473714	0.00417738	0.00475903	0.00484635	0.00455785	1.0633	0.0885466	0.620018	0.656693	Integrator complex subunit 14 OS=Homo sapiens OX=9606 GN=INTS14 PE=1 SV=2
Q8N972	0.0469838	0.0446076	0.0400363	0.041511	0.0410622	0.0412449	0.0438759	0.0412727	1.06307	0.0882397	0.337263	0.384505	Zinc finger protein 709 OS=Homo sapiens OX=9606 GN=ZNF709 PE=2 SV=1		ZNF709
Q9Y3U8	0.199209	0.197764	0.190232	0.181501	0.182978	0.188145	0.195735	0.184208	1.06258	0.0875649	0.0311544	0.0493669	60S ribosomal protein L36 OS=Homo sapiens OX=9606 GN=RPL36 PE=1 SV=3
P14868	0.0877949	0.0880944	0.0819071	0.0681757	0.0876102	0.0869467	0.0859321	0.0809109	1.06206	0.0868643	0.510358	0.554436	Aspartate--tRNA ligase, cytoplasmic OS=Homo sapiens OX=9606 GN=DARS1 PE=1 SV=2
P26373	0.615534	0.612962	0.575961	0.457402	0.650936	0.591202	0.601486	0.566514	1.06173	0.0864194	0.575992	0.614338	60S ribosomal protein L13 OS=Homo sapiens OX=9606 GN=RPL13 PE=1 SV=4
P84098	0.324703	0.303035	0.291391	0.263106	0.296204	0.306441	0.306376	0.288584	1.06165	0.0863143	0.345142	0.391582	60S ribosomal protein L19 OS=Homo sapiens OX=9606 GN=RPL19 PE=1 SV=1
P42677	0.140084	0.139118	0.121166	0.134105	0.113799	0.129501	0.133456	0.125802	1.06085	0.0852168	0.436939	0.484356	40S ribosomal protein S27 OS=Homo sapiens OX=9606 GN=RPS27 PE=1 SV=3
Q9NUL3	0.0701441	0.0633248	0.0702955	0.0632432	0.0651166	0.0637307	0.0679215	0.0640302	1.06077	0.0851159	0.230708	0.274648	Double-stranded RNA-binding protein Staufen homolog 2 OS=Homo sapiens OX=9606 GN=STAU2 PE=1 SV=2
Q8NFD5	0.490754	0.479111	0.48337	0.450614	0.453613	0.466309	0.484412	0.456845	1.06034	0.0845281	0.0133097	0.0247328	AT-rich interactive domain-containing protein 1B OS=Homo sapiens OX=9606 GN=ARID1B PE=1 SV=2	ARID1B
Q9Y450	0.0339498	0.0335397	0.0288132	0.02896	0.0261201	0.0357557	0.0321009	0.0302786	1.06018	0.0843151	0.585682	0.623799	HBS1-like protein OS=Homo sapiens OX=9606 GN=HBS1L PE=1 SV=1
Q13485	0.0146665	0.0135056	0.0111799	0.0132591	0.0112009	0.0126656	0.0131173	0.0123752	1.05997	0.0840247	0.602288	0.639472	Mothers against decapentaplegic homolog 4 OS=Homo sapiens OX=9606 GN=SMAD4 PE=1 SV=1
Q9NVN8	0.0285678	0.0272633	0.026029	0.0255415	0.0236871	0.0280002	0.0272867	0.0257429	1.05997	0.0840209	0.355586	0.40238	Guanine nucleotide-binding protein-like 3-like protein OS=Homo sapiens OX=9606 GN=GNL3L PE=1 SV=1
Q9UER7	0.00632572	0.00633248	0.0070576	0.00559178	0.00603654	0.00697487	0.00657194	0.00620106	1.05981	0.0838033	0.469241	0.515284	Death domain-associated protein 6 OS=Homo sapiens OX=9606 GN=DAXX PE=1 SV=2
Q15003	0.0552481	0.0610272	0.0523817	0.0528655	0.0551322	0.0511658	0.056219	0.0530545	1.05965	0.0835819	0.342085	0.388983	Condensin complex subunit 2 OS=Homo sapiens OX=9606 GN=NCAPH PE=1 SV=3
O14964	0.0123199	0.0161955	0.0124317	0.0130149	0.0122567	0.0133958	0.013649	0.0128891	1.05896	0.0826423	0.64112	0.675986	Hepatocyte growth factor-regulated tyrosine kinase substrate OS=Homo sapiens OX=9606 GN=HGS PE=1 SV=1
Q9NRR5	0.0416529	0.0458965	0.042432	0.0418284	0.0386522	0.0422773	0.0433271	0.0409193	1.05884	0.0824878	0.236755	0.280968	Ubiquilin-4 OS=Homo sapiens OX=9606 GN=UBQLN4 PE=1 SV=2
Q9Y232	0.0251754	0.0293928	0.0273671	0.029424	0.0247659	0.0232412	0.0273118	0.0258103	1.05817	0.0815728	0.521423	0.564643	Chromodomain Y-like protein OS=Homo sapiens OX=9606 GN=CDYL PE=1 SV=2	CDYL
Q96ME7	0.141385	0.140463	0.127922	0.130662	0.11956	0.137282	0.13659	0.129168	1.05746	0.0806049	0.339443	0.386411	Zinc finger protein 512 OS=Homo sapiens OX=9606 GN=ZNF512 PE=1 SV=2		ZNF512
P26368	0.448897	0.464709	0.434118	0.410959	0.417164	0.446946	0.449241	0.425023	1.05698	0.0799504	0.166514	0.20546	Splicing factor U2AF 65 kDa subunit OS=Homo sapiens OX=9606 GN=U2AF2 PE=1 SV=4
P62314	0.0585895	0.0608871	0.052727	0.0541841	0.051827	0.0572594	0.0574012	0.0544235	1.05471	0.0768509	0.377432	0.424733	Small nuclear ribonucleoprotein Sm D1 OS=Homo sapiens OX=9606 GN=SNRPD1 PE=1 SV=1
P23246	0.947073	0.843565	0.824617	0.80861	0.821865	0.849172	0.871752	0.826549	1.05469	0.0768178	0.35327	0.400206	Splicing factor, proline- and glutamine-rich OS=Homo sapiens OX=9606 GN=SFPQ PE=1 SV=2
Q9P253	0.0458615	0.0473535	0.0404463	0.0402168	0.0423705	0.0441658	0.0445538	0.0422511	1.0545	0.0765606	0.41663	0.46472	Vacuolar protein sorting-associated protein 18 homolog OS=Homo sapiens OX=9606 GN=VPS18 PE=1 SV=2
Q86W50	0.0242316	0.0306257	0.0290074	0.0263473	0.0269234	0.026288	0.0279549	0.0265196	1.05412	0.0760444	0.569246	0.608233	RNA N6-adenosine-methyltransferase METTL16 OS=Homo sapiens OX=9606 GN=METTL16 PE=1 SV=2
P42766	0.129677	0.128415	0.110893	0.104901	0.122108	0.123055	0.122995	0.116688	1.05405	0.0759459	0.507203	0.551994	60S ribosomal protein L35 OS=Homo sapiens OX=9606 GN=RPL35 PE=1 SV=2
P62910	0.349445	0.390793	0.325362	0.308036	0.335843	0.367704	0.3552	0.337194	1.0534	0.0750513	0.522055	0.565126	60S ribosomal protein L32 OS=Homo sapiens OX=9606 GN=RPL32 PE=1 SV=2
Q86V81	0.376636	0.389812	0.372391	0.363295	0.344106	0.373924	0.379613	0.360441	1.05319	0.0747649	0.154142	0.192889	THO complex subunit 4 OS=Homo sapiens OX=9606 GN=ALYREF PE=1 SV=3
O75569	0.16202	0.15495	0.149375	0.150392	0.136775	0.155739	0.155448	0.147635	1.05292	0.0744	0.323977	0.370781	Interferon-inducible double-stranded RNA-dependent protein kinase activator A OS=Homo sapiens OX=9606 GN=PRKRA PE=1 SV=1
P62280	0.579441	0.585923	0.56163	0.55593	0.528369	0.556957	0.575665	0.547086	1.05224	0.0734623	0.0814745	0.111968	40S ribosomal protein S11 OS=Homo sapiens OX=9606 GN=RPS11 PE=1 SV=3
Q10567	0.0189517	0.0160273	0.0167915	0.0150416	0.017926	0.0162411	0.0172568	0.0164029	1.05206	0.0732151	0.514999	0.558481	AP-1 complex subunit beta-1 OS=Homo sapiens OX=9606 GN=AP1B1 PE=1 SV=2
Q9P2N6	0.00938656	0.00885427	0.00925906	0.00847313	0.00888267	0.00878783	0.00916663	0.00871454	1.05188	0.0729663	0.0930667	0.124965	KAT8 regulatory NSL complex subunit 3 OS=Homo sapiens OX=9606 GN=KANSL3 PE=1 SV=2
Q68EM7	0.0421375	0.0373504	0.0357197	0.0370913	0.0340387	0.0385255	0.0384025	0.0365518	1.05063	0.0712578	0.479624	0.524416	Rho GTPase-activating protein 17 OS=Homo sapiens OX=9606 GN=ARHGAP17 PE=1 SV=1
Q13085	0.14715	0.165373	0.143613	0.150685	0.136775	0.146749	0.152045	0.144736	1.0505	0.0710723	0.41607	0.464369	Acetyl-CoA carboxylase 1 OS=Homo sapiens OX=9606 GN=ACACA PE=1 SV=2
P07199	0.178396	0.172294	0.17398	0.177765	0.156055	0.165811	0.17489	0.166543	1.05012	0.0705476	0.312467	0.359467	Major centromere autoantigen B OS=Homo sapiens OX=9606 GN=CENPB PE=1 SV=2		CENPB
Q9BVJ6	0.336182	0.377371	0.335377	0.337411	0.310893	0.350582	0.349643	0.332962	1.0501	0.0705253	0.408611	0.457284	U3 small nucleolar RNA-associated protein 14 homolog A OS=Homo sapiens OX=9606 GN=UTP14A PE=1 SV=1
O75419	0.0115291	0.011264	0.0108778	0.00935218	0.011132	0.0115828	0.0112236	0.010689	1.05002	0.0704115	0.509816	0.554045	Cell division control protein 45 homolog OS=Homo sapiens OX=9606 GN=CDC45 PE=1 SV=1
P40429	0.56378	0.55398	0.521033	0.472786	0.556395	0.532029	0.546264	0.520403	1.04969	0.0699694	0.42342	0.471603	60S ribosomal protein L13a OS=Homo sapiens OX=9606 GN=RPL13A PE=1 SV=2
P62995	0.293355	0.314551	0.279024	0.281176	0.260076	0.303923	0.295643	0.281725	1.0494	0.0695693	0.439852	0.486876	Transformer-2 protein homolog beta OS=Homo sapiens OX=9606 GN=TRA2B PE=1 SV=1
Q8N5F7	0.0543808	0.0432906	0.0415039	0.0370669	0.045056	0.0505112	0.0463918	0.0442113	1.04932	0.0694528	0.711677	0.741949	NF-kappa-B-activating protein OS=Homo sapiens OX=9606 GN=NKAP PE=1 SV=1
Q76L83	0.0116312	0.0102553	0.0120433	0.0103533	0.0108107	0.0111799	0.0113099	0.0107813	1.04903	0.0690518	0.458281	0.505255	Putative Polycomb group protein ASXL2 OS=Homo sapiens OX=9606 GN=ASXL2 PE=1 SV=1
Q8NHQ9	0.279684	0.28796	0.286621	0.265158	0.261293	0.287959	0.284755	0.27147	1.04894	0.0689287	0.24485	0.289446	ATP-dependent RNA helicase DDX55 OS=Homo sapiens OX=9606 GN=DDX55 PE=1 SV=3
Q92560	0.0756026	0.0774188	0.0734897	0.071814	0.0693399	0.0749862	0.0755037	0.0720467	1.04798	0.0676156	0.168492	0.207228	Ubiquitin carboxyl-terminal hydrolase BAP1 OS=Homo sapiens OX=9606 GN=BAP1 PE=1 SV=2
O14519	0.00632572	0.00672476	0.00483457	0.00644641	0.00420033	0.00642091	0.00596168	0.00568922	1.04789	0.0674895	0.766085	0.789961	Cyclin-dependent kinase 2-associated protein 1 OS=Homo sapiens OX=9606 GN=CDK2AP1 PE=1 SV=1
P01857	1.16541	1.13682	1.21382	1.11528	1.10765	1.13381	1.17202	1.11891	1.04746	0.0668999	0.125159	0.160684	Immunoglobulin heavy constant gamma 1 OS=Homo sapiens OX=9606 GN=IGHG1 PE=1 SV=1
Q12899	0.00640224	0.00795763	0.00647487	0.00656851	0.00537091	0.00795689	0.00694492	0.0066321	1.04717	0.0664905	0.711725	0.741949	Tripartite motif-containing protein 26 OS=Homo sapiens OX=9606 GN=TRIM26 PE=1 SV=1
Q9Y4I1	0.0310165	0.0361176	0.0332808	0.0352111	0.028599	0.0321045	0.0334716	0.0319715	1.04692	0.0661499	0.561451	0.600934	Unconventional myosin-Va OS=Homo sapiens OX=9606 GN=MYO5A PE=1 SV=2
Q9UPP1	0.0106874	0.0116002	0.0114173	0.0111591	0.00977782	0.0112807	0.011235	0.0107392	1.04617	0.0651121	0.43734	0.484624	Histone lysine demethylase PHF8 OS=Homo sapiens OX=9606 GN=PHF8 PE=1 SV=3
Q8N954	0.0391532	0.0426742	0.0386118	0.0388982	0.0375964	0.0386514	0.0401464	0.038382	1.04597	0.0648403	0.29246	0.338497	G patch domain-containing protein 11 OS=Homo sapiens OX=9606 GN=GPATCH11 PE=1 SV=4
P18858	0.0419334	0.0387514	0.0406837	0.0379948	0.042164	0.0358816	0.0404562	0.0386801	1.04592	0.0647694	0.442291	0.48922	DNA ligase 1 OS=Homo sapiens OX=9606 GN=LIG1 PE=1 SV=1
P61006	0.0115546	0.00907843	0.0071871	0.0085708	0.00853838	0.00949287	0.00927339	0.00886735	1.04579	0.0645942	0.863073	0.877194	Ras-related protein Rab-8A OS=Homo sapiens OX=9606 GN=RAB8A PE=1 SV=1
Q92575	0.0373422	0.0327832	0.0366046	0.0328181	0.0326845	0.0365614	0.0355767	0.0340214	1.04572	0.0644903	0.462092	0.508535	UBX domain-containing protein 4 OS=Homo sapiens OX=9606 GN=UBXN4 PE=1 SV=2
P40939	0.0563449	0.0597103	0.0571515	0.0548922	0.0525845	0.0581659	0.0577355	0.0552142	1.04567	0.0644208	0.269436	0.314842	Trifunctional enzyme subunit alpha, mitochondrial OS=Homo sapiens OX=9606 GN=HADHA PE=1 SV=2
Q9NZ63	0.0256855	0.0251338	0.02018	0.0228555	0.0212082	0.0238455	0.0236664	0.0226364	1.0455	0.0641979	0.671056	0.703408	Telomere length and silencing protein 1 homolog OS=Homo sapiens OX=9606 GN=C9orf78 PE=1 SV=1
P20042	0.267058	0.272633	0.271577	0.244207	0.257069	0.275671	0.270423	0.258982	1.04417	0.0623625	0.332698	0.379728	Eukaryotic translation initiation factor 2 subunit 2 OS=Homo sapiens OX=9606 GN=EIF2S2 PE=1 SV=2
Q9NP50	0.00691238	0.00955476	0.00843891	0.00805802	0.00690874	0.00888855	0.00830202	0.00795177	1.04405	0.0621862	0.757483	0.782415	SIN3-HDAC complex-associated factor OS=Homo sapiens OX=9606 GN=SINHCAF PE=1 SV=1
Q01130	0.0776177	0.0873659	0.07472	0.0724001	0.0826524	0.074684	0.0799012	0.0765788	1.04338	0.0612709	0.536205	0.577568	Serine/arginine-rich splicing factor 2 OS=Homo sapiens OX=9606 GN=SRSF2 PE=1 SV=4
O60934	0.156638	0.137241	0.14439	0.139868	0.136637	0.143702	0.14609	0.140069	1.04298	0.0607157	0.405753	0.454754	Nibrin OS=Homo sapiens OX=9606 GN=NBN PE=1 SV=1
P26038	0.0606555	0.0534058	0.067576	0.0488121	0.0742976	0.0510651	0.0605458	0.0580583	1.04285	0.060525	0.734245	0.760842	Moesin OS=Homo sapiens OX=9606 GN=MSN PE=1 SV=3
P62244	0.249815	0.223794	0.21434	0.221889	0.199137	0.238757	0.229316	0.219928	1.04269	0.0603113	0.575843	0.614338	40S ribosomal protein S15a OS=Homo sapiens OX=9606 GN=RPS15A PE=1 SV=2
P17482	0.0177528	0.0159993	0.0166836	0.0179474	0.0142077	0.0162159	0.0168119	0.0161237	1.04268	0.0603033	0.586426	0.624372	Homeobox protein Hox-B9 OS=Homo sapiens OX=9606 GN=HOXB9 PE=1 SV=2
Q8NAV1	0.0512435	0.0510241	0.0427341	0.0403389	0.047007	0.0517198	0.0483339	0.0463552	1.04268	0.0603033	0.668244	0.700701	Pre-mRNA-splicing factor 38A OS=Homo sapiens OX=9606 GN=PRPF38A PE=1 SV=1
P45973	0.218391	0.20673	0.185224	0.196371	0.180775	0.208264	0.203448	0.195137	1.04259	0.0601771	0.553863	0.593857	Chromobox protein homolog 5 OS=Homo sapiens OX=9606 GN=CBX5 PE=1 SV=1	CBX5
O00231	0.0764188	0.0829107	0.0707919	0.0679804	0.0758814	0.0768747	0.0767071	0.0735788	1.04252	0.0600706	0.532375	0.57452	26S proteasome non-ATPase regulatory subunit 11 OS=Homo sapiens OX=9606 GN=PSMD11 PE=1 SV=3
Q9UFC0	0.104068	0.103729	0.092051	0.0973799	0.0976175	0.0927381	0.0999496	0.0959118	1.0421	0.059492	0.435939	0.4836	Leucine-rich repeat and WD repeat-containing protein 1 OS=Homo sapiens OX=9606 GN=LRWD1 PE=1 SV=2
O96019	0.263079	0.269551	0.27816	0.262252	0.260306	0.256308	0.270263	0.259622	1.04099	0.0579543	0.117028	0.152172	Actin-like protein 6A OS=Homo sapiens OX=9606 GN=ACTL6A PE=1 SV=1	ACTL6A
Q9P1Q0	0.056753	0.0653703	0.060281	0.0576515	0.0548109	0.0628242	0.0608014	0.0584288	1.04061	0.0574244	0.525219	0.567946	Vacuolar protein sorting-associated protein 54 OS=Homo sapiens OX=9606 GN=VPS54 PE=1 SV=2
Q969G3	0.433006	0.448121	0.455356	0.431104	0.420722	0.432618	0.445494	0.428148	1.04052	0.0572978	0.0988119	0.131682	SWI/SNF-related matrix-associated actin-dependent regulator of chromatin subfamily E member 1 OS=Homo sapiens OX=9606 GN=SMARCE1 PE=1 SV=2	SMARCE1
P22670	0.0404285	0.0359775	0.0361513	0.0372134	0.0354389	0.035529	0.0375191	0.0360604	1.04045	0.0572091	0.427945	0.476469	MHC class II regulatory factor RFX1 OS=Homo sapiens OX=9606 GN=RFX1 PE=1 SV=2		RFX1
Q9BQA9	0.0208902	0.0236207	0.0216045	0.0222938	0.019854	0.021403	0.0220385	0.0211836	1.04035	0.0570735	0.475164	0.52077	Cytochrome b-245 chaperone 1 OS=Homo sapiens OX=9606 GN=CYBC1 PE=1 SV=1
Q8N1B4	0.112435	0.106531	0.0947705	0.100212	0.0975716	0.103842	0.104579	0.100542	1.04015	0.0567902	0.546602	0.586898	Vacuolar protein sorting-associated protein 52 homolog OS=Homo sapiens OX=9606 GN=VPS52 PE=1 SV=1
P62829	0.253488	0.241279	0.229728	0.242546	0.210039	0.244574	0.241498	0.232387	1.03921	0.0554873	0.530032	0.572743	60S ribosomal protein L23 OS=Homo sapiens OX=9606 GN=RPL23 PE=1 SV=1
Q5VWN6	0.344982	0.351145	0.333197	0.335629	0.31048	0.344387	0.343108	0.330165	1.0392	0.0554721	0.343643	0.390463	Protein TASOR 2 OS=Homo sapiens OX=9606 GN=TASOR2 PE=1 SV=1
O95125	0.0224461	0.0200902	0.0199426	0.026738	0.0160668	0.0173239	0.0208263	0.0200429	1.03909	0.0553167	0.732937	0.760157	Zinc finger protein 202 OS=Homo sapiens OX=9606 GN=ZNF202 PE=1 SV=4
Q15459	0.654916	0.643728	0.691818	0.566259	0.679306	0.670142	0.663487	0.638569	1.03902	0.055227	0.564517	0.603791	Splicing factor 3A subunit 1 OS=Homo sapiens OX=9606 GN=SF3A1 PE=1 SV=1
O15121	0.0187986	0.0173443	0.0159498	0.0172881	0.0158832	0.0170217	0.0173642	0.016731	1.03785	0.0535929	0.556491	0.596255	Sphingolipid delta(4)-desaturase DES1 OS=Homo sapiens OX=9606 GN=DEGS1 PE=1 SV=1
P33981	0.0290524	0.0293368	0.0267844	0.027031	0.0293105	0.025734	0.0283912	0.0273585	1.03775	0.0534541	0.476468	0.521715	Dual specificity protein kinase TTK OS=Homo sapiens OX=9606 GN=TTK PE=1 SV=2
P55072	0.558194	0.565973	0.573436	0.444754	0.60347	0.588659	0.565868	0.545628	1.03709	0.0525475	0.687336	0.719233	Transitional endoplasmic reticulum ATPase OS=Homo sapiens OX=9606 GN=VCP PE=1 SV=4
Q9NWV8	0.0167071	0.0146544	0.0142663	0.0146998	0.0144602	0.0148562	0.0152092	0.0146721	1.03661	0.0518774	0.563598	0.60302	BRISC and BRCA1-A complex member 1 OS=Homo sapiens OX=9606 GN=BABAM1 PE=1 SV=1
O95707	0.0782043	0.101264	0.0818855	0.0874905	0.0778553	0.0869467	0.0871178	0.0840975	1.03591	0.050905	0.755245	0.780633	Ribonuclease P protein subunit p29 OS=Homo sapiens OX=9606 GN=POP4 PE=1 SV=2
Q8WU76	0.0254814	0.0229482	0.0227484	0.023588	0.0197163	0.0254318	0.023726	0.0229121	1.03553	0.0503633	0.673403	0.705382	Sec1 family domain-containing protein 2 OS=Homo sapiens OX=9606 GN=SCFD2 PE=1 SV=2
Q96SI9	0.199056	0.204265	0.202555	0.198569	0.190415	0.196152	0.201959	0.195046	1.03544	0.0502498	0.088276	0.11964	Spermatid perinuclear RNA-binding protein OS=Homo sapiens OX=9606 GN=STRBP PE=1 SV=1
O60293	0.274557	0.271933	0.269959	0.26926	0.259365	0.259908	0.272149	0.262844	1.0354	0.0501903	0.0872836	0.118506	Zinc finger C3H1 domain-containing protein OS=Homo sapiens OX=9606 GN=ZFC3H1 PE=1 SV=3
Q7KZF4	0.559163	0.554597	0.55127	0.457354	0.579829	0.570957	0.55501	0.536047	1.03538	0.0501552	0.650441	0.684391	Staphylococcal nuclease domain-containing protein 1 OS=Homo sapiens OX=9606 GN=SND1 PE=1 SV=1
P55735	0.0149726	0.0172042	0.0170721	0.0163114	0.0145061	0.0167699	0.0164163	0.0158624	1.03491	0.0495113	0.617053	0.653779	Protein SEC13 homolog OS=Homo sapiens OX=9606 GN=SEC13 PE=1 SV=3
Q9HBM1	0.00635123	0.00599625	0.00602163	0.00529876	0.00686284	0.00558997	0.00612303	0.00591719	1.03479	0.0493353	0.664478	0.697233	Kinetochore protein Spc25 OS=Homo sapiens OX=9606 GN=SPC25 PE=1 SV=1
Q9Y487	0.0739446	0.0851243	0.0776121	0.0753058	0.0762257	0.0772272	0.0788937	0.0762529	1.03463	0.0491173	0.516653	0.559876	V-type proton ATPase 116 kDa subunit a2 OS=Homo sapiens OX=9606 GN=ATP6V0A2 PE=1 SV=2
Q9UGN5	0.080857	0.0836392	0.0797056	0.07555	0.0801047	0.0803747	0.0814006	0.0786765	1.03462	0.0491078	0.244479	0.289125	Poly [ADP-ribose] polymerase 2 OS=Homo sapiens OX=9606 GN=PARP2 PE=1 SV=2
P08670	1.17745	1.18588	1.10006	1.13596	1.04519	1.16878	1.15446	1.11665	1.03387	0.0480528	0.461926	0.508535	Vimentin OS=Homo sapiens OX=9606 GN=VIM PE=1 SV=4
Q68DK2	0.00732049	0.00675278	0.00792092	0.00759407	0.0065874	0.00710077	0.0073314	0.00709408	1.03345	0.0474725	0.626956	0.663118	Zinc finger FYVE domain-containing protein 26 OS=Homo sapiens OX=9606 GN=ZFYVE26 PE=1 SV=3
Q9BVA0	0.00522892	0.00518367	0.00530939	0.00632432	0.00438395	0.00450723	0.00524066	0.00507183	1.03329	0.0472416	0.728397	0.756222	Katanin p80 WD40 repeat-containing subunit B1 OS=Homo sapiens OX=9606 GN=KATNB1 PE=1 SV=1
P61927	0.139166	0.0983777	0.111368	0.110248	0.119927	0.107519	0.116304	0.112565	1.03322	0.0471413	0.843955	0.860348	60S ribosomal protein L37 OS=Homo sapiens OX=9606 GN=RPL37 PE=1 SV=2
Q86U42	0.145313	0.147693	0.158073	0.145215	0.138955	0.152515	0.15036	0.145562	1.03296	0.0467833	0.432533	0.480392	Polyadenylate-binding protein 2 OS=Homo sapiens OX=9606 GN=PABPN1 PE=1 SV=3	PABPN1
O75396	0.30741	0.315167	0.279628	0.294679	0.271759	0.306995	0.300735	0.291144	1.03294	0.0467573	0.560863	0.600516	Vesicle-trafficking protein SEC22b OS=Homo sapiens OX=9606 GN=SEC22B PE=1 SV=4
Q16698	0.00984568	0.0114881	0.0115037	0.0101336	0.0108107	0.0108526	0.0109458	0.010599	1.03273	0.0464603	0.633442	0.669281	2,4-dienoyl-CoA reductase, mitochondrial OS=Homo sapiens OX=9606 GN=DECR1 PE=1 SV=1
Q96T37	0.448642	0.457396	0.415427	0.430493	0.401189	0.448482	0.440488	0.426721	1.03226	0.0458095	0.507022	0.551994	RNA-binding protein 15 OS=Homo sapiens OX=9606 GN=RBM15 PE=1 SV=2
P46379	0.0310675	0.0258343	0.0253167	0.0255903	0.0251102	0.0289822	0.0274062	0.0265609	1.03182	0.0451961	0.734347	0.760842	Large proline-rich protein BAG6 OS=Homo sapiens OX=9606 GN=BAG6 PE=1 SV=2
Q8WXX5	0.50514	0.47998	0.482788	0.473494	0.476405	0.472957	0.489302	0.474285	1.03166	0.0449717	0.193588	0.23412	DnaJ homolog subfamily C member 9 OS=Homo sapiens OX=9606 GN=DNAJC9 PE=1 SV=1
Q9NV66	0.0308379	0.0305416	0.0288563	0.0312798	0.0257758	0.0304175	0.0300786	0.0291577	1.03158	0.0448622	0.636263	0.672028	S-adenosyl-L-methionine-dependent tRNA 4-demethylwyosine synthase TYW1 OS=Homo sapiens OX=9606 GN=TYW1 PE=2 SV=2
P62851	0.143222	0.135252	0.118037	0.136303	0.114212	0.133983	0.13217	0.128166	1.03124	0.0443822	0.722532	0.7509	40S ribosomal protein S25 OS=Homo sapiens OX=9606 GN=RPS25 PE=1 SV=1
Q07955	0.369519	0.367676	0.359096	0.356604	0.339171	0.367528	0.365431	0.354434	1.03102	0.0440793	0.316715	0.36353	Serine/arginine-rich splicing factor 1 OS=Homo sapiens OX=9606 GN=SRSF1 PE=1 SV=2
P62913	0.231348	0.214464	0.214534	0.211364	0.201616	0.227753	0.220115	0.213578	1.03061	0.0434972	0.522524	0.565434	60S ribosomal protein L11 OS=Homo sapiens OX=9606 GN=RPL11 PE=1 SV=2
P61964	0.183165	0.19726	0.178598	0.180548	0.175106	0.186786	0.186341	0.180813	1.03057	0.0434466	0.456252	0.503382	WD repeat-containing protein 5 OS=Homo sapiens OX=9606 GN=WDR5 PE=1 SV=1
Q9Y247	0.010968	0.012721	0.0119785	0.0103045	0.0128994	0.0114066	0.0118892	0.0115368	1.03054	0.0434033	0.701323	0.732359	Protein FAM50B OS=Homo sapiens OX=9606 GN=FAM50B PE=1 SV=1
O60716	0.121439	0.128863	0.113526	0.117476	0.116622	0.119102	0.121276	0.117733	1.03009	0.0427705	0.521133	0.56453	Catenin delta-1 OS=Homo sapiens OX=9606 GN=CTNND1 PE=1 SV=1
O60763	0.372299	0.349884	0.319168	0.337216	0.331	0.342927	0.347117	0.337048	1.02988	0.0424699	0.604034	0.641101	General vesicular transport factor p115 OS=Homo sapiens OX=9606 GN=USO1 PE=1 SV=2
Q9NVP1	0.628211	0.628009	0.604753	0.591629	0.575032	0.641059	0.620324	0.602573	1.02946	0.0418849	0.463088	0.509447	ATP-dependent RNA helicase DDX18 OS=Homo sapiens OX=9606 GN=DDX18 PE=1 SV=2
P02787	0.0192833	0.0228922	0.0185181	0.0196078	0.0187752	0.0205973	0.0202312	0.0196601	1.02905	0.0413093	0.747891	0.773558	Serotransferrin OS=Homo sapiens OX=9606 GN=TF PE=1 SV=3
P61026	0.0680015	0.0726274	0.0611012	0.0616072	0.0706023	0.0638314	0.0672434	0.065347	1.02902	0.0412719	0.691296	0.722881	Ras-related protein Rab-10 OS=Homo sapiens OX=9606 GN=RAB10 PE=1 SV=1
Q04941	0.0593037	0.0710863	0.0598278	0.0613386	0.0597457	0.063781	0.0634059	0.0616218	1.02895	0.0411773	0.71599	0.745884	Proteolipid protein 2 OS=Homo sapiens OX=9606 GN=PLP2 PE=1 SV=1
P46779	0.228364	0.225448	0.212052	0.195492	0.235723	0.215919	0.221954	0.215712	1.02894	0.0411599	0.638544	0.674203	60S ribosomal protein L28 OS=Homo sapiens OX=9606 GN=RPL28 PE=1 SV=3
P07910	0.618722	0.606461	0.604278	0.586257	0.586325	0.606688	0.60982	0.59309	1.02821	0.0401333	0.120705	0.156077	Heterogeneous nuclear ribonucleoproteins C1/C2 OS=Homo sapiens OX=9606 GN=HNRNPC PE=1 SV=4	HNRNPC
Q8WUH2	0.0136717	0.0144022	0.013403	0.0140161	0.0122337	0.0141008	0.0138256	0.0134502	1.02791	0.0397165	0.610204	0.647199	Transforming growth factor-beta receptor-associated protein 1 OS=Homo sapiens OX=9606 GN=TGFBRAP1 PE=1 SV=1
Q9Y265	0.443999	0.419793	0.413442	0.402876	0.406239	0.433474	0.425745	0.414196	1.02788	0.0396739	0.433905	0.481519	RuvB-like 1 OS=Homo sapiens OX=9606 GN=RUVBL1 PE=1 SV=1
Q12824	0.220176	0.225952	0.214642	0.210363	0.205174	0.227476	0.220257	0.214338	1.02761	0.0392997	0.478321	0.523368	SWI/SNF-related matrix-associated actin-dependent regulator of chromatin subfamily B member 1 OS=Homo sapiens OX=9606 GN=SMARCB1 PE=1 SV=2	SMARCB1
Q86VY4	0.0134932	0.00885427	0.0120648	0.0104022	0.0103287	0.0127915	0.0114708	0.0111741	1.02655	0.037802	0.918952	0.927791	Testis-specific Y-encoded-like protein 5 OS=Homo sapiens OX=9606 GN=TSPYL5 PE=1 SV=2
Q15233	0.888764	0.853092	0.841668	0.808195	0.822599	0.886639	0.861175	0.839144	1.02625	0.0373867	0.475262	0.52077	Non-POU domain-containing octamer-binding protein OS=Homo sapiens OX=9606 GN=NONO PE=1 SV=4	NONO
Q9Y5Q9	0.275118	0.281908	0.268232	0.272263	0.260811	0.271315	0.275086	0.26813	1.02594	0.0369515	0.26786	0.31312	General transcription factor 3C polypeptide 3 OS=Homo sapiens OX=9606 GN=GTF3C3 PE=1 SV=1	GTF3C3
Q96MU7	0.077235	0.0730197	0.0676839	0.0730349	0.0667003	0.0727955	0.0726462	0.0708436	1.02545	0.0362506	0.640522	0.675589	YTH domain-containing protein 1 OS=Homo sapiens OX=9606 GN=YTHDC1 PE=1 SV=3
Q99627	0.00732049	0.00896635	0.00677703	0.00612898	0.00677102	0.00959359	0.00768796	0.00749787	1.02535	0.0361203	0.830177	0.848861	COP9 signalosome complex subunit 8 OS=Homo sapiens OX=9606 GN=COPS8 PE=1 SV=1
P02671	0.00591761	0.00571605	0.00513673	0.0062999	0.00500367	0.00506119	0.00559013	0.00545492	1.02479	0.0353231	0.762093	0.786377	Fibrinogen alpha chain OS=Homo sapiens OX=9606 GN=FGA PE=1 SV=2
Q9BQ75	0.133937	0.124352	0.129325	0.122433	0.128282	0.127537	0.129205	0.126084	1.02475	0.0352713	0.410813	0.459579	Protein CMSS1 OS=Homo sapiens OX=9606 GN=CMSS1 PE=1 SV=2
Q96J01	0.17082	0.185828	0.165821	0.165458	0.168266	0.176134	0.174156	0.169953	1.02473	0.0352497	0.585399	0.623715	THO complex subunit 3 OS=Homo sapiens OX=9606 GN=THOC3 PE=1 SV=1
Q9H3P2	0.141257	0.120625	0.115727	0.121847	0.118504	0.128166	0.12587	0.122839	1.02467	0.035164	0.769301	0.792536	Negative elongation factor A OS=Homo sapiens OX=9606 GN=NELFA PE=1 SV=3
P48382	0.0537431	0.0666872	0.0522306	0.0536957	0.0660347	0.0488996	0.0575537	0.05621	1.0239	0.0340803	0.838886	0.856328	DNA-binding protein RFX5 OS=Homo sapiens OX=9606 GN=RFX5 PE=1 SV=1		RFX5
Q96GM5	0.456574	0.462664	0.443744	0.435353	0.440507	0.45601	0.454327	0.443957	1.02336	0.0333134	0.282026	0.327876	SWI/SNF-related matrix-associated actin-dependent regulator of chromatin subfamily D member 1 OS=Homo sapiens OX=9606 GN=SMARCD1 PE=1 SV=2	SMARCD1
Q9Y5S2	0.0383114	0.0356132	0.0355902	0.0320367	0.0362192	0.0388024	0.0365049	0.0356861	1.02294	0.0327283	0.710421	0.741097	Serine/threonine-protein kinase MRCK beta OS=Homo sapiens OX=9606 GN=CDC42BPB PE=1 SV=2
Q9H598	0.029486	0.0322789	0.0298276	0.0280566	0.0311238	0.0303923	0.0305308	0.0298575	1.02255	0.0321708	0.624217	0.66068	Vesicular inhibitory amino acid transporter OS=Homo sapiens OX=9606 GN=SLC32A1 PE=2 SV=2
Q6P9B9	0.0938656	0.0853204	0.0850366	0.0860499	0.0846952	0.0877021	0.0880742	0.086149	1.02235	0.0318846	0.58752	0.625319	Integrator complex subunit 5 OS=Homo sapiens OX=9606 GN=INTS5 PE=1 SV=1
P62304	0.103762	0.103113	0.0944251	0.10219	0.0876102	0.104925	0.100433	0.0982419	1.02231	0.0318298	0.729146	0.756741	Small nuclear ribonucleoprotein E OS=Homo sapiens OX=9606 GN=SNRPE PE=1 SV=1
P62987	0.0188241	0.0196699	0.0131224	0.0195834	0.0115222	0.0193886	0.0172055	0.0168314	1.02222	0.0317113	0.880511	0.892235	Ubiquitin-60S ribosomal protein L40 OS=Homo sapiens OX=9606 GN=UBA52 PE=1 SV=2
Q9H269	0.0279556	0.0263947	0.0285326	0.0266647	0.0275202	0.0269175	0.0276276	0.0270341	1.02195	0.0313301	0.467409	0.513829	Vacuolar protein sorting-associated protein 16 homolog OS=Homo sapiens OX=9606 GN=VPS16 PE=1 SV=2
O60315	0.17763	0.167306	0.155807	0.169023	0.152933	0.168631	0.166915	0.163529	1.0207	0.0295632	0.709357	0.740241	Zinc finger E-box-binding homeobox 2 OS=Homo sapiens OX=9606 GN=ZEB2 PE=1 SV=1		ZEB2
E9PRG8	0.0288994	0.0319987	0.0275398	0.0240031	0.0342453	0.0284031	0.0294793	0.0288838	1.02061	0.0294379	0.813832	0.833267	Uncharacterized protein C11orf98 OS=Homo sapiens OX=9606 GN=C11orf98 PE=4 SV=2
Q96MW5	0.0161204	0.0158312	0.0133382	0.0146754	0.0141388	0.0155613	0.0150966	0.0147918	1.02061	0.0294256	0.809347	0.829413	Conserved oligomeric Golgi complex subunit 8 OS=Homo sapiens OX=9606 GN=COG8 PE=1 SV=2
Q8NF37	0.0824385	0.0832189	0.0846913	0.083022	0.0811834	0.0811553	0.0834495	0.0817869	1.02033	0.0290344	0.139068	0.176422	Lysophosphatidylcholine acyltransferase 1 OS=Homo sapiens OX=9606 GN=LPCAT1 PE=1 SV=2
Q8IXK0	0.161459	0.161254	0.154145	0.159353	0.144349	0.16367	0.158953	0.155791	1.0203	0.0289867	0.645004	0.679374	Polyhomeotic-like protein 2 OS=Homo sapiens OX=9606 GN=PHC2 PE=1 SV=1
Q5SWX8	0.058615	0.0467651	0.0524248	0.0558201	0.0504958	0.048396	0.0526016	0.0515706	1.01999	0.0285581	0.835954	0.853955	Protein odr-4 homolog OS=Homo sapiens OX=9606 GN=ODR4 PE=1 SV=1
Q68D91	0.0560898	0.0548348	0.0500291	0.0526701	0.0515516	0.0536838	0.0536512	0.0526352	1.0193	0.0275841	0.664989	0.697528	Metallo-beta-lactamase domain-containing protein 2 OS=Homo sapiens OX=9606 GN=MBLAC2 PE=1 SV=3
Q9BPX3	0.0525953	0.0518087	0.0555544	0.0500085	0.0529976	0.0539356	0.0533195	0.0523139	1.01922	0.0274668	0.573235	0.612256	Condensin complex subunit 3 OS=Homo sapiens OX=9606 GN=NCAPG PE=1 SV=1
Q96QU8	0.0121413	0.0153269	0.0126044	0.0139672	0.0120042	0.0133706	0.0133575	0.013114	1.01857	0.0265427	0.869565	0.882612	Exportin-6 OS=Homo sapiens OX=9606 GN=XPO6 PE=1 SV=1
Q05D32	0.216324	0.212923	0.204973	0.211169	0.192091	0.219444	0.211407	0.207568	1.01849	0.0264379	0.680852	0.712694	CTD small phosphatase-like protein 2 OS=Homo sapiens OX=9606 GN=CTDSPL2 PE=1 SV=2
P35222	0.0593547	0.0626243	0.0547774	0.0564305	0.0573586	0.0597774	0.0589188	0.0578555	1.01838	0.0262733	0.718258	0.747735	Catenin beta-1 OS=Homo sapiens OX=9606 GN=CTNNB1 PE=1 SV=1	CTNNB1
Q96G23	0.0369851	0.0358374	0.0408132	0.0348937	0.0406261	0.036083	0.0378786	0.0372009	1.01822	0.0260429	0.773623	0.796005	Ceramide synthase 2 OS=Homo sapiens OX=9606 GN=CERS2 PE=1 SV=1
P01859	0.007346	0.0096108	0.00682019	0.00957195	0.00608245	0.00770509	0.00792567	0.0077865	1.01787	0.0255581	0.894971	0.905683	Immunoglobulin heavy constant gamma 2 OS=Homo sapiens OX=9606 GN=IGHG2 PE=1 SV=2
Q9Y3C6	0.0750159	0.074925	0.0761444	0.0766733	0.0686972	0.0767739	0.0753618	0.0740481	1.01774	0.0253702	0.660222	0.693723	Peptidyl-prolyl cis-trans isomerase-like 1 OS=Homo sapiens OX=9606 GN=PPIL1 PE=1 SV=1
Q15572	0.0208647	0.0190815	0.0192519	0.0205846	0.0192573	0.0183562	0.0197327	0.0193994	1.01718	0.0245803	0.712486	0.742488	TATA box-binding protein-associated factor RNA polymerase I subunit C OS=Homo sapiens OX=9606 GN=TAF1C PE=1 SV=2
P46060	0.754266	0.694444	0.660695	0.684785	0.689795	0.700055	0.703135	0.691545	1.01676	0.0239782	0.734184	0.760842	Ran GTPase-activating protein 1 OS=Homo sapiens OX=9606 GN=RANGAP1 PE=1 SV=1
Q9Y4Z0	0.0283892	0.0307378	0.0291369	0.0278368	0.0291728	0.0298132	0.0294213	0.0289409	1.0166	0.0237505	0.626264	0.662617	U6 snRNA-associated Sm-like protein LSm4 OS=Homo sapiens OX=9606 GN=LSM4 PE=1 SV=1
Q8WUY1	0.0336692	0.0359775	0.0339931	0.0312309	0.0371373	0.0336153	0.0345466	0.0339945	1.01624	0.0232392	0.762032	0.786377	Protein THEM6 OS=Homo sapiens OX=9606 GN=THEM6 PE=1 SV=2
Q9BQ67	0.173243	0.185015	0.169145	0.176226	0.167003	0.175933	0.175801	0.173054	1.01587	0.0227201	0.661407	0.694729	Glutamate-rich WD repeat-containing protein 1 OS=Homo sapiens OX=9606 GN=GRWD1 PE=1 SV=1
P32969	0.280653	0.249292	0.263657	0.260836	0.251377	0.269049	0.264534	0.26042	1.0158	0.0226103	0.729703	0.757061	60S ribosomal protein L9 OS=Homo sapiens OX=9606 GN=RPL9 PE=1 SV=1
P55201	0.0348425	0.0400123	0.0328923	0.0357971	0.0321337	0.0381981	0.0359157	0.0353763	1.01525	0.0218317	0.862424	0.876827	Peregrin OS=Homo sapiens OX=9606 GN=BRPF1 PE=1 SV=2
Q8IY81	0.403341	0.371543	0.302419	0.227602	0.444478	0.389636	0.359101	0.353905	1.01468	0.0210276	0.84887	0.864779	pre-rRNA 2'-O-ribose RNA methyltransferase FTSJ3 OS=Homo sapiens OX=9606 GN=FTSJ3 PE=1 SV=2
Q15286	0.184925	0.193953	0.189174	0.19393	0.187156	0.178829	0.189351	0.186638	1.01454	0.0208197	0.621893	0.65845	Ras-related protein Rab-35 OS=Homo sapiens OX=9606 GN=RAB35 PE=1 SV=1
[truncated: 1,052 more rows]

## Sheet: SWISNF components
Supplementary Table 5. Proteins analyzed in comparison between BRG1 IP MLS and EWS (comparison 1)
[truncated: 39 more rows]
