# Supplementary material for: FET fusion oncoproteins enrich SWI/SNF complex subtypes and interaction partners
Source: Cell Mol Biol Lett. 2025 Sep 23;30:107. doi: 10.1186/s11658-025-00792-w (PMC12455829; doi:10.1186/s11658-025-00792-w)
Supplement: Supplementary file 7 — Additional file 7. Supplementary Table 6. [file 11658_2025_792_MOESM7_ESM.xlsx]

## Sheet: (1) BRG1 IP MLSvsEWS
Supplementary Table 6. BRG1 interaction partners
A. Enrichment of BRG1 interactors in comparison between BRG1 IP MLS and EWS (comparison 1)
299 known BRG1 interactors from NCBI (BioGRID)database. Fold change > 1.2 and p<0.05 are shown in green.
				BRG1 IP MLS vs EWS, BRG1 norm	166 st/54%
Entry name	Uniprot	Gene	Description	Fold change	p-value
P53_HUMAN	P04637	TP53	Cellular tumor antigen p53 OS=Homo sapiens OX=9606 GN=TP53 PE=1 SV=4	21.3378	2.1718e-05
RUNX1_HUMAN	Q01196	RUNX1	Runt-related transcription factor 1 OS=Homo sapiens OX=9606 GN=RUNX1 PE=1 SV=3	7.86839	1.23145e-05
NF1_HUMAN	P21359	NF1	Neurofibromin OS=Homo sapiens OX=9606 GN=NF1 PE=1 SV=2	7.639	1.67962e-05
PML_HUMAN	P29590	PML	Protein PML OS=Homo sapiens OX=9606 GN=PML PE=1 SV=3	5.58427	3.81636e-05
MY18A_HUMAN	Q92614	MYO18A	Unconventional myosin-XVIIIa OS=Homo sapiens OX=9606 GN=MYO18A PE=1 SV=3	4.66699	2.97218e-05
DDIT3_HUMAN	P35638	DDIT3	DNA damage-inducible transcript 3 protein OS=Homo sapiens OX=9606 GN=DDIT3 PE=1 SV=1	3.47319	0.000538876
DPF3_HUMAN	Q92784	DPF3	Zinc finger protein DPF3 OS=Homo sapiens OX=9606 GN=DPF3 PE=1 SV=3	3.31847	8.26996e-05
CHD7_HUMAN	Q9P2D1	CHD7	Chromodomain-helicase-DNA-binding protein 7 OS=Homo sapiens OX=9606 GN=CHD7 PE=1 SV=3	3.10533	0.000710354
STAU1_HUMAN	O95793	STAU1	Double-stranded RNA-binding protein Staufen homolog 1 OS=Homo sapiens OX=9606 GN=STAU1 PE=1 SV=2	2.77054	3.76799e-05
CTRO_HUMAN	O14578	CIT	Citron Rho-interacting kinase OS=Homo sapiens OX=9606 GN=CIT PE=1 SV=2	2.51136	1.0138e-05
RAD18_HUMAN	Q9NS91	RAD18	E3 ubiquitin-protein ligase RAD18 OS=Homo sapiens OX=9606 GN=RAD18 PE=1 SV=2	2.41847	1.46055e-05
RBP56_HUMAN	Q92804	TAF15	TATA-binding protein-associated factor 2N OS=Homo sapiens OX=9606 GN=TAF15 PE=1 SV=1	2.41698	0.0016732
JUNB_HUMAN	P17275	JUNB	Transcription factor jun-B OS=Homo sapiens OX=9606 GN=JUNB PE=1 SV=1	2.41272	0.000430485
REEP5_HUMAN	Q00765	REEP5	Receptor expression-enhancing protein 5 OS=Homo sapiens OX=9606 GN=REEP5 PE=1 SV=3	2.38537	3.66655e-06
CREST_HUMAN	O75177	SS18L1	Calcium-responsive transactivator OS=Homo sapiens OX=9606 GN=SS18L1 PE=1 SV=2	2.32543	0.000205875
KC1E_HUMAN	P49674	CSNK1E	Casein kinase I isoform epsilon OS=Homo sapiens OX=9606 GN=CSNK1E PE=1 SV=1	2.26897	0.000875638
H2AY_HUMAN	O75367	MACROH2A1	Core histone macro-H2A.1 OS=Homo sapiens OX=9606 GN=MACROH2A1 PE=1 SV=4	2.18993	0.000165143
RRBP1_HUMAN	Q9P2E9	RRBP1	Ribosome-binding protein 1 OS=Homo sapiens OX=9606 GN=RRBP1 PE=1 SV=5	2.00882	7.1229e-05
RAB5C_HUMAN	P51148	RAB5C	Ras-related protein Rab-5C OS=Homo sapiens OX=9606 GN=RAB5C PE=1 SV=2	1.99282	0.000131981
H2AX_HUMAN	P16104	H2AX	Histone H2AX OS=Homo sapiens OX=9606 GN=H2AX PE=1 SV=2	1.95208	0.000851236
NCOR1_HUMAN	O75376	NCOR1	Nuclear receptor corepressor 1 OS=Homo sapiens OX=9606 GN=NCOR1 PE=1 SV=2	1.83885	0.0185164
STAT1_HUMAN	P42224	STAT1	Signal transducer and activator of transcription 1-alpha/beta OS=Homo sapiens OX=9606 GN=STAT1 PE=1 SV=2	1.81454	0.0665811
ATLA2_HUMAN	Q8NHH9	ATL2	Atlastin-2 OS=Homo sapiens OX=9606 GN=ATL2 PE=1 SV=2	1.79048	0.00225195
XPC_HUMAN	Q01831	XPC	DNA repair protein complementing XP-C cells OS=Homo sapiens OX=9606 GN=XPC PE=1 SV=4	1.77797	0.000338327
MYEF2_HUMAN	Q9P2K5	MYEF2	Myelin expression factor 2 OS=Homo sapiens OX=9606 GN=MYEF2 PE=1 SV=3	1.76682	0.000316439
FANCA_HUMAN	O15360	FANCA	Fanconi anemia group A protein OS=Homo sapiens OX=9606 GN=FANCA PE=1 SV=2	1.74177	0.00397712
KC1D_HUMAN	P48730	CSNK1D	Casein kinase I isoform delta OS=Homo sapiens OX=9606 GN=CSNK1D PE=1 SV=2	1.73851	0.00591492
SUH_HUMAN	Q06330	RBPJ	Recombining binding protein suppressor of hairless OS=Homo sapiens OX=9606 GN=RBPJ PE=1 SV=3	1.7112	0.00052471
SUZ12_HUMAN	Q15022	SUZ12	Polycomb protein SUZ12 OS=Homo sapiens OX=9606 GN=SUZ12 PE=1 SV=3	1.71119	0.000337911
KC1A_HUMAN	P48729	CSNK1A1	Casein kinase I isoform alpha OS=Homo sapiens OX=9606 GN=CSNK1A1 PE=1 SV=2	1.69153	0.00025078
EED_HUMAN	O75530	EED	Polycomb protein EED OS=Homo sapiens OX=9606 GN=EED PE=1 SV=2	1.68916	0.000409846
CSK21_HUMAN	P68400	CSNK2A1	Casein kinase II subunit alpha OS=Homo sapiens OX=9606 GN=CSNK2A1 PE=1 SV=1	1.68121	0.000499957
BAZ1B_HUMAN	Q9UIG0	BAZ1B	Tyrosine-protein kinase BAZ1B OS=Homo sapiens OX=9606 GN=BAZ1B PE=1 SV=2	1.67775	8.08862e-05
ZBT7A_HUMAN	O95365	ZBTB7A	Zinc finger and BTB domain-containing protein 7A OS=Homo sapiens OX=9606 GN=ZBTB7A PE=1 SV=1	1.64059	0.00089073
EP400_HUMAN	Q96L91	EP400	E1A-binding protein p400 OS=Homo sapiens OX=9606 GN=EP400 PE=1 SV=4	1.63856	0.00332674
MDC1_HUMAN	Q14676	MDC1	Mediator of DNA damage checkpoint protein 1 OS=Homo sapiens OX=9606 GN=MDC1 PE=1 SV=3	1.60491	0.000344593
BRD9_HUMAN	Q9H8M2	BRD9	Bromodomain-containing protein 9 OS=Homo sapiens OX=9606 GN=BRD9 PE=1 SV=2	1.54584	0.000906435
CUL4B_HUMAN	Q13620	CUL4B	Cullin-4B OS=Homo sapiens OX=9606 GN=CUL4B PE=1 SV=4	1.53427	0.000377387
MED6_HUMAN	O75586	MED6	Mediator of RNA polymerase II transcription subunit 6 OS=Homo sapiens OX=9606 GN=MED6 PE=1 SV=2	1.5333	0.0263501
STAT3_HUMAN	P40763	STAT3	Signal transducer and activator of transcription 3 OS=Homo sapiens OX=9606 GN=STAT3 PE=1 SV=2	1.52958	0.00864846
CDC5L_HUMAN	Q99459	CDC5L	Cell division cycle 5-like protein OS=Homo sapiens OX=9606 GN=CDC5L PE=1 SV=2	1.5288	3.5772e-05
SIN3B_HUMAN	O75182	SIN3B	Paired amphipathic helix protein Sin3b OS=Homo sapiens OX=9606 GN=SIN3B PE=1 SV=2	1.5221	0.00858025
PB1_HUMAN	Q86U86	PBRM1	Protein polybromo-1 OS=Homo sapiens OX=9606 GN=PBRM1 PE=1 SV=1	1.50358	0.000600906
TOPB1_HUMAN	Q92547	TOPBP1	DNA topoisomerase 2-binding protein 1 OS=Homo sapiens OX=9606 GN=TOPBP1 PE=1 SV=3	1.50334	0.0227307
NCOR2_HUMAN	Q9Y618	NCOR2	Nuclear receptor corepressor 2 OS=Homo sapiens OX=9606 GN=NCOR2 PE=1 SV=3	1.5029	0.00113845
PAPD5_HUMAN	Q8NDF8	TENT4B	Terminal nucleotidyltransferase 4B OS=Homo sapiens OX=9606 GN=TENT4B PE=1 SV=2	1.47128	0.000941386
RENT1_HUMAN	Q92900	UPF1	Regulator of nonsense transcripts 1 OS=Homo sapiens OX=9606 GN=UPF1 PE=1 SV=2	1.46796	0.000337013
RPB1_HUMAN	P24928	POLR2A	DNA-directed RNA polymerase II subunit RPB1 OS=Homo sapiens OX=9606 GN=POLR2A PE=1 SV=2	1.44401	0.00107391
MED17_HUMAN	Q9NVC6	MED17	Mediator of RNA polymerase II transcription subunit 17 OS=Homo sapiens OX=9606 GN=MED17 PE=1 SV=2	1.43256	0.00125741
UBN1_HUMAN	Q9NPG3	UBN1	Ubinuclein-1 OS=Homo sapiens OX=9606 GN=UBN1 PE=1 SV=2	1.38972	0.00825033
EZH2_HUMAN	Q15910	EZH2	Histone-lysine N-methyltransferase EZH2 OS=Homo sapiens OX=9606 GN=EZH2 PE=1 SV=2	1.38084	0.0107356
BCL7B_HUMAN	Q9BQE9	BCL7B	B-cell CLL/lymphoma 7 protein family member B OS=Homo sapiens OX=9606 GN=BCL7B PE=1 SV=1	1.37398	0.0283738
ATM_HUMAN	Q13315	ATM	Serine-protein kinase ATM OS=Homo sapiens OX=9606 GN=ATM PE=1 SV=4	1.36699	0.00306137
SMRC2_HUMAN	Q8TAQ2	SMARCC2	SWI/SNF complex subunit SMARCC2 OS=Homo sapiens OX=9606 GN=SMARCC2 PE=1 SV=1	1.35622	0.000398036
CPSF2_HUMAN	Q9P2I0	CPSF2	Cleavage and polyadenylation specificity factor subunit 2 OS=Homo sapiens OX=9606 GN=CPSF2 PE=1 SV=2	1.35406	0.00143457
RA1L2_HUMAN	Q32P51	HNRNPA1L2	Heterogeneous nuclear ribonucleoprotein A1-like 2 OS=Homo sapiens OX=9606 GN=HNRNPA1L2 PE=2 SV=2	1.35271	0.0346273
OBSL1_HUMAN	O75147	OBSL1	Obscurin-like protein 1 OS=Homo sapiens OX=9606 GN=OBSL1 PE=1 SV=4	1.35154	0.0671906
DDX5_HUMAN	P17844	DDX5	Probable ATP-dependent RNA helicase DDX5 OS=Homo sapiens OX=9606 GN=DDX5 PE=1 SV=1	1.3488	0.00913048
KI20A_HUMAN	O95235	KIF20A	Kinesin-like protein KIF20A OS=Homo sapiens OX=9606 GN=KIF20A PE=1 SV=1	1.34666	0.00228433
TE2IP_HUMAN	Q9NYB0	TERF2IP	Telomeric repeat-binding factor 2-interacting protein 1 OS=Homo sapiens OX=9606 GN=TERF2IP PE=1 SV=1	1.34421	0.0125099
NPM_HUMAN	P06748	NPM1	Nucleophosmin OS=Homo sapiens OX=9606 GN=NPM1 PE=1 SV=2	1.33593	0.0110763
BICRA_HUMAN	Q9NZM4	BICRA	BRD4-interacting chromatin-remodeling complex-associated protein OS=Homo sapiens OX=9606 GN=BICRA PE=1 SV=2	1.32338	0.00958772
CUL1_HUMAN	Q13616	CUL1	Cullin-1 OS=Homo sapiens OX=9606 GN=CUL1 PE=1 SV=2	1.31299	0.0433393
KIF14_HUMAN	Q15058	KIF14	Kinesin-like protein KIF14 OS=Homo sapiens OX=9606 GN=KIF14 PE=1 SV=1	1.30701	0.000337134
SMRD3_HUMAN	Q6STE5	SMARCD3	SWI/SNF-related matrix-associated actin-dependent regulator of chromatin subfamily D member 3 OS=Homo sapiens OX=9606 GN=SMARCD3 PE=1 SV=1	1.26662	0.00840887
PSME3_HUMAN	P61289	PSME3	Proteasome activator complex subunit 3 OS=Homo sapiens OX=9606 GN=PSME3 PE=1 SV=1	1.26019	0.0147799
IMA5_HUMAN	P52294	KPNA1	Importin subunit alpha-5 OS=Homo sapiens OX=9606 GN=KPNA1 PE=1 SV=3	1.25367	0.000527763
SMCA1_HUMAN	P28370	SMARCA1	Probable global transcription activator SNF2L1 OS=Homo sapiens OX=9606 GN=SMARCA1 PE=1 SV=2	1.24622	0.0123997
CUL3_HUMAN	Q13618	CUL3	Cullin-3 OS=Homo sapiens OX=9606 GN=CUL3 PE=1 SV=2	1.24597	0.010096
PHIP_HUMAN	Q8WWQ0	PHIP	PH-interacting protein OS=Homo sapiens OX=9606 GN=PHIP PE=1 SV=2	1.23632	0.00484884
CABIN_HUMAN	Q9Y6J0	CABIN1	Calcineurin-binding protein cabin-1 OS=Homo sapiens OX=9606 GN=CABIN1 PE=1 SV=1	1.22974	0.030217
BCL7C_HUMAN	Q8WUZ0	BCL7C	B-cell CLL/lymphoma 7 protein family member C OS=Homo sapiens OX=9606 GN=BCL7C PE=1 SV=3	1.18032	0.0206657
TRI25_HUMAN	Q14258	TRIM25	E3 ubiquitin/ISG15 ligase TRIM25 OS=Homo sapiens OX=9606 GN=TRIM25 PE=1 SV=2	1.18018	0.0212203
U5S1_HUMAN	Q15029	EFTUD2	116 kDa U5 small nuclear ribonucleoprotein component OS=Homo sapiens OX=9606 GN=EFTUD2 PE=1 SV=1	1.17812	0.00242927
BRD4_HUMAN	O60885	BRD4	Bromodomain-containing protein 4 OS=Homo sapiens OX=9606 GN=BRD4 PE=1 SV=2	1.178	0.0122675
EWS_HUMAN	Q01844	EWSR1	RNA-binding protein EWS OS=Homo sapiens OX=9606 GN=EWSR1 PE=1 SV=1	1.17741	0.0701964
HDAC3_HUMAN	O15379	HDAC3	Histone deacetylase 3 OS=Homo sapiens OX=9606 GN=HDAC3 PE=1 SV=2	1.17495	0.0175097
NR2C2_HUMAN	P49116	NR2C2	Nuclear receptor subfamily 2 group C member 2 OS=Homo sapiens OX=9606 GN=NR2C2 PE=1 SV=1	1.17388	0.359791
CEBPB_HUMAN	P17676	CEBPB	CCAAT/enhancer-binding protein beta OS=Homo sapiens OX=9606 GN=CEBPB PE=1 SV=2	1.16549	0.0398909
HIRA_HUMAN	P54198	HIRA	Protein HIRA OS=Homo sapiens OX=9606 GN=HIRA PE=1 SV=2	1.16312	0.537841
SLN11_HUMAN	Q7Z7L1	SLFN11	Schlafen family member 11 OS=Homo sapiens OX=9606 GN=SLFN11 PE=1 SV=2	1.16042	0.213139
ROA2_HUMAN	P22626	HNRNPA2B1	Heterogeneous nuclear ribonucleoproteins A2/B1 OS=Homo sapiens OX=9606 GN=HNRNPA2B1 PE=1 SV=2	1.14593	0.0115949
ARI1A_HUMAN	O14497	ARID1A	AT-rich interactive domain-containing protein 1A OS=Homo sapiens OX=9606 GN=ARID1A PE=1 SV=3	1.14337	0.0114968
H4_HUMAN	P62805	H4C1,H4C6	Histone H4 OS=Homo sapiens OX=9606 GN=H4C1 PE=1 SV=2	1.14031	0.0258844
PELO_HUMAN	Q9BRX2	PELO	Protein pelota homolog OS=Homo sapiens OX=9606 GN=PELO PE=1 SV=2	1.13324	0.131511
CTCF_HUMAN	P49711	CTCF	Transcriptional repressor CTCF OS=Homo sapiens OX=9606 GN=CTCF PE=1 SV=1	1.12071	0.11433
IMA1_HUMAN	P52292	KPNA2	Importin subunit alpha-1 OS=Homo sapiens OX=9606 GN=KPNA2 PE=1 SV=1	1.11534	0.139038
BRD7_HUMAN	Q9NPI1	BRD7	Bromodomain-containing protein 7 OS=Homo sapiens OX=9606 GN=BRD7 PE=1 SV=1	1.0944	0.110629
TOP2B_HUMAN	Q02880	TOP2B	DNA topoisomerase 2-beta OS=Homo sapiens OX=9606 GN=TOP2B PE=1 SV=3	1.09179	0.0212583
RPC1_HUMAN	O14802	POLR3A	DNA-directed RNA polymerase III subunit RPC1 OS=Homo sapiens OX=9606 GN=POLR3A PE=1 SV=2	1.0852	0.208678
VAPA_HUMAN	Q9P0L0	VAPA	Vesicle-associated membrane protein-associated protein A OS=Homo sapiens OX=9606 GN=VAPA PE=1 SV=3	1.07161	0.0945017
ARI1B_HUMAN	Q8NFD5	ARID1B	AT-rich interactive domain-containing protein 1B OS=Homo sapiens OX=9606 GN=ARID1B PE=1 SV=2	1.06034	0.0133097
CDYL_HUMAN	Q9Y232	CDYL	Chromodomain Y-like protein OS=Homo sapiens OX=9606 GN=CDYL PE=1 SV=2	1.05817	0.521423
CBX5_HUMAN	P45973	CBX5	Chromobox protein homolog 5 OS=Homo sapiens OX=9606 GN=CBX5 PE=1 SV=1	1.04259	0.553863
ACL6A_HUMAN	O96019	ACTL6A	Actin-like protein 6A OS=Homo sapiens OX=9606 GN=ACTL6A PE=1 SV=1	1.04099	0.117028
SMCE1_HUMAN	Q969G3	SMARCE1	SWI/SNF-related matrix-associated actin-dependent regulator of chromatin subfamily E member 1 OS=Homo sapiens OX=9606 GN=SMARCE1 PE=1 SV=2	1.04052	0.0988119
PABP2_HUMAN	Q86U42	PABPN1	Polyadenylate-binding protein 2 OS=Homo sapiens OX=9606 GN=PABPN1 PE=1 SV=3	1.03296	0.432533
HNRPC_HUMAN	P07910	HNRNPC	Heterogeneous nuclear ribonucleoproteins C1/C2 OS=Homo sapiens OX=9606 GN=HNRNPC PE=1 SV=4	1.02821	0.120705
SNF5_HUMAN	Q12824	SMARCB1	SWI/SNF-related matrix-associated actin-dependent regulator of chromatin subfamily B member 1 OS=Homo sapiens OX=9606 GN=SMARCB1 PE=1 SV=2	1.02761	0.478321
NONO_HUMAN	Q15233	NONO	Non-POU domain-containing octamer-binding protein OS=Homo sapiens OX=9606 GN=NONO PE=1 SV=4	1.02625	0.475262
TF3C3_HUMAN	Q9Y5Q9	GTF3C3	General transcription factor 3C polypeptide 3 OS=Homo sapiens OX=9606 GN=GTF3C3 PE=1 SV=1	1.02594	0.26786
SMRD1_HUMAN	Q96GM5	SMARCD1	SWI/SNF-related matrix-associated actin-dependent regulator of chromatin subfamily D member 1 OS=Homo sapiens OX=9606 GN=SMARCD1 PE=1 SV=2	1.02336	0.282026
CTNB1_HUMAN	P35222	CTNNB1	Catenin beta-1 OS=Homo sapiens OX=9606 GN=CTNNB1 PE=1 SV=1	1.01838	0.718258
CATA_HUMAN	P04040	CAT	Catalase OS=Homo sapiens OX=9606 GN=CAT PE=1 SV=3	1.0139	0.799263
ADNP_HUMAN	Q9H2P0	ADNP	Activity-dependent neuroprotector homeobox protein OS=Homo sapiens OX=9606 GN=ADNP PE=1 SV=1	1.01168	0.745647
H2B2E_HUMAN	Q16778	H2BC21	Histone H2B type 2-E OS=Homo sapiens OX=9606 GN=H2BC21 PE=1 SV=3	1.00914	0.9275
SP1_HUMAN	P08047	SP1	Transcription factor Sp1 OS=Homo sapiens OX=9606 GN=SP1 PE=1 SV=3	-1.00424	0.90472
CHD4_HUMAN	Q14839	CHD4	Chromodomain-helicase-DNA-binding protein 4 OS=Homo sapiens OX=9606 GN=CHD4 PE=1 SV=2	-1.00863	0.877245
CBX3_HUMAN	Q13185	CBX3	Chromobox protein homolog 3 OS=Homo sapiens OX=9606 GN=CBX3 PE=1 SV=4	-1.01308	0.808476
ARP3_HUMAN	P61158	ACTR3	Actin-related protein 3 OS=Homo sapiens OX=9606 GN=ACTR3 PE=1 SV=3	-1.0147	0.84997
PHF10_HUMAN	Q8WUB8	PHF10	PHD finger protein 10 OS=Homo sapiens OX=9606 GN=PHF10 PE=1 SV=3	-1.03707	0.498123
SCML2_HUMAN	Q9UQR0	SCML2	Sex comb on midleg-like protein 2 OS=Homo sapiens OX=9606 GN=SCML2 PE=1 SV=1	-1.04699	0.32469
SIR7_HUMAN	Q9NRC8	SIRT7	NAD-dependent protein deacetylase sirtuin-7 OS=Homo sapiens OX=9606 GN=SIRT7 PE=1 SV=1	-1.0588	0.469857
BYST_HUMAN	Q13895	BYSL	Bystin OS=Homo sapiens OX=9606 GN=BYSL PE=1 SV=3	-1.06804	0.416091
SMRD2_HUMAN	Q92925	SMARCD2	SWI/SNF-related matrix-associated actin-dependent regulator of chromatin subfamily D member 2 OS=Homo sapiens OX=9606 GN=SMARCD2 PE=1 SV=3	-1.06908	0.218698
SMCA2_HUMAN	P51531	SMARCA2	Probable global transcription activator SNF2L2 OS=Homo sapiens OX=9606 GN=SMARCA2 PE=1 SV=2	-1.06978	0.600816
MBD3_HUMAN	O95983	MBD3	Methyl-CpG-binding domain protein 3 OS=Homo sapiens OX=9606 GN=MBD3 PE=1 SV=1	-1.08748	0.136042
CHD3_HUMAN	Q12873	CHD3	Chromodomain-helicase-DNA-binding protein 3 OS=Homo sapiens OX=9606 GN=CHD3 PE=1 SV=3	-1.09736	0.0897053
KDM6A_HUMAN	O15550	KDM6A	Lysine-specific demethylase 6A OS=Homo sapiens OX=9606 GN=KDM6A PE=1 SV=2	-1.09843	0.338576
MTA2_HUMAN	O94776	Mta2	Metastasis-associated protein MTA2 OS=Homo sapiens OX=9606 GN=MTA2 PE=1 SV=1	-1.10411	0.0140808
HDAC1_HUMAN	Q13547	HDAC1	Histone deacetylase 1 OS=Homo sapiens OX=9606 GN=HDAC1 PE=1 SV=1	-1.10504	0.164795
XRCC6_HUMAN	P12956	XRCC6	X-ray repair cross-complementing protein 6 OS=Homo sapiens OX=9606 GN=XRCC6 PE=1 SV=2	-1.1095	0.0282212
REQU_HUMAN	Q92785	DPF2	Zinc finger protein ubi-d4 OS=Homo sapiens OX=9606 GN=DPF2 PE=1 SV=2	-1.11718	0.0218258
ARID2_HUMAN	Q68CP9	ARID2	AT-rich interactive domain-containing protein 2 OS=Homo sapiens OX=9606 GN=ARID2 PE=1 SV=2	-1.11731	0.0236632
NOP56_HUMAN	O00567	NOP56	Nucleolar protein 56 OS=Homo sapiens OX=9606 GN=NOP56 PE=1 SV=4	-1.1186	0.00710682
RBBP4_HUMAN	Q09028	RBBP4	Histone-binding protein RBBP4 OS=Homo sapiens OX=9606 GN=RBBP4 PE=1 SV=3	-1.16546	0.0830513
SMC3_HUMAN	Q9UQE7	SMC3	Structural maintenance of chromosomes protein 3 OS=Homo sapiens OX=9606 GN=SMC3 PE=1 SV=2	-1.17026	0.00642792
SMRC1_HUMAN	Q92922	SMARCC1	SWI/SNF complex subunit SMARCC1 OS=Homo sapiens OX=9606 GN=SMARCC1 PE=1 SV=3	-1.17074	0.00477675
CUL4A_HUMAN	Q13619	CUL4A	Cullin-4A OS=Homo sapiens OX=9606 GN=CUL4A PE=1 SV=3	-1.1817	0.0781841
CAND1_HUMAN	Q86VP6	CAND1	Cullin-associated NEDD8-dissociated protein 1 OS=Homo sapiens OX=9606 GN=CAND1 PE=1 SV=2	-1.21905	0.117655
HDAC2_HUMAN	Q92769	HDAC2	Histone deacetylase 2 OS=Homo sapiens OX=9606 GN=HDAC2 PE=1 SV=2	-1.23309	0.00499399
RING2_HUMAN	Q99496	RNF2	E3 ubiquitin-protein ligase RING2 OS=Homo sapiens OX=9606 GN=RNF2 PE=1 SV=1	-1.26338	0.00574705
TIF1B_HUMAN	Q13263	TRIM28	Transcription intermediary factor 1-beta OS=Homo sapiens OX=9606 GN=TRIM28 PE=1 SV=5	-1.27061	0.0241165
VIR_HUMAN	Q69YN4	VIRMA	Protein virilizer homolog OS=Homo sapiens OX=9606 GN=VIRMA PE=1 SV=2	-1.27432	0.00129015
PHB_HUMAN	P35232	PHB1	Prohibitin OS=Homo sapiens OX=9606 GN=PHB PE=1 SV=1	-1.3271	0.0685273
ASF1A_HUMAN	Q9Y294	ASF1A	Histone chaperone ASF1A OS=Homo sapiens OX=9606 GN=ASF1A PE=1 SV=1	-1.33019	0.00388682
FUS_HUMAN	P35637	FUS	RNA-binding protein FUS OS=Homo sapiens OX=9606 GN=FUS PE=1 SV=1	-1.34753	0.0184
RB_HUMAN	P06400	RB1	Retinoblastoma-associated protein OS=Homo sapiens OX=9606 GN=RB1 PE=1 SV=2	-1.35181	0.0167782
SIN3A_HUMAN	Q96ST3	SIN3A	Paired amphipathic helix protein Sin3a OS=Homo sapiens OX=9606 GN=SIN3A PE=1 SV=2	-1.38062	0.000901153
APEX1_HUMAN	P27695	APEX1	DNA-(apurinic or apyrimidinic site) endonuclease OS=Homo sapiens OX=9606 GN=APEX1 PE=1 SV=2	-1.38935	0.0804687
CREB1_HUMAN	P16220	CREB1	Cyclic AMP-responsive element-binding protein 1 OS=Homo sapiens OX=9606 GN=CREB1 PE=1 SV=2	-1.39888	0.000972759
SSXT_HUMAN	Q15532	SS18	Protein SSXT OS=Homo sapiens OX=9606 GN=SS18 PE=1 SV=3	-1.40614	0.00323472
BC11B_HUMAN	Q9C0K0	BCL11B	B-cell lymphoma/leukemia 11B OS=Homo sapiens OX=9606 GN=BCL11B PE=1 SV=1	-1.4249	0.000871675
PKCB1_HUMAN	Q9ULU4	ZMYND8	Protein kinase C-binding protein 1 OS=Homo sapiens OX=9606 GN=ZMYND8 PE=1 SV=2	-1.46824	0.000283492
BCL7A_HUMAN	Q4VC05	BCL7A	B-cell CLL/lymphoma 7 protein family member A OS=Homo sapiens OX=9606 GN=BCL7A PE=1 SV=1	-1.49093	0.00449052
E2F6_HUMAN	O75461	E2F6	Transcription factor E2F6 OS=Homo sapiens OX=9606 GN=E2F6 PE=1 SV=1	-1.54073	0.0136392
DNM3A_HUMAN	Q9Y6K1	Dnmt3a	DNA (cytosine-5)-methyltransferase 3A OS=Homo sapiens OX=9606 GN=DNMT3A PE=1 SV=4	-1.5629	0.00596687
CD47_HUMAN	Q08722	CD47	Leukocyte surface antigen CD47 OS=Homo sapiens OX=9606 GN=CD47 PE=1 SV=1	-1.64553	0.0023861
MYC_HUMAN	P01106	MYC	Myc proto-oncogene protein OS=Homo sapiens OX=9606 GN=MYC PE=1 SV=1	-1.65088	0.013664
MEP50_HUMAN	Q9BQA1	WDR77	Methylosome protein 50 OS=Homo sapiens OX=9606 GN=WDR77 PE=1 SV=1	-1.75507	0.000526931
ADDA_HUMAN	P35611	ADD1	Alpha-adducin OS=Homo sapiens OX=9606 GN=ADD1 PE=1 SV=2	-1.81748	0.00171484
NSD3_HUMAN	Q9BZ95	NSD3	Histone-lysine N-methyltransferase NSD3 OS=Homo sapiens OX=9606 GN=NSD3 PE=1 SV=1	-1.84926	0.000712296
NUCL_HUMAN	P19338	NCL	Nucleolin OS=Homo sapiens OX=9606 GN=NCL PE=1 SV=3	-1.87888	1.84924e-05
BMI1_HUMAN	P35226	BMI1	Polycomb complex protein BMI-1 OS=Homo sapiens OX=9606 GN=BMI1 PE=1 SV=2	-1.92474	0.00616136
RPA34_HUMAN	O15446	POLR1G	DNA-directed RNA polymerase I subunit RPA34 OS=Homo sapiens OX=9606 GN=POLR1G PE=1 SV=1	-1.92757	8.45044e-05
RCOR1_HUMAN	Q9UKL0	RCOR1	REST corepressor 1 OS=Homo sapiens OX=9606 GN=RCOR1 PE=1 SV=2	-1.95321	0.000443551
LMNB1_HUMAN	P20700	LMNB1	Lamin-B1 OS=Homo sapiens OX=9606 GN=LMNB1 PE=1 SV=2	-1.97536	8.71424e-05
TOIP1_HUMAN	Q5JTV8	Tor1aip1	Torsin-1A-interacting protein 1 OS=Homo sapiens OX=9606 GN=TOR1AIP1 PE=1 SV=2	-2.14823	6.3557e-05
ING1_HUMAN	Q9UK53	ING1	Inhibitor of growth protein 1 OS=Homo sapiens OX=9606 GN=ING1 PE=1 SV=2	-2.17374	0.00198097
ENPL_HUMAN	P14625	HSP90B1	Endoplasmin OS=Homo sapiens OX=9606 GN=HSP90B1 PE=1 SV=1	-2.21154	2.66678e-06
PYR1_HUMAN	P27708	CAD	CAD protein OS=Homo sapiens OX=9606 GN=CAD PE=1 SV=3	-2.33971	0.00967939
HMGB1_HUMAN	P09429	HMGB1	High mobility group protein B1 OS=Homo sapiens OX=9606 GN=HMGB1 PE=1 SV=3	-3.5146	4.81541e-05
HSPB1_HUMAN	P04792	HSPB1	Heat shock protein beta-1 OS=Homo sapiens OX=9606 GN=HSPB1 PE=1 SV=2	-4.57081	0.00728068
299 known BRG1 interactors from NCBI(BioGRID)database
ACTS_HUMAN	P68133	ACTA1
ACTB_HUMAN	P60709	ACTB
ACTC_HUMAN	P68032	ACTC1
AHR_HUMAN	P35869	AHR
ANGL4_HUMAN	Q9BY76	ANGPTL4
ANDR_HUMAN	P10275	AR
ARI2_HUMAN	O95376	ARIH2
ATF3_HUMAN	P18847	ATF3
ATG7_HUMAN	O95352	ATG7
BCL6_HUMAN	P41182	BCL6
BICRL_HUMAN	Q6AI39	BICRAL
BIRC3_HUMAN	Q13489	BIRC3
BRCA1_HUMAN	P38398	BRCA1
BRD2_HUMAN	P25440	BRD2
BRWD1_HUMAN	Q9NSI6	BRWD1
BACH1_HUMAN	O14867	Bach1
CARM1_HUMAN	Q86X55	CARM1
CCNE1_HUMAN	P24864	CCNE1
CDK19_HUMAN	Q9BWU1	CDK19
CDK8_HUMAN	P49336	CDK8
CDN2A_HUMAN	P42771	CDKN2A
CDX2_HUMAN	Q99626	CDX2
CEBPA_HUMAN	P49715	CEBPA
CHK1_HUMAN	O14757	CHEK1
CHFR_HUMAN	Q96EP1	CHFR
CHMP5_HUMAN	Q9NZZ3	CHMP5
CIC_HUMAN	Q96RK0	CIC
C2TA_HUMAN	P33076	CIITA
CSN5_HUMAN	Q92905	COPS5
CBP_HUMAN	Q92793	CREBBP
DEP1B_HUMAN	Q8WUY9	DEPDC1B
DPF1_HUMAN	Q92782	DPF1
E2F4_HUMAN	Q16254	E2F4
EGFR_HUMAN	P00533	EGFR
EPAS1_HUMAN	Q99814	EPAS1
ERCC6_HUMAN	Q03468	ERCC6
ESR1_HUMAN	P03372	ESR1
ESR2_HUMAN	Q92731	ESR2
FBX6_HUMAN	Q9NRD1	FBXO6
FBXW7_HUMAN	Q969H0	FBXW7
FLI1_HUMAN	Q01543	FLI1
FOXE1_HUMAN	O00358	FOXE1
FOXO1_HUMAN	Q12778	FOXO1
GATA1_HUMAN	P15976	GATA1
GLI1_HUMAN	P08151	GLI1
GEMI_HUMAN	O75496	GMNN
H2AZ_HUMAN	P0C0S5	H2AZ1
H2B1C_HUMAN	P62807	H2BC8
H32_HUMAN	Q71DI3	H3C14
H31_HUMAN	P68431	H3C1,H3C6
HDAC9_HUMAN	Q9UKV0	HDAC9
HIF1A_HUMAN	Q16665	HIF1A
HSF1_HUMAN	Q00613	HSF1
HSF4_HUMAN	Q9ULV5	HSF4
IKZF1_HUMAN	Q13422	IKZF1
IRF1_HUMAN	P10914	IRF1
KDM5C_HUMAN	P41229	KDM5C
KLF1_HUMAN	Q13351	KLF1
KLF4_HUMAN	O43474	KLF4
MAML1_HUMAN	Q92585	MAML1
MARK4_HUMAN	Q96L34	MARK4
MCPH1_HUMAN	Q8NEM0	MCPH1
MDM2_HUMAN	Q00987	MDM2
MRTFA_HUMAN	Q969V6	MRTFA
MYCD_HUMAN	Q8IZQ8	MYOCD
MYOD1_HUMAN	P15172	MYOD1
MYOG_HUMAN	P15173	MYOG
NAA40_HUMAN	Q86UY6	NAA40
NCOA1_HUMAN	Q15788	NCOA1
NEIL3_HUMAN	Q8TAT5	NEIL3
NDF1_HUMAN	Q13562	NEUROD1
NGN2_HUMAN	Q9H2A3	NEUROG2
NFAC1_HUMAN	O95644	NFATC1
NFAC2_HUMAN	Q13469	NFATC2
NF2L2_HUMAN	Q16236	NFE2L2
IKBA_HUMAN	P25963	NFKBIA
NOTC1_HUMAN	P46531	NOTCH1
NPC1_HUMAN	O15118	NPC1
NR1H2_HUMAN	P55055	NR1H2
NR2C1_HUMAN	P13056	NR2C1
GCR_HUMAN	P04150	NR3C1
NR4A1_HUMAN	P22736	NR4A1
NR4A2_HUMAN	P43354	NR4A2
NTRK1_HUMAN	P04629	NTRK1
NR1H4_HUMAN	Q96RI1	Nr1h4
PALS2_HUMAN	Q9NZW5	PALS2
PAR6A_HUMAN	Q9NPB6	PARD6A
PAX6_HUMAN	P26367	PAX6
PBX1_HUMAN	P40424	PBX1
P85A_HUMAN	P27986	PIK3R1
PKHA4_HUMAN	Q9H4M7	PLEKHA4
PMS2_HUMAN	P54278	PMS2
RPC3_HUMAN	Q9BUI4	POLR3C
RPC6_HUMAN	Q9H1D9	POLR3F
PPARG_HUMAN	P37231	PPARG
ANM5_HUMAN	O14744	PRMT5
PTEN_HUMAN	P60484	PTEN
PD2R_HUMAN	Q13258	PTGDR
IFIX_HUMAN	Q6K0P9	PYHIN1
PCDH1_HUMAN	Q08174	Pcdh1
PSB4_HUMAN	P28070	Psmb4
RASF1_HUMAN	Q9NS23	RASSF1
RBL1_HUMAN	P28749	RBL1
RBL2_HUMAN	Q08999	RBL2
RELB_HUMAN	Q01201	RELB
REST_HUMAN	Q13127	REST
KS6A5_HUMAN	O75582	RPS6KA5
RXRA_HUMAN	P19793	RXRA
ROCK1_HUMAN	Q13464	Rock1
SETD7_HUMAN	Q8WTS6	SETD7
SMAD2_HUMAN	Q15796	SMAD2
SMAD3_HUMAN	P84022	SMAD3
SMCA4_HUMAN	P51532	SMARCA4
SMRCD_HUMAN	Q9H4L7	SMARCAD1
SOX2_HUMAN	P48431	SOX2
SOX4_HUMAN	Q06945	SOX4
DAND5_HUMAN	Q8N907	SP1
SPTA1_HUMAN	P02549	SPTA1
SRF_HUMAN	P11831	SRF
S18L2_HUMAN	Q9UHA2	SS18L2
STAT2_HUMAN	P52630	STAT2
STA5A_HUMAN	P42229	STAT5A
STK11_HUMAN	Q15831	STK11
S11IP_HUMAN	Q8N1F8	STK11IP
SUMO2_HUMAN	P61956	SUMO2
TAF10_HUMAN	Q12962	TAF10
TBX5_HUMAN	Q99593	TBX5
USF1_HUMAN	P22415	USF1
UBP24_HUMAN	Q9UPU5	USP24
WWOX_HUMAN	Q9NZC7	WWOX
WWP2_HUMAN	O00308	WWP2
YAP1_HUMAN	P46937	YAP1
ZEB1_HUMAN	P37275	ZEB1
ZMIZ2_HUMAN	Q8NF64	ZMIZ2
ZN330_HUMAN	Q9Y3S2	ZNF330
ATTY_HUMAN	P17735	tat

## Sheet: (2) DDIT3 IP vs BRG1 IP
Supplementary Table 6. BRG1 interaction partners
B. Enrichment of BRG1 interactors in comparison between DDIT3 IP and BRG1 IP in MLS (comparison 2)
299 known BRG1 interactors from NCBI (BioGRID)database. Fold change > 1.2 and p<0.05 are shown in green.
				DDIT3 IP vs BRG1 IP, BRG1 norm	165 st/55%
Entry name	Uniprot	Gene	Description	Fold change	p-value
DDIT3_HUMAN	P35638	DDIT3	DNA damage-inducible transcript 3 protein OS=Homo sapiens OX=9606 GN=DDIT3 PE=1 SV=1	5.23684	0.000230625
PYR1_HUMAN	P27708	CAD	CAD protein OS=Homo sapiens OX=9606 GN=CAD PE=1 SV=3	4.23775	0.149538
ATLA2_HUMAN	Q8NHH9	ATL2	Atlastin-2 OS=Homo sapiens OX=9606 GN=ATL2 PE=1 SV=2	3.9916	1.39354e-06
CDYL_HUMAN	Q9Y232	CDYL	Chromodomain Y-like protein OS=Homo sapiens OX=9606 GN=CDYL PE=1 SV=2	3.61861	0.00791724
MEP50_HUMAN	Q9BQA1	WDR77	Methylosome protein 50 OS=Homo sapiens OX=9606 GN=WDR77 PE=1 SV=1	3.24492	0.0728147
CEBPB_HUMAN	P17676	CEBPB	CCAAT/enhancer-binding protein beta OS=Homo sapiens OX=9606 GN=CEBPB PE=1 SV=2	3.06134	0.000148635
CATA_HUMAN	P04040	CAT	Catalase OS=Homo sapiens OX=9606 GN=CAT PE=1 SV=3	2.98648	5.93003e-05
CHD7_HUMAN	Q9P2D1	CHD7	Chromodomain-helicase-DNA-binding protein 7 OS=Homo sapiens OX=9606 GN=CHD7 PE=1 SV=3	2.9579	0.00175039
TOPB1_HUMAN	Q92547	TOPBP1	DNA topoisomerase 2-binding protein 1 OS=Homo sapiens OX=9606 GN=TOPBP1 PE=1 SV=3	2.93132	1.75639e-05
CAND1_HUMAN	Q86VP6	CAND1	Cullin-associated NEDD8-dissociated protein 1 OS=Homo sapiens OX=9606 GN=CAND1 PE=1 SV=2	2.84554	0.0303788
TRI25_HUMAN	Q14258	TRIM25	E3 ubiquitin/ISG15 ligase TRIM25 OS=Homo sapiens OX=9606 GN=TRIM25 PE=1 SV=2	2.79681	0.00285293
RBBP4_HUMAN	Q09028	RBBP4	Histone-binding protein RBBP4 OS=Homo sapiens OX=9606 GN=RBBP4 PE=1 SV=3	2.72321	0.000123152
MBD3_HUMAN	O95983	MBD3	Methyl-CpG-binding domain protein 3 OS=Homo sapiens OX=9606 GN=MBD3 PE=1 SV=1	2.72234	0.000273377
H2AY_HUMAN	O75367	MACROH2A1	Core histone macro-H2A.1 OS=Homo sapiens OX=9606 GN=MACROH2A1 PE=1 SV=4	2.70378	4.71359e-05
SIR7_HUMAN	Q9NRC8	SIRT7	NAD-dependent protein deacetylase sirtuin-7 OS=Homo sapiens OX=9606 GN=SIRT7 PE=1 SV=1	2.69568	0.0593023
H2B2E_HUMAN	Q16778	H2BC21	Histone H2B type 2-E OS=Homo sapiens OX=9606 GN=H2BC21 PE=1 SV=3	2.67013	0.00298309
RUNX1_HUMAN	Q01196	RUNX1	Runt-related transcription factor 1 OS=Homo sapiens OX=9606 GN=RUNX1 PE=1 SV=3	2.6632	0.000128899
H4_HUMAN	P62805	H4C1,H4C6	Histone H4 OS=Homo sapiens OX=9606 GN=H4C1 PE=1 SV=2	2.63838	4.39028e-05
MYEF2_HUMAN	Q9P2K5	MYEF2	Myelin expression factor 2 OS=Homo sapiens OX=9606 GN=MYEF2 PE=1 SV=3	2.63379	2.76692e-05
STAT3_HUMAN	P40763	STAT3	Signal transducer and activator of transcription 3 OS=Homo sapiens OX=9606 GN=STAT3 PE=1 SV=2	2.62328	0.000816618
BRD4_HUMAN	O60885	BRD4	Bromodomain-containing protein 4 OS=Homo sapiens OX=9606 GN=BRD4 PE=1 SV=2	2.60978	0.0241221
ATM_HUMAN	Q13315	ATM	Serine-protein kinase ATM OS=Homo sapiens OX=9606 GN=ATM PE=1 SV=4	2.60129	0.00530636
HNRPC_HUMAN	P07910	HNRNPC	Heterogeneous nuclear ribonucleoproteins C1/C2 OS=Homo sapiens OX=9606 GN=HNRNPC PE=1 SV=4	2.58706	0.000470495
LMNB1_HUMAN	P20700	LMNB1	Lamin-B1 OS=Homo sapiens OX=9606 GN=LMNB1 PE=1 SV=2	2.58573	0.000917056
XPC_HUMAN	Q01831	XPC	DNA repair protein complementing XP-C cells OS=Homo sapiens OX=9606 GN=XPC PE=1 SV=4	2.55798	2.01826e-05
H2AX_HUMAN	P16104	H2AX	Histone H2AX OS=Homo sapiens OX=9606 GN=H2AX PE=1 SV=2	2.55127	0.00124881
KDM6A_HUMAN	O15550	KDM6A	Lysine-specific demethylase 6A OS=Homo sapiens OX=9606 GN=KDM6A PE=1 SV=2	2.54064	0.000421765
ENPL_HUMAN	P14625	HSP90B1	Endoplasmin OS=Homo sapiens OX=9606 GN=HSP90B1 PE=1 SV=1	2.53729	1.26349e-05
TE2IP_HUMAN	Q9NYB0	TERF2IP	Telomeric repeat-binding factor 2-interacting protein 1 OS=Homo sapiens OX=9606 GN=TERF2IP PE=1 SV=1	2.52629	5.92903e-06
CUL4B_HUMAN	Q13620	CUL4B	Cullin-4B OS=Homo sapiens OX=9606 GN=CUL4B PE=1 SV=4	2.52449	2.24192e-06
CBX3_HUMAN	Q13185	CBX3	Chromobox protein homolog 3 OS=Homo sapiens OX=9606 GN=CBX3 PE=1 SV=4	2.52402	0.00196971
TOP2B_HUMAN	Q02880	TOP2B	DNA topoisomerase 2-beta OS=Homo sapiens OX=9606 GN=TOP2B PE=1 SV=3	2.52203	1.05441e-06
SMCA1_HUMAN	P28370	SMARCA1	Probable global transcription activator SNF2L1 OS=Homo sapiens OX=9606 GN=SMARCA1 PE=1 SV=2	2.52067	3.89632e-05
CBX5_HUMAN	P45973	CBX5	Chromobox protein homolog 5 OS=Homo sapiens OX=9606 GN=CBX5 PE=1 SV=1	2.50919	0.000203575
PHIP_HUMAN	Q8WWQ0	PHIP	PH-interacting protein OS=Homo sapiens OX=9606 GN=PHIP PE=1 SV=2	2.50328	0.000372315
XRCC6_HUMAN	P12956	XRCC6	X-ray repair cross-complementing protein 6 OS=Homo sapiens OX=9606 GN=XRCC6 PE=1 SV=2	2.49928	0.000115097
MDC1_HUMAN	Q14676	MDC1	Mediator of DNA damage checkpoint protein 1 OS=Homo sapiens OX=9606 GN=MDC1 PE=1 SV=3	2.48343	0.000612279
MTA2_HUMAN	O94776	Mta2	Metastasis-associated protein MTA2 OS=Homo sapiens OX=9606 GN=MTA2 PE=1 SV=1	2.48061	0.00348806
PELO_HUMAN	Q9BRX2	PELO	Protein pelota homolog OS=Homo sapiens OX=9606 GN=PELO PE=1 SV=2	2.46866	0.00851067
OBSL1_HUMAN	O75147	OBSL1	Obscurin-like protein 1 OS=Homo sapiens OX=9606 GN=OBSL1 PE=1 SV=4	2.46126	0.00149072
BAZ1B_HUMAN	Q9UIG0	BAZ1B	Tyrosine-protein kinase BAZ1B OS=Homo sapiens OX=9606 GN=BAZ1B PE=1 SV=2	2.45982	6.35238e-06
PSME3_HUMAN	P61289	PSME3	Proteasome activator complex subunit 3 OS=Homo sapiens OX=9606 GN=PSME3 PE=1 SV=1	2.45612	0.00976419
TIF1B_HUMAN	Q13263	TRIM28	Transcription intermediary factor 1-beta OS=Homo sapiens OX=9606 GN=TRIM28 PE=1 SV=5	2.45514	0.0347573
NPM_HUMAN	P06748	NPM1	Nucleophosmin OS=Homo sapiens OX=9606 GN=NPM1 PE=1 SV=2	2.44511	4.82846e-06
NSD3_HUMAN	Q9BZ95	NSD3	Histone-lysine N-methyltransferase NSD3 OS=Homo sapiens OX=9606 GN=NSD3 PE=1 SV=1	2.44145	0.000254145
SMC3_HUMAN	Q9UQE7	SMC3	Structural maintenance of chromosomes protein 3 OS=Homo sapiens OX=9606 GN=SMC3 PE=1 SV=2	2.43634	0.0262119
CREB1_HUMAN	P16220	CREB1	Cyclic AMP-responsive element-binding protein 1 OS=Homo sapiens OX=9606 GN=CREB1 PE=1 SV=2	2.43024	0.000470889
RAD18_HUMAN	Q9NS91	RAD18	E3 ubiquitin-protein ligase RAD18 OS=Homo sapiens OX=9606 GN=RAD18 PE=1 SV=2	2.429	0.000451062
CD47_HUMAN	Q08722	CD47	Leukocyte surface antigen CD47 OS=Homo sapiens OX=9606 GN=CD47 PE=1 SV=1	2.42577	9.50847e-05
SUH_HUMAN	Q06330	RBPJ	Recombining binding protein suppressor of hairless OS=Homo sapiens OX=9606 GN=RBPJ PE=1 SV=3	2.42158	0.000120349
E2F6_HUMAN	O75461	E2F6	Transcription factor E2F6 OS=Homo sapiens OX=9606 GN=E2F6 PE=1 SV=1	2.41524	0.000603046
DPF3_HUMAN	Q92784	DPF3	Zinc finger protein DPF3 OS=Homo sapiens OX=9606 GN=DPF3 PE=1 SV=3	2.41125	0.00507299
NUCL_HUMAN	P19338	NCL	Nucleolin OS=Homo sapiens OX=9606 GN=NCL PE=1 SV=3	2.41042	0.000429256
RPC1_HUMAN	O14802	POLR3A	DNA-directed RNA polymerase III subunit RPC1 OS=Homo sapiens OX=9606 GN=POLR3A PE=1 SV=2	2.40756	0.000556964
ARP3_HUMAN	P61158	ACTR3	Actin-related protein 3 OS=Homo sapiens OX=9606 GN=ACTR3 PE=1 SV=3	2.40558	0.0138625
ROA2_HUMAN	P22626	HNRNPA2B1	Heterogeneous nuclear ribonucleoproteins A2/B1 OS=Homo sapiens OX=9606 GN=HNRNPA2B1 PE=1 SV=2	2.40359	1.98914e-06
SCML2_HUMAN	Q9UQR0	SCML2	Sex comb on midleg-like protein 2 OS=Homo sapiens OX=9606 GN=SCML2 PE=1 SV=1	2.39663	1.72769e-05
HDAC3_HUMAN	O15379	HDAC3	Histone deacetylase 3 OS=Homo sapiens OX=9606 GN=HDAC3 PE=1 SV=2	2.39006	0.00112007
DNM3A_HUMAN	Q9Y6K1	Dnmt3a	DNA (cytosine-5)-methyltransferase 3A OS=Homo sapiens OX=9606 GN=DNMT3A PE=1 SV=4	2.38758	0.0033073
TOIP1_HUMAN	Q5JTV8	Tor1aip1	Torsin-1A-interacting protein 1 OS=Homo sapiens OX=9606 GN=TOR1AIP1 PE=1 SV=2	2.38589	2.68048e-05
VAPA_HUMAN	Q9P0L0	VAPA	Vesicle-associated membrane protein-associated protein A OS=Homo sapiens OX=9606 GN=VAPA PE=1 SV=3	2.37545	1.48721e-05
NR2C2_HUMAN	P49116	NR2C2	Nuclear receptor subfamily 2 group C member 2 OS=Homo sapiens OX=9606 GN=NR2C2 PE=1 SV=1	2.36985	0.00621482
ADNP_HUMAN	Q9H2P0	ADNP	Activity-dependent neuroprotector homeobox protein OS=Homo sapiens OX=9606 GN=ADNP PE=1 SV=1	2.3687	0.0001298
RPA34_HUMAN	O15446	POLR1G	DNA-directed RNA polymerase I subunit RPA34 OS=Homo sapiens OX=9606 GN=POLR1G PE=1 SV=1	2.36798	3.7592e-05
HDAC2_HUMAN	Q92769	HDAC2	Histone deacetylase 2 OS=Homo sapiens OX=9606 GN=HDAC2 PE=1 SV=2	2.36494	0.000567567
PKCB1_HUMAN	Q9ULU4	ZMYND8	Protein kinase C-binding protein 1 OS=Homo sapiens OX=9606 GN=ZMYND8 PE=1 SV=2	2.36334	6.06533e-06
CHD4_HUMAN	Q14839	CHD4	Chromodomain-helicase-DNA-binding protein 4 OS=Homo sapiens OX=9606 GN=CHD4 PE=1 SV=2	2.34823	0.000534257
BMI1_HUMAN	P35226	BMI1	Polycomb complex protein BMI-1 OS=Homo sapiens OX=9606 GN=BMI1 PE=1 SV=2	2.32123	0.00228669
SUZ12_HUMAN	Q15022	SUZ12	Polycomb protein SUZ12 OS=Homo sapiens OX=9606 GN=SUZ12 PE=1 SV=3	2.31714	0.000184521
EED_HUMAN	O75530	EED	Polycomb protein EED OS=Homo sapiens OX=9606 GN=EED PE=1 SV=2	2.31233	0.00029199
CUL1_HUMAN	Q13616	CUL1	Cullin-1 OS=Homo sapiens OX=9606 GN=CUL1 PE=1 SV=2	2.30901	0.00497439
CUL4A_HUMAN	Q13619	CUL4A	Cullin-4A OS=Homo sapiens OX=9606 GN=CUL4A PE=1 SV=3	2.30495	0.00354456
RING2_HUMAN	Q99496	RNF2	E3 ubiquitin-protein ligase RING2 OS=Homo sapiens OX=9606 GN=RNF2 PE=1 SV=1	2.3048	6.10444e-05
NOP56_HUMAN	O00567	NOP56	Nucleolar protein 56 OS=Homo sapiens OX=9606 GN=NOP56 PE=1 SV=4	2.30015	3.83478e-05
PHB_HUMAN	P35232	PHB1	Prohibitin OS=Homo sapiens OX=9606 GN=PHB PE=1 SV=1	2.277	0.0013251
HMGB1_HUMAN	P09429	HMGB1	High mobility group protein B1 OS=Homo sapiens OX=9606 GN=HMGB1 PE=1 SV=3	2.27145	0.00245149
EP400_HUMAN	Q96L91	EP400	E1A-binding protein p400 OS=Homo sapiens OX=9606 GN=EP400 PE=1 SV=4	2.25235	0.000969304
MYC_HUMAN	P01106	MYC	Myc proto-oncogene protein OS=Homo sapiens OX=9606 GN=MYC PE=1 SV=1	2.24824	0.00122799
BYST_HUMAN	Q13895	BYSL	Bystin OS=Homo sapiens OX=9606 GN=BYSL PE=1 SV=3	2.24033	0.000809974
SLN11_HUMAN	Q7Z7L1	SLFN11	Schlafen family member 11 OS=Homo sapiens OX=9606 GN=SLFN11 PE=1 SV=2	2.23967	0.000834576
IMA5_HUMAN	P52294	KPNA1	Importin subunit alpha-5 OS=Homo sapiens OX=9606 GN=KPNA1 PE=1 SV=3	2.2299	0.00346237
RBP56_HUMAN	Q92804	TAF15	TATA-binding protein-associated factor 2N OS=Homo sapiens OX=9606 GN=TAF15 PE=1 SV=1	2.22871	0.000277479
SIN3A_HUMAN	Q96ST3	SIN3A	Paired amphipathic helix protein Sin3a OS=Homo sapiens OX=9606 GN=SIN3A PE=1 SV=2	2.22282	0.00683062
ASF1A_HUMAN	Q9Y294	ASF1A	Histone chaperone ASF1A OS=Homo sapiens OX=9606 GN=ASF1A PE=1 SV=1	2.21995	0.000977248
EZH2_HUMAN	Q15910	EZH2	Histone-lysine N-methyltransferase EZH2 OS=Homo sapiens OX=9606 GN=EZH2 PE=1 SV=2	2.2186	0.000114397
KC1A_HUMAN	P48729	CSNK1A1	Casein kinase I isoform alpha OS=Homo sapiens OX=9606 GN=CSNK1A1 PE=1 SV=2	2.21831	1.56607e-05
KC1D_HUMAN	P48730	CSNK1D	Casein kinase I isoform delta OS=Homo sapiens OX=9606 GN=CSNK1D PE=1 SV=2	2.21537	0.00417022
RCOR1_HUMAN	Q9UKL0	RCOR1	REST corepressor 1 OS=Homo sapiens OX=9606 GN=RCOR1 PE=1 SV=2	2.21457	0.000122256
CTCF_HUMAN	P49711	CTCF	Transcriptional repressor CTCF OS=Homo sapiens OX=9606 GN=CTCF PE=1 SV=1	2.20355	0.000283629
RENT1_HUMAN	Q92900	UPF1	Regulator of nonsense transcripts 1 OS=Homo sapiens OX=9606 GN=UPF1 PE=1 SV=2	2.20094	0.00369987
HDAC1_HUMAN	Q13547	HDAC1	Histone deacetylase 1 OS=Homo sapiens OX=9606 GN=HDAC1 PE=1 SV=1	2.19801	0.000587973
CTNB1_HUMAN	P35222	CTNNB1	Catenin beta-1 OS=Homo sapiens OX=9606 GN=CTNNB1 PE=1 SV=1	2.18994	0.000817149
SIN3B_HUMAN	O75182	SIN3B	Paired amphipathic helix protein Sin3b OS=Homo sapiens OX=9606 GN=SIN3B PE=1 SV=2	2.18309	0.000393292
JUNB_HUMAN	P17275	JUNB	Transcription factor jun-B OS=Homo sapiens OX=9606 GN=JUNB PE=1 SV=1	2.18289	0.00134033
HIRA_HUMAN	P54198	HIRA	Protein HIRA OS=Homo sapiens OX=9606 GN=HIRA PE=1 SV=2	2.18196	0.0246956
CHD3_HUMAN	Q12873	CHD3	Chromodomain-helicase-DNA-binding protein 3 OS=Homo sapiens OX=9606 GN=CHD3 PE=1 SV=3	2.17675	0.00321545
SP1_HUMAN	P08047	SP1	Transcription factor Sp1 OS=Homo sapiens OX=9606 GN=SP1 PE=1 SV=3	2.1707	0.000233939
STAU1_HUMAN	O95793	STAU1	Double-stranded RNA-binding protein Staufen homolog 1 OS=Homo sapiens OX=9606 GN=STAU1 PE=1 SV=2	2.16467	5.50962e-06
KI20A_HUMAN	O95235	KIF20A	Kinesin-like protein KIF20A OS=Homo sapiens OX=9606 GN=KIF20A PE=1 SV=1	2.16433	0.001651
CABIN_HUMAN	Q9Y6J0	CABIN1	Calcineurin-binding protein cabin-1 OS=Homo sapiens OX=9606 GN=CABIN1 PE=1 SV=1	2.16085	0.0019525
UBN1_HUMAN	Q9NPG3	UBN1	Ubinuclein-1 OS=Homo sapiens OX=9606 GN=UBN1 PE=1 SV=2	2.15674	0.00164155
RAB5C_HUMAN	P51148	RAB5C	Ras-related protein Rab-5C OS=Homo sapiens OX=9606 GN=RAB5C PE=1 SV=2	2.13537	8.41286e-05
RB_HUMAN	P06400	RB1	Retinoblastoma-associated protein OS=Homo sapiens OX=9606 GN=RB1 PE=1 SV=2	2.13234	0.000352464
PAPD5_HUMAN	Q8NDF8	TENT4B	Terminal nucleotidyltransferase 4B OS=Homo sapiens OX=9606 GN=TENT4B PE=1 SV=2	2.1135	0.000133568
KC1E_HUMAN	P49674	CSNK1E	Casein kinase I isoform epsilon OS=Homo sapiens OX=9606 GN=CSNK1E PE=1 SV=1	2.11129	5.78969e-05
NF1_HUMAN	P21359	NF1	Neurofibromin OS=Homo sapiens OX=9606 GN=NF1 PE=1 SV=2	2.10844	0.000332734
IMA1_HUMAN	P52292	KPNA2	Importin subunit alpha-1 OS=Homo sapiens OX=9606 GN=KPNA2 PE=1 SV=1	2.09663	0.0026007
APEX1_HUMAN	P27695	APEX1	DNA-(apurinic or apyrimidinic site) endonuclease OS=Homo sapiens OX=9606 GN=APEX1 PE=1 SV=2	2.09381	0.00538387
CUL3_HUMAN	Q13618	CUL3	Cullin-3 OS=Homo sapiens OX=9606 GN=CUL3 PE=1 SV=2	2.08004	0.000138977
DDX5_HUMAN	P17844	DDX5	Probable ATP-dependent RNA helicase DDX5 OS=Homo sapiens OX=9606 GN=DDX5 PE=1 SV=1	2.07657	0.000230219
CDC5L_HUMAN	Q99459	CDC5L	Cell division cycle 5-like protein OS=Homo sapiens OX=9606 GN=CDC5L PE=1 SV=2	2.06333	1.51211e-06
ING1_HUMAN	Q9UK53	ING1	Inhibitor of growth protein 1 OS=Homo sapiens OX=9606 GN=ING1 PE=1 SV=2	2.05925	0.00460959
RA1L2_HUMAN	Q32P51	HNRNPA1L2	Heterogeneous nuclear ribonucleoprotein A1-like 2 OS=Homo sapiens OX=9606 GN=HNRNPA1L2 PE=2 SV=2	2.02657	0.00298027
KIF14_HUMAN	Q15058	KIF14	Kinesin-like protein KIF14 OS=Homo sapiens OX=9606 GN=KIF14 PE=1 SV=1	2.00914	1.40492e-05
NCOR2_HUMAN	Q9Y618	NCOR2	Nuclear receptor corepressor 2 OS=Homo sapiens OX=9606 GN=NCOR2 PE=1 SV=3	1.9832	0.000143669
BC11B_HUMAN	Q9C0K0	BCL11B	B-cell lymphoma/leukemia 11B OS=Homo sapiens OX=9606 GN=BCL11B PE=1 SV=1	1.97614	6.59586e-05
ADDA_HUMAN	P35611	ADD1	Alpha-adducin OS=Homo sapiens OX=9606 GN=ADD1 PE=1 SV=2	1.97512	0.000979229
FUS_HUMAN	P35637	FUS	RNA-binding protein FUS OS=Homo sapiens OX=9606 GN=FUS PE=1 SV=1	1.96218	0.000366182
REEP5_HUMAN	Q00765	REEP5	Receptor expression-enhancing protein 5 OS=Homo sapiens OX=9606 GN=REEP5 PE=1 SV=3	1.9569	6.8495e-05
U5S1_HUMAN	Q15029	EFTUD2	116 kDa U5 small nuclear ribonucleoprotein component OS=Homo sapiens OX=9606 GN=EFTUD2 PE=1 SV=1	1.93365	6.86516e-06
NONO_HUMAN	Q15233	NONO	Non-POU domain-containing octamer-binding protein OS=Homo sapiens OX=9606 GN=NONO PE=1 SV=4	1.92085	0.0159962
VIR_HUMAN	Q69YN4	VIRMA	Protein virilizer homolog OS=Homo sapiens OX=9606 GN=VIRMA PE=1 SV=2	1.92019	0.000365489
BRD9_HUMAN	Q9H8M2	BRD9	Bromodomain-containing protein 9 OS=Homo sapiens OX=9606 GN=BRD9 PE=1 SV=2	1.898	0.000751313
MED17_HUMAN	Q9NVC6	MED17	Mediator of RNA polymerase II transcription subunit 17 OS=Homo sapiens OX=9606 GN=MED17 PE=1 SV=2	1.84513	0.00326705
PABP2_HUMAN	Q86U42	PABPN1	Polyadenylate-binding protein 2 OS=Homo sapiens OX=9606 GN=PABPN1 PE=1 SV=3	1.84352	0.000874814
RPB1_HUMAN	P24928	POLR2A	DNA-directed RNA polymerase II subunit RPB1 OS=Homo sapiens OX=9606 GN=POLR2A PE=1 SV=2	1.78516	0.000453503
NCOR1_HUMAN	O75376	NCOR1	Nuclear receptor corepressor 1 OS=Homo sapiens OX=9606 GN=NCOR1 PE=1 SV=2	1.75914	0.0286225
PML_HUMAN	P29590	PML	Protein PML OS=Homo sapiens OX=9606 GN=PML PE=1 SV=3	1.71462	0.000297574
EWS_HUMAN	Q01844	EWSR1	RNA-binding protein EWS OS=Homo sapiens OX=9606 GN=EWSR1 PE=1 SV=1	1.70353	9.6668e-05
MED6_HUMAN	O75586	MED6	Mediator of RNA polymerase II transcription subunit 6 OS=Homo sapiens OX=9606 GN=MED6 PE=1 SV=2	1.64497	0.0293178
PHF10_HUMAN	Q8WUB8	PHF10	PHD finger protein 10 OS=Homo sapiens OX=9606 GN=PHF10 PE=1 SV=3	1.61454	0.0071734
ARID2_HUMAN	Q68CP9	ARID2	AT-rich interactive domain-containing protein 2 OS=Homo sapiens OX=9606 GN=ARID2 PE=1 SV=2	1.59118	0.0103193
P53_HUMAN	P04637	TP53	Cellular tumor antigen p53 OS=Homo sapiens OX=9606 GN=TP53 PE=1 SV=4	1.58131	0.0024908
TF3C3_HUMAN	Q9Y5Q9	GTF3C3	General transcription factor 3C polypeptide 3 OS=Homo sapiens OX=9606 GN=GTF3C3 PE=1 SV=1	1.5679	6.03591e-05
PB1_HUMAN	Q86U86	PBRM1	Protein polybromo-1 OS=Homo sapiens OX=9606 GN=PBRM1 PE=1 SV=1	1.53613	0.0025877
FANCA_HUMAN	O15360	FANCA	Fanconi anemia group A protein OS=Homo sapiens OX=9606 GN=FANCA PE=1 SV=2	1.51392	0.00150419
BRD7_HUMAN	Q9NPI1	BRD7	Bromodomain-containing protein 7 OS=Homo sapiens OX=9606 GN=BRD7 PE=1 SV=1	1.50292	0.00202942
CPSF2_HUMAN	Q9P2I0	CPSF2	Cleavage and polyadenylation specificity factor subunit 2 OS=Homo sapiens OX=9606 GN=CPSF2 PE=1 SV=2	1.4811	0.00289977
CSK21_HUMAN	P68400	CSNK2A1	Casein kinase II subunit alpha OS=Homo sapiens OX=9606 GN=CSNK2A1 PE=1 SV=1	1.4694	0.0153048
STAT1_HUMAN	P42224	STAT1	Signal transducer and activator of transcription 1-alpha/beta OS=Homo sapiens OX=9606 GN=STAT1 PE=1 SV=2	1.28542	0.302061
SMRD2_HUMAN	Q92925	SMARCD2	SWI/SNF-related matrix-associated actin-dependent regulator of chromatin subfamily D member 2 OS=Homo sapiens OX=9606 GN=SMARCD2 PE=1 SV=3	1.27134	0.0164398
BCL7B_HUMAN	Q9BQE9	BCL7B	B-cell CLL/lymphoma 7 protein family member B OS=Homo sapiens OX=9606 GN=BCL7B PE=1 SV=1	1.24206	0.0118565
BCL7A_HUMAN	Q4VC05	BCL7A	B-cell CLL/lymphoma 7 protein family member A OS=Homo sapiens OX=9606 GN=BCL7A PE=1 SV=1	1.2392	0.00105485
BICRA_HUMAN	Q9NZM4	BICRA	BRD4-interacting chromatin-remodeling complex-associated protein OS=Homo sapiens OX=9606 GN=BICRA PE=1 SV=2	1.23651	0.00765702
ACL6A_HUMAN	O96019	ACTL6A	Actin-like protein 6A OS=Homo sapiens OX=9606 GN=ACTL6A PE=1 SV=1	1.17495	0.0031212
SNF5_HUMAN	Q12824	SMARCB1	SWI/SNF-related matrix-associated actin-dependent regulator of chromatin subfamily B member 1 OS=Homo sapiens OX=9606 GN=SMARCB1 PE=1 SV=2	1.16847	0.0512117
ZBT7A_HUMAN	O95365	ZBTB7A	Zinc finger and BTB domain-containing protein 7A OS=Homo sapiens OX=9606 GN=ZBTB7A PE=1 SV=1	1.1667	0.0161257
SMCA2_HUMAN	P51531	SMARCA2	Probable global transcription activator SNF2L2 OS=Homo sapiens OX=9606 GN=SMARCA2 PE=1 SV=2	1.15289	0.0238312
RRBP1_HUMAN	Q9P2E9	RRBP1	Ribosome-binding protein 1 OS=Homo sapiens OX=9606 GN=RRBP1 PE=1 SV=5	1.1091	0.0634216
SMRC1_HUMAN	Q92922	SMARCC1	SWI/SNF complex subunit SMARCC1 OS=Homo sapiens OX=9606 GN=SMARCC1 PE=1 SV=3	1.0865	0.205617
SSXT_HUMAN	Q15532	SS18	Protein SSXT OS=Homo sapiens OX=9606 GN=SS18 PE=1 SV=3	1.07174	0.270574
ARI1A_HUMAN	O14497	ARID1A	AT-rich interactive domain-containing protein 1A OS=Homo sapiens OX=9606 GN=ARID1A PE=1 SV=3	1.05593	0.224895
ARI1B_HUMAN	Q8NFD5	ARID1B	AT-rich interactive domain-containing protein 1B OS=Homo sapiens OX=9606 GN=ARID1B PE=1 SV=2	1.04131	0.0527741
SMCE1_HUMAN	Q969G3	SMARCE1	SWI/SNF-related matrix-associated actin-dependent regulator of chromatin subfamily E member 1 OS=Homo sapiens OX=9606 GN=SMARCE1 PE=1 SV=2	1.02823	0.583623
REQU_HUMAN	Q92785	DPF2	Zinc finger protein ubi-d4 OS=Homo sapiens OX=9606 GN=DPF2 PE=1 SV=2	1.02402	0.39298
SMRC2_HUMAN	Q8TAQ2	SMARCC2	SWI/SNF complex subunit SMARCC2 OS=Homo sapiens OX=9606 GN=SMARCC2 PE=1 SV=1	1.0018	0.982204
SMRD1_HUMAN	Q96GM5	SMARCD1	SWI/SNF-related matrix-associated actin-dependent regulator of chromatin subfamily D member 1 OS=Homo sapiens OX=9606 GN=SMARCD1 PE=1 SV=2	-1.0404	0.27652
BCL7C_HUMAN	Q8WUZ0	BCL7C	B-cell CLL/lymphoma 7 protein family member C OS=Homo sapiens OX=9606 GN=BCL7C PE=1 SV=3	-1.04165	0.547938
CREST_HUMAN	O75177	SS18L1	Calcium-responsive transactivator OS=Homo sapiens OX=9606 GN=SS18L1 PE=1 SV=2	-1.08774	0.476745
CTRO_HUMAN	O14578	CIT	Citron Rho-interacting kinase OS=Homo sapiens OX=9606 GN=CIT PE=1 SV=2	-1.09828	0.150496
SMRD3_HUMAN	Q6STE5	SMARCD3	SWI/SNF-related matrix-associated actin-dependent regulator of chromatin subfamily D member 3 OS=Homo sapiens OX=9606 GN=SMARCD3 PE=1 SV=1	-1.15057	0.0255675
MY18A_HUMAN	Q92614	MYO18A	Unconventional myosin-XVIIIa OS=Homo sapiens OX=9606 GN=MYO18A PE=1 SV=3	-1.16756	0.0786598
HSPB1_HUMAN	P04792	HSPB1	Heat shock protein beta-1 OS=Homo sapiens OX=9606 GN=HSPB1 PE=1 SV=2
ACTS_HUMAN	P68133	ACTA1
ACTB_HUMAN	P60709	ACTB
ACTC_HUMAN	P68032	ACTC1
AHR_HUMAN	P35869	AHR
ANGL4_HUMAN	Q9BY76	ANGPTL4
ANDR_HUMAN	P10275	AR
ARI2_HUMAN	O95376	ARIH2
ATF3_HUMAN	P18847	ATF3
ATG7_HUMAN	O95352	ATG7
BCL6_HUMAN	P41182	BCL6
BICRL_HUMAN	Q6AI39	BICRAL
BIRC3_HUMAN	Q13489	BIRC3
BRCA1_HUMAN	P38398	BRCA1
BRD2_HUMAN	P25440	BRD2
BRWD1_HUMAN	Q9NSI6	BRWD1
BACH1_HUMAN	O14867	Bach1
CARM1_HUMAN	Q86X55	CARM1
CCNE1_HUMAN	P24864	CCNE1
CDK19_HUMAN	Q9BWU1	CDK19
CDK8_HUMAN	P49336	CDK8
CDN2A_HUMAN	P42771	CDKN2A
CDX2_HUMAN	Q99626	CDX2
CEBPA_HUMAN	P49715	CEBPA
CHK1_HUMAN	O14757	CHEK1
CHFR_HUMAN	Q96EP1	CHFR
CHMP5_HUMAN	Q9NZZ3	CHMP5
CIC_HUMAN	Q96RK0	CIC
C2TA_HUMAN	P33076	CIITA
CSN5_HUMAN	Q92905	COPS5
CBP_HUMAN	Q92793	CREBBP
DEP1B_HUMAN	Q8WUY9	DEPDC1B
DPF1_HUMAN	Q92782	DPF1
E2F4_HUMAN	Q16254	E2F4
EGFR_HUMAN	P00533	EGFR
EPAS1_HUMAN	Q99814	EPAS1
ERCC6_HUMAN	Q03468	ERCC6
ESR1_HUMAN	P03372	ESR1
ESR2_HUMAN	Q92731	ESR2
FBX6_HUMAN	Q9NRD1	FBXO6
FBXW7_HUMAN	Q969H0	FBXW7
FLI1_HUMAN	Q01543	FLI1
FOXE1_HUMAN	O00358	FOXE1
FOXO1_HUMAN	Q12778	FOXO1
GATA1_HUMAN	P15976	GATA1
GLI1_HUMAN	P08151	GLI1
GEMI_HUMAN	O75496	GMNN
H2AZ_HUMAN	P0C0S5	H2AZ1
H2B1C_HUMAN	P62807	H2BC8
H32_HUMAN	Q71DI3	H3C14
H31_HUMAN	P68431	H3C1,H3C6
HDAC9_HUMAN	Q9UKV0	HDAC9
HIF1A_HUMAN	Q16665	HIF1A
HSF1_HUMAN	Q00613	HSF1
HSF4_HUMAN	Q9ULV5	HSF4
IKZF1_HUMAN	Q13422	IKZF1
IRF1_HUMAN	P10914	IRF1
KDM5C_HUMAN	P41229	KDM5C
KLF1_HUMAN	Q13351	KLF1
KLF4_HUMAN	O43474	KLF4
MAML1_HUMAN	Q92585	MAML1
MARK4_HUMAN	Q96L34	MARK4
MCPH1_HUMAN	Q8NEM0	MCPH1
MDM2_HUMAN	Q00987	MDM2
MRTFA_HUMAN	Q969V6	MRTFA
MYCD_HUMAN	Q8IZQ8	MYOCD
MYOD1_HUMAN	P15172	MYOD1
MYOG_HUMAN	P15173	MYOG
NAA40_HUMAN	Q86UY6	NAA40
NCOA1_HUMAN	Q15788	NCOA1
NEIL3_HUMAN	Q8TAT5	NEIL3
NDF1_HUMAN	Q13562	NEUROD1
NGN2_HUMAN	Q9H2A3	NEUROG2
NFAC1_HUMAN	O95644	NFATC1
NFAC2_HUMAN	Q13469	NFATC2
NF2L2_HUMAN	Q16236	NFE2L2
IKBA_HUMAN	P25963	NFKBIA
NOTC1_HUMAN	P46531	NOTCH1
NPC1_HUMAN	O15118	NPC1
NR1H2_HUMAN	P55055	NR1H2
NR2C1_HUMAN	P13056	NR2C1
GCR_HUMAN	P04150	NR3C1
NR4A1_HUMAN	P22736	NR4A1
NR4A2_HUMAN	P43354	NR4A2
NTRK1_HUMAN	P04629	NTRK1
NR1H4_HUMAN	Q96RI1	Nr1h4
PALS2_HUMAN	Q9NZW5	PALS2
PAR6A_HUMAN	Q9NPB6	PARD6A
PAX6_HUMAN	P26367	PAX6
PBX1_HUMAN	P40424	PBX1
P85A_HUMAN	P27986	PIK3R1
PKHA4_HUMAN	Q9H4M7	PLEKHA4
PMS2_HUMAN	P54278	PMS2
RPC3_HUMAN	Q9BUI4	POLR3C
RPC6_HUMAN	Q9H1D9	POLR3F
PPARG_HUMAN	P37231	PPARG
ANM5_HUMAN	O14744	PRMT5
PTEN_HUMAN	P60484	PTEN
PD2R_HUMAN	Q13258	PTGDR
IFIX_HUMAN	Q6K0P9	PYHIN1
PCDH1_HUMAN	Q08174	Pcdh1
PSB4_HUMAN	P28070	Psmb4
RASF1_HUMAN	Q9NS23	RASSF1
RBL1_HUMAN	P28749	RBL1
RBL2_HUMAN	Q08999	RBL2
RELB_HUMAN	Q01201	RELB
REST_HUMAN	Q13127	REST
KS6A5_HUMAN	O75582	RPS6KA5
RXRA_HUMAN	P19793	RXRA
ROCK1_HUMAN	Q13464	Rock1
SETD7_HUMAN	Q8WTS6	SETD7
SMAD2_HUMAN	Q15796	SMAD2
SMAD3_HUMAN	P84022	SMAD3
SMCA4_HUMAN	P51532	SMARCA4
SMRCD_HUMAN	Q9H4L7	SMARCAD1
SOX2_HUMAN	P48431	SOX2
SOX4_HUMAN	Q06945	SOX4
DAND5_HUMAN	Q8N907	SP1
SPTA1_HUMAN	P02549	SPTA1
SRF_HUMAN	P11831	SRF
S18L2_HUMAN	Q9UHA2	SS18L2
STAT2_HUMAN	P52630	STAT2
STA5A_HUMAN	P42229	STAT5A
STK11_HUMAN	Q15831	STK11
S11IP_HUMAN	Q8N1F8	STK11IP
SUMO2_HUMAN	P61956	SUMO2
TAF10_HUMAN	Q12962	TAF10
TBX5_HUMAN	Q99593	TBX5
USF1_HUMAN	P22415	USF1
UBP24_HUMAN	Q9UPU5	USP24
WWOX_HUMAN	Q9NZC7	WWOX
WWP2_HUMAN	O00308	WWP2
YAP1_HUMAN	P46937	YAP1
ZEB1_HUMAN	P37275	ZEB1
ZMIZ2_HUMAN	Q8NF64	ZMIZ2
ZN330_HUMAN	Q9Y3S2	ZNF330
ATTY_HUMAN	P17735	tat
