# Supplementary material for: FET fusion oncoproteins enrich SWI/SNF complex subtypes and interaction partners
Source: Cell Mol Biol Lett. 2025 Sep 23;30:107. doi: 10.1186/s11658-025-00792-w (PMC12455829; doi:10.1186/s11658-025-00792-w)
Supplement: Supplementary file 8 — Additional file 8. Supplementary Table 7. [file 11658_2025_792_MOESM8_ESM.xlsx]

## Sheet: (1) BRG1 IP MLS vs EWS
Supplementary Table 7. Transcription factors
A. Enrichment of transcription factors in comparison between BRG1 IP MLS and EWS (comparison 1)
1639 human transcription factors from database. Fold change > 1.2 and p<0.05 are shown in green. DNA binding domains more prevalent in MLS (light green) and EWS (orange) are highlighted.
				BRG1 IP MLS vs EWS, BRG1 norm	144 st/8.8%
ENSEMBL	Uniprot	Gene	Description	Fold change	P-value	DNA binding domain
ENSG00000177606	P05412	JUN	Transcription factor AP-1 OS=Homo sapiens OX=9606 GN=JUN PE=1 SV=2	11.1901	0.00260996	bZIP
ENSG00000159216	Q01196	RUNX1	Runt-related transcription factor 1 OS=Homo sapiens OX=9606 GN=RUNX1 PE=1 SV=3	7.86839	1.23145e-05	Runt
ENSG00000075426	P15408	FOSL2	Fos-related antigen 2 OS=Homo sapiens OX=9606 GN=FOSL2 PE=1 SV=1	7.86567	6.76179e-05	bZIP
ENSG00000150347	Q14865	ARID5B	AT-rich interactive domain-containing protein 5B OS=Homo sapiens OX=9606 GN=ARID5B PE=1 SV=3	5.70496	5.99425e-06	ARID/BRIGHT
ENSG00000198783	Q96NB3	ZNF830	Zinc finger protein 830 OS=Homo sapiens OX=9606 GN=ZNF830 PE=1 SV=2	4.12746	2.1448e-06	C2H2 ZF
ENSG00000126804	Q9Y2K1	ZBTB1	Zinc finger and BTB domain-containing protein 1 OS=Homo sapiens OX=9606 GN=ZBTB1 PE=1 SV=3	3.51192	0.00278723	C2H2 ZF
ENSG00000175197	P35638	DDIT3	DNA damage-inducible transcript 3 protein OS=Homo sapiens OX=9606 GN=DDIT3 PE=1 SV=1	3.47319	0.000538876	bZIP
ENSG00000205683	Q92784	DPF3	Zinc finger protein DPF3 OS=Homo sapiens OX=9606 GN=DPF3 PE=1 SV=3	3.31847	8.26996e-05	C2H2 ZF
ENSG00000196700	Q96KM6	ZNF512B	Zinc finger protein 512B OS=Homo sapiens OX=9606 GN=ZNF512B PE=1 SV=1	3.14828	3.76354e-06	C2H2 ZF
ENSG00000187079	P28347	TEAD1	Transcriptional enhancer factor TEF-1 OS=Homo sapiens OX=9606 GN=TEAD1 PE=1 SV=2	3.13988	0.0100236	TEA
ENSG00000135899	Q9HB58	SP110	Sp110 nuclear body protein OS=Homo sapiens OX=9606 GN=SP110 PE=1 SV=5	3.11467	1.66805e-05	SAND
ENSG00000130522	P17535	JUND	Transcription factor jun-D OS=Homo sapiens OX=9606 GN=JUND PE=1 SV=3	2.78516	0.00126466	bZIP
ENSG00000140632	Q49A26	GLYR1	Putative oxidoreductase GLYR1 OS=Homo sapiens OX=9606 GN=GLYR1 PE=1 SV=4	2.41406	0.00107025	AT hook
ENSG00000171223	P17275	JUNB	Transcription factor jun-B OS=Homo sapiens OX=9606 GN=JUNB PE=1 SV=1	2.41272	0.000430485	bZIP
ENSG00000164916	P85037	FOXK1	Forkhead box protein K1 OS=Homo sapiens OX=9606 GN=FOXK1 PE=1 SV=1	2.39679	0.000312034	Forkhead
ENSG00000125812	Q9H116	GZF1	GDNF-inducible zinc finger protein 1 OS=Homo sapiens OX=9606 GN=GZF1 PE=1 SV=1	2.36941	0.00164566	C2H2 ZF
ENSG00000101457	Q9H147	DNTTIP1	Deoxynucleotidyltransferase terminal-interacting protein 1 OS=Homo sapiens OX=9606 GN=DNTTIP1 PE=1 SV=2	2.34374	0.000725709	AT hook
ENSG00000185129	Q00577	PURA	Transcriptional activator protein Pur-alpha OS=Homo sapiens OX=9606 GN=PURA PE=1 SV=2	2.07434	0.000159364	Unknown
ENSG00000048405	Q2TB10	ZNF800	Zinc finger protein 800 OS=Homo sapiens OX=9606 GN=ZNF800 PE=1 SV=1	2.04107	1.67457e-05	C2H2 ZF
ENSG00000067066	P23497	SP100	Nuclear autoantigen Sp-100 OS=Homo sapiens OX=9606 GN=SP100 PE=1 SV=3	2.01279	0.000354857	SAND
ENSG00000062194	Q86WP2	GPBP1	Vasculin OS=Homo sapiens OX=9606 GN=GPBP1 PE=1 SV=1	2.01073	0.00508891	Unknown
ENSG00000175745	P10589	NR2F1	COUP transcription factor 1 OS=Homo sapiens OX=9606 GN=NR2F1 PE=1 SV=1	1.95223	0.284269	Nuclear receptor
ENSG00000140382	Q9NP66	HMG20A	High mobility group protein 20A OS=Homo sapiens OX=9606 GN=HMG20A PE=1 SV=1	1.82662	0.00120029	HMG/Sox
ENSG00000153207	Q8WYP5	AHCTF1	Protein ELYS OS=Homo sapiens OX=9606 GN=AHCTF1 PE=1 SV=3	1.81998	0.000861511	AT hook
ENSG00000115415	P42224	STAT1	Signal transducer and activator of transcription 1-alpha/beta OS=Homo sapiens OX=9606 GN=STAT1 PE=1 SV=2	1.81454	0.0665811	STAT
ENSG00000177311	Q8NAP3	ZBTB38	Zinc finger and BTB domain-containing protein 38 OS=Homo sapiens OX=9606 GN=ZBTB38 PE=1 SV=2	1.80493	0.00512068	C2H2 ZF
ENSG00000173276	Q9ULJ3	ZBTB21	Zinc finger and BTB domain-containing protein 21 OS=Homo sapiens OX=9606 GN=ZBTB21 PE=1 SV=2	1.75296	0.0332491	C2H2 ZF
ENSG00000159140	P18583	SON	Protein SON OS=Homo sapiens OX=9606 GN=SON PE=1 SV=4	1.75259	0.00571895	Unknown
ENSG00000146676	Q96QR8	PURB	Transcriptional activator protein Pur-beta OS=Homo sapiens OX=9606 GN=PURB PE=1 SV=3	1.73007	0.00491322	Unknown
ENSG00000168214	Q06330	RBPJ	Recombining binding protein suppressor of hairless OS=Homo sapiens OX=9606 GN=RBPJ PE=1 SV=3	1.7112	0.00052471	CSL
ENSG00000118058	Q03164	KMT2A	Histone-lysine N-methyltransferase 2A OS=Homo sapiens OX=9606 GN=KMT2A PE=1 SV=5	1.69967	0.00186651	CxxC; AT hook
ENSG00000117000	Q13129	RLF	Zinc finger protein Rlf OS=Homo sapiens OX=9606 GN=RLF PE=1 SV=2	1.69105	0.000353828	C2H2 ZF
ENSG00000036549	Q8IYH5	ZZZ3	ZZ-type zinc finger-containing protein 3 OS=Homo sapiens OX=9606 GN=ZZZ3 PE=1 SV=1	1.67719	0.00241621	Myb/SANT
ENSG00000178951	O95365	ZBTB7A	Zinc finger and BTB domain-containing protein 7A OS=Homo sapiens OX=9606 GN=ZBTB7A PE=1 SV=1	1.64059	0.00089073	C2H2 ZF
ENSG00000179348	P23769	GATA2	Endothelial transcription factor GATA-2 OS=Homo sapiens OX=9606 GN=GATA2 PE=1 SV=3	1.60966	0.00675582	GATA
ENSG00000141956	P57071	PRDM15	PR domain zinc finger protein 15 OS=Homo sapiens OX=9606 GN=PRDM15 PE=1 SV=4	1.60232	0.0212725	C2H2 ZF
ENSG00000169155	O43298	ZBTB43	Zinc finger and BTB domain-containing protein 43 OS=Homo sapiens OX=9606 GN=ZBTB43 PE=1 SV=1	1.59184	0.000536732	C2H2 ZF
ENSG00000147601	P54274	TERF1	Telomeric repeat-binding factor 1 OS=Homo sapiens OX=9606 GN=TERF1 PE=1 SV=3	1.59161	0.00544887	Myb/SANT
ENSG00000126705	Q5TGY3	AHDC1	AT-hook DNA-binding motif-containing protein 1 OS=Homo sapiens OX=9606 GN=AHDC1 PE=1 SV=1	1.57883	0.00355636	AT hook
ENSG00000175279	Q8N2Z9	CENPS	Centromere protein S OS=Homo sapiens OX=9606 GN=CENPS PE=1 SV=1	1.54662	0.0322503	Unknown
ENSG00000168610	P40763	STAT3	Signal transducer and activator of transcription 3 OS=Homo sapiens OX=9606 GN=STAT3 PE=1 SV=2	1.52958	0.00864846	STAT
ENSG00000096401	Q99459	CDC5L	Cell division cycle 5-like protein OS=Homo sapiens OX=9606 GN=CDC5L PE=1 SV=2	1.5288	3.5772e-05	Myb/SANT
ENSG00000007866	Q99594	TEAD3	Transcriptional enhancer factor TEF-5 OS=Homo sapiens OX=9606 GN=TEAD3 PE=1 SV=2	1.514	0.0126113	TEA
ENSG00000168286	Q96EK4	THAP11	THAP domain-containing protein 11 OS=Homo sapiens OX=9606 GN=THAP11 PE=1 SV=2	1.4908	0.00504507	THAP finger
ENSG00000162702	Q9Y2X9	ZNF281	Zinc finger protein 281 OS=Homo sapiens OX=9606 GN=ZNF281 PE=1 SV=1	1.48633	3.66728e-05	C2H2 ZF
ENSG00000163848	Q9UQR1	ZNF148	Zinc finger protein 148 OS=Homo sapiens OX=9606 GN=ZNF148 PE=1 SV=2	1.47588	0.000625915	C2H2 ZF
ENSG00000126746	Q8TF68	ZNF384	Zinc finger protein 384 OS=Homo sapiens OX=9606 GN=ZNF384 PE=1 SV=2	1.4525	0.000892828	C2H2 ZF
ENSG00000065526	Q96T58	SPEN	Msx2-interacting protein OS=Homo sapiens OX=9606 GN=SPEN PE=1 SV=1	1.45242	0.000264451	Unknown
ENSG00000080603	Q6ZRS2	SRCAP	Helicase SRCAP OS=Homo sapiens OX=9606 GN=SRCAP PE=1 SV=3	1.44029	0.00012496	AT hook
ENSG00000122482	Q9H582	ZNF644	Zinc finger protein 644 OS=Homo sapiens OX=9606 GN=ZNF644 PE=1 SV=2	1.44029	0.00150691	C2H2 ZF
ENSG00000188994	O60281	ZNF292	Zinc finger protein 292 OS=Homo sapiens OX=9606 GN=ZNF292 PE=1 SV=3	1.42473	0.000507476	C2H2 ZF
ENSG00000154832	Q9P0U4	CXXC1	CXXC-type zinc finger protein 1 OS=Homo sapiens OX=9606 GN=CXXC1 PE=1 SV=2	1.41485	0.0312227	CxxC
ENSG00000137203	P05549	TFAP2A	Transcription factor AP-2-alpha OS=Homo sapiens OX=9606 GN=TFAP2A PE=1 SV=1	1.39392	0.01132	AP-2
ENSG00000105127	O43823	AKAP8	A-kinase anchor protein 8 OS=Homo sapiens OX=9606 GN=AKAP8 PE=1 SV=1	1.39081	0.000127815	C2H2 ZF
ENSG00000011243	Q9ULX6	AKAP8L	A-kinase anchor protein 8-like OS=Homo sapiens OX=9606 GN=AKAP8L PE=1 SV=4	1.38974	0.0026574	C2H2 ZF
ENSG00000176946	Q8WY91	THAP4	Peroxynitrite isomerase THAP4 OS=Homo sapiens OX=9606 GN=THAP4 PE=1 SV=2	1.36983	0.00696972	THAP finger
ENSG00000056277	Q8ND82	ZNF280C	Zinc finger protein 280C OS=Homo sapiens OX=9606 GN=ZNF280C PE=1 SV=1	1.36806	0.00408315	C2H2 ZF
ENSG00000183340	Q9Y4A0	JRKL	Jerky protein homolog-like OS=Homo sapiens OX=9606 GN=JRKL PE=2 SV=2	1.32975	0.0418405	CENPB
ENSG00000011451	O95785	WIZ	Protein Wiz OS=Homo sapiens OX=9606 GN=WIZ PE=1 SV=2	1.32719	0.00474035	C2H2 ZF
ENSG00000010244	O43670	ZNF207	BUB3-interacting and GLEBS motif-containing protein ZNF207 OS=Homo sapiens OX=9606 GN=ZNF207 PE=1 SV=1	1.31732	0.00330195	C2H2 ZF
ENSG00000134046	Q9UBB5	MBD2	Methyl-CpG-binding domain protein 2 OS=Homo sapiens OX=9606 GN=MBD2 PE=1 SV=1	1.31695	0.144061	MBD
ENSG00000140836	Q15911	ZFHX3	Zinc finger homeobox protein 3 OS=Homo sapiens OX=9606 GN=ZFHX3 PE=1 SV=2	1.30871	0.184489	C2H2 ZF; Homeodomain
ENSG00000257923	P39880	CUX1	Homeobox protein cut-like 1 OS=Homo sapiens OX=9606 GN=CUX1 PE=1 SV=3	1.30066	0.0110404	CUT; Homeodomain
ENSG00000116809	Q13105	ZBTB17	Zinc finger and BTB domain-containing protein 17 OS=Homo sapiens OX=9606 GN=ZBTB17 PE=1 SV=3	1.29775	0.593846	C2H2 ZF
ENSG00000139651	Q8NDX6	ZNF740	Zinc finger protein 740 OS=Homo sapiens OX=9606 GN=ZNF740 PE=1 SV=1	1.2896	0.0125279	C2H2 ZF
ENSG00000171467	Q5VUA4	ZNF318	Zinc finger protein 318 OS=Homo sapiens OX=9606 GN=ZNF318 PE=1 SV=2	1.28737	0.0147218	C2H2 ZF
ENSG00000132604	Q15554	TERF2	Telomeric repeat-binding factor 2 OS=Homo sapiens OX=9606 GN=TERF2 PE=1 SV=3	1.286	0.00314854	Myb/SANT
ENSG00000129071	O95243	MBD4	Methyl-CpG-binding domain protein 4 OS=Homo sapiens OX=9606 GN=MBD4 PE=1 SV=1	1.2831	0.00183047	MBD
ENSG00000198824	Q96JM3	CHAMP1	Chromosome alignment-maintaining phosphoprotein 1 OS=Homo sapiens OX=9606 GN=CHAMP1 PE=1 SV=2	1.27665	0.00165784	C2H2 ZF
ENSG00000171940	O75362	ZNF217	Zinc finger protein 217 OS=Homo sapiens OX=9606 GN=ZNF217 PE=1 SV=1	1.26789	0.152999	C2H2 ZF
ENSG00000166716	Q92610	ZNF592	Zinc finger protein 592 OS=Homo sapiens OX=9606 GN=ZNF592 PE=1 SV=2	1.26323	0.00155129	C2H2 ZF
ENSG00000100207	Q9UGU0	TCF20	Transcription factor 20 OS=Homo sapiens OX=9606 GN=TCF20 PE=1 SV=3	1.23903	0.0255775	Unknown
ENSG00000137309	P17096	HMGA1	High mobility group protein HMG-I/HMG-Y OS=Homo sapiens OX=9606 GN=HMGA1 PE=1 SV=3	1.21511	0.018701	AT hook
ENSG00000089094	Q8NHM5	KDM2B	Lysine-specific demethylase 2B OS=Homo sapiens OX=9606 GN=KDM2B PE=1 SV=1	1.21458	0.0184084	CxxC
ENSG00000115163	P49450	CENPA	Histone H3-like centromeric protein A OS=Homo sapiens OX=9606 GN=CENPA PE=1 SV=1	1.18635	0.168738	Unknown
ENSG00000130254	Q14151	SAFB2	Scaffold attachment factor B2 OS=Homo sapiens OX=9606 GN=SAFB2 PE=1 SV=1	1.18144	0.00443116	Unknown
ENSG00000157933	P12755	SKI	Ski oncogene OS=Homo sapiens OX=9606 GN=SKI PE=1 SV=1	1.17854	0.0625281	Unknown
ENSG00000177463	P49116	NR2C2	Nuclear receptor subfamily 2 group C member 2 OS=Homo sapiens OX=9606 GN=NR2C2 PE=1 SV=1	1.17388	0.359791	Nuclear receptor
ENSG00000172216	P17676	CEBPB	CCAAT/enhancer-binding protein beta OS=Homo sapiens OX=9606 GN=CEBPB PE=1 SV=2	1.16549	0.0398909	bZIP
ENSG00000091656	Q86UP3	ZFHX4	Zinc finger homeobox protein 4 OS=Homo sapiens OX=9606 GN=ZFHX4 PE=1 SV=1	1.16501	0.0164384	C2H2 ZF; Homeodomain
ENSG00000173120	Q9Y2K7	KDM2A	Lysine-specific demethylase 2A OS=Homo sapiens OX=9606 GN=KDM2A PE=1 SV=3	1.16299	0.01628	CxxC
ENSG00000103343	Q15697	ZNF174	Zinc finger protein 174 OS=Homo sapiens OX=9606 GN=ZNF174 PE=1 SV=1	1.15437	0.0960095	C2H2 ZF
ENSG00000065978	P67809	YBX1	Y-box-binding protein 1 OS=Homo sapiens OX=9606 GN=YBX1 PE=1 SV=3	1.15428	0.037856	CSD
ENSG00000160633	Q15424	SAFB	Scaffold attachment factor B1 OS=Homo sapiens OX=9606 GN=SAFB PE=1 SV=4	1.14935	0.00373914	Unknown
ENSG00000167962	Q86UK7	ZNF598	E3 ubiquitin-protein ligase ZNF598 OS=Homo sapiens OX=9606 GN=ZNF598 PE=1 SV=1	1.14797	0.155924	C2H2 ZF
ENSG00000136504	O95251	KAT7	Histone acetyltransferase KAT7 OS=Homo sapiens OX=9606 GN=KAT7 PE=1 SV=1	1.13776	0.0110307	C2H2 ZF
ENSG00000124092	Q8NI51	CTCFL	Transcriptional repressor CTCFL OS=Homo sapiens OX=9606 GN=CTCFL PE=1 SV=2	1.12945	0.250268	C2H2 ZF
ENSG00000116731	Q13029	PRDM2	PR domain zinc finger protein 2 OS=Homo sapiens OX=9606 GN=PRDM2 PE=1 SV=3	1.12734	0.357302	C2H2 ZF
ENSG00000109381	Q15723	ELF2	ETS-related transcription factor Elf-2 OS=Homo sapiens OX=9606 GN=ELF2 PE=1 SV=2	1.12263	0.476187	Ets
ENSG00000102974	P49711	CTCF	Transcriptional repressor CTCF OS=Homo sapiens OX=9606 GN=CTCF PE=1 SV=1	1.12071	0.11433	C2H2 ZF
ENSG00000172466	P17028	ZNF24	Zinc finger protein 24 OS=Homo sapiens OX=9606 GN=ZNF24 PE=1 SV=4	1.09225	0.119791	C2H2 ZF
ENSG00000171634	Q12830	BPTF	Nucleosome-remodeling factor subunit BPTF OS=Homo sapiens OX=9606 GN=BPTF PE=1 SV=3	1.08363	0.0824722	Unknown
ENSG00000086102	Q12986	NFX1	Transcriptional repressor NF-X1 OS=Homo sapiens OX=9606 GN=NFX1 PE=1 SV=2	1.07409	0.107784	NFX
ENSG00000180357	O15014	ZNF609	Zinc finger protein 609 OS=Homo sapiens OX=9606 GN=ZNF609 PE=1 SV=2	1.07342	0.0549991	C2H2 ZF
ENSG00000242852	Q8N972	ZNF709	Zinc finger protein 709 OS=Homo sapiens OX=9606 GN=ZNF709 PE=2 SV=1	1.06307	0.337263	C2H2 ZF
ENSG00000243943	Q96ME7	ZNF512	Zinc finger protein 512 OS=Homo sapiens OX=9606 GN=ZNF512 PE=1 SV=2	1.05746	0.339443	C2H2 ZF; BED ZF
ENSG00000125817	P07199	CENPB	Major centromere autoantigen B OS=Homo sapiens OX=9606 GN=CENPB PE=1 SV=2	1.05012	0.312467	CENPB
ENSG00000132005	P22670	RFX1	MHC class II regulatory factor RFX1 OS=Homo sapiens OX=9606 GN=RFX1 PE=1 SV=2	1.04045	0.427945	RFX
ENSG00000143390	P48382	RFX5	DNA-binding protein RFX5 OS=Homo sapiens OX=9606 GN=RFX5 PE=1 SV=1	1.0239	0.838886	RFX
ENSG00000169554	O60315	ZEB2	Zinc finger E-box-binding homeobox 2 OS=Homo sapiens OX=9606 GN=ZEB2 PE=1 SV=1	1.0207	0.709357	C2H2 ZF; Homeodomain
ENSG00000101126	Q9H2P0	ADNP	Activity-dependent neuroprotector homeobox protein OS=Homo sapiens OX=9606 GN=ADNP PE=1 SV=1	1.01168	0.745647	Homeodomain
ENSG00000196233	Q96JN0	LCOR	Ligand-dependent corepressor OS=Homo sapiens OX=9606 GN=LCOR PE=1 SV=2	1.01062	0.959658	Pipsqueak
ENSG00000151657	O60870	KIN	DNA/RNA-binding protein KIN17 OS=Homo sapiens OX=9606 GN=KIN PE=1 SV=2	1.00141	0.966563	C2H2 ZF
ENSG00000188070	C9JLR9	C11orf95	Uncharacterized protein C11orf95 OS=Homo sapiens OX=9606 GN=C11orf95 PE=1 SV=1	-1.00423	0.924703	BED ZF
ENSG00000185591	P08047	SP1	Transcription factor Sp1 OS=Homo sapiens OX=9606 GN=SP1 PE=1 SV=3	-1.00424	0.90472	C2H2 ZF
ENSG00000143373	Q8N1G0	ZNF687	Zinc finger protein 687 OS=Homo sapiens OX=9606 GN=ZNF687 PE=1 SV=1	-1.02495	0.541115	C2H2 ZF
ENSG00000182742	P17483	HOXB4	Homeobox protein Hox-B4 OS=Homo sapiens OX=9606 GN=HOXB4 PE=1 SV=2	-1.03119	0.812622	Homeodomain
ENSG00000172845	Q02447	SP3	Transcription factor Sp3 OS=Homo sapiens OX=9606 GN=SP3 PE=1 SV=3	-1.08489	0.205621	C2H2 ZF
ENSG00000071655	O95983	MBD3	Methyl-CpG-binding domain protein 3 OS=Homo sapiens OX=9606 GN=MBD3 PE=1 SV=1	-1.08748	0.136042	MBD
ENSG00000189079	Q68CP9	ARID2	AT-rich interactive domain-containing protein 2 OS=Homo sapiens OX=9606 GN=ARID2 PE=1 SV=2	-1.11731	0.0236632	ARID/BRIGHT; RFX
ENSG00000167182	Q02086	SP2	Transcription factor Sp2 OS=Homo sapiens OX=9606 GN=SP2 PE=1 SV=3	-1.14076	0.234325	C2H2 ZF
ENSG00000147421	Q6NT76	HMBOX1	Homeobox-containing protein 1 OS=Homo sapiens OX=9606 GN=HMBOX1 PE=1 SV=1	-1.18009	0.0465131	Homeodomain
ENSG00000137166	Q8IVH2	FOXP4	Forkhead box protein P4 OS=Homo sapiens OX=9606 GN=FOXP4 PE=1 SV=1	-1.20056	0.0668547	Forkhead
ENSG00000176692	Q99958	FOXC2	Forkhead box protein C2 OS=Homo sapiens OX=9606 GN=FOXC2 PE=1 SV=1	-1.20563	0.0127436	Forkhead
ENSG00000163320	Q9UFW8	CGGBP1	CGG triplet repeat-binding protein 1 OS=Homo sapiens OX=9606 GN=CGGBP1 PE=1 SV=2	-1.21001	0.24672	Unknown
ENSG00000181472	Q8N680	ZBTB2	Zinc finger and BTB domain-containing protein 2 OS=Homo sapiens OX=9606 GN=ZBTB2 PE=1 SV=1	-1.22498	0.121199	C2H2 ZF
ENSG00000173894	Q14781	CBX2	Chromobox protein homolog 2 OS=Homo sapiens OX=9606 GN=CBX2 PE=1 SV=2	-1.23543	0.126364	AT hook
ENSG00000177485	Q86T24	ZBTB33	Transcriptional regulator Kaiso OS=Homo sapiens OX=9606 GN=ZBTB33 PE=1 SV=2	-1.23607	0.14827	C2H2 ZF
ENSG00000170325	Q9NQV6	PRDM10	PR domain zinc finger protein 10 OS=Homo sapiens OX=9606 GN=PRDM10 PE=1 SV=3	-1.24	0.00936249	C2H2 ZF
ENSG00000117139	Q9UGL1	KDM5B	Lysine-specific demethylase 5B OS=Homo sapiens OX=9606 GN=KDM5B PE=1 SV=3	-1.2434	0.00890828	ARID/BRIGHT
ENSG00000104885	Q8TEK3	DOT1L	Histone-lysine N-methyltransferase, H3 lysine-79 specific OS=Homo sapiens OX=9606 GN=DOT1L PE=1 SV=3	-1.24563	0.000861709	AT hook
ENSG00000100811	P25490	YY1	Transcriptional repressor protein YY1 OS=Homo sapiens OX=9606 GN=YY1 PE=1 SV=2	-1.26246	0.0329524	C2H2 ZF
ENSG00000272333	Q9UMN6	KMT2B	Histone-lysine N-methyltransferase 2B OS=Homo sapiens OX=9606 GN=KMT2B PE=1 SV=1	-1.29472	0.184016	CxxC; AT hook
ENSG00000170653	P17544	ATF7	Cyclic AMP-dependent transcription factor ATF-7 OS=Homo sapiens OX=9606 GN=ATF7 PE=1 SV=2	-1.30006	0.00131713	bZIP
ENSG00000012223	P02788	LTF	Lactotransferrin OS=Homo sapiens OX=9606 GN=LTF PE=1 SV=6	-1.31416	0.0179263	Unknown
ENSG00000143614	Q8WXI9	GATAD2B	Transcriptional repressor p66-beta OS=Homo sapiens OX=9606 GN=GATAD2B PE=1 SV=1	-1.32166	0.00254024	GATA
ENSG00000064961	Q9P0W2	HMG20B	SWI/SNF-related matrix-associated actin-dependent regulator of chromatin subfamily E member 1-related OS=Homo sapiens OX=9606 GN=HMG20B PE=1 SV=1	-1.39312	0.0349745	HMG/Sox
ENSG00000151500	Q9P016	THYN1	Thymocyte nuclear protein 1 OS=Homo sapiens OX=9606 GN=THYN1 PE=1 SV=1	-1.40592	0.00897466	Unknown
ENSG00000103495	P56270	MAZ	Myc-associated zinc finger protein OS=Homo sapiens OX=9606 GN=MAZ PE=1 SV=1	-1.44375	0.0224129	C2H2 ZF
ENSG00000117505	Q01658	DR1	Protein Dr1 OS=Homo sapiens OX=9606 GN=DR1 PE=1 SV=1	-1.45011	0.0229862	Unknown
ENSG00000115816	Q03701	CEBPZ	CCAAT/enhancer-binding protein zeta OS=Homo sapiens OX=9606 GN=CEBPZ PE=1 SV=3	-1.48858	2.05441e-05	Unknown
ENSG00000169016	O75461	E2F6	Transcription factor E2F6 OS=Homo sapiens OX=9606 GN=E2F6 PE=1 SV=1	-1.54073	0.0136392	E2F
ENSG00000129911	Q9BXK1	KLF16	Krueppel-like factor 16 OS=Homo sapiens OX=9606 GN=KLF16 PE=1 SV=1	-1.63227	0.0276085	C2H2 ZF
ENSG00000105698	Q15853	USF2	Upstream stimulatory factor 2 OS=Homo sapiens OX=9606 GN=USF2 PE=1 SV=1	-1.64927	0.000219632	bHLH
ENSG00000006377	P56179	DLX6	Homeobox protein DLX-6 OS=Homo sapiens OX=9606 GN=DLX6 PE=2 SV=2	-1.88936	0.00177327	Homeodomain
ENSG00000205189	Q96DT7	ZBTB10	Zinc finger and BTB domain-containing protein 10 OS=Homo sapiens OX=9606 GN=ZBTB10 PE=1 SV=2	-2.3422	0.000478136	C2H2 ZF
ENSG00000114861	Q9H334	FOXP1	Forkhead box protein P1 OS=Homo sapiens OX=9606 GN=FOXP1 PE=1 SV=1	-2.37798	0.000847865	Forkhead
ENSG00000198945	Q96JM7	L3MBTL3	Lethal(3)malignant brain tumor-like protein 3 OS=Homo sapiens OX=9606 GN=L3MBTL3 PE=1 SV=2	-2.52288	0.000136833	C2H2 ZF
ENSG00000115112	Q9NZI6	TFCP2L1	Transcription factor CP2-like protein 1 OS=Homo sapiens OX=9606 GN=TFCP2L1 PE=1 SV=1	-3.0971	0.000411359	Grainyhead
ENSG00000125816	Q9H2Z4	NKX2-4	Homeobox protein Nkx-2.4 OS=Homo sapiens OX=9606 GN=NKX2-4 PE=1 SV=3	-3.17872	0.0132928	Homeodomain
ENSG00000118418	Q15651	HMGN3	High mobility group nucleosome-binding domain-containing protein 3 OS=Homo sapiens OX=9606 GN=HMGN3 PE=1 SV=2	-3.3116	0.00757015	HMG/Sox
ENSG00000128713	P31277	HOXD11	Homeobox protein Hox-D11 OS=Homo sapiens OX=9606 GN=HOXD11 PE=3 SV=3	-8.06473	6.92456e-05	Homeodomain
ENSG00000185668	Q03052	POU3F1	POU domain, class 3, transcription factor 1 OS=Homo sapiens OX=9606 GN=POU3F1 PE=2 SV=3	-8.31268	0.000783766	Homeodomain; POU
ENSG00000110693	P35712	SOX6	Transcription factor SOX-6 OS=Homo sapiens OX=9606 GN=SOX6 PE=1 SV=3	-17.2119	0.000489854	HMG/Sox
1639 human transcription factors from database
ENSG00000183779	Q9H7S9	ZNF703	Zinc finger protein 703 OS=Homo sapiens OX=9606 GN=ZNF703 PE=1 SV=1			C2H2 ZF
ENSG00000008196	Q92481	TFAP2B				AP-2
ENSG00000087510	Q92754	TFAP2C				AP-2
ENSG00000008197	Q7Z6R9	TFAP2D				AP-2
ENSG00000116819	Q6VUC0	TFAP2E				AP-2
ENSG00000116017	Q99856	ARID3A				ARID/BRIGHT
ENSG00000179361	Q8IVW6	ARID3B				ARID/BRIGHT
ENSG00000205143	A6NKF2	ARID3C				ARID/BRIGHT
ENSG00000196843	Q03989	ARID5A				ARID/BRIGHT
ENSG00000106948	Q64FY1	AKNA				AT hook
ENSG00000116539	Q9NR48	ASH1L				AT hook
ENSG00000149948	F5H2A4	HMGA2				AT hook
ENSG00000025293	Q9BVI0	PHF20				AT hook
ENSG00000135365	Q96BD5	PHF21A				AT hook
ENSG00000126464	Q9ULL5	PRR12				AT hook
ENSG00000146285	Q8N228	SCML4				AT hook
ENSG00000152217	Q9Y6X0	SETBP1				AT hook
ENSG00000237765	P0CF97	FAM200B				BED ZF
ENSG00000141258	B9A6J3	SGSM2				BED ZF
ENSG00000214717	A0A024RBU4	ZBED1				BED ZF
ENSG00000177494	Q9BTP6	ZBED2				BED ZF
ENSG00000132846	Q96IU2	ZBED3				BED ZF
ENSG00000100426	O75132	ZBED4				BED ZF
ENSG00000236287	Q49AG3	ZBED5				BED ZF
ENSG00000257315	P86452	ZBED6				BED ZF
ENSG00000232040	Q6R2W3	ZBED9				BED ZF
ENSG00000106546	A0A024R9Z8	AHR				bHLH
ENSG00000063438	A9YTQ3	AHRR				bHLH
ENSG00000143437	A8K6P0	ARNT				bHLH
ENSG00000172379	Q7Z3A3	ARNT2				bHLH
ENSG00000133794	A0A140VKD3	ARNTL				bHLH
ENSG00000029153	Q8WYA1	ARNTL2				bHLH
ENSG00000139352	P50553	ASCL1				bHLH
ENSG00000183734	Q99929	ASCL2				bHLH
ENSG00000176009	Q9NQ33	ASCL3				bHLH
ENSG00000187855	Q6XD76	ASCL4				bHLH
ENSG00000232237	M0R2M9	ASCL5				bHLH
ENSG00000172238	Q92858	ATOH1				bHLH
ENSG00000179774	F1T0H4	ATOH7				bHLH
ENSG00000168874	Q96SQ7	ATOH8				bHLH
ENSG00000180535	Q7RTS1	BHLHA15				bHLH
ENSG00000205899	Q7RTU4	BHLHA9				bHLH
ENSG00000180828	B4DF88	BHLHE22				bHLH
ENSG00000125533	A0A087WXG3	BHLHE23				bHLH
ENSG00000134107	O14503	BHLHE40				bHLH
ENSG00000123095	A0A024RAV8	BHLHE41				bHLH
ENSG00000250709	Q9NX45	CCDC169-SOHLH2				bHLH
ENSG00000134852	O15516	CLOCK				bHLH
ENSG00000116016	B3KW07	EPAS1				bHLH
ENSG00000146618	Q96RJ6	FERD3L				bHLH
ENSG00000183733	Q6QHK4	FIGLA				bHLH
ENSG00000113196	O96004	HAND1				bHLH
ENSG00000164107	P61296	HAND2				bHLH
ENSG00000187821	A6NFD8	HELT				bHLH
ENSG00000114315	Q14469	HES1				bHLH
ENSG00000069812	Q9Y543	HES2				bHLH
ENSG00000173673	Q5TGS1	HES3				bHLH
ENSG00000188290	E9PB28	HES4				bHLH
ENSG00000197921	Q5TA89	HES5				bHLH
ENSG00000144485	Q96HZ4	HES6				bHLH
ENSG00000179111	Q9BYE0	HES7				bHLH
ENSG00000164683	Q9Y5J3	HEY1				bHLH
ENSG00000135547	Q9UBP5	HEY2				bHLH
ENSG00000163909	Q9NQ87	HEYL				bHLH
ENSG00000100644	Q16665	HIF1A				bHLH
ENSG00000124440	Q9Y2N7	HIF3A				bHLH
ENSG00000104903	P12980	LYL1				bHLH
ENSG00000125952	P61244	MAX				bHLH
ENSG00000166823	Q9BRJ9	MESP1				bHLH
ENSG00000188095	Q0VG99	MESP2				bHLH
ENSG00000187098	O75030	MITF				bHLH
ENSG00000108788	Q9UH92	MLX				bHLH
ENSG00000175727	Q9HAP2	MLXIP				bHLH
ENSG00000009950	Q9NP71	MLXIPL				bHLH
ENSG00000070444	Q99583	MNT				bHLH
ENSG00000178860	O60682	MSC				bHLH
ENSG00000151379	A6NI15	MSGN1				bHLH
ENSG00000059728	B7ZLI7	MXD1				bHLH
ENSG00000213347	Q9BW11	MXD3				bHLH
ENSG00000123933	Q14582	MXD4				bHLH
ENSG00000119950	A0A0S2Z3X5	MXI1				bHLH
ENSG00000136997	A0A087WVR4	MYC				bHLH
ENSG00000116990	P12524	MYCL				bHLH
ENSG00000134323	P04198	MYCN				bHLH
ENSG00000111049	P13349	MYF5				bHLH
ENSG00000111046	P23409	MYF6				bHLH
ENSG00000129152	P15172	MYOD1				bHLH
ENSG00000122180	P15173	MYOG				bHLH
ENSG00000084676	Q15788	NCOA1				bHLH
ENSG00000140396	Q15596	NCOA2				bHLH
ENSG00000124151	Q59EE8	NCOA3				bHLH
ENSG00000162992	Q13562	NEUROD1				bHLH
ENSG00000171532	Q15784	NEUROD2				bHLH
ENSG00000123307	Q8IW56	NEUROD4				bHLH
ENSG00000164600	A0A090N7T3	NEUROD6				bHLH
ENSG00000181965	F1T0H3	NEUROG1				bHLH
ENSG00000178403	Q9H2A3	NEUROG2				bHLH
ENSG00000122859	Q9Y4Z2	NEUROG3				bHLH
ENSG00000171786	Q02575	NHLH1				bHLH
ENSG00000177551	A0A024R0I7	NHLH2				bHLH
ENSG00000130751	Q99742	NPAS1				bHLH
ENSG00000170485	A2I2P5	NPAS2				bHLH
ENSG00000151322	Q8IXF0	NPAS3				bHLH
ENSG00000174576	Q8IUM7	NPAS4				bHLH
ENSG00000184221	Q8TAK6	OLIG1				bHLH
ENSG00000205927	Q13516	OLIG2				bHLH
ENSG00000177468	Q7RTU3	OLIG3				bHLH
ENSG00000168267	Q7RTS3	PTF1A				bHLH
ENSG00000260428	Q7RTU7	SCX				bHLH
ENSG00000112246	P81133	SIM1				bHLH
ENSG00000159263	Q14190	SIM2				bHLH
ENSG00000165643	Q5JUK2	SOHLH1				bHLH
ENSG00000120669	Q9NX45	SOHLH2				bHLH
ENSG00000072310	P36956	SREBF1				bHLH
ENSG00000198911	A0A024R1Q0	SREBF2				bHLH
ENSG00000162367	P17542	TAL1				bHLH
ENSG00000186051	Q16559	TAL2				bHLH
ENSG00000140262	F5GY10	TCF12				bHLH
ENSG00000125878	A4LBB6	TCF15				bHLH
ENSG00000118526	O43680	TCF21				bHLH
ENSG00000163792	Q7RTU1	TCF23				bHLH
ENSG00000261787	Q7RTU0	TCF24				bHLH
ENSG00000071564	P15923	TCF3				bHLH
ENSG00000196628	B3KVA4	TCF4				bHLH
ENSG00000101190	Q86TP4	TCFL5				bHLH
ENSG00000090447	Q01664	TFAP4				bHLH
ENSG00000068323	B4DIA5	TFE3				bHLH
ENSG00000112561	B0QYS6	TFEB				bHLH
ENSG00000105967	O14948	TFEC				bHLH
ENSG00000122691	Q15672	TWIST1				bHLH
ENSG00000233608	A0A024R4D4	TWIST2				bHLH
ENSG00000158773	A0A0S2Z4U5	USF1				bHLH
ENSG00000176542	Q68DE3	USF3				bHLH
ENSG00000143157	B4DF62	POGK				Brinker
ENSG00000267281	NA	AC023509.3				bZIP
ENSG00000123268	P18846	ATF1				bZIP
ENSG00000115966	P15336	ATF2				bZIP
ENSG00000162772	P18847	ATF3				bZIP
ENSG00000128272	P18848	ATF4				bZIP
ENSG00000169136	A0A024QZG3	ATF5				bZIP
ENSG00000118217	A8K383	ATF6				bZIP
ENSG00000213676	A0A1U9X796	ATF6B				bZIP
ENSG00000156273	O14867	BACH1				bZIP
ENSG00000112182	Q9BYV9	BACH2				bZIP
ENSG00000156127	Q16520	BATF				bZIP
ENSG00000168062	B4DV37	BATF2				bZIP
ENSG00000123685	Q9NR55	BATF3				bZIP
ENSG00000245848	P49715	CEBPA				bZIP
ENSG00000221869	P49716	CEBPD				bZIP
ENSG00000092067	Q15744	CEBPE				bZIP
ENSG00000153879	P53567	CEBPG				bZIP
ENSG00000118260	B7Z5C6	CREB1				bZIP
ENSG00000107175	O43889	CREB3				bZIP
ENSG00000157613	B2RA75	CREB3L1				bZIP
ENSG00000182158	Q70SY1	CREB3L2				bZIP
ENSG00000060566	Q68CJ9	CREB3L3				bZIP
ENSG00000143578	Q8TEY5	CREB3L4				bZIP
ENSG00000146592	Q02930	CREB5				bZIP
ENSG00000111269	O60519	CREBL2				bZIP
ENSG00000137504	Q9NS37	CREBZF				bZIP
ENSG00000095794	Q03060	CREM				bZIP
ENSG00000105516	Q10586	DBP				bZIP
ENSG00000170345	P01100	FOS				bZIP
ENSG00000125740	P53539	FOSB				bZIP
ENSG00000175592	E9PPX2	FOSL1				bZIP
ENSG00000108924	Q16534	HLF				bZIP
ENSG00000140044	A0A024R6D7	JDP2				bZIP
ENSG00000178573	O75444	MAF				bZIP
ENSG00000182759	Q8NHW3	MAFA				bZIP
ENSG00000204103	Q9Y5Q3	MAFB				bZIP
ENSG00000185022	Q9ULX9	MAFF				bZIP
ENSG00000197063	A0A024R8X1	MAFG				bZIP
ENSG00000198517	A0A024R804	MAFK				bZIP
ENSG00000123405	A8K3E0	NFE2				bZIP
ENSG00000082641	J9JIE5	NFE2L1				bZIP
ENSG00000116044	Q16236	NFE2L2				bZIP
ENSG00000050344	Q9Y4A8	NFE2L3				bZIP
ENSG00000165030	A0A024R241	NFIL3				bZIP
ENSG00000129535	P54845	NRL				bZIP
ENSG00000167074	Q10587	TEF				bZIP
ENSG00000100219	P17861	XBP1				bZIP
ENSG00000267179	NA	AC008770.3				C2H2 ZF
ENSG00000233757	NA	AC092835.1				C2H2 ZF
ENSG00000264668	NA	AC138696.1				C2H2 ZF
ENSG00000139154	Q6ZN18	AEBP2				C2H2 ZF
ENSG00000163516	A0A024R464	ANKZF1				C2H2 ZF
ENSG00000166454	O43313	ATMIN				C2H2 ZF
ENSG00000119866	D9YZV9	BCL11A				C2H2 ZF
ENSG00000127152	L8B8F6	BCL11B				C2H2 ZF
ENSG00000113916	P41182	BCL6				C2H2 ZF
ENSG00000161940	A8KA13	BCL6B				C2H2 ZF
ENSG00000169594	B7Z885	BNC1				C2H2 ZF
ENSG00000173068	Q5H9S4	BNC2				C2H2 ZF
ENSG00000130940	B3KRV8	CASZ1				C2H2 ZF
ENSG00000159588	Q96LX7	CCDC17				C2H2 ZF
ENSG00000147183	Q8N123	CPXCR1				C2H2 ZF
ENSG00000011332	Q92782	DPF1				C2H2 ZF
ENSG00000134874	Q86YF9	DZIP1				C2H2 ZF
ENSG00000167967	Q66K89	E4F1				C2H2 ZF
ENSG00000102189	Q15075	EEA1				C2H2 ZF
ENSG00000120738	P18146	EGR1				C2H2 ZF
ENSG00000122877	P11161	EGR2				C2H2 ZF
ENSG00000179388	B4DH80	EGR3				C2H2 ZF
ENSG00000135625	B7ZKU3	EGR4				C2H2 ZF
ENSG00000164334	A1A519	FAM170A				C2H2 ZF
ENSG00000128610	A0PJY2	FEZF1				C2H2 ZF
ENSG00000153266	A0A140VKG3	FEZF2				C2H2 ZF
ENSG00000179943	Q96SL8	FIZ1				C2H2 ZF
ENSG00000162676	Q99684	GFI1				C2H2 ZF
ENSG00000165702	Q5VTD9	GFI1B				C2H2 ZF
ENSG00000111087	B4DNF7	GLI1				C2H2 ZF
ENSG00000074047	P10070	GLI2				C2H2 ZF
ENSG00000106571	P10071	GLI3				C2H2 ZF
ENSG00000250571	P10075	GLI4				C2H2 ZF
ENSG00000174332	Q8NBF1	GLIS1				C2H2 ZF
ENSG00000126603	B3KTH4	GLIS2				C2H2 ZF
ENSG00000107249	Q1PHJ8	GLIS3				C2H2 ZF
ENSG00000122034	Q92664	GTF3A				C2H2 ZF
ENSG00000177374	Q14526	HIC1				C2H2 ZF
ENSG00000169635	Q96JB3	HIC2				C2H2 ZF
ENSG00000172273	Q9BQA5	HINFP				C2H2 ZF
ENSG00000095951	P15822	HIVEP1				C2H2 ZF
ENSG00000010818	P31629	HIVEP2				C2H2 ZF
ENSG00000127124	Q5T1R4	HIVEP3				C2H2 ZF
ENSG00000181666	K7EPW3	HKR1				C2H2 ZF
ENSG00000185811	Q13422	IKZF1				C2H2 ZF
ENSG00000030419	Q9UKS7	IKZF2				C2H2 ZF
ENSG00000161405	Q9UKT9	IKZF3				C2H2 ZF
ENSG00000123411	Q9H2S9	IKZF4				C2H2 ZF
ENSG00000095574	Q9H5V7	IKZF5				C2H2 ZF
ENSG00000173404	Q01101	INSM1				C2H2 ZF
ENSG00000168348	Q96T92	INSM2				C2H2 ZF
ENSG00000153814	Q86VZ6	JAZF1				C2H2 ZF
ENSG00000176407	Q9P0J7	KCMF1				C2H2 ZF
ENSG00000105610	Q13351	KLF1				C2H2 ZF
ENSG00000155090	Q13118	KLF10				C2H2 ZF
ENSG00000172059	B7ZAX4	KLF11				C2H2 ZF
ENSG00000118922	Q8WWI3	KLF12				C2H2 ZF
ENSG00000169926	Q9Y2Y9	KLF13				C2H2 ZF
ENSG00000266265	A0A075B756	KLF14				C2H2 ZF
ENSG00000163884	Q9UIH9	KLF15				C2H2 ZF
ENSG00000171872	Q5JT82	KLF17				C2H2 ZF
ENSG00000127528	Q9Y5W3	KLF2				C2H2 ZF
ENSG00000109787	A0A024R9T8	KLF3				C2H2 ZF
ENSG00000136826	O43474	KLF4				C2H2 ZF
ENSG00000102554	Q13887	KLF5				C2H2 ZF
ENSG00000067082	D3GC14	KLF6				C2H2 ZF
ENSG00000118263	O75840	KLF7				C2H2 ZF
ENSG00000102349	O95600	KLF8				C2H2 ZF
ENSG00000119138	A0A024R260	KLF9				C2H2 ZF
ENSG00000185513	Q9Y468	L3MBTL1				C2H2 ZF
ENSG00000154655	F8W9S8	L3MBTL4				C2H2 ZF
ENSG00000085276	Q03112	MECOM				C2H2 ZF
ENSG00000188786	Q14872	MTF1				C2H2 ZF
ENSG00000085274	Q9NPC7	MYNN				C2H2 ZF
ENSG00000196132	Q01538	MYT1				C2H2 ZF
ENSG00000186487	Q9UL68	MYT1L				C2H2 ZF
ENSG00000099326	P28698	MZF1				C2H2 ZF
ENSG00000143867	Q8TAX0	OSR1				C2H2 ZF
ENSG00000164920	Q8N2R0	OSR2				C2H2 ZF
ENSG00000172818	O14753	OVOL1				C2H2 ZF
ENSG00000125850	Q9BRP0	OVOL2				C2H2 ZF
ENSG00000105261	A0A0J9YVN9	OVOL3				C2H2 ZF
ENSG00000198300	Q9GZU2	PEG3				C2H2 ZF
ENSG00000181690	A0A024R7Z0	PLAG1				C2H2 ZF
ENSG00000118495	A1YLA1	PLAGL1				C2H2 ZF
ENSG00000126003	Q9UPG8	PLAGL2				C2H2 ZF
ENSG00000057657	O75626	PRDM1				C2H2 ZF
ENSG00000130711	Q9H4Q4	PRDM12				C2H2 ZF
ENSG00000112238	Q9H4Q3	PRDM13				C2H2 ZF
ENSG00000147596	Q9GZV8	PRDM14				C2H2 ZF
ENSG00000142611	Q9HAZ2	PRDM16				C2H2 ZF
ENSG00000110851	A0A024RBM7	PRDM4				C2H2 ZF
ENSG00000138738	Q9NQX1	PRDM5				C2H2 ZF
ENSG00000061455	Q9NQX0	PRDM6				C2H2 ZF
ENSG00000152784	A0A024RDC4	PRDM8				C2H2 ZF
ENSG00000164256	Q9NQV7	PRDM9				C2H2 ZF
ENSG00000185238	A0A0A0MSN7	PRMT3				C2H2 ZF
ENSG00000146587	Q9NYW8	RBAK				C2H2 ZF
ENSG00000131381	A0A024R2H4	RBSN				C2H2 ZF
ENSG00000214022	Q9BWE0	REPIN1				C2H2 ZF
ENSG00000084093	Q13127	REST				C2H2 ZF
ENSG00000124782	A0A024QZU8	RREB1				C2H2 ZF
ENSG00000103449	Q9NSC2	SALL1				C2H2 ZF
ENSG00000165821	B4DK65	SALL2				C2H2 ZF
ENSG00000256463	A9JR48	SALL3				C2H2 ZF
ENSG00000101115	Q9UJQ4	SALL4				C2H2 ZF
ENSG00000261678	Q9BWW7	SCRT1				C2H2 ZF
ENSG00000215397	Q9NQ03	SCRT2				C2H2 ZF
ENSG00000125520	Q9NR83	SLC2A4RG				C2H2 ZF
ENSG00000124216	O95863	SNAI1				C2H2 ZF
ENSG00000019549	O43623	SNAI2				C2H2 ZF
ENSG00000185669	Q3KNW1	SNAI3				C2H2 ZF
ENSG00000105866	Q02446	SP4				C2H2 ZF
ENSG00000204335	Q6BEB4	SP5				C2H2 ZF
ENSG00000189120	B3KXP2	SP6				C2H2 ZF
ENSG00000170374	Q8TDD2	SP7				C2H2 ZF
ENSG00000164651	A8K350	SP8				C2H2 ZF
ENSG00000217236	P0CG40	SP9				C2H2 ZF
ENSG00000147488	O60284	ST18				C2H2 ZF
ENSG00000135148	A0A024RBK4	TRAFD1				C2H2 ZF
ENSG00000179981	Q6ZSZ6	TSHZ1				C2H2 ZF
ENSG00000182463	Q9NRE2	TSHZ2				C2H2 ZF
ENSG00000121297	Q63HK5	TSHZ3				C2H2 ZF
ENSG00000136451	J3QSH4	VEZF1				C2H2 ZF
ENSG00000184937	A0A1W2PQQ0	WT1				C2H2 ZF
ENSG00000230797	O15391	YY2				C2H2 ZF
ENSG00000066422	O95625	ZBTB11				C2H2 ZF
ENSG00000204366	Q9Y330	ZBTB12				C2H2 ZF
ENSG00000198081	O43829	ZBTB14				C2H2 ZF
ENSG00000109906	A0A024R3C6	ZBTB16				C2H2 ZF
ENSG00000179456	Q99592	ZBTB18				C2H2 ZF
ENSG00000181722	Q9HC78	ZBTB20				C2H2 ZF
ENSG00000236104	A0A1U9X8V3	ZBTB22				C2H2 ZF
ENSG00000089775	P24278	ZBTB25				C2H2 ZF
ENSG00000171448	Q9HCK0	ZBTB26				C2H2 ZF
ENSG00000185670	Q9H5J0	ZBTB3				C2H2 ZF
ENSG00000011590	Q9Y2Y4	ZBTB32				C2H2 ZF
ENSG00000177125	Q8NCN2	ZBTB34				C2H2 ZF
ENSG00000185278	B7Z7Z4	ZBTB37				C2H2 ZF
ENSG00000166860	O15060	ZBTB39				C2H2 ZF
ENSG00000174282	Q9P1Z0	ZBTB4				C2H2 ZF
ENSG00000184677	B3KR52	ZBTB40				C2H2 ZF
ENSG00000177888	Q5SVQ8	ZBTB41				C2H2 ZF
ENSG00000179627	B2RXF5	ZBTB42				C2H2 ZF
ENSG00000196323	H7BY22	ZBTB44				C2H2 ZF
ENSG00000119574	A0A024R4T8	ZBTB45				C2H2 ZF
ENSG00000130584	Q6ZMU8	ZBTB46				C2H2 ZF
ENSG00000114853	Q9UFB7	ZBTB47				C2H2 ZF
ENSG00000204859	A8K291	ZBTB48				C2H2 ZF
ENSG00000168826	Q6ZSB9	ZBTB49				C2H2 ZF
ENSG00000168795	O15062	ZBTB5				C2H2 ZF
ENSG00000186130	Q15916	ZBTB6				C2H2 ZF
ENSG00000160685	O15156	ZBTB7B				C2H2 ZF
ENSG00000184828	A1YPR0	ZBTB7C				C2H2 ZF
ENSG00000160062	Q96BR9	ZBTB8A				C2H2 ZF
ENSG00000273274	Q8NAP8	ZBTB8B				C2H2 ZF
ENSG00000213588	A0A1U9X8U5	ZBTB9				C2H2 ZF
ENSG00000066827	Q4KMQ4	ZFAT				C2H2 ZF
ENSG00000184517	Q6P2D0	ZFP1				C2H2 ZF
ENSG00000142065	Q9HCL3	ZFP14				C2H2 ZF
ENSG00000198939	Q6ZN57	ZFP2				C2H2 ZF
ENSG00000196867	Q8NHY6	ZFP28				C2H2 ZF
ENSG00000180787	Q96NJ6	ZFP3				C2H2 ZF
ENSG00000120784	D3Y2A0	ZFP30				C2H2 ZF
ENSG00000136866	Q9Y6Q3	ZFP37				C2H2 ZF
ENSG00000181638	A0A0G2JH32	ZFP41				C2H2 ZF
ENSG00000179059	Q96MM3	ZFP42				C2H2 ZF
ENSG00000204644	A0A1U9X8V5	ZFP57				C2H2 ZF
ENSG00000196670	Q8NB50	ZFP62				C2H2 ZF
ENSG00000020256	Q9NTW7	ZFP64				C2H2 ZF
ENSG00000187815	Q49AA0	ZFP69				C2H2 ZF
ENSG00000187801	D3DPV3	ZFP69B				C2H2 ZF
ENSG00000181007	D3Y299	ZFP82				C2H2 ZF
ENSG00000184939	Q8TF47	ZFP90				C2H2 ZF
ENSG00000186660	A0A024R4Z4	ZFP91				C2H2 ZF
ENSG00000189420	A6NM28	ZFP92				C2H2 ZF
ENSG00000179588	Q8IX07	ZFPM1				C2H2 ZF
ENSG00000169946	Q8WW38	ZFPM2				C2H2 ZF
ENSG00000005889	A0A024RC04	ZFX				C2H2 ZF
ENSG00000067646	P08048	ZFY				C2H2 ZF
ENSG00000152977	Q15915	ZIC1				C2H2 ZF
ENSG00000043355	A0A024RDY6	ZIC2				C2H2 ZF
ENSG00000156925	O60481	ZIC3				C2H2 ZF
ENSG00000174963	Q8N9L1	ZIC4				C2H2 ZF
ENSG00000139800	Q96T25	ZIC5				C2H2 ZF
ENSG00000171649	B3KS08	ZIK1				C2H2 ZF
ENSG00000269699	A0A024R4S8	ZIM2				C2H2 ZF
ENSG00000141946	Q96PE6	ZIM3				C2H2 ZF
ENSG00000106261	B3KNP9	ZKSCAN1				C2H2 ZF
ENSG00000155592	Q63HK3	ZKSCAN2				C2H2 ZF
ENSG00000189298	Q9BRR0	ZKSCAN3				C2H2 ZF
ENSG00000187626	B7Z7H3	ZKSCAN4				C2H2 ZF
ENSG00000196652	Q8N718	ZKSCAN5				C2H2 ZF
ENSG00000196345	Q9P0L1	ZKSCAN7				C2H2 ZF
ENSG00000198315	A0A024RCK7	ZKSCAN8				C2H2 ZF
ENSG00000166432	A7MD47	ZMAT1				C2H2 ZF
ENSG00000165061	Q9H898	ZMAT4				C2H2 ZF
ENSG00000256223	P21506	ZNF10				C2H2 ZF
ENSG00000197020	Q8IYN0	ZNF100				C2H2 ZF
ENSG00000181896	Q8IZC7	ZNF101				C2H2 ZF
ENSG00000196247	A0A024R5Y9	ZNF107				C2H2 ZF
ENSG00000062370	Q9UJU3	ZNF112				C2H2 ZF
ENSG00000178150	Q8NC26	ZNF114				C2H2 ZF
ENSG00000152926	Q03924	ZNF117				C2H2 ZF
ENSG00000164631	P17014	ZNF12				C2H2 ZF
ENSG00000197961	P58317	ZNF121				C2H2 ZF
ENSG00000196418	Q15973	ZNF124				C2H2 ZF
ENSG00000172262	P52739	ZNF131				C2H2 ZF
ENSG00000131849	B3KQ54	ZNF132				C2H2 ZF
ENSG00000125846	P52736	ZNF133				C2H2 ZF
ENSG00000213762	P52741	ZNF134				C2H2 ZF
ENSG00000176293	Q8N9M3	ZNF135				C2H2 ZF
ENSG00000196646	B4DS70	ZNF136				C2H2 ZF
ENSG00000197008	A0A0A0MT90	ZNF138				C2H2 ZF
ENSG00000105708	P17017	ZNF14				C2H2 ZF
ENSG00000196387	P52738	ZNF140				C2H2 ZF
ENSG00000131127	Q4W5N2	ZNF141				C2H2 ZF
ENSG00000115568	P52746	ZNF142				C2H2 ZF
ENSG00000166478	P52747	ZNF143				C2H2 ZF
ENSG00000167635	Q15072	ZNF146				C2H2 ZF
ENSG00000179909	A0A024R4Q0	ZNF154				C2H2 ZF
ENSG00000204920	Q12901	ZNF155				C2H2 ZF
ENSG00000147117	P51786	ZNF157				C2H2 ZF
ENSG00000170631	P17020	ZNF16				C2H2 ZF
ENSG00000170949	A0A024R4Q2	ZNF160				C2H2 ZF
ENSG00000197279	P49910	ZNF165				C2H2 ZF
ENSG00000175787	Q14929	ZNF169				C2H2 ZF
ENSG00000186272	P17021	ZNF17				C2H2 ZF
ENSG00000105497	Q9Y473	ZNF175				C2H2 ZF
ENSG00000188629	A0A0A6YYI6	ZNF177				C2H2 ZF
ENSG00000154957	B3KXT5	ZNF18				C2H2 ZF
ENSG00000167384	G5E9B8	ZNF180				C2H2 ZF
ENSG00000197841	B4DM69	ZNF181				C2H2 ZF
ENSG00000147118	P17025	ZNF182				C2H2 ZF
ENSG00000096654	A0A024RCM2	ZNF184				C2H2 ZF
ENSG00000136870	O75820	ZNF189				C2H2 ZF
ENSG00000157429	P17023	ZNF19				C2H2 ZF
ENSG00000005801	O14628	ZNF195				C2H2 ZF
ENSG00000186448	O14709	ZNF197				C2H2 ZF
ENSG00000275111	B0AZN8	ZNF2				C2H2 ZF
ENSG00000132010	P17024	ZNF20				C2H2 ZF
ENSG00000010539	P98182	ZNF200				C2H2 ZF
ENSG00000166261	A0A024R3M3	ZNF202				C2H2 ZF
ENSG00000122386	O95201	ZNF205				C2H2 ZF
ENSG00000160321	M0QYK4	ZNF208				C2H2 ZF
ENSG00000121417	Q13398	ZNF211				C2H2 ZF
ENSG00000170260	A0A090N8N3	ZNF212				C2H2 ZF
ENSG00000085644	A0A0S2Z4L6	ZNF213				C2H2 ZF
ENSG00000149050	Q9UL59	ZNF214				C2H2 ZF
ENSG00000149054	Q9UL58	ZNF215				C2H2 ZF
ENSG00000165804	Q9P2Y4	ZNF219				C2H2 ZF
ENSG00000165512	A0A024R7T4	ZNF22				C2H2 ZF
ENSG00000159905	A0A087WT08	ZNF221				C2H2 ZF
ENSG00000159885	Q9UK12	ZNF222				C2H2 ZF
ENSG00000178386	Q9UK11	ZNF223				C2H2 ZF
ENSG00000267680	Q9NZL3	ZNF224				C2H2 ZF
ENSG00000256294	Q9UK10	ZNF225				C2H2 ZF
ENSG00000167380	A0A024R0P4	ZNF226				C2H2 ZF
ENSG00000131115	Q658S5	ZNF227				C2H2 ZF
ENSG00000278318	A0A087WVZ7	ZNF229				C2H2 ZF
ENSG00000167377	B3KR55	ZNF23				C2H2 ZF
ENSG00000159882	Q9UIE0	ZNF230				C2H2 ZF
ENSG00000167840	I3L4J6	ZNF232				C2H2 ZF
ENSG00000159915	A6NK53	ZNF233				C2H2 ZF
ENSG00000263002	A0A024R0N3	ZNF234				C2H2 ZF
ENSG00000159917	Q14590	ZNF235				C2H2 ZF
ENSG00000130856	J9JID5	ZNF236				C2H2 ZF
ENSG00000196793	Q16600	ZNF239				C2H2 ZF
ENSG00000198105	A2RUI7	ZNF248				C2H2 ZF
ENSG00000175395	P17030	ZNF25				C2H2 ZF
ENSG00000196150	B3KNS9	ZNF250				C2H2 ZF
ENSG00000198169	Q9BRH9	ZNF251				C2H2 ZF
ENSG00000256771	O75346	ZNF253				C2H2 ZF
ENSG00000213096	A0A087WZJ7	ZNF254				C2H2 ZF
ENSG00000152454	Q9Y2P7	ZNF256				C2H2 ZF
ENSG00000197134	Q9Y2Q1	ZNF257				C2H2 ZF
ENSG00000198393	F5H6R4	ZNF26				C2H2 ZF
ENSG00000254004	Q3ZCT1	ZNF260				C2H2 ZF
ENSG00000006194	O14978	ZNF263				C2H2 ZF
ENSG00000083844	O43296	ZNF264				C2H2 ZF
ENSG00000174652	A0A024R7B6	ZNF266				C2H2 ZF
ENSG00000185947	Q14586	ZNF267				C2H2 ZF
ENSG00000090612	Q14587	ZNF268				C2H2 ZF
ENSG00000198039	Q14593	ZNF273				C2H2 ZF
ENSG00000171606	A0A0A0MR47	ZNF274				C2H2 ZF
ENSG00000063587	A6NFS0	ZNF275				C2H2 ZF
ENSG00000158805	I6L9I3	ZNF276				C2H2 ZF
ENSG00000198538	P17035	ZNF28				C2H2 ZF
ENSG00000169548	A0A0G2JN84	ZNF280A				C2H2 ZF
ENSG00000275004	A0A0D9SEJ8	ZNF280B				C2H2 ZF
ENSG00000137871	Q6N043	ZNF280D				C2H2 ZF
ENSG00000170265	Q86YG2	ZNF282				C2H2 ZF
ENSG00000167637	K7ESH0	ZNF283				C2H2 ZF
ENSG00000186026	Q2VY69	ZNF284				C2H2 ZF
ENSG00000267508	B7ZLR9	ZNF285				C2H2 ZF
ENSG00000187607	Q9HBT8	ZNF286A				C2H2 ZF
ENSG00000249459	P0CG31	ZNF286B				C2H2 ZF
ENSG00000141040	Q6PEZ3	ZNF287				C2H2 ZF
ENSG00000170684	Q8WUU4	ZNF296				C2H2 ZF
ENSG00000166526	P17036	ZNF3				C2H2 ZF
ENSG00000168661	P17039	ZNF30				C2H2 ZF
ENSG00000145908	Q96RE9	ZNF300				C2H2 ZF
ENSG00000089335	Q9NR11	ZNF302				C2H2 ZF
ENSG00000131845	E7EQD3	ZNF304				C2H2 ZF
ENSG00000197935	A0A1U9X8W3	ZNF311				C2H2 ZF
ENSG00000205903	A6NFI3	ZNF316				C2H2 ZF
ENSG00000130803	A0A024R775	ZNF317				C2H2 ZF
ENSG00000166188	Q9P2F9	ZNF319				C2H2 ZF
ENSG00000169740	A0A024R7T7	ZNF32				C2H2 ZF
ENSG00000182986	A2RRD8	ZNF320				C2H2 ZF
ENSG00000181315	A0A024QZZ4	ZNF322				C2H2 ZF
ENSG00000083812	A0A024R4R8	ZNF324				C2H2 ZF
ENSG00000249471	Q6AW86	ZNF324B				C2H2 ZF
ENSG00000162664	A0A0A0MRN4	ZNF326				C2H2 ZF
ENSG00000181894	A0A024R4Q4	ZNF329				C2H2 ZF
ENSG00000130844	A0A024R4J5	ZNF331				C2H2 ZF
ENSG00000160961	Q96JL9	ZNF333				C2H2 ZF
ENSG00000198185	A0A087X1P4	ZNF334				C2H2 ZF
ENSG00000198026	Q8IW09	ZNF335				C2H2 ZF
ENSG00000130684	Q6ZUQ0	ZNF337				C2H2 ZF
ENSG00000189180	Q06730	ZNF33A				C2H2 ZF
ENSG00000196693	Q06732	ZNF33B				C2H2 ZF
ENSG00000196378	A0A0C4DG42	ZNF34				C2H2 ZF
ENSG00000131061	Q504V9	ZNF341				C2H2 ZF
ENSG00000088876	Q6P1L6	ZNF343				C2H2 ZF
ENSG00000251247	B2RCE4	ZNF345				C2H2 ZF
ENSG00000113761	B7Z4N4	ZNF346				C2H2 ZF
ENSG00000197937	A0A024R4L7	ZNF347				C2H2 ZF
ENSG00000169981	P13682	ZNF35				C2H2 ZF
ENSG00000256683	Q9GZX5	ZNF350				C2H2 ZF
ENSG00000169131	V9HWI2	ZNF354A				C2H2 ZF
ENSG00000178338	Q96LW1	ZNF354B				C2H2 ZF
ENSG00000177932	Q86Y25	ZNF354C				C2H2 ZF
ENSG00000198816	Q9NW07	ZNF358				C2H2 ZF
ENSG00000160094	Q5T0B9	ZNF362				C2H2 ZF
ENSG00000138311	Q70YC5	ZNF365				C2H2 ZF
ENSG00000178175	Q8N895	ZNF366				C2H2 ZF
ENSG00000165244	Q7RTV3	ZNF367				C2H2 ZF
ENSG00000075407	P17032	ZNF37A				C2H2 ZF
ENSG00000161298	Q96SR6	ZNF382				C2H2 ZF
ENSG00000188283	Q8NA42	ZNF383				C2H2 ZF
ENSG00000161642	Q96PM9	ZNF385A				C2H2 ZF
ENSG00000144331	Q569K4	ZNF385B				C2H2 ZF
ENSG00000187595	Q66K41	ZNF385C				C2H2 ZF
ENSG00000151789	Q9H6B1	ZNF385D				C2H2 ZF
ENSG00000124613	Q9UJN7	ZNF391				C2H2 ZF
ENSG00000160908	Q53GI3	ZNF394				C2H2 ZF
ENSG00000186918	Q7L9C8	ZNF395				C2H2 ZF
ENSG00000186496	Q96N95	ZNF396				C2H2 ZF
ENSG00000186812	Q8NF99	ZNF397				C2H2 ZF
ENSG00000197024	A0A090N8F2	ZNF398				C2H2 ZF
ENSG00000176222	Q494X3	ZNF404				C2H2 ZF
ENSG00000215421	Q9C0G0	ZNF407				C2H2 ZF
ENSG00000175213	B4DXY4	ZNF408				C2H2 ZF
ENSG00000147124	P51814	ZNF41				C2H2 ZF
ENSG00000119725	Q86VK4	ZNF410				C2H2 ZF
ENSG00000133250	Q96IQ9	ZNF414				C2H2 ZF
ENSG00000170954	Q09FC8	ZNF415				C2H2 ZF
ENSG00000083817	Q9BWM5	ZNF416				C2H2 ZF
ENSG00000173480	M0R230	ZNF417				C2H2 ZF
ENSG00000196724	B7Z1P3	ZNF418				C2H2 ZF
ENSG00000105136	Q96HQ0	ZNF419				C2H2 ZF
ENSG00000197050	Q8TAQ5	ZNF420				C2H2 ZF
ENSG00000102935	B3KNG7	ZNF423				C2H2 ZF
ENSG00000204947	A0A090N7U3	ZNF425				C2H2 ZF
ENSG00000130818	K7ER43	ZNF426				C2H2 ZF
ENSG00000131116	I6L9C8	ZNF428				C2H2 ZF
ENSG00000197013	Q86V71	ZNF429				C2H2 ZF
ENSG00000198521	A0A024R7P7	ZNF43				C2H2 ZF
ENSG00000118620	A8K360	ZNF430				C2H2 ZF
ENSG00000196705	Q8TF32	ZNF431				C2H2 ZF
ENSG00000256087	A0A024R4I3	ZNF432				C2H2 ZF
ENSG00000197647	Q8N7K0	ZNF433				C2H2 ZF
ENSG00000125945	A0A024RAF3	ZNF436				C2H2 ZF
ENSG00000183621	Q7Z4V0	ZNF438				C2H2 ZF
ENSG00000171291	A0A0C4DG37	ZNF439				C2H2 ZF
ENSG00000197857	P15621	ZNF44				C2H2 ZF
ENSG00000171295	Q8IYI8	ZNF440				C2H2 ZF
ENSG00000197044	Q8N8Z8	ZNF441				C2H2 ZF
ENSG00000198342	Q9H7R0	ZNF442				C2H2 ZF
ENSG00000180855	Q9Y2A4	ZNF443				C2H2 ZF
ENSG00000167685	A0A024R4P4	ZNF444				C2H2 ZF
ENSG00000185219	P59923	ZNF445				C2H2 ZF
ENSG00000083838	Q8NDK2	ZNF446				C2H2 ZF
ENSG00000173275	Q6P9G9	ZNF449				C2H2 ZF
ENSG00000124459	Q02386	ZNF45				C2H2 ZF
ENSG00000112200	Q96JY2	ZNF451				C2H2 ZF
ENSG00000178187	Q8N9F8	ZNF454				C2H2 ZF
ENSG00000197714	Q14592	ZNF460				C2H2 ZF
ENSG00000197808	B4DRP8	ZNF461				C2H2 ZF
ENSG00000148143	Q63HJ5	ZNF462				C2H2 ZF
ENSG00000181444	C9JAX3	ZNF467				C2H2 ZF
ENSG00000204604	Q5VIY5	ZNF468				C2H2 ZF
ENSG00000225614	H3BS19	ZNF469				C2H2 ZF
ENSG00000197016	Q6ECI4	ZNF470				C2H2 ZF
ENSG00000196263	Q9BX82	ZNF471				C2H2 ZF
ENSG00000142528	A0A024QZI1	ZNF473				C2H2 ZF
ENSG00000164185	Q6S9Z5	ZNF474				C2H2 ZF
ENSG00000185177	Q96JC4	ZNF479				C2H2 ZF
ENSG00000180035	Q96MX3	ZNF48				C2H2 ZF
ENSG00000198464	B7Z8E1	ZNF480				C2H2 ZF
ENSG00000173258	Q8TF39	ZNF483				C2H2 ZF
ENSG00000127081	Q5JVG2	ZNF484				C2H2 ZF
ENSG00000198298	A0A024R7T5	ZNF485				C2H2 ZF
ENSG00000256229	Q4G180	ZNF486				C2H2 ZF
ENSG00000243660	B1APH4	ZNF487				C2H2 ZF
ENSG00000265763	Q96MN9	ZNF488				C2H2 ZF
ENSG00000188033	Q9ULM2	ZNF490				C2H2 ZF
ENSG00000177599	Q8N8L2	ZNF491				C2H2 ZF
ENSG00000229676	Q9P255	ZNF492				C2H2 ZF
ENSG00000196268	Q6ZR52	ZNF493				C2H2 ZF
ENSG00000162714	A0A024R5Q5	ZNF496				C2H2 ZF
ENSG00000174586	Q6ZNH5	ZNF497				C2H2 ZF
ENSG00000103199	O60304	ZNF500				C2H2 ZF
ENSG00000186446	Q96CX3	ZNF501				C2H2 ZF
ENSG00000196653	A0A024R2Z2	ZNF502				C2H2 ZF
ENSG00000165655	Q96F45	ZNF503				C2H2 ZF
ENSG00000081665	Q5JVG8	ZNF506				C2H2 ZF
ENSG00000168813	Q8TCN5	ZNF507				C2H2 ZF
ENSG00000081386	Q6NUI8	ZNF510				C2H2 ZF
ENSG00000198546	Q8NB15	ZNF511				C2H2 ZF
ENSG00000163795	Q8N8E2	ZNF513				C2H2 ZF
ENSG00000144026	Q96K75	ZNF514				C2H2 ZF
ENSG00000101493	Q2YDX2	ZNF516				C2H2 ZF
ENSG00000197363	B7ZLN6	ZNF517				C2H2 ZF
ENSG00000177853	Q6AHZ1	ZNF518A				C2H2 ZF
ENSG00000178163	Q9C0D4	ZNF518B				C2H2 ZF
ENSG00000175322	Q8TB69	ZNF519				C2H2 ZF
ENSG00000198795	J3KTI4	ZNF521				C2H2 ZF
ENSG00000203326	J3KR51	ZNF525				C2H2 ZF
ENSG00000167625	H9ZYJ3	ZNF526				C2H2 ZF
ENSG00000189164	Q8NB42	ZNF527				C2H2 ZF
ENSG00000167555	Q3MIS6	ZNF528				C2H2 ZF
ENSG00000186020	Q6P280	ZNF529				C2H2 ZF
ENSG00000183647	Q6P9A1	ZNF530				C2H2 ZF
ENSG00000074657	A0A024R283	ZNF532				C2H2 ZF
ENSG00000198633	Q76KX8	ZNF534				C2H2 ZF
ENSG00000198597	O15090	ZNF536				C2H2 ZF
ENSG00000171817	Q8NDQ6	ZNF540				C2H2 ZF
ENSG00000178229	Q08ER8	ZNF543				C2H2 ZF
ENSG00000198131	Q6NX49	ZNF544				C2H2 ZF
ENSG00000187187	B3KVL3	ZNF546				C2H2 ZF
ENSG00000152433	Q8IVP9	ZNF547				C2H2 ZF
ENSG00000188785	Q8NEK5	ZNF548				C2H2 ZF
ENSG00000121406	Q6P9A3	ZNF549				C2H2 ZF
ENSG00000251369	Q7Z398	ZNF550				C2H2 ZF
ENSG00000204519	Q7Z340	ZNF551				C2H2 ZF
ENSG00000178935	Q9H707	ZNF552				C2H2 ZF
ENSG00000172006	B3KNM4	ZNF554				C2H2 ZF
ENSG00000186300	Q8NEP9	ZNF555				C2H2 ZF
ENSG00000172000	A0A0C4DGQ3	ZNF556				C2H2 ZF
ENSG00000130544	Q8N988	ZNF557				C2H2 ZF
ENSG00000167785	Q96NG5	ZNF558				C2H2 ZF
ENSG00000188321	A0A0A0MTT2	ZNF559				C2H2 ZF
ENSG00000198028	Q96MR9	ZNF560				C2H2 ZF
ENSG00000171469	A8KAD9	ZNF561				C2H2 ZF
ENSG00000171466	A0A024R7A3	ZNF562				C2H2 ZF
ENSG00000188868	Q8TA94	ZNF563				C2H2 ZF
ENSG00000249709	Q8TBZ8	ZNF564				C2H2 ZF
ENSG00000196357	Q8N9K5	ZNF565				C2H2 ZF
ENSG00000186017	Q969W8	ZNF566				C2H2 ZF
ENSG00000189042	B2R956	ZNF567				C2H2 ZF
ENSG00000198453	A2VDJ6	ZNF568				C2H2 ZF
ENSG00000196437	Q5MCW4	ZNF569				C2H2 ZF
ENSG00000171970	A5HJR3	ZNF57				C2H2 ZF
ENSG00000171827	K7EP39	ZNF570				C2H2 ZF
ENSG00000180479	A0A024R0L0	ZNF571				C2H2 ZF
ENSG00000180938	Q7Z3I7	ZNF572				C2H2 ZF
ENSG00000189144	Q86YE8	ZNF573				C2H2 ZF
ENSG00000105732	A0A0C4DFM2	ZNF574				C2H2 ZF
ENSG00000176472	A0A024R0U0	ZNF575				C2H2 ZF
ENSG00000124444	A0A024R0T0	ZNF576				C2H2 ZF
ENSG00000161551	Q9BSK1	ZNF577				C2H2 ZF
ENSG00000258405	Q3MI94	ZNF578				C2H2 ZF
ENSG00000218891	Q8NAF0	ZNF579				C2H2 ZF
ENSG00000213015	Q9UK33	ZNF580				C2H2 ZF
ENSG00000171425	Q9P0T4	ZNF581				C2H2 ZF
ENSG00000018869	Q96NG8	ZNF582				C2H2 ZF
ENSG00000198440	Q96ND8	ZNF583				C2H2 ZF
ENSG00000171574	B4DQS1	ZNF584				C2H2 ZF
ENSG00000196967	Q6P3V2	ZNF585A				C2H2 ZF
ENSG00000245680	Q52M93	ZNF585B				C2H2 ZF
ENSG00000083828	Q9NXT0	ZNF586				C2H2 ZF
ENSG00000198466	Q96SQ5	ZNF587				C2H2 ZF
ENSG00000269343	E7ETH6	ZNF587B				C2H2 ZF
ENSG00000164048	Q86UQ0	ZNF589				C2H2 ZF
ENSG00000180626	Q6ZNC6	ZNF594				C2H2 ZF
ENSG00000272602	A0A075B7G4	ZNF595				C2H2 ZF
ENSG00000172748	Q8TC21	ZNF596				C2H2 ZF
ENSG00000167981	Q96LX8	ZNF597				C2H2 ZF
ENSG00000153896	Q96NL3	ZNF599				C2H2 ZF
ENSG00000189190	Q6ZNG1	ZNF600				C2H2 ZF
ENSG00000196458	Q86T29	ZNF605				C2H2 ZF
ENSG00000166704	A0A024R4S7	ZNF606				C2H2 ZF
ENSG00000198182	Q96SK3	ZNF607				C2H2 ZF
ENSG00000168916	B3KPE6	ZNF608				C2H2 ZF
ENSG00000167554	Q8N9Z0	ZNF610				C2H2 ZF
ENSG00000213020	Q8N823	ZNF611				C2H2 ZF
ENSG00000176024	Q6PF04	ZNF613				C2H2 ZF
ENSG00000142556	Q8N883	ZNF614				C2H2 ZF
ENSG00000197619	Q8N8J6	ZNF615				C2H2 ZF
ENSG00000204611	Q08AN1	ZNF616				C2H2 ZF
ENSG00000157657	Q5T7W0	ZNF618				C2H2 ZF
ENSG00000177873	Q8N2I2	ZNF619				C2H2 ZF
ENSG00000177842	Q6ZNG0	ZNF620				C2H2 ZF
ENSG00000172888	Q6ZSS3	ZNF621				C2H2 ZF
ENSG00000183309	A0A0A0MT18	ZNF623				C2H2 ZF
ENSG00000197566	Q9P2J8	ZNF624				C2H2 ZF
ENSG00000257591	Q96I27	ZNF625				C2H2 ZF
ENSG00000188171	Q68DY1	ZNF626				C2H2 ZF
ENSG00000198551	Q7L945	ZNF627				C2H2 ZF
ENSG00000197483	Q5EBL2	ZNF628				C2H2 ZF
ENSG00000102870	Q9UEG4	ZNF629				C2H2 ZF
ENSG00000221994	Q2M218	ZNF630				C2H2 ZF
ENSG00000121864	Q9UID6	ZNF639				C2H2 ZF
ENSG00000167528	Q96N77	ZNF641				C2H2 ZF
ENSG00000175809	Q8N7E2	ZNF645				C2H2 ZF
ENSG00000167395	O15015	ZNF646				C2H2 ZF
ENSG00000179930	Q5T619	ZNF648				C2H2 ZF
ENSG00000198093	Q9BS31	ZNF649				C2H2 ZF
ENSG00000198740	A8K9F2	ZNF652				C2H2 ZF
ENSG00000175105	Q8IZM8	ZNF654				C2H2 ZF
ENSG00000197343	Q8N720	ZNF655				C2H2 ZF
ENSG00000274349	A8K7Y5	ZNF658				C2H2 ZF
ENSG00000160229	Q6ZN08	ZNF66				C2H2 ZF
ENSG00000144792	Q6AZW8	ZNF660				C2H2 ZF
ENSG00000182983	Q6ZS27	ZNF662				C2H2 ZF
ENSG00000179195	A0A024RBR7	ZNF664				C2H2 ZF
ENSG00000197497	Q9H7R5	ZNF665				C2H2 ZF
ENSG00000198046	Q5CZB4	ZNF667				C2H2 ZF
ENSG00000167394	A0A024QZD9	ZNF668				C2H2 ZF
ENSG00000188295	Q96BR6	ZNF669				C2H2 ZF
ENSG00000277462	Q9BS34	ZNF670				C2H2 ZF
ENSG00000083814	B7Z1N1	ZNF671				C2H2 ZF
ENSG00000171161	Q499Z4	ZNF672				C2H2 ZF
ENSG00000251192	Q2M3X9	ZNF674				C2H2 ZF
ENSG00000197372	Q8TD23	ZNF675				C2H2 ZF
ENSG00000196109	Q8N7Q3	ZNF676				C2H2 ZF
ENSG00000197928	Q86XU0	ZNF677				C2H2 ZF
ENSG00000181450	Q5SXM1	ZNF678				C2H2 ZF
ENSG00000197123	Q8IYX0	ZNF679				C2H2 ZF
ENSG00000173041	Q8NEM1	ZNF680				C2H2 ZF
ENSG00000196172	Q96N22	ZNF681				C2H2 ZF
ENSG00000197124	B3KUX2	ZNF682				C2H2 ZF
ENSG00000176083	Q8IZ20	ZNF683				C2H2 ZF
ENSG00000117010	B3KSP5	ZNF684				C2H2 ZF
ENSG00000229809	P0C7X2	ZNF688				C2H2 ZF
ENSG00000156853	Q96CS4	ZNF689				C2H2 ZF
ENSG00000198429	Q9UC07	ZNF69				C2H2 ZF
ENSG00000164011	Q5VV52	ZNF691				C2H2 ZF
ENSG00000171163	Q9BU19	ZNF692				C2H2 ZF
ENSG00000197472	Q8IW36	ZNF695				C2H2 ZF
ENSG00000185730	Q9H7X3	ZNF696				C2H2 ZF
ENSG00000143067	Q5TEC3	ZNF697				C2H2 ZF
ENSG00000196110	Q32M78	ZNF699				C2H2 ZF
ENSG00000147789	P17097	ZNF7				C2H2 ZF
ENSG00000187792	B3KV76	ZNF70				C2H2 ZF
ENSG00000196757	A0A087WVH9	ZNF700				C2H2 ZF
ENSG00000167562	Q6NWZ7	ZNF701				C2H2 ZF
ENSG00000164684	Q6ZNC4	ZNF704				C2H2 ZF
ENSG00000196946	Q6ZN79	ZNF705A				C2H2 ZF
ENSG00000215356	P0CI00	ZNF705B				C2H2 ZF
ENSG00000215343	P0CH99	ZNF705D				C2H2 ZF
ENSG00000214534	A0A1W2PRR0	ZNF705E				C2H2 ZF
ENSG00000215372	A8MUZ8	ZNF705G				C2H2 ZF
ENSG00000120963	Q9Y5V0	ZNF706				C2H2 ZF
ENSG00000181135	Q96C28	ZNF707				C2H2 ZF
ENSG00000182141	P17019	ZNF708				C2H2 ZF
ENSG00000197951	Q9NQZ8	ZNF71				C2H2 ZF
ENSG00000140548	Q8N1W2	ZNF710				C2H2 ZF
ENSG00000147180	Q9Y462	ZNF711				C2H2 ZF
ENSG00000178665	A0A0M3HEQ9	ZNF713				C2H2 ZF
ENSG00000160352	A0A087WU35	ZNF714				C2H2 ZF
ENSG00000182111	A6NP11	ZNF716				C2H2 ZF
ENSG00000227124	C9JVC3	ZNF717				C2H2 ZF
ENSG00000250312	A8WFQ3	ZNF718				C2H2 ZF
ENSG00000182903	Q8TF20	ZNF721				C2H2 ZF
ENSG00000196081	A8MTY0	ZNF724				C2H2 ZF
ENSG00000213967	A6NNF4	ZNF726				C2H2 ZF
ENSG00000214652	A8MUV8	ZNF727				C2H2 ZF
ENSG00000269067	P0DKX0	ZNF728				C2H2 ZF
ENSG00000196350	A6NN14	ZNF729				C2H2 ZF
ENSG00000183850	Q6ZMV8	ZNF730				C2H2 ZF
ENSG00000186777	B4DXR9	ZNF732				C2H2 ZF
ENSG00000223614	P0CB33	ZNF735				C2H2 ZF
ENSG00000234444	B4DX44	ZNF736				C2H2 ZF
ENSG00000237440	O75373	ZNF737				C2H2 ZF
ENSG00000185252	Q16587	ZNF74				C2H2 ZF
ENSG00000181220	Q6NUN9	ZNF746				C2H2 ZF
ENSG00000169955	Q9BV97	ZNF747				C2H2 ZF
ENSG00000186230	O43361	ZNF749				C2H2 ZF
ENSG00000141579	Q32MQ0	ZNF750				C2H2 ZF
ENSG00000162086	Q68CU0	ZNF75A				C2H2 ZF
ENSG00000186376	P51815	ZNF75D				C2H2 ZF
ENSG00000065029	A0A024RCW5	ZNF76				C2H2 ZF
ENSG00000160336	A0A087WXT7	ZNF761				C2H2 ZF
ENSG00000197054	Q0D2J5	ZNF763				C2H2 ZF
ENSG00000169951	Q96H86	ZNF764				C2H2 ZF
ENSG00000196417	Q7L2R6	ZNF765				C2H2 ZF
ENSG00000196214	Q5HY98	ZNF766				C2H2 ZF
ENSG00000169957	A0A024QZC8	ZNF768				C2H2 ZF
ENSG00000175691	Q15935	ZNF77				C2H2 ZF
ENSG00000198146	Q6IQ21	ZNF770				C2H2 ZF
ENSG00000179965	B2R9V3	ZNF771				C2H2 ZF
ENSG00000197128	Q68DY9	ZNF772				C2H2 ZF
ENSG00000152439	Q6PK81	ZNF773				C2H2 ZF
ENSG00000196391	Q6NX45	ZNF774				C2H2 ZF
ENSG00000196456	Q96BV0	ZNF775				C2H2 ZF
ENSG00000152443	B4DSC6	ZNF776				C2H2 ZF
ENSG00000196453	Q9ULD5	ZNF777				C2H2 ZF
ENSG00000170100	A0A0A0MSW5	ZNF778				C2H2 ZF
ENSG00000197782	O75290	ZNF780A				C2H2 ZF
ENSG00000128000	A0A024R0P7	ZNF780B				C2H2 ZF
ENSG00000196381	A0A024R0G3	ZNF781				C2H2 ZF
ENSG00000196597	Q6ZMW2	ZNF782				C2H2 ZF
ENSG00000204946	Q6ZMS7	ZNF783				C2H2 ZF
ENSG00000179922	Q8NCA9	ZNF784				C2H2 ZF
ENSG00000197162	A0A024QZC7	ZNF785				C2H2 ZF
ENSG00000197362	Q8N393	ZNF786				C2H2 ZF
ENSG00000142409	Q6DD87	ZNF787				C2H2 ZF
ENSG00000214189	Q6ZQV5	ZNF788				C2H2 ZF
ENSG00000198556	Q5FWF6	ZNF789				C2H2 ZF
ENSG00000196152	B4DY65	ZNF79				C2H2 ZF
ENSG00000197863	B4DMI3	ZNF790				C2H2 ZF
ENSG00000173875	Q3KP31	ZNF791				C2H2 ZF
ENSG00000180884	Q3KQV3	ZNF792				C2H2 ZF
ENSG00000188227	Q6ZN11	ZNF793				C2H2 ZF
ENSG00000196466	Q96GE5	ZNF799				C2H2 ZF
ENSG00000278129	B3KS94	ZNF8				C2H2 ZF
ENSG00000174255	P51504	ZNF80				C2H2 ZF
ENSG00000170396	Q7Z570	ZNF804A				C2H2 ZF
ENSG00000182348	A4D1E1	ZNF804B				C2H2 ZF
ENSG00000204524	Q5CZA5	ZNF805				C2H2 ZF
ENSG00000198482	Q8N4W9	ZNF808				C2H2 ZF
ENSG00000197779	P51508	ZNF81				C2H2 ZF
ENSG00000198346	Q6ZN06	ZNF813				C2H2 ZF
ENSG00000204514	B7Z6K7	ZNF814				C2H2 ZF
ENSG00000180257	A0A024R4J0	ZNF816				C2H2 ZF
ENSG00000102984	O75541	ZNF821				C2H2 ZF
ENSG00000197933	P16415	ZNF823				C2H2 ZF
ENSG00000151612	B3KSR1	ZNF827				C2H2 ZF
ENSG00000185869	Q3KNS6	ZNF829				C2H2 ZF
ENSG00000167766	A0A024R4L3	ZNF83				C2H2 ZF
ENSG00000124203	Q5JPB2	ZNF831				C2H2 ZF
ENSG00000127903	Q9Y2P0	ZNF835				C2H2 ZF
ENSG00000196267	Q6ZNA1	ZNF836				C2H2 ZF
ENSG00000152475	Q96EG3	ZNF837				C2H2 ZF
ENSG00000198040	P51523	ZNF84				C2H2 ZF
ENSG00000197608	Q6ZN19	ZNF841				C2H2 ZF
ENSG00000176723	Q8N446	ZNF843				C2H2 ZF
ENSG00000223547	B4DSG8	ZNF844				C2H2 ZF
ENSG00000213799	Q96IR2	ZNF845				C2H2 ZF
ENSG00000196605	Q147U1	ZNF846				C2H2 ZF
ENSG00000105750	Q49A12	ZNF85				C2H2 ZF
ENSG00000267041	A8MQ14	ZNF850				C2H2 ZF
ENSG00000178917	Q6ZMS4	ZNF852				C2H2 ZF
ENSG00000236609	P0CG23	ZNF853				C2H2 ZF
ENSG00000197385	A6NHJ4	ZNF860				C2H2 ZF
ENSG00000261221	P0CJ78	ZNF865				C2H2 ZF
ENSG00000257446	C9JN71	ZNF878				C2H2 ZF
ENSG00000234284	B4DU55	ZNF879				C2H2 ZF
ENSG00000221923	Q6PDB4	ZNF880				C2H2 ZF
ENSG00000228623	P0CJ79	ZNF883				C2H2 ZF
ENSG00000213793	A0A1W2PQ69	ZNF888				C2H2 ZF
ENSG00000214029	A8MT65	ZNF891				C2H2 ZF
ENSG00000213988	Q03938	ZNF90				C2H2 ZF
ENSG00000167232	Q05481	ZNF91				C2H2 ZF
ENSG00000146757	Q03936	ZNF92				C2H2 ZF
ENSG00000184635	P35789	ZNF93				C2H2 ZF
ENSG00000197360	A6NK75	ZNF98				C2H2 ZF
ENSG00000213973	A8MXY4	ZNF99				C2H2 ZF
ENSG00000152467	Q8NBB4	ZSCAN1				C2H2 ZF
ENSG00000130182	Q96SZ4	ZSCAN10				C2H2 ZF
ENSG00000158691	O43309	ZSCAN12				C2H2 ZF
ENSG00000196812	Q9H4T2	ZSCAN16				C2H2 ZF
ENSG00000121413	Q8TBC5	ZSCAN18				C2H2 ZF
ENSG00000176371	Q7Z7L9	ZSCAN2				C2H2 ZF
ENSG00000121903	P17040	ZSCAN20				C2H2 ZF
ENSG00000166529	Q9Y5A6	ZSCAN21				C2H2 ZF
ENSG00000182318	P10073	ZSCAN22				C2H2 ZF
ENSG00000187987	Q3MJ62	ZSCAN23				C2H2 ZF
ENSG00000197037	Q6NSZ9	ZSCAN25				C2H2 ZF
ENSG00000197062	A0A024RCN4	ZSCAN26				C2H2 ZF
ENSG00000140265	Q05BJ4	ZSCAN29				C2H2 ZF
ENSG00000186814	Q86W11	ZSCAN30				C2H2 ZF
ENSG00000235109	A0A024RCL4	ZSCAN31				C2H2 ZF
ENSG00000140987	Q9NX65	ZSCAN32				C2H2 ZF
ENSG00000180532	Q8NAM6	ZSCAN4				C2H2 ZF
ENSG00000131848	Q9BUG6	ZSCAN5A				C2H2 ZF
ENSG00000197213	A6NJL1	ZSCAN5B				C2H2 ZF
ENSG00000204532	A6NGD5	ZSCAN5C				C2H2 ZF
ENSG00000137185	O15535	ZSCAN9				C2H2 ZF
ENSG00000153975	A0A0S2Z644	ZUFSP				C2H2 ZF
ENSG00000198205	P98168	ZXDA				C2H2 ZF
ENSG00000198455	P98169	ZXDB				C2H2 ZF
ENSG00000070476	Q2QGD7	ZXDC				C2H2 ZF
ENSG00000100105	A0A024R1M5	PATZ1				C2H2 ZF; AT hook
ENSG00000112365	O43167	ZBTB24				C2H2 ZF; AT hook
ENSG00000171443	Q96C55	ZNF524				C2H2 ZF; AT hook
ENSG00000161914	Q96CK0	ZNF653				C2H2 ZF; AT hook
ENSG00000198839	Q9NRM2	ZNF277				C2H2 ZF; BED ZF
ENSG00000148516	B2RBI8	ZEB1				C2H2 ZF; Homeodomain
ENSG00000124496	Q05GC8	TRERF1				C2H2 ZF; Myb/SANT
ENSG00000118156	Q9H0D2	ZNF541				C2H2 ZF; Myb/SANT
ENSG00000001167	P23511	NFYA				CBF/NF-Y
ENSG00000139793	Q5VZF2	MBNL2				CCCH ZF
ENSG00000144161	Q8N5P1	ZC3H8				CCCH ZF
ENSG00000197114	A0A0S2Z5X3	ZGPAT				CCCH ZF
ENSG00000177946	B2RD01	CENPBD1				CENPB
ENSG00000234616	D3DWI5	JRK				CENPB
ENSG00000221944	Q96MW7	TIGD1				CENPB
ENSG00000180346	B3KNK0	TIGD2				CENPB
ENSG00000173825	Q6B0B8	TIGD3				CENPB
ENSG00000169989	Q8IY51	TIGD4				CENPB
ENSG00000179886	Q53EQ6	TIGD5				CENPB
ENSG00000164296	Q17RP2	TIGD6				CENPB
ENSG00000140993	Q6NT04	TIGD7				CENPB
ENSG00000171735	Q9Y6Y1	CAMTA1				CG-1
ENSG00000108509	O94983	CAMTA2				CG-1
ENSG00000131914	Q9H9Z2	LIN28A				CSD
ENSG00000187772	Q6ZN17	LIN28B				CSD
ENSG00000006047	Q9Y2T7	YBX2				CSD
ENSG00000060138	A0A024RAV4	YBX3				CSD
ENSG00000124232	Q5QPV1	RBPJL				CSL
ENSG00000111249	O14529	CUX2				CUT; Homeodomain
ENSG00000169856	Q9UBC0	ONECUT1				CUT; Homeodomain
ENSG00000119547	O95948	ONECUT2				CUT; Homeodomain
ENSG00000205922	O60422	ONECUT3				CUT; Homeodomain
ENSG00000182568	A0A024R2H1	SATB1				CUT; Homeodomain
ENSG00000119042	A0A024R3U6	SATB2				CUT; Homeodomain
ENSG00000168772	J9JIF5	CXXC4				CxxC
ENSG00000171604	Q7LFL8	CXXC5				CxxC
ENSG00000130816	I6L9H2	DNMT1				CxxC
ENSG00000099364	Q6PCT2	FBXL19				CxxC
ENSG00000138336	Q8NFU7	TET1				CxxC
ENSG00000187605	O43151	TET3				CxxC
ENSG00000137090	Q9Y5R6	DMRT1				DM
ENSG00000173253	Q05C20	DMRT2				DM
ENSG00000064218	Q9NQL9	DMRT3				DM
ENSG00000176399	Q5VZB9	DMRTA1				DM
ENSG00000142700	Q96SC8	DMRTA2				DM
ENSG00000143006	I6L9A0	DMRTB1				DM
ENSG00000142025	Q8IXT2	DMRTC2				DM
ENSG00000101412	Q01094	E2F1				E2F
ENSG00000007968	Q14209	E2F2				E2F
ENSG00000112242	O00716	E2F3				E2F
ENSG00000205250	Q16254	E2F4				E2F
ENSG00000133740	Q15329	E2F5				E2F
ENSG00000165891	Q96AV8	E2F7				E2F
ENSG00000129173	A0AVK6	E2F8				E2F
ENSG00000198176	A0A024RDY4	TFDP1				E2F
ENSG00000114126	Q14188	TFDP2				E2F
ENSG00000183434	Q5H9I0	TFDP3				E2F
ENSG00000164330	B4E2U8	EBF1				EBF1
ENSG00000221818	B2RNT0	EBF2				EBF1
ENSG00000108001	Q9H4W6	EBF3				EBF1
ENSG00000088881	E9PEI2	EBF4				EBF1
ENSG00000135373	Q9NZC4	EHF				Ets
ENSG00000120690	P32519	ELF1				Ets
ENSG00000102034	Q99607	ELF4				Ets
ENSG00000135374	A8K443	ELF5				Ets
ENSG00000126767	A0A024R1A7	ELK1				Ets
ENSG00000111145	A0A024RBE2	ELK3				Ets
ENSG00000158711	A0A024R9C2	ELK4				Ets
ENSG00000105722	P50548	ERF				Ets
ENSG00000157554	B4DN83	ERG				Ets
ENSG00000134954	P14921	ETS1				Ets
ENSG00000157557	P15036	ETS2				Ets
ENSG00000006468	P50549	ETV1				Ets
ENSG00000105672	K7ERX2	ETV2				Ets
ENSG00000117036	P41162	ETV3				Ets
ENSG00000253831	Q6ZN32	ETV3L				Ets
ENSG00000175832	P43268	ETV4				Ets
ENSG00000244405	P41161	ETV5				Ets
ENSG00000139083	A0A0S2Z3C9	ETV6				Ets
ENSG00000010030	Q9Y603	ETV7				Ets
ENSG00000163497	Q99581	FEV				Ets
ENSG00000151702	A0A024R3N6	FLI1				Ets
ENSG00000154727	A8IE48	GABPA				Ets
ENSG00000124664	O95238	SPDEF				Ets
ENSG00000066336	P17947	SPI1				Ets
ENSG00000269404	Q01892	SPIB				Ets
ENSG00000166211	Q8N5J4	SPIC				Ets
ENSG00000163435	A0A024R974	ELF3				Ets; AT hook
ENSG00000059122	Q4VC44	FLYWCH1				FLYWCH
ENSG00000129514	P55317	FOXA1				Forkhead
ENSG00000125798	B0ZTD4	FOXA2				Forkhead
ENSG00000170608	A0A024R0R3	FOXA3				Forkhead
ENSG00000171956	Q99853	FOXB1				Forkhead
ENSG00000204612	Q5VYV0	FOXB2				Forkhead
ENSG00000054598	Q12948	FOXC1				Forkhead
ENSG00000251493	Q16676	FOXD1				Forkhead
ENSG00000186564	O60548	FOXD2				Forkhead
ENSG00000187140	Q9UJU5	FOXD3				Forkhead
ENSG00000170122	Q12950	FOXD4				Forkhead
ENSG00000184492	B3KVK3	FOXD4L1				Forkhead
ENSG00000187559	Q6VB84	FOXD4L3				Forkhead
ENSG00000184659	Q8WXT5	FOXD4L4				Forkhead
ENSG00000204779	Q5VV16	FOXD4L5				Forkhead
ENSG00000273514	Q3SYB3	FOXD4L6				Forkhead
ENSG00000178919	O00358	FOXE1				Forkhead
ENSG00000186790	A0A0A1EII5	FOXE3				Forkhead
ENSG00000103241	Q12946	FOXF1				Forkhead
ENSG00000137273	Q12947	FOXF2				Forkhead
ENSG00000176165	P55316	FOXG1				Forkhead
ENSG00000160973	O75593	FOXH1				Forkhead
ENSG00000168269	E0XEN6	FOXI1				Forkhead
ENSG00000186766	Q6ZQN5	FOXI2				Forkhead
ENSG00000214336	A8MTJ6	FOXI3				Forkhead
ENSG00000129654	A0A024R8P1	FOXJ1				Forkhead
ENSG00000065970	Q9P0K8	FOXJ2				Forkhead
ENSG00000198815	Q9UPW0	FOXJ3				Forkhead
ENSG00000141568	Q01167	FOXK2				Forkhead
ENSG00000176678	Q12952	FOXL1				Forkhead
ENSG00000183770	P58012	FOXL2				Forkhead
ENSG00000111206	A0A0D9SFF0	FOXM1				Forkhead
ENSG00000109101	O15353	FOXN1				Forkhead
ENSG00000170802	P32314	FOXN2				Forkhead
ENSG00000053254	A0A024R6I1	FOXN3				Forkhead
ENSG00000139445	A6H901	FOXN4				Forkhead
ENSG00000150907	Q12778	FOXO1				Forkhead
ENSG00000118689	O43524	FOXO3				Forkhead
ENSG00000184481	P98177	FOXO4				Forkhead
ENSG00000204060	A0A1X9RU27	FOXO6				Forkhead
ENSG00000128573	B7ZLK5	FOXP2				Forkhead
ENSG00000049768	Q9BZS1	FOXP3				Forkhead
ENSG00000164379	Q9C009	FOXQ1				Forkhead
ENSG00000176302	Q6PIV2	FOXR1				Forkhead
ENSG00000189299	Q6PJQ5	FOXR2				Forkhead
ENSG00000179772	O43638	FOXS1				Forkhead
ENSG00000102145	P15976	GATA1				GATA
ENSG00000107485	P23771	GATA3				GATA
ENSG00000136574	B3KUF4	GATA4				GATA
ENSG00000130700	Q9BWX5	GATA5				GATA
ENSG00000141448	Q92908	GATA6				GATA
ENSG00000167491	A0A024R7M6	GATAD2A				GATA
ENSG00000104447	Q9UHF7	TRPS1				GATA
ENSG00000220201	P0C6A0	ZGLP1				GATA
ENSG00000137270	Q9NP62	GCM1				GCM
ENSG00000124827	O75603	GCM2				GCM
ENSG00000134317	Q9NZI5	GRHL1				Grainyhead
ENSG00000083307	B4DL28	GRHL2				Grainyhead
ENSG00000158055	Q8TE85	GRHL3				Grainyhead
ENSG00000135457	Q12800	TFCP2				Grainyhead
ENSG00000153560	A0A024R2J0	UBP1				Grainyhead
ENSG00000263001	A8K9W7	GTF2I				GTF2I-like
ENSG00000006704	Q9UHL9	GTF2IRD1				GTF2I-like
ENSG00000196275	Q86UP8	GTF2IRD2				GTF2I-like
ENSG00000174428	Q6EKJ0	GTF2IRD2B				GTF2I-like
ENSG00000114439	A8K6U2	BBX				HMG/Sox
ENSG00000079432	Q96RK0	CIC				HMG/Sox
ENSG00000105856	B4DJ36	HBP1				HMG/Sox
ENSG00000138795	Q659G9	LEF1				HMG/Sox
ENSG00000182968	O00570	SOX1				HMG/Sox
ENSG00000100146	A0A024R1N6	SOX10				HMG/Sox
ENSG00000176887	P35716	SOX11				HMG/Sox
ENSG00000177732	O15370	SOX12				HMG/Sox
ENSG00000143842	Q9UN79	SOX13				HMG/Sox
ENSG00000168875	O95416	SOX14				HMG/Sox
ENSG00000129194	O60248	SOX15				HMG/Sox
ENSG00000164736	Q9H6I2	SOX17				HMG/Sox
ENSG00000203883	P35713	SOX18				HMG/Sox
ENSG00000181449	A0A0U3FYV6	SOX2				HMG/Sox
ENSG00000125285	Q9Y651	SOX21				HMG/Sox
ENSG00000134595	P41225	SOX3				HMG/Sox
ENSG00000039600	B4DXW7	SOX30				HMG/Sox
ENSG00000124766	Q06945	SOX4				HMG/Sox
ENSG00000134532	P35711	SOX5				HMG/Sox
ENSG00000171056	Q9BT81	SOX7				HMG/Sox
ENSG00000005513	P57073	SOX8				HMG/Sox
ENSG00000125398	P48436	SOX9				HMG/Sox
ENSG00000184895	A7WPU8	SRY				HMG/Sox
ENSG00000081059	P36402	TCF7				HMG/Sox
ENSG00000152284	Q9HCS4	TCF7L1				HMG/Sox
ENSG00000148737	Q9NQB0	TCF7L2				HMG/Sox
ENSG00000101544	A0A024R377	ADNP2				Homeodomain
ENSG00000180318	Q15699	ALX1				Homeodomain
ENSG00000156150	O95076	ALX3				Homeodomain
ENSG00000052850	Q9H161	ALX4				Homeodomain
ENSG00000227059	E9PGG2	ANHX				Homeodomain
ENSG00000186103	A6NJG6	ARGFX				Homeodomain
ENSG00000004848	Q96QS3	ARX				Homeodomain
ENSG00000125492	Q9BZE3	BARHL1				Homeodomain
ENSG00000143032	Q9NY43	BARHL2				Homeodomain
ENSG00000131668	Q9HBU1	BARX1				Homeodomain
ENSG00000043039	Q9UMQ3	BARX2				Homeodomain
ENSG00000188909	Q3C1V8	BSX				Homeodomain
ENSG00000113722	P47902	CDX1				Homeodomain
ENSG00000165556	Q99626	CDX2				Homeodomain
ENSG00000131264	O14627	CDX4				Homeodomain
ENSG00000105392	O43186	CRX				Homeodomain
ENSG00000109851	A6NMT0	DBX1				Homeodomain
ENSG00000185610	Q6ZNG2	DBX2				Homeodomain
ENSG00000144355	P56177	DLX1				Homeodomain
ENSG00000115844	Q07687	DLX2				Homeodomain
ENSG00000064195	O60479	DLX3				Homeodomain
ENSG00000108813	Q92988	DLX4				Homeodomain
ENSG00000105880	P56178	DLX5				Homeodomain
ENSG00000197587	Q8NFW5	DMBX1				Homeodomain
ENSG00000204595	A6NFQ7	DPRX				Homeodomain
ENSG00000165606	A6NNA5	DRGX				Homeodomain
DUX1_HUMAN	O43812	DUX1				Homeodomain
DUX3_HUMAN	Q96PT4	DUX3				Homeodomain
ENSG00000260596	C3U3A0	DUX4				Homeodomain
ENSG00000258873	A6NLW8	DUXA				Homeodomain
ENSG00000135638	Q04741	EMX1				Homeodomain
ENSG00000170370	Q04743	EMX2				Homeodomain
ENSG00000163064	Q05925	EN1				Homeodomain
ENSG00000164778	P19622	EN2				Homeodomain
ENSG00000123576	Q8N693	ESX1				Homeodomain
ENSG00000106038	B4DRC0	EVX1				Homeodomain
ENSG00000174279	Q03828	EVX2				Homeodomain
ENSG00000164900	Q14549	GBX1				Homeodomain
ENSG00000168505	F8VY47	GBX2				Homeodomain
ENSG00000133937	P56915	GSC				Homeodomain
ENSG00000063515	O15499	GSC2				Homeodomain
ENSG00000169840	Q9H4S2	GSX1				Homeodomain
ENSG00000180613	B2LYG3	GSX2				Homeodomain
ENSG00000165259	Q7Z353	HDX				Homeodomain
ENSG00000163666	A0A024R364	HESX1				Homeodomain
ENSG00000152804	Q03014	HHEX				Homeodomain
ENSG00000136630	Q14774	HLX				Homeodomain
ENSG00000215612	F1T0J4	HMX1				Homeodomain
ENSG00000188816	A2RU54	HMX2				Homeodomain
ENSG00000188620	A6NHT5	HMX3				Homeodomain
ENSG00000135100	E0YMI7	HNF1A				Homeodomain
ENSG00000275410	P35680	HNF1B				Homeodomain
ENSG00000215271	Q8IX15	HOMEZ				Homeodomain
ENSG00000105991	P49639	HOXA1				Homeodomain
ENSG00000253293	P31260	HOXA10				Homeodomain
ENSG00000005073	P31270	HOXA11				Homeodomain
ENSG00000106031	P31271	HOXA13				Homeodomain
ENSG00000105996	O43364	HOXA2				Homeodomain
ENSG00000105997	A0A024RA33	HOXA3				Homeodomain
ENSG00000197576	Q00056	HOXA4				Homeodomain
ENSG00000106004	P20719	HOXA5				Homeodomain
ENSG00000106006	P31267	HOXA6				Homeodomain
ENSG00000122592	P31268	HOXA7				Homeodomain
ENSG00000078399	P31269	HOXA9				Homeodomain
ENSG00000120094	P14653	HOXB1				Homeodomain
ENSG00000159184	Q4KR72	HOXB13				Homeodomain
ENSG00000173917	P14652	HOXB2				Homeodomain
ENSG00000120093	P14651	HOXB3				Homeodomain
ENSG00000120075	P09067	HOXB5				Homeodomain
ENSG00000108511	P17509	HOXB6				Homeodomain
ENSG00000260027	P09629	HOXB7				Homeodomain
ENSG00000120068	P17481	HOXB8				Homeodomain
ENSG00000170689	B3KPJ1	HOXB9				Homeodomain
ENSG00000180818	Q53XI4	HOXC10				Homeodomain
ENSG00000123388	O43248	HOXC11				Homeodomain
ENSG00000123407	P31275	HOXC12				Homeodomain
ENSG00000123364	P31276	HOXC13				Homeodomain
ENSG00000198353	A0A024RB51	HOXC4				Homeodomain
ENSG00000172789	Q00444	HOXC5				Homeodomain
ENSG00000197757	P09630	HOXC6				Homeodomain
ENSG00000037965	P31273	HOXC8				Homeodomain
ENSG00000180806	A0A024RAZ6	HOXC9				Homeodomain
ENSG00000128645	Q96CA4	HOXD1				Homeodomain
ENSG00000128710	P28358	HOXD10				Homeodomain
ENSG00000170178	P35452	HOXD12				Homeodomain
ENSG00000128714	P35453	HOXD13				Homeodomain
ENSG00000128652	P31249	HOXD3				Homeodomain
ENSG00000170166	P09016	HOXD4				Homeodomain
ENSG00000175879	P13378	HOXD8				Homeodomain
ENSG00000128709	P28356	HOXD9				Homeodomain
ENSG00000170549	P78414	IRX1				Homeodomain
ENSG00000170561	Q9BZI1	IRX2				Homeodomain
ENSG00000177508	P78415	IRX3				Homeodomain
ENSG00000113430	P78413	IRX4				Homeodomain
ENSG00000176842	P78411	IRX5				Homeodomain
ENSG00000159387	P78412	IRX6				Homeodomain
ENSG00000016082	P61371	ISL1				Homeodomain
ENSG00000159556	Q96A47	ISL2				Homeodomain
ENSG00000175329	Q2M1V0	ISX				Homeodomain
ENSG00000138136	P52954	LBX1				Homeodomain
ENSG00000179528	Q6XYB7	LBX2				Homeodomain
ENSG00000213921	A8MZ59	LEUTX				Homeodomain
ENSG00000273706	P48742	LHX1				Homeodomain
ENSG00000106689	B3KNJ5	LHX2				Homeodomain
ENSG00000107187	F1T0D9	LHX3				Homeodomain
ENSG00000121454	A0A0S2Z5S4	LHX4				Homeodomain
ENSG00000089116	Q9H2C1	LHX5				Homeodomain
ENSG00000106852	Q9UPM6	LHX6				Homeodomain
ENSG00000162624	Q68G74	LHX8				Homeodomain
ENSG00000143355	Q9NQ69	LHX9				Homeodomain
ENSG00000162761	Q8TE12	LMX1A				Homeodomain
ENSG00000136944	B7ZLH2	LMX1B				Homeodomain
ENSG00000143995	O00470	MEIS1				Homeodomain
ENSG00000134138	A0A024R9L4	MEIS2				Homeodomain
ENSG00000105419	A0A024R0S2	MEIS3				Homeodomain
ENSG00000005102	P50221	MEOX1				Homeodomain
ENSG00000106511	P50222	MEOX2				Homeodomain
ENSG00000185155	Q9H2W2	MIXL1				Homeodomain
ENSG00000150051	Q8IYA7	MKX				Homeodomain
ENSG00000130675	P50219	MNX1				Homeodomain
ENSG00000163132	P28360	MSX1				Homeodomain
ENSG00000120149	P35548	MSX2				Homeodomain
ENSG00000111704	Q9H9S0	NANOG				Homeodomain
ENSG00000205857	Q7Z5D8	NANOGNB				Homeodomain
ENSG00000255192	Q6NSW7	NANOGP8				Homeodomain
ENSG00000235608	Q15270	NKX1-1				Homeodomain
ENSG00000229544	Q9UD57	NKX1-2				Homeodomain
ENSG00000136352	P43699	NKX2-1				Homeodomain
ENSG00000125820	O95096	NKX2-2				Homeodomain
ENSG00000119919	Q8TAU0	NKX2-3				Homeodomain
ENSG00000183072	A0A0S2Z3K2	NKX2-5				Homeodomain
ENSG00000180053	A6NCS4	NKX2-6				Homeodomain
ENSG00000136327	O15522	NKX2-8				Homeodomain
ENSG00000167034	Q99801	NKX3-1				Homeodomain
ENSG00000109705	P78367	NKX3-2				Homeodomain
ENSG00000163623	P78426	NKX6-1				Homeodomain
ENSG00000148826	Q9C056	NKX6-2				Homeodomain
ENSG00000165066	A6NJ46	NKX6-3				Homeodomain
ENSG00000106410	O60393	NOBOX				Homeodomain
ENSG00000214513	A8MTQ0	NOTO				Homeodomain
ENSG00000171540	Q5XKR4	OTP				Homeodomain
ENSG00000115507	P32242	OTX1				Homeodomain
ENSG00000165588	F1T0D1	OTX2				Homeodomain
ENSG00000185630	A8K5V0	PBX1				Homeodomain
ENSG00000204304	A0A024RCR3	PBX2				Homeodomain
ENSG00000167081	P40426	PBX3				Homeodomain
ENSG00000105717	Q9BYU1	PBX4				Homeodomain
ENSG00000139515	P52945	PDX1				Homeodomain
ENSG00000165462	O14813	PHOX2A				Homeodomain
ENSG00000109132	Q99453	PHOX2B				Homeodomain
ENSG00000069011	P78337	PITX1				Homeodomain
ENSG00000164093	Q99697	PITX2				Homeodomain
ENSG00000107859	O75364	PITX3				Homeodomain
ENSG00000160199	B4DGV5	PKNOX1				Homeodomain
ENSG00000165495	Q96KN3	PKNOX2				Homeodomain
ENSG00000175325	A0A0G2JQ02	PROP1				Homeodomain
ENSG00000116132	P54821	PRRX1				Homeodomain
ENSG00000167157	A0A140VJS2	PRRX2				Homeodomain
ENSG00000134438	Q9Y2V3	RAX				Homeodomain
ENSG00000173976	Q96IS3	RAX2				Homeodomain
ENSG00000101883	Q8NHV9	RHOXF1				Homeodomain
ENSG00000131721	Q9BQY4	RHOXF2				Homeodomain
ENSG00000203989	P0C7M4	RHOXF2B				Homeodomain
ENSG00000274529	F6T8T6	SEBOX				Homeodomain
ENSG00000185960	A0A024R385	SHOX				Homeodomain
ENSG00000168779	O60902	SHOX2				Homeodomain
ENSG00000126778	Q15475	SIX1				Homeodomain
ENSG00000170577	Q8TBA2	SIX2				Homeodomain
ENSG00000138083	O95343	SIX3				Homeodomain
ENSG00000100625	Q9UIU6	SIX4				Homeodomain
ENSG00000177045	Q8N196	SIX5				Homeodomain
ENSG00000184302	O95475	SIX6				Homeodomain
ENSG00000177426	Q15583	TGIF1				Homeodomain
ENSG00000118707	Q9GZN2	TGIF2				Homeodomain
ENSG00000153779	Q8IUE1	TGIF2LX				Homeodomain
ENSG00000176679	Q8IUE0	TGIF2LY				Homeodomain
ENSG00000107807	P31314	TLX1				Homeodomain
ENSG00000115297	O43763	TLX2				Homeodomain
ENSG00000164438	O43711	TLX3				Homeodomain
ENSG00000178928	Q8N7U7	TPRX1				Homeodomain
ENSG00000164853	A6NJT0	UNCX				Homeodomain
ENSG00000148704	Q5SQQ9	VAX1				Homeodomain
ENSG00000116035	F1T0K5	VAX2				Homeodomain
ENSG00000151650	O95231	VENTX				Homeodomain
ENSG00000100987	Q9NZR4	VSX1				Homeodomain
ENSG00000119614	P58304	VSX2				Homeodomain
ENSG00000136367	B7ZM83	ZFHX2				Homeodomain
ENSG00000165156	A0A024R9F1	ZHX1				Homeodomain
ENSG00000178764	Q9Y6X8	ZHX2				Homeodomain
ENSG00000174306	Q9H4I2	ZHX3				Homeodomain
ENSG00000075891	Q02962	PAX2				Homeodomain; Paired box
ENSG00000135903	P23760	PAX3				Homeodomain; Paired box
ENSG00000106331	O43316	PAX4				Homeodomain; Paired box
ENSG00000007372	P26367	PAX6				Homeodomain; Paired box
ENSG00000009709	P23759	PAX7				Homeodomain; Paired box
ENSG00000064835	P28069	POU1F1				Homeodomain; POU
ENSG00000143190	P14859	POU2F1				Homeodomain; POU
ENSG00000028277	P09086	POU2F2				Homeodomain; POU
ENSG00000137709	Q9UKI9	POU2F3				Homeodomain; POU
ENSG00000184486	P20265	POU3F2				Homeodomain; POU
ENSG00000198914	P20264	POU3F3				Homeodomain; POU
ENSG00000196767	P49335	POU3F4				Homeodomain; POU
ENSG00000152192	Q01851	POU4F1				Homeodomain; POU
ENSG00000151615	Q12837	POU4F2				Homeodomain; POU
ENSG00000091010	Q15319	POU4F3				Homeodomain; POU
ENSG00000204531	M1S623	POU5F1				Homeodomain; POU
ENSG00000212993	Q06416	POU5F1B				Homeodomain; POU
ENSG00000248483	Q8N7G0	POU5F2				Homeodomain; POU
ENSG00000184271	A0A1C7CYV8	POU6F1				Homeodomain; POU
ENSG00000106536	P78424	POU6F2				Homeodomain; POU
ENSG00000185122	Q00613	HSF1				HSF
ENSG00000025156	Q03933	HSF2				HSF
ENSG00000102878	A0A024R6X7	HSF4				HSF
ENSG00000176160	Q4G112	HSF5				HSF
ENSG00000171116	A0A140VK21	HSFX1				HSF
ENSG00000268738	A0A140VK21	HSFX2				HSF
ENSG00000172468	Q96LI6	HSFY1				HSF
ENSG00000169953	Q96LI6	HSFY2				HSF
ENSG00000125347	P10914	IRF1				IRF
ENSG00000168310	P14316	IRF2				IRF
ENSG00000126456	Q14653	IRF3				IRF
ENSG00000137265	Q15306	IRF4				IRF
ENSG00000128604	Q13568	IRF5				IRF
ENSG00000117595	O14896	IRF6				IRF
ENSG00000185507	Q92985	IRF7				IRF
ENSG00000140968	Q02556	IRF8				IRF
ENSG00000213928	Q00978	IRF9				IRF
ENSG00000188981	Q6ZTZ1	MSANTD1				MADF
ENSG00000066697	A0A024R171	MSANTD3				MADF
ENSG00000171169	A0A024R887	NAIF1				MADF
ENSG00000064489	H3BNR1	BORCS8-MEF2B				MADS box
ENSG00000068305	A0A0S2Z417	MEF2A				MADS box
ENSG00000213999	A0A024R7N0	MEF2B				MADS box
ENSG00000081189	Q06413	MEF2C				MADS box
ENSG00000116604	Q14814	MEF2D				MADS box
ENSG00000112658	B4DU24	SRF				MADS box
ENSG00000123636	Q9UIF8	BAZ2B				MBD
ENSG00000166987	A0A024RBA3	MBD6				MBD
ENSG00000127445	Q13526	PIN1				MBD
ENSG00000143379	Q15047	SETDB1				MBD
ENSG00000136169	Q96T68	SETDB2				MBD
ENSG00000076108	F8VU39	BAZ2A				MBD; AT hook
ENSG00000169057	A0A140VKC4	MECP2				MBD; AT hook
ENSG00000141644	A8K654	MBD1				MBD; CxxC ZF
ENSG00000127989	B4DPR9	MTERF1				mTERF
ENSG00000120832	A0A024RBL7	MTERF2				mTERF
ENSG00000156469	E5RIK9	MTERF3				mTERF
ENSG00000122085	B4DFP7	MTERF4				mTERF
ENSG00000135164	B3KMJ8	DMTF1				Myb/SANT
ENSG00000170903	Q8NCY6	MSANTD4				Myb/SANT
ENSG00000118513	P10242	MYB				Myb/SANT
ENSG00000185697	P10243	MYBL1				Myb/SANT
ENSG00000101057	P10244	MYBL2				Myb/SANT
ENSG00000176182	Q86VE0	MYPOP				Myb/SANT
ENSG00000162601	Q5VVJ2	MYSM1				Myb/SANT
ENSG00000165684	A0A024R8F4	SNAPC4				Myb/SANT
ENSG00000249961	Q8NA31	TERB1				Myb/SANT
ENSG00000125482	A0A087WY09	TTF1				Myb/SANT
ENSG00000124920	Q9Y2G1	MYRF				Ndt80/PhoG
ENSG00000166268	Q96LU7	MYRFL				Ndt80/PhoG
ENSG00000170448	B1Q2B0	NFXL1				NFX
ENSG00000169083	P10275	AR				Nuclear receptor
ENSG00000091831	G4XH65	ESR1				Nuclear receptor
ENSG00000140009	F1D8N3	ESR2				Nuclear receptor
ENSG00000173153	P11474	ESRRA				Nuclear receptor
ENSG00000119715	O95718	ESRRB				Nuclear receptor
ENSG00000196482	F1D8R6	ESRRG				Nuclear receptor
ENSG00000101076	F1D8T1	HNF4A				Nuclear receptor
ENSG00000164749	Q14541	HNF4G				Nuclear receptor
ENSG00000126368	F1D8S3	NR1D1				Nuclear receptor
ENSG00000174738	B4DXD3	NR1D2				Nuclear receptor
ENSG00000131408	P55055	NR1H2				Nuclear receptor
ENSG00000025434	Q13133	NR1H3				Nuclear receptor
ENSG00000012504	F1DAL1	NR1H4				Nuclear receptor
ENSG00000144852	O75469	NR1I2				Nuclear receptor
ENSG00000143257	Q14994	NR1I3				Nuclear receptor
ENSG00000120798	H9NIM3	NR2C1				Nuclear receptor
ENSG00000112333	Q9Y466	NR2E1				Nuclear receptor
ENSG00000278570	Q9Y5X4	NR2E3				Nuclear receptor
ENSG00000185551	P24468	NR2F2				Nuclear receptor
ENSG00000160113	F1D8R3	NR2F6				Nuclear receptor
ENSG00000113580	F1D8N4	NR3C1				Nuclear receptor
ENSG00000151623	B0ZBF6	NR3C2				Nuclear receptor
ENSG00000123358	P22736	NR4A1				Nuclear receptor
ENSG00000153234	F1D8N6	NR4A2				Nuclear receptor
ENSG00000119508	A0A024R168	NR4A3				Nuclear receptor
ENSG00000136931	F1D8R8	NR5A1				Nuclear receptor
ENSG00000116833	O00482	NR5A2				Nuclear receptor
ENSG00000148200	F1DAM1	NR6A1				Nuclear receptor
ENSG00000082175	P06401	PGR				Nuclear receptor
ENSG00000186951	F1D8S4	PPARA				Nuclear receptor
ENSG00000112033	A0A024RCW6	PPARD				Nuclear receptor
ENSG00000132170	E9PFX5	PPARG				Nuclear receptor
ENSG00000131759	P10276	RARA				Nuclear receptor
ENSG00000077092	F1D8S6	RARB				Nuclear receptor
ENSG00000172819	A8K3H3	RARG				Nuclear receptor
ENSG00000069667	A0A0C4DFP5	RORA				Nuclear receptor
ENSG00000198963	Q58EY0	RORB				Nuclear receptor
ENSG00000143365	F1D8P6	RORC				Nuclear receptor
ENSG00000186350	Q6P3U7	RXRA				Nuclear receptor
ENSG00000204231	A0A0S2Z570	RXRB				Nuclear receptor
ENSG00000143171	A0A087WZ88	RXRG				Nuclear receptor
ENSG00000126351	P10827	THRA				Nuclear receptor
ENSG00000151090	F1D8N7	THRB				Nuclear receptor
ENSG00000111424	F1D8P8	VDR				Nuclear receptor
ENSG00000141510	K7PPA8	TP53				p53
ENSG00000073282	Q9H3D4	TP63				p53
ENSG00000078900	O15350	TP73				p53
ENSG00000125813	A0A087WXV5	PAX1				Paired box
ENSG00000196092	Q02548	PAX5				Paired box
ENSG00000125618	Q06710	PAX8				Paired box
ENSG00000198807	P55771	PAX9				Paired box
ENSG00000178177	Q8N3X6	LCORL				Pipsqueak
ENSG00000117707	Q92786	PROX1				Prospero
ENSG00000119608	Q3B8N5	PROX2				Prospero
ENSG00000102908	O94916	NFAT5				Rel
ENSG00000131196	O95644	NFATC1				Rel
ENSG00000101096	Q13469	NFATC2				Rel
ENSG00000072736	B5B2S0	NFATC3				Rel
ENSG00000100968	Q14934	NFATC4				Rel
ENSG00000109320	A0A024RDJ4	NFKB1				Rel
ENSG00000077150	Q00653	NFKB2				Rel
ENSG00000162924	Q04864	REL				Rel
ENSG00000173039	Q04206	RELA				Rel
ENSG00000104856	Q01201	RELB				Rel
ENSG00000087903	P48378	RFX2				RFX
ENSG00000080298	P48380	RFX3				RFX
ENSG00000111783	Q33E94	RFX4				RFX
ENSG00000185002	Q8HWS3	RFX6				RFX
ENSG00000181827	Q2KHR2	RFX7				RFX
ENSG00000196460	Q6ZV50	RFX8				RFX
ENSG00000124813	Q13950	RUNX2				Runt
ENSG00000020633	A0A024RAH4	RUNX3				Runt
ENSG00000160224	O43918	AIRE				SAND
ENSG00000177030	O75398	DEAF1				SAND
ENSG00000162419	B1AT47	GMEB1				SAND
ENSG00000101216	B4DQS0	GMEB2				SAND
ENSG00000215474	Q2VWA4	SKOR2				SAND
ENSG00000079263	B4DVW8	SP140				SAND
ENSG00000185404	U5Y3L1	SP140L				SAND
ENSG00000162599	Q12857	NFIA				SMAD
ENSG00000147862	O00712	NFIB				SMAD
ENSG00000141905	B7Z4T6	NFIC				SMAD
ENSG00000008441	B4DHW2	NFIX				SMAD
ENSG00000170365	Q15797	SMAD1				SMAD
ENSG00000166949	P84022	SMAD3				SMAD
ENSG00000141646	A0A024R274	SMAD4				SMAD
ENSG00000113658	Q68DB7	SMAD5				SMAD
ENSG00000120693	O15198	SMAD9				SMAD
ENSG00000170581	P52630	STAT2				STAT
ENSG00000138378	Q14765	STAT4				STAT
ENSG00000126561	A8K6I5	STAT5A				STAT
ENSG00000173757	P51692	STAT5B				STAT
ENSG00000166888	P42226	STAT6				STAT
ENSG00000163508	B7Z4K0	EOMES				T-box
ENSG00000174197	B9EGR5	MGA				T-box
ENSG00000164458	O15178	T				T-box
ENSG00000136535	Q16650	TBR1				T-box
ENSG00000184058	O43435	TBX1				T-box
ENSG00000167800	O75333	TBX10				T-box
ENSG00000092607	Q96SF7	TBX15				T-box
ENSG00000112837	O95935	TBX18				T-box
ENSG00000143178	B3KRD9	TBX19				T-box
ENSG00000121068	A0A024QZ86	TBX2				T-box
ENSG00000164532	Q9UMR3	TBX20				T-box
ENSG00000073861	Q9UL17	TBX21				T-box
ENSG00000122145	B3KUL8	TBX22				T-box
ENSG00000135111	A0A024RBQ4	TBX3				T-box
ENSG00000121075	P57082	TBX4				T-box
ENSG00000089225	Q99593	TBX5				T-box
ENSG00000149922	O95947	TBX6				T-box
ENSG00000112592	P20226	TBP				TBP
ENSG00000028839	P62380	TBPL1				TBP
ENSG00000182521	Q6SJ96	TBPL2				TBP
ENSG00000189308	Q6MZP7	LIN54				TCR/CxC
ENSG00000074219	A0A024QZE2	TEAD2				TEA
ENSG00000197905	Q15561	TEAD4				TEA
ENSG00000131931	Q9NVV9	THAP1				THAP finger
ENSG00000129028	Q9P2Z0	THAP10				THAP finger
ENSG00000137492	A0A140VJQ7	THAP12				THAP finger
ENSG00000173451	Q9H0W7	THAP2				THAP finger
ENSG00000041988	Q8WTV1	THAP3				THAP finger
ENSG00000177683	Q7Z6K1	THAP5				THAP finger
ENSG00000174796	Q8TBB0	THAP6				THAP finger
ENSG00000184436	Q9BT49	THAP7				THAP finger
ENSG00000161277	H9CWI5	THAP8				THAP finger
ENSG00000168152	Q9H5L6	THAP9				THAP finger
ENSG00000106624	Q8IUX7	AEBP1				Unknown
ENSG00000160007	Q9NRY4	ARHGAP35				Unknown
ENSG00000104221	Q9HAW0	BRF2				Unknown
ENSG00000138380	A0A024R427	CARF				Unknown
ENSG00000132024	Q6P1N0	CC2D1A				Unknown
ENSG00000102901	B3KPB2	CENPT				Unknown
ENSG00000169689	A8MT69	CENPX				Unknown
ENSG00000106554	C9JRZ6	CHCHD3				Unknown
ENSG00000214575	Q9BZB8	CPEB1				Unknown
ENSG00000144655	A0A024R2N7	CSRNP1				Unknown
ENSG00000110925	Q9H175	CSRNP2				Unknown
ENSG00000178662	Q8WYN3	CSRNP3				Unknown
ENSG00000276644	A0A087WY66	DACH1				Unknown
ENSG00000126733	A8K3I1	DACH2				Unknown
ENSG00000175550	Q14919	DRAP1				Unknown
ENSG00000198715	A0A087WV34	GLMP				Unknown
ENSG00000159592	Q9HC44	GPBP1L1				Unknown
ENSG00000137947	Q00403	GTF2B				Unknown
ENSG00000115041	Q9Y2W7	KCNIP3				Unknown
ENSG00000143033	B4DZ69	MTF2				Unknown
ENSG00000148411	A0A024R8I0	NACC2				Unknown
ENSG00000230257	Q86UQ8	NFE4				Unknown
ENSG00000120837	A0A024RBG7	NFYB				Unknown
ENSG00000066136	Q13952	NFYC				Unknown
ENSG00000186416	A3F769	NKRF				Unknown
ENSG00000243678	P22392	NME2				Unknown
ENSG00000169297	F1D8P4	NR0B1				Unknown
ENSG00000106459	A0A024R770	NRF1				Unknown
ENSG00000170515	A0A024RB85	PA2G4				Unknown
ENSG00000277258	A0A024R1V6	PCGF2				Unknown
ENSG00000156374	Q9BYE7	PCGF6				Unknown
ENSG00000112511	A0A140VJR4	PHF1				Unknown
ENSG00000119403	Q5T6S3	PHF19				Unknown
ENSG00000188313	O15162	PLSCR1				Unknown
ENSG00000110777	Q16633	POU2AF1				Unknown
ENSG00000138073	Q05DB2	PREB				Unknown
ENSG00000172733	Q9UJV8	PURG				Unknown
ENSG00000166349	P15918	RAG1				Unknown
ENSG00000125826	A6PVK0	RBCK1				Unknown
ENSG00000148300	B4E331	REXO4				Unknown
ENSG00000010803	Q96GD3	SCMH1				Unknown
ENSG00000136603	P12757	SKIL				Unknown
ENSG00000188779	P84550	SKOR1				Unknown
ENSG00000185420	Q9H7B4	SMYD3				Unknown
ENSG00000104976	Q13487	SNAPC2				Unknown
ENSG00000174446	O75971	SNAPC5				Unknown
ENSG00000164299	A0A140VKA5	SPZ1				Unknown
ENSG00000168769	A0A158SIU0	TET2				Unknown
ENSG00000144747	A0A024R370	TMF1				Unknown
ENSG00000197579	Q9NS56	TOPORS				Unknown
ENSG00000102804	A0A087X0H8	TSC22D1				Unknown
ENSG00000136936	P23025	XPA				Unknown

## Sheet:  (2) DDIT3 IP vs BRG1 IP
Supplementary Table 7. Transcription factors
B. Enrichment of transcription factors in comparison between DDIT3 IP and BRG1 IP in MLS (comparison 2)
1639 human transcription factors from database. Fold change > 1.2 and p<0.05 are shown in green. DNA binding domains more prevalent in FUS::DDIT3-bound SWI/SNF complexes are shown in light green.
				DDIT3 IP vs BRG1 IP, BRG1 norm	145 st/8.8%
ENSEMBL	Uniprot	Gene	Description	Fold change	P-value	DNA binding domain
ENSG00000137166	Q8IVH2	FOXP4	Forkhead box protein P4 OS=Homo sapiens OX=9606 GN=FOXP4 PE=1 SV=1	12.3248	9.90146e-05	Forkhead
ENSG00000175197	P35638	DDIT3	DNA damage-inducible transcript 3 protein OS=Homo sapiens OX=9606 GN=DDIT3 PE=1 SV=1	5.23684	0.000230625	bZIP
ENSG00000100811	P25490	YY1	Transcriptional repressor protein YY1 OS=Homo sapiens OX=9606 GN=YY1 PE=1 SV=2	3.93871	8.34231e-05	C2H2 ZF
ENSG00000170653	P17544	ATF7	Cyclic AMP-dependent transcription factor ATF-7 OS=Homo sapiens OX=9606 GN=ATF7 PE=1 SV=2	3.86468	0.000324284	bZIP
ENSG00000114861	Q9H334	FOXP1	Forkhead box protein P1 OS=Homo sapiens OX=9606 GN=FOXP1 PE=1 SV=1	3.39788	0.000333612	Forkhead
ENSG00000125816	Q9H2Z4	NKX2-4	Homeobox protein Nkx-2.4 OS=Homo sapiens OX=9606 GN=NKX2-4 PE=1 SV=3	3.32961	0.00407136	Homeodomain
ENSG00000110693	P35712	SOX6	Transcription factor SOX-6 OS=Homo sapiens OX=9606 GN=SOX6 PE=1 SV=3	3.15803	0.000500118	HMG/Sox
ENSG00000172216	P17676	CEBPB	CCAAT/enhancer-binding protein beta OS=Homo sapiens OX=9606 GN=CEBPB PE=1 SV=2	3.06134	0.000148635	bZIP
ENSG00000109381	Q15723	ELF2	ETS-related transcription factor Elf-2 OS=Homo sapiens OX=9606 GN=ELF2 PE=1 SV=2	3.05331	0.0029432	Ets
ENSG00000183340	Q9Y4A0	JRKL	Jerky protein homolog-like OS=Homo sapiens OX=9606 GN=JRKL PE=2 SV=2	3.00955	0.0181185	CENPB
ENSG00000179348	P23769	GATA2	Endothelial transcription factor GATA-2 OS=Homo sapiens OX=9606 GN=GATA2 PE=1 SV=3	2.95276	0.000242354	GATA
ENSG00000006377	P56179	DLX6	Homeobox protein DLX-6 OS=Homo sapiens OX=9606 GN=DLX6 PE=2 SV=2	2.94993	0.000966366	Homeodomain
ENSG00000171940	O75362	ZNF217	Zinc finger protein 217 OS=Homo sapiens OX=9606 GN=ZNF217 PE=1 SV=1	2.93251	8.7132e-05	C2H2 ZF
ENSG00000167182	Q02086	SP2	Transcription factor Sp2 OS=Homo sapiens OX=9606 GN=SP2 PE=1 SV=3	2.86352	0.000327333	C2H2 ZF
ENSG00000176692	Q99958	FOXC2	Forkhead box protein C2 OS=Homo sapiens OX=9606 GN=FOXC2 PE=1 SV=1	2.82295	4.91757e-05	Forkhead
ENSG00000118418	Q15651	HMGN3	High mobility group nucleosome-binding domain-containing protein 3 OS=Homo sapiens OX=9606 GN=HMGN3 PE=1 SV=2	2.74012	0.0119337	HMG/Sox
ENSG00000071655	O95983	MBD3	Methyl-CpG-binding domain protein 3 OS=Homo sapiens OX=9606 GN=MBD3 PE=1 SV=1	2.72234	0.000273377	MBD
ENSG00000104885	Q8TEK3	DOT1L	Histone-lysine N-methyltransferase, H3 lysine-79 specific OS=Homo sapiens OX=9606 GN=DOT1L PE=1 SV=3	2.71374	0.00321849	AT hook
ENSG00000163320	Q9UFW8	CGGBP1	CGG triplet repeat-binding protein 1 OS=Homo sapiens OX=9606 GN=CGGBP1 PE=1 SV=2	2.71267	0.00188386	Unknown
ENSG00000173894	Q14781	CBX2	Chromobox protein homolog 2 OS=Homo sapiens OX=9606 GN=CBX2 PE=1 SV=2	2.67876	0.00201201	AT hook
ENSG00000137309	P17096	HMGA1	High mobility group protein HMG-I/HMG-Y OS=Homo sapiens OX=9606 GN=HMGA1 PE=1 SV=3	2.6758	0.000214859	AT hook
ENSG00000159216	Q01196	RUNX1	Runt-related transcription factor 1 OS=Homo sapiens OX=9606 GN=RUNX1 PE=1 SV=3	2.6632	0.000128899	Runt
ENSG00000132604	Q15554	TERF2	Telomeric repeat-binding factor 2 OS=Homo sapiens OX=9606 GN=TERF2 PE=1 SV=3	2.64509	0.00448522	Myb/SANT
ENSG00000188070	C9JLR9	C11orf95	Uncharacterized protein C11orf95 OS=Homo sapiens OX=9606 GN=C11orf95 PE=1 SV=1	2.6401	0.000766219	BED ZF
ENSG00000168610	P40763	STAT3	Signal transducer and activator of transcription 3 OS=Homo sapiens OX=9606 GN=STAT3 PE=1 SV=2	2.62328	0.000816618	STAT
ENSG00000007866	Q99594	TEAD3	Transcriptional enhancer factor TEF-5 OS=Homo sapiens OX=9606 GN=TEAD3 PE=1 SV=2	2.62234	0.00048461	TEA
ENSG00000075426	P15408	FOSL2	Fos-related antigen 2 OS=Homo sapiens OX=9606 GN=FOSL2 PE=1 SV=1	2.61249	0.00291209	bZIP
ENSG00000137203	P05549	TFAP2A	Transcription factor AP-2-alpha OS=Homo sapiens OX=9606 GN=TFAP2A PE=1 SV=1	2.61235	0.00181417	AP-2
ENSG00000143614	Q8WXI9	GATAD2B	Transcriptional repressor p66-beta OS=Homo sapiens OX=9606 GN=GATAD2B PE=1 SV=1	2.61131	0.00249303	GATA
ENSG00000182742	P17483	HOXB4	Homeobox protein Hox-B4 OS=Homo sapiens OX=9606 GN=HOXB4 PE=1 SV=2	2.60823	0.00404447	Homeodomain
ENSG00000126746	Q8TF68	ZNF384	Zinc finger protein 384 OS=Homo sapiens OX=9606 GN=ZNF384 PE=1 SV=2	2.58703	0.000522988	C2H2 ZF
ENSG00000243943	Q96ME7	ZNF512	Zinc finger protein 512 OS=Homo sapiens OX=9606 GN=ZNF512 PE=1 SV=2	2.54998	0.000329116	C2H2 ZF; BED ZF
ENSG00000163848	Q9UQR1	ZNF148	Zinc finger protein 148 OS=Homo sapiens OX=9606 GN=ZNF148 PE=1 SV=2	2.54843	9.30717e-05	C2H2 ZF
ENSG00000173120	Q9Y2K7	KDM2A	Lysine-specific demethylase 2A OS=Homo sapiens OX=9606 GN=KDM2A PE=1 SV=3	2.54751	1.23089e-05	CxxC
ENSG00000130254	Q14151	SAFB2	Scaffold attachment factor B2 OS=Homo sapiens OX=9606 GN=SAFB2 PE=1 SV=1	2.54448	6.3869e-06	Unknown
ENSG00000125817	P07199	CENPB	Major centromere autoantigen B OS=Homo sapiens OX=9606 GN=CENPB PE=1 SV=2	2.53994	6.65482e-06	CENPB
ENSG00000187079	P28347	TEAD1	Transcriptional enhancer factor TEF-1 OS=Homo sapiens OX=9606 GN=TEAD1 PE=1 SV=2	2.53741	0.000553514	TEA
ENSG00000115163	P49450	CENPA	Histone H3-like centromeric protein A OS=Homo sapiens OX=9606 GN=CENPA PE=1 SV=1	2.53403	0.000598874	Unknown
ENSG00000196700	Q96KM6	ZNF512B	Zinc finger protein 512B OS=Homo sapiens OX=9606 GN=ZNF512B PE=1 SV=1	2.50835	8.12962e-06	C2H2 ZF
ENSG00000103343	Q15697	ZNF174	Zinc finger protein 174 OS=Homo sapiens OX=9606 GN=ZNF174 PE=1 SV=1	2.50319	0.000242799	C2H2 ZF
ENSG00000169155	O43298	ZBTB43	Zinc finger and BTB domain-containing protein 43 OS=Homo sapiens OX=9606 GN=ZBTB43 PE=1 SV=1	2.50248	0.00238381	C2H2 ZF
ENSG00000117139	Q9UGL1	KDM5B	Lysine-specific demethylase 5B OS=Homo sapiens OX=9606 GN=KDM5B PE=1 SV=3	2.49443	0.00183857	ARID/BRIGHT
ENSG00000136504	O95251	KAT7	Histone acetyltransferase KAT7 OS=Homo sapiens OX=9606 GN=KAT7 PE=1 SV=1	2.49065	9.65091e-08	C2H2 ZF
ENSG00000080603	Q6ZRS2	SRCAP	Helicase SRCAP OS=Homo sapiens OX=9606 GN=SRCAP PE=1 SV=3	2.48663	0.000111749	AT hook
ENSG00000140632	Q49A26	GLYR1	Putative oxidoreductase GLYR1 OS=Homo sapiens OX=9606 GN=GLYR1 PE=1 SV=4	2.47135	0.00199351	AT hook
ENSG00000086102	Q12986	NFX1	Transcriptional repressor NF-X1 OS=Homo sapiens OX=9606 GN=NFX1 PE=1 SV=2	2.46642	0.00381449	NFX
ENSG00000116809	Q13105	ZBTB17	Zinc finger and BTB domain-containing protein 17 OS=Homo sapiens OX=9606 GN=ZBTB17 PE=1 SV=3	2.46097	0.0697189	C2H2 ZF
ENSG00000056277	Q8ND82	ZNF280C	Zinc finger protein 280C OS=Homo sapiens OX=9606 GN=ZNF280C PE=1 SV=1	2.45225	0.000794658	C2H2 ZF
ENSG00000048405	Q2TB10	ZNF800	Zinc finger protein 800 OS=Homo sapiens OX=9606 GN=ZNF800 PE=1 SV=1	2.45161	3.9801e-05	C2H2 ZF
ENSG00000168286	Q96EK4	THAP11	THAP domain-containing protein 11 OS=Homo sapiens OX=9606 GN=THAP11 PE=1 SV=2	2.44231	0.000294182	THAP finger
ENSG00000105698	Q15853	USF2	Upstream stimulatory factor 2 OS=Homo sapiens OX=9606 GN=USF2 PE=1 SV=1	2.441	0.0021374	bHLH
ENSG00000151500	Q9P016	THYN1	Thymocyte nuclear protein 1 OS=Homo sapiens OX=9606 GN=THYN1 PE=1 SV=1	2.42601	0.000325375	Unknown
ENSG00000168214	Q06330	RBPJ	Recombining binding protein suppressor of hairless OS=Homo sapiens OX=9606 GN=RBPJ PE=1 SV=3	2.42158	0.000120349	CSL
ENSG00000198945	Q96JM7	L3MBTL3	Lethal(3)malignant brain tumor-like protein 3 OS=Homo sapiens OX=9606 GN=L3MBTL3 PE=1 SV=2	2.42153	0.000768476	C2H2 ZF
ENSG00000115816	Q03701	CEBPZ	CCAAT/enhancer-binding protein zeta OS=Homo sapiens OX=9606 GN=CEBPZ PE=1 SV=3	2.41636	0.000244888	Unknown
ENSG00000169016	O75461	E2F6	Transcription factor E2F6 OS=Homo sapiens OX=9606 GN=E2F6 PE=1 SV=1	2.41524	0.000603046	E2F
ENSG00000205683	Q92784	DPF3	Zinc finger protein DPF3 OS=Homo sapiens OX=9606 GN=DPF3 PE=1 SV=3	2.41125	0.00507299	C2H2 ZF
ENSG00000170325	Q9NQV6	PRDM10	PR domain zinc finger protein 10 OS=Homo sapiens OX=9606 GN=PRDM10 PE=1 SV=3	2.41066	0.000612212	C2H2 ZF
ENSG00000117505	Q01658	DR1	Protein Dr1 OS=Homo sapiens OX=9606 GN=DR1 PE=1 SV=1	2.40988	0.00225075	Unknown
ENSG00000169554	O60315	ZEB2	Zinc finger E-box-binding homeobox 2 OS=Homo sapiens OX=9606 GN=ZEB2 PE=1 SV=1	2.40962	0.000128954	C2H2 ZF; Homeodomain
ENSG00000130522	P17535	JUND	Transcription factor jun-D OS=Homo sapiens OX=9606 GN=JUND PE=1 SV=3	2.4038	0.000125092	bZIP
ENSG00000177485	Q86T24	ZBTB33	Transcriptional regulator Kaiso OS=Homo sapiens OX=9606 GN=ZBTB33 PE=1 SV=2	2.39457	0.00300294	C2H2 ZF
ENSG00000147421	Q6NT76	HMBOX1	Homeobox-containing protein 1 OS=Homo sapiens OX=9606 GN=HMBOX1 PE=1 SV=1	2.38454	0.00298627	Homeodomain
ENSG00000154832	Q9P0U4	CXXC1	CXXC-type zinc finger protein 1 OS=Homo sapiens OX=9606 GN=CXXC1 PE=1 SV=2	2.38182	0.000424005	CxxC
ENSG00000118058	Q03164	KMT2A	Histone-lysine N-methyltransferase 2A OS=Homo sapiens OX=9606 GN=KMT2A PE=1 SV=5	2.37543	0.000689316	CxxC; AT hook
ENSG00000177463	P49116	NR2C2	Nuclear receptor subfamily 2 group C member 2 OS=Homo sapiens OX=9606 GN=NR2C2 PE=1 SV=1	2.36985	0.00621482	Nuclear receptor
ENSG00000101126	Q9H2P0	ADNP	Activity-dependent neuroprotector homeobox protein OS=Homo sapiens OX=9606 GN=ADNP PE=1 SV=1	2.3687	0.0001298	Homeodomain
ENSG00000198824	Q96JM3	CHAMP1	Chromosome alignment-maintaining phosphoprotein 1 OS=Homo sapiens OX=9606 GN=CHAMP1 PE=1 SV=2	2.36848	1.84029e-07	C2H2 ZF
ENSG00000100207	Q9UGU0	TCF20	Transcription factor 20 OS=Homo sapiens OX=9606 GN=TCF20 PE=1 SV=3	2.36343	0.000112379	Unknown
ENSG00000011451	O95785	WIZ	Protein Wiz OS=Homo sapiens OX=9606 GN=WIZ PE=1 SV=2	2.36288	0.00161118	C2H2 ZF
ENSG00000143373	Q8N1G0	ZNF687	Zinc finger protein 687 OS=Homo sapiens OX=9606 GN=ZNF687 PE=1 SV=1	2.36181	0.000774978	C2H2 ZF
ENSG00000151657	O60870	KIN	DNA/RNA-binding protein KIN17 OS=Homo sapiens OX=9606 GN=KIN PE=1 SV=2	2.35945	0.00019837	C2H2 ZF
ENSG00000122482	Q9H582	ZNF644	Zinc finger protein 644 OS=Homo sapiens OX=9606 GN=ZNF644 PE=1 SV=2	2.35763	1.16008e-05	C2H2 ZF
ENSG00000132005	P22670	RFX1	MHC class II regulatory factor RFX1 OS=Homo sapiens OX=9606 GN=RFX1 PE=1 SV=2	2.35431	0.000927811	RFX
ENSG00000164916	P85037	FOXK1	Forkhead box protein K1 OS=Homo sapiens OX=9606 GN=FOXK1 PE=1 SV=1	2.33251	0.000360572	Forkhead
ENSG00000198783	Q96NB3	ZNF830	Zinc finger protein 830 OS=Homo sapiens OX=9606 GN=ZNF830 PE=1 SV=2	2.33105	0.000143282	C2H2 ZF
ENSG00000065526	Q96T58	SPEN	Msx2-interacting protein OS=Homo sapiens OX=9606 GN=SPEN PE=1 SV=1	2.32389	5.46116e-06	Unknown
ENSG00000150347	Q14865	ARID5B	AT-rich interactive domain-containing protein 5B OS=Homo sapiens OX=9606 GN=ARID5B PE=1 SV=3	2.3207	0.00163	ARID/BRIGHT
ENSG00000140382	Q9NP66	HMG20A	High mobility group protein 20A OS=Homo sapiens OX=9606 GN=HMG20A PE=1 SV=1	2.31829	0.000365027	HMG/Sox
ENSG00000171634	Q12830	BPTF	Nucleosome-remodeling factor subunit BPTF OS=Homo sapiens OX=9606 GN=BPTF PE=1 SV=3	2.3151	0.000433993	Unknown
ENSG00000205189	Q96DT7	ZBTB10	Zinc finger and BTB domain-containing protein 10 OS=Homo sapiens OX=9606 GN=ZBTB10 PE=1 SV=2	2.30249	0.000356607	C2H2 ZF
ENSG00000129071	O95243	MBD4	Methyl-CpG-binding domain protein 4 OS=Homo sapiens OX=9606 GN=MBD4 PE=1 SV=1	2.28668	0.000960653	MBD
ENSG00000089094	Q8NHM5	KDM2B	Lysine-specific demethylase 2B OS=Homo sapiens OX=9606 GN=KDM2B PE=1 SV=1	2.28561	0.000413856	CxxC
ENSG00000160633	Q15424	SAFB	Scaffold attachment factor B1 OS=Homo sapiens OX=9606 GN=SAFB PE=1 SV=4	2.28175	1.08173e-05	Unknown
ENSG00000067066	P23497	SP100	Nuclear autoantigen Sp-100 OS=Homo sapiens OX=9606 GN=SP100 PE=1 SV=3	2.2799	0.000190336	SAND
ENSG00000242852	Q8N972	ZNF709	Zinc finger protein 709 OS=Homo sapiens OX=9606 GN=ZNF709 PE=2 SV=1	2.2725	0.00239565	C2H2 ZF
ENSG00000117000	Q13129	RLF	Zinc finger protein Rlf OS=Homo sapiens OX=9606 GN=RLF PE=1 SV=2	2.27168	0.00132231	C2H2 ZF
ENSG00000135899	Q9HB58	SP110	Sp110 nuclear body protein OS=Homo sapiens OX=9606 GN=SP110 PE=1 SV=5	2.27083	0.00103376	SAND
ENSG00000134046	Q9UBB5	MBD2	Methyl-CpG-binding domain protein 2 OS=Homo sapiens OX=9606 GN=MBD2 PE=1 SV=1	2.27053	0.0084924	MBD
ENSG00000124092	Q8NI51	CTCFL	Transcriptional repressor CTCFL OS=Homo sapiens OX=9606 GN=CTCFL PE=1 SV=2	2.26419	0.00394937	C2H2 ZF
ENSG00000139651	Q8NDX6	ZNF740	Zinc finger protein 740 OS=Homo sapiens OX=9606 GN=ZNF740 PE=1 SV=1	2.25775	0.000513879	C2H2 ZF
ENSG00000141956	P57071	PRDM15	PR domain zinc finger protein 15 OS=Homo sapiens OX=9606 GN=PRDM15 PE=1 SV=4	2.25729	0.00335373	C2H2 ZF
ENSG00000147601	P54274	TERF1	Telomeric repeat-binding factor 1 OS=Homo sapiens OX=9606 GN=TERF1 PE=1 SV=3	2.25036	0.000198874	Myb/SANT
ENSG00000167962	Q86UK7	ZNF598	E3 ubiquitin-protein ligase ZNF598 OS=Homo sapiens OX=9606 GN=ZNF598 PE=1 SV=1	2.24136	0.00317406	C2H2 ZF
ENSG00000153207	Q8WYP5	AHCTF1	Protein ELYS OS=Homo sapiens OX=9606 GN=AHCTF1 PE=1 SV=3	2.23862	0.00182959	AT hook
ENSG00000091656	Q86UP3	ZFHX4	Zinc finger homeobox protein 4 OS=Homo sapiens OX=9606 GN=ZFHX4 PE=1 SV=1	2.23527	3.6831e-05	C2H2 ZF; Homeodomain
ENSG00000272333	Q9UMN6	KMT2B	Histone-lysine N-methyltransferase 2B OS=Homo sapiens OX=9606 GN=KMT2B PE=1 SV=1	2.23023	0.0225789	CxxC; AT hook
ENSG00000126705	Q5TGY3	AHDC1	AT-hook DNA-binding motif-containing protein 1 OS=Homo sapiens OX=9606 GN=AHDC1 PE=1 SV=1	2.227	0.00165164	AT hook
ENSG00000105127	O43823	AKAP8	A-kinase anchor protein 8 OS=Homo sapiens OX=9606 GN=AKAP8 PE=1 SV=1	2.22239	0.000104094	C2H2 ZF
ENSG00000036549	Q8IYH5	ZZZ3	ZZ-type zinc finger-containing protein 3 OS=Homo sapiens OX=9606 GN=ZZZ3 PE=1 SV=1	2.2137	0.000804109	Myb/SANT
ENSG00000185129	Q00577	PURA	Transcriptional activator protein Pur-alpha OS=Homo sapiens OX=9606 GN=PURA PE=1 SV=2	2.20834	3.7818e-06	Unknown
ENSG00000102974	P49711	CTCF	Transcriptional repressor CTCF OS=Homo sapiens OX=9606 GN=CTCF PE=1 SV=1	2.20355	0.000283629	C2H2 ZF
ENSG00000162702	Q9Y2X9	ZNF281	Zinc finger protein 281 OS=Homo sapiens OX=9606 GN=ZNF281 PE=1 SV=1	2.20229	0.000623133	C2H2 ZF
ENSG00000140836	Q15911	ZFHX3	Zinc finger homeobox protein 3 OS=Homo sapiens OX=9606 GN=ZFHX3 PE=1 SV=2	2.19548	0.00201327	C2H2 ZF; Homeodomain
ENSG00000116731	Q13029	PRDM2	PR domain zinc finger protein 2 OS=Homo sapiens OX=9606 GN=PRDM2 PE=1 SV=3	2.19431	0.00421826	C2H2 ZF
ENSG00000146676	Q96QR8	PURB	Transcriptional activator protein Pur-beta OS=Homo sapiens OX=9606 GN=PURB PE=1 SV=3	2.19258	3.82157e-05	Unknown
ENSG00000171223	P17275	JUNB	Transcription factor jun-B OS=Homo sapiens OX=9606 GN=JUNB PE=1 SV=1	2.18289	0.00134033	bZIP
ENSG00000185591	P08047	SP1	Transcription factor Sp1 OS=Homo sapiens OX=9606 GN=SP1 PE=1 SV=3	2.1707	0.000233939	C2H2 ZF
ENSG00000172845	Q02447	SP3	Transcription factor Sp3 OS=Homo sapiens OX=9606 GN=SP3 PE=1 SV=3	2.15604	9.55215e-05	C2H2 ZF
ENSG00000185668	Q03052	POU3F1	POU domain, class 3, transcription factor 1 OS=Homo sapiens OX=9606 GN=POU3F1 PE=2 SV=3	2.15264	0.00323639	Homeodomain; POU
ENSG00000177311	Q8NAP3	ZBTB38	Zinc finger and BTB domain-containing protein 38 OS=Homo sapiens OX=9606 GN=ZBTB38 PE=1 SV=2	2.15257	0.000110043	C2H2 ZF
ENSG00000180357	O15014	ZNF609	Zinc finger protein 609 OS=Homo sapiens OX=9606 GN=ZNF609 PE=1 SV=2	2.14796	0.000265391	C2H2 ZF
ENSG00000175745	P10589	NR2F1	COUP transcription factor 1 OS=Homo sapiens OX=9606 GN=NR2F1 PE=1 SV=1	2.1443	0.147081	Nuclear receptor
ENSG00000176946	Q8WY91	THAP4	Peroxynitrite isomerase THAP4 OS=Homo sapiens OX=9606 GN=THAP4 PE=1 SV=2	2.1414	0.000886537	THAP finger
ENSG00000183779	Q9H7S9	ZNF703	Zinc finger protein 703 OS=Homo sapiens OX=9606 GN=ZNF703 PE=1 SV=1	2.14037	0.022956	C2H2 ZF
ENSG00000166716	Q92610	ZNF592	Zinc finger protein 592 OS=Homo sapiens OX=9606 GN=ZNF592 PE=1 SV=2	2.13287	0.00698621	C2H2 ZF
ENSG00000065978	P67809	YBX1	Y-box-binding protein 1 OS=Homo sapiens OX=9606 GN=YBX1 PE=1 SV=3	2.11403	1.97709e-05	CSD
ENSG00000157933	P12755	SKI	Ski oncogene OS=Homo sapiens OX=9606 GN=SKI PE=1 SV=1	2.09881	0.000238991	Unknown
ENSG00000103495	P56270	MAZ	Myc-associated zinc finger protein OS=Homo sapiens OX=9606 GN=MAZ PE=1 SV=1	2.0861	0.00194876	C2H2 ZF
ENSG00000115112	Q9NZI6	TFCP2L1	Transcription factor CP2-like protein 1 OS=Homo sapiens OX=9606 GN=TFCP2L1 PE=1 SV=1	2.06425	0.000164484	Grainyhead
ENSG00000096401	Q99459	CDC5L	Cell division cycle 5-like protein OS=Homo sapiens OX=9606 GN=CDC5L PE=1 SV=2	2.06333	1.51211e-06	Myb/SANT
ENSG00000257923	P39880	CUX1	Homeobox protein cut-like 1 OS=Homo sapiens OX=9606 GN=CUX1 PE=1 SV=3	2.05935	0.000383369	CUT; Homeodomain
ENSG00000125812	Q9H116	GZF1	GDNF-inducible zinc finger protein 1 OS=Homo sapiens OX=9606 GN=GZF1 PE=1 SV=1	2.02798	0.000526237	C2H2 ZF
ENSG00000101457	Q9H147	DNTTIP1	Deoxynucleotidyltransferase terminal-interacting protein 1 OS=Homo sapiens OX=9606 GN=DNTTIP1 PE=1 SV=2	2.02493	0.000325713	AT hook
ENSG00000173276	Q9ULJ3	ZBTB21	Zinc finger and BTB domain-containing protein 21 OS=Homo sapiens OX=9606 GN=ZBTB21 PE=1 SV=2	1.99485	0.0125846	C2H2 ZF
ENSG00000010244	O43670	ZNF207	BUB3-interacting and GLEBS motif-containing protein ZNF207 OS=Homo sapiens OX=9606 GN=ZNF207 PE=1 SV=1	1.99304	7.66651e-05	C2H2 ZF
ENSG00000143390	P48382	RFX5	DNA-binding protein RFX5 OS=Homo sapiens OX=9606 GN=RFX5 PE=1 SV=1	1.99259	0.00328427	RFX
ENSG00000129911	Q9BXK1	KLF16	Krueppel-like factor 16 OS=Homo sapiens OX=9606 GN=KLF16 PE=1 SV=1	1.95978	0.00475537	C2H2 ZF
ENSG00000159140	P18583	SON	Protein SON OS=Homo sapiens OX=9606 GN=SON PE=1 SV=4	1.95028	1.78173e-05	Unknown
ENSG00000177606	P05412	JUN	Transcription factor AP-1 OS=Homo sapiens OX=9606 GN=JUN PE=1 SV=2	1.94244	3.00594e-05	bZIP
ENSG00000175279	Q8N2Z9	CENPS	Centromere protein S OS=Homo sapiens OX=9606 GN=CENPS PE=1 SV=1	1.92487	0.00518922	Unknown
ENSG00000128713	P31277	HOXD11	Homeobox protein Hox-D11 OS=Homo sapiens OX=9606 GN=HOXD11 PE=3 SV=3	1.9187	0.0125109	Homeodomain
ENSG00000011243	Q9ULX6	AKAP8L	A-kinase anchor protein 8-like OS=Homo sapiens OX=9606 GN=AKAP8L PE=1 SV=4	1.8148	0.00239642	C2H2 ZF
ENSG00000064961	Q9P0W2	HMG20B	SWI/SNF-related matrix-associated actin-dependent regulator of chromatin subfamily E member 1-related OS=Homo sapiens OX=9606 GN=HMG20B PE=1 SV=1	1.81145	0.00298745	HMG/Sox
ENSG00000012223	P02788	LTF	Lactotransferrin OS=Homo sapiens OX=9606 GN=LTF PE=1 SV=6	1.76131	0.0389713	Unknown
ENSG00000172466	P17028	ZNF24	Zinc finger protein 24 OS=Homo sapiens OX=9606 GN=ZNF24 PE=1 SV=4	1.75406	0.0116267	C2H2 ZF
ENSG00000181472	Q8N680	ZBTB2	Zinc finger and BTB domain-containing protein 2 OS=Homo sapiens OX=9606 GN=ZBTB2 PE=1 SV=1	1.75016	0.0098539	C2H2 ZF
ENSG00000196233	Q96JN0	LCOR	Ligand-dependent corepressor OS=Homo sapiens OX=9606 GN=LCOR PE=1 SV=2	1.70354	0.0491416	Pipsqueak
ENSG00000062194	Q86WP2	GPBP1	Vasculin OS=Homo sapiens OX=9606 GN=GPBP1 PE=1 SV=1	1.68419	0.00584768	Unknown
ENSG00000189079	Q68CP9	ARID2	AT-rich interactive domain-containing protein 2 OS=Homo sapiens OX=9606 GN=ARID2 PE=1 SV=2	1.59118	0.0103193	ARID/BRIGHT; RFX
ENSG00000188994	O60281	ZNF292	Zinc finger protein 292 OS=Homo sapiens OX=9606 GN=ZNF292 PE=1 SV=3	1.5765	0.000300191	C2H2 ZF
ENSG00000115415	P42224	STAT1	Signal transducer and activator of transcription 1-alpha/beta OS=Homo sapiens OX=9606 GN=STAT1 PE=1 SV=2	1.28542	0.302061	STAT
ENSG00000126804	Q9Y2K1	ZBTB1	Zinc finger and BTB domain-containing protein 1 OS=Homo sapiens OX=9606 GN=ZBTB1 PE=1 SV=3	1.24	0.0544129	C2H2 ZF
ENSG00000171467	Q5VUA4	ZNF318	Zinc finger protein 318 OS=Homo sapiens OX=9606 GN=ZNF318 PE=1 SV=2	1.1737	0.0840001	C2H2 ZF
ENSG00000178951	O95365	ZBTB7A	Zinc finger and BTB domain-containing protein 7A OS=Homo sapiens OX=9606 GN=ZBTB7A PE=1 SV=1	1.1667	0.0161257	C2H2 ZF
ENSG00000008196	Q92481	TFAP2B				AP-2
ENSG00000087510	Q92754	TFAP2C				AP-2
ENSG00000008197	Q7Z6R9	TFAP2D				AP-2
ENSG00000116819	Q6VUC0	TFAP2E				AP-2
ENSG00000116017	Q99856	ARID3A				ARID/BRIGHT
ENSG00000179361	Q8IVW6	ARID3B				ARID/BRIGHT
ENSG00000205143	A6NKF2	ARID3C				ARID/BRIGHT
ENSG00000196843	Q03989	ARID5A				ARID/BRIGHT
ENSG00000106948	Q64FY1	AKNA				AT hook
ENSG00000116539	Q9NR48	ASH1L				AT hook
ENSG00000149948	F5H2A4	HMGA2				AT hook
ENSG00000025293	Q9BVI0	PHF20				AT hook
ENSG00000135365	Q96BD5	PHF21A				AT hook
ENSG00000126464	Q9ULL5	PRR12				AT hook
ENSG00000146285	Q8N228	SCML4				AT hook
ENSG00000152217	Q9Y6X0	SETBP1				AT hook
ENSG00000237765	P0CF97	FAM200B				BED ZF
ENSG00000141258	B9A6J3	SGSM2				BED ZF
ENSG00000214717	A0A024RBU4	ZBED1				BED ZF
ENSG00000177494	Q9BTP6	ZBED2				BED ZF
ENSG00000132846	Q96IU2	ZBED3				BED ZF
ENSG00000100426	O75132	ZBED4				BED ZF
ENSG00000236287	Q49AG3	ZBED5				BED ZF
ENSG00000257315	P86452	ZBED6				BED ZF
ENSG00000232040	Q6R2W3	ZBED9				BED ZF
ENSG00000106546	A0A024R9Z8	AHR				bHLH
ENSG00000063438	A9YTQ3	AHRR				bHLH
ENSG00000143437	A8K6P0	ARNT				bHLH
ENSG00000172379	Q7Z3A3	ARNT2				bHLH
ENSG00000133794	A0A140VKD3	ARNTL				bHLH
ENSG00000029153	Q8WYA1	ARNTL2				bHLH
ENSG00000139352	P50553	ASCL1				bHLH
ENSG00000183734	Q99929	ASCL2				bHLH
ENSG00000176009	Q9NQ33	ASCL3				bHLH
ENSG00000187855	Q6XD76	ASCL4				bHLH
ENSG00000232237	M0R2M9	ASCL5				bHLH
ENSG00000172238	Q92858	ATOH1				bHLH
ENSG00000179774	F1T0H4	ATOH7				bHLH
ENSG00000168874	Q96SQ7	ATOH8				bHLH
ENSG00000180535	Q7RTS1	BHLHA15				bHLH
ENSG00000205899	Q7RTU4	BHLHA9				bHLH
ENSG00000180828	B4DF88	BHLHE22				bHLH
ENSG00000125533	A0A087WXG3	BHLHE23				bHLH
ENSG00000134107	O14503	BHLHE40				bHLH
ENSG00000123095	A0A024RAV8	BHLHE41				bHLH
ENSG00000250709	Q9NX45	CCDC169-SOHLH2				bHLH
ENSG00000134852	O15516	CLOCK				bHLH
ENSG00000116016	B3KW07	EPAS1				bHLH
ENSG00000146618	Q96RJ6	FERD3L				bHLH
ENSG00000183733	Q6QHK4	FIGLA				bHLH
ENSG00000113196	O96004	HAND1				bHLH
ENSG00000164107	P61296	HAND2				bHLH
ENSG00000187821	A6NFD8	HELT				bHLH
ENSG00000114315	Q14469	HES1				bHLH
ENSG00000069812	Q9Y543	HES2				bHLH
ENSG00000173673	Q5TGS1	HES3				bHLH
ENSG00000188290	E9PB28	HES4				bHLH
ENSG00000197921	Q5TA89	HES5				bHLH
ENSG00000144485	Q96HZ4	HES6				bHLH
ENSG00000179111	Q9BYE0	HES7				bHLH
ENSG00000164683	Q9Y5J3	HEY1				bHLH
ENSG00000135547	Q9UBP5	HEY2				bHLH
ENSG00000163909	Q9NQ87	HEYL				bHLH
ENSG00000100644	Q16665	HIF1A				bHLH
ENSG00000124440	Q9Y2N7	HIF3A				bHLH
ENSG00000104903	P12980	LYL1				bHLH
ENSG00000125952	P61244	MAX				bHLH
ENSG00000166823	Q9BRJ9	MESP1				bHLH
ENSG00000188095	Q0VG99	MESP2				bHLH
ENSG00000187098	O75030	MITF				bHLH
ENSG00000108788	Q9UH92	MLX				bHLH
ENSG00000175727	Q9HAP2	MLXIP				bHLH
ENSG00000009950	Q9NP71	MLXIPL				bHLH
ENSG00000070444	Q99583	MNT				bHLH
ENSG00000178860	O60682	MSC				bHLH
ENSG00000151379	A6NI15	MSGN1				bHLH
ENSG00000059728	B7ZLI7	MXD1				bHLH
ENSG00000213347	Q9BW11	MXD3				bHLH
ENSG00000123933	Q14582	MXD4				bHLH
ENSG00000119950	A0A0S2Z3X5	MXI1				bHLH
ENSG00000136997	A0A087WVR4	MYC				bHLH
ENSG00000116990	P12524	MYCL				bHLH
ENSG00000134323	P04198	MYCN				bHLH
ENSG00000111049	P13349	MYF5				bHLH
ENSG00000111046	P23409	MYF6				bHLH
ENSG00000129152	P15172	MYOD1				bHLH
ENSG00000122180	P15173	MYOG				bHLH
ENSG00000084676	Q15788	NCOA1				bHLH
ENSG00000140396	Q15596	NCOA2				bHLH
ENSG00000124151	Q59EE8	NCOA3				bHLH
ENSG00000162992	Q13562	NEUROD1				bHLH
ENSG00000171532	Q15784	NEUROD2				bHLH
ENSG00000123307	Q8IW56	NEUROD4				bHLH
ENSG00000164600	A0A090N7T3	NEUROD6				bHLH
ENSG00000181965	F1T0H3	NEUROG1				bHLH
ENSG00000178403	Q9H2A3	NEUROG2				bHLH
ENSG00000122859	Q9Y4Z2	NEUROG3				bHLH
ENSG00000171786	Q02575	NHLH1				bHLH
ENSG00000177551	A0A024R0I7	NHLH2				bHLH
ENSG00000130751	Q99742	NPAS1				bHLH
ENSG00000170485	A2I2P5	NPAS2				bHLH
ENSG00000151322	Q8IXF0	NPAS3				bHLH
ENSG00000174576	Q8IUM7	NPAS4				bHLH
ENSG00000184221	Q8TAK6	OLIG1				bHLH
ENSG00000205927	Q13516	OLIG2				bHLH
ENSG00000177468	Q7RTU3	OLIG3				bHLH
ENSG00000168267	Q7RTS3	PTF1A				bHLH
ENSG00000260428	Q7RTU7	SCX				bHLH
ENSG00000112246	P81133	SIM1				bHLH
ENSG00000159263	Q14190	SIM2				bHLH
ENSG00000165643	Q5JUK2	SOHLH1				bHLH
ENSG00000120669	Q9NX45	SOHLH2				bHLH
ENSG00000072310	P36956	SREBF1				bHLH
ENSG00000198911	A0A024R1Q0	SREBF2				bHLH
ENSG00000162367	P17542	TAL1				bHLH
ENSG00000186051	Q16559	TAL2				bHLH
ENSG00000140262	F5GY10	TCF12				bHLH
ENSG00000125878	A4LBB6	TCF15				bHLH
ENSG00000118526	O43680	TCF21				bHLH
ENSG00000163792	Q7RTU1	TCF23				bHLH
ENSG00000261787	Q7RTU0	TCF24				bHLH
ENSG00000071564	P15923	TCF3				bHLH
ENSG00000196628	B3KVA4	TCF4				bHLH
ENSG00000101190	Q86TP4	TCFL5				bHLH
ENSG00000090447	Q01664	TFAP4				bHLH
ENSG00000068323	B4DIA5	TFE3				bHLH
ENSG00000112561	B0QYS6	TFEB				bHLH
ENSG00000105967	O14948	TFEC				bHLH
ENSG00000122691	Q15672	TWIST1				bHLH
ENSG00000233608	A0A024R4D4	TWIST2				bHLH
ENSG00000158773	A0A0S2Z4U5	USF1				bHLH
ENSG00000176542	Q68DE3	USF3				bHLH
ENSG00000143157	B4DF62	POGK				Brinker
ENSG00000267281	NA	AC023509.3				bZIP
ENSG00000123268	P18846	ATF1				bZIP
ENSG00000115966	P15336	ATF2				bZIP
ENSG00000162772	P18847	ATF3				bZIP
ENSG00000128272	P18848	ATF4				bZIP
ENSG00000169136	A0A024QZG3	ATF5				bZIP
ENSG00000118217	A8K383	ATF6				bZIP
ENSG00000213676	A0A1U9X796	ATF6B				bZIP
ENSG00000156273	O14867	BACH1				bZIP
ENSG00000112182	Q9BYV9	BACH2				bZIP
ENSG00000156127	Q16520	BATF				bZIP
ENSG00000168062	B4DV37	BATF2				bZIP
ENSG00000123685	Q9NR55	BATF3				bZIP
ENSG00000245848	P49715	CEBPA				bZIP
ENSG00000221869	P49716	CEBPD				bZIP
ENSG00000092067	Q15744	CEBPE				bZIP
ENSG00000153879	P53567	CEBPG				bZIP
ENSG00000118260	B7Z5C6	CREB1				bZIP
ENSG00000107175	O43889	CREB3				bZIP
ENSG00000157613	B2RA75	CREB3L1				bZIP
ENSG00000182158	Q70SY1	CREB3L2				bZIP
ENSG00000060566	Q68CJ9	CREB3L3				bZIP
ENSG00000143578	Q8TEY5	CREB3L4				bZIP
ENSG00000146592	Q02930	CREB5				bZIP
ENSG00000111269	O60519	CREBL2				bZIP
ENSG00000137504	Q9NS37	CREBZF				bZIP
ENSG00000095794	Q03060	CREM				bZIP
ENSG00000105516	Q10586	DBP				bZIP
ENSG00000170345	P01100	FOS				bZIP
ENSG00000125740	P53539	FOSB				bZIP
ENSG00000175592	E9PPX2	FOSL1				bZIP
ENSG00000108924	Q16534	HLF				bZIP
ENSG00000140044	A0A024R6D7	JDP2				bZIP
ENSG00000178573	O75444	MAF				bZIP
ENSG00000182759	Q8NHW3	MAFA				bZIP
ENSG00000204103	Q9Y5Q3	MAFB				bZIP
ENSG00000185022	Q9ULX9	MAFF				bZIP
ENSG00000197063	A0A024R8X1	MAFG				bZIP
ENSG00000198517	A0A024R804	MAFK				bZIP
ENSG00000123405	A8K3E0	NFE2				bZIP
ENSG00000082641	J9JIE5	NFE2L1				bZIP
ENSG00000116044	Q16236	NFE2L2				bZIP
ENSG00000050344	Q9Y4A8	NFE2L3				bZIP
ENSG00000165030	A0A024R241	NFIL3				bZIP
ENSG00000129535	P54845	NRL				bZIP
ENSG00000167074	Q10587	TEF				bZIP
ENSG00000100219	P17861	XBP1				bZIP
ENSG00000267179	NA	AC008770.3				C2H2 ZF
ENSG00000233757	NA	AC092835.1				C2H2 ZF
ENSG00000264668	NA	AC138696.1				C2H2 ZF
ENSG00000139154	Q6ZN18	AEBP2				C2H2 ZF
ENSG00000163516	A0A024R464	ANKZF1				C2H2 ZF
ENSG00000166454	O43313	ATMIN				C2H2 ZF
ENSG00000119866	D9YZV9	BCL11A				C2H2 ZF
ENSG00000127152	L8B8F6	BCL11B				C2H2 ZF
ENSG00000113916	P41182	BCL6				C2H2 ZF
ENSG00000161940	A8KA13	BCL6B				C2H2 ZF
ENSG00000169594	B7Z885	BNC1				C2H2 ZF
ENSG00000173068	Q5H9S4	BNC2				C2H2 ZF
ENSG00000130940	B3KRV8	CASZ1				C2H2 ZF
ENSG00000159588	Q96LX7	CCDC17				C2H2 ZF
ENSG00000147183	Q8N123	CPXCR1				C2H2 ZF
ENSG00000011332	Q92782	DPF1				C2H2 ZF
ENSG00000134874	Q86YF9	DZIP1				C2H2 ZF
ENSG00000167967	Q66K89	E4F1				C2H2 ZF
ENSG00000102189	Q15075	EEA1				C2H2 ZF
ENSG00000120738	P18146	EGR1				C2H2 ZF
ENSG00000122877	P11161	EGR2				C2H2 ZF
ENSG00000179388	B4DH80	EGR3				C2H2 ZF
ENSG00000135625	B7ZKU3	EGR4				C2H2 ZF
ENSG00000164334	A1A519	FAM170A				C2H2 ZF
ENSG00000128610	A0PJY2	FEZF1				C2H2 ZF
ENSG00000153266	A0A140VKG3	FEZF2				C2H2 ZF
ENSG00000179943	Q96SL8	FIZ1				C2H2 ZF
ENSG00000162676	Q99684	GFI1				C2H2 ZF
ENSG00000165702	Q5VTD9	GFI1B				C2H2 ZF
ENSG00000111087	B4DNF7	GLI1				C2H2 ZF
ENSG00000074047	P10070	GLI2				C2H2 ZF
ENSG00000106571	P10071	GLI3				C2H2 ZF
ENSG00000250571	P10075	GLI4				C2H2 ZF
ENSG00000174332	Q8NBF1	GLIS1				C2H2 ZF
ENSG00000126603	B3KTH4	GLIS2				C2H2 ZF
ENSG00000107249	Q1PHJ8	GLIS3				C2H2 ZF
ENSG00000122034	Q92664	GTF3A				C2H2 ZF
ENSG00000177374	Q14526	HIC1				C2H2 ZF
ENSG00000169635	Q96JB3	HIC2				C2H2 ZF
ENSG00000172273	Q9BQA5	HINFP				C2H2 ZF
ENSG00000095951	P15822	HIVEP1				C2H2 ZF
ENSG00000010818	P31629	HIVEP2				C2H2 ZF
ENSG00000127124	Q5T1R4	HIVEP3				C2H2 ZF
ENSG00000181666	K7EPW3	HKR1				C2H2 ZF
ENSG00000185811	Q13422	IKZF1				C2H2 ZF
ENSG00000030419	Q9UKS7	IKZF2				C2H2 ZF
ENSG00000161405	Q9UKT9	IKZF3				C2H2 ZF
ENSG00000123411	Q9H2S9	IKZF4				C2H2 ZF
ENSG00000095574	Q9H5V7	IKZF5				C2H2 ZF
ENSG00000173404	Q01101	INSM1				C2H2 ZF
ENSG00000168348	Q96T92	INSM2				C2H2 ZF
ENSG00000153814	Q86VZ6	JAZF1				C2H2 ZF
ENSG00000176407	Q9P0J7	KCMF1				C2H2 ZF
ENSG00000105610	Q13351	KLF1				C2H2 ZF
ENSG00000155090	Q13118	KLF10				C2H2 ZF
ENSG00000172059	B7ZAX4	KLF11				C2H2 ZF
ENSG00000118922	Q8WWI3	KLF12				C2H2 ZF
ENSG00000169926	Q9Y2Y9	KLF13				C2H2 ZF
ENSG00000266265	A0A075B756	KLF14				C2H2 ZF
ENSG00000163884	Q9UIH9	KLF15				C2H2 ZF
ENSG00000171872	Q5JT82	KLF17				C2H2 ZF
ENSG00000127528	Q9Y5W3	KLF2				C2H2 ZF
ENSG00000109787	A0A024R9T8	KLF3				C2H2 ZF
ENSG00000136826	O43474	KLF4				C2H2 ZF
ENSG00000102554	Q13887	KLF5				C2H2 ZF
ENSG00000067082	D3GC14	KLF6				C2H2 ZF
ENSG00000118263	O75840	KLF7				C2H2 ZF
ENSG00000102349	O95600	KLF8				C2H2 ZF
ENSG00000119138	A0A024R260	KLF9				C2H2 ZF
ENSG00000185513	Q9Y468	L3MBTL1				C2H2 ZF
ENSG00000154655	F8W9S8	L3MBTL4				C2H2 ZF
ENSG00000085276	Q03112	MECOM				C2H2 ZF
ENSG00000188786	Q14872	MTF1				C2H2 ZF
ENSG00000085274	Q9NPC7	MYNN				C2H2 ZF
ENSG00000196132	Q01538	MYT1				C2H2 ZF
ENSG00000186487	Q9UL68	MYT1L				C2H2 ZF
ENSG00000099326	P28698	MZF1				C2H2 ZF
ENSG00000143867	Q8TAX0	OSR1				C2H2 ZF
ENSG00000164920	Q8N2R0	OSR2				C2H2 ZF
ENSG00000172818	O14753	OVOL1				C2H2 ZF
ENSG00000125850	Q9BRP0	OVOL2				C2H2 ZF
ENSG00000105261	A0A0J9YVN9	OVOL3				C2H2 ZF
ENSG00000198300	Q9GZU2	PEG3				C2H2 ZF
ENSG00000181690	A0A024R7Z0	PLAG1				C2H2 ZF
ENSG00000118495	A1YLA1	PLAGL1				C2H2 ZF
ENSG00000126003	Q9UPG8	PLAGL2				C2H2 ZF
ENSG00000057657	O75626	PRDM1				C2H2 ZF
ENSG00000130711	Q9H4Q4	PRDM12				C2H2 ZF
ENSG00000112238	Q9H4Q3	PRDM13				C2H2 ZF
ENSG00000147596	Q9GZV8	PRDM14				C2H2 ZF
ENSG00000142611	Q9HAZ2	PRDM16				C2H2 ZF
ENSG00000110851	A0A024RBM7	PRDM4				C2H2 ZF
ENSG00000138738	Q9NQX1	PRDM5				C2H2 ZF
ENSG00000061455	Q9NQX0	PRDM6				C2H2 ZF
ENSG00000152784	A0A024RDC4	PRDM8				C2H2 ZF
ENSG00000164256	Q9NQV7	PRDM9				C2H2 ZF
ENSG00000185238	A0A0A0MSN7	PRMT3				C2H2 ZF
ENSG00000146587	Q9NYW8	RBAK				C2H2 ZF
ENSG00000131381	A0A024R2H4	RBSN				C2H2 ZF
ENSG00000214022	Q9BWE0	REPIN1				C2H2 ZF
ENSG00000084093	Q13127	REST				C2H2 ZF
ENSG00000124782	A0A024QZU8	RREB1				C2H2 ZF
ENSG00000103449	Q9NSC2	SALL1				C2H2 ZF
ENSG00000165821	B4DK65	SALL2				C2H2 ZF
ENSG00000256463	A9JR48	SALL3				C2H2 ZF
ENSG00000101115	Q9UJQ4	SALL4				C2H2 ZF
ENSG00000261678	Q9BWW7	SCRT1				C2H2 ZF
ENSG00000215397	Q9NQ03	SCRT2				C2H2 ZF
ENSG00000125520	Q9NR83	SLC2A4RG				C2H2 ZF
ENSG00000124216	O95863	SNAI1				C2H2 ZF
ENSG00000019549	O43623	SNAI2				C2H2 ZF
ENSG00000185669	Q3KNW1	SNAI3				C2H2 ZF
ENSG00000105866	Q02446	SP4				C2H2 ZF
ENSG00000204335	Q6BEB4	SP5				C2H2 ZF
ENSG00000189120	B3KXP2	SP6				C2H2 ZF
ENSG00000170374	Q8TDD2	SP7				C2H2 ZF
ENSG00000164651	A8K350	SP8				C2H2 ZF
ENSG00000217236	P0CG40	SP9				C2H2 ZF
ENSG00000147488	O60284	ST18				C2H2 ZF
ENSG00000135148	A0A024RBK4	TRAFD1				C2H2 ZF
ENSG00000179981	Q6ZSZ6	TSHZ1				C2H2 ZF
ENSG00000182463	Q9NRE2	TSHZ2				C2H2 ZF
ENSG00000121297	Q63HK5	TSHZ3				C2H2 ZF
ENSG00000136451	J3QSH4	VEZF1				C2H2 ZF
ENSG00000184937	A0A1W2PQQ0	WT1				C2H2 ZF
ENSG00000230797	O15391	YY2				C2H2 ZF
ENSG00000066422	O95625	ZBTB11				C2H2 ZF
ENSG00000204366	Q9Y330	ZBTB12				C2H2 ZF
ENSG00000198081	O43829	ZBTB14				C2H2 ZF
ENSG00000109906	A0A024R3C6	ZBTB16				C2H2 ZF
ENSG00000179456	Q99592	ZBTB18				C2H2 ZF
ENSG00000181722	Q9HC78	ZBTB20				C2H2 ZF
ENSG00000236104	A0A1U9X8V3	ZBTB22				C2H2 ZF
ENSG00000089775	P24278	ZBTB25				C2H2 ZF
ENSG00000171448	Q9HCK0	ZBTB26				C2H2 ZF
ENSG00000185670	Q9H5J0	ZBTB3				C2H2 ZF
ENSG00000011590	Q9Y2Y4	ZBTB32				C2H2 ZF
ENSG00000177125	Q8NCN2	ZBTB34				C2H2 ZF
ENSG00000185278	B7Z7Z4	ZBTB37				C2H2 ZF
ENSG00000166860	O15060	ZBTB39				C2H2 ZF
ENSG00000174282	Q9P1Z0	ZBTB4				C2H2 ZF
ENSG00000184677	B3KR52	ZBTB40				C2H2 ZF
ENSG00000177888	Q5SVQ8	ZBTB41				C2H2 ZF
ENSG00000179627	B2RXF5	ZBTB42				C2H2 ZF
ENSG00000196323	H7BY22	ZBTB44				C2H2 ZF
ENSG00000119574	A0A024R4T8	ZBTB45				C2H2 ZF
ENSG00000130584	Q6ZMU8	ZBTB46				C2H2 ZF
ENSG00000114853	Q9UFB7	ZBTB47				C2H2 ZF
ENSG00000204859	A8K291	ZBTB48				C2H2 ZF
ENSG00000168826	Q6ZSB9	ZBTB49				C2H2 ZF
ENSG00000168795	O15062	ZBTB5				C2H2 ZF
ENSG00000186130	Q15916	ZBTB6				C2H2 ZF
ENSG00000160685	O15156	ZBTB7B				C2H2 ZF
ENSG00000184828	A1YPR0	ZBTB7C				C2H2 ZF
ENSG00000160062	Q96BR9	ZBTB8A				C2H2 ZF
ENSG00000273274	Q8NAP8	ZBTB8B				C2H2 ZF
ENSG00000213588	A0A1U9X8U5	ZBTB9				C2H2 ZF
ENSG00000066827	Q4KMQ4	ZFAT				C2H2 ZF
ENSG00000184517	Q6P2D0	ZFP1				C2H2 ZF
ENSG00000142065	Q9HCL3	ZFP14				C2H2 ZF
ENSG00000198939	Q6ZN57	ZFP2				C2H2 ZF
ENSG00000196867	Q8NHY6	ZFP28				C2H2 ZF
ENSG00000180787	Q96NJ6	ZFP3				C2H2 ZF
ENSG00000120784	D3Y2A0	ZFP30				C2H2 ZF
ENSG00000136866	Q9Y6Q3	ZFP37				C2H2 ZF
ENSG00000181638	A0A0G2JH32	ZFP41				C2H2 ZF
ENSG00000179059	Q96MM3	ZFP42				C2H2 ZF
ENSG00000204644	A0A1U9X8V5	ZFP57				C2H2 ZF
ENSG00000196670	Q8NB50	ZFP62				C2H2 ZF
ENSG00000020256	Q9NTW7	ZFP64				C2H2 ZF
ENSG00000187815	Q49AA0	ZFP69				C2H2 ZF
ENSG00000187801	D3DPV3	ZFP69B				C2H2 ZF
ENSG00000181007	D3Y299	ZFP82				C2H2 ZF
ENSG00000184939	Q8TF47	ZFP90				C2H2 ZF
ENSG00000186660	A0A024R4Z4	ZFP91				C2H2 ZF
ENSG00000189420	A6NM28	ZFP92				C2H2 ZF
ENSG00000179588	Q8IX07	ZFPM1				C2H2 ZF
ENSG00000169946	Q8WW38	ZFPM2				C2H2 ZF
ENSG00000005889	A0A024RC04	ZFX				C2H2 ZF
ENSG00000067646	P08048	ZFY				C2H2 ZF
ENSG00000152977	Q15915	ZIC1				C2H2 ZF
ENSG00000043355	A0A024RDY6	ZIC2				C2H2 ZF
ENSG00000156925	O60481	ZIC3				C2H2 ZF
ENSG00000174963	Q8N9L1	ZIC4				C2H2 ZF
ENSG00000139800	Q96T25	ZIC5				C2H2 ZF
ENSG00000171649	B3KS08	ZIK1				C2H2 ZF
ENSG00000269699	A0A024R4S8	ZIM2				C2H2 ZF
ENSG00000141946	Q96PE6	ZIM3				C2H2 ZF
ENSG00000106261	B3KNP9	ZKSCAN1				C2H2 ZF
ENSG00000155592	Q63HK3	ZKSCAN2				C2H2 ZF
ENSG00000189298	Q9BRR0	ZKSCAN3				C2H2 ZF
ENSG00000187626	B7Z7H3	ZKSCAN4				C2H2 ZF
ENSG00000196652	Q8N718	ZKSCAN5				C2H2 ZF
ENSG00000196345	Q9P0L1	ZKSCAN7				C2H2 ZF
ENSG00000198315	A0A024RCK7	ZKSCAN8				C2H2 ZF
ENSG00000166432	A7MD47	ZMAT1				C2H2 ZF
ENSG00000165061	Q9H898	ZMAT4				C2H2 ZF
ENSG00000256223	P21506	ZNF10				C2H2 ZF
ENSG00000197020	Q8IYN0	ZNF100				C2H2 ZF
ENSG00000181896	Q8IZC7	ZNF101				C2H2 ZF
ENSG00000196247	A0A024R5Y9	ZNF107				C2H2 ZF
ENSG00000062370	Q9UJU3	ZNF112				C2H2 ZF
ENSG00000178150	Q8NC26	ZNF114				C2H2 ZF
ENSG00000152926	Q03924	ZNF117				C2H2 ZF
ENSG00000164631	P17014	ZNF12				C2H2 ZF
ENSG00000197961	P58317	ZNF121				C2H2 ZF
ENSG00000196418	Q15973	ZNF124				C2H2 ZF
ENSG00000172262	P52739	ZNF131				C2H2 ZF
ENSG00000131849	B3KQ54	ZNF132				C2H2 ZF
ENSG00000125846	P52736	ZNF133				C2H2 ZF
ENSG00000213762	P52741	ZNF134				C2H2 ZF
ENSG00000176293	Q8N9M3	ZNF135				C2H2 ZF
ENSG00000196646	B4DS70	ZNF136				C2H2 ZF
ENSG00000197008	A0A0A0MT90	ZNF138				C2H2 ZF
ENSG00000105708	P17017	ZNF14				C2H2 ZF
ENSG00000196387	P52738	ZNF140				C2H2 ZF
ENSG00000131127	Q4W5N2	ZNF141				C2H2 ZF
ENSG00000115568	P52746	ZNF142				C2H2 ZF
ENSG00000166478	P52747	ZNF143				C2H2 ZF
ENSG00000167635	Q15072	ZNF146				C2H2 ZF
ENSG00000179909	A0A024R4Q0	ZNF154				C2H2 ZF
ENSG00000204920	Q12901	ZNF155				C2H2 ZF
ENSG00000147117	P51786	ZNF157				C2H2 ZF
ENSG00000170631	P17020	ZNF16				C2H2 ZF
ENSG00000170949	A0A024R4Q2	ZNF160				C2H2 ZF
ENSG00000197279	P49910	ZNF165				C2H2 ZF
ENSG00000175787	Q14929	ZNF169				C2H2 ZF
ENSG00000186272	P17021	ZNF17				C2H2 ZF
ENSG00000105497	Q9Y473	ZNF175				C2H2 ZF
ENSG00000188629	A0A0A6YYI6	ZNF177				C2H2 ZF
ENSG00000154957	B3KXT5	ZNF18				C2H2 ZF
ENSG00000167384	G5E9B8	ZNF180				C2H2 ZF
ENSG00000197841	B4DM69	ZNF181				C2H2 ZF
ENSG00000147118	P17025	ZNF182				C2H2 ZF
ENSG00000096654	A0A024RCM2	ZNF184				C2H2 ZF
ENSG00000136870	O75820	ZNF189				C2H2 ZF
ENSG00000157429	P17023	ZNF19				C2H2 ZF
ENSG00000005801	O14628	ZNF195				C2H2 ZF
ENSG00000186448	O14709	ZNF197				C2H2 ZF
ENSG00000275111	B0AZN8	ZNF2				C2H2 ZF
ENSG00000132010	P17024	ZNF20				C2H2 ZF
ENSG00000010539	P98182	ZNF200				C2H2 ZF
ENSG00000166261	A0A024R3M3	ZNF202				C2H2 ZF
ENSG00000122386	O95201	ZNF205				C2H2 ZF
ENSG00000160321	M0QYK4	ZNF208				C2H2 ZF
ENSG00000121417	Q13398	ZNF211				C2H2 ZF
ENSG00000170260	A0A090N8N3	ZNF212				C2H2 ZF
ENSG00000085644	A0A0S2Z4L6	ZNF213				C2H2 ZF
ENSG00000149050	Q9UL59	ZNF214				C2H2 ZF
ENSG00000149054	Q9UL58	ZNF215				C2H2 ZF
ENSG00000165804	Q9P2Y4	ZNF219				C2H2 ZF
ENSG00000165512	A0A024R7T4	ZNF22				C2H2 ZF
ENSG00000159905	A0A087WT08	ZNF221				C2H2 ZF
ENSG00000159885	Q9UK12	ZNF222				C2H2 ZF
ENSG00000178386	Q9UK11	ZNF223				C2H2 ZF
ENSG00000267680	Q9NZL3	ZNF224				C2H2 ZF
ENSG00000256294	Q9UK10	ZNF225				C2H2 ZF
ENSG00000167380	A0A024R0P4	ZNF226				C2H2 ZF
ENSG00000131115	Q658S5	ZNF227				C2H2 ZF
ENSG00000278318	A0A087WVZ7	ZNF229				C2H2 ZF
ENSG00000167377	B3KR55	ZNF23				C2H2 ZF
ENSG00000159882	Q9UIE0	ZNF230				C2H2 ZF
ENSG00000167840	I3L4J6	ZNF232				C2H2 ZF
ENSG00000159915	A6NK53	ZNF233				C2H2 ZF
ENSG00000263002	A0A024R0N3	ZNF234				C2H2 ZF
ENSG00000159917	Q14590	ZNF235				C2H2 ZF
ENSG00000130856	J9JID5	ZNF236				C2H2 ZF
ENSG00000196793	Q16600	ZNF239				C2H2 ZF
ENSG00000198105	A2RUI7	ZNF248				C2H2 ZF
ENSG00000175395	P17030	ZNF25				C2H2 ZF
ENSG00000196150	B3KNS9	ZNF250				C2H2 ZF
ENSG00000198169	Q9BRH9	ZNF251				C2H2 ZF
ENSG00000256771	O75346	ZNF253				C2H2 ZF
ENSG00000213096	A0A087WZJ7	ZNF254				C2H2 ZF
ENSG00000152454	Q9Y2P7	ZNF256				C2H2 ZF
ENSG00000197134	Q9Y2Q1	ZNF257				C2H2 ZF
ENSG00000198393	F5H6R4	ZNF26				C2H2 ZF
ENSG00000254004	Q3ZCT1	ZNF260				C2H2 ZF
ENSG00000006194	O14978	ZNF263				C2H2 ZF
ENSG00000083844	O43296	ZNF264				C2H2 ZF
ENSG00000174652	A0A024R7B6	ZNF266				C2H2 ZF
ENSG00000185947	Q14586	ZNF267				C2H2 ZF
ENSG00000090612	Q14587	ZNF268				C2H2 ZF
ENSG00000198039	Q14593	ZNF273				C2H2 ZF
ENSG00000171606	A0A0A0MR47	ZNF274				C2H2 ZF
ENSG00000063587	A6NFS0	ZNF275				C2H2 ZF
ENSG00000158805	I6L9I3	ZNF276				C2H2 ZF
ENSG00000198538	P17035	ZNF28				C2H2 ZF
ENSG00000169548	A0A0G2JN84	ZNF280A				C2H2 ZF
ENSG00000275004	A0A0D9SEJ8	ZNF280B				C2H2 ZF
ENSG00000137871	Q6N043	ZNF280D				C2H2 ZF
ENSG00000170265	Q86YG2	ZNF282				C2H2 ZF
ENSG00000167637	K7ESH0	ZNF283				C2H2 ZF
ENSG00000186026	Q2VY69	ZNF284				C2H2 ZF
ENSG00000267508	B7ZLR9	ZNF285				C2H2 ZF
ENSG00000187607	Q9HBT8	ZNF286A				C2H2 ZF
ENSG00000249459	P0CG31	ZNF286B				C2H2 ZF
ENSG00000141040	Q6PEZ3	ZNF287				C2H2 ZF
ENSG00000170684	Q8WUU4	ZNF296				C2H2 ZF
ENSG00000166526	P17036	ZNF3				C2H2 ZF
ENSG00000168661	P17039	ZNF30				C2H2 ZF
ENSG00000145908	Q96RE9	ZNF300				C2H2 ZF
ENSG00000089335	Q9NR11	ZNF302				C2H2 ZF
ENSG00000131845	E7EQD3	ZNF304				C2H2 ZF
ENSG00000197935	A0A1U9X8W3	ZNF311				C2H2 ZF
ENSG00000205903	A6NFI3	ZNF316				C2H2 ZF
ENSG00000130803	A0A024R775	ZNF317				C2H2 ZF
ENSG00000166188	Q9P2F9	ZNF319				C2H2 ZF
ENSG00000169740	A0A024R7T7	ZNF32				C2H2 ZF
ENSG00000182986	A2RRD8	ZNF320				C2H2 ZF
ENSG00000181315	A0A024QZZ4	ZNF322				C2H2 ZF
ENSG00000083812	A0A024R4R8	ZNF324				C2H2 ZF
ENSG00000249471	Q6AW86	ZNF324B				C2H2 ZF
ENSG00000162664	A0A0A0MRN4	ZNF326				C2H2 ZF
ENSG00000181894	A0A024R4Q4	ZNF329				C2H2 ZF
ENSG00000130844	A0A024R4J5	ZNF331				C2H2 ZF
ENSG00000160961	Q96JL9	ZNF333				C2H2 ZF
ENSG00000198185	A0A087X1P4	ZNF334				C2H2 ZF
ENSG00000198026	Q8IW09	ZNF335				C2H2 ZF
ENSG00000130684	Q6ZUQ0	ZNF337				C2H2 ZF
ENSG00000189180	Q06730	ZNF33A				C2H2 ZF
ENSG00000196693	Q06732	ZNF33B				C2H2 ZF
ENSG00000196378	A0A0C4DG42	ZNF34				C2H2 ZF
ENSG00000131061	Q504V9	ZNF341				C2H2 ZF
ENSG00000088876	Q6P1L6	ZNF343				C2H2 ZF
ENSG00000251247	B2RCE4	ZNF345				C2H2 ZF
ENSG00000113761	B7Z4N4	ZNF346				C2H2 ZF
ENSG00000197937	A0A024R4L7	ZNF347				C2H2 ZF
ENSG00000169981	P13682	ZNF35				C2H2 ZF
ENSG00000256683	Q9GZX5	ZNF350				C2H2 ZF
ENSG00000169131	V9HWI2	ZNF354A				C2H2 ZF
ENSG00000178338	Q96LW1	ZNF354B				C2H2 ZF
ENSG00000177932	Q86Y25	ZNF354C				C2H2 ZF
ENSG00000198816	Q9NW07	ZNF358				C2H2 ZF
ENSG00000160094	Q5T0B9	ZNF362				C2H2 ZF
ENSG00000138311	Q70YC5	ZNF365				C2H2 ZF
ENSG00000178175	Q8N895	ZNF366				C2H2 ZF
ENSG00000165244	Q7RTV3	ZNF367				C2H2 ZF
ENSG00000075407	P17032	ZNF37A				C2H2 ZF
ENSG00000161298	Q96SR6	ZNF382				C2H2 ZF
ENSG00000188283	Q8NA42	ZNF383				C2H2 ZF
ENSG00000161642	Q96PM9	ZNF385A				C2H2 ZF
ENSG00000144331	Q569K4	ZNF385B				C2H2 ZF
ENSG00000187595	Q66K41	ZNF385C				C2H2 ZF
ENSG00000151789	Q9H6B1	ZNF385D				C2H2 ZF
ENSG00000124613	Q9UJN7	ZNF391				C2H2 ZF
ENSG00000160908	Q53GI3	ZNF394				C2H2 ZF
ENSG00000186918	Q7L9C8	ZNF395				C2H2 ZF
ENSG00000186496	Q96N95	ZNF396				C2H2 ZF
ENSG00000186812	Q8NF99	ZNF397				C2H2 ZF
ENSG00000197024	A0A090N8F2	ZNF398				C2H2 ZF
ENSG00000176222	Q494X3	ZNF404				C2H2 ZF
ENSG00000215421	Q9C0G0	ZNF407				C2H2 ZF
ENSG00000175213	B4DXY4	ZNF408				C2H2 ZF
ENSG00000147124	P51814	ZNF41				C2H2 ZF
ENSG00000119725	Q86VK4	ZNF410				C2H2 ZF
ENSG00000133250	Q96IQ9	ZNF414				C2H2 ZF
ENSG00000170954	Q09FC8	ZNF415				C2H2 ZF
ENSG00000083817	Q9BWM5	ZNF416				C2H2 ZF
ENSG00000173480	M0R230	ZNF417				C2H2 ZF
ENSG00000196724	B7Z1P3	ZNF418				C2H2 ZF
ENSG00000105136	Q96HQ0	ZNF419				C2H2 ZF
ENSG00000197050	Q8TAQ5	ZNF420				C2H2 ZF
ENSG00000102935	B3KNG7	ZNF423				C2H2 ZF
ENSG00000204947	A0A090N7U3	ZNF425				C2H2 ZF
ENSG00000130818	K7ER43	ZNF426				C2H2 ZF
ENSG00000131116	I6L9C8	ZNF428				C2H2 ZF
ENSG00000197013	Q86V71	ZNF429				C2H2 ZF
ENSG00000198521	A0A024R7P7	ZNF43				C2H2 ZF
ENSG00000118620	A8K360	ZNF430				C2H2 ZF
ENSG00000196705	Q8TF32	ZNF431				C2H2 ZF
ENSG00000256087	A0A024R4I3	ZNF432				C2H2 ZF
ENSG00000197647	Q8N7K0	ZNF433				C2H2 ZF
ENSG00000125945	A0A024RAF3	ZNF436				C2H2 ZF
ENSG00000183621	Q7Z4V0	ZNF438				C2H2 ZF
ENSG00000171291	A0A0C4DG37	ZNF439				C2H2 ZF
ENSG00000197857	P15621	ZNF44				C2H2 ZF
ENSG00000171295	Q8IYI8	ZNF440				C2H2 ZF
ENSG00000197044	Q8N8Z8	ZNF441				C2H2 ZF
ENSG00000198342	Q9H7R0	ZNF442				C2H2 ZF
ENSG00000180855	Q9Y2A4	ZNF443				C2H2 ZF
ENSG00000167685	A0A024R4P4	ZNF444				C2H2 ZF
ENSG00000185219	P59923	ZNF445				C2H2 ZF
ENSG00000083838	Q8NDK2	ZNF446				C2H2 ZF
ENSG00000173275	Q6P9G9	ZNF449				C2H2 ZF
ENSG00000124459	Q02386	ZNF45				C2H2 ZF
ENSG00000112200	Q96JY2	ZNF451				C2H2 ZF
ENSG00000178187	Q8N9F8	ZNF454				C2H2 ZF
ENSG00000197714	Q14592	ZNF460				C2H2 ZF
ENSG00000197808	B4DRP8	ZNF461				C2H2 ZF
ENSG00000148143	Q63HJ5	ZNF462				C2H2 ZF
ENSG00000181444	C9JAX3	ZNF467				C2H2 ZF
ENSG00000204604	Q5VIY5	ZNF468				C2H2 ZF
ENSG00000225614	H3BS19	ZNF469				C2H2 ZF
ENSG00000197016	Q6ECI4	ZNF470				C2H2 ZF
ENSG00000196263	Q9BX82	ZNF471				C2H2 ZF
ENSG00000142528	A0A024QZI1	ZNF473				C2H2 ZF
ENSG00000164185	Q6S9Z5	ZNF474				C2H2 ZF
ENSG00000185177	Q96JC4	ZNF479				C2H2 ZF
ENSG00000180035	Q96MX3	ZNF48				C2H2 ZF
ENSG00000198464	B7Z8E1	ZNF480				C2H2 ZF
ENSG00000173258	Q8TF39	ZNF483				C2H2 ZF
ENSG00000127081	Q5JVG2	ZNF484				C2H2 ZF
ENSG00000198298	A0A024R7T5	ZNF485				C2H2 ZF
ENSG00000256229	Q4G180	ZNF486				C2H2 ZF
ENSG00000243660	B1APH4	ZNF487				C2H2 ZF
ENSG00000265763	Q96MN9	ZNF488				C2H2 ZF
ENSG00000188033	Q9ULM2	ZNF490				C2H2 ZF
ENSG00000177599	Q8N8L2	ZNF491				C2H2 ZF
ENSG00000229676	Q9P255	ZNF492				C2H2 ZF
ENSG00000196268	Q6ZR52	ZNF493				C2H2 ZF
ENSG00000162714	A0A024R5Q5	ZNF496				C2H2 ZF
ENSG00000174586	Q6ZNH5	ZNF497				C2H2 ZF
ENSG00000103199	O60304	ZNF500				C2H2 ZF
ENSG00000186446	Q96CX3	ZNF501				C2H2 ZF
ENSG00000196653	A0A024R2Z2	ZNF502				C2H2 ZF
ENSG00000165655	Q96F45	ZNF503				C2H2 ZF
ENSG00000081665	Q5JVG8	ZNF506				C2H2 ZF
ENSG00000168813	Q8TCN5	ZNF507				C2H2 ZF
ENSG00000081386	Q6NUI8	ZNF510				C2H2 ZF
ENSG00000198546	Q8NB15	ZNF511				C2H2 ZF
ENSG00000163795	Q8N8E2	ZNF513				C2H2 ZF
ENSG00000144026	Q96K75	ZNF514				C2H2 ZF
ENSG00000101493	Q2YDX2	ZNF516				C2H2 ZF
ENSG00000197363	B7ZLN6	ZNF517				C2H2 ZF
ENSG00000177853	Q6AHZ1	ZNF518A				C2H2 ZF
ENSG00000178163	Q9C0D4	ZNF518B				C2H2 ZF
ENSG00000175322	Q8TB69	ZNF519				C2H2 ZF
ENSG00000198795	J3KTI4	ZNF521				C2H2 ZF
ENSG00000203326	J3KR51	ZNF525				C2H2 ZF
ENSG00000167625	H9ZYJ3	ZNF526				C2H2 ZF
ENSG00000189164	Q8NB42	ZNF527				C2H2 ZF
ENSG00000167555	Q3MIS6	ZNF528				C2H2 ZF
ENSG00000186020	Q6P280	ZNF529				C2H2 ZF
ENSG00000183647	Q6P9A1	ZNF530				C2H2 ZF
ENSG00000074657	A0A024R283	ZNF532				C2H2 ZF
ENSG00000198633	Q76KX8	ZNF534				C2H2 ZF
ENSG00000198597	O15090	ZNF536				C2H2 ZF
ENSG00000171817	Q8NDQ6	ZNF540				C2H2 ZF
ENSG00000178229	Q08ER8	ZNF543				C2H2 ZF
ENSG00000198131	Q6NX49	ZNF544				C2H2 ZF
ENSG00000187187	B3KVL3	ZNF546				C2H2 ZF
ENSG00000152433	Q8IVP9	ZNF547				C2H2 ZF
ENSG00000188785	Q8NEK5	ZNF548				C2H2 ZF
ENSG00000121406	Q6P9A3	ZNF549				C2H2 ZF
ENSG00000251369	Q7Z398	ZNF550				C2H2 ZF
ENSG00000204519	Q7Z340	ZNF551				C2H2 ZF
ENSG00000178935	Q9H707	ZNF552				C2H2 ZF
ENSG00000172006	B3KNM4	ZNF554				C2H2 ZF
ENSG00000186300	Q8NEP9	ZNF555				C2H2 ZF
ENSG00000172000	A0A0C4DGQ3	ZNF556				C2H2 ZF
ENSG00000130544	Q8N988	ZNF557				C2H2 ZF
ENSG00000167785	Q96NG5	ZNF558				C2H2 ZF
ENSG00000188321	A0A0A0MTT2	ZNF559				C2H2 ZF
ENSG00000198028	Q96MR9	ZNF560				C2H2 ZF
ENSG00000171469	A8KAD9	ZNF561				C2H2 ZF
ENSG00000171466	A0A024R7A3	ZNF562				C2H2 ZF
ENSG00000188868	Q8TA94	ZNF563				C2H2 ZF
ENSG00000249709	Q8TBZ8	ZNF564				C2H2 ZF
ENSG00000196357	Q8N9K5	ZNF565				C2H2 ZF
ENSG00000186017	Q969W8	ZNF566				C2H2 ZF
ENSG00000189042	B2R956	ZNF567				C2H2 ZF
ENSG00000198453	A2VDJ6	ZNF568				C2H2 ZF
ENSG00000196437	Q5MCW4	ZNF569				C2H2 ZF
ENSG00000171970	A5HJR3	ZNF57				C2H2 ZF
ENSG00000171827	K7EP39	ZNF570				C2H2 ZF
ENSG00000180479	A0A024R0L0	ZNF571				C2H2 ZF
ENSG00000180938	Q7Z3I7	ZNF572				C2H2 ZF
ENSG00000189144	Q86YE8	ZNF573				C2H2 ZF
ENSG00000105732	A0A0C4DFM2	ZNF574				C2H2 ZF
ENSG00000176472	A0A024R0U0	ZNF575				C2H2 ZF
ENSG00000124444	A0A024R0T0	ZNF576				C2H2 ZF
ENSG00000161551	Q9BSK1	ZNF577				C2H2 ZF
ENSG00000258405	Q3MI94	ZNF578				C2H2 ZF
ENSG00000218891	Q8NAF0	ZNF579				C2H2 ZF
ENSG00000213015	Q9UK33	ZNF580				C2H2 ZF
ENSG00000171425	Q9P0T4	ZNF581				C2H2 ZF
ENSG00000018869	Q96NG8	ZNF582				C2H2 ZF
ENSG00000198440	Q96ND8	ZNF583				C2H2 ZF
ENSG00000171574	B4DQS1	ZNF584				C2H2 ZF
ENSG00000196967	Q6P3V2	ZNF585A				C2H2 ZF
ENSG00000245680	Q52M93	ZNF585B				C2H2 ZF
ENSG00000083828	Q9NXT0	ZNF586				C2H2 ZF
ENSG00000198466	Q96SQ5	ZNF587				C2H2 ZF
ENSG00000269343	E7ETH6	ZNF587B				C2H2 ZF
ENSG00000164048	Q86UQ0	ZNF589				C2H2 ZF
ENSG00000180626	Q6ZNC6	ZNF594				C2H2 ZF
ENSG00000272602	A0A075B7G4	ZNF595				C2H2 ZF
ENSG00000172748	Q8TC21	ZNF596				C2H2 ZF
ENSG00000167981	Q96LX8	ZNF597				C2H2 ZF
ENSG00000153896	Q96NL3	ZNF599				C2H2 ZF
ENSG00000189190	Q6ZNG1	ZNF600				C2H2 ZF
ENSG00000196458	Q86T29	ZNF605				C2H2 ZF
ENSG00000166704	A0A024R4S7	ZNF606				C2H2 ZF
ENSG00000198182	Q96SK3	ZNF607				C2H2 ZF
ENSG00000168916	B3KPE6	ZNF608				C2H2 ZF
ENSG00000167554	Q8N9Z0	ZNF610				C2H2 ZF
ENSG00000213020	Q8N823	ZNF611				C2H2 ZF
ENSG00000176024	Q6PF04	ZNF613				C2H2 ZF
ENSG00000142556	Q8N883	ZNF614				C2H2 ZF
ENSG00000197619	Q8N8J6	ZNF615				C2H2 ZF
ENSG00000204611	Q08AN1	ZNF616				C2H2 ZF
ENSG00000157657	Q5T7W0	ZNF618				C2H2 ZF
ENSG00000177873	Q8N2I2	ZNF619				C2H2 ZF
ENSG00000177842	Q6ZNG0	ZNF620				C2H2 ZF
ENSG00000172888	Q6ZSS3	ZNF621				C2H2 ZF
ENSG00000183309	A0A0A0MT18	ZNF623				C2H2 ZF
ENSG00000197566	Q9P2J8	ZNF624				C2H2 ZF
ENSG00000257591	Q96I27	ZNF625				C2H2 ZF
ENSG00000188171	Q68DY1	ZNF626				C2H2 ZF
ENSG00000198551	Q7L945	ZNF627				C2H2 ZF
ENSG00000197483	Q5EBL2	ZNF628				C2H2 ZF
ENSG00000102870	Q9UEG4	ZNF629				C2H2 ZF
ENSG00000221994	Q2M218	ZNF630				C2H2 ZF
ENSG00000121864	Q9UID6	ZNF639				C2H2 ZF
ENSG00000167528	Q96N77	ZNF641				C2H2 ZF
ENSG00000175809	Q8N7E2	ZNF645				C2H2 ZF
ENSG00000167395	O15015	ZNF646				C2H2 ZF
ENSG00000179930	Q5T619	ZNF648				C2H2 ZF
ENSG00000198093	Q9BS31	ZNF649				C2H2 ZF
ENSG00000198740	A8K9F2	ZNF652				C2H2 ZF
ENSG00000175105	Q8IZM8	ZNF654				C2H2 ZF
ENSG00000197343	Q8N720	ZNF655				C2H2 ZF
ENSG00000274349	A8K7Y5	ZNF658				C2H2 ZF
ENSG00000160229	Q6ZN08	ZNF66				C2H2 ZF
ENSG00000144792	Q6AZW8	ZNF660				C2H2 ZF
ENSG00000182983	Q6ZS27	ZNF662				C2H2 ZF
ENSG00000179195	A0A024RBR7	ZNF664				C2H2 ZF
ENSG00000197497	Q9H7R5	ZNF665				C2H2 ZF
ENSG00000198046	Q5CZB4	ZNF667				C2H2 ZF
ENSG00000167394	A0A024QZD9	ZNF668				C2H2 ZF
ENSG00000188295	Q96BR6	ZNF669				C2H2 ZF
ENSG00000277462	Q9BS34	ZNF670				C2H2 ZF
ENSG00000083814	B7Z1N1	ZNF671				C2H2 ZF
ENSG00000171161	Q499Z4	ZNF672				C2H2 ZF
ENSG00000251192	Q2M3X9	ZNF674				C2H2 ZF
ENSG00000197372	Q8TD23	ZNF675				C2H2 ZF
ENSG00000196109	Q8N7Q3	ZNF676				C2H2 ZF
ENSG00000197928	Q86XU0	ZNF677				C2H2 ZF
ENSG00000181450	Q5SXM1	ZNF678				C2H2 ZF
ENSG00000197123	Q8IYX0	ZNF679				C2H2 ZF
ENSG00000173041	Q8NEM1	ZNF680				C2H2 ZF
ENSG00000196172	Q96N22	ZNF681				C2H2 ZF
ENSG00000197124	B3KUX2	ZNF682				C2H2 ZF
ENSG00000176083	Q8IZ20	ZNF683				C2H2 ZF
ENSG00000117010	B3KSP5	ZNF684				C2H2 ZF
ENSG00000229809	P0C7X2	ZNF688				C2H2 ZF
ENSG00000156853	Q96CS4	ZNF689				C2H2 ZF
ENSG00000198429	Q9UC07	ZNF69				C2H2 ZF
ENSG00000164011	Q5VV52	ZNF691				C2H2 ZF
ENSG00000171163	Q9BU19	ZNF692				C2H2 ZF
ENSG00000197472	Q8IW36	ZNF695				C2H2 ZF
ENSG00000185730	Q9H7X3	ZNF696				C2H2 ZF
ENSG00000143067	Q5TEC3	ZNF697				C2H2 ZF
ENSG00000196110	Q32M78	ZNF699				C2H2 ZF
ENSG00000147789	P17097	ZNF7				C2H2 ZF
ENSG00000187792	B3KV76	ZNF70				C2H2 ZF
ENSG00000196757	A0A087WVH9	ZNF700				C2H2 ZF
ENSG00000167562	Q6NWZ7	ZNF701				C2H2 ZF
ENSG00000164684	Q6ZNC4	ZNF704				C2H2 ZF
ENSG00000196946	Q6ZN79	ZNF705A				C2H2 ZF
ENSG00000215356	P0CI00	ZNF705B				C2H2 ZF
ENSG00000215343	P0CH99	ZNF705D				C2H2 ZF
ENSG00000214534	A0A1W2PRR0	ZNF705E				C2H2 ZF
ENSG00000215372	A8MUZ8	ZNF705G				C2H2 ZF
ENSG00000120963	Q9Y5V0	ZNF706				C2H2 ZF
ENSG00000181135	Q96C28	ZNF707				C2H2 ZF
ENSG00000182141	P17019	ZNF708				C2H2 ZF
ENSG00000197951	Q9NQZ8	ZNF71				C2H2 ZF
ENSG00000140548	Q8N1W2	ZNF710				C2H2 ZF
ENSG00000147180	Q9Y462	ZNF711				C2H2 ZF
ENSG00000178665	A0A0M3HEQ9	ZNF713				C2H2 ZF
ENSG00000160352	A0A087WU35	ZNF714				C2H2 ZF
ENSG00000182111	A6NP11	ZNF716				C2H2 ZF
ENSG00000227124	C9JVC3	ZNF717				C2H2 ZF
ENSG00000250312	A8WFQ3	ZNF718				C2H2 ZF
ENSG00000182903	Q8TF20	ZNF721				C2H2 ZF
ENSG00000196081	A8MTY0	ZNF724				C2H2 ZF
ENSG00000213967	A6NNF4	ZNF726				C2H2 ZF
ENSG00000214652	A8MUV8	ZNF727				C2H2 ZF
ENSG00000269067	P0DKX0	ZNF728				C2H2 ZF
ENSG00000196350	A6NN14	ZNF729				C2H2 ZF
ENSG00000183850	Q6ZMV8	ZNF730				C2H2 ZF
ENSG00000186777	B4DXR9	ZNF732				C2H2 ZF
ENSG00000223614	P0CB33	ZNF735				C2H2 ZF
ENSG00000234444	B4DX44	ZNF736				C2H2 ZF
ENSG00000237440	O75373	ZNF737				C2H2 ZF
ENSG00000185252	Q16587	ZNF74				C2H2 ZF
ENSG00000181220	Q6NUN9	ZNF746				C2H2 ZF
ENSG00000169955	Q9BV97	ZNF747				C2H2 ZF
ENSG00000186230	O43361	ZNF749				C2H2 ZF
ENSG00000141579	Q32MQ0	ZNF750				C2H2 ZF
ENSG00000162086	Q68CU0	ZNF75A				C2H2 ZF
ENSG00000186376	P51815	ZNF75D				C2H2 ZF
ENSG00000065029	A0A024RCW5	ZNF76				C2H2 ZF
ENSG00000160336	A0A087WXT7	ZNF761				C2H2 ZF
ENSG00000197054	Q0D2J5	ZNF763				C2H2 ZF
ENSG00000169951	Q96H86	ZNF764				C2H2 ZF
ENSG00000196417	Q7L2R6	ZNF765				C2H2 ZF
ENSG00000196214	Q5HY98	ZNF766				C2H2 ZF
ENSG00000169957	A0A024QZC8	ZNF768				C2H2 ZF
ENSG00000175691	Q15935	ZNF77				C2H2 ZF
ENSG00000198146	Q6IQ21	ZNF770				C2H2 ZF
ENSG00000179965	B2R9V3	ZNF771				C2H2 ZF
ENSG00000197128	Q68DY9	ZNF772				C2H2 ZF
ENSG00000152439	Q6PK81	ZNF773				C2H2 ZF
ENSG00000196391	Q6NX45	ZNF774				C2H2 ZF
ENSG00000196456	Q96BV0	ZNF775				C2H2 ZF
ENSG00000152443	B4DSC6	ZNF776				C2H2 ZF
ENSG00000196453	Q9ULD5	ZNF777				C2H2 ZF
ENSG00000170100	A0A0A0MSW5	ZNF778				C2H2 ZF
ENSG00000197782	O75290	ZNF780A				C2H2 ZF
ENSG00000128000	A0A024R0P7	ZNF780B				C2H2 ZF
ENSG00000196381	A0A024R0G3	ZNF781				C2H2 ZF
ENSG00000196597	Q6ZMW2	ZNF782				C2H2 ZF
ENSG00000204946	Q6ZMS7	ZNF783				C2H2 ZF
ENSG00000179922	Q8NCA9	ZNF784				C2H2 ZF
ENSG00000197162	A0A024QZC7	ZNF785				C2H2 ZF
ENSG00000197362	Q8N393	ZNF786				C2H2 ZF
ENSG00000142409	Q6DD87	ZNF787				C2H2 ZF
ENSG00000214189	Q6ZQV5	ZNF788				C2H2 ZF
ENSG00000198556	Q5FWF6	ZNF789				C2H2 ZF
ENSG00000196152	B4DY65	ZNF79				C2H2 ZF
ENSG00000197863	B4DMI3	ZNF790				C2H2 ZF
ENSG00000173875	Q3KP31	ZNF791				C2H2 ZF
ENSG00000180884	Q3KQV3	ZNF792				C2H2 ZF
ENSG00000188227	Q6ZN11	ZNF793				C2H2 ZF
ENSG00000196466	Q96GE5	ZNF799				C2H2 ZF
ENSG00000278129	B3KS94	ZNF8				C2H2 ZF
ENSG00000174255	P51504	ZNF80				C2H2 ZF
ENSG00000170396	Q7Z570	ZNF804A				C2H2 ZF
ENSG00000182348	A4D1E1	ZNF804B				C2H2 ZF
ENSG00000204524	Q5CZA5	ZNF805				C2H2 ZF
ENSG00000198482	Q8N4W9	ZNF808				C2H2 ZF
ENSG00000197779	P51508	ZNF81				C2H2 ZF
ENSG00000198346	Q6ZN06	ZNF813				C2H2 ZF
ENSG00000204514	B7Z6K7	ZNF814				C2H2 ZF
ENSG00000180257	A0A024R4J0	ZNF816				C2H2 ZF
ENSG00000102984	O75541	ZNF821				C2H2 ZF
ENSG00000197933	P16415	ZNF823				C2H2 ZF
ENSG00000151612	B3KSR1	ZNF827				C2H2 ZF
ENSG00000185869	Q3KNS6	ZNF829				C2H2 ZF
ENSG00000167766	A0A024R4L3	ZNF83				C2H2 ZF
ENSG00000124203	Q5JPB2	ZNF831				C2H2 ZF
ENSG00000127903	Q9Y2P0	ZNF835				C2H2 ZF
ENSG00000196267	Q6ZNA1	ZNF836				C2H2 ZF
ENSG00000152475	Q96EG3	ZNF837				C2H2 ZF
ENSG00000198040	P51523	ZNF84				C2H2 ZF
ENSG00000197608	Q6ZN19	ZNF841				C2H2 ZF
ENSG00000176723	Q8N446	ZNF843				C2H2 ZF
ENSG00000223547	B4DSG8	ZNF844				C2H2 ZF
ENSG00000213799	Q96IR2	ZNF845				C2H2 ZF
ENSG00000196605	Q147U1	ZNF846				C2H2 ZF
ENSG00000105750	Q49A12	ZNF85				C2H2 ZF
ENSG00000267041	A8MQ14	ZNF850				C2H2 ZF
ENSG00000178917	Q6ZMS4	ZNF852				C2H2 ZF
ENSG00000236609	P0CG23	ZNF853				C2H2 ZF
ENSG00000197385	A6NHJ4	ZNF860				C2H2 ZF
ENSG00000261221	P0CJ78	ZNF865				C2H2 ZF
ENSG00000257446	C9JN71	ZNF878				C2H2 ZF
ENSG00000234284	B4DU55	ZNF879				C2H2 ZF
ENSG00000221923	Q6PDB4	ZNF880				C2H2 ZF
ENSG00000228623	P0CJ79	ZNF883				C2H2 ZF
ENSG00000213793	A0A1W2PQ69	ZNF888				C2H2 ZF
ENSG00000214029	A8MT65	ZNF891				C2H2 ZF
ENSG00000213988	Q03938	ZNF90				C2H2 ZF
ENSG00000167232	Q05481	ZNF91				C2H2 ZF
ENSG00000146757	Q03936	ZNF92				C2H2 ZF
ENSG00000184635	P35789	ZNF93				C2H2 ZF
ENSG00000197360	A6NK75	ZNF98				C2H2 ZF
ENSG00000213973	A8MXY4	ZNF99				C2H2 ZF
ENSG00000152467	Q8NBB4	ZSCAN1				C2H2 ZF
ENSG00000130182	Q96SZ4	ZSCAN10				C2H2 ZF
ENSG00000158691	O43309	ZSCAN12				C2H2 ZF
ENSG00000196812	Q9H4T2	ZSCAN16				C2H2 ZF
ENSG00000121413	Q8TBC5	ZSCAN18				C2H2 ZF
ENSG00000176371	Q7Z7L9	ZSCAN2				C2H2 ZF
ENSG00000121903	P17040	ZSCAN20				C2H2 ZF
ENSG00000166529	Q9Y5A6	ZSCAN21				C2H2 ZF
ENSG00000182318	P10073	ZSCAN22				C2H2 ZF
ENSG00000187987	Q3MJ62	ZSCAN23				C2H2 ZF
ENSG00000197037	Q6NSZ9	ZSCAN25				C2H2 ZF
ENSG00000197062	A0A024RCN4	ZSCAN26				C2H2 ZF
ENSG00000140265	Q05BJ4	ZSCAN29				C2H2 ZF
ENSG00000186814	Q86W11	ZSCAN30				C2H2 ZF
ENSG00000235109	A0A024RCL4	ZSCAN31				C2H2 ZF
ENSG00000140987	Q9NX65	ZSCAN32				C2H2 ZF
ENSG00000180532	Q8NAM6	ZSCAN4				C2H2 ZF
ENSG00000131848	Q9BUG6	ZSCAN5A				C2H2 ZF
ENSG00000197213	A6NJL1	ZSCAN5B				C2H2 ZF
ENSG00000204532	A6NGD5	ZSCAN5C				C2H2 ZF
ENSG00000137185	O15535	ZSCAN9				C2H2 ZF
ENSG00000153975	A0A0S2Z644	ZUFSP				C2H2 ZF
ENSG00000198205	P98168	ZXDA				C2H2 ZF
ENSG00000198455	P98169	ZXDB				C2H2 ZF
ENSG00000070476	Q2QGD7	ZXDC				C2H2 ZF
ENSG00000100105	A0A024R1M5	PATZ1				C2H2 ZF; AT hook
ENSG00000112365	O43167	ZBTB24				C2H2 ZF; AT hook
ENSG00000171443	Q96C55	ZNF524				C2H2 ZF; AT hook
ENSG00000161914	Q96CK0	ZNF653				C2H2 ZF; AT hook
ENSG00000198839	Q9NRM2	ZNF277				C2H2 ZF; BED ZF
ENSG00000148516	B2RBI8	ZEB1				C2H2 ZF; Homeodomain
ENSG00000124496	Q05GC8	TRERF1				C2H2 ZF; Myb/SANT
ENSG00000118156	Q9H0D2	ZNF541				C2H2 ZF; Myb/SANT
ENSG00000001167	P23511	NFYA				CBF/NF-Y
ENSG00000139793	Q5VZF2	MBNL2				CCCH ZF
ENSG00000144161	Q8N5P1	ZC3H8				CCCH ZF
ENSG00000197114	A0A0S2Z5X3	ZGPAT				CCCH ZF
ENSG00000177946	B2RD01	CENPBD1				CENPB
ENSG00000234616	D3DWI5	JRK				CENPB
ENSG00000221944	Q96MW7	TIGD1				CENPB
ENSG00000180346	B3KNK0	TIGD2				CENPB
ENSG00000173825	Q6B0B8	TIGD3				CENPB
ENSG00000169989	Q8IY51	TIGD4				CENPB
ENSG00000179886	Q53EQ6	TIGD5				CENPB
ENSG00000164296	Q17RP2	TIGD6				CENPB
ENSG00000140993	Q6NT04	TIGD7				CENPB
ENSG00000171735	Q9Y6Y1	CAMTA1				CG-1
ENSG00000108509	O94983	CAMTA2				CG-1
ENSG00000131914	Q9H9Z2	LIN28A				CSD
ENSG00000187772	Q6ZN17	LIN28B				CSD
ENSG00000006047	Q9Y2T7	YBX2				CSD
ENSG00000060138	A0A024RAV4	YBX3				CSD
ENSG00000124232	Q5QPV1	RBPJL				CSL
ENSG00000111249	O14529	CUX2				CUT; Homeodomain
ENSG00000169856	Q9UBC0	ONECUT1				CUT; Homeodomain
ENSG00000119547	O95948	ONECUT2				CUT; Homeodomain
ENSG00000205922	O60422	ONECUT3				CUT; Homeodomain
ENSG00000182568	A0A024R2H1	SATB1				CUT; Homeodomain
ENSG00000119042	A0A024R3U6	SATB2				CUT; Homeodomain
ENSG00000168772	J9JIF5	CXXC4				CxxC
ENSG00000171604	Q7LFL8	CXXC5				CxxC
ENSG00000130816	I6L9H2	DNMT1				CxxC
ENSG00000099364	Q6PCT2	FBXL19				CxxC
ENSG00000138336	Q8NFU7	TET1				CxxC
ENSG00000187605	O43151	TET3				CxxC
ENSG00000137090	Q9Y5R6	DMRT1				DM
ENSG00000173253	Q05C20	DMRT2				DM
ENSG00000064218	Q9NQL9	DMRT3				DM
ENSG00000176399	Q5VZB9	DMRTA1				DM
ENSG00000142700	Q96SC8	DMRTA2				DM
ENSG00000143006	I6L9A0	DMRTB1				DM
ENSG00000142025	Q8IXT2	DMRTC2				DM
ENSG00000101412	Q01094	E2F1				E2F
ENSG00000007968	Q14209	E2F2				E2F
ENSG00000112242	O00716	E2F3				E2F
ENSG00000205250	Q16254	E2F4				E2F
ENSG00000133740	Q15329	E2F5				E2F
ENSG00000165891	Q96AV8	E2F7				E2F
ENSG00000129173	A0AVK6	E2F8				E2F
ENSG00000198176	A0A024RDY4	TFDP1				E2F
ENSG00000114126	Q14188	TFDP2				E2F
ENSG00000183434	Q5H9I0	TFDP3				E2F
ENSG00000164330	B4E2U8	EBF1				EBF1
ENSG00000221818	B2RNT0	EBF2				EBF1
ENSG00000108001	Q9H4W6	EBF3				EBF1
ENSG00000088881	E9PEI2	EBF4				EBF1
ENSG00000135373	Q9NZC4	EHF				Ets
ENSG00000120690	P32519	ELF1				Ets
ENSG00000102034	Q99607	ELF4				Ets
ENSG00000135374	A8K443	ELF5				Ets
ENSG00000126767	A0A024R1A7	ELK1				Ets
ENSG00000111145	A0A024RBE2	ELK3				Ets
ENSG00000158711	A0A024R9C2	ELK4				Ets
ENSG00000105722	P50548	ERF				Ets
ENSG00000157554	B4DN83	ERG				Ets
ENSG00000134954	P14921	ETS1				Ets
ENSG00000157557	P15036	ETS2				Ets
ENSG00000006468	P50549	ETV1				Ets
ENSG00000105672	K7ERX2	ETV2				Ets
ENSG00000117036	P41162	ETV3				Ets
ENSG00000253831	Q6ZN32	ETV3L				Ets
ENSG00000175832	P43268	ETV4				Ets
ENSG00000244405	P41161	ETV5				Ets
ENSG00000139083	A0A0S2Z3C9	ETV6				Ets
ENSG00000010030	Q9Y603	ETV7				Ets
ENSG00000163497	Q99581	FEV				Ets
ENSG00000151702	A0A024R3N6	FLI1				Ets
ENSG00000154727	A8IE48	GABPA				Ets
ENSG00000124664	O95238	SPDEF				Ets
ENSG00000066336	P17947	SPI1				Ets
ENSG00000269404	Q01892	SPIB				Ets
ENSG00000166211	Q8N5J4	SPIC				Ets
ENSG00000163435	A0A024R974	ELF3				Ets; AT hook
ENSG00000059122	Q4VC44	FLYWCH1				FLYWCH
ENSG00000129514	P55317	FOXA1				Forkhead
ENSG00000125798	B0ZTD4	FOXA2				Forkhead
ENSG00000170608	A0A024R0R3	FOXA3				Forkhead
ENSG00000171956	Q99853	FOXB1				Forkhead
ENSG00000204612	Q5VYV0	FOXB2				Forkhead
ENSG00000054598	Q12948	FOXC1				Forkhead
ENSG00000251493	Q16676	FOXD1				Forkhead
ENSG00000186564	O60548	FOXD2				Forkhead
ENSG00000187140	Q9UJU5	FOXD3				Forkhead
ENSG00000170122	Q12950	FOXD4				Forkhead
ENSG00000184492	B3KVK3	FOXD4L1				Forkhead
ENSG00000187559	Q6VB84	FOXD4L3				Forkhead
ENSG00000184659	Q8WXT5	FOXD4L4				Forkhead
ENSG00000204779	Q5VV16	FOXD4L5				Forkhead
ENSG00000273514	Q3SYB3	FOXD4L6				Forkhead
ENSG00000178919	O00358	FOXE1				Forkhead
ENSG00000186790	A0A0A1EII5	FOXE3				Forkhead
ENSG00000103241	Q12946	FOXF1				Forkhead
ENSG00000137273	Q12947	FOXF2				Forkhead
ENSG00000176165	P55316	FOXG1				Forkhead
ENSG00000160973	O75593	FOXH1				Forkhead
ENSG00000168269	E0XEN6	FOXI1				Forkhead
ENSG00000186766	Q6ZQN5	FOXI2				Forkhead
ENSG00000214336	A8MTJ6	FOXI3				Forkhead
ENSG00000129654	A0A024R8P1	FOXJ1				Forkhead
ENSG00000065970	Q9P0K8	FOXJ2				Forkhead
ENSG00000198815	Q9UPW0	FOXJ3				Forkhead
ENSG00000141568	Q01167	FOXK2				Forkhead
ENSG00000176678	Q12952	FOXL1				Forkhead
ENSG00000183770	P58012	FOXL2				Forkhead
ENSG00000111206	A0A0D9SFF0	FOXM1				Forkhead
ENSG00000109101	O15353	FOXN1				Forkhead
ENSG00000170802	P32314	FOXN2				Forkhead
ENSG00000053254	A0A024R6I1	FOXN3				Forkhead
ENSG00000139445	A6H901	FOXN4				Forkhead
ENSG00000150907	Q12778	FOXO1				Forkhead
ENSG00000118689	O43524	FOXO3				Forkhead
ENSG00000184481	P98177	FOXO4				Forkhead
ENSG00000204060	A0A1X9RU27	FOXO6				Forkhead
ENSG00000128573	B7ZLK5	FOXP2				Forkhead
ENSG00000049768	Q9BZS1	FOXP3				Forkhead
ENSG00000164379	Q9C009	FOXQ1				Forkhead
ENSG00000176302	Q6PIV2	FOXR1				Forkhead
ENSG00000189299	Q6PJQ5	FOXR2				Forkhead
ENSG00000179772	O43638	FOXS1				Forkhead
ENSG00000102145	P15976	GATA1				GATA
ENSG00000107485	P23771	GATA3				GATA
ENSG00000136574	B3KUF4	GATA4				GATA
ENSG00000130700	Q9BWX5	GATA5				GATA
ENSG00000141448	Q92908	GATA6				GATA
ENSG00000167491	A0A024R7M6	GATAD2A				GATA
ENSG00000104447	Q9UHF7	TRPS1				GATA
ENSG00000220201	P0C6A0	ZGLP1				GATA
ENSG00000137270	Q9NP62	GCM1				GCM
ENSG00000124827	O75603	GCM2				GCM
ENSG00000134317	Q9NZI5	GRHL1				Grainyhead
ENSG00000083307	B4DL28	GRHL2				Grainyhead
ENSG00000158055	Q8TE85	GRHL3				Grainyhead
ENSG00000135457	Q12800	TFCP2				Grainyhead
ENSG00000153560	A0A024R2J0	UBP1				Grainyhead
ENSG00000263001	A8K9W7	GTF2I				GTF2I-like
ENSG00000006704	Q9UHL9	GTF2IRD1				GTF2I-like
ENSG00000196275	Q86UP8	GTF2IRD2				GTF2I-like
ENSG00000174428	Q6EKJ0	GTF2IRD2B				GTF2I-like
ENSG00000114439	A8K6U2	BBX				HMG/Sox
ENSG00000079432	Q96RK0	CIC				HMG/Sox
ENSG00000105856	B4DJ36	HBP1				HMG/Sox
ENSG00000138795	Q659G9	LEF1				HMG/Sox
ENSG00000182968	O00570	SOX1				HMG/Sox
ENSG00000100146	A0A024R1N6	SOX10				HMG/Sox
ENSG00000176887	P35716	SOX11				HMG/Sox
ENSG00000177732	O15370	SOX12				HMG/Sox
ENSG00000143842	Q9UN79	SOX13				HMG/Sox
ENSG00000168875	O95416	SOX14				HMG/Sox
ENSG00000129194	O60248	SOX15				HMG/Sox
ENSG00000164736	Q9H6I2	SOX17				HMG/Sox
ENSG00000203883	P35713	SOX18				HMG/Sox
ENSG00000181449	A0A0U3FYV6	SOX2				HMG/Sox
ENSG00000125285	Q9Y651	SOX21				HMG/Sox
ENSG00000134595	P41225	SOX3				HMG/Sox
ENSG00000039600	B4DXW7	SOX30				HMG/Sox
ENSG00000124766	Q06945	SOX4				HMG/Sox
ENSG00000134532	P35711	SOX5				HMG/Sox
ENSG00000171056	Q9BT81	SOX7				HMG/Sox
ENSG00000005513	P57073	SOX8				HMG/Sox
ENSG00000125398	P48436	SOX9				HMG/Sox
ENSG00000184895	A7WPU8	SRY				HMG/Sox
ENSG00000081059	P36402	TCF7				HMG/Sox
ENSG00000152284	Q9HCS4	TCF7L1				HMG/Sox
ENSG00000148737	Q9NQB0	TCF7L2				HMG/Sox
ENSG00000101544	A0A024R377	ADNP2				Homeodomain
ENSG00000180318	Q15699	ALX1				Homeodomain
ENSG00000156150	O95076	ALX3				Homeodomain
ENSG00000052850	Q9H161	ALX4				Homeodomain
ENSG00000227059	E9PGG2	ANHX				Homeodomain
ENSG00000186103	A6NJG6	ARGFX				Homeodomain
ENSG00000004848	Q96QS3	ARX				Homeodomain
ENSG00000125492	Q9BZE3	BARHL1				Homeodomain
ENSG00000143032	Q9NY43	BARHL2				Homeodomain
ENSG00000131668	Q9HBU1	BARX1				Homeodomain
ENSG00000043039	Q9UMQ3	BARX2				Homeodomain
ENSG00000188909	Q3C1V8	BSX				Homeodomain
ENSG00000113722	P47902	CDX1				Homeodomain
ENSG00000165556	Q99626	CDX2				Homeodomain
ENSG00000131264	O14627	CDX4				Homeodomain
ENSG00000105392	O43186	CRX				Homeodomain
ENSG00000109851	A6NMT0	DBX1				Homeodomain
ENSG00000185610	Q6ZNG2	DBX2				Homeodomain
ENSG00000144355	P56177	DLX1				Homeodomain
ENSG00000115844	Q07687	DLX2				Homeodomain
ENSG00000064195	O60479	DLX3				Homeodomain
ENSG00000108813	Q92988	DLX4				Homeodomain
ENSG00000105880	P56178	DLX5				Homeodomain
ENSG00000197587	Q8NFW5	DMBX1				Homeodomain
ENSG00000204595	A6NFQ7	DPRX				Homeodomain
ENSG00000165606	A6NNA5	DRGX				Homeodomain
DUX1_HUMAN	O43812	DUX1				Homeodomain
DUX3_HUMAN	Q96PT4	DUX3				Homeodomain
ENSG00000260596	C3U3A0	DUX4				Homeodomain
ENSG00000258873	A6NLW8	DUXA				Homeodomain
ENSG00000135638	Q04741	EMX1				Homeodomain
ENSG00000170370	Q04743	EMX2				Homeodomain
ENSG00000163064	Q05925	EN1				Homeodomain
ENSG00000164778	P19622	EN2				Homeodomain
ENSG00000123576	Q8N693	ESX1				Homeodomain
ENSG00000106038	B4DRC0	EVX1				Homeodomain
ENSG00000174279	Q03828	EVX2				Homeodomain
ENSG00000164900	Q14549	GBX1				Homeodomain
ENSG00000168505	F8VY47	GBX2				Homeodomain
ENSG00000133937	P56915	GSC				Homeodomain
ENSG00000063515	O15499	GSC2				Homeodomain
ENSG00000169840	Q9H4S2	GSX1				Homeodomain
ENSG00000180613	B2LYG3	GSX2				Homeodomain
ENSG00000165259	Q7Z353	HDX				Homeodomain
ENSG00000163666	A0A024R364	HESX1				Homeodomain
ENSG00000152804	Q03014	HHEX				Homeodomain
ENSG00000136630	Q14774	HLX				Homeodomain
ENSG00000215612	F1T0J4	HMX1				Homeodomain
ENSG00000188816	A2RU54	HMX2				Homeodomain
ENSG00000188620	A6NHT5	HMX3				Homeodomain
ENSG00000135100	E0YMI7	HNF1A				Homeodomain
ENSG00000275410	P35680	HNF1B				Homeodomain
ENSG00000215271	Q8IX15	HOMEZ				Homeodomain
ENSG00000105991	P49639	HOXA1				Homeodomain
ENSG00000253293	P31260	HOXA10				Homeodomain
ENSG00000005073	P31270	HOXA11				Homeodomain
ENSG00000106031	P31271	HOXA13				Homeodomain
ENSG00000105996	O43364	HOXA2				Homeodomain
ENSG00000105997	A0A024RA33	HOXA3				Homeodomain
ENSG00000197576	Q00056	HOXA4				Homeodomain
ENSG00000106004	P20719	HOXA5				Homeodomain
ENSG00000106006	P31267	HOXA6				Homeodomain
ENSG00000122592	P31268	HOXA7				Homeodomain
ENSG00000078399	P31269	HOXA9				Homeodomain
ENSG00000120094	P14653	HOXB1				Homeodomain
ENSG00000159184	Q4KR72	HOXB13				Homeodomain
ENSG00000173917	P14652	HOXB2				Homeodomain
ENSG00000120093	P14651	HOXB3				Homeodomain
ENSG00000120075	P09067	HOXB5				Homeodomain
ENSG00000108511	P17509	HOXB6				Homeodomain
ENSG00000260027	P09629	HOXB7				Homeodomain
ENSG00000120068	P17481	HOXB8				Homeodomain
ENSG00000170689	B3KPJ1	HOXB9				Homeodomain
ENSG00000180818	Q53XI4	HOXC10				Homeodomain
ENSG00000123388	O43248	HOXC11				Homeodomain
ENSG00000123407	P31275	HOXC12				Homeodomain
ENSG00000123364	P31276	HOXC13				Homeodomain
ENSG00000198353	A0A024RB51	HOXC4				Homeodomain
ENSG00000172789	Q00444	HOXC5				Homeodomain
ENSG00000197757	P09630	HOXC6				Homeodomain
ENSG00000037965	P31273	HOXC8				Homeodomain
ENSG00000180806	A0A024RAZ6	HOXC9				Homeodomain
ENSG00000128645	Q96CA4	HOXD1				Homeodomain
ENSG00000128710	P28358	HOXD10				Homeodomain
ENSG00000170178	P35452	HOXD12				Homeodomain
ENSG00000128714	P35453	HOXD13				Homeodomain
ENSG00000128652	P31249	HOXD3				Homeodomain
ENSG00000170166	P09016	HOXD4				Homeodomain
ENSG00000175879	P13378	HOXD8				Homeodomain
ENSG00000128709	P28356	HOXD9				Homeodomain
ENSG00000170549	P78414	IRX1				Homeodomain
ENSG00000170561	Q9BZI1	IRX2				Homeodomain
ENSG00000177508	P78415	IRX3				Homeodomain
ENSG00000113430	P78413	IRX4				Homeodomain
ENSG00000176842	P78411	IRX5				Homeodomain
ENSG00000159387	P78412	IRX6				Homeodomain
ENSG00000016082	P61371	ISL1				Homeodomain
ENSG00000159556	Q96A47	ISL2				Homeodomain
ENSG00000175329	Q2M1V0	ISX				Homeodomain
ENSG00000138136	P52954	LBX1				Homeodomain
ENSG00000179528	Q6XYB7	LBX2				Homeodomain
ENSG00000213921	A8MZ59	LEUTX				Homeodomain
ENSG00000273706	P48742	LHX1				Homeodomain
ENSG00000106689	B3KNJ5	LHX2				Homeodomain
ENSG00000107187	F1T0D9	LHX3				Homeodomain
ENSG00000121454	A0A0S2Z5S4	LHX4				Homeodomain
ENSG00000089116	Q9H2C1	LHX5				Homeodomain
ENSG00000106852	Q9UPM6	LHX6				Homeodomain
ENSG00000162624	Q68G74	LHX8				Homeodomain
ENSG00000143355	Q9NQ69	LHX9				Homeodomain
ENSG00000162761	Q8TE12	LMX1A				Homeodomain
ENSG00000136944	B7ZLH2	LMX1B				Homeodomain
ENSG00000143995	O00470	MEIS1				Homeodomain
ENSG00000134138	A0A024R9L4	MEIS2				Homeodomain
ENSG00000105419	A0A024R0S2	MEIS3				Homeodomain
ENSG00000005102	P50221	MEOX1				Homeodomain
ENSG00000106511	P50222	MEOX2				Homeodomain
ENSG00000185155	Q9H2W2	MIXL1				Homeodomain
ENSG00000150051	Q8IYA7	MKX				Homeodomain
ENSG00000130675	P50219	MNX1				Homeodomain
ENSG00000163132	P28360	MSX1				Homeodomain
ENSG00000120149	P35548	MSX2				Homeodomain
ENSG00000111704	Q9H9S0	NANOG				Homeodomain
ENSG00000205857	Q7Z5D8	NANOGNB				Homeodomain
ENSG00000255192	Q6NSW7	NANOGP8				Homeodomain
ENSG00000235608	Q15270	NKX1-1				Homeodomain
ENSG00000229544	Q9UD57	NKX1-2				Homeodomain
ENSG00000136352	P43699	NKX2-1				Homeodomain
ENSG00000125820	O95096	NKX2-2				Homeodomain
ENSG00000119919	Q8TAU0	NKX2-3				Homeodomain
ENSG00000183072	A0A0S2Z3K2	NKX2-5				Homeodomain
ENSG00000180053	A6NCS4	NKX2-6				Homeodomain
ENSG00000136327	O15522	NKX2-8				Homeodomain
ENSG00000167034	Q99801	NKX3-1				Homeodomain
ENSG00000109705	P78367	NKX3-2				Homeodomain
ENSG00000163623	P78426	NKX6-1				Homeodomain
ENSG00000148826	Q9C056	NKX6-2				Homeodomain
ENSG00000165066	A6NJ46	NKX6-3				Homeodomain
ENSG00000106410	O60393	NOBOX				Homeodomain
ENSG00000214513	A8MTQ0	NOTO				Homeodomain
ENSG00000171540	Q5XKR4	OTP				Homeodomain
ENSG00000115507	P32242	OTX1				Homeodomain
ENSG00000165588	F1T0D1	OTX2				Homeodomain
ENSG00000185630	A8K5V0	PBX1				Homeodomain
ENSG00000204304	A0A024RCR3	PBX2				Homeodomain
ENSG00000167081	P40426	PBX3				Homeodomain
ENSG00000105717	Q9BYU1	PBX4				Homeodomain
ENSG00000139515	P52945	PDX1				Homeodomain
ENSG00000165462	O14813	PHOX2A				Homeodomain
ENSG00000109132	Q99453	PHOX2B				Homeodomain
ENSG00000069011	P78337	PITX1				Homeodomain
ENSG00000164093	Q99697	PITX2				Homeodomain
ENSG00000107859	O75364	PITX3				Homeodomain
ENSG00000160199	B4DGV5	PKNOX1				Homeodomain
ENSG00000165495	Q96KN3	PKNOX2				Homeodomain
ENSG00000175325	A0A0G2JQ02	PROP1				Homeodomain
ENSG00000116132	P54821	PRRX1				Homeodomain
ENSG00000167157	A0A140VJS2	PRRX2				Homeodomain
ENSG00000134438	Q9Y2V3	RAX				Homeodomain
ENSG00000173976	Q96IS3	RAX2				Homeodomain
ENSG00000101883	Q8NHV9	RHOXF1				Homeodomain
ENSG00000131721	Q9BQY4	RHOXF2				Homeodomain
ENSG00000203989	P0C7M4	RHOXF2B				Homeodomain
ENSG00000274529	F6T8T6	SEBOX				Homeodomain
ENSG00000185960	A0A024R385	SHOX				Homeodomain
ENSG00000168779	O60902	SHOX2				Homeodomain
ENSG00000126778	Q15475	SIX1				Homeodomain
ENSG00000170577	Q8TBA2	SIX2				Homeodomain
ENSG00000138083	O95343	SIX3				Homeodomain
ENSG00000100625	Q9UIU6	SIX4				Homeodomain
ENSG00000177045	Q8N196	SIX5				Homeodomain
ENSG00000184302	O95475	SIX6				Homeodomain
ENSG00000177426	Q15583	TGIF1				Homeodomain
ENSG00000118707	Q9GZN2	TGIF2				Homeodomain
ENSG00000153779	Q8IUE1	TGIF2LX				Homeodomain
ENSG00000176679	Q8IUE0	TGIF2LY				Homeodomain
ENSG00000107807	P31314	TLX1				Homeodomain
ENSG00000115297	O43763	TLX2				Homeodomain
ENSG00000164438	O43711	TLX3				Homeodomain
ENSG00000178928	Q8N7U7	TPRX1				Homeodomain
ENSG00000164853	A6NJT0	UNCX				Homeodomain
ENSG00000148704	Q5SQQ9	VAX1				Homeodomain
ENSG00000116035	F1T0K5	VAX2				Homeodomain
ENSG00000151650	O95231	VENTX				Homeodomain
ENSG00000100987	Q9NZR4	VSX1				Homeodomain
ENSG00000119614	P58304	VSX2				Homeodomain
ENSG00000136367	B7ZM83	ZFHX2				Homeodomain
ENSG00000165156	A0A024R9F1	ZHX1				Homeodomain
ENSG00000178764	Q9Y6X8	ZHX2				Homeodomain
ENSG00000174306	Q9H4I2	ZHX3				Homeodomain
ENSG00000075891	Q02962	PAX2				Homeodomain; Paired box
ENSG00000135903	P23760	PAX3				Homeodomain; Paired box
ENSG00000106331	O43316	PAX4				Homeodomain; Paired box
ENSG00000007372	P26367	PAX6				Homeodomain; Paired box
ENSG00000009709	P23759	PAX7				Homeodomain; Paired box
ENSG00000064835	P28069	POU1F1				Homeodomain; POU
ENSG00000143190	P14859	POU2F1				Homeodomain; POU
ENSG00000028277	P09086	POU2F2				Homeodomain; POU
ENSG00000137709	Q9UKI9	POU2F3				Homeodomain; POU
ENSG00000184486	P20265	POU3F2				Homeodomain; POU
ENSG00000198914	P20264	POU3F3				Homeodomain; POU
ENSG00000196767	P49335	POU3F4				Homeodomain; POU
ENSG00000152192	Q01851	POU4F1				Homeodomain; POU
ENSG00000151615	Q12837	POU4F2				Homeodomain; POU
ENSG00000091010	Q15319	POU4F3				Homeodomain; POU
ENSG00000204531	M1S623	POU5F1				Homeodomain; POU
ENSG00000212993	Q06416	POU5F1B				Homeodomain; POU
ENSG00000248483	Q8N7G0	POU5F2				Homeodomain; POU
ENSG00000184271	A0A1C7CYV8	POU6F1				Homeodomain; POU
ENSG00000106536	P78424	POU6F2				Homeodomain; POU
ENSG00000185122	Q00613	HSF1				HSF
ENSG00000025156	Q03933	HSF2				HSF
ENSG00000102878	A0A024R6X7	HSF4				HSF
ENSG00000176160	Q4G112	HSF5				HSF
ENSG00000171116	A0A140VK21	HSFX1				HSF
ENSG00000268738	A0A140VK21	HSFX2				HSF
ENSG00000172468	Q96LI6	HSFY1				HSF
ENSG00000169953	Q96LI6	HSFY2				HSF
ENSG00000125347	P10914	IRF1				IRF
ENSG00000168310	P14316	IRF2				IRF
ENSG00000126456	Q14653	IRF3				IRF
ENSG00000137265	Q15306	IRF4				IRF
ENSG00000128604	Q13568	IRF5				IRF
ENSG00000117595	O14896	IRF6				IRF
ENSG00000185507	Q92985	IRF7				IRF
ENSG00000140968	Q02556	IRF8				IRF
ENSG00000213928	Q00978	IRF9				IRF
ENSG00000188981	Q6ZTZ1	MSANTD1				MADF
ENSG00000066697	A0A024R171	MSANTD3				MADF
ENSG00000171169	A0A024R887	NAIF1				MADF
ENSG00000064489	H3BNR1	BORCS8-MEF2B				MADS box
ENSG00000068305	A0A0S2Z417	MEF2A				MADS box
ENSG00000213999	A0A024R7N0	MEF2B				MADS box
ENSG00000081189	Q06413	MEF2C				MADS box
ENSG00000116604	Q14814	MEF2D				MADS box
ENSG00000112658	B4DU24	SRF				MADS box
ENSG00000123636	Q9UIF8	BAZ2B				MBD
ENSG00000166987	A0A024RBA3	MBD6				MBD
ENSG00000127445	Q13526	PIN1				MBD
ENSG00000143379	Q15047	SETDB1				MBD
ENSG00000136169	Q96T68	SETDB2				MBD
ENSG00000076108	F8VU39	BAZ2A				MBD; AT hook
ENSG00000169057	A0A140VKC4	MECP2				MBD; AT hook
ENSG00000141644	A8K654	MBD1				MBD; CxxC ZF
ENSG00000127989	B4DPR9	MTERF1				mTERF
ENSG00000120832	A0A024RBL7	MTERF2				mTERF
ENSG00000156469	E5RIK9	MTERF3				mTERF
ENSG00000122085	B4DFP7	MTERF4				mTERF
ENSG00000135164	B3KMJ8	DMTF1				Myb/SANT
ENSG00000170903	Q8NCY6	MSANTD4				Myb/SANT
ENSG00000118513	P10242	MYB				Myb/SANT
ENSG00000185697	P10243	MYBL1				Myb/SANT
ENSG00000101057	P10244	MYBL2				Myb/SANT
ENSG00000176182	Q86VE0	MYPOP				Myb/SANT
ENSG00000162601	Q5VVJ2	MYSM1				Myb/SANT
ENSG00000165684	A0A024R8F4	SNAPC4				Myb/SANT
ENSG00000249961	Q8NA31	TERB1				Myb/SANT
ENSG00000125482	A0A087WY09	TTF1				Myb/SANT
ENSG00000124920	Q9Y2G1	MYRF				Ndt80/PhoG
ENSG00000166268	Q96LU7	MYRFL				Ndt80/PhoG
ENSG00000170448	B1Q2B0	NFXL1				NFX
ENSG00000169083	P10275	AR				Nuclear receptor
ENSG00000091831	G4XH65	ESR1				Nuclear receptor
ENSG00000140009	F1D8N3	ESR2				Nuclear receptor
ENSG00000173153	P11474	ESRRA				Nuclear receptor
ENSG00000119715	O95718	ESRRB				Nuclear receptor
ENSG00000196482	F1D8R6	ESRRG				Nuclear receptor
ENSG00000101076	F1D8T1	HNF4A				Nuclear receptor
ENSG00000164749	Q14541	HNF4G				Nuclear receptor
ENSG00000126368	F1D8S3	NR1D1				Nuclear receptor
ENSG00000174738	B4DXD3	NR1D2				Nuclear receptor
ENSG00000131408	P55055	NR1H2				Nuclear receptor
ENSG00000025434	Q13133	NR1H3				Nuclear receptor
ENSG00000012504	F1DAL1	NR1H4				Nuclear receptor
ENSG00000144852	O75469	NR1I2				Nuclear receptor
ENSG00000143257	Q14994	NR1I3				Nuclear receptor
ENSG00000120798	H9NIM3	NR2C1				Nuclear receptor
ENSG00000112333	Q9Y466	NR2E1				Nuclear receptor
ENSG00000278570	Q9Y5X4	NR2E3				Nuclear receptor
ENSG00000185551	P24468	NR2F2				Nuclear receptor
ENSG00000160113	F1D8R3	NR2F6				Nuclear receptor
ENSG00000113580	F1D8N4	NR3C1				Nuclear receptor
ENSG00000151623	B0ZBF6	NR3C2				Nuclear receptor
ENSG00000123358	P22736	NR4A1				Nuclear receptor
ENSG00000153234	F1D8N6	NR4A2				Nuclear receptor
ENSG00000119508	A0A024R168	NR4A3				Nuclear receptor
ENSG00000136931	F1D8R8	NR5A1				Nuclear receptor
ENSG00000116833	O00482	NR5A2				Nuclear receptor
ENSG00000148200	F1DAM1	NR6A1				Nuclear receptor
ENSG00000082175	P06401	PGR				Nuclear receptor
ENSG00000186951	F1D8S4	PPARA				Nuclear receptor
ENSG00000112033	A0A024RCW6	PPARD				Nuclear receptor
ENSG00000132170	E9PFX5	PPARG				Nuclear receptor
ENSG00000131759	P10276	RARA				Nuclear receptor
ENSG00000077092	F1D8S6	RARB				Nuclear receptor
ENSG00000172819	A8K3H3	RARG				Nuclear receptor
ENSG00000069667	A0A0C4DFP5	RORA				Nuclear receptor
ENSG00000198963	Q58EY0	RORB				Nuclear receptor
ENSG00000143365	F1D8P6	RORC				Nuclear receptor
ENSG00000186350	Q6P3U7	RXRA				Nuclear receptor
ENSG00000204231	A0A0S2Z570	RXRB				Nuclear receptor
ENSG00000143171	A0A087WZ88	RXRG				Nuclear receptor
ENSG00000126351	P10827	THRA				Nuclear receptor
ENSG00000151090	F1D8N7	THRB				Nuclear receptor
ENSG00000111424	F1D8P8	VDR				Nuclear receptor
ENSG00000141510	K7PPA8	TP53				p53
ENSG00000073282	Q9H3D4	TP63				p53
ENSG00000078900	O15350	TP73				p53
ENSG00000125813	A0A087WXV5	PAX1				Paired box
ENSG00000196092	Q02548	PAX5				Paired box
ENSG00000125618	Q06710	PAX8				Paired box
ENSG00000198807	P55771	PAX9				Paired box
ENSG00000178177	Q8N3X6	LCORL				Pipsqueak
ENSG00000117707	Q92786	PROX1				Prospero
ENSG00000119608	Q3B8N5	PROX2				Prospero
ENSG00000102908	O94916	NFAT5				Rel
ENSG00000131196	O95644	NFATC1				Rel
ENSG00000101096	Q13469	NFATC2				Rel
ENSG00000072736	B5B2S0	NFATC3				Rel
ENSG00000100968	Q14934	NFATC4				Rel
ENSG00000109320	A0A024RDJ4	NFKB1				Rel
ENSG00000077150	Q00653	NFKB2				Rel
ENSG00000162924	Q04864	REL				Rel
ENSG00000173039	Q04206	RELA				Rel
ENSG00000104856	Q01201	RELB				Rel
ENSG00000087903	P48378	RFX2				RFX
ENSG00000080298	P48380	RFX3				RFX
ENSG00000111783	Q33E94	RFX4				RFX
ENSG00000185002	Q8HWS3	RFX6				RFX
ENSG00000181827	Q2KHR2	RFX7				RFX
ENSG00000196460	Q6ZV50	RFX8				RFX
ENSG00000124813	Q13950	RUNX2				Runt
ENSG00000020633	A0A024RAH4	RUNX3				Runt
ENSG00000160224	O43918	AIRE				SAND
ENSG00000177030	O75398	DEAF1				SAND
ENSG00000162419	B1AT47	GMEB1				SAND
ENSG00000101216	B4DQS0	GMEB2				SAND
ENSG00000215474	Q2VWA4	SKOR2				SAND
ENSG00000079263	B4DVW8	SP140				SAND
ENSG00000185404	U5Y3L1	SP140L				SAND
ENSG00000162599	Q12857	NFIA				SMAD
ENSG00000147862	O00712	NFIB				SMAD
ENSG00000141905	B7Z4T6	NFIC				SMAD
ENSG00000008441	B4DHW2	NFIX				SMAD
ENSG00000170365	Q15797	SMAD1				SMAD
ENSG00000166949	P84022	SMAD3				SMAD
ENSG00000141646	A0A024R274	SMAD4				SMAD
ENSG00000113658	Q68DB7	SMAD5				SMAD
ENSG00000120693	O15198	SMAD9				SMAD
ENSG00000170581	P52630	STAT2				STAT
ENSG00000138378	Q14765	STAT4				STAT
ENSG00000126561	A8K6I5	STAT5A				STAT
ENSG00000173757	P51692	STAT5B				STAT
ENSG00000166888	P42226	STAT6				STAT
ENSG00000163508	B7Z4K0	EOMES				T-box
ENSG00000174197	B9EGR5	MGA				T-box
ENSG00000164458	O15178	T				T-box
ENSG00000136535	Q16650	TBR1				T-box
ENSG00000184058	O43435	TBX1				T-box
ENSG00000167800	O75333	TBX10				T-box
ENSG00000092607	Q96SF7	TBX15				T-box
ENSG00000112837	O95935	TBX18				T-box
ENSG00000143178	B3KRD9	TBX19				T-box
ENSG00000121068	A0A024QZ86	TBX2				T-box
ENSG00000164532	Q9UMR3	TBX20				T-box
ENSG00000073861	Q9UL17	TBX21				T-box
ENSG00000122145	B3KUL8	TBX22				T-box
ENSG00000135111	A0A024RBQ4	TBX3				T-box
ENSG00000121075	P57082	TBX4				T-box
ENSG00000089225	Q99593	TBX5				T-box
ENSG00000149922	O95947	TBX6				T-box
ENSG00000112592	P20226	TBP				TBP
ENSG00000028839	P62380	TBPL1				TBP
ENSG00000182521	Q6SJ96	TBPL2				TBP
ENSG00000189308	Q6MZP7	LIN54				TCR/CxC
ENSG00000074219	A0A024QZE2	TEAD2				TEA
ENSG00000197905	Q15561	TEAD4				TEA
ENSG00000131931	Q9NVV9	THAP1				THAP finger
ENSG00000129028	Q9P2Z0	THAP10				THAP finger
ENSG00000137492	A0A140VJQ7	THAP12				THAP finger
ENSG00000173451	Q9H0W7	THAP2				THAP finger
ENSG00000041988	Q8WTV1	THAP3				THAP finger
ENSG00000177683	Q7Z6K1	THAP5				THAP finger
ENSG00000174796	Q8TBB0	THAP6				THAP finger
ENSG00000184436	Q9BT49	THAP7				THAP finger
ENSG00000161277	H9CWI5	THAP8				THAP finger
ENSG00000168152	Q9H5L6	THAP9				THAP finger
ENSG00000106624	Q8IUX7	AEBP1				Unknown
ENSG00000160007	Q9NRY4	ARHGAP35				Unknown
ENSG00000104221	Q9HAW0	BRF2				Unknown
ENSG00000138380	A0A024R427	CARF				Unknown
ENSG00000132024	Q6P1N0	CC2D1A				Unknown
ENSG00000102901	B3KPB2	CENPT				Unknown
ENSG00000169689	A8MT69	CENPX				Unknown
ENSG00000106554	C9JRZ6	CHCHD3				Unknown
ENSG00000214575	Q9BZB8	CPEB1				Unknown
ENSG00000144655	A0A024R2N7	CSRNP1				Unknown
ENSG00000110925	Q9H175	CSRNP2				Unknown
ENSG00000178662	Q8WYN3	CSRNP3				Unknown
ENSG00000276644	A0A087WY66	DACH1				Unknown
ENSG00000126733	A8K3I1	DACH2				Unknown
ENSG00000175550	Q14919	DRAP1				Unknown
ENSG00000198715	A0A087WV34	GLMP				Unknown
ENSG00000159592	Q9HC44	GPBP1L1				Unknown
ENSG00000137947	Q00403	GTF2B				Unknown
ENSG00000115041	Q9Y2W7	KCNIP3				Unknown
ENSG00000143033	B4DZ69	MTF2				Unknown
ENSG00000148411	A0A024R8I0	NACC2				Unknown
ENSG00000230257	Q86UQ8	NFE4				Unknown
ENSG00000120837	A0A024RBG7	NFYB				Unknown
ENSG00000066136	Q13952	NFYC				Unknown
ENSG00000186416	A3F769	NKRF				Unknown
ENSG00000243678	P22392	NME2				Unknown
ENSG00000169297	F1D8P4	NR0B1				Unknown
ENSG00000106459	A0A024R770	NRF1				Unknown
ENSG00000170515	A0A024RB85	PA2G4				Unknown
ENSG00000277258	A0A024R1V6	PCGF2				Unknown
ENSG00000156374	Q9BYE7	PCGF6				Unknown
ENSG00000112511	A0A140VJR4	PHF1				Unknown
ENSG00000119403	Q5T6S3	PHF19				Unknown
ENSG00000188313	O15162	PLSCR1				Unknown
ENSG00000110777	Q16633	POU2AF1				Unknown
ENSG00000138073	Q05DB2	PREB				Unknown
ENSG00000172733	Q9UJV8	PURG				Unknown
ENSG00000166349	P15918	RAG1				Unknown
ENSG00000125826	A6PVK0	RBCK1				Unknown
ENSG00000148300	B4E331	REXO4				Unknown
ENSG00000010803	Q96GD3	SCMH1				Unknown
ENSG00000136603	P12757	SKIL				Unknown
ENSG00000188779	P84550	SKOR1				Unknown
ENSG00000185420	Q9H7B4	SMYD3				Unknown
ENSG00000104976	Q13487	SNAPC2				Unknown
ENSG00000174446	O75971	SNAPC5				Unknown
ENSG00000164299	A0A140VKA5	SPZ1				Unknown
ENSG00000168769	A0A158SIU0	TET2				Unknown
ENSG00000144747	A0A024R370	TMF1				Unknown
ENSG00000197579	Q9NS56	TOPORS				Unknown
ENSG00000102804	A0A087X0H8	TSC22D1				Unknown
ENSG00000136936	P23025	XPA				Unknown
