# Supplementary material for: FET fusion oncoproteins enrich SWI/SNF complex subtypes and interaction partners
Source: Cell Mol Biol Lett. 2025 Sep 23;30:107. doi: 10.1186/s11658-025-00792-w (PMC12455829; doi:10.1186/s11658-025-00792-w)
Supplement: Supplementary file 9 — Additional file 9. Supplementary Table 8. [file 11658_2025_792_MOESM9_ESM.xlsx]

## Sheet: (1) BRG1 IP MLS vs EWS
Supplementary Table 8. Histone variants
A. Enrichment of histone variants in comparison between BRG1 IP MLS and EWS (comparison 1)
Fold change > 1.2 and p<0.05 are shown in green.
	Description	Fold change BRG1 MLSvsEWS	p-value MLSvsEWS
P16401	Histone H1.5 OS=Homo sapiens OX=9606 GN=H1-5 PE=1 SV=3	12.5248	1.43179e-06
P07305	Histone H1.0 OS=Homo sapiens OX=9606 GN=H1-0 PE=1 SV=3	5.86524	4.03522e-05
P16402	Histone H1.3 OS=Homo sapiens OX=9606 GN=H1-3 PE=1 SV=2	4.6071	1.68315e-07
O75367	Core histone macro-H2A.1 OS=Homo sapiens OX=9606 GN=MACROH2A1 PE=1 SV=4	2.18993	0.000165143
P16104	Histone H2AX OS=Homo sapiens OX=9606 GN=H2AX PE=1 SV=2	1.95208	0.000851236
Q92522	Histone H1.10 OS=Homo sapiens OX=9606 GN=H1-10 PE=1 SV=1	1.74232	0.000661829
Q93077	Histone H2A type 1-C OS=Homo sapiens OX=9606 GN=H2AC6 PE=1 SV=3	1.55021	0.227165
Q71UI9	Histone H2A.V OS=Homo sapiens OX=9606 GN=H2AZ2 PE=1 SV=3	1.2044	0.0169893
Q99878	Histone H2A type 1-J OS=Homo sapiens OX=9606 GN=H2AC14 PE=1 SV=3	1.15312	0.263332
P62805	Histone H4 OS=Homo sapiens OX=9606 GN=H4C1 PE=1 SV=2	1.14031	0.0258844
Q16778	Histone H2B type 2-E OS=Homo sapiens OX=9606 GN=H2BC21 PE=1 SV=3	1.00914	0.9275
Q16695	Histone H3.1t OS=Homo sapiens OX=9606 GN=H3-4 PE=1 SV=3	-1.06933	0.540118
Q8IUE6	Histone H2A type 2-B OS=Homo sapiens OX=9606 GN=H2AC21 PE=1 SV=3	-1.1685	0.149823
P16403	Histone H1.2 OS=Homo sapiens OX=9606 GN=H1-2 PE=1 SV=2	-1.32452	0.1208
P84243	Histone H3.3 OS=Homo sapiens OX=9606 GN=H3-3A PE=1 SV=2	-1.41799	0.0131846
Q99880	Histone H2B type 1-L OS=Homo sapiens OX=9606 GN=H2BC13 PE=1 SV=3	-1.51279	0.00291549
P10412	Histone H1.4 OS=Homo sapiens OX=9606 GN=H1-4 PE=1 SV=2	-1.82061	0.0375317
Q9P0M6	Core histone macro-H2A.2 OS=Homo sapiens OX=9606 GN=MACROH2A2 PE=1 SV=3	-3.39909	0.000116735

## Sheet: (2) DDIT3 IP vs BRG1 IP
Supplementary Table 8. Histone variants
B. Enrichment of histone variants in comparison between DDIT3 IP and BRG1 IP in MLS (comparison 2)
Fold change > 1.2 and p<0.05 are shown in green.
Uniprot ID	Description	Fold change DDIT3vsBRG1	p-value DDIT3 vs BRG1
Q71UI9	Histone H2A.V OS=Homo sapiens OX=9606 GN=H2AZ2 PE=1 SV=3	2.87639	0.000222834
P84243	Histone H3.3 OS=Homo sapiens OX=9606 GN=H3-3A PE=1 SV=2	2.77343	0.000777994
Q9P0M6	Core histone macro-H2A.2 OS=Homo sapiens OX=9606 GN=MACROH2A2 PE=1 SV=3	2.75373	0.0001064
Q8IUE6	Histone H2A type 2-B OS=Homo sapiens OX=9606 GN=H2AC21 PE=1 SV=3	2.74109	9.4086e-05
O75367	Core histone macro-H2A.1 OS=Homo sapiens OX=9606 GN=MACROH2A1 PE=1 SV=4	2.70378	4.71359e-05
Q16778	Histone H2B type 2-E OS=Homo sapiens OX=9606 GN=H2BC21 PE=1 SV=3	2.67013	0.00298309
P62805	Histone H4 OS=Homo sapiens OX=9606 GN=H4C1 PE=1 SV=2	2.63838	4.39028e-05
Q99880	Histone H2B type 1-L OS=Homo sapiens OX=9606 GN=H2BC13 PE=1 SV=3	2.61447	0.00150858
P16104	Histone H2AX OS=Homo sapiens OX=9606 GN=H2AX PE=1 SV=2	2.55127	0.00124881
Q16695	Histone H3.1t OS=Homo sapiens OX=9606 GN=H3-4 PE=1 SV=3	2.54001	0.00100614
P16401	Histone H1.5 OS=Homo sapiens OX=9606 GN=H1-5 PE=1 SV=3	2.52623	0.000273707
P16402	Histone H1.3 OS=Homo sapiens OX=9606 GN=H1-3 PE=1 SV=2	2.45855	0.000922802
P07305	Histone H1.0 OS=Homo sapiens OX=9606 GN=H1-0 PE=1 SV=3	2.45157	0.00111385
Q99878	Histone H2A type 1-J OS=Homo sapiens OX=9606 GN=H2AC14 PE=1 SV=3	2.39981	0.00605494
P10412	Histone H1.4 OS=Homo sapiens OX=9606 GN=H1-4 PE=1 SV=2	2.35315	0.00931696
Q92522	Histone H1.10 OS=Homo sapiens OX=9606 GN=H1-10 PE=1 SV=1	2.26245	0.00410481
P16403	Histone H1.2 OS=Homo sapiens OX=9606 GN=H1-2 PE=1 SV=2	2.23724	0.00546713
Q93077	Histone H2A type 1-C OS=Homo sapiens OX=9606 GN=H2AC6 PE=1 SV=3	2.14965	0.051694
			g

## Sheet: Histone variants
Supplementary Table 8. Histone variants
Histone variants in Nextprot
Nextprot: Searched for histone and collected all histone protein types (Search 220524). Histones found in our IPs (18/59) are marked in green.
Accession code nextprot	Protein name	Gene name(s)	chromosome	# isoforms	# variants	#Post-translational modifications
NX_A0A2R8Y619	Histone H2B type 2-E1	H2BE1	7q36.1	1	77	40
NX_O60814	Histone H2B type 1-K	H2BC12	6p22.1	1	145	78
NX_O75367	Core histone macro-H2A.1	MACROH2A1	5q31.1	3	199	34
NX_P04908	Histone H2A type 1-B/E	H2AC4, H2AC8	6p22.2	1	238	33
NX_P06899	Histone H2B type 1-J	H2BC11	6p22.1	1	155	78
NX_P07305	Histone H1.0	H1-0	22q13.1	2	148	8
NX_P0C0S5	Histone H2A.Z	H2AZ1	4q23	1	27	10
NX_P0C0S8	Histone H2A type 1	H2AC11, H2AC13, H2AC15, H2AC16, H2AC17	6p22.1	1	470	33
NX_P0C1H6	Histone H2B type F-M	H2BW2	Xq22.2	1	178	0
NX_P0C5Y9	Histone H2A-Bbd type 1	H2AB1	Xq28	1	58	0
NX_P0C5Z0	Histone H2A-Bbd type 2/3	H2AB2, H2AB3	Xq28	1	3	0
NX_P0DPK2	Histone H3.Y	H3Y1	5p15.1	1	86	74
NX_P0DPK5	Histone H3.X	H3Y2	5p15.1	1	101	75
NX_P10412	Histone H1.4	H1-4	6p22.2	1	560	23
NX_P16104	Histone H2AX	H2AX	11q23.3	1	85	19
NX_P16401	Histone H1.5	H1-5	6p22.1	1	443	33
NX_P16402	Histone H1.3	H1-3	6p22.2	1	529	19
NX_P16403	Histone H1.2	H1-2	6p22.2	1	616	51
NX_P20671	Histone H2A type 1-D	H2AC7	6p22.2	1	212	34
NX_P22492	Histone H1t	H1-6	6p22.2	1	425	7
NX_P23527	Histone H2B type 1-O	H2BC17	6p22.1	1	143	78
NX_P33778	Histone H2B type 1-B	H2BC3	6p22.2	1	140	78
NX_P57053	Histone H2B type F-S	H2BS1	21q22.3	1	67	78
NX_P58876	Histone H2B type 1-D	H2BC5	6p22.2	1	163	81
NX_P62805	Histone H4	H4-16, H4C1, H4C11, H4C12, H4C13, H4C14, H4C15, H4C2, H4C3, H4C4, H4C5, H4C6, H4C8, H4C9	1q21.2, 6p22.1, 6p22.2, 12p12.3	1	568	91
NX_P62807	Histone H2B type 1-C/E/F/G/I	H2BC10, H2BC4, H2BC6, H2BC7, H2BC8	6p22.2	1	462	78
NX_P68431	Histone H3.1	H3C1, H3C10, H3C11, H3C12, H3C2, H3C3, H3C4, H3C6, H3C7, H3C8	6p22.1, 6p22.2	1	602	106
NX_P84243	Histone H3.3	H3-3A, H3-3B	1q42.12, 17q25.1	1	101	106
NX_Q02539	Histone H1.1	H1-1	6p22.2	1	368	17
NX_Q16695	Histone H3.1t	H3-4	1q42.13	1	248	94
NX_Q16777	Histone H2A type 2-C	H2AC20	1q21.2	1	127	34
NX_Q16778	Histone H2B type 2-E	H2BC21	1q21.2	1	121	78
NX_Q5QNW6	Histone H2B type 2-F	H2BC18	1q21.2	2	128	78
NX_Q5TEC6	Histone HIST2H3PS2	H3-2	1q21.1	1	190	93
NX_Q6DN03	Putative histone H2B type 2-C	H2BC20P	1q21.2	1	0	59
NX_Q6DRA6	Putative histone H2B type 2-D	H2BC19P	1q21.2	1	0	59
NX_Q6FI13	Histone H2A type 2-A	H2AC18, H2AC19	1q21.2	1	4	34
NX_Q6NXT2	Histone H3.3C	H3-5	12p11.21	1	170	81
NX_Q71DI3	Histone H3.2	H3C13, H3C14, H3C15	1q21.2	1	179	106
NX_Q71UI9	Histone H2A.V	H2AZ2	7p13	5	66	6
NX_Q75WM6	Testis-specific H1 histone	H1-7	12q13.11	1	317	1
NX_Q7L7L0	Histone H2A type 3	H2AW	1q42.13	1	133	32
NX_Q7Z2G1	Histone H2B type W-T	H2BW1	Xq22.2	1	160	0
NX_Q8IUE6	Histone H2A type 2-B	H2AC21	1q21.2	1	128	30
NX_Q8IZA3	Histone H1.8	H1-8	3q22.1	2	311	0
NX_Q8N257	Histone H2B type 3-B	H2BU1	1q42.13	1	162	78
NX_Q92522	Histone H1.10	H1-10	3q21.3	1	207	9
NX_Q93077	Histone H2A type 1-C	H2AC6	6p22.2	1	149	33
NX_Q93079	Histone H2B type 1-H	H2BC9	6p22.2	1	185	78
NX_Q96A08	Histone H2B type 1-A	H2BC1	6p22.2	1	161	47
NX_Q96KK5	Histone H2A type 1-H	H2AC12	6p22.1	1	178	33
NX_Q96QV6	Histone H2A type 1-A	H2AC1	6p22.2	1	182	31
NX_Q99525	Histone H4-like protein type G	H4C7	6p22.2	1	102	0
NX_Q99877	Histone H2B type 1-N	H2BC15	6p22.1	1	109	78
NX_Q99878	Histone H2A type 1-J	H2AC14	6p22.1	1	144	33
NX_Q99879	Histone H2B type 1-M	H2BC14	6p22.1	1	187	79
NX_Q99880	Histone H2B type 1-L	H2BC13	6p22.1	1	155	79
NX_Q9BTM1	Histone H2A.J	H2AJ	12p12.3	2	99	6
NX_Q9P0M6	Core histone macro-H2A.2	MACROH2A2	10q22.1	1	161	12
