# Supplementary material for: FET fusion oncoproteins enrich SWI/SNF complex subtypes and interaction partners
Source: Cell Mol Biol Lett. 2025 Sep 23;30:107. doi: 10.1186/s11658-025-00792-w (PMC12455829; doi:10.1186/s11658-025-00792-w)
Supplement: Supplementary file 10 — Additional file 10. Supplementary Table 9. [file 11658_2025_792_MOESM10_ESM.xlsx]

## Sheet: MLS
Supplementary Table 9. Differentially open motifs
A. Homer de novo Motif results MLS differentially open sites
Total target sequences = 31798. Total background sequences = 31078
Rank	p-value	log p-value	% of Targets	% of Background	STD(Bg STD)	Best Match/Details
1	1e-12240	-28180	0.5196	0.0503	42.7bp (70.3bp)	FOS::JUNB/MA1134.1/Jaspar(0.992)
2	1e-2526	-5819	0.3891	0.1429	49.3bp (63.7bp)	TEAD2/MA1121.1/Jaspar(0.955)
3	1e-965	-2223	0.0568	0.0071	52.9bp (56.1bp)	JDP2/MA0655.1/Jaspar(0.605)
4	1e-791	-1822	0.1349	0.0477	49.4bp (61.1bp)	RUNX1(Runt)/Jurkat-RUNX1-ChIP-Seq(GSE29180)/Homer(0.976)
5	1e-408	-939.8	0.1521	0.0791	56.3bp (62.8bp)	MAFK/MA0496.3/Jaspar(0.771)
6	1e-326	-752.3	0.1321	0.0704	51.0bp (59.2bp)	AP-2gamma(AP2)/MCF7-TFAP2C-ChIP-Seq(GSE21234)/Homer(0.912)
7	1e-288	-663.8	0.106	0.0542	50.5bp (66.7bp)	CREB5(bZIP)/LNCaP-CREB5.V5-ChIP-Seq(GSE137775)/Homer(0.929)
8	1e-235	-542.3	0.1509	0.0932	53.3bp (61.5bp)	NEUROG2/MA0669.1/Jaspar(0.687)
9	1e-221	-509.6	0.2123	0.1459	55.2bp (63.9bp)	NF1-halfsite(CTF)/LNCaP-NF1-ChIP-Seq(Unpublished)/Homer(0.967)
10	1e-199	-458.9	0.1002	0.0571	55.7bp (63.4bp)	PH0004.1_Nkx3-2/Jaspar(0.653)
11	1e-130	-301.4	0.0602	0.033	52.0bp (64.8bp)	Tlx?(NR)/NPC-H3K4me1-ChIP-Seq(GSE16256)/Homer(0.923)
12	1e-105	-243.8	0.1093	0.075	56.4bp (61.7bp)	E2F6/MA0471.2/Jaspar(0.652)
13	1e-102	-234.9	0.0531	0.0303	54.4bp (65.1bp)	EWS:ERG-fusion(ETS)/CADO_ES1-EWS:ERG-ChIP-Seq(SRA014231)/Homer(0.973)
14	1e-100	-232.3	0.0364	0.0182	54.2bp (66.8bp)	Tbx20(T-box)/Heart-Tbx20-ChIP-Seq(GSE29636)/Homer(0.806)
15	1e-92	-212.6	0.0142	0.0045	53.6bp (63.4bp)	Hoxc9(Homeobox)/Ainv15-Hoxc9-ChIP-Seq(GSE21812)/Homer(0.951)
16	1e-84	-194.7	0.0268	0.0127	51.5bp (59.6bp)	EKLF(Zf)/Erythrocyte-Klf1-ChIP-Seq(GSE20478)/Homer(0.952)
17	1e-60	-139.9	0.0043	0.0007	47.8bp (43.6bp)	MafA(bZIP)/Islet-MafA-ChIP-Seq(GSE30298)/Homer(0.703)
18	1e-56	-130.4	0.0264	0.0146	54.7bp (68.5bp)	CEBP(bZIP)/ThioMac-CEBPb-ChIP-Seq(GSE21512)/Homer(0.748)
19	1e-45	-105.5	0.0019	0.0002	34.7bp (27.4bp)	ZNF416(Zf)/HEK293-ZNF416.GFP-ChIP-Seq(GSE58341)/Homer(0.647)
20	1e-37	-86.38	0.0042	0.0011	54.9bp (62.0bp)	PB0126.1_Gata5_2/Jaspar(0.732)
21	1e-19	-44.63	0.0008	0.0001	47.3bp (9.9bp)	PB0179.1_Sp100_2/Jaspar(0.657)

## Sheet: EWS
Supplementary Table 9. Differentially open motifs
B. Homer de novo Motif results EWS differentially open sites
Total target sequences = 20330. Total background sequences = 29018
Rank	p-value	log p-value	% of Targets	% of Background	STD(Bg STD)	Best Match/Details
1	1e-1435	-3305	0.2784	0.0837	48.0bp (61.6bp)	EWS:FLI1-fusion(ETS)/SK_N_MC-EWS:FLI1-ChIP-Seq(SRA014231)/Homer(0.987)
2	1e-611	-1408	0.0436	0.0037	54.7bp (77.5bp)	EWSR1-FLI1/MA0149.1/Jaspar(0.685)
3	1e-499	-1149	0.2712	0.1422	52.8bp (60.2bp)	CDX4(Homeobox)/ZebrafishEmbryos-Cdx4.Myc-ChIP-Seq(GSE48254)/Homer(0.969)
4	1e-456	-1050	0.3503	0.211	51.8bp (64.4bp)	BHLHA15(var.2)/MA1472.1/Jaspar(0.965)
5	1e-414	-955.5	0.0596	0.0126	37.5bp (61.5bp)	BORIS(Zf)/K562-CTCFL-ChIP-Seq(GSE32465)/Homer(0.928)
6	1e-285	-656.9	0.4176	0.2981	54.3bp (65.3bp)	Meis1(Homeobox)/MastCells-Meis1-ChIP-Seq(GSE48085)/Homer(0.901)
7	1e-224	-517.7	0.0829	0.0347	49.8bp (60.1bp)	EBF2(EBF)/BrownAdipose-EBF2-ChIP-Seq(GSE97114)/Homer(0.980)
8	1e-198	-458.2	0.0738	0.0309	53.0bp (61.4bp)	Oct6(POU,Homeobox)/NPC-Pou3f1-ChIP-Seq(GSE35496)/Homer(0.952)
9	1e-168	-386.9	0.1556	0.0942	55.2bp (63.4bp)	PB0176.1_Sox5_2/Jaspar(0.833)
10	1e-164	-377.9	0.3131	0.2294	55.5bp (65.3bp)	MafA(bZIP)/Islet-MafA-ChIP-Seq(GSE30298)/Homer(0.757)
11	1e-156	-360.8	0.0045	0	58.2bp (0.0bp)	Smad3(MAD)/NPC-Smad3-ChIP-Seq(GSE36673)/Homer(0.596)
12	1e-156	-360.8	0.0045	0.0001	48.9bp (41.8bp)	Znf281/MA1630.1/Jaspar(0.782)
13	1e-152	-351.5	0.1047	0.0572	53.4bp (61.8bp)	RUNX1(Runt)/Jurkat-RUNX1-ChIP-Seq(GSE29180)/Homer(0.979)
14	1e-145	-335.9	0.005	0.0001	58.0bp (16.0bp)	PH0169.1_Tgif1/Jaspar(0.575)
15	1e-137	-317.3	0.0041	0.0001	59.0bp (11.2bp)	Egr1(Zf)/K562-Egr1-ChIP-Seq(GSE32465)/Homer(0.710)
16	1e-127	-292.8	0.0227	0.0058	43.0bp (58.4bp)	RFX3/MA0798.2/Jaspar(0.929)
17	1e-126	-290.7	0.0227	0.0059	59.3bp (67.8bp)	ZNF148/MA1653.1/Jaspar(0.737)
18	1e-118	-272.8	0.0042	0.0001	55.8bp (33.0bp)	RUNX2/MA0511.2/Jaspar(0.660)
19	1e-104	-240.2	0.0038	0.0001	42.0bp (18.3bp)	FOXD2/MA0847.2/Jaspar(0.842)
20	1e-97	-224.1	0.0036	0.0001	45.3bp (2.3bp)	ZNF416(Zf)/HEK293-ZNF416.GFP-ChIP-Seq(GSE58341)/Homer(0.733)
21	1e-91	-210.8	0.003	0.0001	60.4bp (28.5bp)	LRF(Zf)/Erythroblasts-ZBTB7A-ChIP-Seq(GSE74977)/Homer(0.531)
22	1e-90	-209.2	0.047	0.0228	52.2bp (62.9bp)	POL003.1_GC-box/Jaspar(0.866)
23	1e-76	-175	0.0041	0.0002	57.7bp (35.8bp)	LEF1/MA0768.1/Jaspar(0.745)
24	1e-75	-173.6	0.0033	0.0001	60.7bp (86.4bp)	Oct2(POU,Homeobox)/Bcell-Oct2-ChIP-Seq(GSE21512)/Homer(0.591)
25	1e-63	-146.7	0.0698	0.0436	51.9bp (64.4bp)	NKX2-8/MA0673.1/Jaspar(0.893)
26	1e-60	-140.4	0.0041	0.0003	53.8bp (69.1bp)	YY2/MA0748.2/Jaspar(0.682)
27	1e-57	-133.4	0.0049	0.0006	52.6bp (60.3bp)	ZBTB6/MA1581.1/Jaspar(0.715)
28	1e-55	-127.2	0.0086	0.002	47.8bp (50.7bp)	PB0178.1_Sox8_2/Jaspar(0.834)
29	1e-40	-93.42	0.0365	0.0215	57.1bp (51.1bp)	PB0097.1_Zfp281_1/Jaspar(0.916)

## Sheet: Shared
Supplementary Table 9. Differentially open motifs
C. Homer de novo Motif Results shared open sites
Total target sequences = 73329. Total background sequences = 72554
Rank	p-value	log p-value	% of Targets	% of Background	STD(Bg STD)	Best Match/Details
1	1e-9114	-20990	0.1662	0.0127	33.8bp (58.0bp)	CTCF(Zf)/CD4+-CTCF-ChIP-Seq(Barski_et_al.)/Homer(0.917)
2	1e-2278	-5246	0.1076	0.0271	46.7bp (58.8bp)	FOS::JUNB/MA1134.1/Jaspar(0.990)
3	1e-1054	-2428	0.0476	0.0112	46.3bp (61.5bp)	CTCFL/MA1102.2/Jaspar(0.768)
4	1e-700	-1614	0.1659	0.0981	52.9bp (59.4bp)	EWS:FLI1-fusion(ETS)/SK_N_MC-EWS:FLI1-ChIP-Seq(SRA014231)/Homer(0.929)
5	1e-576	-1328	0.1258	0.072	51.5bp (55.1bp)	Sp2(Zf)/HEK293-Sp2.eGFP-ChIP-Seq(Encode)/Homer(0.963)
6	1e-495	-1141	0.3157	0.2383	53.9bp (62.1bp)	NF1-halfsite(CTF)/LNCaP-NF1-ChIP-Seq(Unpublished)/Homer(0.828)
7	1e-458	-1056	0.0604	0.0282	49.4bp (59.1bp)	NFY(CCAAT)/Promoter/Homer(0.915)
8	1e-377	-869.2	0.4698	0.3941	56.7bp (60.8bp)	BMYB(HTH)/Hela-BMYB-ChIP-Seq(GSE27030)/Homer(0.802)
9	1e-335	-772.4	0.1236	0.0813	54.5bp (59.4bp)	TEAD2/MA1121.1/Jaspar(0.950)
10	1e-322	-741.7	0.04	0.0181	50.5bp (60.0bp)	Tlx?(NR)/NPC-H3K4me1-ChIP-Seq(GSE16256)/Homer(0.937)
11	1e-283	-651.8	0.0577	0.0318	53.8bp (57.7bp)	RUNX1(Runt)/Jurkat-RUNX1-ChIP-Seq(GSE29180)/Homer(0.977)
12	1e-233	-538.1	0.0076	0.0013	49.2bp (61.3bp)	FOXN3/MA1489.1/Jaspar(0.834)
13	1e-201	-464.8	0.0454	0.0258	50.3bp (59.4bp)	Atf1(bZIP)/K562-ATF1-ChIP-Seq(GSE31477)/Homer(0.936)
14	1e-198	-456	0.0061	0.001	51.6bp (57.2bp)	Duxbl(Homeobox)/NIH3T3-Duxbl.HA-ChIP-Seq(GSE119782)/Homer(0.641)
15	1e-195	-451.2	0.1383	0.1032	56.3bp (58.5bp)	MEIS2(var.2)/MA1640.1/Jaspar(0.924)
16	1e-191	-440.6	0.0056	0.0008	49.6bp (49.3bp)	POL008.1_DCE_S_I/Jaspar(0.645)
17	1e-189	-437.4	0.0101	0.0027	48.5bp (59.4bp)	GFY(?)/Promoter/Homer(0.980)
18	1e-182	-421.4	0.0044	0.0005	55.6bp (66.7bp)	Smad3(MAD)/NPC-Smad3-ChIP-Seq(GSE36673)/Homer(0.639)
19	1e-172	-396.9	0.0229	0.0107	50.0bp (58.3bp)	Rfx1(HTH)/NPC-H3K4me1-ChIP-Seq(GSE16256)/Homer(0.930)
20	1e-168	-387.6	0.0035	0.0003	56.9bp (65.3bp)	EGR4/MA0733.1/Jaspar(0.750)
21	1e-167	-386.8	0.004	0.0005	51.0bp (53.7bp)	ZNF416(Zf)/HEK293-ZNF416.GFP-ChIP-Seq(GSE58341)/Homer(0.747)
22	1e-155	-359.1	0.0014	0	73.4bp (0.0bp)	MF0001.1_ETS_class/Jaspar(0.726)
23	1e-152	-351	0.0016	0	37.2bp (34.4bp)	NKX2-3/MA0672.1/Jaspar(0.606)
24	1e-138	-318	0.0034	0.0004	53.7bp (53.5bp)	PB0151.1_Myf6_2/Jaspar(0.598)
25	1e-135	-312.1	0.023	0.0118	49.2bp (59.3bp)	NRF1(NRF)/MCF7-NRF1-ChIP-Seq(Unpublished)/Homer(0.895)
26	1e-130	-301.6	0.0042	0.0007	53.7bp (71.2bp)	Pax8(Paired,Homeobox)/Thyroid-Pax8-ChIP-Seq(GSE26938)/Homer(0.696)
27	1e-124	-287.7	0.0015	0	66.1bp (17.6bp)	NFIC/MA0161.2/Jaspar(0.645)
28	1e-102	-235	0.0026	0.0003	56.1bp (50.4bp)	GATA(Zf),IR3/iTreg-Gata3-ChIP-Seq(GSE20898)/Homer(0.727)
29	1e-93	-215	0.0068	0.0023	54.0bp (66.8bp)	OSR2/MA1646.1/Jaspar(0.686)
30	1e-78	-181.6	0.002	0.0003	54.1bp (57.2bp)	GCM2/MA0767.1/Jaspar(0.773)
