# Supplementary material for: FET fusion oncoproteins enrich SWI/SNF complex subtypes and interaction partners
Source: Cell Mol Biol Lett. 2025 Sep 23;30:107. doi: 10.1186/s11658-025-00792-w (PMC12455829; doi:10.1186/s11658-025-00792-w)
Supplement: Supplementary file 11 — Additional file 11. Supplementary Table 10. [file 11658_2025_792_MOESM11_ESM.xlsx]

## Sheet: Sheet1
Supplementary Table 10. Differentially expressed genes between MLS and EWS
Paired comparisons applied cutoff: log2 fold change ≥1 and adjusted p-value <0.05
MLS vs EWS (genes shared between all pairwise comparisons)				MLS 402-91 vs EWS 6647				MLS 1765-92 vs EWS 6647				MLS 2645-94 vs EWS 6647				MLS 402-91 vs EWS TC-71				MLS 1765-92 vs EWS TC-71				MLS 2645-94 vs EWS TC-71
Gene name	Log2 Fold change	Adjusted p-value		Gene name	Log2 Fold change	Adjusted p-value		Gene name	Log2 Fold change	Adjusted p-value		Gene name	Log2 Fold change	Adjusted p-value		Gene name	Log2 Fold change	Adjusted p-value		Gene name	Log2 Fold change	Adjusted p-value		Gene name	Log2 Fold change	Adjusted p-value
KRT81	13.3673	4.48498e-25		MMP1	14.5868	2.10744e-27		NPPB	15.1447	3.54357e-42		TGFBI	13.9431	2.13901e-39		KRT81	15.0445	1.63619e-45		NPPB	15.0561	9.5393e-42		KRT81	14.4636	4.16003e-42
NPPB	13.0652	3.18028e-20		KRT81	14.4117	8.14533e-42		GFRA1	13.4099	6.75878e-37		KRT81	13.8308	1.4167e-38		MYL9	15.0114	4.99778e-45		DKK1	14.6178	6.079e-44		DKK1	14.349	2.24697e-42
APOBEC3B	8.45103	1.56629e-24		NPPB	13.8961	1.15232e-35		CPA4	12.538	1.65345e-32		COL6A3	13.576	5.44942e-30		DKK1	14.795	5.04088e-45		MYL9	13.4981	1.47592e-36		MYL9	14.2268	1.64742e-40
CPA4	11.5791	1.52217e-17		APOBEC3B	13.3102	8.82625e-37		PDLIM1	12.522	1.51008e-32		PDLIM1	13.3192	9.11159e-37		NPPB	13.8075	3.00957e-35		GFRA1	13.3214	1.68823e-36		TGFBI	13.8546	6.6742e-39
TGFBI	12.4651	5.35315e-24		CPA4	13.3084	1.41866e-36		S100A11	12.3115	2.45122e-33		FUCA2	12.6874	2.21245e-33		CD44	13.296	6.56339e-36		CAVIN3	12.7833	1.33215e-32		IGFBP3	13.6739	5.82069e-30
DIO2	10.5	1.03137e-35		TGFBI	12.8326	1.77637e-33		CAVIN3	12.1506	1.79829e-29		S100A11	12.616	5.12283e-35		CPA4	13.2199	4.0465e-36		CD44	12.7329	5.27177e-33		TM4SF1	13.2199	2.18479e-36
PDLIM1	8.45829	2.69748e-33		DIO2	12.811	1.65076e-47		CD44	12.1001	8.0168e-30		CD44	12.3749	3.48682e-31		CDH13	13.1637	2.25166e-35		CPA4	12.4495	3.95869e-32		CD44	13.0077	2.18504e-34
VAMP5	11.6848	5.67959e-26		PDLIM1	12.7378	1.08318e-33		CXCL8	11.9198	1.00493e-19		GCNT1	12.3519	3.39717e-31		PSMB8	13.0968	5.86105e-32		ANXA3	12.3061	4.0559e-31		CCBE1	12.7548	9.69169e-34
CD44	12.6958	1.39727e-30		VAMP5	12.6732	3.67344e-33		OCIAD2	11.798	1.67965e-28		SPARC	12.315	8.20731e-134		TGFBI	12.744	4.58008e-33		CCBE1	12.2425	3.60764e-31		LINC01551	12.617	8.92327e-32
CCL2	10.4967	2.72875e-15		CD44	12.6632	1.2643e-32		CCL5	11.6893	1.38429e-24		AXL	12.2695	3.95633e-248		CAVIN3	12.6896	3.73755e-32		ARHGAP29	12.1556	4.5188e-30		GCNT1	12.2633	8.93818e-31
CLIC3	8.90468	5.39861e-07		CCL2	12.4119	3.79698e-28		NNMT	11.6532	2.49425e-27		CCBE1	12.122	1.5134e-30		VAMP5	12.5847	9.35657e-33		PSMB8	12.1523	1.30382e-27		PLIN2	12.2542	3.55096e-31
S100A11	7.17872	3.11903e-33		CLIC3	12.26	5.30919e-31		CCBE1	11.6097	4.633e-28		PPARG	11.8247	2.0455e-28		BMP4	12.4451	9.69747e-23		IGFBP3	12.0803	1.35959e-23		MYOF	12.0731	2.22867e-30
MYL9	12.7841	2.46015e-37		S100A11	12.1479	1.62117e-32		DNAJC15	11.5187	2.40324e-27		APOBEC3B	11.6613	2.06359e-28		CCL2	12.3233	7.81687e-28		MX1	11.9707	4.75516e-21		PLCB4	12.0099	3.69461e-29
AXL	11.5543	9.95301e-219		MYL9	12.0887	3.92867e-79		AXL	11.5086	5.9718e-218		DIO2	11.6209	3.22912e-39		IL7R	12.3004	3.00724e-31		CXCL8	11.8312	1.70347e-19		DSG2	11.7509	9.84662e-28
CDH13	11.2147	1.58854e-24		CAVIN3	12.0568	4.57765e-29		SH2D4A	11.4567	9.19994e-27		SH2D4A	11.6205	1.50917e-27		CLIC3	12.1715	1.26432e-30		AP1M2	11.7214	1.21954e-27		DKK3	11.7416	4.47725e-28
CDH2	11.4505	1.47449e-26		AXL	11.9651	1.0011e-235		CDH2	11.4215	4.29598e-27		DNAJC15	11.4723	3.56326e-27		PTX3	12.1483	1.84691e-25		MAGEA4	11.7208	3.65532e-28		PPARG	11.7362	5.30475e-28
CXCL8	11.3185	6.79966e-16		CDH13	11.9522	5.13158e-43		CD55	11.4101	1.20632e-26		RPS4Y1	11.4659	4.06479e-40		IL32	12.1036	1.79298e-30		PLAAT3	11.718	1.72169e-28		PLK2	11.5801	1.26498e-112
NGF	10.5614	1.09266e-20		CDH2	11.8005	6.69971e-29		VAMP5	11.3831	7.13797e-27		ADRB2	11.4362	2.93939e-26		ARHGAP29	11.9483	4.05871e-29		CCL5	11.6007	2.93419e-24		CDH13	11.5758	1.61518e-27
SPARC	8.0531	8.04007e-89		CXCL8	11.6666	5.69618e-19		GCNT1	11.3796	1.4092e-26		SEMA5A	11.3415	1.59418e-25		GREM1	11.8824	2.20844e-28		NNMT	11.5646	5.54233e-27		ARHGAP29	11.5703	2.68235e-27
ECM1	6.80356	3.00968e-11		NGF	11.269	4.58656e-25		ADAMTSL1	11.2578	1.47406e-25		MYL9	11.3041	3.23543e-69		MYOF	11.8455	2.46912e-29		GABRA3	11.5512	5.42662e-21		AXL	11.5493	1.40917e-293
ADAMTS12	10.6124	1.10783e-21		SPARC	11.2201	3.77282e-111		OLR1	11.1922	8.7759e-22		EMP1	11.2763	1.24835e-25		FBN2	11.8019	7.09793e-29		KRT81	11.5431	4.06902e-27		PDLIM4	11.4758	2.55599e-26
BMP4	8.53514	0.00361531		ECM1	11.2079	4.21685e-27		NRK	11.1098	3.14572e-25		CDH2	11.2622	2.09746e-26		CDH2	11.712	1.51189e-28		PLIN2	11.5255	1.07167e-27		ADRB2	11.3476	7.33253e-26
SH2D4A	8.65181	5.59804e-26		ADAMTS12	11.154	5.23418e-26		HTATIP2	11.0571	1.85904e-25		DDX3Y	11.2404	4.01971e-26		CPPED1	11.6492	4.89709e-28		PDE1C	11.3756	7.71349e-27		TRABD2A	11.3447	8.12464e-27
OCIAD2	6.51879	9.86746e-12		BMP4	11.1273	6.9496e-19		PSG4	11.0483	7.15094e-20		VAMP5	11.131	9.09163e-26		SERPINB2	11.5872	1.16477e-19		CDH2	11.3329	9.6295e-27		PDE1C	11.3361	1.23006e-26
NAV3	8.01944	7.49202e-17		RPS4Y1	11.1121	1.03094e-37		CHRDL1	11.0313	5.14571e-25		FOSL1	11.1093	1.95005e-59		CXCL8	11.5781	9.04946e-19		VAMP5	11.2945	1.59748e-26		SERPINE1	11.2973	1.02258e-36
FLT1	9.51078	1.7744e-14		SH2D4A	11.103	3.25173e-25		ACOT2	11.0201	6.46967e-25		SERPINB7	11.0904	3.51234e-19		PDLIM4	11.4618	2.51298e-26		GCNT1	11.2911	3.1545e-26		CMTM7	11.2873	7.74857e-26
SERPINB2	9.11985	2.18856e-06		OCIAD2	11.0875	2.68348e-25		DIO2	10.964	6.1879e-35		NRIP1	11.0646	3.54589e-25		SERPINE1	11.4458	1.1037e-37		PLK2	11.2395	4.78584e-106		TENM3	11.2794	7.8636e-26
COL8A1	10.1183	1.76958e-19		NAV3	10.9979	5.16917e-24		SPARC	10.9399	1.13483e-105		PSG5	11.0398	1.22182e-23		IGFBP3	11.4331	2.68226e-21		CMTM7	11.2066	1.71263e-25		POSTN	11.268	5.23156e-11
CREB5	9.65634	6.1906e-15		FLT1	10.9965	1.74364e-23		S1PR1	10.9212	8.88487e-21		MOCOS	11.0004	6.21358e-25		DKK3	11.381	1.67264e-26		GPRC5A	11.1492	9.30515e-38		SEMA5A	11.2529	3.90314e-25
KRT34	8.82995	4.4712e-11		MAGEA11	10.9811	7.16913e-25		GABRA3	10.9184	8.03952e-19		S1PR1	10.991	4.52696e-21		PLAAT3	11.2683	1.88227e-26		OLR1	11.1037	1.69064e-21		SAMD9	11.1769	1.40797e-18
NT5E	9.72476	3.90016e-17		SERPINB2	10.9544	1.28062e-17		KRT81	10.9103	2.68692e-24		CREB3L1	10.9511	2.53649e-24		AXL	11.2449	1.71152e-278		FBN2	11.0777	1.7121e-25		CDH2	11.1737	5.33513e-26
PRUNE2	9.47672	1.18899e-13		COL8A1	10.9309	3.21286e-24		SERPINB7	10.8477	2.36322e-18		COL3A1	10.9129	4.95746e-31		MX2	11.2356	2.88154e-19		NRK	11.0212	7.11602e-25		CPPED1	11.0758	2.28609e-25
GREM1	8.98091	6.28462e-10		CREB5	10.8345	4.10815e-24		SFTA1P	10.8235	4.84858e-24		OCIAD2	10.7898	5.20822e-24		PDE1C	11.2032	4.17061e-26		PSG4	10.9597	1.28698e-19		AP1M2	11.0752	9.48085e-25
FST	8.81525	2.72941e-12		KRT34	10.6203	4.82083e-22		TGFBI	10.7525	1.00689e-23		ADAMTS12	10.7305	3.86609e-24		NGF	11.1804	9.11436e-25		MYOF	10.9548	3.65351e-25		EGFR	11.0701	1.47429e-17
SNHG18	10.0251	1.61492e-19		NT5E	10.6131	4.33044e-23		PPARG	10.7499	1.31826e-23		FGF5	10.7112	2.54428e-22		PLIN2	11.1654	4.25437e-26		IFI27	10.9388	7.62894e-32		VAMP5	11.0425	2.26746e-25
GPRC5A	10.4492	8.34737e-32		PRUNE2	10.5604	5.04263e-23		MAGEA9B	10.6845	2.10724e-23		NRP2	10.6558	1.68977e-23		PLCB4	11.085	4.87254e-25		AMPH	10.9376	0.000159676		FOXG1	11.0077	3.04196e-24
ZNF462	7.90816	1.3487e-22		GREM1	10.5368	1.14088e-23		APOBEC3B	10.6366	9.39751e-24		ADAMTSL1	10.6133	7.84354e-23		TRIM22	11.076	4.62045e-24		TGFB1I1	10.9018	3.45193e-24		PSG5	10.9512	2.8744e-23
HRH1	7.38752	1.05033e-17		FST	10.5168	4.14607e-21		MYL9	10.5754	1.31066e-60		MGLL	10.5524	2.74825e-21		VCAM1	11.073	1.93747e-24		CAVIN2	10.8703	6.38874e-36		MOCOS	10.9118	1.52617e-24
NNMT	10.4225	2.38812e-18		SNHG18	10.5076	1.24731e-22		FUCA2	10.5698	2.15091e-23		HAS2	10.5232	1.48938e-21		MMP1	11.0723	6.94896e-29		TM4SF1	10.8127	1.29652e-24		IL7R	10.8887	1.23003e-24
PSG6	7.05615	0.00239433		DDX3Y	10.4932	7.01567e-23		GPRC5A	10.5094	3.35771e-54		CXCL8	10.5018	1.50609e-15		GPRC5A	11.0708	3.02447e-37		MX2	10.8075	7.60999e-18		S100A3	10.7468	1.94775e-23
GCNT1	11.3044	2.51073e-22		ADGRL4	10.4724	0.0460129		NRXN3	10.4991	3.66216e-22		CD55	10.4875	1.1378e-22		ADAMTS12	11.0654	1.09325e-25		IL32	10.7939	2.25684e-24		PTX3	10.6767	7.90994e-20
SAMD9L	9.08267	5.78595e-08		VCAM1	10.4403	8.99076e-22		ZNF462	10.472	1.34483e-22		NGF	10.4113	1.58989e-21		BST2	11.0318	5.75948e-22		AXL	10.7883	3.61146e-256		FBN2	10.6704	1.0517e-23
MT1E	9.86805	4.29276e-18		ADAMTS5	10.4393	3.76453e-22		NT5E	10.4619	1.9929e-22		NT5E	10.3961	3.45501e-22		TFAP2C	11.0216	9.15975e-25		SFTA1P	10.7349	1.06983e-23		PDGFA	10.6648	2.93051e-23
PTH2R	8.31481	8.77821e-11		GPRC5A	10.431	1.82574e-53		SERPINB9	10.3626	6.58606e-22		EDN1	10.3736	8.11916e-21		TGFB1I1	10.9895	1.26172e-24		CPPED1	10.7251	7.41998e-24		ADAMTS12	10.6419	9.30127e-24
DNAJC15	6.71867	2.48608e-14		FUCA2	10.4052	1.00615e-22		EMP1	10.3401	1.178e-21		CDH13	10.3644	1.62736e-32		COL12A1	10.9801	1.79812e-36		CDH13	10.7217	9.52779e-24		FGF5	10.6226	5.7441e-22
GFRA1	11.0023	2.15157e-19		ZNF462	10.3981	2.51473e-22		SEMA5A	10.3389	2.55742e-21		ZNF462	10.3445	4.23266e-22		MX1	10.9752	6.44978e-18		DKK3	10.6725	2.28977e-23		SFRP1	10.6108	4.27295e-22
ADRB2	10.2618	5.77771e-18		HRH1	10.3896	6.31697e-22		BICC1	10.31	1.79107e-60		TGFBR2	10.3183	1.04349e-21		IFI27	10.9116	1.05127e-31		PDLIM4	10.6662	7.19353e-23		GBP1	10.5916	2.07244e-22
SEMA5A	10.5431	1.25419e-20		NNMT	10.366	7.64666e-22		AMPH	10.3048	0.000420545		NPPB	10.2878	6.12016e-20		COL8A1	10.8423	6.33242e-24		TGFBI	10.6639	2.205e-23		TGFB1I1	10.5816	8.03885e-23
MAGEA9B	8.60608	6.25933e-19		PSG6	10.3579	4.64575e-21		CCL2	10.2901	1.33246e-19		ZFY	10.2534	1.75219e-21		CDCP1	10.8236	1.13027e-15		PPARG	10.6613	2.82652e-23		NRP2	10.5672	4.06689e-23
LTBR	6.20701	9.13655e-17		GCNT1	10.3145	5.13768e-22		EMB	10.1804	4.43578e-21		KRT8	10.2222	5.1492e-42		GBP1	10.7751	3.09812e-23		TNFRSF9	10.6228	3.62845e-22		PSMB8	10.5094	7.37881e-21
CD55	6.78929	2.09392e-21		SAMD9L	10.2593	3.2922e-13		CREB3L1	10.1775	4.36189e-21		LTBR	10.2022	1.9424e-21		CREB5	10.746	8.15687e-24		CNN1	10.6079	1.60222e-22		VAT1L	10.4751	1.51163e-22
NUDT16	10.1364	3.50426e-20		MT1E	10.2543	1.69929e-21		CELF2	10.1596	1.03543e-20		MT1E	10.1864	3.20969e-21		CMTM7	10.6485	3.63449e-23		BMP4	10.583	1.1294e-16		HAS2	10.4346	3.30731e-21
CCL5	10.0162	7.37076e-14		PTH2R	10.2458	5.32463e-20		NGF	10.1367	2.04386e-20		PLCB4	10.0842	4.37553e-30		EVA1A	10.6446	1.78084e-22		NUDT16	10.4739	7.66742e-23		CXCL8	10.4132	2.57195e-15
IFI27	9.74865	1.0007e-20		DNAJC15	10.1914	1.27346e-21		PPP2R2B	10.1358	3.00869e-21		PLIN2	10.0496	6.24344e-60		NUDT16	10.6103	1.78839e-23		TENM3	10.4637	2.29455e-22		THBS1	10.3881	2.32842e-36
MIR100HG	9.74018	1.1127e-18		GFRA1	10.1873	1.13352e-21		CYP24A1	10.1178	6.33892e-30		ZNF512	10.036	1.90877e-20		MMP19	10.6059	3.50656e-23		FLNC	10.4327	5.41196e-22		NGF	10.3227	3.55316e-21
DKK1	12.1576	3.85467e-43		ADRB2	10.1732	5.80605e-21		ME1	10.1132	2.89133e-21		PDGFA	10.032	1.05342e-20		MMP3	10.5656	1.11038e-16		NRXN3	10.4106	7.52575e-22		FLNC	10.3087	1.76879e-21
MMP3	8.22513	2.1798e-05		SLFN12	10.137	2.64442e-21		ADAMTS12	10.0857	2.18228e-21		POSTN	9.9821	5.71767e-09		NAV2	10.5376	1.01023e-22		COL12A1	10.3959	8.90169e-33		EDN1	10.2851	1.76738e-20
NRIP1	6.17022	2.92584e-13		SEMA5A	10.0816	2.38314e-20		CLEC14A	10.0816	7.02802e-16		OASL	9.96622	8.91585e-17		CLDN11	10.5357	1.71488e-22		BDNF	10.3954	1.18259e-21		NUDT16	10.2741	5.41519e-22
VEGFC	8.51943	3.85231e-11		MAGEA9B	10.0583	7.2915e-21		PRUNE2	10.0684	5.72021e-21		ARL4C	9.95948	4.87768e-20		KRT34	10.5317	9.11355e-22		EGFR	10.296	2.52087e-15		SERPINB2	10.2522	1.50022e-15
EMP1	8.8207	1.53932e-20		HTATIP2	10.0145	4.67391e-21		SNHG18	10.0408	1.06345e-20		LINC01551	9.95347	2.88362e-45		VEGFC	10.5222	1.57146e-22		SEMA5A	10.2503	5.09279e-21		MX1	10.2433	1.13707e-15
CCBE1	11.503	3.65821e-21		LTBR	10.0075	1.15225e-20		NRIP1	9.994	1.16404e-20		THBS2	9.94096	4.92006e-21		DSG2	10.5126	1.90639e-22		MMP19	10.2028	1.8508e-21		NPPB	10.1992	1.29615e-19
ADAMTSL1	9.79117	3.05368e-15		CD55	9.99332	1.15185e-20		TNFRSF9	9.98999	1.10952e-19		NAV3	9.91409	1.11004e-19		SAMD9	10.4917	1.47062e-16		CCL2	10.2016	2.47189e-19		MMP19	10.1862	2.23701e-21
GDF15	8.36557	2.56153e-11		NUDT16	9.97757	8.1277e-21		IFI27	9.98173	1.65381e-31		ETS1	9.90856	3.30673e-20		PRUNE2	10.4719	9.86977e-23		WNT5B	10.1876	6.08768e-20		AOX1	10.1768	2.8249e-17
ANKRD1	7.32416	2.33544e-05		CCL5	9.95668	4.15552e-18		CNN1	9.98046	4.48857e-21		NEFH	9.85609	2.4168e-20		CCBE1	10.4609	4.92204e-23		ALPK2	10.1536	4.25229e-20		VSIR	10.1719	1.15298e-20
CREB3L1	9.02801	3.50898e-20		IFI27	9.95452	2.25338e-31		QPCT	9.9767	5.79535e-20		MIR100HG	9.85451	1.35309e-19		FST	10.4282	7.5865e-21		SERPINE1	10.1015	1.55434e-29		CRABP2	10.1508	1.63469e-88
PDGFA	9.13657	2.25572e-10		MIR100HG	9.95286	5.68174e-20		CGAS	9.92849	2.09032e-20		FAP	9.80613	1.7011e-18		SNHG18	10.4191	2.43056e-22		CELF2	10.071	2.05346e-20		LINC01638	10.0988	6.8104e-21
BICC1	7.95073	3.31939e-21		DKK1	9.93565	2.35789e-190		CREB5	9.92469	2.43862e-20		TXLNGY	9.78943	3.01244e-19		ADGRL4	10.3839	0.0444372		VSIR	10.0557	3.17217e-20		MT1E	10.0978	7.24949e-21
TFAP2C	7.26524	0.0026368		MMP3	9.93278	8.38046e-15		HRH1	9.86548	8.06524e-20		MLPH	9.78189	2.23007e-19		PDGFA	10.3825	3.61575e-22		NGF	10.0482	3.99765e-20		GPRC5A	10.0874	5.00842e-31
MLPH	9.14828	6.19736e-14		NRIP1	9.92684	1.98213e-20		ADAM12	9.85838	4.01128e-20		NPR3	9.73934	4.47469e-18		ITGB8	10.3556	2.55387e-18		SAMD9	10.0423	3.39281e-15		EVA1A	10.0569	4.23723e-20
VEPH1	8.25799	2.12858e-08		VEGFC	9.8894	5.88386e-20		HOXA9	9.85787	1.07697e-18		LY6K	9.72993	6.08427e-19		ADAMTS5	10.3507	7.24876e-22		IL7R	10.0342	4.45009e-21		EPAS1	10.0066	1.77273e-20
S1PR1	7.79454	7.42692e-14		TNFRSF11B	9.87858	1.53447e-19		NUDT16	9.84114	3.08422e-20		COL8A1	9.71889	2.49105e-19		FLNC	10.3443	1.06154e-21		ADAMTS12	9.99718	4.45135e-21		GYPC	10.0012	9.54021e-21
ANXA10	7.34354	3.29769e-05		ZNF512	9.85857	9.22849e-20		COL8A1	9.83803	9.403e-20		SLFN12	9.68238	1.66091e-19		ANXA3	10.3238	3.33221e-22		CLEC14A	9.99301	1.11603e-15		GBP3	9.94015	6.48521e-20
POTEF	8.49036	2.60854e-11		EMP1	9.85091	9.11813e-20		MAGEA4	9.80072	8.06757e-29		FLT1	9.67088	2.31105e-18		NNMT	10.2774	1.46631e-21		PRUNE2	9.97983	1.15093e-20		BDNF	9.92751	8.09157e-20
TGFBR2	5.97172	1.21593e-08		CCBE1	9.82807	2.19e-20		DKK1	9.75843	1.38043e-183		SNHG18	9.65968	2.96619e-19		PSG6	10.2693	8.64188e-21		TRIM58	9.97451	1.25447e-20		SRGN	9.91908	1.90641e-29
PHLDA1	6.46705	3.18282e-14		ADAMTSL1	9.79937	1.35248e-19		APBB1IP	9.68812	1.08139e-17		HDX	9.64338	7.31647e-19		APOL1	10.2334	2.04721e-16		SNHG18	9.95222	2.12169e-20		MME	9.88224	2.75747e-19
SDSL	6.71401	1.3346e-14		GDF15	9.79709	8.49595e-18		LUZP2	9.6401	2.72918e-13		NUDT16	9.64131	1.7065e-19		GCNT1	10.2259	9.92622e-22		LINC01224	9.92441	2.77462e-19		ETS1	9.81999	7.24712e-20
PSG9	8.32663	3.99881e-12		ANKRD1	9.76734	2.56812e-18		COL3A1	9.63681	2.23707e-24		HTATIP2	9.63501	1.50876e-19		DIO2	10.2137	1.65087e-122		CREB5	9.83613	4.83161e-20		GABRA3	9.80882	2.12557e-15
MOCOS	9.91073	1.78184e-18		PIEZO2	9.75833	9.76174e-19		MIR100HG	9.546	2.12183e-18		SERPINB2	9.6194	8.28944e-14		AP1M2	10.2002	3.33297e-21		GLIS3	9.79704	7.62801e-20		TBX15	9.80275	4.49621e-38
COL3A1	6.7947	1.18827e-14		CREB3L1	9.75171	1.81628e-19		GPNMB	9.51465	2.55998e-21		USP9Y	9.60724	1.67693e-18		FLT1	10.1866	2.26533e-20		PGAP4	9.78908	3.19566e-18		SPOCD1	9.7958	1.2507e-16
ADAMTS6	6.49856	1.08448e-15		PDGFA	9.74968	1.3133e-19		COL11A1	9.5146	0.000764037		SAMD9L	9.58041	1.21293e-11		THBS1	10.1761	6.10808e-35		TRABD2A	9.78053	3.65821e-20		ANXA3	9.78351	5.84305e-20
HDX	6.37199	1.43594e-18		BICC1	9.73887	4.39777e-54		CDH13	9.51024	1.81148e-27		KRT80	9.56981	1.9234e-18		SAMD9L	10.1707	4.5913e-13		HOXA9	9.7693	2.00311e-18		DUSP10	9.77786	6.49046e-19
ETS1	9.50701	3.82029e-18		USP9Y	9.69783	7.57216e-19		LTBR	9.48733	1.2822e-18		TWIST2	9.56544	1.03289e-17		MT1E	10.1658	3.23899e-21		COL8A1	9.74947	1.8194e-19		MIR100HG	9.76595	2.92877e-19
FOSL1	7.94593	1.31066e-30		CCDC144NL-AS1	9.67671	6.23461e-19		HDX	9.4817	3.18149e-18		GFRA1	9.54269	4.07673e-19		PTH2R	10.1572	9.51192e-20		AOX1	9.74058	6.58433e-16		MLPH	9.69333	4.80776e-19
PSG4	8.66523	3.02807e-06		TFAP2C	9.67511	2.73696e-20		MIR4458HG	9.45474	8.12076e-19		EIF1AY	9.53581	1.00493e-26		GFRA1	10.0987	2.18979e-21		EVA1A	9.73757	6.4893e-19		AFAP1L1	9.68865	9.01636e-19
NRXN3	8.78437	1.21456e-09		MLPH	9.66851	5.89082e-19		FGF5	9.454	1.54548e-17		SDC2	9.52332	1.1164e-25		ADRB2	10.0847	1.0988e-20		ADAMTSL1	9.72651	1.42831e-19		ITGBL1	9.63904	1.02791e-18
LINC01638	9.34718	3.89548e-15		VEPH1	9.66456	2.63999e-19		PRKAA2	9.38743	7.46479e-17		UTY	9.52148	1.52671e-18		SEMA5A	9.99307	4.3769e-20		GBP3	9.67059	6.4893e-19		COL8A1	9.63033	5.36661e-19
FGF5	9.78107	2.71542e-17		S1PR1	9.63473	2.08528e-16		AP1M2	9.38417	2.74738e-33		ADAMTS6	9.51987	2.33035e-18		LINC01638	9.96259	1.95636e-20		NAV2	9.6655	3.3221e-19		ABCG2	9.60563	2.99082e-18
CPA3	8.02635	1.09589e-09		ANXA10	9.63128	2.03399e-17		MOCOS	9.36539	2.90441e-18		NTN4	9.49603	8.71284e-19		ALPK2	9.94732	2.18342e-19		RIPOR2	9.64894	3.97036e-19		SNHG18	9.57112	6.40113e-19
EDN1	9.5014	4.40025e-16		ZFY	9.62694	4.7756e-19		FGF1	9.35974	1.97107e-17		EFEMP1	9.49359	1.19578e-18		ANKRD30B	9.92762	1.14876e-19		TBX15	9.62352	9.73236e-37		SERPINB7	9.55661	1.24445e-14
ARHGEF28	8.65468	2.17044e-14		POTEF	9.58761	1.23805e-18		TRIM14	9.35371	2.52923e-19		DKK1	9.48969	1.27987e-173		BDNF	9.8723	1.10888e-19		APBB1IP	9.59955	1.93216e-17		H1-5	9.55638	1.43657e-27
SPOCD1	8.87596	2.19227e-10		WWC1	9.5779	3.49754e-19		RTL8B	9.35341	1.94744e-19		WWC1	9.47624	8.67215e-19		CCL5	9.86812	7.08646e-18		ZNF826P	9.55568	9.7123e-19		RANBP17	9.55238	1.03958e-18
KRT80	8.96856	2.97669e-14		TGFBR2	9.56384	8.82825e-19		CT45A10	9.33944	1.4257e-17		SRPX	9.47392	3.5103e-21		MIR100HG	9.8643	1.0418e-19		LUZP2	9.55153	3.99699e-13		HS3ST3B1	9.5284	2.51787e-18
LINC00973	7.32984	4.13877e-08		PHLDA1	9.55726	4.27212e-82		ETS1	9.33759	5.40378e-18		LINC01638	9.46597	1.74769e-18		DOCK2	9.863	2.92155e-18		GPX3	9.53571	2.57747e-18		RIMS2	9.50962	4.50641e-18
TMEM40	6.92389	0.00105528		SDSL	9.5366	1.73102e-18		PLIN2	9.32096	1.43489e-51		GPRC5A	9.44763	5.66203e-44		SPOCD1	9.84513	7.38968e-17		CDCP1	9.51985	2.62565e-12		SAMD9L	9.49185	1.87971e-11
MGLL	8.03714	4.18479e-12		PNPLA4	9.51049	7.79011e-19		ADRB2	9.3088	1.22004e-17		KRT86	9.4434	3.44491e-17		PTPRM	9.82036	8.1285e-20		CLDN10	9.49727	1.50698e-10		KRT80	9.48125	3.91129e-18
PLCB4	9.5939	2.81071e-14		PSG9	9.50198	4.8172e-18		MT1E	9.29627	9.05337e-18		FGF1	9.43972	9.30819e-18		GYPC	9.81255	4.42603e-20		MIR100HG	9.45744	3.96521e-18		TWIST2	9.47687	2.04818e-17
FGF1	8.61011	3.00219e-17		MOCOS	9.49929	8.17665e-19		NTN4	9.27202	6.62707e-18		LINC00460	9.43286	6.39593e-18		TNFRSF11B	9.79	2.80818e-19		GBP1	9.4571	4.46921e-18		CAVIN2	9.46176	2.23219e-27
TAGLN	8.49713	4.09903e-50		COL3A1	9.46742	1.4217e-23		MAGEA11	9.27028	6.30963e-18		TBX18	9.43005	3.10537e-18		TM4SF1	9.73866	3.42138e-20		PTPRM	9.4392	2.59566e-18		GFRA1	9.45412	8.79944e-19
MAMLD1	8.46957	1.85948e-13		SLC2A3	9.45841	8.81773e-19		BMP4	9.26532	2.31036e-13		PPP2R2B	9.41347	1.80642e-18		TENM3	9.7337	1.56391e-19		RANBP17	9.43233	2.87231e-18		EFEMP1	9.40502	2.48389e-18
PDCD1LG2	8.2359	7.777e-13		ADAMTS6	9.43771	4.57199e-18		SLITRK2	9.25399	1.1488e-16		ADM	9.40414	9.07848e-61		TRIM58	9.72398	1.03888e-19		COL11A1	9.42607	0.00080701		KRT86	9.35483	6.74712e-17
APOBEC3G	4.96538	0.000215526		HDX	9.42337	4.68882e-18		OASL	9.23433	1.66262e-14		PSD3	9.38637	1.37848e-18		GDF15	9.70852	1.44365e-17		PLEKHG4B	9.39558	1.14728e-17		LINC00460	9.34428	1.29334e-17
TLR4	6.2005	0.00512281		ETS1	9.40772	2.63092e-18		FOSL1	9.21904	4.39578e-41		KRT7	9.38254	5.4846e-18		MPP4	9.67576	3.61025e-15		GREM1	9.3877	5.19479e-18		KRT7	9.29397	1.11649e-17
ITGA3	7.73729	3.29853e-17		FOSL1	9.39986	9.70802e-43		TPM2	9.20706	1.35804e-146		NNMT	9.38129	4.70787e-18		PIEZO2	9.66975	1.74033e-18		FGF5	9.36544	2.78934e-17		NNMT	9.29273	9.61863e-18
FMN1	7.78776	8.34155e-10		PSG4	9.39461	1.17827e-14		SLC2A3	9.18265	1.05388e-17		MAGEA9B	9.35495	3.73102e-18		VAT1L	9.66809	2.07379e-19		SERPINB7	9.31396	5.83301e-14		TGFB2	9.27904	8.87136e-18
TRIM14	5.86093	6.03049e-17		NRXN3	9.34985	8.76958e-18		F2RL1	9.1457	7.73852e-16		DKK3	9.30904	1.72089e-55		LYPD6	9.66334	8.90107e-19		PRKAA2	9.29886	1.30347e-16		CALD1	9.2627	5.36139e-148
S100A10	6.34376	2.81137e-60		PRSS3	9.3332	6.42725e-18		CLIC3	9.1337	1.55808e-17		KDM5D	9.26262	2.37112e-17		PLK2	9.66133	1.54786e-78		MOCOS	9.27682	5.48305e-18		IL1B	9.15452	6.13502e-17
IL1B	8.78552	6.19716e-14		UTY	9.33284	7.3946e-18		NKX2-1	9.09175	2.46313e-16		IL1B	9.24309	3.07816e-17		S100A3	9.61106	5.43148e-19		H1-5	9.26348	5.73403e-26		AFF3	9.15233	3.65652e-16
ADM	7.44525	5.14545e-22		LINC01638	9.32982	5.44254e-18		TBX18	9.09062	5.87223e-17		AFF3	9.2409	1.90846e-16		TAGLN	9.59506	2.23093e-71		MMP3	9.25895	5.40841e-13		COL6A3	9.12754	1.98032e-40
EFEMP1	8.96638	2.70278e-15		FGF5	9.31085	4.40701e-17		FLT1	9.07984	3.04693e-16		ARHGAP24	9.21919	1.49706e-17		POTEE	9.58754	1.47322e-18		CT45A10	9.25086	2.59977e-17		S100A16	9.12709	3.10933e-120
CRHBP	7.60387	1.10768e-05		CPA3	9.29469	1.92466e-15		ARHGEF28	9.06402	3.93711e-17		RUNX1	9.20906	1.66305e-17		EGFR	9.58391	1.82721e-13		ETS1	9.24903	1.00435e-17		WNT5B	9.12213	3.72541e-16
LYPD6	8.06097	2.91139e-09		EDN1	9.28093	7.76224e-17		MGST2	8.98544	1.11998e-16		MMP16	9.20499	6.10976e-38		MLPH	9.57994	1.06361e-18		ADRB2	9.22024	2.24491e-17		RUNX1	9.12049	3.34157e-17
RUNX1	9.0235	1.00905e-16		ARHGEF28	9.27477	5.92693e-18		RUNX1	8.98272	1.1785e-16		CHRDL1	9.20274	1.12948e-17		FOXG1	9.57691	1.22206e-18		MEST	9.21325	8.41308e-165		ANPEP	9.11967	3.18749e-16
CSPG4	7.82344	2.53834e-08		SERPINA1	9.24978	1.17282e-16		EDN1	8.9825	8.94487e-16		VEPH1	9.19715	1.46974e-17		VEPH1	9.57599	4.89455e-19		MT1E	9.20771	1.66878e-17		VEPH1	9.10858	2.96024e-17
SERPINE1	9.72617	2.59057e-30		TBX18	9.2365	1.56153e-17		TMEM52B	8.97668	9.27298e-15		LINC00707	9.18509	1.72199e-16		PSMB9	9.56311	7.61641e-45		CSAG1	9.20564	9.50086e-17		LINC00707	9.09652	3.32418e-16
LINC01615	7.38941	2.05617e-07		SPOCD1	9.21235	7.84885e-15		MT1G	8.97074	6.375e-15		LAMA1	9.18207	3.28861e-17		TRABD2A	9.54335	2.67093e-19		SLITRK2	9.1654	2.01478e-16		LAMA1	9.0935	6.59435e-17
SLFN5	5.38043	4.47848e-15		KRT80	9.20888	3.81906e-17		CRHBP	8.96331	2.98319e-16		GABRA3	9.17604	1.32706e-13		POTEF	9.49904	2.23677e-18		TRIM22	9.09994	1.74861e-16		ADAMTSL1	9.08197	3.51444e-17
PLIN2	10.5461	7.2693e-27		LINC00973	9.20222	1.31105e-15		LINC00707	8.96055	1.06713e-15		S100A10	9.17334	1.42361e-120		RANBP17	9.46238	1.89657e-18		CADM1	9.0733	2.53704e-16		NTRK3	9.02728	1.27498e-15
SIPA1L2	8.54326	1.22288e-13		TMEM40	9.18331	1.57876e-17		NAV3	8.92932	4.49341e-16		SPOCD1	9.16303	1.13189e-14		H1-5	9.43335	5.90715e-27		DSG2	9.0535	8.08547e-17		DIO2	9.02362	1.36813e-95
DKK3	10.0488	3.81915e-24		MGLL	9.17498	2.60297e-16		C9orf64	8.91564	1.44325e-16		MYOF	9.14934	3.5589e-50		CLCN4	9.41428	3.30562e-17		CLIC3	9.04514	2.88282e-17		CARMN	9.02239	7.40712e-15
STXBP6	5.76267	6.20175e-07		PLCB4	9.15932	5.8487e-25		BCL11A	8.90596	1.35595e-15		SLIT3	9.14663	1.2557e-15		PSG9	9.41341	8.48664e-18		FAM110B	9.02921	2.22625e-16		DGKB	9.01552	5.63623e-16
MYOF	10.1626	6.08963e-26		CHRDL1	9.12943	2.04221e-17		ZNF512	8.89157	3.52916e-16		PLK2	9.14051	4.10865e-273		MOCOS	9.41073	1.48592e-18		FBLN2	8.97429	2.37422e-16		SDC2	9.01078	2.36891e-29
APOL1	7.54886	1.37545e-06		GSTO1	9.12658	1.02437e-82		BNC1	8.88964	5.74403e-16		VAT1L	9.12585	2.59633e-18		CALD1	9.38741	5.50684e-152		MPV17L	8.95483	9.54362e-16		ABCC9	9.00928	9.48023e-15
CXCL1	8.5905	7.92326e-09		FGF1	9.12393	1.17844e-16		ITGA3	8.85023	1.11829e-16		NTRK3	9.11585	6.73663e-16		CAVIN2	9.32951	1.03509e-26		THBS1	8.94801	3.50533e-27		MAML2	9.00175	4.21887e-16
NTN4	7.43653	3.80165e-17		TAGLN	9.12138	9.71898e-77		MEST	8.82065	3.12986e-190		DGKB	9.1041	2.90922e-16		ETS1	9.31916	4.73799e-18		ITGBL1	8.93857	3.21656e-16		NOX4	8.96225	1.91936e-15
CDCP1	7.83054	0.000176085		MAMLD1	9.12034	5.43913e-17		PLK2	8.79991	9.98932e-253		ZFPM2-AS1	9.08796	1.18206e-16		PSG4	9.30604	1.82609e-14		NT5E	8.93064	7.8581e-17		SP140L	8.94315	5.75807e-17
STX11	6.89731	6.41056e-09		CGAS	9.10713	2.45919e-17		IQCA1	8.79772	3.32641e-05		HRH1	9.07808	6.29386e-17		CARD16	9.28049	3.02712e-16		LINC01638	8.92937	1.57062e-16		NLRP2	8.94065	2.16966e-15
XAF1	6.26964	0.00257734		PDCD1LG2	9.1023	6.35781e-17		GALNT16	8.7851	1.33543e-13		TPM2	9.07492	2.12751e-142		PYCARD	9.26721	1.21687e-17		SPOCK1	8.91891	1.04958e-16		ARSJ	8.93738	2.29021e-24
OLR1	9.33468	2.98691e-12		APOBEC3G	9.10141	1.39363e-24		RIBC2	8.75353	4.98598e-16		PRKY	9.06747	2.06915e-16		NRXN3	9.26129	1.54129e-17		RBM24	8.89533	4.37745e-16		CPA4	8.93511	6.11674e-17
RAB7B	6.89708	1.28663e-08		TLR4	9.0937	4.95952e-15		PRSS3	8.73845	9.09836e-16		RTL8B	9.06059	2.51928e-18		TGFB2	9.256	9.18681e-18		RUNX1	8.89415	2.10907e-16		THBD	8.92571	5.68598e-15
RGS7	7.89933	6.37576e-10		ITGA3	9.09329	1.32123e-17		KRT34	8.7329	3.9539e-15		TCIRG1	9.05211	3.10327e-16		FGF5	9.22229	7.5506e-17		EDN1	8.89393	1.53722e-15		G0S2	8.90295	2.07312e-07
LINC00857	7.88885	1.02192e-10		FMN1	9.08791	1.78034e-16		TGFBR2	8.72847	1.00589e-15		NOX4	9.05084	1.01676e-15		GBP3	9.21561	2.5389e-17		MT1G	8.88215	1.04951e-14		NAV2	8.88068	2.50242e-16
SEMA3B	6.59511	4.60125e-06		TRIM14	9.08534	2.55224e-18		ARHGAP28	8.72308	2.68547e-11		ECM1	9.0389	5.92574e-18		CPA3	9.20612	3.09327e-15		CRHBP	8.87474	5.22264e-16		APOL6	8.87902	2.62721e-15
SHISA3	5.87801	8.22307e-05		S100A10	9.08421	2.85817e-118		TMEM40	8.72097	7.61774e-16		CPA4	9.02367	3.0163e-17		ARSJ	9.20312	7.42349e-26		LINC00707	8.87198	1.83647e-15		SP140	8.87843	2.14881e-15
IL1RAPL1	6.25897	0.00226545		IL1B	9.08296	1.10796e-16		NRP2	8.71813	5.97766e-16		THBD	9.01429	3.08372e-15		SPESP1	9.19736	8.65963e-18		CDH6	8.85342	1.66998e-15		NT5E	8.8649	1.36104e-16
KRT8	6.89806	5.06079e-13		ADM	9.07721	1.14244e-56		CDA	8.71145	2.16474e-28		ZNF215	8.99813	1.97139e-16		EDN1	9.19236	1.30797e-16		NNAT	8.82188	3.27332e-15		CPQ	8.86177	3.42348e-16
KRT7	8.07546	8.26379e-09		EFEMP1	9.07051	4.23195e-17		PTGR1	8.70051	2.45602e-59		GSTO1	8.99441	2.66088e-80		PLAAT4	9.18959	1.07173e-15		BCL11A	8.81739	2.32386e-15		FLT1	8.86097	1.37192e-15
CARD10	7.72484	2.35533e-09		CRHBP	9.06482	1.17844e-16		SIPA1L2	8.69948	3.50316e-15		DCLK1	8.98801	4.67086e-15		SERPINA1	9.16121	1.9621e-16		AFAP1L1	8.81315	1.10132e-15		CCL2	8.83244	1.06225e-14
ENC1	6.86638	7.0405e-13		WDR76	9.04703	9.15381e-41		DCLK1	8.69611	4.1312e-14		CCDC89	8.95609	5.44552e-16		ACSL5	9.14827	6.06578e-15		TMEM154	8.79165	2.59135e-16		IFI27	8.83112	4.73052e-21
KDELR3	5.17577	3.09041e-21		LYPD6	9.03056	1.80241e-16		WWC1	8.69509	6.7636e-16		CSPG4	8.94615	4.03873e-16		KRT80	9.12031	6.60811e-17		S100A16	8.77788	4.13609e-111		GLIS3	8.82957	2.91897e-16
PYCARD	6.78868	3.84308e-05		RUNX1	9.01158	8.34274e-17		RBM46	8.67431	5.96971e-15		CCL2	8.921	5.7496e-15		S100A16	9.1147	5.81355e-120		CD70	8.77492	2.05121e-47		CXCL1	8.82611	8.00955e-10
BNC1	6.45743	5.20501e-14		CSPG4	9.00853	2.38631e-16		RNF212	8.6722	1.26056e-15		CXCL1	8.91466	5.37831e-10		LINC00973	9.11365	2.12909e-15		IQCA1	8.70916	3.70715e-05		PLEKHG4B	8.75249	1.96603e-15
PSG1	7.77898	2.34288e-09		SERPINE1	9.00172	2.29264e-53		NPR3	8.65418	2.10246e-14		WDR76	8.89237	2.11233e-39		NT5E	9.08188	1.93241e-17		TMPRSS15	8.69262	1.91697e-15		SLC8A1	8.74844	3.92079e-15
OASL	7.31727	1.70716e-12		LYPD6B	8.99625	1.1029e-15		OLFML1	8.63624	6.64505e-08		ITGA3	8.89187	7.28701e-17		WNT5B	9.07244	4.59411e-16		ITGB8	8.66704	4.55379e-13		MPP4	8.7416	1.71809e-12
CAPSL	7.78656	3.35216e-11		LINC01615	8.98969	1.28614e-16		CCDC89	8.62909	7.27453e-15		SERPINE1	8.85329	1.19537e-51		PPP1R3C	9.06315	8.96211e-16		THSD4	8.6631	2.05261e-15		LINC01111	8.71977	1.5738e-15
RPS6KL1	7.03444	8.24411e-06		EPSTI1	8.97694	1.77226e-14		MMP3	8.62617	2.30798e-11		IFIT3	8.84254	8.6002e-28		ELAPOR1	9.03754	2.38501e-16		KRT34	8.64433	6.67037e-15		ABLIM3	8.69833	9.30886e-15
FMN2	8.24242	1.11377e-13		SLFN5	8.96231	9.55951e-32		SDC2	8.6064	4.28979e-21		ARHGEF28	8.84012	2.29104e-16		MAMLD1	9.03177	9.38207e-17		TAGLN	8.63887	6.86095e-58		EFNB2	8.6913	6.60872e-37
ICAM1	6.66903	6.02905e-09		PLIN2	8.96085	9.28811e-48		TWIST2	8.57847	2.30693e-14		LINC01111	8.80834	8.17226e-16		ZNF334	9.02797	1.99794e-16		NRP2	8.62956	1.04684e-15		POTEF	8.67335	2.15269e-15
RASGRF1	4.99776	6.99927e-09		SIPA1L2	8.9567	4.22181e-16		PTPN20	8.55641	1.41798e-14		ABLIM3	8.7869	4.98845e-15		PDCD1LG2	9.01373	1.09066e-16		SIPA1L2	8.61091	5.95848e-15		TNS3	8.66448	4.22706e-15
COL4A6	6.39172	1.69506e-05		DKK3	8.94846	2.58275e-51		ADAMTS6	8.54251	6.49979e-15		POTEF	8.76191	1.1204e-15		TLR4	9.00512	7.89862e-15		PLCB4	8.57534	2.74204e-15		ALPK2	8.66071	7.59091e-15
CATSPER1	8.11451	3.49658e-11		STXBP6	8.93173	1.05928e-15		ACOT4	8.5098	3.38281e-13		AR	8.74921	1.72547e-15		SP140L	9.00369	2.96787e-17		SIM1	8.57261	1.93676e-15		SPATA22	8.65528	1.0793e-14
ACSL5	7.56836	2.22894e-07		SEPTIN7P11	8.92461	2.70536e-15		HOXA10	8.49431	1.66615e-14		SPATA22	8.74385	5.76853e-15		FMN1	8.99934	2.99097e-16		OLFML1	8.54767	8.22704e-08		PLAAT4	8.65491	5.97216e-14
IL7R	9.17798	7.41886e-22		MYOF	8.92179	9.96726e-48		C6orf141	8.47212	1.05195e-13		AP1M2	8.73791	5.44849e-29		IL1B	8.9944	1.87783e-16		TFAP2C	8.54289	3.53326e-15		TRIM58	8.6436	1.09725e-15
PAQR7	4.8058	9.26783e-07		EMB	8.92019	2.08528e-16		WDR76	8.47048	9.78076e-36		KCTD15	8.72251	2.56395e-15		EFEMP1	8.98195	7.38968e-17		PSMB9	8.52961	8.28888e-36		CCN2	8.64178	3.19105e-46
PPP2R2B	7.05756	9.96307e-16		APOL1	8.91241	4.73498e-13		EFEMP1	8.46789	5.93959e-15		C9orf64	8.71571	6.66614e-16		GLIS3	8.98015	7.25791e-17		KRT14	8.52393	3.01304e-13		PTN	8.64008	1.31768e-13
LAMA1	8.25615	1.73515e-11		LY6K	8.87605	6.41463e-16		KDELR3	8.45435	7.49172e-66		CXCL2	8.71383	7.04565e-13		CRHBP	8.97625	2.00187e-16		EPS8L2	8.52248	1.50048e-14		PTPRM	8.63551	1.88404e-15
LINC01111	7.66384	7.83914e-08		CXCL1	8.86221	6.66107e-10		PDE1C	8.454	1.14912e-41		RAB7B	8.68402	3.33581e-15		ANKRD1	8.95742	1.21781e-15		LYPD6	8.50626	1.09169e-14		KRT18	8.6298	1.66603e-194
SP140L	8.47568	1.62294e-14		NTN4	8.8376	2.20595e-16		MAMLD1	8.45176	1.18762e-14		MILR1	8.67921	4.63264e-14		THSD4	8.95563	1.73774e-16		TWIST2	8.4899	3.8014e-14		TNFRSF1B	8.5973	1.02716e-14
VAT1L	7.96393	1.08062e-05		RIBC2	8.83089	2.36282e-16		RNF135	8.4413	1.48456e-14		CATSPER1	8.66894	4.97812e-15		MAGI2-AS3	8.95034	4.97721e-17		CALD1	8.44917	6.34434e-123		MILR1	8.59063	8.41054e-14
PDE1C	9.84416	1.02867e-26		CDCP1	8.82649	1.85625e-13		IFIT3	8.44034	2.25763e-25		PHLDA1	8.66489	1.81822e-67		AHNAK2	8.93973	4.59411e-16		KRT18	8.4434	6.82838e-186		TACC2	8.5807	9.18479e-15
APOL3	7.14168	9.43179e-08		STX11	8.82305	3.98189e-15		KRTAP2-3	8.43986	6.4963e-14		HOXA9	8.6497	1.3223e-14		TACC2	8.93244	5.22003e-16		BICC1	8.43669	2.44613e-63		CATSPER1	8.58037	9.36224e-15
SH3BP4	4.87483	2.57022e-10		XAF1	8.81994	9.83862e-10		BEND7	8.42033	1.89109e-14		GPR158	8.596	8.92877e-15		RUNX1	8.92301	1.43198e-16		NMU	8.43342	1.07288e-14		HOXA9	8.56112	2.43691e-14
AFF3	8.17914	1.22318e-10		OLR1	8.81976	6.76499e-14		KLHL4	8.40996	1.45477e-13		LINC02742	8.58119	2.351e-13		PLEKHG4B	8.91677	4.59081e-16		SP140L	8.41645	3.90692e-15		LINC02742	8.49262	4.18312e-13
SLC8A1	7.2713	2.31035e-05		RAB7B	8.80719	1.24828e-15		PIGBOS1	8.36975	1.91546e-14		EMB	8.56759	3.51266e-15		LYPD6B	8.90767	1.82347e-15		ELAVL2	8.41003	3.7808e-13		WASF3	8.48269	3.54572e-15
DNAH5	7.21738	1.80834e-08		RGS7	8.79425	1.63687e-15		PIEZO2	8.36344	6.32316e-14		MET	8.56535	3.06662e-55		MIR137HG	8.90462	1.28546e-16		ARAP2	8.40737	1.51455e-13		TNFRSF9	8.47511	2.06463e-14
IFIT3	6.18477	8.86297e-10		LINC00857	8.7925	2.62968e-15		CFI	8.35997	6.65851e-05		FXYD5	8.55708	4.60806e-83		LINC01615	8.90112	2.19592e-16		ARNT2	8.38085	3.09185e-14		COL12A1	8.45765	6.03698e-22
EBI3	5.35611	0.00218345		SEMA3B	8.7697	1.05963e-15		STXBP6	8.33991	9.63771e-14		CCL5	8.53562	1.58048e-13		EPSTI1	8.88835	2.82315e-14		EFEMP1	8.37932	1.01572e-14		MAGI2-AS3	8.4544	3.08709e-15
SPATA22	8.1796	3.11203e-12		SHISA3	8.76875	1.85503e-14		SDSL	8.33604	2.92493e-14		ARHGAP42	8.52872	1.71406e-14		AOX1	8.88705	1.87362e-13		VEGFC	8.36703	1.63757e-14		SOAT2	8.4518	8.16758e-15
ARL4C	5.7214	0.000169005		NLGN4Y	8.75228	1.67172e-14		ZFPM2-AS1	8.3304	4.43143e-14		TRIM14	8.50941	3.59024e-16		RAP1GAP2	8.88466	1.2416e-15		DIO2	8.36676	4.01808e-82		CCL5	8.44706	2.84186e-13
GSTT2B	6.61034	3.73047e-07		IL1RAPL1	8.72716	2.35183e-14		GSTO1	8.31217	1.57532e-68		ZNF280A	8.48634	3.29596e-13		EPS8L2	8.87728	8.74413e-16		MAMLD1	8.36319	2.00041e-14		CREB3L1	8.4202	2.77225e-27
SUCLG2-DT	5.21414	3.04675e-06		KRT8	8.71075	1.10042e-30		NLRX1	8.30724	1.69137e-13		KRT18	8.48551	1.67242e-205		SIPA1L2	8.86813	7.07103e-16		KRTAP2-3	8.35129	1.05307e-13		MX2	8.4137	3.53463e-11
CYB5R2	6.09513	5.21563e-05		KRT7	8.68554	1.55566e-15		KRT18	8.2991	3.06141e-196		SORBS2	8.46805	6.72984e-07		CCDC144NL-AS1	8.86661	2.66812e-16		MBP	8.35111	4.4113e-13		SORBS2	8.37948	8.79911e-07
TCIRG1	6.39795	3.22937e-05		CARD10	8.67958	5.04562e-14		LINC01638	8.29659	2.32086e-14		PIGBOS1	8.46053	8.78384e-15		MAGEA11	8.8647	4.63386e-24		TTC12	8.34712	5.51563e-14		H2AC14	8.37641	6.49631e-15
DCLK1	7.84402	1.68182e-09		ENC1	8.66189	2.90679e-15		TRIM6	8.27887	1.77251e-13		SUCLG2-DT	8.45525	5.70761e-14		SOAT2	8.84581	3.12158e-16		MAGI2-AS3	8.3442	7.12009e-15		SLIT3	8.33671	3.6071e-13
HLX	7.48655	1.32358e-10		BMPER	8.65461	3.11137e-14		MET	8.26655	2.09112e-51		ZDHHC2	8.43543	1.75501e-20		SLC8A1	8.84176	1.63959e-15		DOCK2	8.32411	3.26885e-13		SH3TC2	8.33248	6.56758e-14
NLRX1	5.22637	0.000399947		KDELR3	8.64963	5.00305e-69		RBM24	8.26256	5.72711e-14		SLIT2	8.42679	4.43442e-91		WASF3	8.83953	1.76922e-16		NKX2-1	8.28182	8.75089e-14		CECR7	8.29837	6.14091e-14
LINC02057	6.48907	1.59709e-05		PTGR1	8.64136	1.30399e-58		KRT80	8.25982	6.74485e-14		PDE1C	8.4145	2.43393e-41		ANXA10	8.82137	7.53133e-15		PIEZO2	8.27486	1.03215e-13		ITGB8	8.29732	4.9329e-12
IL6	7.64899	6.44832e-11		PYCARD	8.63444	2.16681e-15		DKK3	8.23997	1.63519e-43		SPTLC3	8.4103	1.29635e-13		CXCL1	8.77365	8.89517e-10		PRICKLE2	8.27271	2.80286e-13		HSPB8	8.27803	4.16527e-14
MET	7.10215	1.84963e-49		BNC1	8.62527	3.92873e-15		RGS7	8.22611	1.26735e-13		ABCC9	8.37651	6.85516e-13		LINC00511	8.76874	3.58735e-15		CFI	8.27141	7.4199e-05		BDKRB1	8.26102	1.02814e-11
TWIST2	8.66461	5.99464e-13		PSG1	8.62136	1.04534e-14		FMN2	8.2246	6.83816e-14		HMOX1	8.37645	5.94455e-13		SPOCK1	8.7382	3.85436e-16		FLT1	8.26993	1.04785e-13		CREB5	8.25406	2.42867e-14
PHF11	6.97209	8.86012e-12		NTM	8.6114	3.45891e-08		ZNF215	8.19301	1.01527e-13		RNF135	8.35144	2.65025e-14		XAF1	8.73137	1.30216e-09		NFASC	8.25633	8.95156e-09		CDC42EP1	8.24744	2.22526e-13
NOG	5.2123	4.186e-06		CLDN11	8.59737	8.5726e-34		NNAT	8.18912	3.33862e-13		BDKRB1	8.34959	6.11389e-12		OLR1	8.7312	1.06207e-13		ARHGEF28	8.25411	1.95219e-14		CDYL2	8.22399	2.05266e-11
DNAJC22	4.59799	2.92877e-05		OASL	8.57842	1.07141e-12		PNPLA4	8.1824	4.04036e-14		CREB5	8.34263	1.28568e-14		RGS7	8.70568	2.72934e-15		WFDC21P	8.24899	1.36367e-13		NPR3	8.20943	2.84971e-13
CDC42EP1	8.08228	1.30357e-12		CAPSL	8.56419	1.08358e-14		ZDHHC2	8.18198	2.73741e-19		EHD2	8.34082	2.69106e-20		LINC00857	8.70393	4.3483e-15		ABCG2	8.24726	1.12744e-13		ARSI	8.20857	5.02997e-13
FAR2P1	6.62598	4.38729e-07		RPS6KL1	8.56358	5.0478e-14		MGLL	8.16951	4.74567e-13		CDC42EP1	8.33601	1.21943e-13		MME	8.69809	3.31754e-15		SRGN	8.21361	1.82506e-20		PEAR1	8.19467	3.27939e-13
KRTAP2-3	7.64684	1.41068e-09		FMN2	8.54371	5.53809e-15		SETBP1	8.16774	1.96008e-12		NKX3-1	8.3353	2.7326e-45		ARNT2	8.68595	2.70166e-15		CCN2	8.20436	9.99524e-42		FST	8.17228	4.42193e-13
AP1M2	9.83029	5.5782e-22		ICAM1	8.52561	1.60803e-15		TAGLN	8.16519	1.7154e-61		SLFN5	8.32396	1.75711e-27		TIAM1	8.64496	4.04669e-23		ANKRD30B	8.19765	1.24052e-13		KCNMA1	8.15873	2.88658e-25
KIAA1549	4.7092	5.01848e-05		RASGRF1	8.52235	9.90314e-16		IL1B	8.16335	1.405e-13		SP140L	8.31899	1.334e-15		IL1RAPL1	8.63859	3.77939e-14		MYO5B	8.19225	2.11377e-13		CCDC89	8.14617	2.02902e-13
KRT18	8.2762	1.18741e-166		COL4A6	8.51757	1.78107e-12		CDC42EP1	8.14595	4.99318e-13		ANXA10	8.3	3.815e-13		CPQ	8.63443	1.73792e-15		TRIM6	8.1903	2.87203e-13		CPED1	8.14352	6.91223e-19
LINC02742	7.89665	1.70695e-10		PSD3	8.51697	1.8237e-15		PRR16	8.13194	1.15544e-12		ARSI	8.29715	2.77551e-13		LHX8	8.6278	9.21996e-15		KRT80	8.17126	1.11043e-13		CSPG4	8.13623	1.59507e-13
GPR158	7.62905	1.92997e-10		CATSPER1	8.51672	1.50883e-14		CXCL1	8.12747	1.94564e-08		ACOT2	8.29555	1.65092e-14		KRT7	8.59697	2.61257e-15		RGS7	8.13754	2.08379e-13		AHNAK2	8.11946	2.4146e-13
ARHGAP22	7.16072	2.80229e-08		ACSL5	8.51549	4.96242e-13		MLPH	8.1273	1.405e-13		G0S2	8.27018	1.5457e-06		CXCL14	8.58846	3.95686e-14		FMN2	8.13603	1.12744e-13		PSG1	8.11775	3.97979e-13
ROBO4	5.86508	3.91907e-05		IL7R	8.50748	5.99034e-144		DSC3	8.11537	4.61396e-13		CGAS	8.26459	2.13856e-14		DDX43	8.57117	1.25096e-08		SOAT2	8.12502	9.21105e-14		S100A6	8.11663	4.3501e-142
TENT5B	7.36569	4.24684e-09		PAQR7	8.48614	1.0885e-33		HOXA7	8.09659	8.31513e-13		CARD10	8.26386	8.8477e-13		FBLN2	8.56322	5.05635e-15		TIAM1	8.11231	2.11222e-20		IFI16	8.11511	1.59379e-61
MYO7B	7.60982	1.18682e-09		PPP2R2B	8.42339	5.97593e-15		FHDC1	8.09326	2.38178e-11		FST	8.26085	2.43093e-13		TNS3	8.54825	8.66091e-15		C2CD6	8.10558	2.94066e-12		THSD4	8.09623	1.49772e-13
PTX3	7.65495	0.00010246		LAMA1	8.41585	1.36584e-14		RPS6KL1	8.09207	1.49156e-12		CA12	8.25662	2.50061e-22		PSG1	8.53279	1.71308e-14		RIMS2	8.10093	2.28073e-13		DOCK2	8.09405	1.60841e-12
TNFRSF9	8.84196	8.46261e-13		C9orf64	8.41221	6.92835e-15		SLIT2	8.08188	8.78706e-84		SDSL	8.25377	4.96888e-14		ITGBL1	8.51537	7.42587e-15		SDC2	8.09386	7.65863e-24		KCNN4	8.08978	3.34744e-12
CDK6	5.96875	1.1134e-31		LINC01111	8.40805	1.71556e-14		TJP1	8.07477	4.43591e-57		PNPLA4	8.23593	2.47372e-14		TNFRSF1B	8.49321	1.89791e-14		SETBP1	8.07915	3.01752e-12		KIAA1549L	8.06605	1.14347e-11
MAGI2-AS3	7.97061	1.70949e-15		ZFPM2-AS1	8.3811	2.69436e-14		STK33	8.07429	3.64193e-12		PSG1	8.20632	2.17497e-13		CAPSL	8.47562	1.78012e-14		IL1B	8.07479	2.30939e-13		SMIM10	8.05382	3.36386e-13
ABLIM3	8.00546	1.05627e-11		SP140L	8.37953	7.85807e-16		MT1M	8.05722	0.0475625		WT1	8.18929	1.54696e-13		ARHGEF28	8.46486	3.39101e-15		OAS2	8.0651	2.93875e-06		MYO7B	8.05026	6.84265e-12
ELAPOR1	6.98602	1.00901e-06		RTL8B	8.36065	9.57025e-16		ANKRD1	8.05451	1.15222e-12		ADGRG6	8.17501	2.62493e-40		TTC12	8.45598	2.18051e-14		CDC42EP1	8.05738	7.96911e-13		PRR16	8.04929	1.79913e-12
C6orf132	6.08132	0.000110798		COL6A3	8.32135	7.56533e-12		GREM1	8.04209	3.8794e-14		HOXA10	8.17285	1.597e-13		FMN2	8.45514	9.17109e-15		FOXG1	8.04651	2.36974e-13		AFAP1L2	8.04554	1.28471e-12
SYCE1	6.7538	2.5911e-08		VAT1L	8.31879	2.23438e-15		MYOF	8.03109	1.1023e-38		BOK	8.15876	1.53272e-13		EPAS1	8.43119	6.91736e-15		MPP4	8.04562	9.93131e-11		FGF1	8.04436	1.46872e-18
NLRP3	5.89066	0.00423788		CLEC14A	8.30439	4.14074e-11		PLPP7	8.02905	7.73472e-13		SMIM10	8.14239	1.82358e-13		COL4A6	8.429	2.67133e-12		PRR16	8.04336	1.81081e-12		OLR1	8.03631	1.11848e-11
PSG5	8.83913	5.11015e-12		RNF135	8.29274	3.96851e-14		PAQR7	8.01388	4.68337e-30		MYO7B	8.13883	3.98225e-12		CATSPER1	8.42815	2.48049e-14		GATD3	8.04089	1.00266e-25		FAM167A	8.03227	9.16576e-12
MARCHF4	7.28613	8.74405e-10		PDE1C	8.28152	4.68804e-40		PSG9	8.00814	5.39639e-13		PRR16	8.13786	1.00674e-12		TNFRSF9	8.37717	3.6411e-14		SORL1	8.03952	5.86906e-12		ARHGEF28	8.03021	1.07039e-13
LINC00941	7.31782	2.87772e-09		APOL3	8.27117	2.42419e-12		ME3	7.99576	1.38642e-11		FAM13C	8.13658	2.66304e-13		TMEM40	8.37475	5.67418e-15		CXCL1	8.03891	2.51887e-08		MGLL	8.02876	4.34097e-22
CCDC89	7.97043	2.90696e-10		POTEE	8.23772	1.20484e-14		PSG5	7.99244	9.84522e-13		OLR1	8.12487	6.56285e-12		PTN	8.35873	7.47599e-13		MLPH	8.03873	2.3134e-13		SPESP1	8.02471	1.15675e-13
IL1R1	5.9289	7.09895e-05		SH3BP4	8.22603	1.18162e-25		ICAM1	7.9805	1.13903e-13		FAM167A	8.12084	5.36285e-12		LAMA1	8.32728	2.26314e-14		DSC3	8.02679	7.40294e-13		SIPA1L2	8.01788	4.68423e-13
VTRNA1-3	6.09917	3.75153e-07		AFF3	8.22488	3.31739e-13		KCNQ3	7.9338	6.63749e-12		SLC8A1	8.11566	3.62495e-13		LINC01111	8.31948	2.8394e-14		CECR7	8.00865	4.7296e-13		RBM24	8.0116	3.51103e-13
FAM83G	5.16513	1.03291e-05		SLC8A1	8.20898	1.86111e-13		CPM	7.91866	1.42877e-11		SIPA1L2	8.10645	2.54715e-13		DDO	8.31796	3.35871e-12		HSPB8	8.00824	2.88459e-13		FMN2	8.00323	3.07001e-13
LINC02535	5.67121	0.000150471		DNAH5	8.20658	2.08448e-12		ZNF501	7.89048	3.84069e-12		IFI44	8.10553	1.3774e-25		APOL6	8.3058	1.43031e-13		ACSL5	8.00639	1.32641e-11		PPP1R3C	7.99661	2.13547e-12
SLC28A3	5.54236	0.000340965		IFIT3	8.18741	6.09542e-24		FOXC1	7.88326	4.73689e-12		ARHGAP22	8.10224	5.5959e-13		FBN1	8.29636	6.7989e-103		FHDC1	8.00469	3.51274e-11		TENM3-AS1	7.98757	1.60039e-12
SLC2A10	6.58748	1.19236e-07		EBI3	8.18579	2.80368e-12		LYPD6	7.87348	1.10762e-12		FMN2	8.0918	1.65426e-13		CASP1	8.29185	6.27693e-08		APOL6	7.99975	1.31764e-12		TAGLN	7.96799	2.45311e-49
NLRP10	6.56588	1.69795e-05		SPATA22	8.17738	3.39357e-13		SUCLG2-DT	7.87327	3.57268e-12		TENM3-AS1	8.07614	8.89054e-13		PRICKLE2	8.28913	2.20513e-13		STK33	7.98571	5.55793e-12		PRECSIT	7.95906	8.42338e-13
MSLN	4.73512	0.0184038		ARL4C	8.1766	8.36657e-14		ANXA3	7.87006	1.7366e-87		KDELR3	8.07598	3.81589e-60		ABCG2	8.28092	7.797e-14		HS3ST3B1	7.98353	3.84657e-13		DMD	7.9532	6.57612e-12
RND3	6.79797	2.75222e-19		ME1	8.17424	3.12948e-14		KCTD15	7.85371	1.60821e-12		LINC02984	8.05506	7.9265e-13		TBX15	8.26972	2.36972e-27		ZNF682	7.98223	3.22802e-13		LINC00702	7.94806	4.12718e-12
NR2F2-AS1	6.1205	2.10857e-09		GSTT2B	8.17369	1.98419e-13		PGAP4	7.85082	1.07705e-16		DMD	8.04177	3.78915e-12		ADAMTSL1	8.26804	1.82867e-14		GALNT16	7.97519	1.92339e-11		EMP1	7.93946	8.72479e-39
ADAM12	6.52324	2.10496e-11		SUCLG2-DT	8.15613	4.6065e-13		LINC00857	7.84997	2.64292e-12		BNC1	8.03369	3.07795e-13		PLAU	8.26221	1.45078e-13		MT1M	7.96872	0.0479585		WFDC21P	7.93337	1.27007e-12
SERPINB7	9.03231	4.76408e-07		DSC3	8.15481	3.14675e-13		PSD3	7.82814	3.75301e-13		TRIM6	8.01973	9.9173e-13		LINC01436	8.25053	7.87024e-14		FGF1	7.96437	3.24213e-18		TRIM6	7.93116	1.78967e-12
EPIC1	6.92291	2.55333e-09		CYB5R2	8.14907	1.74237e-12		RASEF	7.81941	5.85691e-12		KIAA1549	8.00324	2.96707e-13		LURAP1L-AS1	8.23133	1.46308e-13		PPIC	7.94443	9.45527e-26		ERAP2	7.91135	1.2016e-30
MAP3K21	7.16274	5.0075e-09		TCIRG1	8.14471	2.66258e-13		BOK	7.8172	1.8492e-12		KCNQ3	7.97383	4.65767e-12		DYNLRB2-AS1	8.22926	3.91808e-13		CD24	7.94147	9.69208e-12		PRICKLE2	7.90435	3.5514e-12
ZNF214	4.93158	7.1525e-06		DCLK1	8.14245	1.63208e-12		FST	7.80099	6.19793e-12		MAMLD1	7.96947	3.8003e-13		SAMD4A	8.21978	6.55525e-27		CPQ	7.94111	3.62003e-13		CXCL2	7.90392	8.78966e-11
EHD2	6.74221	6.20067e-17		HLX	8.14004	3.11292e-13		EHD2	7.79912	8.26782e-18		GNG12	7.95875	3.19082e-213		CLEC14A	8.21582	6.06034e-11		SPOCD1	7.93611	3.17274e-11		PSCA	7.90385	5.76494e-11
GNG12	6.90195	1.54221e-168		SSTR1	8.07878	1.12838e-11		PDCD1LG2	7.79906	1.31107e-12		PRSS23	7.95204	1.42964e-292		ZNF826P	8.21279	4.14746e-14		MME	7.93262	9.89587e-13		PRSS23	7.88985	7.18936e-284
NAV2	8.11947	4.17638e-17		ZNF812P	8.07684	6.73632e-12		SP140L	7.79228	9.12625e-14		TJP1	7.94881	2.15976e-55		NLRP2	8.20417	3.73645e-13		PSG9	7.91957	8.66993e-13		CLCN4	7.88985	2.85643e-12
BGN	4.61672	0.000701853		NLRX1	8.06714	8.11076e-13		ENC1	7.78456	1.91146e-12		TNFRSF1A	7.94432	4.99869e-30		CSPG4	8.19861	8.7128e-14		ECHDC2	7.91795	2.55677e-13		KCNQ3	7.88525	8.05985e-12
F2RL1	6.6231	3.04925e-09		LINC02057	8.06552	6.48854e-13		VTRNA1-2	7.77879	2.54735e-11		LINC00941	7.94296	9.33879e-13		L1CAM	8.19299	1.56195e-13		TMEM40	7.91242	2.04297e-13		MAMLD1	7.8809	7.03631e-13
CD163L1	5.80523	0.00281392		IL6	8.05475	1.30331e-12		VIT	7.77759	1.45753e-11		PDCD1LG2	7.9392	4.4261e-13		APOL3	8.1826	3.68012e-12		PSG5	7.90387	1.55966e-12		LINC00941	7.85439	1.69564e-12
TJP1	5.36371	2.23138e-48		BOK	8.04772	3.32624e-13		ARAP2	7.7746	1.10264e-11		PRUNE2	7.93416	2.49039e-13		ETV4	8.1819	1.20403e-12		PMP22	7.89908	4.29219e-57		PDCD1LG2	7.85063	8.18785e-13
CCDC85A	6.91881	2.00112e-06		MET	8.03744	1.10768e-48		SPATA22	7.75043	7.01217e-12		MIR4458HG	7.93229	1.60551e-13		KCNJ2	8.1709	6.1779e-14		DENND2A	7.89572	7.54395e-13		PRUNE2	7.84559	4.64357e-13
NKX3-1	6.8819	3.7786e-36		TWIST2	7.98277	1.37783e-12		FXYD5	7.73599	8.06725e-68		NDRG1	7.92475	4.24538e-13		MGARP	8.14573	5.50591e-14		LINC00511	7.89243	2.15003e-12		MC4R	7.80067	4.14473e-11
KRT33B	6.76505	6.50877e-07		ZNF280A	7.97923	8.80893e-12		VEGFC	7.73426	1.68152e-12		PAX8-AS1	7.92328	3.95928e-13		AFF3	8.13631	5.20495e-13		MAN1A1	7.88396	4.09232e-12		FIBCD1	7.79366	6.26393e-12
DUSP5-DT	6.37026	1.15107e-05		SERPINB9	7.97297	2.5934e-13		HOXA5	7.71167	3.20557e-10		PRTG	7.91872	2.22741e-11		TMEM154	8.13568	3.67665e-14		MAGEA12	7.86934	9.47675e-12		GPR158	7.78608	2.57361e-12
OAS2	7.22341	0.00016582		PIGBOS1	7.95433	3.66835e-13		FAM83G	7.71148	1.10219e-11		SLC1A3	7.91059	1.06949e-12		MYH2	8.12812	3.01049e-12		WASF3	7.86308	3.56158e-13		TENT5B	7.7822	5.93701e-12
EVA1A	8.4859	1.15247e-19		QPCT	7.94694	5.14615e-13		PIGB	7.70906	4.09605e-17		RIN1	7.89725	5.77533e-12		KCNN4	8.12497	2.28253e-12		KCNQ3	7.84522	1.00678e-11		LINC01605	7.76073	1.18341e-17
C10orf67	6.21567	1.76925e-06		LINC02434	7.93682	2.31617e-11		AR	7.70854	3.75949e-12		FIBCD1	7.88223	3.56793e-12		DNAH5	8.11801	3.19062e-12		MAGEA9B	7.83151	1.74446e-29		XYLT1	7.75639	2.23271e-09
LINC00460	7.28597	2.36138e-06		PHF11	7.93179	3.33192e-13		GPR158	7.69613	5.976e-12		SLC2A3	7.88067	2.70274e-13		SEPTIN7P11	8.11468	6.89497e-13		CPM	7.83008	2.16695e-11		PPIC	7.74597	1.67344e-24
ZDHHC2	5.65473	7.232e-15		NOG	7.92635	4.07499e-12		EN1	7.68483	4.43653e-11		TLCD4	7.87901	1.51109e-13		SPATA22	8.08881	5.35094e-13		ARSJ	7.82691	6.68969e-19		INSYN2B	7.73382	3.4993e-11
MAP1LC3C	5.78151	7.44133e-05		SNCG	7.9214	1.83853e-12		NKX3-1	7.68095	1.9409e-38		IFI27	7.87401	5.53116e-20		GSTT2B	8.08511	3.17139e-13		CCDC89	7.81918	1.90531e-12		CPA3	7.7275	6.27152e-11
LDHC	6.29272	0.000148628		OR7E12P	7.90309	4.25155e-12		S100A10	7.67659	2.6139e-84		TENT5B	7.87077	3.37267e-12		GAS7	8.06935	1.96197e-11		CLU	7.78678	2.50034e-150		GDF15	7.71694	2.36062e-11
GALNT16	7.32774	4.24063e-08		DNAJC22	7.90003	2.38463e-13		PLCL2	7.67526	9.10679e-12		IGFBP3	7.85821	1.73952e-35		DSC3	8.06623	4.96792e-13		HOPX	7.77911	4.68436e-12		MIR137HG	7.71312	1.25974e-12
TRIM22	7.322	1.67108e-11		CDC42EP1	7.89774	2.41649e-12		SERPINE1	7.65744	9.89258e-39		SHISA3	7.85791	9.33481e-12		ZNF682	8.05745	1.67167e-13		RARB	7.7741	1.70233e-22		COL1A1	7.71086	1.70953e-77
TENM3-AS1	7.40787	4.1063e-10		BEND7	7.88939	8.0578e-13		KCNK1	7.64811	7.80918e-10		TNFRSF9	7.84234	1.73324e-12		HLX	8.05147	4.91785e-13		LINC00857	7.7614	4.13213e-12		RND3	7.70959	6.24458e-41
PLK2	9.60719	2.57977e-79		FAR2P1	7.88902	6.49516e-12		ABLIM3	7.6395	1.64607e-11		CPA3	7.81607	3.72826e-11		ZYG11A	7.99303	4.78949e-13		PLAAT4	7.75335	2.28164e-11		GREM1	7.69105	2.49401e-12
ITPRIPL2	4.73307	7.06054e-07		KRTAP2-3	7.8654	3.11924e-12		GDF15	7.62698	4.64514e-11		S100A3	7.80651	1.47616e-33		SSTR1	7.9902	1.70476e-11		ZNF662	7.74896	0.00420831		CLU	7.67774	2.84835e-146
SDC2	8.19034	7.40073e-16		AP1M2	7.86293	1.29972e-23		JPH2	7.61674	2.91378e-11		GDF15	7.80551	1.38e-11		ZNF812P	7.98826	1.02697e-11		L1CAM	7.74619	3.75598e-12		FBN1	7.66337	1.06621e-87
ME3	6.30088	0.000207451		MSRB3-AS1	7.85595	6.83904e-11		MPV17L	7.60388	3.57268e-12		ME1	7.78562	5.62588e-13		ZNF439	7.98482	3.30596e-12		TNS3	7.73248	3.42525e-12		IL15	7.65946	6.08238e-12
LINC02984	6.51773	1.1232e-05		F2RL2	7.84425	3.54181e-11		DMD	7.58966	7.26063e-11		ENC1	7.74414	2.30374e-12		PSCA	7.98128	3.16059e-11		RASEF	7.73083	8.9635e-12		KRT83	7.65374	5.8275e-11
PSG2	5.48708	0.00298594		KIAA1549	7.83157	9.84403e-13		TBX15	7.56291	1.8043e-83		KRT83	7.74232	3.44485e-11		OAS2	7.9809	3.50792e-06		FST	7.71242	9.49327e-12		SPIN3	7.62956	4.72814e-12
GATA6	6.45659	8.78858e-07		KRT18	7.82757	1.05559e-174		ADAMTS5	7.55836	6.23071e-12		TBX15	7.74213	1.64591e-87		LINC02057	7.97694	1.02128e-12		PDCD1LG2	7.71049	2.09356e-12		TIAM1	7.62697	3.92649e-18
TMEM52B	6.54503	1.64375e-06		LINC02742	7.82356	3.00433e-11		IHO1	7.55462	1.01787e-11		HOXA7	7.73937	8.39196e-12		KRT18	7.97186	7.12445e-166		C4BPB	7.69419	2.5205e-10		VEGFC	7.61825	3.84205e-12
ADM-DT	6.83731	1.74834e-07		GPR158	7.80988	2.43993e-12		SAMD9L	7.54116	1.52023e-07		RPS2P32	7.73595	5.1841e-12		PLA2R1	7.97128	2.08641e-11		CLCN4	7.69196	1.01921e-11		ZFP57	7.60867	0.0300109
TNFAIP2	5.6611	2.73031e-27		ARHGAP22	7.79202	4.50354e-12		PCBP3	7.52542	7.14269e-10		RRN3P1	7.70641	4.56693e-12		LMOD1	7.96966	2.74767e-12		VIT	7.68902	2.23038e-11		LINC00511	7.59693	1.59781e-11
C7orf57	5.14833	0.00946965		ROBO4	7.78612	1.26259e-11		CDCP1	7.52277	5.20519e-10		ZFP57	7.6972	0.0283929		IL6	7.96618	2.02989e-12		TACC2	7.67443	5.64363e-12		PTGER2	7.59598	1.5777e-10
MIR155HG	7.01916	5.08085e-10		TENT5B	7.77379	6.20094e-12		HENMT1	7.49867	6.94036e-12		PTGER2	7.68456	9.4661e-11		C1QTNF1-AS1	7.9654	3.70449e-06		PTCSC3	7.67153	5.78359e-11		ENPP2	7.59112	1.47537e-11
LINC02777	5.43272	0.00108706		MYO7B	7.76657	3.97752e-11		FIBCD1	7.49164	4.97295e-11		CCDC144A	7.67561	5.74496e-11		MAML2	7.96322	7.40474e-13		SPATA22	7.66186	1.0769e-11		CCDC144A	7.58704	9.6978e-11
FRMD6-AS2	5.10028	0.00512153		WT1	7.75468	3.16235e-12		MX1	7.48756	7.9489e-21		LINC01119	7.67475	1.68544e-10		TNFAIP2	7.96057	2.51035e-80		RAP1GAP2	7.65953	8.92961e-12		PLCL2	7.58528	1.46903e-11
MMP16	6.03047	1.50642e-14		PTX3	7.7513	2.63706e-35		CYB5R2	7.46806	1.46506e-10		PLCL2	7.67385	8.3826e-12		SEMA3B	7.95959	2.57517e-13		CREB3L1	7.64669	1.20657e-22		IL6	7.57811	3.00642e-11
ARSI	7.39585	9.68635e-10		TNFRSF9	7.7444	3.28727e-12		H3Y1	7.46636	8.44417e-10		ITGA4	7.66818	8.89723e-72		NUAK2	7.94836	3.18784e-11		MAML2	7.63381	7.67003e-12		CCDC85A	7.5745	1.44796e-09
PLPP7	5.00659	0.00103491		CDK6	7.73822	4.18657e-38		PLAAT3	7.46324	1.82517e-74		IL6	7.66668	1.7415e-11		LDHC	7.93888	9.04783e-13		EN1	7.59626	6.66625e-11		IRX2	7.57118	3.85985e-10
PLCL2	7.41281	2.24971e-10		MAGI2-AS3	7.7256	7.13195e-29		EGFLAM	7.46264	1.13035e-61		CCDC85A	7.66307	9.15486e-10		PRSS3	7.93765	5.65568e-19		PLCL2	7.58669	1.4036e-11		MYOSLID	7.55775	4.54078e-10
JPH2	7.02164	6.77701e-09		PRKY	7.72488	3.90634e-12		STX11	7.45979	5.55328e-11		IRX2	7.65976	2.37215e-10		PRECSIT	7.93242	8.6667e-13		PLAU	7.56971	1.69478e-11		ADM-DT	7.55331	1.79916e-11
DMD	7.50439	8.28881e-10		ABLIM3	7.72282	8.43989e-12		THBS2	7.4503	3.57007e-12		ZNF501	7.6468	1.73939e-11		CCN2	7.91106	7.31061e-39		KCNK1	7.55953	1.10379e-09		FMN1	7.54704	1.34554e-11
FIBCD1	7.41678	3.79757e-10		SLIT2	7.71901	1.87454e-76		CARD10	7.44597	1.77312e-10		MYOSLID	7.64632	2.80207e-10		SH3TC2	7.89941	1.20172e-12		ZNF98	7.55598	1.41905e-10		ELAPOR1	7.53614	1.52218e-11
PRKG1-AS1	6.07417	2.25845e-06		CHST15	7.69531	1.42899e-11		OAS2	7.43231	1.9434e-05		ADM-DT	7.64188	1.03082e-11		TWIST2	7.8942	2.15784e-12		ABLIM3	7.55093	2.53135e-11		LINC01615	7.52605	7.24798e-12
PARD3B	5.68043	2.21938e-05		ARHGAP28	7.69004	4.92408e-09		LINC02742	7.41804	3.86961e-10		FMN1	7.63561	7.63952e-12		RND3	7.88445	8.51474e-43		LINP1	7.5414	5.34293e-10		CAPSL	7.51755	1.72486e-11
ABCC9	7.55035	1.81226e-08		TMEM132D	7.68632	2.6973e-10		PSG6	7.41738	3.89788e-11		F2RL1	7.63432	2.65841e-11		CARD10	7.86966	8.95853e-12		GDF15	7.53841	6.98339e-11		EDA2R	7.51497	8.15686e-10
CYP11A1	5.92757	0.000154552		ELAPOR1	7.68592	1.11617e-12		TNFRSF1A	7.4083	3.68179e-26		LINC01615	7.61463	4.06311e-12		BICC1	7.86552	3.79862e-55		JPH2	7.52817	4.45374e-11		TRIM22	7.51461	1.77979e-11
GPNMB	6.83957	1.55744e-12		TNFSF18	7.68329	4.26991e-10		SLFN5	7.38616	9.45784e-22		CAPSL	7.60612	9.84044e-12		ACOX2	7.85691	1.81832e-12		MATN2	7.50861	2.35625e-134		PSG9	7.51404	1.44121e-11
CD34	5.94483	0.000461713		LINC01444	7.67625	3.95439e-10		MT1F	7.37609	1.51686e-10		PSG9	7.6026	8.17416e-12		TCN2	7.83257	1.70576e-10		DMD	7.50109	1.08431e-10		ETV4	7.5094	1.02922e-10
S100A16	7.91978	6.89348e-112		C6orf132	7.67309	2.90434e-11		ACSL5	7.37361	5.96638e-10		PAQR7	7.59986	3.89105e-27		CDC42EP1	7.80917	3.76421e-12		NACAD	7.47899	3.22215e-11		SPOCK1	7.49785	4.51663e-12
SAMD12	5.72372	5.46367e-10		SYCE1	7.6443	1.3515e-11		SMIM10	7.36044	4.28587e-11		MTARC1	7.59669	1.56005e-09		NTM	7.80149	5.91096e-07		ZNF257	7.47767	3.90407e-11		BDNF-AS	7.49513	3.66133e-16
MMP19	8.49349	6.87147e-22		STEAP1B-AS1	7.63216	1.78109e-09		IL6	7.3584	1.34581e-10		STX11	7.58583	2.2628e-11		FAR2P1	7.80045	1.00362e-11		TRAF1	7.47315	5.71881e-10		ANXA10	7.49009	6.6952e-11
CXCL2	7.2013	1.68614e-07		NLRP3	7.63116	1.66816e-10		PPM1H	7.35812	1.94981e-30		ALCAM	7.57612	0		BISPR	7.7966	2.73617e-11		ADAMTS5	7.46978	9.7263e-12		UPP1	7.48659	9.96496e-67
RAC2	5.65806	8.76061e-17		PSG5	7.61803	1.09791e-11		ARHGAP42	7.33901	6.97594e-11		CD34	7.5625	3.32167e-11		TMPRSS15	7.79419	1.20265e-12		ZNF716	7.45734	2.56185e-09		DCLK1	7.45835	8.54765e-11
KRT86	7.51462	1.92153e-08		BST2	7.61504	2.46515e-21		BMPER	7.32751	2.10371e-10		PEAR1	7.56191	2.09949e-11		KRTAP2-3	7.77683	4.86377e-12		SAMD9L	7.45261	1.95102e-07		KRT87P	7.45673	1.09822e-09
MEST	6.18153	2.756e-12		MARCHF4	7.60993	3.19835e-11		CAPSL	7.32223	6.8974e-11		TRABD2A	7.55036	7.36097e-59		FAM111A-DT	7.76755	1.69661e-11		VCAM1	7.42468	2.09409e-11		CARD10	7.45394	1.35772e-10
TMC3-AS1	6.48297	2.07753e-07		HOXC8	7.60877	8.41722e-13		NLRP10	7.32044	4.92769e-10		KRT87P	7.5453	6.89143e-10		MSRB3-AS1	7.76738	1.01772e-10		LINC00664	7.42355	3.68094e-10		NFKBIZ	7.44718	3.25738e-17
SMIM10	7.4204	3.30355e-10		LINC00941	7.58076	1.07275e-11		TLCD4	7.31546	9.20901e-12		MGST2	7.54179	5.49133e-12		IL15	7.76735	2.49824e-12		FIBCD1	7.40307	7.52928e-11		PTH2R	7.44638	6.05264e-11
ZIC1	6.58717	1.33168e-08		BDKRB2	7.56399	4.05824e-09		LAMA1	7.3034	4.07545e-11		AFAP1L2	7.53625	2.34183e-15		RPS6KL1	7.75366	9.59597e-12		LINC01426	7.3775	3.63503e-10		LINC01109	7.43239	1.15724e-09
LURAP1L-AS1	5.9386	6.92001e-05		CCDC89	7.54098	1.43378e-11		SPOCD1	7.30333	1.28361e-09		PTH2R	7.53495	3.53121e-11		LINC02742	7.73499	4.54288e-11		EPAS1	7.37567	1.42993e-11		LINC01436	7.42546	2.61006e-11
RIN1	5.82011	1.85183e-06		IL1R1	7.53961	1.73387e-09		PTH2R	7.29653	1.72862e-10		GATA6	7.53282	7.81468e-11		FGF1	7.72856	2.85584e-17		CD9	7.36243	8.86149e-79		IL32	7.42446	6.35589e-12
ADGRG6	5.57209	4.60783e-25		ETV7	7.52594	8.24014e-11		CATSPER1	7.29074	8.30514e-11		GPNMB	7.52206	1.08086e-13		GALNT3	7.70272	1.38118e-11		TGFB2	7.36201	1.5066e-11		TNFSF4	7.42009	1.36835e-06
PPFIBP2	4.58646	0.00542665		IHO1	7.51135	1.20422e-11		PHF11	7.26115	3.59564e-11		TAGLN	7.49431	6.30501e-52		S100A6	7.70144	5.96867e-128		CDH4	7.35261	1.45098e-10		CCDC144CP	7.38218	1.51316e-30
ETV4	6.93886	8.6686e-08		PLEKHS1	7.50079	1.56291e-05		EPIC1	7.25761	6.76933e-11		KCTD14	7.48387	4.62051e-11		TENT5B	7.68522	9.6576e-12		PRSS3	7.34291	2.61424e-16		AFP	7.37993	1.06996e-09
TLE4	5.68847	4.79727e-36		VTRNA1-3	7.49748	2.12354e-11		HLX	7.25567	1.29495e-10		ITPRIPL2	7.47122	1.77919e-11		THSD7B	7.67987	1.05466e-09		LINC02742	7.32947	5.61086e-10		PTPRN	7.36745	2.58228e-09
IFI44	4.57717	0.008773		FAM83G	7.49159	4.04862e-11		P4HTM	7.25469	2.26598e-11		AFP	7.4685	6.67539e-10		MYO7B	7.678	6.0247e-11		PSG6	7.32881	6.01534e-11		HS3ST3A1	7.35846	2.96402e-09
PRR16	7.64203	1.77776e-09		LINC02535	7.48003	5.08594e-10		POTEF	7.25441	6.16614e-11		CDK6	7.46413	1.76629e-35		NACAD	7.67714	7.84149e-12		ZNF334	7.31379	5.35887e-11		MAP3K21	7.35324	4.0634e-10
CXCL3	6.73589	3.34994e-08		SLC28A3	7.47121	2.2662e-10		LYPD6B	7.23866	2.2616e-10		PTPRN	7.45603	1.63194e-09		DENND2A	7.67433	3.09184e-12		PDGFA	7.3116	2.33527e-11		GLP2R	7.35006	9.27186e-10
PROCR	4.58982	5.84576e-21		SLC2A10	7.47114	7.88016e-11		KIAA1549	7.23143	6.20632e-11		HS3ST3A1	7.44704	1.8782e-09		FCMR	7.65318	4.25451e-12		GCNT2	7.30925	8.38534e-11		APOL1	7.34918	7.39112e-09
CXCL5	6.88744	1.34114e-08		NLRP10	7.47075	1.77854e-10		C6orf132	7.22263	5.19305e-10		MAP3K21	7.44182	2.46869e-10		ABLIM3	7.63425	1.31478e-11		TRIM72	7.30826	2.13199e-09		MARCHF4	7.34247	1.72756e-10
CDA	6.00006	5.1856e-18		MSLN	7.46958	1.24674e-08		ZNF214	7.20499	3.33367e-10		GLP2R	7.43864	5.75733e-10		TUBA5P	7.62342	1.52849e-22		ZYG11A	7.28242	6.59873e-11		IQSEC2	7.32827	7.80383e-11
LINC00707	8.25878	1.11964e-09		RND3	7.46735	3.29323e-40		AFF3	7.2045	2.95998e-10		TNFRSF19	7.43257	3.18709e-11		KCNMA1	7.62287	3.11155e-22		RPS6KL1	7.28215	2.03338e-10		CXCL5	7.31016	4.55805e-10
ARAP3	6.51418	2.47077e-06		NR2F2-AS1	7.46521	1.54849e-16		TFAP2C	7.19641	1.36146e-11		MARCHF4	7.43104	1.02151e-10		GUCY1A2	7.61749	9.58979e-10		MKX	7.28033	2.56801e-10		FHDC1	7.30699	1.95059e-09
ADAM33	5.64442	0.00134945		ADAM12	7.46015	5.97708e-12		BMS1P8	7.19376	2.3926e-08		TFPI2	7.42743	5.68252e-16		ABCC9	7.61629	7.83175e-11		IL15	7.28013	7.15224e-11		LINC01358	7.30068	1.67394e-10
FGF2	5.41163	9.97615e-24		SERPINB7	7.45949	3.52703e-09		HOXC8	7.18282	1.84564e-11		FOXC1	7.41896	8.63121e-11		CHST15	7.60673	2.206e-11		PTPN3	7.27459	1.36602e-21		NMNAT2	7.29817	1.97863e-10
GRIK4	5.68569	0.00030092		EPIC1	7.40714	2.25719e-11		CXCL2	7.1805	5.73376e-09		NLGN4Y	7.41728	1.2765e-10		HBEGF	7.6049	4.699e-52		SMIM10	7.27186	6.60224e-11		STK33	7.29691	4.09965e-10
DOCK2	7.18919	1.12673e-12		CGA	7.40583	2.34994e-09		KRT14	7.16701	4.56595e-10		SNCG	7.4126	5.44315e-11		TMEM132D	7.59774	3.93854e-10		IL6	7.26983	2.01506e-10		ARHGAP22	7.29232	1.02888e-10
S100A3	7.43852	1.33349e-07		MAP3K21	7.40518	2.9405e-10		TNFRSF19	7.16296	1.89031e-10		CXCL5	7.39873	2.77037e-10		TNFSF18	7.59471	6.19248e-10		ANKRD1	7.24459	1.6919e-10		ADM	7.27287	1.99156e-45
SYNC	6.58548	1.48715e-07		ZNF214	7.40157	8.69838e-11		RRN3P1	7.13416	2.11494e-10		FHDC1	7.39556	1.22507e-09		CD9	7.59049	6.1837e-84		CAPSL	7.23366	1.05038e-10		LUZP2	7.27121	5.5801e-08
LINC01119	4.79529	0.000545908		EHD2	7.40039	3.63746e-16		TNFRSF11B	7.13203	1.69847e-10		LINC01358	7.38926	9.84573e-11		FBXL7	7.58848	8.39852e-11		NLRP10	7.23186	7.15104e-10		MIR155HG	7.26987	5.1951e-11
ZNF501	4.63349	0.00535633		GNG12	7.3891	1.3414e-183		MAP3K7CL	7.12463	3.63946e-64		NMNAT2	7.38675	1.17083e-10		LINC01444	7.58766	5.75451e-10		LAMA1	7.21483	6.33181e-11		CDKN2A	7.25446	7.61086e-153
LINC01358	6.29839	1.24538e-05		NAV2	7.38735	2.30772e-34		MAGI2-AS3	7.11946	1.38932e-24		STK33	7.38548	2.48102e-10		SYCE1	7.55573	2.09453e-11		CA8	7.21417	5.05922e-20		LINC02984	7.24514	1.4054e-10
CD274	6.20771	2.67686e-15		MT1F	7.38695	1.24853e-10		ZNF662	7.11617	0.00953272		RBM24	7.37882	2.42939e-11		STEAP1B-AS1	7.54358	2.47783e-09		PTH2R	7.20796	2.57992e-10		HLA-DRB1	7.24211	1.00882e-07
LINC01436	6.07296	2.31049e-05		TIMP4	7.38288	3.80637e-11		LIPG	7.1151	1.10456e-08		NTM	7.37539	2.95161e-06		NLRP3	7.54258	2.48126e-10		CATSPER1	7.20217	1.26689e-10		CGB8	7.2348	3.61392e-08
TRBV12-4	5.03442	0.00278889		BGN	7.37807	1.58903e-15		KCTD14	7.11501	5.00978e-10		PHF11	7.36434	1.67141e-11		LINC02454	7.53687	7.48761e-11		GPNMB	7.19386	1.73653e-28		S100A2	7.23087	2.17629e-24
MAMDC2	5.48507	5.97687e-05		F2RL1	7.37114	1.33425e-10		CPA3	7.10113	2.66411e-09		MIR155HG	7.36377	1.02935e-11		PSG5	7.52946	1.71376e-11		ME3	7.18585	1.3137e-09		LDHC	7.2196	1.27193e-10
ALPK2	7.90497	1.27202e-15		CD163L1	7.37107	1.47363e-10		TMLHE	7.0981	8.59062e-34		LUZP2	7.35978	3.83915e-08		MARCHF4	7.52136	4.90827e-11		ERAP2	7.17673	2.47281e-25		PTGFR	7.21472	2.20892e-16
GAS6	5.02652	1.41152e-05		TJP1	7.36648	1.33883e-47		STEAP1B	7.097	1.23802e-14		DSG2	7.35897	1.2688e-63		MPZL3	7.51251	1.51458e-10		PRECSIT	7.17419	1.50966e-10		LINC01910	7.21012	5.07293e-09
HBEGF	6.28501	5.72274e-36		CCDC85A	7.36123	4.33075e-09		DMKN	7.0948	2.74698e-09		VTRNA1-3	7.32641	6.69867e-11		LINC00941	7.49219	1.68334e-11		HLX	7.1671	1.95283e-10		HTRA1	7.20473	4.44776e-10
PLXNA2	6.00801	0.00012772		NKX3-1	7.35895	2.26522e-35		NOG	7.08844	8.77318e-10		CGB8	7.32337	2.44696e-08		SPIN3	7.47841	1.13095e-11		DCLK1	7.16645	4.67822e-10		ALOX5AP	7.18754	1.89462e-08
EN1	6.03284	0.000743107		KRT33B	7.35792	1.33398e-09		GNG12	7.07012	9.25328e-168		EPIC1	7.31886	4.20112e-11		BDKRB2	7.47541	5.54987e-09		POTEF	7.16584	9.48477e-11		FOSL1	7.18237	2.43788e-54
SH3TC2	6.89361	7.70344e-07		EGFLAM	7.35627	5.2834e-60		MYO7B	7.05691	2.88443e-09		LINC00702	7.31529	2.03616e-10		SHISAL1	7.46084	2.01727e-08		ETV4	7.15846	8.08309e-10		KRT34	7.18094	1.69443e-10
UBASH3B	6.20427	1.1111e-26		DUSP5-DT	7.35428	9.00389e-11		ADM	7.05132	2.15553e-34		TMC3-AS1	7.30746	1.46069e-10		CECR7	7.45311	1.89599e-11		MAGEA11	7.15383	6.38083e-16		ARAP3	7.17804	1.31628e-09
VXN	5.16026	9.06878e-06		OAS2	7.34811	2.32096e-05		CCL28	7.04681	6.51816e-10		LINC01910	7.2987	3.24439e-09		ETV7	7.43736	1.24607e-10		LYPD6B	7.15009	3.3549e-10		MOXD1	7.14636	8.2263e-38
SP100	6.23986	1.03013e-63		IL7	7.33916	1.34029e-10		KRT8	7.04238	2.74882e-20		HTRA1	7.2933	2.68192e-10		FUT1	7.41366	8.05523e-05		CLDN11	7.14882	8.28038e-11		APBB1IP	7.14296	5.34926e-10
TMC3	5.56821	6.40257e-05		EVA1A	7.32366	2.04181e-47		TENM3-AS1	7.03455	7.97806e-10		QPCT	7.29281	4.40293e-11		ARAP3	7.39131	3.34529e-10		CCDC144CP	7.14488	1.1524e-28		CRYBG1	7.13718	2.40955e-44
MX1	8.8215	1.60938e-13		LINC01087	7.31888	0.0435		TRPC6	7.01938	1.00341e-07		RND3	7.29248	2.19128e-38		IFI16	7.38874	4.89732e-51		SYT16	7.14347	1.19191e-09		DMRTA1	7.10844	1.10733e-08
SUOX	4.82317	1.00211e-32		C10orf67	7.31397	3.13545e-10		SH3BP4	7.01698	7.80164e-19		ALOX5AP	7.27612	1.26485e-08		ECHDC2	7.38862	9.15939e-12		HOXB-AS4	7.1332	1.42458e-09		HLX	7.10822	2.94399e-10
LINC01778	4.51438	0.00702364		FGF9	7.31385	1.76394e-09		NIPAL1	7.00856	7.01586e-21		ADPRH	7.27355	4.47583e-10		NFKBIZ	7.38383	5.30314e-17		NPR3	7.12427	3.05996e-10		ACOX2	7.07719	3.46124e-10
BMS1P10	4.54899	0.00644462		LINC00460	7.31175	4.49345e-11		HOTAIRM1	7.00291	7.3916e-09		KRT34	7.26951	9.88181e-11		SLC28A3	7.38263	3.38959e-10		AFF3	7.11593	4.37056e-10		CRISPLD2	7.07706	7.56961e-32
ARHGAP42	6.36627	1.34326e-06		ZDHHC2	7.30857	1.35915e-15		HMOX1	7.00111	3.09492e-09		PIGB	7.2683	2.45147e-15		NLRP10	7.38217	2.67279e-10		MGARP	7.1147	7.89017e-11		RASEF	7.07544	5.8295e-10
ARSD	4.76379	4.1276e-10		MAP1LC3C	7.30799	4.22819e-09		SFTA3	7.00008	5.18707e-09		TLE4	7.26479	4.41151e-42		MSLN	7.381	1.66666e-08		BMS1P8	7.10518	3.2423e-08		LINC00857	7.06838	3.80598e-10
TNC	5.13817	8.98401e-26		LDHC	7.30611	6.2247e-11		RAB7B	6.99947	4.3691e-10		PMEPA1	7.24765	1.71232e-09		EBI3	7.37587	3.21149e-10		PYCARD	7.08224	1.41355e-10		SEMA5A-AS1	7.05718	1.61009e-07
HTR1D	5.3199	0.000195444		TSSC2	7.30558	6.31744e-10		GALNT18	6.99072	2.32117e-08		PTGR1	7.23252	4.0656e-41		NR2F2-AS1	7.36349	3.25756e-16		GPAT2	7.06727	1.47666e-08		DHRS3	7.05583	1.56877e-65
TGFB1I1	8.52771	1.41837e-23		GALNT16	7.30541	1.08027e-09		HRCT1	6.97234	1.99254e-09		APBB1IP	7.23153	3.2248e-10		HOGA1	7.3601	6.1379e-09		RBP7	7.06654	3.80436e-23		LINC03002	7.05174	1.3936e-08
CCNB3	4.39904	0.00174878		FAR2P4	7.30079	1.35247e-08		CDK6	6.96677	6.68021e-31		MAGI2-AS3	7.22966	2.36101e-25		LINC01551	7.32948	2.61585e-11		MOXD1	7.05459	7.22185e-37		ARSL	7.03302	1.05769e-08
THBS1	7.94092	5.84221e-28		SUCLG2	7.27984	6.8409e-73		CCDC144A	6.96662	3.98969e-09		AOX1	7.21215	6.496e-18		PHLDA1	7.32532	2.08733e-143		APOL1	7.04549	3.22628e-08		LINC01537	7.02548	0.0378747
ITIH3	4.82346	0.00240453		NALF1	7.26072	5.21386e-16		ARSI	6.96536	1.55986e-09		DMRTA1	7.19701	7.21027e-09		CGA	7.31726	3.27935e-09		TNFRSF11B	7.04345	2.56801e-10		KRT33B	7.02438	8.22316e-09
LINC02438	6.12708	2.92397e-07		TRIM22	7.25964	9.83251e-41		RPS2P32	6.95767	7.76269e-10		HLX	7.1968	1.7417e-10		MAP3K21	7.31661	4.36603e-10		INSYN2B	7.02881	2.22978e-09		EFEMP2	7.01485	3.13267e-59
BLID	5.5822	8.63309e-05		NF1P8	7.2493	3.00053e-08		RBP4	6.95666	1.83602e-07		CERKL	7.18276	4.6989e-11		PTPN3	7.29658	8.74842e-22		ZNF492	7.02637	3.07216e-09		SCHIP1	6.97792	2.4165e-09
SLC6A17	5.36085	0.00363628		TENM3-AS1	7.24578	1.93648e-10		AKR1E2	6.95457	3.48978e-10		STXBP6	7.1771	2.19555e-10		SYNC	7.29191	3.6037e-10		SAMD4A	7.01888	8.8759e-20		NUAK2	6.96406	9.48081e-09
BCL11A	6.61966	2.55623e-05		C12orf75-AS1	7.23689	7.86202e-09		PTGER2	6.95027	6.80213e-09		SH3BP4	7.16495	1.20574e-19		MEST	7.29067	3.98293e-103		ZNF660	7.01641	4.14817e-10		LYPD6	6.96248	4.63845e-10
STX3	3.90876	9.38675e-10		CCNYL2	7.23142	3.51264e-09		MARCHF4	6.95026	1.99622e-09		RASEF	7.16402	3.50935e-10		CD163L1	7.2825	2.2413e-10		CPA3	7.01257	3.81121e-09		RARB	6.95518	3.70281e-18
UBA7	4.7658	2.42282e-07		FAM167A	7.23097	1.0983e-09		LINC00470	6.94945	0.0345916		KLF4	7.16083	6.15343e-08		CCDC85A	7.27266	6.0037e-09		DMKN	7.00623	3.92977e-09		DNAH5	6.95238	4.07772e-09
MX2	7.67883	1.19843e-06		RPL7AP28	7.2269	6.25265e-10		GATA6	6.94222	2.84502e-09		LINC00857	7.15695	2.25772e-10		KRT33B	7.26935	1.90086e-09		EMP1	7.00334	2.75512e-30		HSPA2	6.94481	8.0101e-39
CEP170B	4.08115	0.00858649		PLK2	7.22169	5.64872e-170		ADPRH	6.9401	3.35144e-09		LINC03002	7.14032	9.13343e-09		DUSP5-DT	7.26571	1.38195e-10		CDKN2A	6.9871	1.48224e-141		PRDM1	6.93933	1.30439e-13
ESM1	4.91378	0.00778876		ITPRIPL2	7.21611	8.93394e-11		THRB	6.93037	2.20087e-08		STAT6	7.13834	1.88142e-23		LINC01085	7.24729	8.81661e-11		SPIN3	6.98168	3.21745e-10		PSMB9	6.93534	7.10156e-24
GUCY1A2	5.59807	0.000520867		SDC2	7.2101	4.31922e-15		PHYHD1	6.92899	1.07834e-09		ARSL	7.1216	6.84762e-09		DUSP10	7.24617	8.56007e-11		ACOT4	6.97726	2.42536e-09		APOL3	6.93242	6.74118e-09
ALCAM	5.48945	7.58001e-87		ME3	7.2023	1.36787e-09		ANKRD35	6.9107	2.73692e-07		ADAMTS2	7.11609	1.48402e-22		LINC01087	7.23035	0.0427833		ABCC9	6.97465	3.64881e-09		PDLIM2	6.91684	2.43316e-28
PLCE1-AS1	5.99735	5.27431e-06		LINC02984	7.20012	2.092e-10		TRIML2	6.91058	4.32739e-07		LINC01605	7.11485	6.04763e-23		LINC00460	7.22317	6.99883e-11		NUAK2	6.97398	8.77163e-09		PDE7B	6.90791	7.83864e-08
S100A6	6.53485	2.87977e-55		PSG2	7.1932	3.45686e-08		PYDC2-AS1	6.87631	4.97996e-08		LINC01537	7.11402	0.0356234		CREB3L1	7.22086	2.44259e-20		MYO7B	6.96834	4.12567e-09		ECHDC2	6.90591	2.48082e-10
TBX15	8.20169	3.94954e-28		GATA6	7.1931	5.85785e-10		ITPRIPL2	6.86232	9.04427e-10		KRT33B	7.11295	5.27671e-09		MAMDC2	7.22055	4.39024e-10		TENM3-AS1	6.94598	1.17457e-09		SERTAD4-AS1	6.90234	3.79792e-09
PAPSS2	6.04821	2.49588e-76		TMEM52B	7.18846	8.76189e-10		MAGEA4-AS1	6.84719	6.23377e-07		TNFRSF21	7.1087	1.33071e-16		MAP1LC3C	7.21942	5.88168e-09		ZNF556	6.93713	1.45059e-09		LINC01085	6.89611	8.79171e-10
ABI3BP	4.3996	2.88465e-13		BTBD19	7.18358	6.02273e-10		CLDN3	6.83726	2.62905e-07		GALNT16	7.10757	3.39461e-09		FAR2P4	7.2122	1.81966e-08		MTCL1	6.93637	2.13834e-19		IL1A	6.87444	8.54949e-07
RCAN1	5.99084	4.75687e-103		MGST2	7.17597	6.25074e-11		CCDC144CP	6.82276	1.95333e-33		MSC	7.10392	4.54361e-09		MAGEA9B	7.20529	4.21348e-25		TRPC6	6.9308	1.32756e-07		NHSL2	6.85453	5.96277e-09
NEDD9	5.15477	7.60423e-06		STAT6	7.16864	1.20775e-23		CXCL3	6.80554	2.56309e-08		IL7R	7.09581	6.80035e-100		AFAP1L1	7.17764	1.05869e-10		SFTA3	6.91149	7.35204e-09		RPS6KA6	6.84409	8.68278e-08
PTPRR	4.66504	0.00392016		HMSD	7.15968	1.65112e-10		NKAPP1	6.80506	3.90121e-09		CCDC144CP	7.06006	7.69781e-36		TMEM215	7.17531	8.53344e-09		SYNC	6.91087	3.64526e-09		MATN2	6.82923	3.97835e-111
TNFRSF1B	6.30354	0.000136095		ADM-DT	7.15727	2.24179e-10		NEFL	6.80433	1.8839e-09		DNAH5	7.04095	2.54925e-09		NF1P8	7.16071	3.96263e-08		GALNT18	6.90214	3.18459e-08		HRCT1	6.82468	4.1851e-09
NMNAT2	5.77619	0.000730953		MIR4458HG	7.15643	3.62202e-11		CCNB3	6.80329	2.12598e-31		APOL3	7.02099	4.2838e-09		TENM3-AS1	7.15721	2.95268e-10		FBXL7	6.89156	5.32921e-09		AGTR1	6.82436	7.67426e-08
GALNT18	5.45446	0.00685788		TNFAIP2	7.15526	5.23338e-100		ARHGAP22	6.80276	2.5861e-09		ST8SIA2	7.0188	4.50872e-07		CLU	7.14896	9.19499e-127		GALNT13	6.88744	2.30362e-09		FBXL7	6.82186	8.07399e-09
NFKBIZ	6.17953	5.47378e-10		FOLR1	7.14007	0.00226128		CCDC144NL-AS1	6.80195	9.74908e-10		ADAM12	7.01167	1.2031e-10		C12orf75-AS1	7.14831	1.07499e-08		IFI16	6.88625	2.53321e-44		GNG12	6.81735	4.8124e-240
RGL3	4.96336	0.00144012		ABHD12B	7.12237	9.4794e-10		VCAM1	6.79191	1.14553e-09		IL1A	6.99777	4.11872e-07		UBASH3B	7.14646	3.45629e-41		GPR158	6.88621	7.89099e-10		DUSP5-DT	6.81034	2.52646e-09
EPB41L4B	6.10396	5.61766e-07		C7orf57	7.09981	1.94106e-08		ALPK2	6.78912	9.04344e-28		GAS6	6.99324	3.52876e-09		ANPEP	7.14462	2.37823e-10		HRCT1	6.88376	2.8862e-09		PLXNA2	6.80064	4.667e-08
DSG2	8.24303	1.34758e-17		NEFL	7.09306	2.96101e-10		ECM1	6.78744	1.78721e-10		VEGFC	6.98547	2.25599e-10		ZNF90	7.14409	6.39856e-10		CCDC144A	6.87804	5.69287e-09		GAS7	6.7963	2.7108e-08
OR10Y1P	5.32368	0.000174451		MIR155HG	7.07639	6.72613e-11		AOX1	6.7759	7.20619e-16		SH3TC2	6.9807	1.41889e-10		NAV3	7.14257	3.70841e-39		ARSI	6.87679	2.27835e-09		CD9	6.76616	1.51553e-66
CNN1	6.88167	0.000357103		LINC02777	7.0725	1.86998e-08		MAP3K21	6.77409	1.19081e-08		C3AR1	6.9652	1.97727e-07		FAM167A	7.1424	1.58211e-09		TMEM52B	6.86916	3.46779e-12		RAP1GAP2	6.76237	2.61088e-09
RRN3P2	4.91394	0.0011099		BBOX1-AS1	7.0639	7.32683e-10		FMN1	6.77262	2.01945e-09		COL1A1	6.95603	7.56913e-66		LINC02085	7.13246	1.34351e-09		RBP4	6.86807	2.42227e-07		LMOD1	6.75735	5.52327e-09
ADTRP	5.24097	0.000567478		FRMD6-AS2	7.06348	9.51985e-09		VXN	6.76832	1.64123e-08		S100A16	6.95353	3.94538e-223		PSG2	7.10462	4.55821e-08		PTGER2	6.8617	9.62187e-09		CD34	6.75258	3.77102e-09
GAS6-DT	5.3762	0.000164176		MMP16	7.0622	1.36773e-22		DSC2	6.76657	6.86824e-08		CCDC8	6.9298	8.00737e-10		ZNF597	7.09788	5.04989e-11		MARCHF4	6.86169	2.89424e-09		ACKR3	6.74353	2.14245e-06
LMOD1	6.20802	3.10465e-07		ARSI	7.05791	7.99109e-10		SLC2A10	6.76399	5.96203e-09		HRCT1	6.91325	2.59659e-09		OR7E12P	7.09317	5.31869e-10		IRF2-DT	6.85051	3.94074e-08		SAMD4A	6.73383	2.94808e-18
LASTR	5.65819	1.46516e-05		PLPP7	7.05399	3.81489e-10		C2CD6	6.76161	3.52499e-09		DNAJC22	6.91302	2.00926e-10		SHISA2	7.07363	9.22221e-10		THRB	6.8418	3.03248e-08		RGS7	6.72191	2.38484e-09
ZIC4	5.34373	8.00395e-05		RNF212	7.05244	1.18168e-10		MIR155HG	6.75819	5.73465e-10		EGFLAM	6.91056	6.49561e-53		ADM-DT	7.06869	3.42522e-10		CCN1	6.82257	2.77687e-53		DPP4	6.71801	8.02905e-12
PTPRH	5.62549	0.000116372		LINC01998	7.04132	2.98601e-08		NEDD9	6.75342	1.70073e-30		DUSP5-DT	6.89891	1.5368e-09		GATD3	7.06322	4.3802e-20		ANKRD35	6.82211	3.59541e-07		ELOVL7	6.70493	4.10941e-11
PRLR	4.49597	0.00558367		VTN	7.02456	8.3927e-10		CAPG	6.745	1.42558e-126		PLXNA2	6.88921	3.10858e-08		BDNF-AS	7.05244	1.78012e-14		TRIML2	6.822	5.59029e-07		LOXL2	6.70355	1.75249e-98
GBP3	7.99641	4.35047e-18		PLCL2	7.02218	5.21494e-10		SLC16A12	6.74317	1.86793e-07		FCRLB	6.87008	6.00581e-09		FOLR1	7.05151	0.0023525		SYTL2	6.81235	8.58587e-21		KRT8	6.70143	3.97835e-42
PPP1R14B-AS1	4.40589	0.00140923		RRN3P1	7.02156	3.78829e-10		RBMS3	6.7423	1.33663e-86		VXN	6.86062	9.28576e-09		AREG	7.03778	2.30241e-08		DUSP10	6.80861	1.44065e-09		CGNL1	6.6944	5.97292e-09
MICAL2	5.74391	3.5467e-42		JPH2	7.01796	1.0287e-09		NALF1	6.73856	7.49914e-14		ZNF214	6.84455	2.65401e-09		CSMD2	7.02928	9.46222e-08		C1QTNF2	6.80663	2.56685e-09		KRTAP2-3	6.67956	5.22515e-09
TOR4A	4.80996	0.00636595		DMD	7.01461	1.95934e-09		CSPG4	6.73052	2.17075e-09		LYPD8	6.83472	1.59788e-07		PMP22	7.01706	4.12675e-45		LMOD1	6.80595	4.05121e-09		ALDH3B1	6.67682	4.77635e-20
LINC01852	5.11702	0.000276808		PLAAT3	7.01354	7.98924e-66		PROCR	6.72412	2.42831e-30		ACKR3	6.83211	1.55833e-06		IL24	7.0167	1.86488e-08		PYDC2-AS1	6.78774	6.78158e-08		MMP16	6.67595	9.73501e-65
NECTIN1-DT	4.78522	0.00484283		FIBCD1	7.00933	8.68076e-10		MBP	6.71179	1.5553e-14		RGS7	6.81048	1.44027e-09		C7orf57	7.01123	2.62288e-08		MAGEA4-AS1	6.7586	7.9905e-07		CXCL3	6.66114	4.80945e-08
AOX1	8.11914	4.1002e-13		F3	7.00527	6.09903e-102		DMRTA1	6.7036	9.19846e-08		SUCLG2	6.8101	1.20125e-63		SOX9	7.01047	1.04558e-08		CLDN3	6.74868	3.46949e-07		VIT	6.66061	1.05664e-08
LINC02454	4.38186	0.0063589		PRKG1-AS1	7.00014	3.01521e-09		HOXA3	6.70148	4.294e-08		CDA	6.80471	1.24827e-17		DPP4	7.00399	7.74237e-13		PTX3	6.73532	2.14257e-08		L1CAM	6.64861	3.53046e-09
ZNF334	5.84997	1.36806e-05		PARD3B	6.99244	2.66511e-09		SORL1	6.69575	6.25718e-09		TIMP4	6.80208	1.53898e-09		GPR158	6.99997	3.57883e-10		UBASH3B	6.72797	1.70913e-36		SRPX	6.64719	5.16018e-27
MGAT5B	5.25145	0.000643421		ABCC9	6.98351	3.07587e-09		IL4I1	6.69123	4.5068e-07		NOG	6.79615	4.46325e-09		MYHAS	6.99882	8.08136e-09		CXCL3	6.71697	3.54214e-08		GRIN2A	6.64703	1.70586e-06
ANXA3	8.58646	9.79396e-21		CYP11A1	6.97957	3.01486e-08		PDGFA	6.67883	1.33008e-09		NEFL	6.77983	2.00847e-09		SAMD12	6.99519	6.1971e-34		WNK4	6.70828	2.68105e-09		S1PR3	6.64631	6.4332e-09
SLC9A4	4.46191	0.00802703		GPNMB	6.9632	7.03392e-12		TRIM72	6.6755	5.68079e-08		RAB31	6.77886	2.18542e-184		LINC02777	6.98392	2.53351e-08		HERC6	6.68695	5.06159e-15		SOX9	6.63643	7.97063e-08
NTRK3	6.71231	4.12909e-06		SLC66A1L	6.96277	1.28765e-08		CT45A1	6.67398	3.48824e-08		KRTAP2-3	6.76813	3.23079e-09		MIR155HG	6.98249	2.76388e-10		MAP3K21	6.68552	1.6753e-08		EVI2A	6.63408	3.17963e-12
ITGA6	5.52002	1.0935e-34		CASP1	6.95779	5.62167e-06		TLE4	6.65574	2.83824e-35		LAMC2	6.75687	2.36828e-13		ARHGAP22	6.9821	5.96266e-10		ADAM12	6.68473	5.24364e-44		MYO5B	6.63379	5.20023e-09
PTPRQ	4.05077	0.000999839		CD34	6.94908	1.38386e-09		PLCB4	6.64966	1.659e-13		CXCL3	6.74971	3.18358e-08		ABI3BP	6.98103	1.01471e-110		PAMR1	6.68425	4.06348e-07		NLRP3	6.6235	4.30395e-08
MTARC2	5.9645	3.54068e-06		POTEKP	6.94213	2.01279e-08		VTRNA1-3	6.64689	4.72481e-09		VIT	6.74919	6.66774e-09		ROBO4	6.9762	1.34731e-09		FMN1	6.68405	2.96438e-09		IL1RL1	6.60079	3.0647e-07
IL15	6.60651	2.41675e-09		S100A16	6.94113	3.59369e-222		PDLIM3	6.64271	2.20284e-06		LASTR	6.74474	3.53129e-09		FRMD6-AS2	6.9749	1.31395e-08		DSC2	6.67799	9.30886e-08		PMP22	6.59628	7.7236e-40
TRPM2	4.30423	0.000163638		SAMD12	6.9309	2.07736e-36		PSG1	6.64211	5.73472e-09		SLC2A10	6.7422	6.29667e-09		ARSI	6.96934	1.17371e-09		CHRM3	6.6652	0.00533477		TSPAN2	6.59485	6.74511e-09
BDNF	8.03521	3.21643e-20		MMP19	6.92964	3.46306e-42		CXCL5	6.62651	2.35515e-08		EVA1A	6.736	3.95217e-40		SLC6A17	6.95277	3.6952e-09		MIR155HG	6.66429	2.06915e-09		AKT3	6.59245	1.35576e-60
NPR3	7.30301	4.58572e-05		CXCL2	6.92443	1.92444e-08		SEMA6D	6.62066	2.01999e-07		GPR39	6.73572	9.97071e-08		LINC01998	6.95274	3.99003e-08		BST2	6.65805	1.28253e-08		BATF2	6.58032	8.67631e-07
SH3RF1	3.8205	5.28114e-17		TNFRSF1A	6.92348	5.91269e-23		AFP	6.60752	7.02352e-08		GRB10	6.72576	5.75094e-17		ADM	6.94594	1.57918e-41		SAMD12	6.64635	1.2126e-30		CD163L1	6.57673	1.53663e-08
THSD4	6.99329	2.60682e-14		RAC2	6.91385	1.39892e-34		S100A16	6.60432	1.01547e-200		GBP3	6.7154	1.33132e-40		LAPTM5	6.94309	2.17842e-07		NEDD9	6.64263	9.30634e-30		OAS2	6.57341	0.000178708
THBS1-IT1	5.697	5.88167e-05		KRT86	6.9111	1.44668e-09		TMEM217	6.6015	4.95939e-08		NLRP3	6.71207	2.82492e-08		FAM111A	6.94278	6.47459e-58		RRAD	6.64152	3.52618e-08		NTM	6.56548	3.52737e-05
IL6-AS1	4.79207	0.00194285		PARVB	6.89964	2.20859e-58		RBMS3-AS3	6.59081	6.9288e-07		KIAA1549L	6.7078	9.28298e-09		TSPAN2	6.9369	8.30859e-10		CARD10	6.63605	1.3809e-08		LINC02057	6.55235	9.40756e-09
KCNN4	5.81428	0.00287567		MEST	6.89806	4.47606e-116		TENT5B	6.58535	1.04808e-08		PARVB	6.70729	3.8473e-55		MYO5B	6.93491	7.45951e-10		NPY	6.63281	1.28646e-08		NRXN3	6.54843	4.53117e-09
HOXA1	5.49897	2.58023e-05		TMC3-AS1	6.89777	1.66923e-09		LINC01119	6.58289	6.89271e-08		SP100	6.70587	8.78514e-78		PLCL2	6.93361	7.82118e-10		GRIN2A	6.63104	1.76061e-06		MID1	6.53884	2.60336e-194
COL7A1	4.16937	5.48555e-05		MAP10	6.89553	6.96683e-08		DUSP4	6.58288	1.68152e-12		IL1RL1	6.68936	2.12674e-07		JPH2	6.92939	1.50755e-09		GSDME	6.62228	1.6521e-62		TCIRG1	6.51902	1.64139e-15
NRP2	8.33499	9.91207e-08		SPRY4	6.89168	1.64736e-08		CCDC8	6.58242	6.58705e-09		BATF2	6.66889	6.14417e-07		DMD	6.92604	2.82255e-09		DMRTA1	6.61503	1.24287e-07		NKX3-1	6.51564	2.43036e-72
SPOCK1	6.89696	7.52854e-13		SMIM10	6.89123	7.52038e-10		SAMD12	6.58206	8.54917e-33		NES	6.66773	1.61848e-06		FIBCD1	6.92076	1.27561e-09		HOXA3	6.6129	5.93796e-08		NDRG1	6.51028	1.16568e-17
NAV2-AS6	5.2622	0.000315541		ZIC1	6.88337	1.44875e-09		PRTG	6.57477	4.88934e-08		CD163L1	6.66531	9.78231e-09		PRKG1-AS1	6.91156	4.28793e-09		IQSEC2	6.61186	5.86327e-09		EPIC1	6.50894	5.265e-09
LINC01273	4.27568	0.0058889		RELN	6.87921	0.039342		ADGRG6	6.57407	3.62102e-26		SEMA3B	6.66442	2.0931e-09		RRAD	6.90621	7.73641e-09		ZNF677	6.57331	5.62308e-09		ZNF597	6.50772	2.36354e-09
OR2W3	5.76752	8.33295e-06		LURAP1L-AS1	6.87915	3.10741e-10		LINC00941	6.56259	7.02687e-09		UST	6.66119	1.26918e-08		CYP11A1	6.891	4.04052e-08		MFAP5	6.56749	7.90031e-07		SYNC	6.50281	3.51135e-08
TRABD2A	8.32568	5.06125e-20		RIN1	6.87737	2.92585e-09		MYO7A	6.55924	1.01863e-05		FAM83G	6.64462	7.18576e-09		PSMB8-AS1	6.89064	2.04674e-08		CRYBG1	6.56432	1.55448e-37		MAGEA9B	6.50196	1.72706e-20
HRCT1	6.49929	4.82555e-07		ADGRG6	6.87501	1.28461e-28		HCAR1	6.55608	5.39402e-07		LINC02057	6.64092	5.868e-09		POU2F2	6.87523	2.58672e-09		CAVIN1	6.55857	1.59857e-210		ACSL5	6.49959	6.83269e-08
NRIP3	4.35759	9.47204e-76		LINC01518	6.85865	1.0164e-06		XKR3	6.5496	1.68578e-06		PTPRH	6.63813	1.92169e-07		SLC66A1L	6.87419	1.77292e-08		PPP1R3C	6.55762	1.3998e-08		TMC3-AS1	6.49754	1.40622e-08
RPL29P19	5.61058	2.24722e-05		PPFIBP2	6.853	1.92401e-08		CHST15	6.54617	1.63552e-08		NRXN3	6.637	2.75622e-09		PLCE1-AS1	6.86922	3.53225e-09		HBEGF	6.55736	1.0629e-38		IL1RAPL1	6.49433	2.84375e-08
MIRLET7A2	5.1693	0.000315276		P4HTM	6.83265	3.10741e-10		DNAH5	6.53747	4.24885e-08		DNAAF3-AS1	6.63577	7.0531e-08		PLEK2	6.86547	2.54346e-31		ZNF665	6.55531	1.239e-08		IL24	6.49103	2.72587e-07
NOC2LP1	3.85914	0.00168054		ETV4	6.82644	1.6467e-09		RASGRF1	6.53641	1.41244e-09		TMEM52B	6.63123	2.07196e-08		TNIK	6.85469	3.7968e-56		PDLIM3	6.55413	2.78797e-06		ZIC1	6.48602	1.47049e-08
SLC8A1-AS1	4.92638	0.00229088		GBX2	6.8262	2.33131e-08		ZNF660	6.5279	4.95663e-12		S100A6	6.62905	1.13319e-116		PITPNM3	6.85237	8.2827e-09		KSR2	6.55372	6.5686e-09		MTCL1	6.48299	5.09118e-17
NIPAL1	4.92943	3.14447e-13		TLE4	6.82217	4.0118e-37		MMP19	6.52651	2.4008e-37		CSGALNACT1	6.62478	3.39786e-08		SYTL2	6.84542	4.63785e-21		PSG1	6.55354	8.32194e-09		ITGA3	6.47619	3.74369e-32
SOAT2	6.90262	1.70167e-14		IFI44	6.80568	2.60404e-18		HTRA1	6.52163	2.45587e-08		BICC1	6.61331	2.9294e-25		ICAM1	6.84446	3.28401e-24		COPZ2	6.54947	1.28186e-07		KITLG	6.47555	9.81859e-34
LINC01204	5.62644	2.70327e-05		IP6K3	6.79393	2.49314e-07		GAS6	6.52105	4.85448e-08		THBS1	6.59516	5.39549e-57		PHF11	6.83778	1.08678e-16		RPS6KA6	6.54579	3.35628e-07		JPH2	6.47452	2.32608e-08
SFTA1P	6.50349	0.00637477		PRR16	6.78915	4.37338e-09		PGM5P2	6.52076	3.8369e-34		STX3	6.59353	1.81767e-36		CRISPLD2	6.83563	8.31601e-30		CXCL5	6.53794	3.30272e-08		ADGRG1	6.4671	4.01678e-07
LINC02709	3.92107	0.00161894		CXCL3	6.78529	2.53949e-08		FAM13C	6.52037	9.67548e-09		CXXC5	6.59103	1.32836e-22		KRT86	6.82253	2.12004e-09		MAGEA6	6.53613	2.32477e-58		UNC93B1	6.45229	3.90368e-06
ARAP2	6.20904	0.000103593		NALF1-IT1	6.78504	2.66148e-08		NAV2	6.51523	9.30744e-27		SORBS1	6.58932	4.88791e-08		CACNA2D4	6.8121	4.25777e-07		AFP	6.51895	9.62066e-08		SPP1	6.44272	3.20062e-06
PITPNM3	4.65177	0.00114193		PROCR	6.77316	7.78311e-31		PTPRH	6.51293	3.59493e-07		LDHC	6.58683	5.11577e-09		UPP1	6.81093	3.10837e-55		BST1	6.51516	3.7874e-32		PHLDA1	6.43295	2.54445e-110
PLPP3	5.68641	1.8123e-06		CXCL5	6.76995	9.62444e-09		DNAJC22	6.51087	2.60752e-09		IL1RAPL1	6.5829	1.82065e-08		HLA-DPB1	6.80414	1.153e-27		PLPP3	6.49934	1.56326e-08		MMP2	6.42943	1.13967e-40
SELPLG	4.88291	0.00162162		ST6GALNAC5	6.76815	6.79494e-07		SUCLG2	6.50228	6.48214e-58		MSC-AS1	6.58248	5.67225e-08		SMIM10	6.80266	1.12069e-09		TENT5B	6.49678	1.49751e-08		LINC00973	6.42806	5.31864e-08
HOMER3-AS1	4.8627	0.000970604		CDA	6.76688	1.86308e-17		L3MBTL4	6.49718	3.62291e-06		CXCL12	6.57677	1.76135e-06		ZIC1	6.79479	2.12756e-09		EEF1DP5	6.49308	6.66106e-07		SERPINA1	6.41516	2.21286e-08
IGFBP3	9.48791	2.38065e-19		LINC00707	6.76356	2.74203e-09		RIN1	6.48234	2.98311e-08		BEND7	6.57507	4.40722e-09		ECM1	6.79221	4.83849e-105		SH3TC2	6.47659	1.09442e-08		ARHGAP42	6.4135	6.04003e-12
ARSL	6.07001	6.73873e-06		ARAP3	6.75854	1.14598e-08		TSSC2	6.48105	6.4945e-08		ZIC1	6.57459	9.29639e-09		RELN	6.79067	0.0389335		LINC00941	6.47402	1.02093e-08		SLC13A3	6.41272	1.89445e-07
PMP22	6.46047	1.28727e-40		IFITM1	6.74572	5.63669e-13		PMP22	6.4784	5.57471e-89		TTTY14	6.57199	2.73348e-08		LINC02321	6.78678	7.2501e-09		BHMT2	6.4701	1.45803e-05		MYHAS	6.41254	1.8237e-07
TXK	4.30613	0.000150434		TMLHE	6.74177	1.46237e-30		ADAM33	6.47786	7.0511e-08		JPH2	6.56309	1.47913e-08		LINC00664	6.77378	1.23485e-08		SERPINB2	6.46938	9.87444e-07		INHBA	6.41074	1.08602e-34
MIR137HG	6.00078	1.37929e-09		ADAM33	6.73855	1.60113e-08		BEST3	6.47062	1.50311e-07		RASGRF1	6.5601	1.13002e-09		LINC01518	6.77007	1.27492e-06		HCAR1	6.4675	7.03826e-07		CLCF1	6.39739	3.61354e-08
RBMS3	4.23456	2.59081e-25		APOBEC3C	6.72946	0		IFI44	6.46935	1.39866e-16		TNFSF4	6.5465	1.10889e-06		RIPOR2	6.76871	6.84919e-10		XKR3	6.46102	2.15315e-06		PLCE1-AS1	6.3967	5.45397e-08
IL6R	3.89211	1.42821e-07		FGF2	6.72678	1.65795e-43		PPIC	6.45858	2.32316e-46		ARAP3	6.54527	3.65834e-08		INSYN2B	6.76572	8.53782e-09		HSPA2	6.46063	1.22661e-33		DIRAS3	6.39645	1.4837e-26
L1CAM	6.22151	5.89125e-10		GRIK4	6.72548	1.68811e-08		TMC3-AS1	6.45855	2.32223e-08		CAPG	6.53525	9.15747e-119		GSDME	6.7589	3.27595e-65		CHST15	6.45759	2.32472e-08		LINC02085	6.39474	8.43872e-08
MYOSLID	5.98942	5.68452e-05		DOCK2	6.72061	1.04398e-21		WNT2	6.4553	3.22609e-05		SPP1	6.5313	2.31843e-06		CNN1	6.73805	1.17067e-09		MICOS10P3	6.45369	9.51631e-07		FHOD3	6.39353	1.99954e-15
LINC00702	6.51561	6.07651e-07		TNFRSF14	6.71052	2.16523e-06		PYCARD	6.44947	6.63482e-09		CPS1	6.52028	4.41341e-16		SLC13A3	6.73382	3.30782e-08		DNAH5	6.4489	5.93796e-08		GASK1B	6.38884	5.65633e-06
STK33	6.95643	1.58511e-06		IL1A	6.70642	1.27545e-06		CADM3	6.44835	9.71718e-07		LINC00973	6.51663	3.47339e-08		CCDC89	6.73107	1.72772e-09		EPIC1	6.44769	7.23824e-09		FCMR	6.38118	1.31205e-08
PRSS23	6.43736	5.13246e-136		FXYD5	6.69965	6.38879e-51		OR2W3	6.44624	6.47748e-08		MMP19	6.50989	3.22317e-37		ADGRD1	6.73056	3.86228e-08		LINC00654	6.43656	2.12773e-06		FHL2	6.37456	1.26641e-107
RAB31	4.95574	1.51241e-72		FCRLB	6.69544	1.47555e-08		GBP3	6.44584	2.4008e-37		HOXC8	6.50552	1.39523e-09		IL12A	6.73032	1.26348e-09		BDNF-AS	6.43469	3.82595e-12		PAMR1	6.3646	1.62077e-06
P2RX6P	4.49869	0.0125516		TNKS2-DT	6.68775	1.03348e-08		C4BPB	6.44125	6.58921e-10		SERPINA1	6.50373	1.40187e-08		IL1R1	6.72969	7.92399e-08		ITGA3	6.43455	9.03934e-32		PAPSS2	6.36186	3.87363e-93
P2RY6	5.32854	4.83421e-05		PKP3	6.6734	6.44118e-07		ROR2	6.44076	4.49069e-08		ADRA1B	6.49877	1.1159e-06		KDM5C	6.72013	9.34098e-10		HTRA1	6.43305	3.46599e-08		SENCR	6.36023	1.53919e-06
SORBS1	4.00444	0.0110755		S100A3	6.67079	1.24877e-24		ZIC1	6.43642	2.15862e-08		BGN	6.4898	3.43294e-12		IP6K3	6.70535	3.23912e-07		FGFR2	6.42702	9.10275e-08		SP100	6.34173	8.40832e-79
LFNG	4.72283	0.00229549		ARHGAP24	6.66697	1.62427e-09		ACOT1	6.4364	8.82578e-08		NLRX1	6.48425	1.66881e-08		STX11	6.70522	1.14959e-12		KIAA1549L	6.42506	1.09162e-07		MAN1A1	6.33829	4.62484e-08
S100A13	3.41868	0.000150407		SYNC	6.65914	1.27731e-08		ETV7	6.43537	4.8257e-08		SUOX	6.4304	1.10389e-35		MATN2	6.70429	3.72906e-107		AHNAK2	6.42219	1.14763e-08		CCDC200	6.33731	9.06364e-08
LINC01303	4.85557	0.00412914		LINC01119	6.65742	4.21699e-08		GPAT2	6.4345	3.08699e-07		CD274	6.426	8.40236e-16		PARP14	6.7039	1.06441e-46		ELAPOR1	6.41182	1.4965e-08		LINC01914	6.32565	1.05476e-06
PPARG	9.30241	5.56118e-07		ZNF501	6.65013	7.26291e-09		MTARC2	6.43265	2.59855e-07		C10orf67	6.42275	5.06941e-08		PRR16	6.70058	6.28739e-09		ILDR2	6.40247	5.21146e-08		PLA2R1	6.31066	2.1821e-07
ATP6V0A4	5.01758	0.00981076		NECTIN4	6.64848	5.14421e-06		CLDN10	6.4306	8.63137e-08		HOXB2	6.41564	2.86652e-08		SDC2	6.69756	1.21214e-16		ADAM33	6.38929	9.7373e-08		KRT19	6.30305	3.39783e-07
IGFBP7	4.33847	3.10026e-06		C11orf87	6.64276	7.80949e-07		FCRLB	6.427	6.67213e-08		LINC01914	6.41423	7.37357e-07		CXCL3	6.69672	3.4619e-08		NLRP2	6.38649	3.24314e-08		GALNT16	6.29765	1.8871e-07
SEMA7A	4.78736	0.0074411		LINC01358	6.64133	8.17566e-09		CXCL6	6.42298	0.013094		CARMN	6.40837	1.36332e-14		S1PR3	6.696	4.1633e-09		CXCL2	6.37058	2.50979e-07		DMKN	6.29192	1.72789e-07
TSPAN1	4.93699	0.000709982		PIGB	6.63014	6.52682e-13		EVA1A	6.41662	2.30743e-36		CT45A5	6.3936	2.25519e-07		ZNF492	6.69567	1.64748e-08		S100A3	6.36814	1.04071e-08		SYCE1	6.29088	4.61712e-08
CHST2	4.73334	0.0019908		CD274	6.62866	8.70376e-17		ATP6V0A4	6.41238	1.13896e-06		DMKN	6.38049	1.15117e-07		SYT11	6.68331	3.85373e-62		WNT2	6.36672	3.84767e-05		LINC01186	6.2907	1.89437e-07
PGM5P2	5.04683	7.74361e-21		MUSK	6.62826	7.32893e-08		GBP4	6.40726	0.00255988		SYCE1	6.37946	2.96745e-08		CXCL5	6.68138	1.35323e-08		USP32P3	6.36435	6.98724e-08		SHISAL1	6.28974	3.48123e-06
NDRG1	5.60229	4.42289e-07		LINC01436	6.6278	3.46304e-16		LINC00973	6.40353	6.72204e-08		TMLHE	6.36488	2.9329e-27		ITGA3	6.67761	3.27915e-34		KDM5C	6.362	8.56755e-09		SLC6A17	6.28942	1.45834e-07
ALOX5AP	5.98197	3.27981e-05		TRBV12-4	6.62065	2.01685e-06		TMEM158	6.39721	3.21498e-08		RUNX2	6.3613	8.86112e-30		LINC00707	6.67499	3.97581e-09		MIR137HG	6.36093	7.45953e-09		DGKI	6.27631	0.0145545
MPP4	6.67755	1.35778e-07		BDKRB1	6.61595	8.46668e-08		HOXA6	6.39112	1.37759e-05		P4HTM	6.35167	6.05362e-09		RAC2	6.66215	8.02578e-35		CADM3	6.35978	1.26465e-06		PHF11	6.27034	4.30825e-14
LIF	4.924	0.00794386		HKDC1	6.60921	1.65879e-06		ZNF600	6.38659	2.57527e-15		GREM1	6.34544	3.76824e-09		SLC2A10	6.66122	7.02842e-09		OR2W3	6.35766	8.95079e-08		PTPN3	6.26668	3.44375e-16
FBN1	5.82752	5.09689e-29		BMP5	6.60773	3.48039e-14		SYCE1	6.37051	3.27917e-08		KALRN	6.34094	5.72589e-12		MGLL	6.65133	1.70806e-15		H2AC14	6.35538	5.59615e-09		TCN2	6.25896	6.04064e-07
CCDC144CP	6.56551	5.70854e-19		MAMDC2	6.58898	6.3803e-09		SUOX	6.35008	9.56128e-35		LYPD6	6.3297	1.70034e-08		ILDR2	6.65019	1.21333e-08		EFEMP2	6.35463	1.4783e-48		HBEGF	6.25396	3.43258e-35
TPM1	5.19841	3.49591e-155		IRX2	6.58529	7.33587e-08		CSGALNACT1	6.34461	1.51309e-07		THBS1-IT1	6.32182	1.24726e-06		ADAM33	6.64998	2.2259e-08		LINC00702	6.35323	5.29883e-08		KCNK2	6.23904	0.00014337
CD14	4.43746	3.12081e-06		ALPK2	6.5828	3.52677e-26		ABCC9	6.34188	1.01932e-07		FAR2P1	6.32038	7.16677e-08		RPS6KA2	6.6473	1.04179e-08		EFNB2	6.35035	5.66946e-20		ADGRD1	6.23377	4.98307e-07
AFAP1L2	6.42865	9.27823e-08		PTGIR	6.57898	2.34715e-06		ANO2	6.33796	4.07661e-06		SPRY4	6.31106	2.95699e-07		GRIK4	6.6369	2.34526e-08		ZIC1	6.34784	3.07371e-08		THBS1-IT1	6.23325	1.77102e-06
LINC01085	5.5945	1.07824e-06		GAS6	6.57294	3.30422e-08		RGS7BP	6.33779	9.03916e-07		LOXL2	6.30475	9.21185e-105		B4GALT6	6.63379	1.28951e-08		ACOT1	6.34781	1.2162e-07		FAR2P1	6.23181	1.08977e-07
MAP3K7CL	4.38101	4.71464e-16		SERPINA5	6.56665	9.93319e-06		BDNF	6.33568	8.14365e-38		TENM4	6.30211	1.66474e-05		DCLK1	6.61279	9.53597e-09		ETV7	6.34679	6.75786e-08		PARP14	6.21529	3.3629e-40
RBM24	7.29508	5.76926e-07		HBEGF	6.56412	9.54589e-73		CD24	6.32898	1.62014e-12		FGF2	6.29944	3.68862e-38		PURPL	6.60655	1.24989e-07		MTARC2	6.34408	3.51022e-07		TENM4	6.21353	2.20208e-05
LOXL2	5.73742	5.83195e-65		PLXNA2	6.56201	1.48462e-07		TIMP4	6.32282	2.69391e-08		FAM13A	6.29377	2.06489e-29		ODAD2	6.6056	2.34821e-16		HLA-B	6.3434	1.86824e-122		TNFSF10	6.20512	9.25934e-06
PLEK2	5.12999	1.05481e-18		IFITM3P2	6.56107	5.8415e-08		KRT86	6.32221	4.63129e-08		TLR4	6.29333	1.43336e-07		TOR4A	6.60416	5.86385e-08		SP140	6.33701	3.35743e-08		TLR4	6.20476	2.14606e-07
PSG11	4.65887	0.00381233		MED15P4	6.55974	4.35188e-06		WFDC21P	6.32192	6.95909e-17		TMEM158	6.28694	5.47056e-08		HLA-B	6.5982	9.01964e-133		SQOR	6.33646	2.0577e-19		MET	6.1901	4.45041e-77
GLIS1	4.15184	0.00886912		HMOX1	6.55739	3.11647e-08		ZNF619	6.31693	1.16234e-06		PTX3	6.27969	2.04781e-23		EPIC1	6.59722	2.68445e-09		CXCL6	6.33442	0.0136522		TGFB2-AS1	6.18655	5.18832e-08
CCN1	5.88255	6.06835e-35		EN1	6.54785	2.81376e-08		LY6K	6.31634	2.01038e-08		ARHGAP28	6.27357	2.61039e-06		PKP3	6.58482	8.26585e-07		EDA2R	6.33029	3.38879e-07		FCRLA	6.18347	3.21529e-05
PTPN21	3.9215	3.91185e-13		SH3TC2	6.54763	2.00534e-09		TGFB1I1	6.30859	6.35024e-54		FCRLA	6.27204	2.45277e-05		IL1A	6.5831	2.33151e-06		ATP6V0A4	6.3238	1.47839e-06		LURAP1L-AS1	6.16782	7.28975e-08
AFP	6.39314	1.19308e-05		SLC15A3	6.54525	1.91266e-06		FRG1EP	6.307	7.19645e-07		TNKS2-DT	6.2639	1.06753e-07		HOXB-AS4	6.58216	2.60199e-08		GBP4	6.3187	0.00278556		SKAP2	6.15145	3.71391e-43
RFTN1	4.43891	8.00899e-19		KCND3	6.54315	7.55205e-08		KRT7	6.29115	2.0315e-08		PPIC	6.26012	1.34464e-43		NECTIN4	6.5599	6.29146e-06		LINC00973	6.31496	9.31852e-08		RAB7B	6.15105	3.12441e-14
TGFB2	6.60904	2.511e-12		UBASH3B	6.52764	2.68585e-51		SYNC	6.2781	1.04727e-07		EGR2	6.2533	1.50941e-05		LINC01358	6.55275	1.16192e-08		CMAHP	6.3033	3.28875e-06		DENND2A	6.15097	4.23322e-08
S100A5	3.95005	0.0178331		ZNF215	6.51607	5.93098e-09		ABHD12B	6.27235	1.15236e-07		TNFRSF1B	6.24552	2.74821e-14		PAPSS2	6.54488	8.85381e-99		HOXA6	6.30254	1.68109e-05		CCN1	6.14872	2.29679e-43
SERPINB1	5.24912	5.55587e-29		VXN	6.5058	5.77369e-08		APOL3	6.26573	2.34213e-07		RGS20	6.24432	1.99988e-22		TRBV12-4	6.53207	2.53826e-06		ICAM1	6.29935	1.55471e-20		CDCP1	6.14382	1.21655e-05
KIAA1755	5.09772	0.0012103		SP100	6.50451	3.36142e-73		IGFBP3	6.26454	7.89074e-23		HS3ST3B1	6.21998	1.05975e-35		BDKRB1	6.52737	1.13327e-07		MOCS1	6.29712	8.33247e-15		SH2D4A	6.13729	1.2964e-74
DUSP4	4.69647	0.000662058		TMC3	6.50153	1.96947e-07		ADAP2	6.26387	5.51058e-05		TCAF2	6.21357	6.13859e-06		PLPP3	6.52429	1.22667e-08		F2RL1	6.29111	9.62467e-16		ARNT2	6.13386	6.41993e-08
GLIS3	7.30721	6.07587e-17		LINC02085	6.4997	4.14362e-08		IL7R	6.24126	4.9203e-77		ITGA6	6.20754	1.10252e-54		FHL2	6.5226	7.89006e-113		MAGEA3	6.29079	9.35008e-50		NCALD	6.13258	2.44357e-06
ANXA1	3.82847	8.27825e-35		MX1	6.49211	6.26738e-16		EPB41L4B	6.2392	3.0452e-07		NFKBIZ	6.19864	3.38757e-18		EMP1	6.51411	2.58158e-26		SYCE1	6.28194	4.6794e-08		EHD2	6.13169	6.48985e-35
TMEM200A	5.30061	9.599e-17		KRT32	6.47875	7.64049e-07		RCAN1	6.23183	1.37238e-119		AGTR1	6.1916	1.22544e-06		KITLG	6.51059	3.87647e-34		SCHIP1	6.27422	1.06636e-07		CMKLR2	6.13127	3.5766e-10
SHROOM1	5.09184	0.000464421		IL1RL1	6.47619	5.33828e-07		CYP11A1	6.22679	1.11918e-06		ELAPOR1	6.18453	1.65685e-08		C10orf67	6.50405	2.29598e-08		MEIS3	6.25921	1.25049e-07		HERC6	6.13041	9.30146e-13
LINC02861	3.91819	0.000193528		SAMD12-AS1	6.43762	2.38056e-07		LIF	6.22561	8.61844e-07		LINC02438	6.16771	2.02847e-07		ZNF528-AS1	6.50284	1.12583e-07		ANO2	6.24938	5.14376e-06		TMEM200A	6.12173	2.90668e-21
HCAR1	5.49459	0.000152914		CFAP45	6.43115	2.25814e-07		BEND4	6.20594	1.80084e-06		GRIK4	6.16412	3.18453e-07		IRX2	6.49671	9.87039e-08		RGS7BP	6.24921	1.18597e-06		MOCS1	6.11417	5.46007e-14
SYTL2	5.61712	4.29146e-16		SUOX	6.43104	1.04167e-35		CEP170B	6.20172	3.12815e-07		RAB27B	6.16313	1.5928e-06		GALNT16	6.4955	6.12331e-08		VTRNA1-2	6.2464	8.8118e-08		PLAU	6.09743	9.07329e-08
MTMR11	4.31443	3.64009e-10		LINC01778	6.42444	5.11812e-07		SPTLC3	6.20037	1.11842e-07		RPL29P19	6.15707	4.84753e-07		PTGIR	6.4904	2.93872e-06		KRT86	6.23364	6.54124e-08		FANCD2P2	6.09194	1.85546e-05
ACTG1P25	4.22644	0.000453703		BMS1P10	6.4142	5.8672e-07		MIR3667HG	6.19926	1.08866e-06		ETV4	6.15394	7.07033e-08		OAS1	6.48976	1.45969e-07		OAS1	6.20746	5.78843e-07		OLFML2B	6.09124	5.80582e-07
PLAT	5.36051	9.40848e-50		PSG7	6.41161	1.06207e-05		SNCG	6.18452	8.22906e-08		ZNF488	6.12975	3.97438e-08		VSIR	6.48163	6.95709e-09		KRT7	6.20258	2.92678e-08		OASL	6.08145	5.3145e-19
FHDC1	6.79033	3.08573e-05		ANKRD30B	6.40934	1.88262e-28		NFASC	6.18164	1.13446e-07		LINC01204	6.12805	1.26705e-06		SERPINA5	6.47807	1.19541e-05		AFAP1L2	6.18235	7.7451e-08		LINC02438	6.07913	3.02285e-07
ADGRG1	5.37037	0.000255554		ARHGAP42	6.40393	1.7676e-08		CD274	6.17997	1.25327e-14		ZNF619	6.12606	2.46674e-06		ADAMTS16	6.47616	1.65725e-29		SKAP2	6.17922	1.56573e-43		GRIK4	6.07555	4.68982e-07
SORL1	5.70332	0.00109524		ARSD	6.40374	1.93935e-12		SAMD12-AS1	6.17343	8.92278e-07		ALDH3B1	6.11669	5.25219e-24		SHROOM2	6.4741	0.00319888		APOL3	6.17716	3.20664e-07		RPL29P19	6.0685	7.06819e-07
TNIK	3.9301	9.17903e-10		TNC	6.40212	6.25787e-79		ARL4C	6.17333	3.59312e-08		LINC02861	6.1166	2.87059e-08		APOBEC3B	6.47355	6.22512e-220		ADAP2	6.17529	6.5509e-05		GSDME	6.06818	2.04789e-52
SERPINB8	5.31011	5.08339e-91		HTR1D	6.40068	1.75168e-07		RFPL4AL1	6.17116	5.36803e-06		VSIR	6.11431	1.86399e-34		PLXNA2	6.47344	1.96976e-07		ANKS1B	6.17285	4.8743e-07		KDM5C	6.06693	4.59641e-08
ADAMTS2	4.08732	0.00549016		TGFB1I1	6.39631	1.52887e-55		NALF1-IT1	6.16707	6.14831e-07		CRYBG3	6.11189	5.17095e-28		IRF2-DT	6.47176	2.1698e-07		ZNF793-AS1	6.16851	1.17291e-05		SERPINB8	6.0633	2.36222e-142
FOSL2	4.99946	5.31669e-54		CCNB3	6.39171	8.55417e-28		ZNF35	6.15837	1.4552e-28		SERPINB8	6.1082	1.57751e-146		MED15P4	6.47115	5.37724e-06		PHF11	6.16714	1.13803e-13		NAV3	6.05878	3.25241e-28
DLGAP1-AS2	4.43751	6.856e-07		NXF3	6.38697	1.54522e-05		GACAT2	6.15373	6.38826e-06		LINC01109	6.1059	4.35091e-07		EN1	6.45927	3.88881e-08		MC4R	6.16084	3.26626e-07		AREG	6.04548	2.5171e-06
LINC01270	4.8045	0.00212963		CD74	6.3842	1.14289e-05		SSH3	6.1523	2.70273e-12		ENDOD1	6.10526	1.6824e-16		SERINC2	6.45083	7.8044e-16		GHDC	6.16048	1.74434e-06		POU2F2	6.04072	2.53324e-07
SSH3	4.12846	5.20984e-06		THBS1	6.38311	2.0233e-53		CRYBG3	6.14825	2.69548e-28		TRPM2	6.10122	4.3013e-07		ICAM2	6.42707	1.13747e-08		IHO1	6.15956	2.44744e-11		LINC01204	6.03948	1.82082e-06
APBB1IP	7.25086	1.45631e-05		KCTD15	6.37989	1.60773e-08		TRAF1	6.14499	2.74799e-07		GSTT2B	6.09687	9.83126e-08		MTCL1	6.42315	8.57092e-17		SPEF2	6.15763	1.09007e-07		IRAK2	6.02499	4.70136e-07
PCAT7	3.66721	3.46878e-06		CASS4	6.37736	2.89037e-07		APOBEC3G	6.13708	1.39712e-11		PRLR	6.08983	6.30238e-07		TMEM200A	6.42298	1.94944e-23		HIVEP2	6.15292	5.06587e-85		LYPD8	6.0248	4.32715e-06
LINC01588	3.88787	1.74289e-05		ITIH3	6.35868	8.25943e-07		HOXB9	6.12516	2.00612e-06		PROCR	6.08533	6.24206e-25		TMC3	6.41295	2.6123e-07		EPB41L4B	6.15063	4.14545e-07		CD274	6.01834	1.31154e-16
TNFRSF12A	4.76162	2.31142e-69		PAEP	6.33324	2.99634e-05		C10orf67	6.12516	2.48463e-07		EPB41L4B	6.08357	6.12311e-07		AKT3	6.40453	3.41437e-57		GYPC	6.1461	2.83648e-08		GSTT2B	6.0083	1.50893e-07
FRG1DP	4.46575	2.49239e-07		LINC02438	6.32668	8.44687e-08		HTR1F	6.1212	1.26974e-07		CPM	6.08133	4.02272e-07		SFRP1	6.39884	1.43905e-08		CYP11A1	6.13822	1.46843e-06		GATA6	6.00057	2.50556e-07
PDGFB	4.51199	0.0127755		REPS2	6.3248	7.48629e-07		HOXA1	6.11772	7.61975e-07		KCND3	6.06966	7.86292e-07		MOXD1	6.39773	2.06813e-30		LIF	6.13703	1.14052e-06		CXCL14	5.9995	3.25589e-07
MOXD1	6.12783	3.44688e-31		BLID	6.32419	2.98582e-07		MMP12	6.1175	1.15344e-05		DNAH6	6.06958	8.89792e-06		ME3	6.39238	7.82278e-08		PSORS1C1	6.12882	1.57682e-06		EPB41L4B	5.995	8.9479e-07
KIRREL3	3.38035	0.00174564		SLC6A17	6.32	1.04225e-07		UBASH3B	6.10916	8.46149e-45		CRABP2	6.06288	2.07535e-142		LINC02984	6.3902	1.78381e-08		FAM111A-DT	6.12619	2.18819e-07		CPM	5.99275	5.91561e-07
CCN2	6.75091	5.16608e-26		C2orf16	6.31927	5.50571e-06		ZNF716	6.09421	8.52076e-07		MGAT5B	6.0575	2.99447e-07		IL1RL1	6.38761	6.94553e-07		ZCCHC18	6.12494	5.18961e-07		FOXG1-AS1	5.98331	6.94155e-06
DPYD	3.38757	1.04982e-06		RGS20	6.31265	6.36321e-23		FOXL2NB	6.08432	1.13679e-06		PRDM1	6.03106	1.2697e-17		FRMD4B	6.38421	5.01542e-08		MPP7	6.12254	1.97042e-21		MGAT5B	5.96892	4.45587e-07
SENCR	4.96511	0.00455325		NPIPB15	6.30585	4.73453e-07		ACSM5	6.08278	2.98509e-06		APOL1	6.0282	1.74158e-06		ANKEF1	6.37876	3.81398e-07		MIR3667HG	6.11068	1.43292e-06		NTN4	5.96534	2.46325e-26
SPTLC3	5.22746	0.00238866		AR	6.30475	2.25142e-08		GBX2	6.08261	9.64431e-07		PAPSS2	6.02496	5.61948e-105		CCN1	6.37751	1.20058e-46		S1PR3	6.10845	1.13912e-07		GUCY1A2	5.95809	3.18077e-06
LAYN	3.94636	1.38645e-35		BCL11A	6.30107	3.52581e-08		CYTL1	6.07583	1.07799e-07		ICAM1	6.02271	3.5684e-08		EFEMP2	6.36918	7.86307e-49		KCNJ2	6.10811	4.81483e-08		LASTR	5.93415	2.05782e-07
PAMR1	5.74006	7.19539e-05		STX3	6.29605	2.89081e-33		CDH24	6.05608	6.12306e-07		CASC9	6.00654	4.84252e-06		SHFL	6.3614	2.11222e-08		SAMD12-AS1	6.08485	1.18249e-06		SLC2A10	5.93228	3.71947e-07
TCAF2	4.36832	0.00888214		UBA7	6.28974	6.5594e-16		SP100	6.05539	3.26136e-63		WFDC21P	6.00629	2.43642e-15		SAMD12-AS1	6.34904	3.16584e-07		RFPL4AL1	6.08258	6.78616e-06		ADAMTSL4	5.92808	1.33159e-06
LNCSRLR	4.57154	0.00101061		MX2	6.28875	4.12915e-17		SLIT3	6.05494	3.21409e-07		FOSL2	6.0035	4.47884e-86		SORL1	6.34383	8.92092e-08		ZNF135	6.07983	9.82337e-08		AMIGO2	5.92321	6.13685e-10
DMRTA1	6.20584	7.55949e-05		PRKAR1B-AS1	6.28787	6.01008e-06		VEPH1	6.04511	5.24426e-08		TGFB1I1	5.98843	1.26796e-48		PSG7	6.32303	1.28508e-05		MIR548XHG	6.07643	9.51669e-07		CASC9	5.91796	6.71997e-06
PYGL	3.27128	4.25573e-27		CEP170B	6.27974	1.93854e-07		MIR31HG	6.04359	7.23114e-06		DLX2	5.98509	7.79966e-06		CDKN2A	6.31583	1.32262e-115		GACAT2	6.06516	8.075e-06		ALCAM	5.91587	3.61077e-253
PTPRB	4.94144	0.00348629		ESM1	6.2706	7.79414e-06		SELPLG	6.02924	7.05215e-07		CT45A10	5.97905	1.38629e-07		ARAP2	6.31222	5.27178e-08		LMCD1	6.06334	6.70584e-20		H3C11	5.91583	3.35298e-07
SLC22A4	4.3482	1.70911e-06		ZNF35	6.26904	1.18746e-29		VSTM1	6.0277	1.9104e-06		IL1R1	5.96887	3.23647e-06		HTR1D	6.3121	2.34256e-07		FBXO27	6.05457	3.2388e-07		ZNF334	5.90439	2.30575e-07
ZP1	3.63886	0.00259383		GUCY1A2	6.26429	3.72856e-07		SHISA3	6.02151	3.76671e-07		PTPRB	5.95456	6.10361e-05		SCHIP1	6.31202	7.73518e-08		MID1	6.04507	2.12248e-165		RFPL4A	5.90358	2.65544e-06
CADM3	5.52856	0.000171235		AKR1E2	6.26229	1.91627e-08		LINC02438	6.01972	4.44586e-07		OAS2	5.94062	0.000767123		NRXN2	6.30965	2.14727e-05		RCAN1	6.0374	1.35006e-115		COPZ2	5.9018	2.59529e-06
CLMAT3	4.85077	0.00183179		ZNF619	6.26182	1.3531e-06		BTBD19	6.01954	3.47161e-07		TSPAN1	5.94044	2.41614e-06		SPATA18	6.29995	5.00113e-06		PDE10A	6.03438	3.92283e-06		CAVIN1	5.8997	2.35502e-170
VTRNA1-2	4.80455	0.00996887		ALCAM	6.2548	1.37447e-210		RAB27B	6.01322	3.14422e-06		CLMAT3	5.92542	4.77301e-06		NXF3	6.29839	1.85339e-05		MMP12	6.02893	1.43431e-05		SIM1	5.89929	8.93528e-08
SLC35D2	3.95811	1.08105e-06		PARVG	6.23724	4.35188e-06		EGR1	6.01015	3.08502e-17		SAGE1	5.92166	3.92074e-06		CD74	6.29562	1.38167e-05		ZNF732	6.02337	1.92905e-06		FLG-AS1	5.89298	2.253e-06
NFE2	4.93293	0.000465009		PLCE1-AS1	6.23645	1.04184e-07		GLIS3	6.00695	1.32396e-33		LAMB4	5.90681	0.000102806		RAB7B	6.27422	7.44147e-15		S100A6	6.01785	6.25372e-78		FRMD6	5.89227	1.13193e-196
MATN2	6.05861	3.20271e-84		LBX2-AS1	6.23291	2.27782e-07		PARVB	6.00503	4.86763e-44		XAF1	5.88399	7.9681e-05		ITIH3	6.2701	1.07544e-06		GALNT5	6.01294	7.11038e-06		CT45A10	5.89047	2.12547e-07
NQO1	3.19902	3.49765e-20		PSG3	6.22959	5.13149e-06		ARSD	5.99947	5.79207e-11		WNT7B	5.87435	6.83064e-05		ENC1	6.26759	1.19289e-20		ACSM5	5.99419	3.85145e-06		PLAC8	5.88539	1.06559e-125
PDCD6IP-DT	4.87297	6.15188e-05		ZNF600	6.22643	1.20296e-14		VSIR	5.99809	4.18807e-33		RCAN1	5.87365	4.24289e-106		CCDC200	6.25527	1.18472e-07		ARHGAP22	5.99285	1.64847e-07		SPTLC3	5.87943	6.22496e-12
ARNT2	5.78204	2.38711e-05		S100A6	6.21386	1.59478e-102		GUSBP5	5.99455	2.23342e-06		ANXA1	5.8733	3.46413e-275		H2AC14	6.2549	8.99376e-09		CCDC144NL-AS1	5.99184	6.53647e-08		AKAP6	5.87339	8.27985e-45
SLC37A2	3.76464	0.00457582		LINC01914	6.21376	1.69939e-06		OXCT2	5.99266	5.70991e-05		SYNC	5.87004	7.3567e-07		TNC	6.2494	1.81953e-76		TCN2	5.98928	1.96343e-06		ITGA6	5.86936	7.19281e-54
RUNX2	4.40567	1.72131e-11		LINC00858	6.21012	1.95546e-06		TRABD2A	5.98615	7.47241e-37		BDNF	5.86779	1.74933e-32		GNG12	6.24769	2.21226e-201		ICAM2	5.98733	1.46051e-07		MYH2	5.86902	1.0959e-06
CPPED1	7.67974	1.27485e-24		TBX15	6.2091	4.06061e-56		SERPINB1	5.98073	7.06368e-41		ACSL5	5.86682	1.26843e-06		HERC6	6.24679	2.78102e-13		PARP14	5.97638	3.23425e-37		PTPRB	5.86599	7.91657e-05
MKRN3	3.75235	9.00812e-05		PAPSS2	6.20798	1.16099e-111		STX3	5.97958	6.09048e-30		ZFPM2	5.84881	7.55816e-07		PAEP	6.24466	3.52584e-05		SH2D4A	5.97357	1.34074e-70		ADAM19	5.85942	4.42337e-212
MILR1	5.78294	0.000398269		PDE6G	6.18144	7.91401e-14		LINC02535	5.97788	1.28412e-06		CYB5R2	5.84549	9.75484e-07		CRYBG1	6.24076	5.57226e-34		PXDC1	5.96111	9.7123e-19		SEMA3B	5.85432	1.4281e-07
PTGER2	6.39025	8.18069e-05		ABI3BP	6.17938	3.29576e-101		MAGEA6	5.96465	8.61119e-68		LINC02535	5.84431	2.23333e-06		LINC02438	6.23811	1.1513e-07		VEPH1	5.95653	7.52721e-08		LINC00472	5.8438	6.7353e-06
LINC01551	7.22389	1.44476e-05		RTL3	6.17238	0.00309858		KRT33B	5.95715	1.67609e-06		ADGRG1	5.83433	5.41133e-06		IQSEC2	6.2377	4.26854e-08		MIR31HG	5.95501	9.13664e-06		CLMAT3	5.83684	6.6584e-06
COL12A1	6.78344	1.00756e-22		RCAN1	6.15869	7.93769e-117		RARB	5.9549	5.42562e-36		CPED1	5.82532	6.61064e-33		BLID	6.23562	3.97023e-07		SLC2A10	5.95408	3.24104e-07		LMCD1	5.83543	1.81929e-18
ANXA8L1	4.63001	0.00633757		NEDD9	6.15806	1.6904e-25		CT45A5	5.94836	1.86521e-06		RGS4	5.82483	1.02061e-12		CAVIN1	6.22867	5.21e-190		OAS3	5.95307	7.27962e-25		COL4A1	5.83038	4.98809e-46
LNCAROD	4.84195	0.00234476		PTPRR	6.14186	1.7002e-06		CAVIN2	5.94496	3.69203e-154		EGFR	5.81217	6.9769e-13		PAMR1	6.22307	2.56127e-06		CDH1	5.95147	5.65498e-06		LAMB4	5.81824	0.000131707
ADAMTS16	4.99077	3.77183e-21		TNFRSF1B	6.14144	7.45296e-14		SPOCK1	5.94286	4.03268e-44		ERAP2	5.81164	3.45465e-41		CD274	6.221	8.7399e-18		LINC01605	5.95144	9.99136e-11		SYTL2	5.81373	2.57254e-15
VIT	6.33787	6.47e-05		CXXC5	6.13933	1.0744e-19		TPPP3	5.93181	6.1213e-06		HOXA1	5.81157	2.90198e-06		BCL11A	6.21249	4.91763e-08		BNIP3P17	5.94604	1.67049e-06		LINC01426	5.80988	1.4959e-06
FRMD6	4.81759	6.51369e-80		NMNAT2	6.138	1.42652e-07		PRSS23	5.92175	6.6747e-161		IL4I1	5.80697	1.54017e-05		ZCCHC18	6.2028	3.28813e-07		CCDC200	5.94308	6.32707e-07		NLRC5	5.80796	4.78699e-16
TGFB2-AS1	4.8187	8.20403e-05		GALNT18	6.13671	1.1983e-06		OR7E12P	5.91965	4.8962e-07		LINC01436	5.80273	1.45934e-12		PRKAR1B-AS1	6.19928	7.44506e-06		FBN1	5.94204	1.36861e-52		MMP3	5.80006	1.34477e-05
CRYBG1	5.81964	9.2899e-35		NFKBIZ	6.13529	7.46926e-18		OXTR	5.91794	1.80131e-41		LINC01776	5.79955	0.000185394		LINC00702	6.19469	1.07641e-07		ELOVL7	5.94048	6.33847e-09		XAF1	5.79542	0.00010311
LINC01910	5.7784	0.000177048		TMEM217	6.13286	4.61468e-07		KCNH5	5.91619	1.28245e-07		NIPAL1	5.79686	1.62932e-14		DTX3L	6.18927	9.25116e-30		VSTM1	5.93912	2.50472e-06		MYCL	5.78862	7.13451e-05
WFDC3	4.32215	0.000510198		STARD5	6.13259	3.16423e-07		LINC01111	5.90798	1.95267e-07		ATP8A1	5.7822	8.47889e-06		ESM1	6.18203	9.57199e-06		LINC02321	5.93719	6.62061e-07		WNT7B	5.78578	8.85387e-05
PLAAT4	6.22042	1.37334e-08		RGL3	6.13193	6.05423e-06		WT1	5.90079	2.65684e-07		PLCE1-AS1	5.76393	1.10891e-06		PARD3B	6.1813	1.28734e-07		LINC02282	5.93478	2.94787e-06		GATD3	5.76917	1.43645e-13
FILIP1L	4.17538	6.97929e-25		F2R	6.13125	6.05625e-67		PLEKHA6	5.89851	5.91438e-05		PLAC8	5.76321	1.48162e-127		KRT19	6.17648	5.39577e-07		LINC02438	5.93115	6.05066e-07		LINC01094	5.76158	1.3013e-05
LINC01605	5.98076	3.53328e-09		EPB41L4B	6.12196	4.90773e-07		RRN3P2	5.89297	1.58696e-06		LINC02085	5.76198	1.57536e-06		DHRS2	6.17351	3.28813e-07		GNG12	5.92871	1.04354e-180		FN1	5.75954	1.6499e-137
RGMB-AS1	4.24921	0.000372581		DSG2	6.12063	5.1642e-44		CDK15	5.87912	9.23741e-12		MX1	5.76013	9.63858e-13		ASB9	6.16633	2.43683e-05		NLRC5	5.92422	1.11315e-16		GALNT5	5.74713	2.01059e-05
GLIPR1	4.20375	2.23317e-20		LINC01583	6.11801	4.28084e-06		PPFIBP2	5.87796	2.33975e-06		KCNN4	5.75281	1.08888e-10		NLRC5	6.14791	5.43889e-18		ARAP3	5.92233	8.96678e-07		PXDC1	5.72242	2.62928e-17
RPL13AP20	3.28856	0.000568898		OR10Y1P	6.11611	9.85792e-07		OR2T8	5.87263	4.14846e-05		AFAP1L1	5.75245	2.0393e-28		STAT5A	6.14161	6.56485e-07		CSPG4	5.92061	1.50129e-07		CFAP251	5.71532	6.10077e-21
MBNL1-AS1	3.39884	0.000938064		MED15P9	6.11419	8.85461e-06		CCDC85A	5.86499	5.24634e-06		MTARC2	5.74879	5.32452e-06		PSG3	6.14101	6.40241e-06		GUSBP5	5.9145	4.28729e-06		TDRD12	5.71525	7.8196e-05
PSMB8-AS1	4.60383	0.00216477		CNN1	6.11059	1.75945e-08		LURAP1L	5.8631	2.39808e-26		KIAA1755	5.7474	6.96909e-05		C6orf132	6.14087	1.02021e-07		DUSP4	5.91398	7.17747e-13		LINC01776	5.71097	0.000233424
CRIM1	4.38969	4.32409e-20		PRKAA2	6.10322	1.48795e-07		MX2	5.86059	6.1087e-15		HSPA1B	5.74376	7.30908e-45		SP100	6.14038	6.68877e-74		CHDH	5.90815	3.02632e-07		PSORS1C1	5.704	9.66138e-06
CFAP58	5.10609	6.2915e-06		RRN3P2	6.09866	5.56153e-07		KHNYN	5.85783	6.4796e-16		IL15	5.73451	8.53148e-10		CD34	6.13916	9.11276e-08		CRABP2	5.90282	4.81392e-30		FAM111A-DT	5.69777	1.85468e-06
KIAA1549L	6.09432	4.15852e-05		RPSAP52	6.09739	1.70939e-06		CCDC69	5.85164	3.11507e-06		NAV2	5.73041	8.24557e-21		HSPA2	6.13535	2.08927e-30		H3C11	5.89867	3.53815e-07		DTX3L	5.68531	3.83118e-25
INSYN2B	6.02548	2.60929e-07		ADTRP	6.08894	1.43191e-05		ADM-DT	5.84565	4.41192e-07		SENCR	5.72747	1.67561e-05		POTEKP	6.13008	6.76537e-07		DTX3L	5.89702	5.05258e-27		RCAN1	5.67923	2.8537e-102
BIN1	3.89097	2.87712e-10		GAS6-DT	6.08293	1.91266e-06		LINC02701	5.83968	0.000195217		C6orf141	5.71265	1.34576e-06		S100A2	6.12738	8.92795e-18		ADAMTS16	5.89657	1.84995e-24		OGFRL1	5.67517	4.84515e-21
DYSF	4.17312	3.78477e-05		LIPH	6.05234	8.71306e-11		BHMT2	5.83733	0.000108192		BTBD19	5.71063	1.44698e-06		LINC01914	6.12518	2.194e-06		MET	5.8913	9.7871e-70		UBASH3B	5.66661	6.66642e-26
KCNMA1	5.29748	2.0992e-06		TNF	6.04922	1.78594e-05		SERPINB2	5.8366	1.21439e-05		LINC01116	5.70812	1.35598e-13		SDC4	6.11842	0		DMTN	5.8815	3.36248e-06		MTARC2	5.66022	7.49158e-06
OXTR	4.20447	5.37268e-12		LMOD1	6.0304	4.31604e-10		CPS1	5.8345	5.61623e-13		GABRE	5.70134	4.52513e-21		IHO1	6.11629	3.08699e-11		XYLT1	5.87984	9.51993e-06		KIAA1755	5.65882	9.0825e-05
IL4I1	4.88071	0.00743338		LASTR	6.02247	1.72938e-07		ACKR3	5.83271	5.70499e-05		CDK15	5.68868	4.25355e-11		CXCL2	6.11452	7.3564e-07		HERC2P4	5.87951	6.50483e-07		FAM114A1	5.65364	4.00861e-106
RIN2	4.81385	1.67938e-56		ZIC4	6.01884	2.15418e-06		MTARC1	5.82606	6.07922e-06		F2R	5.68574	2.3184e-57		ARHGAP29-AS1	6.10935	2.45278e-06		NUPR1	5.87121	6.81094e-11		SYT16	5.64293	2.91351e-06
HTRA1	6.03058	0.000141832		PTPRH	6.01813	2.88772e-06		HOXA11	5.82488	1.80476e-05		PSG4	5.68566	7.57795e-06		OAS3	6.10709	3.38122e-26		KRT33B	5.86857	2.21243e-06		CAMK1G	5.64238	9.10897e-05
CA12	4.29082	0.00388214		SSC5D	6.00377	5.49534e-07		MICOS10P3	5.82093	1.18537e-05		ROBO4	5.68459	1.75245e-06		H3C8	6.09997	2.63766e-07		TUBA5P	5.86461	1.33681e-13		AIG1	5.63454	4.67019e-75
IFI44L	3.69003	0.0127675		PRLR	5.99331	9.56143e-07		SATB1	5.81961	1.20325e-06		MTMR11	5.67341	3.13052e-12		EFNB2	6.09096	1.6998e-18		NKX3-1	5.86129	2.4127e-58		TNFAIP2	5.63091	5.2417e-40
CAVIN2	7.42452	2.09718e-27		GBP3	5.99086	2.48293e-32		RFTN1	5.8188	4.28616e-25		MOXD1	5.66958	7.78136e-57		TMC3-AS1	6.08785	1.08715e-07		PRSS23	5.85957	2.35063e-155		DYNLRB2-AS1	5.62569	1.88014e-06
TUBA5P	4.40612	7.74446e-05		FOXC1	5.9832	2.98464e-07		CXXC5	5.81716	1.11048e-17		VSTM1	5.66879	8.44167e-06		RTL3	6.08383	0.00327566		POTEE	5.85639	2.48915e-07		RIN2	5.62446	2.40628e-93
LINC00472	4.74487	0.00260528		PPP1R14B-AS1	5.98192	1.27355e-06		ETV4	5.803	4.46854e-07		RAC2	5.66819	2.53328e-23		MEG3	6.08285	1.67949e-135		CDA	5.85622	5.20809e-51		C10orf67	5.61283	2.20688e-06
TRAF1	5.06388	0.00812842		MICAL2	5.97685	1.11257e-47		FAR2P1	5.8014	1.04181e-06		MT1F	5.66737	1.70221e-06		HERC2P4	6.08031	2.13639e-07		PRKG1	5.85005	5.23395e-06		PLAT	5.59948	6.5858e-59
FBN2	7.46468	1.78138e-24		TOR4A	5.97139	1.18902e-06		TCIRG1	5.79667	5.17471e-07		MICAL2	5.66636	8.03714e-43		PARP9	6.07177	3.97412e-21		FHL2	5.83851	5.49929e-90		PSG4	5.5971	1.05905e-05
UPP1	5.33846	7.75891e-24		LINC01852	5.9658	3.34545e-06		ANXA8L1	5.79535	2.14078e-05		RPS6KL1	5.66255	1.73172e-06		PTPRR	6.05328	2.20469e-06		NXNL2	5.83644	1.81252e-06		VSTM1	5.58022	1.17951e-05
TRIM58	6.76468	1.82894e-16		KALRN	5.96208	1.09704e-10		RUNX2	5.79464	9.94073e-25		APLN	5.66141	1.13276e-05		NMNAT2	6.04942	1.94845e-07		LINC01111	5.81941	2.75081e-07		CDC20P1	5.57209	2.50873e-31
LINC02802	3.0798	8.22203e-13		IL2RB	5.96176	2.43345e-05		BLID	5.78835	3.76002e-06		SLC6A17	5.65666	2.54976e-06		GALNT18	6.04813	1.55849e-06		PLEKHA6	5.80993	7.14908e-05		APCDD1L-DT	5.56403	1.54158e-22
EGFR	7.68768	2.28394e-08		NECTIN1-DT	5.95436	2.15346e-05		ACCS	5.76511	2.25782e-07		C6orf132	5.64656	2.21952e-06		NEDD9	6.04727	7.81027e-25		C3orf52	5.80143	7.67061e-25		B4GALT6	5.56178	3.39222e-06
THRB	5.39952	0.000433214		LAMC2	5.92608	1.81258e-10		MICAL2	5.74718	5.53659e-44		RTL3	5.6439	0.00738856		RGL3	6.04335	7.55459e-06		SHFL	5.80015	4.29274e-07		MICAL2	5.56058	1.92352e-41
MMP12	4.78426	0.00355637		AOX1	5.92237	2.27134e-12		IQGAP2	5.74314	2.13231e-06		RBMS3	5.6432	2.42722e-60		APOL2	6.04037	1.01471e-110		ASB9	5.79412	8.77176e-05		MEIS3	5.5598	3.85341e-06
HEG1	3.53192	1.07186e-44		EGR1	5.92077	8.36163e-17		H3P21	5.73921	8.81044e-05		PRKG1-AS1	5.64086	3.2536e-06		EPB41L4B	6.03338	6.53657e-07		AKT3	5.78434	1.7004e-46		RTL3	5.55534	0.00833228
TCN2	4.92828	0.000851606		LINC02454	5.91274	2.10847e-11		USP32P3	5.7295	7.7973e-07		CCN2	5.6388	4.63228e-33		MEIS3	6.03291	3.49984e-07		OR2T8	5.78404	5.06081e-05		PRKG1-AS1	5.55228	4.67082e-06
NATD1	4.55575	0.000355518		TMEM158	5.90366	3.77192e-07		APOL1	5.72452	6.47146e-06		EMP3	5.63036	8.95064e-133		CYB5R2	6.03092	7.81627e-10		RBMS3-AS3	5.78088	1.405e-05		CA12	5.54993	3.11107e-21
SRPX2	4.78298	3.93669e-26		ZNF334	5.89714	6.88472e-20		LINC00702	5.72046	1.18561e-06		LURAP1L	5.6297	2.33577e-24		LINC01583	6.02943	5.41081e-06		CCDC85A	5.77642	6.74769e-06		S1PR1	5.54876	3.74504e-22
PLEKHA6	4.70212	0.0052593		PMEPA1	5.88946	1.62898e-06		PARD3B	5.71721	1.89487e-06		NHSL2	5.62802	1.85155e-08		OR10Y1P	6.02753	1.28837e-06		PRKAR2A-AS1	5.77512	8.8059e-06		CRIM1-DT	5.53394	5.76334e-05
B4GALT6	4.73713	0.0002081		MGAT5B	5.88834	6.56582e-07		PPP1R14B-AS1	5.71489	4.57098e-06		ZNF35	5.62061	7.59015e-24		TNFSF10	6.02604	1.57607e-05		VAT1L	5.7725	2.50184e-07		CFAP58	5.52568	2.36498e-06
TAPBPL	2.97286	5.09224e-08		ANXA3	5.8878	8.99965e-49		PRKG1-AS1	5.71439	2.41424e-06		PHLDA2	5.61803	2.09181e-60		MED15P9	6.02561	1.09221e-05		CD274	5.7723	2.4613e-15		MYO18A	5.51712	3.8073e-15
MYLK	4.13086	4.82911e-46		SLC9A4	5.88688	1.22981e-05		HOXA-AS2	5.71404	7.30719e-05		UST-AS2	5.60929	1.03958e-05		PRKAA2	6.01464	2.03527e-07		PTGFR	5.75748	9.95417e-11		P2RX6	5.49936	0.000125981
PRKG1	4.42344	0.0106669		NTRK3	5.88635	4.90791e-07		LINC01615	5.69677	5.1859e-07		STXBP5-AS1	5.60045	2.99119e-05		TRPV2	6.00169	0.000231384		ADM-DT	5.75708	6.07218e-07		PSG2	5.49479	4.22456e-05
CAVIN1	5.22611	8.15024e-90		BISPR	5.87706	5.54243e-09		GSTT2B	5.69333	8.38382e-07		P2RX6	5.58794	9.67398e-05		PCNX2	6.00077	3.90452e-14		SFRP1	5.75434	5.26935e-07		FBLN2	5.47289	1.84776e-06
PLAU	5.27606	4.4671e-06		PHLDA2	5.87665	3.47373e-66		CCN1	5.68847	9.26815e-44		PSG2	5.58336	3.13639e-05		ADTRP	6.00036	1.74395e-05		LINC02701	5.7511	0.00023052		SDC1	5.46963	6.32497e-73
COL4A5	4.34036	1.93308e-14		ITGA6	5.85484	1.2491e-48		LAYN	5.68583	3.68746e-107		SLC35D2	5.57443	2.73467e-09		CMAHP	5.99602	9.84243e-06		ACKR3	5.74413	6.91718e-05		NID1	5.46809	1.63341e-46
ATP1B1	3.56289	4.96227e-55		PTPRQ	5.84665	6.72955e-10		TRPM2	5.6776	3.14422e-06		ITIH5	5.55433	0.000127694		GAS6-DT	5.99436	2.4743e-06		RFPL4A	5.74391	5.11133e-06		STX11	5.46799	1.18835e-08
ALDH3B1	5.14857	4.84185e-11		MTARC2	5.84493	3.41291e-06		NFE2	5.67606	1.17593e-05		CD74	5.55321	0.000165988		FABP3	5.98409	9.54314e-13		PAPSS2	5.74324	1.49753e-75		NUAK1	5.46757	7.56943e-24
BDNF-AS	5.54654	6.41238e-13		IL15	5.8424	3.70018e-10		ENDOD1	5.67586	2.62893e-14		PARD3B	5.54834	3.86222e-06		ADAM21	5.97634	8.24519e-05		NTN4	5.74132	2.00147e-24		FAP	5.46613	6.94721e-24
RRAS2	3.54297	4.20476e-35		TRPM2	5.83477	1.4373e-06		AFAP1L2	5.67307	4.98691e-09		NR2F2-AS1	5.53664	1.95217e-09		RHOBTB1	5.96505	6.49166e-18		ARFGEF3	5.72317	3.04651e-15		CD74	5.46463	0.00021216
S100A2	5.11606	1.97898e-12		BDNF	5.81258	6.76917e-32		JAM2	5.66758	1.84906e-11		ACSM5	5.53227	2.59003e-05		BNIP3P17	5.96503	1.3907e-06		LINC01551	5.72047	4.23818e-07		MTARC1	5.45723	8.72613e-09
DRAM1	3.59293	0.00119982		TPM2	5.81124	5.85749e-58		LINC00525	5.66383	0.000271445		PLAT	5.51575	2.20686e-61		RCAN1	5.96426	5.15793e-113		SRPX2	5.71774	4.5431e-34		EVI2B	5.45687	3.54543e-09
ZNF404	4.30905	0.000734848		NPR3	5.81038	6.96263e-07		ERICH5	5.65854	4.24342e-57		DPYSL3	5.51566	9.16113e-53		LINC02535	5.95431	7.87229e-07		MINDY2-DT	5.71304	7.5533e-05		FOSL2	5.45594	1.72845e-87
USP32P3	5.20734	0.000117611		SH3RF1	5.80658	6.47292e-79		RIPOR2	5.65155	4.35657e-45		ACTC1	5.51565	0.00159444		EIF3FP1	5.95277	3.18739e-05		FAR2P1	5.71283	1.4099e-06		CDKN2B	5.45205	1.46796e-39
PXDC1	4.97847	4.95557e-18		HOXA11	5.79991	1.84018e-05		LINC02861	5.64829	3.76872e-07		ARSD	5.50983	2.15919e-09		SRPX2	5.95199	5.95369e-37		ANXA8L1	5.70677	2.65692e-05		ABCA1	5.44755	2.79257e-21
SPEF2	4.68614	0.000466838		THSD4	5.79889	1.14667e-20		APOBEC3C	5.64192	0		ABHD12B	5.50895	4.55235e-06		GSDMD	5.94912	9.85174e-60		BLID	5.69978	4.91488e-06		CRIM1	5.44535	1.49887e-65
ABCG2	6.62644	3.30463e-14		THBS1-IT1	5.7954	1.056e-05		PTPN21	5.63817	6.58705e-27		TNC	5.50737	2.56313e-58		CLCF1	5.93876	3.21466e-07		SP100	5.69125	2.91942e-63		USP32P3	5.44517	5.65633e-06
MIR31HG	4.74256	0.00265029		IL6-AS1	5.79526	1.85457e-05		SHISA5	5.63704	5.84171e-100		S100A13	5.49944	2.05696e-21		ZIC4	5.93027	2.78862e-06		C6orf132	5.69041	1.03395e-06		ACSM5	5.44369	3.51668e-05
IFIT2	3.7366	7.58701e-07		KCNN4	5.788	7.89735e-11		RHD	5.63574	1.69733e-05		COL4A6	5.49763	1.29753e-05		RBM24	5.92749	1.45412e-07		GPC5	5.6881	9.46222e-05		RAB40A	5.4382	0.000260206
RAB3B	3.44723	4.25194e-42		HOXA1	5.78248	3.19121e-06		PLPP3	5.62227	8.80797e-09		LINC01270	5.4932	7.51174e-05		SERPINB7	5.92571	2.85492e-06		L3MBTL4	5.68725	5.25946e-05		SPARC	5.43787	6.99923e-158
CPM	5.98853	0.000527493		UST-AS2	5.77227	5.08872e-06		MMP16	5.61778	1.82305e-14		PDGFB	5.49015	7.22141e-05		SSC5D	5.91519	7.35657e-07		SERPINB1	5.67721	3.53584e-41		NR2F2-AS1	5.43492	3.82805e-09
BATF2	4.71125	0.00862591		COL7A1	5.767	2.41649e-12		ARSL	5.61686	8.99206e-06		NALF1	5.48984	1.81274e-09		PXDC1	5.88426	2.39928e-18		PLCE1-AS1	5.67528	1.93094e-06		NACAD	5.43436	3.37664e-06
PYDC2-AS1	5.2665	0.00109134		RPS2P32	5.76438	5.02839e-07		NDRG1	5.60984	5.74776e-07		CRYBG1	5.48162	2.23235e-55		CCL26	5.88005	1.69118e-06		MCAM	5.66723	2.77831e-72		SGMS2	5.43113	2.72716e-14
ACOX2	4.84942	0.0040541		NRP2	5.76389	2.49055e-07		LBX2-AS1	5.60164	4.8771e-06		GAS6-DT	5.4734	2.44032e-05		LINC01852	5.87723	4.28789e-06		BEST3	5.66069	4.57016e-06		ACTC1	5.42708	0.00190623
DMKN	5.79499	0.000691141		SPOCK1	5.76214	1.4968e-41		MATN2	5.59775	6.90754e-114		TENM3	5.47322	7.25753e-67		PRKAR2A-AS1	5.87188	5.526e-06		CRISPLD2	5.65037	1.8183e-20		CCDC80	5.42164	2.16021e-62
SDC4	4.29638	2.26066e-74		NAV2-AS6	5.76112	2.35437e-05		LINC01910	5.58688	1.13346e-05		LFNG	5.47155	4.88591e-05		MICAL2	5.87106	2.94894e-46		TMC3-AS1	5.64863	1.0987e-06		CARD16	5.42112	5.76398e-06
ZNF660	4.69264	0.00265421		LINC01273	5.75725	7.76644e-07		RPL32P26	5.58466	1.26871e-05		SHC4	5.46263	6.46796e-05		NECTIN1-DT	5.86578	2.60118e-05		FAM111A	5.64739	2.50957e-38		CDH4	5.42093	4.25622e-06
CEMIP2	3.32811	9.10632e-16		OR2W3	5.75336	1.79729e-06		MOXD1	5.57781	6.77893e-55		XYLT1	5.45921	3.54492e-07		PODNL1	5.84156	1.68972e-05		MGLL	5.64587	2.46322e-11		RAC2	5.41649	4.54345e-23
ACTC1	4.60832	0.0154842		GALNT3	5.74928	3.12057e-13		SRPX	5.57758	6.84723e-08		CADM3	5.45387	4.7293e-05		LINC03021	5.83437	2.13136e-06		LUARIS	5.64376	0.000146201		COL4A6	5.40905	1.80183e-05
NR2F2	2.79921	1.40251e-14		TRABD2A	5.74897	4.85392e-34		LINP1	5.57681	1.07176e-07		CLIC3	5.45315	1.29334e-06		KIAA1549L	5.82922	1.70909e-06		MICAL2	5.6414	1.18564e-42		LINC01270	5.40462	9.89372e-05
TRIM6	6.72701	0.000474561		HRCT1	5.74513	1.23499e-06		SEMA3B	5.56636	9.24232e-07		ABCG2	5.43597	1.43711e-26		ADAMTSL4	5.82508	1.86608e-06		CLCF1	5.63524	1.49802e-06		RNFT1P3	5.40305	0.000111559
LCTL	3.45674	1.44933e-06		NRIP3	5.73913	8.67852e-162		KIRREL3	5.55586	1.58324e-16		INSYN2B	5.43255	2.05632e-09		AFAP1L2	5.82201	4.28188e-07		PEG3	5.63153	6.84391e-07		PDGFB	5.40157	9.51289e-05
SPON1	3.76133	8.37659e-05		RPL29P19	5.72721	3.38935e-06		DGKB	5.55325	1.96749e-06		BIN1	5.42648	3.09634e-36		COL4A5	5.81289	1.59179e-31		PRKG1-AS1	5.62581	3.20477e-06		GAS6-DT	5.38482	3.33108e-05
TUFT1	3.54193	1.43063e-48		MIRLET7A2	5.72269	6.86218e-06		UBA7	5.53884	1.92477e-12		ADAMTS15	5.41956	7.53648e-05		ELMO1	5.80767	3.13034e-11		HOXA-AS2	5.62546	8.86342e-05		TMSB4XP8	5.38241	4.17278e-19
WNT7B	4.55543	0.00847613		NOC2LP1	5.7119	7.39952e-07		AGMAT	5.52931	7.10766e-05		ACCS	5.41294	1.28073e-06		TGFB2-AS1	5.80183	3.30667e-07		LINC01615	5.6082	7.15098e-07		ADAMTS16	5.37577	2.22975e-20
HLA-B	4.28329	3.92087e-08		SLC8A1-AS1	5.70599	1.20908e-05		HBEGF	5.51657	5.21964e-51		NPIPB15	5.40872	2.34518e-05		TYRP1	5.80091	2.29692e-05		GSTT2B	5.60476	1.15069e-06		RIN1	5.36615	7.03733e-10
SAMD4A	5.19057	5.07108e-19		NIPAL1	5.70277	4.32838e-14		LINC02984	5.51291	2.58458e-06		PRRG4	5.38166	0.000126399		ARRDC4	5.80031	1.21177e-06		RHBDL2	5.60361	1.4695e-05		PCNX2	5.36545	2.24757e-11
PRKCE	3.25532	1.66253e-05		SOAT2	5.70263	2.45708e-20		NR2F2-AS1	5.51224	2.50646e-09		HOXA3	5.38035	1.79987e-05		MGAT5B	5.79976	8.84378e-07		LINC00242	5.60359	1.28145e-05		CADM3	5.36529	6.35207e-05
TRIO	2.99478	5.6217e-35		LINC01204	5.69157	8.035e-06		THSD4	5.50637	1.27155e-18		RIN2	5.3761	5.20486e-89		SLC9A4	5.7983	1.52305e-05		PPP2R2B	5.60246	4.91208e-41		CLIC3	5.36458	1.94582e-06
COL1A1	4.66348	7.20325e-07		PPM1H	5.6913	1.98178e-18		IL11	5.49397	0.000271384		SLC12A8	5.36554	2.42411e-11		NTRK3	5.79777	6.64306e-07		HOXA5	5.59606	1.47053e-07		TNC	5.35465	4.98502e-56
PCNX2	4.58646	4.93927e-12		TPPP3	5.68972	1.48479e-05		IL1R1	5.4931	2.37562e-05		ANKRD1	5.36552	5.70705e-06		SPINT1	5.78122	6.38108e-18		LIPG	5.59042	7.68695e-06		PLPP3	5.35119	4.43436e-06
TENM3	7.58918	2.61035e-20		LHX2	5.68554	6.60196e-05		LINC00601	5.48213	8.64005e-05		MIR3667HG	5.35429	3.48553e-05		TSSC2	5.77617	1.06781e-06		EHD2	5.58999	4.75474e-29		ZNF462	5.35109	6.33633e-47
FAM131B-AS2	3.58228	5.63866e-08		GPR39	5.68457	9.99876e-06		ELAVL2	5.47882	1.31979e-12		GBP4	5.35264	0.0131894		COL4A1	5.7734	3.62782e-45		SERTAD4-AS1	5.58808	3.09173e-06		ENC1	5.34984	3.87858e-15
BEX1	3.14578	1.4547e-35		SFTA1P	5.68428	4.1996e-07		GABRE	5.46517	2.34468e-19		SLC8A1-AS1	5.35187	4.86384e-05		MTARC2	5.75635	4.40416e-06		NFE2	5.58749	1.4978e-05		DSP-AS1	5.34905	6.13607e-05
MIR3667HG	5.10869	0.00163697		LINC02709	5.68218	1.66871e-08		MIRLET7A2	5.45725	2.19433e-05		ANXA3	5.34752	4.37595e-40		FRMD6	5.7553	1.32987e-187		PDLIM2	5.58619	1.15138e-18		OAS1	5.3396	2.09381e-05
COL18A1	3.97608	0.000170089		ARAP2	5.67945	1.23499e-06		LINC01426	5.45475	7.74577e-08		MXRA8	5.34632	4.962e-15		ARHGEF16	5.75108	5.99722e-05		NFKBIZ	5.5804	4.64209e-10		RPL12P14	5.33406	9.95761e-05
GSG1	2.85477	2.4817e-07		FAM86GP	5.679	1.03252e-05		P2RY6	5.43995	2.86001e-05		PDCD6IP-DT	5.33946	3.86612e-06		KLLN	5.75096	1.2081e-05		PLEK2	5.57807	8.54948e-21		COL4A2	5.33397	4.31337e-32
OLFML2B	4.64223	0.000117945		NRXN2	5.67689	0.00015815		LRRC37A4P	5.43202	1.41863e-11		DOCK10	5.32792	4.03957e-80		CLDN4	5.75002	3.23512e-05		DHRS3	5.57551	7.37957e-41		PLEK2	5.33267	4.88261e-19
PPIC	6.27555	6.06753e-13		RGS7BP	5.66819	1.36037e-05		HKDC1	5.42904	0.000126074		CEP170B	5.32436	1.64676e-05		LINC00472	5.74973	8.74381e-06		LINC00525	5.57526	0.000319953		CNIH3-AS2	5.31878	1.32248e-07
FLNC	7.12347	5.6192e-22		PITPNM3	5.64732	3.46492e-08		NPIPB15	5.42892	2.25401e-05		LNCAROD	5.32248	0.000546731		IFITM3P2	5.74949	1.89099e-06		ZNF597	5.5745	4.14718e-07		NEXN-AS1	5.31028	9.06364e-11
NCEH1	3.73094	1.5581e-42		PLPP3	5.64723	6.70722e-09		CSAG1	5.42462	6.14566e-22		STEAP1B	5.31647	1.43301e-08		MYLK	5.74833	6.49108e-129		B4GALT6	5.56189	3.23425e-06		TMEM220	5.29544	4.27122e-06
BMS1P22	3.87849	0.0121319		SELPLG	5.64723	3.63321e-06		LASTR	5.42323	3.5022e-06		CYTL1	5.31322	5.1147e-06		HMSD	5.73895	4.5155e-13		CGNL1	5.56126	1.81831e-06		HOXA3	5.29177	2.49582e-05
LURAP1L	4.5617	1.78406e-09		CDH24	5.64159	3.83327e-06		SMC1B	5.42044	2.17199e-06		SYTL5	5.3129	5.981e-07		DYSF	5.73655	8.00014e-09		LINC01085	5.5484	1.2798e-06		RCN1P2	5.29139	1.28908e-18
DCBLD2	3.44598	7.00153e-26		HOMER3-AS1	5.63998	1.26374e-05		SYTL5	5.42002	3.58542e-07		RFTN1	5.31082	5.72266e-21		CFB	5.73535	3.44258e-05		CFAP58	5.54153	2.1301e-06		CD70	5.28709	1.72933e-17
CAMK2D	2.96771	1.70079e-21		PLA2R1	5.63573	1.4757e-09		PLAT	5.41371	5.00622e-59		PPP1R14B-AS1	5.31008	2.42926e-05		CADM1	5.73408	4.65279e-07		CPA2	5.54138	1.15719e-05		MTMR8	5.27434	4.02282e-10
RAI14	4.33335	6.23402e-146		IGFBP3	5.61741	1.42561e-18		ALOX5AP	5.41199	4.37215e-05		SOAT2	5.30862	1.1805e-17		ZNF347	5.72909	3.23519e-20		GAD1	5.53873	1.85722e-19		MIR3667HG	5.26571	4.75108e-05
EPHA2	2.83071	4.01286e-13		THEM4	5.60617	1.12586e-42		NAV2-AS6	5.41051	8.73149e-05		RFPL4AL1	5.29749	0.000123517		THBS1-IT1	5.70683	1.31856e-05		GPR171	5.52894	3.71273e-06		GBP4	5.26408	0.0146904
FRMD4A	3.35131	3.96701e-15		ARSL	5.60444	8.7495e-06		PSG8-AS1	5.40903	0.000126501		RIBC2	5.29632	3.19843e-06		IL6-AS1	5.70669	2.28102e-05		ARSL	5.52828	1.15655e-05		SLC8A1-AS1	5.26329	6.56746e-05
RAB40A	4.48941	0.0065882		PMP22	5.59637	3.47373e-66		SHROOM1	5.40856	0.000150764		ALPK2	5.29619	4.09498e-17		DRAM1	5.70333	1.18623e-25		FCMR	5.52698	1.16328e-06		ANKEF1	5.25335	4.92502e-05
OSBPL10	3.68606	7.39649e-07		TXK	5.59572	4.38925e-06		LINC01303	5.40783	0.000123999		ACOT1	5.2934	1.54129e-05		TRAF1	5.69759	3.85971e-06		SLC44A3	5.52115	2.6303e-05		PDCD6IP-DT	5.25122	8.82225e-06
QSER1	2.43469	2.42502e-06		BEST3	5.58888	7.77394e-06		PAPSS2	5.40634	5.0231e-84		IFI44L	5.29171	3.91472e-06		APOBEC3G	5.69197	2.39666e-55		PURPL	5.51975	1.63191e-05		TPM1	5.2464	3.03138e-167
NALCN	4.13753	4.12166e-08		MIR137HG	5.58706	3.37319e-33		PDE10A	5.40162	4.32705e-05		LINC02777	5.27264	5.249e-05		SDC1	5.68883	4.39778e-79		LINC01186	5.50867	6.98961e-06		GSDMD	5.24373	3.0786e-46
ARSJ	5.88448	1.11499e-19		RBMS3	5.5864	3.6774e-59		PLBD1	5.40085	4.61018e-05		HCG11	5.27096	1.23657e-05		MBP	5.68857	1.46411e-06		TMEM86A	5.50789	0.000163821		LNCAROD	5.2339	0.000680239
NLRP1	2.35175	0.000259172		IL6R	5.58515	1.7241e-22		FOXL2	5.39823	3.48023e-05		RFPL4A	5.27081	3.09579e-05		LOXL2	5.68012	1.60956e-70		DUSP8	5.50624	3.37859e-05		ENOX1	5.2264	1.27972e-13
SERTAD4-AS1	5.05924	0.000162334		L1CAM	5.57748	8.66475e-25		CTHRC1	5.38329	1.04272e-47		FLG-AS1	5.26181	1.74218e-05		ZNF415	5.67918	1.73611e-09		LINC01910	5.4983	1.45108e-05		VTRNA1-3	5.2109	3.58455e-08
IRF1	3.2438	1.53207e-13		MYOSLID	5.57634	8.31123e-06		GALNT5	5.38018	6.99494e-05		DIRAS3	5.25817	3.51915e-20		NRP2	5.67532	3.45669e-07		PLAT	5.49745	1.01318e-56		RFPL4AL1	5.20891	0.000161529
C12orf75	3.29061	2.61568e-34		LINC00702	5.56192	2.29945e-06		TMC3	5.38002	2.82593e-05		MS4A4A	5.25625	0.00105809		SIM2	5.6736	9.55154e-17		SCUBE2	5.49276	7.06583e-05		ACOT1	5.20481	2.15799e-05
PSMB10	3.56208	1.99319e-14		GRB10	5.55156	8.43989e-12		OR10Y1P	5.37764	2.50268e-05		S100A2	5.24995	4.48165e-38		NAV2-AS6	5.67254	2.86743e-05		PCNX2	5.48871	6.83667e-12		SLC44A3	5.20438	8.53565e-05
CFLAR-AS1	2.93847	0.0107264		STK33	5.54238	4.12059e-06		TFPI2	5.36001	1.16615e-08		PKP3	5.2432	0.000148045		OR2W3	5.66478	2.38101e-06		MTMR8	5.48303	6.74844e-11		GPNMB	5.20127	2.93549e-15
BCL10-AS1	2.74851	0.0057729		PSG8-AS1	5.53556	7.87756e-05		IL15	5.35518	1.31972e-08		OR2W3	5.23584	1.90284e-05		MET	5.66219	1.79447e-64		S1PR1	5.479	1.2497e-21		ARL4C	5.19601	1.6772e-43
PRKAG2	3.51907	1.62656e-34		PRSS23	5.53156	3.69089e-140		MAGEA12	5.35342	1.25649e-08		PLEKHS1	5.23506	0.00363904		GATA6	5.66085	1.1358e-06		ZNF462	5.47861	3.34599e-49		ST3GAL6	5.19112	2.1787e-05
PLAUR	2.76337	6.91742e-15		RAB31	5.5309	5.01843e-122		CDH6	5.34612	1.20776e-18		TGFB2	5.23242	2.895e-48		HRCT1	5.65655	1.64867e-06		SLC13A3	5.47128	1.26315e-05		LINC02777	5.18407	7.09219e-05
KITLG	4.40293	5.86353e-08		P2RX6P	5.52999	0.000140973		FGF9	5.34181	2.39516e-05		EDA2R	5.23082	1.02531e-07		CCDC144CP	5.65266	3.4098e-18		DGKB	5.46467	2.66071e-06		HERC2P4	5.17598	1.78251e-05
HERC2P5	3.8392	0.0104784		CAMK2N1	5.52993	4.5406e-09		ROBO4	5.33941	9.01158e-06		C7orf57	5.22613	6.85851e-05		MYH13	5.65205	2.59787e-08		CFB	5.45827	9.67316e-05		SRPX2	5.17115	7.69821e-28
CRISPLD2	4.89709	1.78594e-12		CXCL16	5.52719	1.73383e-24		MTMR11	5.32254	8.25302e-11		NKAPP1	5.22496	1.23127e-05		DDX60	5.64247	1.05971e-10		GCHFR	5.45732	5.11133e-06		MS4A4A	5.16768	0.00129296
LACTB	3.14975	1.3516e-19		CDKN1A	5.51178	2.43438e-71		CDH1	5.31871	5.96544e-05		HBEGF	5.21317	1.59158e-45		RPL29P19	5.63863	4.40424e-06		LURAP1L-AS1	5.44491	2.80992e-06		IL1R1	5.15895	6.51606e-05
MVP	3.97989	4.39797e-44		P2RY6	5.50993	2.02139e-05		PAMR1	5.31642	4.99633e-05		GRIK2	5.19901	1.02338e-05		ADGRG1	5.6357	1.21934e-05		GAS7	5.43927	1.41036e-05		PKP3	5.15462	0.00019313
BVES	4.11512	6.74874e-06		SORBS1	5.50777	7.9595e-06		ANXA10	5.3142	9.66939e-06		PLPP7	5.1986	7.74799e-06		MIRLET7A2	5.63411	8.72324e-06		SEMA3E	5.43773	6.30814e-08		OR2W3	5.14726	2.66367e-05
TBC1D2	2.93359	7.14256e-06		LFNG	5.50331	4.28588e-05		MAGEA1	5.30725	7.06486e-08		THEM4	5.18834	2.08061e-36		SH2D4A	5.61982	1.74078e-62		LOXL2	5.42679	3.45535e-64		ARHGEF16	5.14009	0.000449111
MIR22HG	3.18365	7.1953e-14		PRRG4	5.49541	8.51401e-05		LINC01605	5.30556	5.54886e-13		TPM1	5.18422	1.83442e-166		SLC8A1-AS1	5.61741	1.51162e-05		RND3	5.42553	1.11258e-20		ZFHX4-AS1	5.13998	8.21575e-28
MID1	5.07275	3.63762e-110		S100A13	5.48315	2.61224e-21		FGF2	5.29758	5.81649e-27		PMP22	5.1756	2.47469e-56		VTN	5.61717	1.18516e-11		FLG-AS1	5.42003	1.56389e-05		C7orf57	5.13756	9.17866e-05
PRECSIT	5.50013	9.92245e-09		LINC01303	5.47349	9.44781e-05		COL4A6	5.29281	3.1243e-05		LINC00601	5.17512	0.000229239		TCIRG1	5.61163	9.49343e-12		RNFT1P3	5.41782	0.000103041		TOR4A	5.13731	4.85814e-05
WNT5B	6.69093	7.97315e-16		PPARG	5.46544	1.415e-06		ARAP3	5.28956	1.38782e-05		P2RY6	5.1686	7.69427e-05		DDX60L	5.61056	7.21249e-19		CDKN2B	5.41376	5.43611e-39		SPATA17	5.13339	3.17648e-14
LINC00601	4.68387	0.0072001		ATP6V0A4	5.46307	4.51167e-05		GRB10	5.2842	1.06926e-10		MMP3	5.16728	0.00011734		HRH1	5.60921	2.5896e-41		NR2F2-AS1	5.41052	4.36475e-09		TSPAN1	5.13052	5.30922e-05
DDAH1	2.92453	9.40122e-40		HOXB2	5.46113	3.25803e-06		TRIM22	5.28358	1.15528e-21		FKBP10	5.16264	4.6002e-11		LINC01204	5.60299	1.01781e-05		GATA6	5.40997	3.88328e-06		SIM2	5.11908	1.14418e-13
C4BPB	5.07661	0.000697087		GPER1	5.45837	0.00023176		TNFRSF21	5.28196	1.77614e-09		LINC00525	5.16039	0.00101631		PCLO	5.59958	8.30909e-47		SYNGR3	5.40103	1.78598e-05		C1QTNF6	5.11712	2.01123e-07
IL12A	3.86045	0.00769693		IGFBP7	5.44709	5.84208e-11		LINC00858	5.27583	8.09951e-05		ZNF839P1	5.15718	0.000153141		LHX2	5.59696	7.81423e-05		AQP3	5.40052	9.59116e-05		KRT15	5.11424	0.000505487
TRPV3	3.38383	0.0107484		PRTG	5.4441	9.58463e-06		ADHFE1	5.27201	5.0286e-05		CHST2	5.15626	0.000361338		SFTA1P	5.5957	5.78877e-07		ODAD2	5.39706	4.10268e-11		ZNF502	5.11253	2.98023e-11
PIK3CD	3.24901	2.15272e-08		HOXA10	5.42528	2.67682e-06		NTRK3	5.2676	1.02319e-05		MAP1LC3C	5.15371	7.20373e-05		SEZ6	5.58447	2.40139e-05		LINC00601	5.39355	0.000105523		PTPRH	5.10965	7.08577e-05
WFDC21P	6.23888	2.4057e-06		SEMA7A	5.41719	0.0012626		TUBB2B	5.26694	3.28818e-24		SEMA5A-AS1	5.14016	2.21683e-05		PGAP4	5.58276	1.90913e-06		IRAK2	5.39317	7.64532e-06		RHBDL3	5.10951	0.000204941
NR1D2	3.40996	4.67976e-13		TSPAN1	5.41622	2.14079e-05		GPR39	5.25048	5.87948e-05		CDH24	5.13966	3.46907e-05		RGS7BP	5.57961	1.70015e-05		ENC1	5.39026	2.30503e-15		ADAMTS2	5.10765	6.95469e-29
IFI27L2	2.967	2.72086e-19		CHST2	5.41448	0.000159035		LINC00460	5.24617	6.06658e-06		SSH3	5.13679	7.87677e-09		SPAG8	5.57543	4.10977e-05		UPP1	5.38823	1.71737e-34		PSMB8-AS1	5.10126	6.8666e-05
ANKRD13A	3.21722	9.7903e-17		IL16	5.41145	0.000174253		RBMS3-AS2	5.23841	6.32171e-05		RARB	5.13597	8.03916e-27		ENPP2	5.56555	1.24912e-06		PSMB8-AS1	5.38763	2.14353e-05		SHFL	5.09333	1.17577e-05
UGCG	3.2625	1.5631e-21		UBE2QL1	5.40828	0.000351555		CD27-AS1	5.2337	2.4715e-11		BDKRB2	5.12934	0.000137306		CASS4	5.56535	7.14986e-06		ADAMTSL4	5.38093	1.42227e-05		MAMDC2	5.08729	2.24683e-05
SLIT3	5.81353	0.00978746		C3AR1	5.40637	8.51401e-05		FKBP10	5.2232	2.849e-11		KHNYN	5.12291	2.47612e-12		LOX	5.56451	8.22205e-37		SERPINB9	5.37202	2.38413e-43		LINC00601	5.08655	0.000296362
FERMT2	3.31869	5.74408e-109		ADGRD1	5.40396	9.23359e-06		PRKG1	5.21728	5.81885e-05		GALNT5	5.11437	0.000165148		PARVA	5.56381	2.13019e-147		MIRLET7A2	5.36867	2.77226e-05		ZYG11A	5.08208	1.376e-05
RANBP17	6.47504	9.68076e-19		GACAT2	5.40138	9.22702e-05		TCAF2	5.21183	0.000217444		SOX7	5.1048	1.59324e-15		ELAVL2	5.55997	3.49253e-06		CCL26	5.3637	1.72547e-05		P2RY6	5.08002	0.000103212
ZCCHC18	4.20719	0.00531844		PGM5P2	5.39747	1.7987e-23		CLDN11	5.21054	9.71206e-13		SSC5D	5.08369	3.2204e-05		IRAK2	5.55926	3.45022e-06		FAM114A1	5.36354	3.38807e-95		ZNF404	5.07497	0.000103526
PARVA	3.93144	7.56769e-47		TEX41	5.39654	9.21392e-06		TMEM106A	5.20607	1.79369e-09		DUSP10	5.08266	8.58358e-29		CYP2U1-AS1	5.55689	8.34882e-06		ZNF347	5.36302	1.04031e-17		LINC00525	5.07182	0.00124868
GPR176	3.23746	5.65435e-19		CRYBG3	5.39647	6.4782e-22		SORBS1	5.20423	3.08429e-05		THRB	5.08206	7.7387e-05		HOMER3-AS1	5.5514	1.58505e-05		C1RL-AS1	5.35758	1.555e-05		RIPOR2	5.06756	7.97148e-06
GADD45B	3.25738	7.94939e-25		NDRG1	5.39398	1.54154e-06		CCN2	5.20139	3.29841e-28		LHX2	5.07416	0.000462489		SDSL	5.54702	1.26303e-26		CA9	5.35155	6.20345e-05		MAP1LC3C	5.06514	9.65688e-05
FSTL1	3.63455	2.8723e-109		IQGAP2	5.39103	9.69748e-06		KALRN	5.20022	2.89971e-08		KLHL4	5.06608	2.55587e-05		SP140	5.54697	1.82817e-06		P2RY6	5.35137	3.60003e-05		LINP1	5.05726	7.13451e-05
MBNL2	2.70953	4.27484e-18		ALOX5AP	5.39067	4.44754e-05		GCK	5.19295	7.03961e-05		AMIGO2	5.06505	1.08975e-08		RGS9	5.54632	0.000119492		LINC01094	5.35084	5.89083e-05		RAB31	5.05045	1.11097e-158
SYTL4	2.78186	8.91785e-11		MPP4	5.38887	3.96974e-13		LINC01204	5.19257	6.25946e-05		LINC00882	5.05907	9.54091e-06		SERTAD4-AS1	5.54574	3.44222e-06		CYB5R2	5.3499	7.03934e-08		BDKRB2	5.04076	0.000180799
SAMD3	3.221	0.00315038		MS4A4A	5.3822	0.000764522		DOCK2	5.18173	3.97117e-13		CFAP58	5.04858	4.20028e-07		APCDD1L	5.54241	0.000251664		OASL	5.34957	6.30082e-15		GLIPR1	5.02721	1.97493e-54
PDLIM2	4.96056	4.4249e-18		LIF	5.37315	2.90403e-05		ARHGAP24	5.16689	6.76115e-06		UBASH3B	5.04779	1.75529e-30		NKX3-1	5.53929	4.22219e-52		TNFRSF1B	5.34778	4.23118e-06		SOX7	5.00228	5.30817e-15
FCMR	4.38643	0.00189935		TPRG1	5.37278	5.94035e-05		PCDHB5	5.16688	2.13313e-06		PTPRQ	5.04561	1.50287e-07		THY1	5.53911	5.45155e-138		GPR87	5.34701	1.04385e-08		HOXA1	5.00165	6.48003e-05
SEMA5A-AS1	4.92163	0.00275472		FBN1	5.35023	4.11909e-90		RCN3	5.16609	1.23551e-51		RRN3P2	5.04403	5.85036e-05		MPP7	5.53509	1.11255e-17		NEXN-AS1	5.3462	6.3551e-11		FRMD4B	5.00129	3.14459e-05
PTPRG	2.79492	1.32914e-16		ZFPM2	5.33901	8.10627e-06		KRT17	5.15898	3.55849e-48		UPP1	5.03967	5.00781e-68		MCAM	5.52448	8.9618e-69		IL12A	5.34437	2.2946e-06		SYT11	4.99976	1.72248e-34
AMOTL2	3.20919	3.43827e-10		KLHL4	5.3344	7.37059e-06		GPR87	5.15587	4.57239e-09		GLIS3	5.03948	1.1522e-23		TEPP	5.52444	1.18751e-05		STX11	5.34196	2.65005e-08		SSC5D	4.9951	4.47016e-05
AHRR	3.0691	4.07224e-08		CCDC144CP	5.33054	1.53305e-20		HTR1D	5.15549	4.67429e-05		NLRP10	5.03933	4.27969e-05		GHDC	5.52122	2.14398e-05		PGM5P2	5.33676	1.91768e-41		THRB	4.99349	0.000104289
ARHGAP29	7.59295	4.54576e-28		FUT1	5.32869	0.00299759		THBS1	5.15507	6.37071e-35		TMEM132D	5.03707	8.38207e-05		ITGA6	5.51666	1.39323e-47		IL17RD	5.3322	2.32209e-05		FAM111A	4.9922	5.88973e-30
MT2A	2.65651	1.24212e-12		DLX2	5.32779	8.77984e-05		C2orf16	5.15267	0.000321718		ESM1	5.02674	0.000504623		ARSL	5.51587	1.11079e-05		GASK1B	5.33132	0.000202846		LHX2	4.98558	0.000585633
CCDC200	4.72266	5.20701e-05		TPM1	5.32064	1.83976e-175		LIN28B	5.15156	1.11856e-05		SERPINB1	5.02513	8.78031e-29		SENCR	5.51235	3.72093e-05		MALT1-AS1	5.32962	3.82034e-05		SNAP25	4.97844	0.000430543
ITGBL1	6.44298	1.32107e-15		CD14	5.31883	1.86769e-11		RAB31	5.15007	2.21455e-105		ZIC4	5.02082	0.000121583		LMCD1	5.50565	1.40613e-16		FUT1	5.32599	0.00625449		FHIP1A	4.97298	3.2458e-08
MME	6.15819	4.36227e-10		AFAP1L2	5.31272	4.60665e-08		PRRG4	5.14723	0.000280075		ANGPT1	5.01764	0.00021367		NATD1	5.50314	1.03229e-05		ALOX5AP	5.32341	5.45488e-05		PARP9	4.9729	2.10501e-14
TACC2	5.59237	1.83777e-07		LINC01085	5.30843	2.45063e-12		IL7	5.14417	1.43896e-05		SLC28A3	5.01691	5.18029e-05		ANKRD33B	5.49826	2.40381e-23		NAV2-AS6	5.32194	0.000106965		SYTL3	4.97091	8.57862e-13
FHL2	4.64401	3.62602e-38		LRRC37A4P	5.30308	4.08582e-11		EEF1DP5	5.13889	7.73445e-05		CCN1	5.01462	3.63836e-34		SYT16	5.49381	5.0328e-06		PSG8-AS1	5.32045	0.000154191		EPS8L2	4.96847	2.48494e-05
LUZP2	6.72852	0.0105707		NKAPP1	5.30209	8.31863e-06		L1CAM	5.13068	5.4714e-21		PTN	5.00195	2.89063e-13		ANKRD30BP1	5.48923	2.80362e-06		SHROOM1	5.31999	0.00018261		PYCARD	4.96573	1.865e-05
BCAR3	3.23238	3.17447e-15		MAP3K7CL	5.29909	2.36448e-35		ALCAM	5.1278	1.09108e-140		PGM5P2	4.99827	4.00877e-20		MYOSLID	5.48776	1.05741e-05		LINC01303	5.31926	0.000151232		C1QTNF2	4.96568	3.22783e-05
SAMD9	6.97443	2.70649e-05		RBM24	5.29472	3.31612e-06		PRSS21	5.12677	7.97059e-06		PAMR1	4.99677	0.000145412		MOCS1	5.48753	1.7892e-11		CASP1	5.31763	0.000881661		C3orf52	4.96423	2.80079e-18
TAP2	3.48897	4.68781e-05		SLC12A8	5.29017	4.60739e-11		SH3TC2	5.12482	4.60897e-06		SERTAD4-AS1	4.99672	7.52027e-07		FOSL1	5.47292	7.04627e-32		C10orf67	5.31524	8.08617e-06		KCTD14	4.95266	7.37939e-09
RGMB	3.14721	5.36575e-20		LOXL2	5.28132	3.3434e-73		ZIC4	5.1244	8.56094e-05		SLC22A4	4.99583	2.40152e-07		ZNF556	5.47167	2.72831e-06		SDC4	5.31489	1.89494e-275		NLRP10	4.95075	5.90786e-05
GNAI1	2.35918	1.01021e-12		ROR2	5.28034	9.62422e-06		RFPL4A	5.11115	5.95025e-05		NEFM	4.99168	3.17488e-05		PTGFR	5.47135	8.37651e-10		CALHM6	5.31211	0.00083048		TMEM132D	4.94849	0.000112934
NUAK2	4.9552	0.000274498		ZKSCAN8P1	5.27907	0.000152272		NPPA	5.10791	0.000150424		KCNMA1	4.98917	1.92501e-46		PEAR1	5.47011	2.70304e-06		SECTM1	5.3097	2.44245e-05		ESM1	4.93816	0.000637416
DGKB	5.93019	0.00489358		SHC4	5.27597	0.00011986		THBS1-IT1	5.10665	0.000146255		PYDC2-AS1	4.98737	0.000144269		PRSS23	5.46938	3.07944e-135		HOXA1	5.3078	1.88615e-05		ANKRD33B	4.93459	8.22647e-19
PRICKLE2	5.63665	2.53627e-09		PLEK2	5.27465	1.60633e-35		RGS20	5.1024	4.58903e-15		NFATC2	4.98052	5.55074e-05		STK33	5.4538	5.38942e-06		APOL2	5.30266	5.0125e-85		ZIC4	4.93225	0.000161508
AFAP1L1	6.59171	5.1148e-10		PSG11	5.24964	0.000388086		ANXA1	5.09903	4.99237e-207		TGFB2-AS1	4.97784	1.97508e-10		PSG8-AS1	5.44698	9.31626e-05		ACOX2	5.30117	5.34575e-06		SLC28A3	4.92833	7.11412e-05
DIRAS3	4.11382	6.52144e-05		ATP6V1G3	5.24698	2.3286e-08		SLC22A4	5.09371	1.41032e-07		BVES	4.96614	1.90494e-10		YPEL1	5.44489	7.32641e-05		FOSL1	5.29211	7.79351e-30		CDC42EP3	4.91697	1.05356e-73
FBXL7	4.92103	3.49863e-05		GLIS1	5.24376	0.000113396		ZP1	5.08297	3.314e-05		LINC01085	4.95725	8.07844e-11		RGMB-AS1	5.44471	4.9013e-06		TMC3	5.29144	3.57174e-05		BST2	4.91417	4.06286e-05
MAFF	3.49438	3.2618e-11		CCN1	5.24341	2.64958e-37		SYPL2	5.08209	6.43603e-05		TMC3	4.95596	0.000137262		P2RX6P	5.44141	0.000165257		OR10Y1P	5.28907	3.17714e-05		FGF2	4.90684	3.58668e-36
KRT87P	5.19231	0.00885446		PTPN21	5.23699	2.77647e-23		RPL29P19	5.08032	5.5603e-05		DOCK2	4.95166	4.42796e-12		CCNYL2	5.43726	1.79034e-08		TMEM200A	5.28827	5.15532e-16		AQP3	4.90498	0.000491982
NID1	3.84918	3.62098e-10		AFP	5.23626	3.18679e-05		ERAP2	5.07702	2.1273e-31		KRT19	4.95079	5.1423e-05		ZNF93	5.43196	3.02564e-15		MMP24	5.2869	5.46529e-05		ADGRG6	4.90314	8.83031e-54
MAML2	5.80495	5.45416e-12		RFTN1	5.23057	2.30499e-20		GPER1	5.07585	0.000711954		HCAR1	4.95071	0.000259116		SHISA3	5.426	2.59042e-14		SEMA5A-AS1	5.28188	0.00014074		PYDC2-AS1	4.89879	0.000191073
ADAMTSL4	4.38511	0.000792082		TGFB2	5.20938	7.3814e-48		LDAF1	5.07276	9.57364e-14		LINC01186	4.94737	3.4408e-05		WFDC21P	5.4249	2.26729e-06		DDO	5.27563	2.50795e-05		DDX60	4.89863	2.94467e-08
DDX60	3.91125	0.000902781		IL11	5.20889	0.000583058		KIAA1549L	5.06681	2.35662e-05		CD27-AS1	4.9453	3.19128e-10		PDLIM2	5.42176	1.08697e-17		CORO6	5.26848	6.47073e-05		HHAT	4.89845	1.14189e-11
LSP1P4	2.26179	6.42088e-15		S100A5	5.20725	0.000349643		SYTL2	5.06558	2.14879e-28		THSD4	4.9395	4.40969e-15		P2RY6	5.42135	2.50836e-05		OGFRL1	5.26811	3.36205e-18		TMCC3	4.89498	5.66501e-06
GBE1	3.00982	1.37674e-54		SERPINB1	5.19677	7.76742e-31		CFAP58	5.06443	4.04461e-07		ZP1	4.93151	5.83021e-05		COL4A2	5.41546	3.89225e-33		DND1P1	5.25536	2.40052e-05		LINC02282	4.89434	0.000183208
FOXG1	6.30515	1.20913e-06		KIAA1755	5.19275	0.000388273		ENPP4	5.06344	4.3211e-20		PSG7	4.92872	0.00107074		CRIM1	5.41193	8.88792e-65		GUCY1A2	5.24841	5.30131e-05		CMAHP	4.89085	0.000491197
LINC01943	2.59184	2.03979e-05		DUSP4	5.19263	3.89508e-08		ELAPOR1	5.0602	6.0225e-06		HOMER3-AS1	4.92684	0.000193871		ZNF462	5.40467	6.27235e-48		KIF5C	5.24597	3.90429e-32		PPP2R2B	4.88017	5.2322e-31
HLA-C	2.94662	1.90105e-06		GLIS3	5.19006	4.02454e-25		TXK	5.04975	4.32539e-05		FRMD6-AS2	4.91996	0.00014027		MID1	5.40408	8.36762e-132		SLIT3	5.24502	1.02015e-05		ROBO4	4.87467	4.76128e-05
IFIT1	3.00775	0.00106752		GPR173	5.18535	0.000384925		CGB8	5.04579	0.0002421		ME3	4.91946	8.4746e-05		NALCN	5.39778	2.5126e-11		TMSB4XP8	5.24336	3.63677e-18		TLCD4	4.87428	5.24141e-25
MARCHF3	3.16917	3.34845e-12		FOXL2NB	5.1767	4.8782e-05		PLCE1-AS1	5.04251	2.84438e-05		MATN2	4.91837	8.18797e-88		DUSP8	5.38862	4.75306e-05		ZNF793	5.23755	3.2951e-08		HSPD1P11	4.86958	2.79972e-06
MIR222HG	3.0605	1.15724e-05		CCDC69	5.16312	4.69488e-05		EGFR	5.03799	6.82144e-10		OLFML2B	4.91748	5.19182e-08		LINC01303	5.38492	0.000111894		SLC16A14	5.23461	2.28594e-29		CYP2U1-AS1	4.86883	0.000132886
PCGF5	2.03308	1.29995e-08		LINC00467	5.15584	6.62709e-34		HAS2	5.0344	2.1095e-05		CRHBP	4.91633	2.75969e-05		TPM1	5.38282	3.9555e-176		TBILA	5.22625	0.00189081		CHMP1B2P	4.8679	0.000239065
HOXA3	4.99157	0.0126303		ANXA1	5.14475	6.80979e-211		LOXL2	5.02799	4.38191e-66		ADGRD1	4.90717	6.78385e-05		LYPD5	5.382	0.000339968		ARHGAP42	5.22379	3.34209e-08		TMC3	4.86738	0.000182457
INPP4B	2.17971	4.47905e-07		TMEM200A	5.13555	6.70591e-28		MAP1LC3C	5.01569	0.000123716		RFPL1S	4.9031	0.000940482		VTRNA1-3	5.38196	9.85795e-09		ZNF626	5.22089	6.95191e-12		HCAR1	4.86213	0.000335537
AQP3	4.32575	0.0113563		SHROOM1	5.12493	0.000350157		PTCSC3	5.01403	2.42635e-09		ABCA1	4.90155	3.77848e-18		PPARG	5.37687	1.92171e-06		SELPLG	5.21778	1.70025e-05		ARAP2	4.85667	6.24944e-05
TNS2	2.38248	0.00334336		RHD	5.11888	0.000110743		TMCO4	5.01332	7.29736e-20		BMS1P10	4.8886	0.000252104		ATP6V0A4	5.37449	5.45731e-05		LAMP3	5.21647	2.53462e-05		RPS6KL1	4.85263	4.77327e-05
NEK7	2.36478	5.05616e-08		LINC02861	5.11037	4.94645e-06		LUARIS	5.011	0.000869787		PDLIM2	4.88809	1.93393e-36		PPIC	5.36502	3.64037e-12		COL4A6	5.20424	3.9467e-05		LGALS3	4.84136	4.76885e-50
NHSL2	4.51315	0.00190571		HCAR1	5.10985	0.000146463		ZFPM2	5.00883	3.66688e-05		ZFHX4-AS1	4.88468	1.07958e-28		ST6GALNAC5	5.36398	9.52641e-06		NATD1	5.19914	3.73124e-05		PSG7	4.84014	0.00132686
SCHIP1	4.84521	2.35594e-05		CFB	5.10258	0.000276217		RND3	5.00843	1.64021e-18		ANK1	4.87939	0.00010333		RPL12P14	5.36378	7.98067e-05		CCDC80	5.19785	2.42268e-57		HOMER3-AS1	4.83826	0.000253757
LRRC58-DT	3.88478	1.37679e-09		SYTL2	5.09866	7.74171e-29		ITGA6	5.00495	2.41305e-35		NECTIN3	4.87728	4.49059e-44		CDC42EP3	5.36132	5.10544e-88		GSDMD	5.18734	3.30564e-45		PARVA	4.8361	1.1444e-110
AIFM2	3.62857	6.78758e-56		CSMD2	5.09742	1.58445e-05		SLC35F3	5.00433	8.38124e-05		SHROOM1	4.87489	0.000753071		FRZB	5.34655	5.66457e-28		OXCT2	5.18273	0.000523708		FRMD6-AS2	4.83138	0.000186716
RFLNB	2.62952	1.02838e-18		MTMR11	5.09409	5.21414e-10		TNFRSF12A	4.99848	3.36413e-87		ADTRP	4.87057	0.000775061		SCUBE2	5.33622	0.000110272		NTRK3	5.17902	1.33876e-05		CRHBP	4.82776	3.8864e-05
ABHD4	2.32423	2.05397e-13		DNAAF3-AS1	5.09187	6.37179e-05		LINC01358	4.99744	3.27038e-05		NQO1	4.86633	1.09279e-157		FGF2	5.33419	8.74537e-43		SLC8A1	5.17288	1.01695e-05		APOBEC3B	4.82467	1.88835e-120
DEPDC1-AS1	3.57373	0.000773464		KHNYN	5.06489	4.30179e-12		TPM1	4.9971	1.79717e-154		STEAP1B-AS1	4.86611	0.000284239		STAP2	5.33273	5.24369e-39		ZNF320	5.17055	1.99634e-07		TLE1	4.8172	3.31522e-15
TBXA2R	2.47621	4.56026e-06		ACTG1P25	5.06197	5.72377e-07		DUSP5-DT	4.99046	3.01482e-05		FRG1DP	4.85874	3.39215e-07		MMP2	5.32961	5.25271e-28		RAI14	5.16869	1.70775e-227		TLE4	4.81326	6.21e-57
IGFBP6	3.87418	1.40236e-21		MYHAS	5.0519	1.6641e-06		HOXB2	4.9888	2.81155e-05		ADAM19	4.85584	2.52127e-184		SEMA7A	5.32862	0.00139272		COL4A5	5.16499	7.09721e-25		H2AC16	4.80222	0.000206318
LOXL1	2.72377	1.47508e-17		NEK2P4	5.05096	0.000213806		NQO1	4.98541	1.4591e-165		CFAP45	4.85563	0.000152814		SPEF2	5.32199	5.56622e-06		MYO18A	5.16437	2.35232e-13		SHROOM1	4.78631	0.000944888
IER3	2.81151	4.33648e-07		C1QTNF1-AS1	5.04142	0.000893047		SLC35D2	4.98278	1.51198e-07		LAYN	4.8531	1.53672e-77		GACAT2	5.31281	0.00010967		IL4I1	5.16328	0.00010717		EPHB2	4.78487	6.59467e-19
MAP3K14	2.80607	1.61774e-07		ACCS	5.03498	7.58123e-06		SOAT2	4.98184	1.49838e-15		APOBEC3C	4.85045	4.95554e-241		NTN4	5.3069	5.50808e-21		LINC00460	5.1576	8.10159e-06		DDX60L	4.78224	7.19766e-14
RASSF4	2.23811	4.10599e-05		FAT3	5.02834	2.95116e-19		ZNF556	4.97197	3.54935e-10		PTPN21	4.84915	5.92321e-20		AIG1	5.30547	1.97801e-66		ZNF585B	5.15487	5.00668e-12		ADTRP	4.782	0.000972724
SYTL3	3.80754	2.5082e-08		PLAT	5.02647	6.84751e-51		KCNE3	4.97062	1.63522e-05		LINC01583	4.84679	0.000436921		ALOX5AP	5.3021	5.40115e-05		NALCN	5.15019	2.51982e-10		F2RL1	4.77974	2.21413e-09
LINC01426	5.02224	0.00174195		SMC1B	5.02509	1.29142e-05		SPEF2	4.96061	5.29331e-07		LINC01852	4.84077	0.00026473		SEMA5A-AS1	5.30136	0.000121248		TMEM220	5.14457	8.14743e-06		STEAP1B-AS1	4.77753	0.00036873
DTX3L	4.2466	7.7102e-08		ANKEF1	5.02134	5.79978e-05		PHLDA2	4.95832	5.88959e-47		TMEM200A	4.8343	9.98964e-25		HHAT	5.30018	1.25199e-13		CEACAM1	5.13754	0.000240091		NATD1	4.77062	0.000187997
CFAP251	3.92099	4.62714e-08		ADAMTS1	5.02131	5.05724e-47		KRT87P	4.95758	0.000120866		NRIP3	4.82616	2.05629e-113		MS4A4A	5.29363	0.000853775		MAST4	5.13546	2.64788e-12		LINC01583	4.75821	0.000560131
CSF1	3.49408	3.6112e-06		TMCO4	5.01908	5.80111e-20		CD14	4.95622	5.41703e-10		TNFAIP2	4.8256	5.7661e-45		GBX2	5.29313	1.56726e-05		ARHGAP29-AS1	5.12803	0.000117423		LINC01852	4.75219	0.000344663
ABCC2	2.4018	0.00521657		TFPI2	5.01634	1.0122e-07		EBI3	4.94339	7.16311e-05		SLC66A1L	4.82072	0.000184362		PLEKHG1	5.28923	7.84118e-05		AREG	5.11592	9.57392e-05		ABCC3	4.74798	0.00081063
DENND5B	3.04943	7.98538e-14		FHDC1	5.01502	8.34981e-05		IFITM1	4.93868	2.20833e-07		F2RL2	4.81965	0.000130546		LIF	5.28457	3.59018e-05		TSPAN2	5.11568	1.02357e-05		SORL1	4.74227	0.000141483
SLC44A3	4.11646	0.00160459		ADAMTS15	5.00822	0.000297201		CHRM3	4.92827	0.0332788		LMOD1	4.81808	1.03173e-06		SGMS2	5.28249	1.25596e-13		OR7E12P	5.10973	1.5007e-05		BICC1	4.73997	1.99161e-20
RIPOR2	5.16304	0.00558471		CPS1	5.00505	9.08062e-10		CASC9	4.92261	0.000282456		LURAP1L-AS1	4.81564	1.98486e-05		ZNF404	5.27053	4.65687e-05		GCK	5.10437	8.78513e-05		PARD3B	4.7372	8.49756e-05
F11R	2.1249	3.45145e-07		ADGRG1	5.00293	0.000125276		PCAT7	4.91707	1.64248e-10		USP32P3	4.81032	4.37753e-05		LINC01224	5.26846	5.93078e-06		LINC01204	5.10399	7.83009e-05		ACTG2	4.736	1.97518e-19
SNX33	2.50579	4.04377e-05		SORL1	5.00006	2.1838e-05		ZNF488	4.91668	1.57527e-05		PPFIBP2	4.80964	0.000178601		KRT15	5.26757	0.000288178		MAMDC2	5.09474	2.09453e-05		MYLK	4.73479	1.75623e-86
CDC42EP3	3.41269	7.91418e-10		TNIK	4.99553	2.48876e-75		CRYBG1	4.90876	3.15941e-44		ZC3HAV1L	4.80913	8.27769e-07		NID1	5.26295	4.08386e-43		PARP9	5.08935	4.73744e-15		SLC66A1L	4.73214	0.000243421
CCDC148	3.28269	0.000278277		SERPINB8	4.99473	1.99134e-97		S100A13	4.90545	4.63422e-17		TNFSF18	4.79842	0.000238842		C1RL-AS1	5.2577	2.13963e-05		HRH1	5.08507	7.48423e-34		APOL2	4.73206	1.11234e-67
SFXN3	2.82992	2.83459e-05		DSC2	4.98412	0.000127549		ZNF311	4.90055	8.96149e-08		TXK	4.79634	0.00010791		FOXG1-AS1	5.25429	9.25725e-05		NAV3	5.07401	6.866e-20		SERPINB1	4.72162	2.43316e-28
ZBTB38	2.39886	7.58994e-24		ADAMTS2	4.98399	2.15363e-11		ACTG1P25	4.89641	1.54679e-06		HOXA-AS2	4.79169	0.00115592		TNF	5.23929	0.000207987		C1GALT1C1L	5.0704	2.57036e-07		LRRC2	4.71417	5.22402e-11
CYTOR	2.40466	2.59623e-17		FOSL2	4.98277	7.67639e-59		ADTRP	4.89627	0.000743666		PSG11	4.78879	0.00142981		ISG20	5.23929	5.67129e-18		ZNF415	5.06897	1.12056e-07		WNK4	4.7113	5.15458e-05
IQSEC2	4.97373	4.95627e-06		DLGAP1-AS2	4.9773	8.61057e-11		SERPINB8	4.89476	2.523e-93		BCL11A	4.78482	6.43961e-05		NUAK1	5.23757	5.34728e-22		HTR1D	5.06691	5.90559e-05		TNFSF18	4.70984	0.000313545
CD59	2.47336	1.3031e-85		KLB	4.97582	0.000666786		LINC02057	4.89364	4.18727e-05		LINC01778	4.78188	0.000346758		FAM114A1	5.23365	9.27162e-91		RASGRP3	5.06036	6.34335e-17		CAP2	4.70537	1.03038e-174
INPP1	1.96379	0.000441004		LINC01270	4.97212	0.000409465		FAM13A	4.89099	8.68064e-18		LBX2-AS1	4.78063	0.000143513		ZNF626	5.21239	6.65116e-12		TPM1	5.05928	3.00373e-155		HOXA-AS2	4.70311	0.00143489
CRYAB	2.89741	0.0097312		P2RX6	4.97063	0.000643098		MYOSLID	4.87846	0.0001434		MBNL1-AS1	4.78049	4.01585e-06		LASTR	5.21189	5.7417e-06		ADGRE1	5.05831	5.47114e-27		PSG11	4.70022	0.0017653
TRAF3IP2	2.38227	1.49269e-05		SSH3	4.96819	2.50712e-08		AFAP1L1	4.87694	1.93792e-20		CASS4	4.77742	0.000201649		FILIP1L	5.20079	5.32544e-60		CDYL2	5.0565	8.73645e-05		BCL11A	4.69625	8.88934e-05
EDA2R	5.13364	0.00195412		APBB1IP	4.96579	3.88326e-05		MSRB3-AS1	4.86998	0.000140179		APOBEC3G	4.77182	2.66373e-07		CRIM1-DT	5.20038	0.000159618		THY1	5.05574	1.54789e-114		LGALS1	4.68922	7.61657e-140
GSDME	4.45189	3.18129e-21		PCAT7	4.96445	9.17067e-11		LMOD1	4.86668	8.21052e-07		RNFT1P3	4.77028	0.000712749		SYNGR3	5.20016	3.66429e-05		OXTR	5.05368	5.65959e-39		TMEM86A	4.68772	0.0017653
PARP9	3.68239	0.00197051		HOTAIRM1	4.96423	8.45634e-05		PHETA2	4.86642	0.00109966		BLID	4.76691	0.000218794		LINC01605	5.19894	2.01727e-08		ZIC4	5.03582	0.000106594		BLID	4.67834	0.000289821
SCN8A	2.58095	1.49258e-20		LINC01588	4.95999	3.10203e-10		DNAH6	4.86591	0.000575658		RHD	4.76451	0.000390105		TBX2	5.19652	0.000182262		SPAG8	5.03327	0.000282528		TMEM154	4.66344	3.3729e-05
LGALS3	3.4308	6.26769e-14		SLC1A3	4.95611	1.92155e-05		LINC01273	4.86172	4.2955e-05		FRMD6	4.75115	3.22866e-158		FGF9	5.19596	7.88268e-07		THBS1-IT1	5.01807	0.000179881		LFNG	4.66163	0.000609433
ERAP2	5.56565	9.99409e-10		DMC1	4.95128	3.48342e-06		SMPDL3B	4.86104	1.06276e-05		LNCSRLR	4.7482	0.000430698		DLGAP1-AS2	5.19381	5.0568e-10		LINC02475	5.01709	0.000210368		C1GALT1C1L	4.66034	2.69555e-06
ZNF699	2.48591	0.00315422		TNFRSF12A	4.94888	1.58982e-85		TENT5C	4.85878	0.000392597		NAV2-AS6	4.74784	0.000727049		EHD2	5.19126	3.80759e-25		ARLNC1	5.01684	0.000523131		LNCSRLR	4.65962	0.000556171
CLU	5.28742	9.13662e-47		DRAXIN	4.9453	0.000100856		CHST2	4.84417	0.000937157		FRG1EP	4.74493	0.000295857		KRT8	5.19002	1.2802e-25		PDGFRL	5.01508	1.60537e-28		NAV2-AS6	4.65927	0.000919701
ANXA2P2	2.15071	3.99454e-17		FRG1DP	4.94176	1.93868e-07		CDKN1A	4.83972	7.4466e-55		CCNC	4.73361	1.36735e-81		FN1	5.18062	2.86941e-111		FHIP1A	5.0092	2.4656e-08		FBLIM1	4.65276	1.0578e-45
TNS3	5.36437	1.0111e-06		STXBP5-AS1	4.93061	0.000308772		FOSL2	4.83344	4.03112e-55		GLIS1	4.72999	0.000633322		COL7A1	5.17643	2.03604e-12		SGMS2	4.99377	3.44532e-12		C4BPB	4.64906	0.000273853
OSMR	2.44406	8.54152e-08		PDGFB	4.92447	0.000456126		FRG1DP	4.8321	4.18257e-07		FBN1	4.71723	5.71728e-70		OGFRL1	5.17126	1.22884e-17		RPL29P19	4.99174	7.02453e-05		CLDN4	4.63678	0.00125894
ANXA2	2.19128	5.57296e-39		MOXD1	4.92094	1.26309e-42		KRT83	4.83036	0.000100429		CYP11A1	4.70921	0.000403181		CFAP251	5.16933	2.62402e-17		PTPRH	4.98446	0.000107029		RAI14	4.63076	8.12211e-182
LINC00511	5.01732	0.00016701		KIRREL3	4.913	4.274e-13		FAT3	4.82675	1.03956e-17		RBMS3-AS3	4.70607	0.000697634		PSG11	5.16107	0.000444593		EPB41L3	4.98426	4.28568e-33		KLF4	4.62595	2.37902e-05
CCDC80	4.26171	5.81533e-17		CCN2	4.90809	3.09635e-25		CFB	4.8255	0.000665606		RPL12P14	4.70129	0.000667978		SLC4A3	5.16017	9.8902e-08		MSR1	4.98217	0.000336232		ECM1	4.62317	4.16832e-48
JUN	3.18941	3.52294e-08		DPYD	4.90771	6.41725e-100		ADAMTS1	4.81849	3.0312e-43		P2RX6P	4.69275	0.00164768		LINC01842	5.15728	0.000639355		LINC01436	4.97698	1.62463e-05		CDK6	4.62223	2.8099e-50
QSOX1	2.63925	1.60017e-14		CORO2B	4.90162	0.000109079		SEMA7A	4.81588	0.00499633		MID1	4.69235	6.30932e-193		LINC02709	5.15521	1.00652e-08		ZNF69	4.97217	1.44838e-11		CYP11A1	4.62063	0.000521476
NBL1	2.27958	0.00320016		KLHDC9	4.88162	9.49012e-05		SLC12A8	4.80628	3.35668e-09		DPYD	4.68289	9.73151e-91		ST3GAL6	5.15408	2.26484e-05		RAB40A	4.96935	0.000961692		OAS3	4.61501	3.0768e-15
LINC00920	3.19872	8.43659e-06		SORBS2	4.88138	0.00660822		CGA	4.80068	0.000259929		KLB	4.68165	0.00154671		AFP	5.14768	3.9549e-05		MYH2	4.96162	5.63277e-05		P2RX6P	4.60418	0.00203554
ADAM19	4.10917	2.14665e-51		CECR2	4.88094	2.1492e-05		HOPX	4.80053	1.00672e-15		REPS2	4.67568	0.000479185		C1QTNF2	5.14715	1.2559e-05		S100A2	4.96133	8.15301e-12		PTPRJ	4.58834	1.63084e-24
COTL1	3.42134	1.20093e-27		SENCR	4.87958	0.000316329		FLG-AS1	4.78886	0.000112576		EGR1	4.67528	7.51891e-11		MYH4	5.14662	2.15803e-05		ADGRG1	4.95746	0.00017009		TTC12	4.58046	0.000132664
MTCL1	4.68739	2.28096e-17		SPTLC3	4.86802	5.6905e-05		RNFT1P3	4.78505	0.000707893		BMPER	4.66968	0.000110264		H2BC8	5.13266	7.5765e-08		CGB8	4.95721	0.000295069		TUBA5P	4.57341	1.64298e-08
MYO5B	5.06949	5.63886e-06		LAYN	4.8657	4.71292e-78		ITGA4	4.77525	1.22436e-27		CCL28	4.65686	7.93436e-05		C11orf87	5.12073	0.000150057		C1R	4.95659	6.68559e-25		S100A10	4.57143	1.15887e-132
CPQ	5.44329	7.66709e-09		PAMR1	4.85524	0.00023176		HOXC-AS3	4.77452	8.5598e-05		MAP3K7CL	4.65376	4.0961e-27		PLAT	5.1102	5.57661e-49		TSSC2	4.95164	3.92454e-05		SDC4	4.57003	2.94599e-203
AUTS2	2.67693	0.00689519		TCAF2	4.85186	0.000636077		RAC2	4.76969	1.48683e-16		TPPP3	4.65304	0.000620689		KIAA1755	5.10418	0.000445909		HAS2	4.94582	2.73795e-05		GNG2	4.56529	2.50902e-06
TBC1D23	1.83409	4.04296e-15		LNCSRLR	4.85172	0.000305227		AQP3	4.76775	0.000673471		SH3RF1	4.64966	2.13394e-50		TMEM86A	5.10327	0.00050368		GABRQ	4.94293	1.98821e-05		SH3D19	4.56326	3.16794e-32
DUSP10	5.59661	4.00633e-06		DMRTA1	4.84977	0.000206453		SSTR1	4.76581	0.000178065		XDH	4.63401	2.1901e-09		LINC01273	5.0902	5.48414e-07		MAP1LC3C	4.92711	0.000154147		ANKRD1	4.5556	0.000134419
NUAK1	3.63745	1.39242e-06		PYGL	4.84483	2.12668e-200		GLIS1	4.76575	0.000580724		CCDC69	4.6216	0.000338346		SLC44A3	5.08815	0.000113994		GRIP2	4.92635	0.000128326		RGMB-AS1	4.55492	0.000189682
SLC16A3	2.61915	0.000652721		PEAR1	4.83734	4.08718e-05		REPS2	4.75887	0.000370177		OR10Y1P	4.61014	0.00042937		ANKRD2	5.08189	0.000336925		DYNLRB2-AS1	4.92014	4.26594e-05		BMP4	4.55391	0.000992745
FAM114A1	4.06161	2.1795e-44		OSMR-DT	4.83599	0.000115739		NRIP3	4.73969	3.16933e-109		GUCY1A2	4.60489	0.000287455		TMEM52B	5.08095	4.23779e-07		ADM	4.92005	3.08727e-21		MYH4	4.54366	0.000234609
SPEG	2.49849	0.000544273		PTPRB	4.83566	0.00154216		KLHDC9	4.73714	0.000169872		PPM1H	4.60216	3.64055e-12		UBA7	5.07647	5.77131e-17		LRRC58-DT	4.91863	5.88953e-18		COL15A1	4.54155	0.00039044
CDKN2B	4.1527	3.33069e-15		SLC22A4	4.82995	6.17167e-07		INSYN2B	4.72754	2.74121e-07		BDNF-AS	4.60005	1.26832e-25		TRIM5	5.07614	3.47492e-82		DDX60	4.91611	2.54125e-08		CEACAM1	4.53634	0.00143759
THSD1	3.0279	1.34495e-05		KRT19	4.82422	8.27264e-05		NECTIN1-DT	4.72371	0.00116819		DPYD-AS1	4.58759	0.000584599		CDYL2	5.07402	7.50248e-05		LINC01358	4.90886	4.19987e-05		LURAP1L	4.53124	1.15556e-22
SOCS3	2.40183	0.0036982		ZP1	4.8221	8.76041e-05		SPRY4	4.71187	0.000220904		TNFRSF12A	4.58307	2.53297e-73		GLIPR1	5.07175	1.814e-55		FRG1EP	4.90712	9.81951e-06		DYSF	4.53103	8.91413e-06
DOCK5	3.155	3.36372e-33		SH3GL2	4.81732	0.000263291		LNCAROD	4.71056	0.00277647		TRPV3	4.58288	0.000379118		LINC00242	5.06326	9.34768e-05		PARD3B	4.90607	4.22988e-05		SLC4A3	4.52803	4.38036e-06
APOL6	5.49168	5.77396e-08		CADM3	4.81634	0.000421483		PLXNA2	4.70567	0.000344436		NALF1-IT1	4.58169	0.000402788		TAP2	5.06295	8.28622e-12		DUSP5-DT	4.90189	3.89116e-05		MYO1E	4.52521	1.93873e-78
DDX58	3.02168	9.10789e-06		CLMAT3	4.81145	0.000314907		GAS6-DT	4.70512	0.000415776		RGL3	4.56948	0.00127154		GCHFR	5.06066	2.69599e-05		TAP1	4.90143	4.56246e-27		TMEM52B	4.52372	9.41713e-06
MIR4435-2HG	2.49028	7.17648e-42		VTRNA1-2	4.80603	0.000100132		ANKRD30B	4.67937	2.78005e-15		HOTAIRM1	4.55216	0.000406096		OLFML2B	5.05589	3.99059e-05		CYP2U1-AS1	4.90012	0.000114869		OR10Y1P	4.52157	0.000558261
GPC1	2.99002	9.00562e-05		SLC35D2	4.79724	4.36281e-07		LINC01852	4.67735	0.000471534		TMCO4	4.55072	2.10067e-16		WNK4	5.05418	1.0717e-05		ST3GAL6	4.89016	6.7973e-05		PDLIM1	4.5165	2.05968e-188
APOL2	3.57684	3.27874e-07		NFE2	4.79418	0.000299197		BVES	4.67589	2.66034e-09		CRIM1	4.54329	1.53939e-51		SRGN	5.04968	2.80364e-08		ALDH3B1	4.88882	4.76625e-11		GPX3	4.51578	0.00015087
MOB3C	2.73362	7.67491e-05		UST	4.79375	7.72135e-05		HS3ST3B1	4.6751	3.59668e-20		PSCA	4.5412	6.16512e-09		DMTN	5.04819	8.64316e-05		PLEKHA7	4.88119	5.10887e-11		SHISA3	4.51515	4.56902e-10
MB21D2	2.61907	1.85179e-29		MATN2	4.79343	1.92155e-83		TSPAN1	4.66919	0.00037199		CAVIN2	4.53643	7.71467e-89		EPHB2	5.04802	3.93932e-21		THBS2-AS1	4.87912	0.000547349		CSGALNACT1	4.51477	1.44566e-05
PPP2R3A	3.23241	4.5945e-22		NQO1	4.79339	4.97054e-153		IGFBP7	4.66779	3.48472e-08		HTR1D	4.53639	0.000462823		HTR7P1	5.04413	0.00011939		KRT87P	4.869	0.000151163		DNAAF3-AS1	4.51439	2.65416e-05
AJUBA	2.78802	1.23002e-36		PDCD6IP-DT	4.79107	4.12455e-05		ZFP3	4.66301	2.17929e-07		APCDD1L-DT	4.53307	3.07924e-25		CCDC96	5.04309	0.000566952		KCNMA1	4.86518	1.89801e-09		COL5A3	4.50047	0.00126414
PTPRG-AS1	2.53124	7.63961e-06		BIK	4.79073	2.13647e-10		DSG2	4.66154	2.20724e-25		U2AF1	4.53155	1.57813e-07		SHROOM1	5.03635	0.000405038		OTULIN-DT	4.86115	0.000128074		AKR1C1	4.49717	1.33062e-07
EHD1	1.9007	5.7568e-07		CYTL1	4.78414	5.48627e-05		TENM3	4.65754	4.06174e-48		FOXG1	4.5306	2.16828e-45		CD40	5.03322	7.22758e-76		AIFM2	4.85951	3.20039e-146		HTR7P1	4.49626	0.00076511
VSIR	6.87428	1.59088e-06		ARNT2	4.78292	2.66998e-19		THSD1	4.65241	2.80527e-20		MME	4.52332	4.30184e-28		LGALS1	5.03243	5.4461e-161		SERPINB8	4.84986	3.04726e-90		IGFBP6	4.49495	1.53565e-47
PBLD	2.23774	7.16888e-06		RCN3	4.78263	2.26225e-44		ADAMTS15	4.65014	0.000957374		SPOCK1	4.52179	2.02768e-25		PDE10A	5.03219	0.000158308		MYCL	4.84858	0.00114075		DPYD-AS1	4.49331	0.000916781
TRIM21	2.30108	6.75883e-09		SLC37A2	4.78136	8.74674e-06		PYGL	4.64838	4.73197e-184		PTEN	4.51749	1.28012e-59		TLE1	5.02559	1.3031e-16		DDX60L	4.8407	3.366e-14		TBX2	4.49133	0.00172568
PLCD3	2.50708	9.27612e-06		ARHGAP29-AS1	4.76876	0.000232025		WNT5B	4.64803	5.15633e-26		SHISA5	4.50645	1.30662e-63		HCAR1	5.02127	0.000175122		TNFRSF12A	4.83477	5.79588e-82		COL3A1	4.4909	5.68591e-29
PLOD2	2.60995	6.94189e-10		RUNX2	4.76089	8.14109e-17		BMS1P10	4.64492	0.000583017		TOR4A	4.50454	0.000411384		RAB40A	5.01785	0.000774701		CASC9	4.83403	0.000344372		RGL3	4.48091	0.00158854
GAB2	2.17765	0.000478128		GPRC5D-AS1	4.75859	2.57312e-15		ITIH5	4.63786	0.00193756		GLIPR1	4.49903	4.13405e-52		EDA2R	4.98189	9.20956e-05		ATP2C2	4.8267	5.09941e-05		PODNL1	4.47993	0.00163486
PRDM1	4.48906	0.00055517		CAPG	4.74328	7.37417e-62		LINC01778	4.63749	0.000572144		CCDC80	4.49829	5.91962e-46		HOXA1	4.97256	6.42967e-05		SDC1	4.82609	2.00586e-56		COL4A5	4.47946	8.98001e-19
PPP1R15A	2.38594	1.39257e-16		HCG11	4.73937	0.000112744		SIM1	4.63472	4.40035e-39		LDAF1	4.49108	6.62066e-11		CFAP58	4.96671	2.39201e-05		CARMN	4.82309	9.57392e-05		PLB1	4.47325	0.00160068
RAB32	2.73226	3.98887e-09		RPL12P14	4.73101	0.000604241		GPR173	4.63304	0.00193519		CFI	4.4884	0.04408		PLB1	4.96211	0.000325088		RELB	4.81685	0.000118582		SERINC2	4.47253	4.79534e-08
CYLD	2.57176	1.17318e-23		PTN	4.7206	6.54052e-12		PDGFRL	4.62844	1.53186e-28		LINC00472	4.47936	0.00050972		MAP1LC3A	4.95222	3.68445e-31		ADTRP	4.80769	0.000881661		ABI3BP	4.46841	3.70774e-45
PTPRJ	3.61666	1.73584e-14		TRPC6	4.71768	0.000645697		SLC22A1	4.62663	0.000743954		CLMN	4.47529	1.44091e-11		SERPINB8	4.94983	2.57937e-94		LINC02057	4.80507	5.39376e-05		SHISA2	4.46549	0.000251438
RHOC	2.52143	1.66916e-44		HOGA1	4.71143	1.3691e-06		PDCD6IP-DT	4.62076	8.65253e-05		PLPP3	4.47413	6.39603e-06		PSORS1C1	4.94899	0.000151926		MYOSLID	4.78989	0.000178786		CACNA1C	4.45243	0.00023887
LPP-AS2	2.39791	0.00659898		CPPED1	4.70859	4.69195e-110		TRIM58	4.60915	6.61772e-45		LHX9	4.46887	1.26593e-05		LINC01376	4.94655	0.00038094		IFI6	4.78581	4.83791e-22		HTR1D	4.44781	0.000603633
FNDC3B	2.43711	1.67168e-33		IRF2BP2	4.70766	7.44344e-77		NCEH1	4.60405	8.50893e-87		MYHAS	4.46563	2.93428e-05		ZNF585B	4.94492	3.59282e-11		MSRB3-AS1	4.7814	0.00017509		NALCN	4.44484	7.60022e-08
UAP1	1.7777	9.92739e-26		MKRN3	4.70509	9.54181e-09		INPP5J	4.59971	6.18664e-06		ITGBL1	4.46301	2.36368e-29		FAIM2	4.94385	4.53583e-07		RPL32P26	4.77242	0.000189358		ZCCHC18	4.43941	0.000425293
SLC4A3	3.23098	0.00270995		TNFRSF10D	4.69785	1.44242e-28		LINC01998	4.58564	0.000695237		NFE2	4.46142	0.000928802		TTC12-DT	4.93994	0.000245113		BNC1	4.77211	3.94579e-27		LZTS1	4.43877	4.35606e-08
GALNT1	1.79203	7.13554e-07		IL24	4.6974	3.47879e-06		IL6-AS1	4.5855	0.00114258		MIRLET7A2	4.46084	0.000801088		LINC02475	4.93952	0.000250523		NAGS	4.76753	3.85846e-14		SYNGR3	4.43416	0.00069249
AMIGO2	3.76131	0.00354402		LINC03002	4.69362	0.000349502		HSPA1B	4.5792	2.75803e-28		IFIT2	4.45699	1.97402e-11		FHDC1	4.92645	0.000101642		LURAP1L	4.76464	5.04204e-25		LINC03021	4.43092	0.0006307
ACBD7	2.04922	0.00642047		DPYSL3	4.68861	6.84629e-38		ADRA1B	4.57462	0.00114568		MAMDC2	4.45571	0.000157618		CEND1	4.91022	0.000120881		CEND1	4.76418	0.00021911		PITPNM3	4.42469	0.000419025
OTULINL	3.38988	0.000654071		MILR1	4.6861	0.000116013		LINC02434	4.57126	0.000348293		MPP4	4.45471	3.00734e-09		PPP4R1L	4.90132	1.88578e-21		HERC2P5	4.76228	0.000294609		KCNMA1-AS1	4.42115	0.000766858
CLIP1	1.89179	2.30588e-20		FRG1JP	4.68231	5.9137e-10		SH3RF1	4.57088	1.33549e-48		PRKCE	4.45132	9.28919e-49		CDK6	4.89632	1.42035e-56		ANKRD2	4.75812	0.000930712		TNFRSF12A	4.41936	1.38683e-68
RAPH1	1.93745	1.25672e-05		CPA5	4.68005	0.000240722		CCNC	4.57	6.23442e-76		FRMD4A	4.44672	2.30819e-55		DSC2	4.89553	0.000154268		SEMA3B	4.75625	2.65383e-05		P4HA2	4.41742	4.97903e-79
CELSR1	2.98402	2.21258e-05		PCBP3	4.67887	0.000300882		PRLR	4.56302	0.000376011		NOC2LP1	4.44661	0.000178199		SERPINB1	4.89326	1.45594e-30		PCLO	4.74827	1.34378e-33		GPAT2	4.41224	0.000938242
TAGLN2	2.13156	9.37163e-21		PTGER2	4.66878	0.000222797		SLFN12	4.56185	9.52609e-05		STARD5	4.4413	0.000385417		LINC01778	4.89066	0.000139943		KRT83	4.74178	0.00012711		CFI	4.39984	0.0483355
NR3C1	2.9901	1.30231e-22		ZNF488	4.66685	4.29828e-05		RNF180	4.56125	0.000159967		IL16	4.44119	0.00289833		MYO18A	4.88542	4.45914e-12		SIM2	4.73575	8.574e-12		PRKCE	4.39951	7.82173e-47
NEDD4	2.11925	3.10161e-12		LINC01551	4.66596	2.06571e-10		CAVIN1	4.55284	8.42055e-122		NR3C1	4.43596	1.24053e-121		LUARIS	4.88358	0.00117226		KCNN4	4.73355	0.00012697		THBS2-AS1	4.39836	0.00227911
FJX1	2.5016	5.16909e-14		OLFML1	4.65884	0.00607201		ZC3HAV1L	4.55277	3.65254e-06		EVI2A	4.43355	8.57828e-16		LINC01270	4.88354	0.000474448		SEMA7A	4.72731	0.00559898		ADRA1B	4.39383	0.000249984
IGF2BP2	1.82562	4.16369e-11		EMP3	4.65846	9.83338e-91		WFDC3	4.54552	0.000116394		ATP1B1	4.43016	9.08485e-108		RAI14	4.88318	5.96565e-203		PTPRJ	4.71957	5.88854e-26		APCDD1L	4.39201	0.00508894
CD2AP	1.91401	2.81964e-05		COL12A1	4.65789	4.12131e-120		CYB561	4.54383	1.78693e-16		MIR222HG	4.42294	1.88752e-18		P2RX6	4.88205	0.000734594		CGA	4.7121	0.000319707		TMSB4X	4.38862	2.89777e-252
TTPA	3.28725	0.00593296		ANXA8L1	4.6436	0.000958453		LINC00664	4.54092	2.99083e-08		LINC00467	4.42151	9.28076e-25		BMS1P10	4.88035	0.000153248		SNX6P1	4.70519	0.000645834		BVES	4.386	2.33049e-10
DAB2	2.80743	3.80726e-51		DDO	4.63227	2.38989e-10		SLC8A1	4.54011	0.000128451		COL18A1	4.4103	1.39029e-05		APBB1IP	4.87722	4.85451e-05		LINC02984	4.70299	6.47893e-05		LINC01411	4.38395	5.98668e-07
CREBRF	2.08341	8.90083e-05		RNASEL	4.6282	1.85549e-20		CXCL16	4.53872	1.3545e-16		MIR137HG	4.39556	1.86415e-20		CPA2	4.87569	0.00014176		ZNF502	4.70061	1.25645e-09		IL17RD	4.37977	0.000823022
MYH9	2.1222	1.51789e-12		LNCAROD	4.62567	0.00326719		CD34	4.53779	0.000215206		KRT32	4.39331	0.0015936		PRKG1	4.87045	0.000203295		BMS1P22	4.70014	0.000422064		TIMP2	4.37551	8.34361e-59
CTNNAL1	2.41215	8.52011e-45		ADAMTS16	4.62536	1.18801e-38		S100A6	4.53027	1.72786e-54		C2orf16	4.37065	0.00296969		FAM86GP	4.86655	0.000152496		HOXC-AS3	4.68917	0.000146816		SPEF2	4.37432	0.000307496
ELL2	2.9109	6.87267e-20		VIT	4.61968	0.000174821		PHLDA1	4.52692	2.26771e-18		HHIPL2	4.36885	0.00241929		DHX58	4.83858	2.26894e-05		LINC00472	4.68773	0.000464549		ALDH1A3	4.37361	2.29283e-13
TBC1D12	1.94549	0.00176076		PSCA	4.61862	3.08238e-09		BGN	4.51692	2.81026e-06		ZC3H12A-DT	4.36337	6.24557e-05		RIMS2	4.8382	2.65861e-05		IL11	4.68405	0.00201147		NFE2	4.37284	0.00118255
FBXL14	2.76389	0.00018572		FRMD6	4.61418	3.00354e-149		MUSK	4.51148	0.000567287		PRKAG2	4.36195	4.70964e-63		PDGFB	4.83589	0.000527638		IL1R1	4.68318	0.000333703		MIRLET7A2	4.37227	0.00102531
SMURF2	2.00323	7.12002e-13		MYH2	4.61403	4.44783e-11		OTULINL	4.50889	7.28118e-11		LIPG	4.34602	0.00114309		SELPLG	4.83577	7.02974e-05		TGM1	4.68282	3.91651e-09		THY1	4.35683	8.53694e-85
TSPYL4	1.89355	8.08967e-12		C6orf141	4.61365	0.000166797		POTEE	4.50657	6.04786e-05		LRRC37A4P	4.3459	1.20457e-07		ARLNC1	4.83133	0.000827162		ENPP2	4.6803	6.98157e-05		B3GALT5	4.35006	2.28818e-06
TRAM2	2.92248	6.11474e-23		HOXB9	4.61152	0.000515091		SH3GL3	4.49691	0.000290855		MUSK	4.34559	0.000982324		SULF2	4.83051	2.4387e-05		HHAT	4.67846	1.0357e-10		CHST2	4.34634	0.00292211
MIR503HG	3.06584	1.10191e-07		TMEM106A	4.61091	1.24979e-07		TAF11L12	4.49501	0.00253291		IL6R	4.34125	1.08899e-13		ZNF665	4.8297	4.43684e-05		SSTR1	4.67723	0.000222651		ICAM1	4.34156	4.90196e-10
APCDD1L-DT	3.20026	0.00187075		FKBP10	4.60828	5.71902e-09		OSMR-DT	4.48894	0.000419399		CAMK2N1	4.33372	7.60655e-06		CYSRT1	4.81955	7.38381e-06		TEPP	4.67384	0.000328134		GHDC	4.33699	0.00146504
PLAC8	3.70883	8.21299e-19		ADAMTSL5	4.59952	1.98431e-06		KIAA1755	4.48587	0.00291148		PYCARD	4.33296	0.000211928		KIF5C	4.8183	3.55259e-27		LDHC	4.66885	8.48056e-05		IL12A	4.33258	0.000187399
MSRB3	1.99028	9.23837e-07		LOXL3	4.59424	1.96127e-30		THEM4	4.47832	6.4132e-27		MECOM	4.32457	1.6933e-55		CD14	4.8178	4.27473e-11		ITGA6	4.66676	6.3197e-34		RHOBTB1	4.32957	1.15152e-09
PAM	2.06598	1.9585e-40		TGFB2-AS1	4.59311	5.30195e-09		ARNT2	4.47782	7.11416e-17		RBX1P2	4.31818	0.00168608		CD70	4.81585	1.1674e-14		TLE1	4.66582	2.6467e-14		SH2D3C	4.31934	9.02878e-05
ALDH1A3	3.21029	4.52757e-05		LINC02701	4.59216	0.00451994		LINC01776	4.47087	0.00571396		JAG1	4.30291	4.66605e-25		SORBS2	4.79282	0.00710157		OTULINL	4.65335	2.01714e-10		LINC02535	4.31859	0.000555879
DST	2.05877	1.72219e-07		APOBEC3D	4.59145	1.04384e-13		C3AR1	4.46772	0.00174778		PCAT7	4.2981	3.36419e-08		MYCL	4.79067	0.00122811		CRB3	4.64087	0.00165293		OSBPL10	4.3113	5.73794e-12
EPAS1	5.47289	6.06446e-05		CRYBG1	4.5852	1.28281e-38		MAMDC2	4.46317	0.000157574		GPER1	4.29347	0.00502125		TNFRSF12A	4.78517	1.99064e-80		TP53	4.64049	1.27992e-107		COL18A1	4.30804	2.15884e-05
CLCF1	4.10227	0.000186566		LINC01910	4.58249	0.000476145		SUSD5	4.44664	7.54987e-22		UBA7	4.28874	9.47026e-08		ZNF85	4.78445	3.1937e-10		NECTIN1-DT	4.63513	0.00138033		HRH1	4.29767	4.23372e-24
NFE2L3	2.12897	0.000619857		WFDC3	4.58178	9.64027e-05		HSPB6	4.4413	0.000444989		OSBPL10	4.27955	2.40707e-12		ASTN1	4.78412	6.14098e-07		SOX9	4.62906	0.000359324		PPP2R3A	4.29653	7.9261e-54
EPG5	1.80137	8.659e-10		CARD16	4.57372	1.78931e-17		HIVEP2	4.43118	1.06918e-87		LINC02344	4.27848	0.00117047		BEST3	4.77896	0.000136493		LNCAROD	4.62199	0.00317346		TBILA	4.28718	0.0135474
AKT3	4.13662	3.16753e-14		PLAAT4	4.56518	6.26643e-16		NECTIN1	4.42554	4.22236e-11		MARCKS	4.27324	2.34891e-21		TP53	4.77792	1.71386e-114		CCNB3	4.61998	2.48378e-37		IL4I1	4.27901	0.00168335
GSDMD	3.56367	8.52104e-09		FILIP1L	4.56517	5.69418e-55		VAT1L	4.4232	6.45869e-05		AQP3	4.27222	0.0026432		RASAL2-AS1	4.77197	0.000300597		PLXNA2	4.6171	0.000421463		CORO6	4.27335	0.00184943
MAP3K6	1.83173	0.000188972		CYSRT1	4.55465	4.85581e-06		SLC1A3	4.4187	0.000187699		INHBA	4.26631	7.56259e-30		RHBDL2	4.7699	0.000270668		GAS6-DT	4.61654	0.000507179		KLLN	4.27216	0.0021065
PHLDB2	2.75413	2.15777e-16		ANK1	4.55343	0.00032206		ACTC1	4.41754	0.0148177		SEMA7A	4.26185	0.0146542		IGFBP7	4.76821	1.68334e-11		LASTR	4.61265	7.82835e-05		PRKAR2A-AS1	4.26829	0.00158854
HERC6	4.29567	0.000456251		LINC01605	4.55306	9.26493e-10		NUP153-AS1	4.40923	0.000698995		ENOX1	4.24799	1.38818e-13		C4BPB	4.76599	0.000162048		FILIP1L	4.61188	5.44297e-47		SDSL	4.26419	9.13452e-16
DDX60L	3.33653	0.00629031		RGMB-AS1	4.54628	9.31381e-07		LFNG	4.4085	0.00168161		TRBV12-4	4.24126	0.00442865		USP32P3	4.76479	8.37023e-05		H2AC16	4.60478	0.000396829		MAST4	4.26376	1.12057e-08
GLRB	1.7841	1.97864e-07		GLIPR1	4.54357	3.39085e-53		F2RL2	4.39053	0.000636073		CASP8	4.23957	4.21922e-35		LINC01426	4.76345	0.000116676		TNFAIP2	4.59979	1.43138e-26		GBP2	4.26298	2.23626e-05
PPP3CB-AS1	2.63819	8.64505e-08		TNFRSF21	4.53366	3.22994e-07		LRRC58-DT	4.38935	2.22381e-19		ELOVL7	4.23173	2.5819e-11		LNCSRLR	4.76314	0.000358714		KITLG	4.59232	4.42471e-17		TAP2	4.25962	1.66333e-08
RAB12	1.85471	0.000739338		SHISA5	4.533	1.83129e-64		GAD1	4.38853	1.66979e-19		EFNB2	4.22781	2.69481e-77		DMRTA1	4.76119	0.000246882		ANPEP	4.59206	0.000103446		RASAL2	4.2554	2.5128e-43
SPATA20	1.55958	9.59556e-06		LAMB4	4.52986	0.00413512		IFI44L	4.38485	0.000163176		SELENBP1	4.22701	1.06976e-25		ERAP2	4.75844	1.50745e-11		LINC01852	4.58878	0.000572288		SOX13	4.25506	5.63046e-08
HOXB-AS1	2.14283	0.0209698		CLMN	4.52099	7.96231e-12		IL16	4.38177	0.0034912		ARAP2	4.2239	0.000557774		MAP10	4.75473	9.87168e-07		PRDM1	4.58433	2.10827e-06		TFAP2C	4.25097	0.000378957
HEXB	2.19042	3.8484e-29		IL32	4.51945	3.16981e-131		TRBV12-4	4.3742	0.00322396		AKAP6	4.21674	9.89296e-33		STARD5	4.74754	3.96949e-06		PARVA	4.58419	5.05011e-99		TTPA	4.24696	0.0011288
ASL	1.77227	1.84612e-06		RPL13AP20	4.51898	3.72164e-14		KLF4	4.36662	0.00210339		LCTL	4.21669	2.775e-13		PTPRB	4.74709	0.00173452		KCTD14	4.5838	1.04897e-07		COL6A2	4.24034	2.82491e-28
RPS27L	1.54429	7.24448e-20		JAM2	4.51816	1.41302e-07		SNPH	4.36537	0.00189478		HACD4	4.21608	8.22337e-19		C1RL	4.73792	2.55049e-06		FOXL1	4.57911	0.000725349		CNN1	4.24024	0.000317956
SGMS2	3.63224	6.4856e-06		LDAF1	4.51805	4.63527e-11		ZNF280A	4.36057	0.000610913		MAML2	4.21247	1.73602e-24		RPS6KA6	4.72778	0.000380443		LDOC1	4.57865	4.99301e-67		CSF1	4.23929	2.01707e-10
CMTM7	6.75964	2.20972e-17		MBNL1-AS1	4.51211	1.49243e-05		FAM86GP	4.3594	0.00112253		TMEM106A	4.2097	1.83925e-06		CADM3	4.72776	0.000492878		DEPDC1-AS1	4.57663	0.000124737		H2BC3	4.23719	0.00177972
GRPR	2.78463	0.00719494		PSMB8-AS1	4.51196	3.78399e-06		DPYSL3	4.34107	2.95555e-32		MIR31HG	4.20757	0.00320121		MATN3	4.72651	3.26615e-08		FHOD3	4.57389	3.05658e-08		SPON1	4.2357	1.43316e-06
SEPSECS-AS1	2.68415	0.000319037		CRIM1	4.50986	8.29271e-51		SLCO1C1	4.33386	0.00448858		PRKD1	4.20556	1.06466e-20		IL7	4.72494	1.69828e-11		GBX2	4.54953	0.000272155		IFIT3	4.23189	3.80606e-12
ZYX	2.26663	9.69981e-14		CD27-AS1	4.49541	1.38174e-08		TPRG1	4.33319	0.00191659		SELPLG	4.18945	0.00100556		CLMAT3	4.72288	0.00037064		MVP	4.54727	4.82463e-60		PLS3-AS1	4.22202	0.00140698
CAPN5	2.89192	1.39781e-07		DGLUCY	4.4913	3.76487e-42		NFKBIZ	4.33186	2.82006e-09		KIRREL3	4.18943	1.17511e-09		ALDH3B1	4.72028	2.15134e-10		ABHD1	4.5438	0.000472917		FAM66C	4.21532	0.00612918
DHRS11	1.55472	0.0113098		CFAP58	4.48961	8.50928e-06		DNAAF3-AS1	4.3303	0.00102656		IGFBP6	4.17889	1.73912e-43		LINC02086	4.71712	0.000226239		OLFML2B	4.5402	0.000282833		MATN3	4.21346	1.28737e-06
NEXN	2.80659	1.85759e-07		ADHFE1	4.47606	0.000728828		ALDH3B1	4.32868	3.56389e-12		IL24	4.17172	4.73164e-05		RHBDL3	4.71418	0.000644916		PRICKLE1	4.53559	2.36055e-06		ODAD2	4.20561	5.28025e-07
MAP3K1	1.94368	7.59494e-09		KIAA1549L	4.47097	0.000224117		ADGRG1	4.32469	0.00121995		COL7A1	4.17007	8.53125e-07		HS3ST5	4.71224	0.000122141		PDCD6IP-DT	4.53251	0.000154227		GPR17	4.1922	0.00606387
CD58	2.07765	2.48251e-06		INSYN2B	4.46445	1.2786e-06		RGL3	4.32153	0.00266202		TNFRSF10D	4.16968	1.8127e-22		GRIN2A	4.7089	0.00105594		VTRNA1-3	4.53138	2.2004e-06		ADAMTS6	4.1836	3.8301e-33
CENPQ	1.68328	1.4827e-05		BIN1	4.46226	1.28866e-24		LINC01588	4.3143	7.39502e-08		EBI3	4.15402	0.00129968		ANXA2P1	4.70706	0.000226606		ROBO4	4.52949	0.000176766		SEMA7A	4.17328	0.0167417
DUXAP8	2.00449	4.71973e-05		DYSF	4.45765	7.74728e-10		GRIK4	4.30032	0.000813061		SLC22A1	4.15342	0.00283659		NFE2	4.70561	0.000352763		NIPAL1	4.52863	3.1435e-24		LINC02454	4.16373	0.000793051
TMSB10	1.66733	2.83486e-13		KCNMA1	4.45331	6.21477e-37		CERKL	4.29456	0.000181975		SH3GL3	4.14812	0.00105363		PDCD6IP-DT	4.70283	7.44265e-05		PLPP7	4.52114	9.61331e-17		TRBV12-4	4.15269	0.00535337
SMS	2.21138	1.21578e-38		CASP8	4.4528	6.89786e-39		SYT5	4.28752	1.51862e-06		CDCP1	4.14675	0.00104434		PARVG	4.70244	0.000566817		CCDC148	4.51873	3.0028e-09		PLAAT3	4.14379	0.000498284
ILK	2.05213	0.00750323		OXTR	4.44021	2.12621e-23		PMEPA1	4.28595	0.00101213		DGLUCY	4.13917	1.37666e-35		LINC01109	4.69972	0.000249318		RAC2	4.51799	3.76953e-16		COL5A1	4.13742	1.23471e-40
SLC12A4	2.23489	2.1638e-06		IL4I1	4.43586	0.00155257		PTPRR	4.28536	0.00172594		CPPED1	4.13523	2.14641e-84		CNN3-DT	4.69847	0.000195563		FRMD6	4.51688	1.6149e-114		CCL26	4.13469	0.0016642
FLNB	2.82267	1.89691e-20		RBX1P2	4.43541	0.00118772		CCDC80	4.2745	1.71799e-41		RAB40A	4.13341	0.0058927		HSPB8	4.69512	5.66193e-05		TBX2	4.50976	0.00159943		BIN1	4.12841	7.5189e-26
MYL12A	1.54497	1.40301e-19		RIN2	4.43442	1.52184e-60		SLC28A3	4.27184	0.000865468		IL6-AS1	4.12831	0.00410457		ZNF69	4.69474	1.95568e-10		RIN2	4.50686	8.12018e-60		ARLNC1	4.12724	0.00599189
FN1	3.53801	4.83358e-09		FCRLA	4.42838	0.00455085		APLN	4.27028	0.00168731		VTRNA1-2	4.12741	0.00128099		OASL	4.69365	9.14853e-12		ANXA10	4.50428	0.000188192		MIR31HG	4.11899	0.00393196
PSME2	1.68886	1.01151e-25		HTRA1	4.40966	0.000387067		CA12	4.26678	1.57561e-06		IL6ST-DT	4.12125	0.00324861		LFNG	4.69339	0.000495184		MAP3K7CL	4.50167	1.53641e-77		MCAM	4.11655	9.22468e-38
MOSPD1	2.06136	1.50477e-10		CA12	4.4091	5.84908e-07		ITIH3	4.2662	0.00199976		GNG11	4.1203	1.09758e-36		COL1A1	4.6926	3.88644e-29		CNN3-DT	4.50019	0.000419975		C6orf132	4.11434	0.000661435
SMAD3	1.77091	2.52861e-09		IFI44L	4.40666	0.000145256		MBNL1-AS1	4.26043	5.19882e-05		TDRD12	4.11842	0.00228808		MINDY2-DT	4.69109	0.00145395		LINC01998	4.49706	0.000838215		ME3	4.10954	0.00115988
AHNAK	2.25559	5.35281e-21		DYNLRB2-AS1	4.40657	4.53009e-13		RIN2	4.2585	1.00753e-55		GPR173	4.10951	0.00709286		LINC01234	4.68917	8.33969e-12		IL6-AS1	4.49693	0.00136012		KCNG1	4.10808	1.80098e-14
RCN1	1.72453	9.14988e-23		CAVIN2	4.40419	1.0144e-83		LNCSRLR	4.24758	0.00202345		SLC9A4	4.10407	0.00426926		GFPT2	4.68537	1.26746e-29		DRAM1	4.49619	4.02345e-16		TNIK	4.10453	6.6188e-20
C3orf52	3.89525	6.95385e-08		APLN	4.40089	0.00107186		MITF	4.24216	3.00426e-19		UTRN	4.08728	8.59876e-72		RIN2	4.68278	1.06809e-64		ARHGAP26	4.48966	4.42471e-17		TCAF2	4.09869	0.000998544
SFMBT1	2.75753	1.71156e-18		PDE10A	4.39943	0.00114908		KCND3	4.23951	0.00121479		SLC38A4	4.08637	6.5594e-10		ITGB3	4.68041	0.00070909		PITPNM3	4.48582	0.000324967		ARHGAP26	4.0822	3.33458e-14
ARHGAP10	2.19835	8.47442e-13		TUBA5P	4.3947	3.85977e-39		XAF1	4.23785	0.0071719		TRIM59	4.08422	8.92016e-49		TMSB4XP8	4.68039	1.28066e-14		CNKSR2	4.47764	2.98295e-10		UST-AS2	4.08051	0.00156594
PEA15	2.64044	9.06895e-24		KCTD14	4.38945	0.000352582		MFAP5	4.2125	0.000145329		ITGB5	4.08054	1.20046e-21		SPON1	4.67409	6.51174e-08		HOTAIRM1	4.4713	2.50102e-06		TRIM5	4.07874	1.70717e-52
PARP14	3.90433	0.00147246		LINC00472	4.38529	0.000682434		TNF	4.21017	0.00501011		TMEM40	4.08023	0.000515558		FXYD6	4.67207	0.000218111		FN1	4.46796	1.39404e-82		GPC1	4.05238	1.48058e-14
NF2	1.70769	5.16347e-13		FOXL2	4.37852	0.00117255		PXDC1	4.2062	2.61724e-22		SYTL2	4.06697	2.3195e-18		COL15A1	4.66314	0.000228588		RAB7B	4.4665	7.6761e-08		DLGAP1-AS2	4.0471	2.52924e-06
MICALL2	2.13107	0.00306337		DNAH6	4.37732	0.00231187		MID1	4.19859	1.63041e-153		JUN	4.06462	2.99814e-24		GALNTL6	4.66257	5.282e-08		WFDC3	4.46	0.000202941		MVP	4.04678	2.44305e-47
NIBAN2	1.75422	0.00107675		DDX43	4.37161	0.000114698		GABRQ	4.19824	6.48073e-05		HECW2	4.05971	2.00289e-10		SLC37A2	4.65104	1.19587e-05		CD14	4.45519	1.4916e-09		LRRC58-DT	4.04092	3.22814e-12
SAV1	1.62567	3.68567e-06		TRAF1	4.36942	0.000397684		EMP3	4.18966	3.42211e-73		PLEKHA6	4.05842	0.00921908		ATP8A2	4.64733	0.000281038		LINC02535	4.45216	0.000342642		IL6-AS1	4.03974	0.00500848
TJP2	1.47792	4.73136e-08		FBN2	4.36462	7.36267e-101		ZNF334	4.18296	3.39303e-10		SERPINE2	4.05714	4.2175e-67		GPNMB	4.64241	2.19968e-12		CTF1	4.44506	0.000326446		FAM110B	4.03581	0.000593524
NLK	1.58465	0.000735892		UPP1	4.36401	5.39254e-51		CECR2	4.18195	0.000370211		MMP12	4.05255	0.00654225		PLEKHS1	4.64015	0.00257622		PLA2R1	4.42088	0.000568806		FRG1DP	4.03517	2.07645e-07
PRAF2	1.60476	8.01879e-06		RPL32P26	4.36243	0.000930997		DLGAP1-AS2	4.17987	9.50926e-08		ALDH1A3	4.05182	7.1e-14		SOX13	4.63683	2.02992e-09		LGALS1	4.4179	5.49439e-124		CCDC96	4.02323	0.00884572
EFEMP2	4.31259	1.38344e-12		TRIM58	4.35862	3.68045e-40		IFIT1	4.16913	3.85581e-11		TGM2	4.04277	0.000300115		GCAWKR	4.63164	0.000128119		TMSB4X	4.41588	2.70977e-255		DOCK11	4.01923	1.3546e-20
ZNF365	2.47597	0.00223581		STC2	4.35398	3.01772e-26		PTPRB	4.16696	0.00824696		RN7SKP97	4.04012	0.0023667		TRPC6	4.62911	0.000746549		CFAP251	4.41246	1.1167e-12		SLC9A4	4.01549	0.00519954
TMSB4XP8	3.67789	3.96851e-10		XKR3	4.35383	0.00263042		LINC01186	4.16533	0.000660763		L1CAM	4.03309	3.74395e-13		SNORD113-3	4.60791	0.000260587		GRAMD2B	4.40842	2.72514e-70		TRAF1	4.01315	0.00246406
CRYBG2	2.34306	0.000991031		EPS8L2	4.34402	1.10564e-19		HOMER3-AS1	4.15415	0.00245318		PLAAT4	4.03051	1.49933e-12		TSPAN1	4.60629	0.000310623		IGFBP6	4.40839	1.04623e-45		AUTS2	4.01012	8.04605e-14
KMT2E-AS1	1.61173	5.97401e-05		DHRS2	4.34163	5.27902e-05		STAT6	4.15116	2.86264e-08		HSPB8	4.02859	3.06077e-17		SARDH	4.6057	5.07429e-10		BMERB1	4.40245	1.25107e-53		CAPN5	4.00197	1.20617e-19
GOLGA4-AS1	2.12918	0.0196605		SPINT1	4.33741	5.30302e-15		IFIT2	4.14602	5.4658e-10		HEY1	4.019	4.19462e-19		LINC03002	4.60504	0.000413478		TRIM5	4.40108	2.69074e-61		AKR1B10	4.00017	0.0167149
C11orf68	2.13756	0.000222049		LINC02802	4.3339	6.89816e-48		HERC2P5	4.11932	0.00160415		NOP56P1	4.01839	0.00403052		CHST2	4.60456	0.00134635		HSD3B7	4.39961	9.28169e-07		MECOM	3.99941	2.57715e-50
NAGS	3.05522	0.000119501		TNFRSF19	4.33258	0.000225061		HAS3	4.1177	3.25572e-06		LINC02802	4.01792	6.05917e-41		C1R	4.60252	1.35615e-21		KIAA1755	4.39729	0.00335563		OPTN	3.99022	2.00277e-52
FCHO2	1.69853	9.92406e-05		EGFR	4.32595	1.36353e-07		MILR1	4.11638	0.000956584		NRP1	4.01127	4.33917e-123		MILR1	4.59753	0.000143154		DLGAP1-AS2	4.39638	2.387e-07		HACD4	3.98825	1.43166e-17
PSME2P2	1.51128	7.06336e-05		THRB	4.31899	0.00111886		STC2	4.11626	1.83918e-23		UNC93B1	4.00702	0.000643512		ALCAM	4.59455	2.61629e-152		ADAM19	4.39499	5.96907e-118		PRLR	3.98433	0.00019749
TMEM30A	1.84218	1.86685e-17		CSGALNACT1	4.3165	0.000774256		BST1	4.11449	7.71891e-37		B4GALT1-AS1	4.00674	0.0023487		ATP6V1G3	4.5838	3.7052e-08		ZNF93	4.38725	3.30724e-10		DEPDC1-AS1	3.98372	0.00106401
ADORA2B	2.3903	9.70904e-16		MMP12	4.3156	0.00326401		TMEM255A	4.11216	0.000105957		EN1	3.99871	0.00196402		PTGER2	4.58021	0.000268028		C1RL	4.38573	1.67711e-05		NR3C1	3.97486	1.41841e-103
MRPL33	1.87591	1.03745e-15		SYTL1	4.31478	0.00361619		ATP1B1	4.11127	2.43205e-92		FBXO32	3.98912	2.84752e-21		GPC1	4.57844	1.37775e-18		UNC93B1	4.38308	0.00290539		DNAH6	3.97295	0.00137072
LAMC1	1.89025	4.35353e-12		HEG1	4.30597	1.4473e-83		TNFRSF10D	4.10871	8.98916e-22		SAMD9	3.98513	6.4592e-08		C1QTNF6	4.57321	3.72819e-06		LINC01776	4.38229	0.00647394		PLEKHA6	3.96984	0.0108514
IL4R	1.75572	0.000985534		THBS2	4.30344	0.000127689		LURAP1L-AS1	4.09274	0.000392469		PDK1-AS1	3.97909	0.00254206		MKRN3	4.57091	1.68371e-08		ACTG1P25	4.36466	1.59568e-06		TRPV2	3.96968	0.0227227
P4HA2	2.82129	1.20239e-12		ETV5	4.30251	4.25333e-52		IGFBP6	4.09232	1.23925e-41		ITIH3	3.97837	0.0045275		OLFML1	4.57027	0.00659201		RRN3P2	4.36373	0.000417808		MBOAT2	3.96908	8.47522e-116
ATP2B1	1.70613	4.45534e-12		TCN2	4.30194	7.09559e-08		PDZK1	4.09197	1.86702e-13		PLA2R1	3.97511	3.75746e-05		RRN3P2	4.56943	0.000189049		RNF144B	4.36249	9.71939e-73		CASS4	3.96541	0.00217809
NLRC5	3.76224	4.06824e-07		NATD1	4.29937	8.6907e-05		B3GNT7	4.0919	0.00276105		PXDC1	3.96751	6.846e-20		CRABP2	4.56938	3.92556e-18		SYTL3	4.35806	5.44276e-10		MMP12	3.96398	0.00783441
PHLDB1	1.42412	2.03709e-05		NUP153-AS1	4.29233	0.000978369		NCF2	4.09152	2.51087e-06		WFDC3	3.96741	0.000940482		GIPC2	4.56808	0.00278216		CCDC96	4.35639	0.00389587		VDR	3.95261	8.48149e-34
MYO18A	3.61646	4.77001e-06		SRPX2	4.29069	4.19259e-38		MSC	4.09053	0.00140185		CT45A1	3.96675	0.00273005		H3C11	4.56583	0.000122168		BLZF2P	4.35207	0.00237998		CDA	3.94947	4.20249e-23
AOPEP	2.02379	5.52319e-21		ATP8A1	4.28582	0.00136716		FER1L4	4.08915	0.00506288		SP140	3.96483	1.28122e-16		ZNF528	4.56545	3.08046e-09		TLR3	4.34956	7.1293e-06		HS3ST5	3.94807	0.0021824
SLC9A7	1.84471	1.68241e-13		GCK	4.28555	0.00135841		LINC02777	4.08589	0.00294223		NR1D2	3.96357	3.80137e-21		TIMP2	4.55953	4.04641e-64		SDSL	4.34647	2.22625e-16		HOGA1	3.94703	0.00466592
ATXN1	1.87111	6.21679e-08		PLEKHA6	4.28229	0.00539097		MVP	4.08565	5.84089e-57		PRPH	3.95238	0.000115145		OTULIN-DT	4.559	0.000340493		CAP2	4.34234	8.43505e-148		C5AR1	3.94421	0.00588792
C2CD3	1.27778	2.09148e-11		LAMA2	4.27508	9.46499e-13		ZNF732	4.08557	2.17805e-05		S100A5	3.95234	0.00915982		ANXA8L1	4.55503	0.00109697		RCN1P2	4.34021	1.14124e-12		PRCD	3.94351	0.00548743
FAM13B	1.75384	0.000139602		B4GALT6	4.26975	1.89873e-06		LINC01270	4.08106	0.00544256		METRN	3.94473	0.000187571		CXCL16	4.54922	2.15895e-22		G0S2	4.33724	0.0182235		ELAVL2	3.93916	0.00230302
CNN3	2.25362	4.40103e-29		RRAD	4.26586	1.28054e-06		ABCG2	4.0776	5.12205e-15		ZNF404	3.94188	0.000113681		LINC01094	4.54176	0.000828988		NHSL2	4.33002	0.000470431		DAW1	3.93691	3.51134e-08
C1orf122	1.4712	2.07304e-05		TAPBPL	4.2571	3.48694e-24		COL12A1	4.07366	1.81502e-91		GPX8	3.926	8.72777e-81		LNCAROD	4.5371	0.00362446		ACTC1	4.32897	0.016193		CLDN10	3.92597	0.0164398
GRHL1	2.20609	0.00051657		LUARIS	4.25082	0.00560825		PSG11	4.07105	0.00888375		CSF1	3.91948	6.52943e-10		HLA-C	4.53468	1.41103e-85		UBA7	4.32557	1.98297e-12		FRMD4A	3.92439	9.52269e-51
RHOBTB3	2.21597	6.76556e-13		GRIN3A	4.25025	0.0015736		PRICKLE1	4.0638	6.27364e-06		IGFBP7	3.91883	5.48232e-06		ZNF829	4.53342	2.38665e-06		POU2F2	4.31614	0.000400742		PRTG	3.91905	1.56952e-08
NOTCH2	1.52381	7.11693e-08		MYLK	4.24787	2.18147e-119		SRPX2	4.05644	6.57436e-34		PRKCA-AS1	3.90416	0.000712749		MMP16	4.53316	7.99917e-30		TLCD4	4.31074	1.36875e-19		BNC1	3.91616	2.60405e-18
MYL6	1.34843	1.75923e-11		ZKSCAN7	4.24677	6.34128e-08		BMS1P22	4.05593	0.00218613		GBX2	3.90336	0.00379972		FOXL1	4.53295	0.000770241		H2BC8	4.30909	9.93245e-06		PDZD7	3.91531	9.09959e-05
SLC41A2	2.86087	1.62402e-05		PRKG1	4.23768	0.00147027		HHIPL2	4.05494	0.00557829		ANKEF1	3.89594	0.00252135		VIT	4.53111	0.000213361		RASAL2-AS1	4.30711	0.00147429		EN1	3.91014	0.00249455
ECHDC2	4.53945	1.77928e-05		LNCOG	4.23583	2.67275e-05		GLP2R	4.04763	0.00218152		ATP6V1G3	3.89471	5.83021e-05		ACTG1P25	4.53022	5.18036e-07		EPHB2	4.30661	2.29246e-15		BLZF2P	3.90605	0.00749939
TPMT	1.64568	1.14163e-07		TLL1	4.2334	7.48918e-40		RAI14	4.04697	1.44874e-194		CAVIN1	3.89397	4.89014e-89		ZNF547	4.52984	2.87615e-10		FOSL2	4.28588	3.1494e-53		AMOTL2	3.90558	2.11129e-29
TMSB4X	3.07435	1.59872e-37		KRT17	4.22495	1.9304e-32		EDA2R	4.04615	6.18786e-05		HOXC-AS3	3.89211	0.00177637		DUSP4	4.52373	6.27952e-08		TRBV12-4	4.28562	0.00372282		IL13RA1	3.90441	5.43367e-41
AFAP1	1.509	3.07763e-15		CAVIN1	4.22294	8.70878e-105		ADAMTS16	4.04577	2.45629e-29		PYGL	3.89181	5.9557e-128		SKAP2	4.52327	2.22607e-23		ZNF404	4.28127	0.00127782		RBMS3-AS3	3.89614	0.00558247
PLA2G15	2.2139	6.95307e-06		SPP1	4.22242	0.00419897		GPR3	4.04422	0.000825749		LINC01426	3.88713	0.000216166		ZNF660	4.52124	9.66347e-05		TGFB2-AS1	4.28078	0.000272122		RUNX2	3.89476	3.15242e-30
DLGAP1-AS1	2.00747	0.00462882		RBMS3-AS2	4.19642	0.00183699		LDHC	4.03608	0.000806954		B3GALT5	3.86575	1.75452e-06		F2RL1	4.51656	1.59214e-08		GMPR	4.27443	1.95219e-14		SLC41A2	3.89294	1.99497e-16
EFNB2	4.81246	4.69947e-12		PLAU	4.19476	2.61284e-20		ST6GALNAC3	4.02745	1.60706e-07		HEG1	3.8634	8.60288e-67		HKDC1	4.51398	0.000290379		HAS3	4.27282	3.60704e-06		IL15RA	3.89168	4.46132e-07
LASP1	1.75213	3.50083e-16		COL4A5	4.18873	4.3203e-29		PSG3	4.00882	0.00660423		ADAM33	3.84971	0.00360661		BNC1	4.50773	2.60346e-24		TTPA	4.26617	0.00103996		ITIH3	3.88979	0.00553944
SPDL1	1.83815	8.47474e-33		IL6ST-DT	4.17752	0.00276229		IL6ST-DT	4.00679	0.00453153		ZNF311	3.84381	4.23504e-05		LINC02701	4.50358	0.00497411		THSD1	4.26115	1.5706e-18		TP53	3.88614	6.97316e-75
HIVEP2	3.37502	1.63572e-10		SERPINE2	4.17118	5.00593e-71		RRAD	4.00117	6.98743e-06		DOCK5	3.84326	9.45085e-85		AIF1L	4.50066	4.98832e-33		CARD16	4.25408	0.000642175		WFDC3	3.8819	0.00154002
DAAM1	1.76086	5.5338e-10		NPPA	4.16964	0.0025809		CDH3	4.00113	1.79205e-07		CDKL1	3.83889	8.77463e-25		WFDC3	4.49626	0.000164944		NCF2	4.25312	1.84385e-06		SPAG8	3.88098	0.00791569
MYO1E	3.01275	7.64204e-18		ATP1B1	4.16806	3.44025e-95		TMEM200A	4.00084	6.04053e-17		FLNC	3.83189	1.73761e-34		BMS1P22	4.49462	0.000743855		NUAK1	4.24682	1.65985e-14		YPEL1	3.8603	0.00875978
SMAGP	1.62782	1.90038e-06		ALDH3B1	4.16015	2.41511e-11		RN7SKP97	4.00025	0.00274555		DLGAP1-AS2	3.83059	1.24997e-06		LINC01910	4.49392	0.000560287		SLC4A3	4.2446	1.852e-05		SFXN3	3.8591	8.01728e-33
ACTN1	2.28606	5.11604e-08		BDNF-AS	4.15736	5.45699e-21		AIFM2	3.99594	3.91004e-130		CRISPLD2	3.8292	4.63169e-29		PTPRH	4.48966	0.000516907		KIAA1522	4.24221	1.05408e-13		ANKRD49P2	3.8524	2.50609e-05
IL6ST	2.45197	8.57327e-13		RRAS2	4.15122	1.03203e-68		NATD1	3.99537	0.000315401		IQSEC2	3.82383	1.00663e-09		H2AC16	4.48879	0.00054435		CSGALNACT1	4.2346	5.19498e-05		DUSP8	3.85234	0.00679909
SWAP70	1.70898	7.08874e-32		ADAM21	4.15052	0.00402334		GPX3	3.99115	4.17158e-26		COL5A2	3.81911	5.69109e-58		DCBLD2	4.48842	3.87411e-70		LAMA3	4.23308	8.11183e-11		CPNE5	3.84679	0.00319063
KAZN	1.34471	1.93175e-05		S100A2	4.14646	1.1899e-23		EPS8L2	3.98923	1.44231e-16		LINC01303	3.81824	0.0111348		LINC02282	4.4829	0.000663063		RGL3	4.23296	0.00310499		PSMB10	3.84664	5.14679e-19
STK10	1.83291	6.15191e-09		DRAM1	4.14518	2.16766e-19		PLEK2	3.98725	2.5955e-20		ITGA11	3.81062	8.48309e-11		S100A10	4.48231	1.36188e-127		DSP-AS1	4.22724	0.00209032		UGCG	3.84624	9.03938e-60
HIF1A	1.93749	2.01865e-17		ZNF404	4.13744	4.60327e-05		CASP1	3.98358	0.0141483		NECTIN1-DT	3.81046	0.0121641		THBS2-AS1	4.47358	0.00166576		MIR503HG	4.22669	3.56333e-18		NXNL2	3.84416	0.0030882
IQGAP1	1.36193	9.16835e-16		USP32P3	4.12994	0.000571685		FILIP1L	3.97625	1.63825e-41		PCBP3	3.80787	0.00520544		CORO2B	4.46581	0.000191291		COL4A1	4.22597	3.20796e-24		C1RL-AS1	3.84399	0.00324431
ARNTL	1.97938	4.36246e-05		PXDC1	4.12935	1.40986e-21		FRG1JP	3.96376	2.77757e-07		HOXA5	3.79916	0.00560118		CTF1	4.46047	0.000285885		GRIK4	4.21174	0.00099163		PCTP	3.84257	1.15908e-17
DLG1	1.92941	6.20358e-13		SPEF2	4.12498	4.14506e-05		ZNF69	3.95987	1.2532e-11		RBMS3-AS2	3.79664	0.00573756		ZNF667-AS1	4.46028	2.97246e-14		NSUN7	4.20786	5.79109e-08		HLA-B	3.84181	2.23569e-44
OAT	1.54099	6.91857e-14		SH3GL3	4.11726	0.00112993		PDE6G	3.9583	4.76346e-06		RRAS2	3.79047	9.30164e-57		PSMB10	4.45906	1.2537e-25		TLE4	4.20421	3.59013e-43		ADAM12	3.83801	1.07304e-14
ARNTL2	2.07396	2.41066e-05		ABCG2	4.11127	2.4387e-15		FLNC	3.95587	1.07467e-36		CD14	3.78888	3.57131e-06		TUFMP1	4.4569	0.00186023		ZNF600	4.20039	3.39514e-19		MINDY2-DT	3.83581	0.0131854
SYT16	4.11899	0.00925624		MIR31HG	4.10939	0.00411137		LAMA2	3.94922	7.08141e-11		SLC37A2	3.78363	0.000630507		CCDC148	4.45331	4.63127e-09		PTPRR	4.19678	0.00203888		MYO1B	3.83211	1.82479e-85
OGFRL1	3.55245	1.45335e-06		IFIT2	4.1081	7.14095e-10		ACTBP2	3.94913	1.21742e-14		GPAT2	3.77948	0.00511156		FBN1-DT	4.45183	3.43199e-05		NDRG1	4.19537	9.72189e-08		FAM83B	3.8289	0.00152436
ERBIN	1.82458	8.30615e-11		ZC3H12A-DT	4.10546	0.000182137		CLMAT3	3.94829	0.00475149		GASK1B	3.77171	0.00116343		ADGRE1	4.44707	5.73943e-21		LINC01273	4.19467	5.48588e-05		PLEKHA7	3.82738	4.46581e-07
ERGIC1	1.71589	6.48022e-07		RAB3B	4.10538	1.46994e-91		NOC2LP1	3.9446	0.00110004		TBC1D2	3.76789	2.71109e-10		CEACAM1	4.4432	0.00168984		ALOX12P2	4.19407	0.00445794		MIR222HG	3.81926	2.08302e-15
SIX4	1.67044	0.0012695		CPM	4.09846	0.00145851		MGAT5B	3.9414	0.00175002		COL5A1	3.75834	7.55333e-36		SH2D3C	4.44145	4.78306e-05		AKT3-IT1	4.19383	0.000652513		PGM5P2	3.81427	6.35587e-21
RAB8B	1.72794	4.07467e-07		BATF2	4.09584	0.00446898		SLC4A11	3.93902	3.94008e-12		OAF	3.75461	3.95616e-15		LAMB4	4.44129	0.00457833		MYHAS	4.18883	0.00141156		GRPR	3.80684	4.13367e-05
EMSY-DT	1.46437	2.9641e-06		SERINC2	4.07756	3.13277e-09		VILL	3.93893	0.00210085		SERPINA5	3.7444	0.0213606		ZNF320	4.44126	9.80451e-06		SLC28A3	4.18326	0.00105738		HOXC-AS3	3.80676	0.0027498
CLIP4	1.83554	5.64009e-06		PRPH	4.07708	6.34299e-05		NMNAT2	3.9367	0.00199237		EPAS1	3.74341	4.78863e-39		SNAP25	4.43726	0.00181431		OPTN	4.17774	1.6327e-57		COTL1	3.80473	3.16276e-57
TOM1L2	2.40519	1.38643e-07		LINC00189	4.07371	1.38174e-08		WNT7B	3.93612	0.0129532		PLEK2	3.74185	5.80607e-18		SLC9A3R2	4.43668	1.74021e-47		ITIH3	4.17762	0.00235858		MGP	3.80427	0.00335885
ZFHX4-AS1	3.39999	0.000591458		PYDC2-AS1	4.06868	0.00289894		HOXC11	3.92776	1.09377e-17		KRT15	3.73796	0.0113521		FOSL2	4.43521	2.93824e-57		IRF7	4.17552	7.9061e-15		COL6A1	3.80024	3.8254e-37
OPTN	2.9288	2.19351e-11		ACOX2	4.06558	1.46081e-12		S100A5	3.91225	0.0102943		ANKRD28	3.73444	3.93553e-49		ITGB8-AS1	4.42662	0.00290772		ITGB3	4.17394	0.00317346		PHLDB2	3.79829	1.32912e-88
EOGT	1.66135	2.11948e-05		TRIM59	4.0645	2.56444e-48		EPHA5-AS1	3.89681	0.00513896		IFIT1	3.73401	3.62656e-09		TAP1	4.42385	3.28531e-22		DYSF	4.17013	4.95333e-05		PTPN14	3.79455	2.91546e-197
TBC1D10A	1.53543	0.0152747		ZC3HAV1L	4.05848	4.44966e-05		GUCY1A2	3.89521	0.00278118		MMP1	3.73356	0.0152537		SLC15A3	4.41967	0.000338923		SHISA2	4.16276	0.000710021		ZDHHC2	3.79423	6.80174e-28
MICALL1	1.56899	1.11018e-06		ASPHD1	4.05637	1.09551e-39		TEC	3.89076	8.67406e-13		PDE6G	3.72575	1.87655e-05		GAD1	4.41664	1.23244e-12		FSTL1	4.16164	6.1874e-194		DPYSL4	3.79251	0.00263393
SERPINH1	2.21751	2.80049e-13		MBP	4.04925	8.35472e-06		LINC00467	3.89068	4.55135e-19		MSLN	3.72383	0.0111309		IL6R	4.40641	3.0042e-23		MYLK	4.16014	4.18975e-66		PPP4R1L	3.78897	6.05548e-13
SCRN1	1.44704	1.66304e-31		KLF4	4.04439	0.00491733		ZKSCAN7	3.88509	1.00166e-06		PTPRR	3.70076	0.00898759		RPL13AP20	4.40555	1.15275e-13		LNCSRLR	4.159	0.00238938		LINC00920	3.78856	7.59886e-07
GRAMD2B	2.72386	3.44045e-11		TUBB2B	4.04389	1.27578e-14		FAM131B-AS2	3.88471	7.30698e-15		TRIM22	3.69826	8.24668e-11		ERAP1	4.40403	7.10998e-35		GCAWKR	4.15664	0.000734654		PCLO	3.78839	2.26212e-21
DUSP14	1.61758	1.41237e-10		DMKN	4.04255	0.00191599		CASP10	3.88157	1.32591e-05		HOXB9	3.69634	0.0075162		MALT1-AS1	4.39944	0.000841328		IL15RA	4.14969	5.95302e-08		PLEKHG1	3.78328	0.00861869
PLD1	1.63481	5.96747e-06		SDC4	4.04228	3.51219e-194		UST	3.87402	0.00213535		VTN	3.6959	0.00258589		IL11	4.39897	0.00376797		XAF1	4.14928	0.00810937		PHEX	3.78291	0.000790218
MAP2K3	1.69978	7.0636e-05		MITF	4.03646	1.64108e-17		SYTL1	3.87265	0.010356		COL16A1	3.69499	4.32637e-07		S100A5	4.39279	0.00252804		EBI3	4.13347	0.000964737		FBN1-DT	3.77146	0.000629089
NEXN-AS1	3.70882	0.00193677		ZNF660	4.03273	4.34494e-05		MNX1-AS1	3.86752	0.00242409		IL11	3.69022	0.022753		DIRAS3	4.379	5.44527e-13		ERICH5	4.1334	1.20468e-47		CELSR1	3.77137	6.39399e-10
CARD19	1.40065	0.000191233		CEMIP2	4.03113	1.99157e-33		CXCL12	3.85418	0.010527		HOXC11	3.68414	1.42905e-15		H2BC9	4.37662	9.43802e-26		KRT15	4.13226	0.00662892		MALT1-AS1	3.76894	0.00578787
GNPNAT1	1.57894	3.12435e-11		UTRN	4.03028	7.03253e-70		SLC8A1-AS1	3.85413	0.00629569		NCEH1	3.68199	4.07255e-55		MKX	4.37563	0.000372271		RASAL2	4.12705	1.16506e-40		FAM81A	3.76288	0.000130353
FAM126A	1.70032	5.9164e-17		FAM13C	4.02909	0.00113198		SHC4	3.85249	0.00762088		ABI3BP	3.66676	1.38823e-35		C12orf75	4.37393	2.89578e-111		CDK6	4.12487	7.48943e-40		ADAM33	3.76113	0.00448988
VCL	1.53797	1.11879e-20		ACTC1	4.02461	0.0284752		IKZF3	3.84714	6.32431e-07		SYNM	3.66477	1.48075e-14		GSG1	4.37335	4.69056e-29		GBP2	4.12307	4.23447e-05		VXN	3.75798	5.21721e-06
PPP4R1	1.6716	8.82931e-18		METRN	4.01592	0.000135065		SLC15A3	3.83479	0.0109464		RGMB-AS1	3.65648	0.000122742		FBXO27	4.37166	0.000359433		ZNF486	4.12105	6.24545e-11		SLC22A4	3.74591	2.22343e-06
PALS1	1.59642	5.84582e-18		NR2F2	4.01576	1.00218e-79		HCG11	3.82508	0.00313568		LAMA2	3.64774	2.38127e-09		TLE4	4.37064	7.86114e-47		LINC01535	4.11611	1.7237e-06		DNER	3.74209	3.36072e-11
HSPA2	4.11929	3.32715e-07		TRIM6	4.01529	0.00130589		MYO5B	3.82393	8.63681e-14		HSPA6	3.64112	0.00657218		LNCOG	4.3669	2.07594e-05		P2RY14	4.11323	0.001489		LINC01303	3.72966	0.0131584
FEM1C	1.90803	3.70725e-07		LCTL	4.01136	4.25636e-12		TMEM191A	3.82202	2.50917e-10		SCHIP1	3.62557	4.77237e-07		DEPDC1-AS1	4.36469	0.000253664		BVES	4.09575	3.99232e-09		CYB5R2	3.72734	0.000311891
PLIN3	1.7826	5.90626e-12		SPON1	3.99159	2.52885e-08		CEMIP2	3.81906	7.81763e-30		NXF3	3.6209	0.0260606		CPNE5	4.36357	0.000604012		RGMB-AS1	4.09564	0.000899808		NECTIN1-DT	3.72189	0.0142968
RAB5A	1.45541	6.8242e-09		TUFT1	3.99054	3.75339e-73		PSG2	3.81754	0.00833878		LINC02709	3.61605	0.000648982		ZNF486	4.36017	3.07629e-12		ZNF681	4.09014	1.23485e-09		LINC00882	3.71796	5.94996e-05
SLC25A24	1.4993	7.40598e-07		CCNC	3.98965	8.4174e-58		TNFAIP2	3.79447	2.06808e-27		CDKN2B	3.61507	1.97392e-29		BGN	4.35498	5.99211e-21		SNX10	4.08818	1.35137e-13		ITGA1	3.71306	3.30203e-18
TRPC1	1.51768	0.00881074		WNT7B	3.98866	0.0111552		TMOD1	3.78842	2.53446e-05		CNN1	3.61278	0.00182464		SRC	4.35295	6.04206e-06		NEXN	4.08452	4.22255e-34		DPYD	3.71244	8.98399e-66
C1GALT1C1L	3.24093	0.00554284		HLA-B	3.97583	7.29917e-71		ARHGAP29-AS1	3.78745	0.00472148		PDE6A	3.6096	0.00888262		BMP5	4.35295	3.14354e-14		TMOD1	4.0842	1.87343e-05		DOCK5	3.71162	1.5354e-79
PCTP	2.38253	0.000833013		CCL26	3.97435	0.000255661		CPPED1	3.78455	2.51273e-70		WWTR1	3.59823	2.47256e-49		SNX6P1	4.3522	0.00173298		MALRD1	4.08046	0.000507543		IGSF23	3.71022	0.00793731
CUL4B	1.64174	1.2663e-06		SPATA18	3.96359	0.000780412		COL18A1	3.77425	0.000268281		SATB2	3.59611	2.50877e-16		CDKN2B	4.34776	3.30027e-25		UCKL1-AS1	4.07905	0.00382744		LINC02381	3.68068	2.10475e-10
YIPF5	1.38302	1.60742e-12		NFATC2	3.9583	0.00183864		SUGT1P1	3.7699	0.00108453		SH3RF2	3.59553	1.77811e-19		SYTL3	4.34639	5.3944e-10		COL4A2	4.07893	7.93194e-19		NR1D2	3.67456	4.26609e-19
PDGFRL	2.63509	0.00208097		ANKRD2	3.95776	0.00260925		ITGBL1	3.76254	8.54024e-21		MBNL2	3.59441	3.96775e-68		RIN1	4.34628	8.49111e-07		PTPRB	4.07839	0.00925387		FLNB	3.67381	6.79625e-57
PICALM	1.37396	7.71093e-09		CHRM2	3.95407	0.00486108		C3orf52	3.761	1.38946e-25		MVP	3.58516	1.08933e-43		PTPRQ	4.34583	2.46086e-11		HIC1	4.07517	0.00036236		MAP2	3.67096	1.68466e-10
PML	1.26919	3.46898e-06		SAMD4A	3.95258	3.35824e-55		HSPB8	3.75879	5.57818e-15		NHS	3.58444	4.09212e-10		SPARC	4.343	9.60778e-101		LYPD5	4.07272	0.00994522		LAMB3	3.67092	4.08468e-12
CALU	1.36793	6.70929e-25		PRKCE	3.94963	3.7354e-38		MPP4	3.75873	8.1156e-07		ANXA8L1	3.58395	0.0165651		HCP5	4.34245	0.00671718		TMEM217	4.07211	1.79981e-05		FILIP1L	3.66691	1.42637e-29
CDC42	1.15232	1.43534e-13		STAT5A	3.94908	7.55471e-06		OSMR	3.7518	5.96353e-44		SOCS5	3.58278	7.41033e-76		RASAL2	4.34236	2.9019e-45		DAW1	4.07187	9.94974e-09		ANXA2P1	3.66536	0.00632697
SGTB	1.39229	1.46911e-06		TRIO	3.94863	2.99352e-90		HEG1	3.75065	9.47801e-63		WNT5B	3.58254	1.15149e-15		ALOX12P2	4.33991	0.0028943		ZNF547	4.07155	2.26239e-08		PTPRE	3.66383	1.32991e-07
ADAM9	1.70765	7.74404e-14		POU5F1	3.93788	1.72424e-06		COTL1	3.74718	2.31599e-56		PRECSIT	3.58221	8.10689e-13		FCRLA	4.33981	0.00504102		C5AR1	4.07015	0.00417628		UBE2B	3.66221	2.34467e-69
RIC1	1.30706	6.29809e-06		COL1A1	3.93776	1.28483e-21		PLAC9	3.73704	0.000702997		TMEM217	3.57535	0.00872131		PPFIBP2	4.33218	7.04958e-06		MATN3	4.06758	3.09742e-06		SDK2	3.66154	0.017878
NDC80	1.39408	1.27198e-14		PCNX2	3.93707	5.72545e-19		TNC	3.73409	1.15446e-26		NATD1	3.56685	0.00149517		HTRA1	4.32108	0.000463867		RELL2	4.06644	0.000100056		PRKAG2	3.66019	4.49735e-54
ANLN	1.80575	1.47761e-19		SLC16A12	3.93281	0.00522866		SSTR2	3.73392	2.20522e-10		KCNK2	3.56267	0.0139499		AGTR1	4.31523	0.00131814		HOMER3-AS1	4.06557	0.00289433		MYH9-DT	3.65732	0.0167417
SPTLC2	1.38995	9.2611e-19		TENM3	3.92754	4.34125e-34		BIN1	3.73127	2.71511e-17		KITLG	3.56244	9.7101e-31		CELSR1	4.30064	7.92951e-13		SPARC	4.0628	4.82404e-88		SERPINA5	3.65582	0.0245867
FAM3C	1.27255	0.000687617		FAM131B-AS2	3.92452	3.06891e-15		EPHA5	3.72952	0.000457982		SAMD12	3.56178	8.93614e-10		OSR1	4.29256	0.0021072		LINC02086	4.05366	0.00206827		GAS6	3.65479	2.27418e-06
BCAR1	1.91189	0.000524734		BEX1	3.9082	2.53496e-126		TGM1	3.72885	2.59038e-07		RCN3	3.55398	1.17391e-24		ARHGAP42	4.2887	8.00841e-06		HSPD1P11	4.05312	0.000127978		SLC37A2	3.65331	0.000893087
ACOT9	1.48476	5.76921e-23		DLG3	3.90549	1.80569e-13		HLA-B	3.72104	5.81336e-62		SPON1	3.5532	1.05023e-06		KCNMA1-AS1	4.2882	0.00103749		FAM131B-AS2	4.04747	8.98955e-15		NECTIN3	3.64712	4.68759e-32
TMEM123	1.81911	2.3971e-11		MIR3667HG	3.90539	0.00455892		CAMK2N1	3.71876	0.000171184		OXTR	3.55164	5.23536e-15		ADAM12	4.28649	2.43499e-18		RHBDL3	4.0352	0.00488276		ARHGAP29-AS1	3.63607	0.0111957
DIPK1A	2.24788	1.70126e-05		FER1L4	3.90468	0.00760832		DLX2	3.71836	0.0112478		IL7	3.55056	0.00504771		MEG8	4.2811	3.74079e-37		CHST2	4.03425	0.00621882		MSLN	3.63526	0.0132106
CTSC	1.62886	3.02925e-16		SEMA3C	3.89993	7.27015e-69		ZC3H12A-DT	3.71721	0.000860221		LINC01588	3.54371	1.52823e-05		PLPP2	4.2806	2.82328e-18		RNF180	4.03408	0.000300745		SULF2	3.63223	0.0022518
SGPP1	1.19426	0.00864867		COL18A1	3.89706	0.000149991		G0S2	3.70447	0.0487879		NR2F2	3.54359	1.0547e-61		NPR3	4.28048	0.000274446		MILR1	4.0278	0.00117387		SMIM14-DT	3.6313	0.00585157
COL6A2	2.61111	0.000143769		GSG1	3.89564	4.54979e-28		VCAN	3.70446	0.00627286		RANBP17	3.53774	2.72168e-28		DND1P1	4.27328	0.000775646		COTL1	4.02766	4.36517e-64		SAMD12	3.62607	2.38459e-09
AHR	1.98283	6.4382e-06		KRT15	3.89129	0.008027		NEFH	3.70357	0.00181447		PSG6	3.52601	0.0064366		XKR3	4.26525	0.00297235		ZNF85	4.01217	1.90528e-07		ADCY7	3.62145	0.000392574
MEIS2	1.82198	2.2776e-08		LINC00664	3.89115	2.67857e-06		JUN	3.68628	5.07731e-20		ADAMTS16	3.52497	3.31564e-22		LAMP3	4.26283	0.000753719		LRRC43	4.01069	0.0165827		NAGS	3.61581	2.40726e-08
SLC39A13	1.70798	6.77131e-06		NECTIN1	3.88706	9.38273e-09		TRPV3	3.68552	0.00567664		COTL1	3.52425	5.63259e-50		NRIP3	4.25098	4.28262e-130		ELOVL2	4.00966	7.47957e-78		PTPRR	3.61218	0.0107647
CMTM6	1.18583	5.21908e-09		APOBEC3F	3.88507	1.10586e-23		SERTAD4-AS1	3.68246	0.000452049		MKRN3	3.52166	3.34792e-05		AHRR	4.2439	1.98726e-22		FRG1DP	4.00853	2.44974e-07		FSTL1	3.59847	4.82569e-145
RELT	1.19236	0.0157837		OLFML2B	3.88213	2.60525e-05		TBC1D2	3.68135	8.16481e-10		PRKAR1B-AS1	3.52128	0.0227873		UST-AS2	4.24349	0.000857398		HLA-C	4.00603	1.24227e-66		EDIL3	3.59833	5.1834e-44
DNAJB4	1.47749	4.37558e-06		PPIC	3.87917	1.47525e-16		MAFF	3.67989	1.04862e-13		ACTG1P25	3.51858	0.000903226		SFXN3	4.23986	9.79298e-40		ZSCAN1	4.00594	0.00133926		MIR503HG	3.59742	3.05255e-13
CHIC2	1.68233	4.2948e-10		ABCA8	3.87509	0.00258293		PRDM1	3.67606	6.79341e-07		DISC1	3.51286	3.61807e-06		HERC2P5	4.23835	0.00142007		LINC02777	3.99732	0.00345668		C12orf75	3.59395	1.54306e-74
TMCO3	1.20079	2.84177e-10		FLNC	3.86748	3.58722e-35		LOXL3	3.67286	2.6288e-19		LRRC58-DT	3.51163	1.80107e-12		THRB	4.23042	0.00129869		PLAC9	3.99259	0.000531646		LIMS2	3.59031	2.67873e-15
SMIM4	1.74711	6.11023e-07		NCEH1	3.86708	5.80309e-61		RAB40A	3.66456	0.0168499		SRPX2	3.50985	2.35432e-25		AMOT	4.23005	1.83076e-06		LINC01270	3.99248	0.00627726		LCTL	3.58352	1.69843e-11
TMEM43	1.10543	6.06718e-14		DUSP5	3.85497	7.98855e-17		NUPR1	3.66425	1.30409e-09		RAI14	3.50905	3.74041e-145		SDC3	4.22823	9.59084e-07		HLA-H	3.9897	2.78836e-12		COL7A1	3.57949	2.77615e-06
LZTFL1	1.34783	6.97463e-07		BMS1P22	3.85041	0.00376449		ANK1	3.66117	0.00520938		ANO2	3.5084	0.0218654		MMP12	4.22703	0.00367169		IGFBP7	3.98891	3.43095e-08		HSPA1A	3.57686	6.58206e-44
CPD	1.84943	2.7419e-06		LURAP1L	3.83999	1.40692e-11		MOK	3.66061	1.27382e-54		BBOX1-AS1	3.5063	0.00580484		IFI27L2	4.21982	1.54768e-105		SLC41A2	3.98678	3.39793e-17		MTMR11	3.57557	2.59858e-13
POFUT2	1.75407	0.000815251		DCBLD2	3.83738	3.41201e-53		FBN2	3.64034	2.95773e-69		HSPA1A	3.49976	2.34471e-42		PGM5P2	4.21347	9.77238e-26		PLBD1	3.98645	0.000153798		AKT3-IT1	3.56875	0.00472185
CNEP1R1	1.56383	1.30594e-05		ZBTB8B	3.83524	0.000262608		FSTL1	3.63886	5.64724e-152		LOXL3	3.49958	1.51016e-17		CFLAR-AS1	4.21152	2.4982e-07		AMOT	3.98582	8.64727e-06		FGF12	3.5618	3.1045e-28
RBPMS	1.67942	0.000168416		LPAR1	3.82936	1.19312e-69		ANKRD2	3.63399	0.00647177		PPP2R3A	3.49911	5.82545e-43		AKR1B10	4.21037	0.0101897		LOX	3.98273	5.72873e-19		CDK11A	3.55606	0.000531344
IL13RA1	2.32714	2.06027e-05		LOX	3.80888	2.11853e-25		PRKAG2	3.63377	3.60267e-43		ARHGAP18	3.49725	5.3862e-102		CCNB3	4.2084	5.31362e-31		PSG11	3.98248	0.00996245		DCBLD2	3.55364	4.86126e-44
CAMTA2	1.2934	0.00141753		EPCAM	3.80396	3.62194e-06		CFAP45	3.63245	0.00720539		C11orf87	3.48741	0.0211426		FRG1JP	4.20048	1.46638e-09		SENCR	3.97189	0.00524741		PTPRQ	3.54478	1.09813e-07
ARHGAP26	2.80302	0.00382528		OAF	3.7986	1.60064e-15		RAB3B	3.62699	2.5187e-71		NECTIN1	3.48398	3.96721e-07		GCK	4.19697	0.00157395		NCEH1	3.96385	2.63078e-71		SERPIND1	3.54242	0.000713442
KBTBD7	-1.65839	2.86492e-06		B3GNT7	3.79476	0.00583999		GRAMD2B	3.61318	5.71961e-66		BCAR3	3.479	2.19689e-18		NHSL2	4.19466	0.000695834		GLP2R	3.95905	0.00260761		SEPSECS-AS1	3.53822	6.45636e-08
PEX6	-2.59617	0.00151105		INPP5J	3.78136	0.000274302		LINC01085	3.60954	5.1886e-06		SYTL3	3.46908	2.45696e-11		PLEKHA6	4.19371	0.00596372		ELL2	3.95212	5.02578e-73		NXF3	3.53232	0.029922
C10orf95-AS1	-1.88065	1.57425e-06		CAMK2D	3.77627	1.37749e-58		ZBTB8B	3.6068	0.000687745		MX2	3.46682	7.19056e-06		S1PR1	4.19248	4.45407e-13		RIN1	3.95124	1.02284e-05		P3H2	3.52876	1.39125e-21
GABBR1	-1.26981	0.000570113		GAPDHP14	3.77031	5.43378e-11		IL1RAPL1	3.59969	0.00624133		FERMT2	3.46559	3.70096e-131		LINC01588	4.1904	4.13301e-10		ZNF503-AS2	3.94709	0.00793704		JUN	3.52769	2.24188e-19
EGFL7	-1.6447	0.000367379		DISC1	3.77019	5.1506e-07		BEX1	3.5983	8.25465e-107		IRF1	3.46248	5.03245e-20		FBLIM1	4.18715	6.36426e-37		RHOBTB1	3.94439	3.86769e-08		ADAM21	3.52636	0.0346802
FADS1	-1.37091	3.41659e-16		ARHGAP18	3.767	8.68641e-119		STARD5	3.59578	0.00580839		SERPIND1	3.46043	0.000795905		CDH1	4.1859	0.00237155		NID1	3.94331	4.39764e-24		PLPP4	3.52302	4.04259e-11
TBCD	-1.25208	9.32849e-08		RAI14	3.76146	8.84203e-168		KLB	3.59522	0.0221939		PCDHB5	3.45874	0.00241885		CARMN	4.181	0.000946882		SLC2A9	3.92699	0.00334423		SLC20A1-DT	3.52224	0.01559
CLCN3P1	-4.3869	0.00352479		RNF180	3.75928	0.00228649		XYLT1	3.58266	0.00140083		DSP-AS1	3.45497	0.00107505		ABCC3	4.17351	0.00352517		CRIM1-DT	3.9266	0.00707123		ARRDC4	3.52184	0.00573048
ARHGAP31	-1.51208	0.0104807		FRG1EP	3.75915	0.00578667		SFMBT2	3.57733	0.00426448		DUSP2	3.45478	0.000188977		GBP2	4.172	3.08988e-05		MARCHF3	3.92274	2.19156e-32		TRIM47	3.51886	0.000327839
TARBP2	-1.51667	1.61543e-09		EPHA2	3.75304	1.31333e-36		ESM1	3.57687	0.0216041		SYTL4	3.44474	1.84034e-27		PIK3CD	4.16976	1.34953e-20		PSG3	3.92024	0.00758074		RRN3P2	3.5148	0.00599189
ANKRD44	-2.15258	0.00198618		FRMD4A	3.75081	5.4122e-39		CDKN2B	3.57678	9.29457e-29		SEMA3C	3.43006	4.39926e-53		CDK11A	4.16937	2.93028e-05		ENPP4	3.91356	3.88763e-17		ERAP1	3.50702	5.25954e-22
RUNX3	-3.59658	1.49448e-06		NES	3.74781	0.0140463		DRAXIN	3.56656	0.00751032		C2CD2	3.42989	1.32523e-36		TNFRSF14	4.16801	0.000532947		SMIM14-DT	3.91302	0.00260915		MOB3B	3.50335	3.63261e-08
DUS1L	-1.53153	3.91951e-07		RAB40A	3.71306	0.01479		GADD45B	3.56443	6.86593e-33		CCDC200	3.42552	2.44032e-05		STXBP6	4.15791	2.09225e-17		STBD1	3.91204	0.00178146		MAFF	3.50314	1.16065e-11
MDH2	-1.16075	8.35e-14		OSBPL10	3.70946	1.91798e-09		F3	3.56373	6.56994e-26		PLCE1	3.42333	1.72016e-50		TRIM47	4.15555	1.33255e-05		FGF2	3.90498	5.98511e-23		ZBTB18	3.50152	1.24646e-10
RPS2	-1.23918	3.6493e-06		HAPLN3	3.7077	6.69707e-09		ARHGAP29	3.55867	1.16897e-58		RNU6-26P	3.42298	0.00443852		ZNF667	4.15346	7.42836e-09		MYO1E	3.90033	1.32032e-57		AIFM2	3.50137	3.36261e-74
AFMID	-1.37819	5.05954e-08		SPRED3	3.70018	0.000955039		PDLIM2	3.55745	3.20296e-19		SEMA6D	3.41743	0.0180019		LIPH	4.15254	1.07977e-09		P3H2	3.89947	2.46551e-26		PRKG1	3.49898	0.0140249
RNF44	-1.62181	0.00266956		QSER1	3.69983	6.34728e-36		CNKSR2	3.55403	4.29405e-09		NEXN-AS1	3.40326	6.07807e-12		COPZ2	4.15242	0.00166804		GREB1L	3.88944	4.5933e-13		TRPV3	3.4963	0.00106585
FNBP1	-1.66502	1.72949e-19		CYB561	3.69715	4.67531e-11		CLMN	3.55254	1.87252e-07		OSMR-DT	3.40017	0.011289		IL2RB	4.15125	0.000484667		TOX	3.88796	0.0258081		ANXA8L1	3.49537	0.019357
BSG-AS1	-3.79595	0.00100927		MYG1-AS1	3.69683	1.13691e-05		BIK	3.55147	5.60374e-06		SORL1	3.39849	0.00640802		LGALS3	4.14976	1.13918e-36		CDK11A	3.88475	0.000122045		LAMC2	3.4943	1.24554e-15
KIAA0895L	-1.21536	0.0172137		XDH	3.69036	3.14719e-06		COL4A5	3.54083	8.95129e-21		TEX41	3.3982	0.00876455		FCHSD1	4.13832	6.99143e-05		LINC02454	3.88118	0.00193033		FLG	3.49146	0.018446
USP48	-1.28186	1.78141e-06		AGTR1	3.68247	0.00729643		BDNF-AS	3.5396	3.30972e-15		FER1L4	3.39621	0.0230444		SPP1	4.13384	0.00471074		CELSR1	3.87937	1.76518e-10		TPST2	3.49034	8.69589e-49
SMARCD3	-1.55727	0.00839971		ZNF69	3.68244	3.38258e-10		ITGA7	3.53267	1.15117e-10		C4BPB	3.39612	0.00226691		SQOR	4.13383	1.22236e-08		PLS3-AS1	3.8776	0.00375041		STXBP5-AS1	3.48656	0.00404727
SYBU	-2.61521	0.00621827		NALCN	3.67765	2.03432e-13		SLC9A4	3.52765	0.0182486		LACTB	3.39513	1.18747e-24		GMPR	4.12889	1.43822e-13		FLG	3.87567	0.00798668		LINC00242	3.48421	0.0140717
ZNF786	-1.45806	0.00157064		ANKRD28	3.66817	1.9534e-47		B3GALNT1	3.52589	5.15633e-26		ARSJ	3.39473	2.34063e-52		FRG1DP	4.11819	9.14763e-08		ZNF429	3.87154	7.94888e-22		PEA15	3.48366	1.97686e-71
TTC30B	-1.49462	0.00113937		OR2T8	3.66385	0.0184788		TNFRSF14	3.5196	0.026612		PLAUR	3.38897	2.48941e-50		TTPA	4.11243	0.0015323		ARHGAP28	3.86477	2.03001e-06		HERC2P5	3.4814	0.0122701
BCOR	-1.22328	3.69538e-07		ROM1	3.66266	2.07454e-07		IL6R	3.51804	4.32805e-09		NID1	3.38356	7.13308e-30		GRIN3A	4.112	0.00191786		TYRP1	3.86185	0.00878108		NBR2	3.48027	1.06824e-14
FLAD1	-1.50565	1.1634e-17		ARSJ	3.66046	3.8894e-61		LINC02614	3.51668	7.56608e-06		TUFT1	3.38039	7.37998e-52		RASGRF1	4.1053	1.44805e-30		AJUBA-DT	3.86125	0.000277523		AMOT	3.47249	0.000145238
TYSND1	-2.40447	8.19354e-09		NLRP1	3.6577	4.15169e-21		TUFT1	3.51439	4.355e-56		DEPP1	3.38019	8.4091e-09		NXNL2	4.10305	0.00124817		CLMAT3	3.85971	0.00554225		NMT2	3.47203	2.11996e-122
PHTF1	-1.30015	1.60483e-10		PGAP4	3.64451	0.00031524		GULP1	3.51317	3.4477e-13		SLC35E1P1	3.37304	0.00766381		ADAMTS6	4.10143	6.33303e-32		TSPAN1	3.85927	0.00350036		CXCL12	3.47051	0.00133055
BDH1	-1.57278	7.73904e-13		SERTAD4-AS1	3.64011	0.000514666		CD163L1	3.51216	0.00780505		GADD45B	3.3691	1.87837e-29		TBILA	4.10066	0.0177444		CDC42EP3	3.85488	1.10562e-44		BGN	3.46671	2.28654e-13
SPDYE2	-1.48602	4.24992e-09		IRF1	3.63768	4.47823e-22		PTPRQ	3.51128	0.000486846		GALNT18	3.36881	0.0188931		MUSK	4.09694	2.74453e-05		STAT5A	3.85288	0.00343603		RRAS2	3.46491	1.54039e-51
USP44	-2.01936	6.03396e-05		C12orf75	3.62832	4.0209e-86		MED15P9	3.511	0.0220086		EPHA2	3.36852	2.15141e-29		FAM131B-AS2	4.08728	3.83401e-15		MGAT5B	3.85282	0.00210822		IFIT2	3.45613	1.54509e-07
RIPOR3	-2.55669	0.00207105		PSMB10	3.62635	6.44371e-23		PLAU	3.50226	2.87707e-14		TRAF3IP2	3.36202	2.67821e-22		ZNF610	4.08437	2.08917e-08		FRMD4B	3.85233	0.00185209		PLOD2	3.44699	2.06643e-42
PSPH	-1.45601	9.38631e-14		CFLAR-AS1	3.6185	6.44118e-07		BATF2	3.5019	0.0199628		ST6GALNAC3	3.36079	1.83342e-05		CDC20P1	4.07328	7.37474e-17		NMNAT2	3.84812	0.00239301		ASB9	3.44011	0.0342489
CCDC88C	-2.74048	0.000150136		BCL10-AS1	3.61636	0.0001793		SIRPA	3.50135	6.77896e-29		CFAP251	3.35922	1.20376e-18		TMSB4X	4.07222	3.65113e-217		WNT7B	3.84755	0.0144086		SHISA4	3.43967	3.17851e-14
FAM189B	-1.38186	1.09022e-05		PRKAG2	3.61413	7.54977e-43		PRPH	3.50108	0.000806954		GAREM1	3.35569	4.98352e-14		ZNF844	4.07008	4.90691e-06		SLC22A4	3.84379	1.1078e-06		EPS8	3.43875	7.98993e-166
PCSK6	-2.01768	0.00354094		STAP2	3.61296	3.06734e-30		PARVG	3.49778	0.0212873		LGALS3	3.35162	7.06856e-35		DDAH1	4.06153	5.44712e-141		MAFF	3.83579	7.01155e-14		PSG6	3.43743	0.00792938
BAZ2B	-1.36069	3.92812e-06		PTPRN	3.61254	0.00961984		LRRC37A6P	3.48347	0.0105576		SERPINB9	3.35085	0.00953429		CFAP45	4.04953	4.49495e-06		IFIT3	3.8297	3.76331e-10		TLR3	3.43637	0.00055017
SPART	-1.41201	4.17416e-22		PLAUR	3.60446	6.84365e-57		IRF5	3.48187	8.56432e-06		MAFF	3.34724	1.81628e-11		PTPRJ	4.04888	3.57322e-19		TAP2	3.82338	5.35873e-07		HERC2P10	3.43617	0.0199976
ANKRD7	-1.68107	0.00329366		BIRC3	3.602	1.72275e-08		TWSG1-DT	3.48102	0.000837135		VDAC1P8	3.3404	2.94295e-05		POU5F1	4.04845	1.92973e-06		PTN	3.81895	0.00341303		CLDN11	3.43417	0.0050578
SUGCT	-1.44374	3.14564e-06		SBF2-AS1	3.6	1.05477e-26		HOXC10	3.47979	7.2574e-35		MAP3K5	3.33994	1.97094e-17		ZNF876P	4.04411	5.65898e-06		ERICH6-AS1	3.81296	0.00238389		MGARP	3.43286	0.00483214
STARD13	-2.26939	7.80127e-19		KITLG	3.59748	2.18801e-31		FIRRE	3.47768	0.006715		SETBP1	3.32788	0.014781		ZNF600	4.04023	7.20736e-18		TMEM130	3.80471	0.0160477		PRKAR1B-AS1	3.4327	0.026386
E2F2	-1.61269	2.62313e-09		HERC2P5	3.5954	0.00673584		RNF144B	3.47686	3.06769e-53		ULBP3	3.32308	0.000446477		IRX3	4.03979	0.000124838		PDZK1	3.80261	1.40748e-12		CRYAB	3.42612	0.000889705
SLC39A4	-1.52795	1.84919e-08		CRISPLD2	3.58777	1.46732e-25		LGALS8	3.47324	2.13551e-47		BEST3	3.31808	0.0188712		MVP	4.03805	3.31616e-47		APOBEC3B	3.79993	3.92897e-73		TGM2	3.42248	0.0011694
TMEM52	-2.97279	0.00756634		PRKD1	3.58601	3.93911e-15		ELOVL7	3.46729	8.02009e-08		DUSP4	3.31724	0.000860636		RHBDF1	4.03349	3.25135e-11		FBLN5	3.79981	1.23898e-08		ANO2	3.41982	0.0254091
NDUFB10	-1.36588	6.85854e-12		PDE4DIPP2	3.58488	2.70991e-15		NEFM	3.46669	0.00827871		DENND5B	3.31629	2.84752e-21		NOC2LP1	4.0281	2.75701e-07		ANXA2P1	3.79245	0.00430836		CCDC148	3.41611	1.48611e-05
CBX4	-1.65969	0.00200003		ARHGAP27	3.58248	0.00342805		NLRP3	3.46162	0.0118673		SLC15A3	3.31406	0.0339033		UGCG	4.02598	1.46404e-65		RFTN1	3.78983	3.16549e-25		BAIAP2L1	3.41395	1.52405e-21
KHK	-2.5658	1.39137e-09		DPYD-AS1	3.5817	0.00946375		DENND5B	3.46061	3.99821e-23		ATP6V0A4	3.31015	0.0271686		SAMD3	4.02593	0.000123812		SLC6A17	3.78952	0.00371925		GSN	3.41104	1.12734e-23
ISL1	-2.0173	0.0001211		LACTB	3.57677	1.85571e-27		LINC02344	3.46052	0.013057		AUTS2	3.30951	4.76027e-13		MIR31HG	4.02081	0.00464086		COL6A2	3.78793	1.43402e-22		BMS1P22	3.40701	0.0158146
ASPSCR1	-1.56045	2.87655e-06		MVP	3.57643	1.54888e-43		CCL26	3.458	0.00189301		LIF	3.30611	0.0219003		CPM	4.00988	0.00170545		SFMBT1	3.77491	2.86823e-46		HACD1	3.40614	2.26587e-44
TRIM65	-1.84946	2.64985e-06		BVES	3.57355	9.58463e-06		COL7A1	3.45692	6.89194e-05		CDC42P6	3.30362	0.000756026		BATF2	4.00726	0.00502689		TMEM51	3.77244	0.00061831		NTF4	3.39792	0.0279402
EFCAB13	-1.30907	0.0139266		AMPD3	3.5694	0.000308404		MT2A	3.45369	2.41939e-50		PCNX2	3.30175	2.56596e-13		MAST4	4.00558	8.28383e-08		CLSTN3	3.77014	1.72321e-10		ATP2C2	3.39203	0.00684814
LRRC45	-1.61679	0.000191294		TBC1D2	3.56541	2.61887e-09		FRMD6-AS2	3.45027	0.0142105		CYB561	3.29142	8.50553e-09		AKT3-IT1	4.00112	0.00114226		LINC00920	3.76966	8.49466e-07		ITGA11	3.3884	1.47262e-09
DOK1	-1.6526	1.30814e-05		RNU6-26P	3.56307	0.00286211		NEXN-AS1	3.43918	3.78135e-12		UGCG	3.28874	3.72786e-46		ANKRD13A	3.99296	2.18991e-50		ALDH1L1	3.76572	0.00719449		MKRN3	3.38748	5.84436e-05
SORD	-1.58517	1.25218e-08		STAC2	3.56281	7.47209e-17		RGS4	3.43622	7.50682e-05		AMOTL2	3.2864	5.49809e-23		ARSD	3.98929	4.25537e-17		SLC8A1-AS1	3.76556	0.00730806		RELB	3.37821	0.0102226
SVIL	-2.66942	1.24144e-10		GRIK2	3.56213	0.00402453		PDK1-AS1	3.43057	0.0113114		ACOX2	3.28586	2.43061e-08		C3orf52	3.98073	5.9699e-12		ANKRD13A	3.76487	1.01237e-44		SELPLG	3.37799	0.00863252
ASS1	-2.28863	1.52636e-08		MIR22HG	3.56121	9.24897e-24		NALCN	3.43005	1.22944e-11		ZKSCAN8P1	3.28279	0.0295481		PYDC2-AS1	3.9801	0.00331361		C3	3.76017	0.00903824		RIC3	3.36245	1.05411e-05
CRIP2	-2.79031	2.76761e-08		GPR3	3.5586	0.0036991		S100A3	3.42787	7.89688e-07		EHD4	3.28006	1.73684e-46		NDRG1	3.97951	4.40202e-07		ZNF835	3.75283	0.00560061		HDX	3.35505	1.54467e-23
RGS14	-2.37736	9.44885e-06		MID1	3.55759	2.18257e-109		ITGB5	3.42656	2.52626e-15		TRIM58	3.27823	2.74394e-22		DAW1	3.97669	2.05291e-08		ZNF667-AS1	3.74393	4.14252e-10		BMS1P10	3.35476	0.013911
RCOR1	-2.0973	3.59462e-15		PRECSIT	3.55556	1.15067e-12		PCNX2	3.42501	2.7615e-14		CCNB3	3.27708	1.48228e-07		AMOTL2	3.97486	1.61195e-30		ZNF844	3.73272	3.58255e-05		DDX58	3.35308	4.47098e-09
PROSER1	-2.21649	6.4274e-17		ITGA7	3.55396	7.39824e-11		ZFHX4-AS1	3.42499	3.9222e-14		ADAMTSL4	3.27558	0.000344805		C1GALT1C1L	3.97261	7.64059e-05		RBM47	3.73239	1.06856e-05		RAB32	3.35115	2.84339e-16
TMEM268	-1.61999	0.000122713		CDH1	3.55314	0.0116638		RANBP17	3.41769	2.48265e-26		HKDC1	3.26534	0.038177		LAMA3	3.96605	1.25574e-09		PSG2	3.72896	0.00950319		FRG1EP	3.34505	0.00403258
AP4B1	-1.48354	1.08072e-12		DGKG	3.55242	0.000239665		HES7	3.41767	0.00200329		SPATA17	3.26506	3.59557e-12		LINC01411	3.96472	6.97642e-06		CD55	3.72807	9.19822e-57		EBI3	3.34409	0.0107647
ZC3H12B	-2.08552	0.0035688		CLDN3	3.53422	0.0173253		LINC00632	3.41565	3.3554e-09		DUSP5	3.26307	4.12757e-12		TLR3	3.9641	4.55378e-05		CD34	3.72787	0.00255498		LARP6	3.33909	7.02533e-19
ZNF587	-1.44823	3.69241e-06		WNT5B	3.53285	2.80039e-15		LINC02802	3.41492	3.13812e-29		SUGT1P1	3.2609	0.00556375		PRR7-AS1	3.95786	6.10855e-05		TNNI3	3.72734	6.14706e-08		TRAM2	3.33894	3.66547e-44
COQ8B	-1.38203	0.003882		LINC00601	3.52723	0.0203457		EHD4	3.41479	2.55577e-50		ZC3HAV1	3.26038	4.29555e-35		DMKN	3.95397	0.00223056		GIPC2	3.72325	0.0187838		NRIP3	3.33801	3.17237e-79
ZNF652	-1.43828	1.34808e-07		ENDOD1	3.52494	6.32197e-06		BCL10-AS1	3.40794	0.000484455		DYSF	3.25212	1.46892e-05		LINC00886	3.94792	1.74649e-06		PIK3CD	3.72075	2.36374e-16		HIVEP3	3.3294	2.16463e-18
SNHG4	-1.56619	0.000483494		DDAH1	3.52431	1.4896e-110		P2RX6P	3.4062	0.0340316		NPM1P9	3.24784	0.000812596		GCNT2	3.94716	0.00102933		PDLIM1	3.7193	1.90408e-126		IRX3	3.32934	0.0022492
SMARCD2	-1.41973	5.09786e-09		HOXC11	3.51724	2.99543e-14		IFITM2	3.4056	1.47328e-117		SLC16A3	3.24218	2.30405e-06		ACTG2	3.93748	1.06115e-13		DDX58	3.71684	6.166e-11		ZNF85	3.32562	2.06256e-05
ARHGAP19	-1.58869	1.14303e-12		HECW2	3.51453	5.42506e-08		RARRES2	3.39658	6.8272e-06		BMP4	3.23618	0.0206991		DPYD	3.93726	4.02756e-74		PIANP	3.70887	3.06721e-07		TRIM59	3.32534	1.54698e-33
ULBP1	-2.62139	0.000104222		C4BPB	3.51305	0.00147971		TAPBPL	3.3945	2.37057e-15		MYLK	3.23433	5.84655e-68		HELZ2	3.93672	3.81551e-12		RGS9	3.70055	0.0172508		LINC01119	3.32196	1.64359e-06
ZNF692	-1.60219	3.17746e-06		IL12A	3.51304	9.10463e-14		ADAM19	3.39141	1.2418e-88		FBN2	3.23309	2.69084e-54		ACTC1	3.93604	0.0299185		FEZ1	3.69729	1.95132e-06		MBP	3.31887	0.0105872
MERTK	-2.21842	3.09141e-05		TRPV3	3.51296	0.00864323		DUSP2	3.38747	0.000268141		CDKN1A	3.22731	1.92242e-24		PDLIM1	3.9351	2.66765e-142		MBOAT2	3.68683	2.54636e-99		DAB2	3.31884	3.43406e-91
USP21	-1.4367	4.185e-07		WWTR1	3.51226	4.96655e-47		TLL1	3.38723	2.64394e-25		PITPNM3	3.21964	0.00333686		F3	3.93411	9.59031e-55		MTARC1	3.6866	0.000168877		EDIL3-DT	3.31715	5.52387e-08
PER1	-2.3718	0.00225836		AHNAK2	3.50869	8.92194e-21		MAP3K14	3.38649	2.02255e-12		LINC01273	3.20864	0.011084		FSTL1	3.92771	6.21056e-173		ZFHX4-AS1	3.68029	2.24935e-14		NIPAL1	3.31693	3.52286e-13
ID3	-1.48306	1.06126e-06		NDRG4	3.50826	5.56781e-06		GPR176	3.38611	4.5724e-26		PHACTR2	3.20465	2.00673e-33		BIRC3	3.92742	2.138e-09		TRPV4	3.67591	0.00498475		FBXL14	3.31651	4.86068e-06
H1-10	-1.58135	0.00275849		PIK3CD	3.50726	4.78623e-19		ETV5	3.38201	6.66256e-32		BMPR1A	3.20388	1.76353e-29		TRIM6	3.92671	0.00154147		COL18A1	3.67199	0.000365481		UCKL1-AS1	3.31645	0.0226616
TTC13	-1.98163	4.7227e-09		ZNF556	3.5065	1.93575e-05		RPL13AP20	3.3817	4.27453e-08		B4GALT6	3.19774	0.000614153		TRIO	3.92634	2.43969e-88		SPTLC3	3.6695	4.04009e-05		PDK1-AS1	3.30957	0.00539796
C15orf39	-2.00712	0.000520461		HTR7P1	3.50118	0.000340887		FRMD6	3.37577	3.90821e-79		TAPBPL	3.19371	1.1759e-13		LINC01186	3.9258	0.00250676		VXN	3.66568	9.09089e-06		ELL2	3.30114	1.3471e-50
MRPL23	-1.60064	0.00174003		WFDC21P	3.49783	1.21669e-05		LYPD8	3.3741	0.0233435		SPEF2	3.17731	0.00244588		SEPSECS-AS1	3.92228	1.11893e-09		CRIM1	3.66488	9.86551e-30		DPF3	3.29577	2.51152e-24
CLEC11A	-4.49949	5.31033e-09		PARP3	3.496	1.38892e-37		TRAF3IP2	3.3701	2.28403e-22		CLU	3.17694	4.67323e-66		TXK	3.91344	7.86458e-06		CLDN4	3.65446	0.0151462		NFATC2	3.2926	0.000248725
EBPL	-1.4842	0.000139629		NR1D2	3.48862	1.67951e-16		OLFML2B	3.36644	0.000358249		FHL2	3.17213	2.93484e-54		TNFSF4	3.91321	0.0149778		MOB3C	3.63764	4.38484e-17		FERMT2	3.29081	3.24802e-120
TCF12	-1.63387	8.46292e-32		CCN3	3.48613	8.62263e-15		SEMA5A-AS1	3.36486	0.00846293		LINC01943	3.17047	7.46051e-13		CDA	3.91165	8.89224e-23		TOR4A	3.63757	0.0072796		KCNJ8	3.2898	0.00560053
NXPH4	-2.9207	0.0115131		LINC00649	3.48564	1.73996e-07		ZCCHC18	3.36121	2.74464e-06		KAT7P1	3.16876	0.0260118		TRPV1	3.91099	0.000188591		LINC02381	3.63741	3.42507e-10		IRF1	3.28866	1.97948e-18
MFSD13A	-1.9757	1.06017e-07		IFI27L2	3.48405	1.70537e-86		CEBPD	3.35493	0.000490461		MAP3K14	3.1649	6.20061e-11		WNT7B	3.90009	0.012183		LINC01234	3.63248	2.81306e-07		CD14	3.28786	1.51514e-05
RNASEH2B	-1.84149	4.46852e-31		ANKRD13A	3.48224	3.44157e-41		LINC01436	3.35425	0.000122383		TIMP3	3.16214	1.30919e-82		PRKCE	3.89782	1.36324e-36		BTN3A3	3.63023	7.67524e-10		IFI44L	3.28297	0.00335885
RTN4R	-2.39158	0.000209313		UGCG	3.46848	2.44322e-51		TLR4	3.34733	0.0143302		TSSC2	3.15551	0.0245834		EPCAM	3.89166	3.70633e-06		SLC16A12	3.62976	0.000157582		RFTN1	3.28184	6.61962e-19
PWAR5	-2.00796	0.00192427		B4GALT1-AS1	3.4633	0.00988061		KASH5	3.34185	0.0162425		QSER1	3.15491	4.14871e-26		PPP2R2B	3.89009	1.07557e-19		PSMB10	3.6296	5.99997e-17		RNU6-26P	3.2814	0.00597133
CRACR2B	-3.54889	4.02113e-06		GABRE	3.45595	4.96938e-08		EDARADD	3.34009	1.44793e-05		GNAI1	3.1487	1.14196e-61		MIR503HG	3.88925	1.58325e-15		GALNTL6	3.62366	4.2291e-05		GALNT18	3.28023	0.0222514
LRIG1	-2.23733	5.51916e-12		SLIT3	3.4539	0.00960488		SENCR	3.33913	0.0217003		NUP153-AS1	3.1468	0.0236364		MOB3C	3.88817	1.45427e-19		KLLN	3.62352	0.0116058		PDZD2	3.27927	1.37161e-21
CHCHD10	-2.04699	1.95978e-06		FERMT2	3.4493	4.37058e-130		RBP7	3.33899	3.34797e-26		CYTOR	3.14171	2.93531e-47		PRLR	3.8878	0.00026207		TNIK	3.61981	1.7486e-15		ZNF660	3.27303	0.00763234
CSMD3	-5.60529	0.00102013		RANBP17	3.44774	6.74862e-27		GXYLT2	3.33772	7.82378e-13		RGMB	3.14021	2.15609e-21		NAGS	3.88256	1.28271e-09		ZNF730	3.61423	1.61155e-14		ALDH1L1	3.27249	0.0224339
PHGDH	-2.05675	3.40897e-20		ZCCHC18	3.43906	1.3975e-06		DGLUCY	3.33757	7.67675e-23		SFTA1P	3.13557	0.0174093		COL6A3	3.87285	4.81542e-08		B3GALT5	3.60657	0.000122663		TMEM40	3.27167	0.00581612
L3MBTL1	-2.60094	0.014917		PARVA	3.4373	3.2098e-91		ADAMTSL5	3.33326	0.000955896		CEMIP2	3.12777	6.31154e-20		PHLDB2	3.86638	5.66903e-92		RPS6KA2	3.60023	0.00562963		NUPR1	3.2691	0.000636368
EAF2	-1.62141	1.89675e-07		GPR176	3.43336	8.03259e-27		BMS1P1	3.32441	5.12614e-07		OTULINL	3.12433	1.48213e-05		ZNF880	3.86593	2.77172e-21		LFNG	3.59858	0.010895		SUOX	3.26905	1.26696e-33
PRXL2A	-3.73954	2.77725e-22		MARCKS	3.43334	3.72808e-14		LINC00472	3.3233	0.0139595		BCL10-AS1	3.12152	0.00157043		MMP11	3.86129	0.00354118		CSF1	3.59472	1.00351e-07		OTULINL	3.2688	1.79052e-05
IRAG1-AS1	-4.27171	0.00397726		CD82	3.43254	1.77514e-15		RPL13P12	3.31846	1.755e-42		GRPR	3.11993	0.000206059		MYH9-DT	3.85401	0.0101848		FLNB	3.59367	2.2033e-54		EEF1DP5	3.26611	0.0282315
MREG	-1.58658	0.00615595		MNX1-AS1	3.42795	0.00944785		TGFB2	3.31539	3.57128e-19		STEAP3	3.11504	5.70199e-13		NBR2	3.84432	4.73064e-18		TIMP2	3.58916	4.83263e-39		NREP	3.26592	3.91662e-12
FLT4	-4.65401	8.36906e-09		FAM210B	3.42502	1.49815e-28		DOCK5	3.31403	9.99434e-63		NEK10	3.11479	6.136e-11		RAB3B	3.84409	2.65934e-81		ARSD	3.58503	9.00116e-14		HSPA1B	3.26283	3.60066e-32
PLTP	-3.14958	2.0634e-24		SNPH	3.41987	0.0194564		LACTB	3.31315	2.02098e-23		ADHFE1	3.11383	0.0290337		IRF7	3.8405	1.03838e-12		TNC	3.58138	5.27496e-25		BCAR3	3.2592	7.5661e-17
PSAT1	-1.62923	3.45147e-14		GADD45B	3.41175	3.19312e-30		DOCK10	3.31259	4.44424e-30		C11orf68	3.10395	1.74005e-13		COL6A2	3.83866	2.78345e-23		KRT8P3	3.57952	0.000133183		SLC35D2	3.25434	7.17335e-10
PEX7	-2.00722	2.00789e-05		FSTL1	3.40492	4.60757e-133		EGR2	3.31158	0.0371489		RUNX1T1	3.10332	4.00429e-13		IL17RD	3.83628	0.00405828		ZNF91	3.57146	5.98564e-08		DIPK1A	3.25412	1.23196e-22
RGL1	-2.62933	2.7278e-22		HSPA1B	3.40403	1.30923e-15		SEMA3E	3.30782	0.000272101		LINP1	3.09267	0.00599558		RRAS2	3.82566	1.92003e-63		SSH3	3.57104	7.56062e-11		ILDR2	3.25203	0.0166894
BOLA1	-2.00884	1.89861e-11		MBNL2	3.40319	4.52169e-61		FERMT2	3.30334	8.82703e-119		ZMIZ1	3.08901	6.55916e-38		AIFM2	3.82018	3.48776e-89		STXBP6	3.5661	7.43245e-13		LINC01778	3.2481	0.017416
TBC1D30	-3.69945	0.00496569		SYTL4	3.39792	9.3782e-27		MMP1	3.30136	0.0380654		NRG1	3.07909	2.24925e-56		TUFT1	3.81752	1.46268e-68		CXCL16	3.56075	7.47242e-14		KRT8P3	3.24746	0.000631507
MAST1	-2.25027	1.24433e-05		TP53I3	3.39679	9.70232e-51		GPX8	3.2964	2.2127e-56		FSTL1	3.07569	1.72338e-108		MIR3667HG	3.81681	0.00517801		CCL28	3.55733	6.29802e-10		HPD	3.24293	0.000689971
TGFB3	-2.10305	5.95772e-06		SAMD3	3.39646	0.000145524		RBX1P2	3.29085	0.0235915		PHETA1	3.07328	0.0124986		BMERB1	3.8138	4.65788e-40		TTC12-DT	3.54921	0.0127333		TIMP3	3.24202	4.12601e-86
E2F6	-1.99126	1.2736e-13		PDLIM2	3.39302	1.4208e-17		ANXA2R	3.29045	9.88163e-14		VIM-AS1	3.07289	3.68705e-06		NOG	3.81032	3.35418e-10		PLB1	3.54756	0.0169292		IGFBP7	3.23996	1.305e-05
ATP1A1	-2.12532	4.74494e-17		FCMR	3.38515	5.93729e-15		ASPHD1	3.28806	7.88286e-26		APOL6	3.07266	2.18891e-13		PLEKHG7	3.80886	7.69809e-05		FAM86GP	3.54695	0.0083096		SETBP1	3.2393	0.0175876
CLYBL	-2.65931	3.45413e-07		TRIML2	3.3848	0.0284607		MSC-AS1	3.28802	0.0148834		P4HA2	3.07249	3.45465e-41		ALDH1L1	3.80834	0.00609211		ACTBP2	3.54565	3.80586e-13		CLIP3	3.23537	2.46325e-07
CBY3	-3.55272	0.0132031		SEMA5A-AS1	3.38434	0.00778104		MIR22HG	3.28646	3.77982e-20		UBE2E2	3.06797	8.85994e-48		NDRG4	3.80806	4.02113e-06		TRIM47	3.54501	0.000283687		XDH	3.23377	1.63443e-07
TRIB2	-3.61586	8.19471e-05		ADAP2	3.38319	0.0494171		CLU	3.28597	1.32906e-70		LINC01094	3.05712	0.00328139		PTPRO	3.80335	0.00720993		LINC01588	3.54471	2.24408e-07		ATP6V1G3	3.23153	0.000198131
ABLIM1	-2.0715	7.71568e-14		PTPRG	3.38287	2.80845e-30		PITPNM3	3.28078	0.00277066		LINC02381	3.056	1.51403e-09		RAB31	3.80249	3.03166e-89		SPINT1	3.54251	3.64997e-07		SFMBT1	3.23	1.6324e-33
SDCBP2	-2.08955	0.00696976		FAM13A	3.38248	1.10412e-08		CHRM2	3.2761	0.0271452		SNAI2	3.04854	8.98998e-23		SNORD114-20	3.79849	1.62731e-08		ZDHHC2	3.54078	2.50042e-24		H2BC8	3.22513	0.0015399
TM7SF2	-3.65819	3.22635e-16		RN7SKP97	3.37698	0.0134407		TP53I3	3.27501	7.12577e-47		MMP2	3.04116	1.27192e-31		COL18A1	3.79481	0.000201289		LGALS3	3.53588	1.87996e-26		ATP6V0A4	3.22158	0.0315937
OBSCN	-4.57518	0.00543194		LINC01109	3.37323	0.00945182		CSF1	3.27491	3.93237e-07		FILIP1L	3.03129	4.18756e-24		STX1B	3.77989	0.0060775		HTR7P1	3.53126	0.0102209		HIVEP2	3.22064	1.80572e-22
MVB12B	-2.28538	0.00106927		GUSBP5	3.36658	0.0130174		ZNF602P	3.2666	0.0064172		ZBTB38	3.01589	3.89315e-61		RHEBL1	3.77982	9.42201e-28		SAMD3	3.52892	0.00100467		LIF	3.21754	0.0256959
MYOM2	-3.64893	1.23419e-09		AMOTL2	3.35569	5.98667e-24		FADS3	3.2647	4.57826e-20		PSMB10	3.01393	7.51732e-16		NEXN	3.77966	2.95546e-29		HEBP2	3.5233	8.90493e-33		HOPX	3.21599	0.0116471
CKB	-2.75526	9.8563e-16		AHRR	3.35419	4.90279e-17		RIN3	3.26409	7.20159e-19		RIC3	3.01314	2.33418e-05		ELL2	3.7778	8.87247e-67		ERAP1	3.52308	3.272e-22		TUFT1	3.20738	8.58248e-48
CNNM1	-2.68447	3.94557e-06		DOCK10	3.35416	5.37311e-31		SH3BP5	3.26329	7.80834e-05		NLRP1	3.00432	2.49971e-14		CCDC9B	3.76355	5.52811e-75		KRT8	3.52165	3.03647e-12		GLIS1	3.20733	0.0236663
P2RX5	-2.26027	0.00205723		ARHGAP29	3.35137	3.86816e-52		LINC02709	3.25542	0.00259314		RAB3B	3.00124	6.66579e-49		LINC00920	3.76055	8.13783e-07		ZNF687-AS1	3.52158	0.00854647		SLC2A6	3.20274	3.10811e-10
NCKAP5	-4.37633	4.52027e-08		CACNA2D4	3.35023	0.000726698		PDGFB	3.25421	0.0359101		RAB32	3.0012	4.15099e-14		MYH1	3.75792	0.000992879		NLRX1	3.5209	5.87763e-12		NEXN	3.19662	7.87923e-21
SEPTIN5	-3.59479	5.03576e-05		TLCD4	3.34645	0.00427807		ANKRD13A	3.25416	6.84143e-36		LINC00189	2.99819	6.02433e-05		MARCHF3	3.75549	9.00375e-30		YPEL1	3.51462	0.0190449		CEACAM16-AS1	3.19247	0.0314274
PPM1N	-1.93861	0.00194648		MT2A	3.34392	2.60625e-47		C7orf57	3.25192	0.0267528		IFFO2	2.99335	0.00142653		CAMK2D	3.75403	9.85791e-58		PODNL1	3.51323	0.0187357		IL6ST	3.1905	7.92665e-44
GSR	-1.78007	9.19667e-21		CCDC200	3.34348	3.90156e-05		BCAR3	3.24426	5.83699e-16		ETV5	2.98888	6.45599e-25		IGSF23	3.74834	0.00660638		IL1RAPL1	3.51112	0.00735133		TGFBR2	3.188	7.15523e-30
SLC27A5	-3.49924	1.87092e-18		ITGBL1	3.33933	1.77831e-16		BST2	3.24125	0.000113405		SH2D3C	2.98885	0.00045993		OSBPL10	3.7412	3.09275e-09		CRYBG2	3.50553	5.37257e-14		SARDH	3.18354	3.65603e-05
GUSBP14	-2.09324	0.0202848		MME	3.33917	1.86626e-15		SDC4	3.23875	2.12181e-124		SNORD69	2.9855	0.000973917		SLC2A6	3.73742	7.60982e-14		CYP24A1	3.50547	2.41743e-41		CCDC122	3.18256	1.90942e-05
PWWP2B	-3.48183	5.24478e-06		ANGPT1	3.33825	0.0247164		COL6A3	3.23645	0.0239513		PLEKHF1	2.98126	6.56501e-07		F2RL2	3.73269	4.37278e-08		TRAM2	3.49971	1.47012e-48		PLEKHF1	3.17138	1.8779e-07
SLX9	-2.46347	6.92816e-05		MTARC1	3.33125	0.0175977		MARCHF3	3.2357	1.89968e-24		POPDC3	2.98113	2.12759e-21		GLIS1	3.7211	0.00670582		H2BC3	3.49852	0.012285		PTGER4	3.16517	0.00450898
NTHL1	-1.52904	4.85623e-08		TACC2	3.32546	1.69975e-16		PRICKLE2	3.23521	1.14572e-10		TACC2	2.97372	3.00849e-13		ZNF568	3.71905	3.80874e-11		LOXL1-AS1	3.49789	1.11598e-43		IL6R	3.16251	5.24119e-12
LPIN3	-5.17245	2.5672e-19		PSMB8	3.32467	2.60892e-17		NPAS3	3.23235	2.12286e-07		ARHGAP29	2.97334	4.46273e-41		CMKLR2	3.71891	0.000264928		ESM1	3.48829	0.023969		AJUBA	3.15414	2.14545e-54
TMEM170B	-2.56259	0.000111729		GALNT14	3.32346	0.0157396		MKRN3	3.23156	0.000174261		PAX8	2.97222	0.000414211		TEX41	3.71522	2.00669e-05		GPC1	3.48455	7.10753e-11		SERPINH1	3.15101	1.59318e-53
PCYT2	-1.96512	3.55581e-09		FHL2	3.32017	1.78167e-59		HIC1	3.21967	0.000885879		CCNYL2	2.96936	0.0347798		ATP2C2	3.71475	0.00240022		FRG1JP	3.48193	9.53082e-07		TRPV1	3.15073	0.00382738
CCDC106	-1.6421	0.00533599		NEK10	3.31897	2.10707e-12		SLC44A3	3.21161	0.00100425		PDZK1	2.96755	2.38175e-07		MYO1B	3.71117	3.41997e-80		PPM1K	3.47927	4.09091e-21		RGMB	3.15066	4.47163e-21
PHB1P19	-2.0225	0.000694455		LUZP2	3.31854	0.0305405		NR1D2	3.21122	5.56207e-14		GPR3	2.9597	0.0191242		SECTM1	3.71046	0.00487853		STAP2	3.47731	1.54362e-16		BTN3A3	3.14548	1.51703e-07
DIXDC1	-1.72409	2.90006e-12		ISG20	3.31168	2.2146e-11		IL32	3.20976	2.06138e-64		HTR7P1	2.95331	0.00310848		ZNF429	3.71008	3.77222e-20		FAM83G	3.47662	1.45414e-09		S100A5	3.13788	0.041172
GPX7	-2.4451	5.94791e-28		BCAR3	3.30359	1.23203e-16		PDCD6-DT	3.20725	0.000525232		HOXC10	2.95093	6.95054e-25		SEMA3E	3.707	0.000307889		FAM81A	3.4694	0.000466865		HSD3B7	3.13284	0.000843586
HTATSF1	-1.65086	6.53552e-38		CCDC81	3.3009	0.000322216		MICA	3.20444	4.64166e-97		SPHK1	2.95047	1.08575e-21		CSNK1A1P1	3.70688	0.00930985		ALCAM	3.46755	4.54801e-86		C1RL	3.12453	0.0035165
JAK1	-2.18501	3.57102e-12		SAMD9	3.29994	9.23359e-06		RNF125	3.20427	0.0234179		GBE1	2.94578	2.97816e-58		ABCG1	3.70115	0.00321762		MDGA1	3.46009	3.49927e-11		MSR1	3.12312	0.0436588
E2F5	-2.66368	1.98571e-08		LINC02614	3.2913	3.02911e-05		B4GALT6	3.19785	0.000625909		FAM114A1	2.94297	1.8422e-59		BLZF2P	3.69348	0.0113374		AMIGO2	3.45962	0.000503206		TPI1P2	3.1229	0.00024128
LINC02609	-2.82332	1.18921e-06		TAP2	3.27692	5.87708e-10		RGMB-AS1	3.19721	0.00101742		SERPINH1	2.93597	9.29004e-47		ZNF471	3.6927	0.000207254		BAGE2	3.45796	0.0329763		TXK	3.11406	0.000574206
ZC3H13	-2.85637	8.28124e-87		RGMB	3.2732	2.85542e-23		SYT16	3.19464	1.55317e-06		F3	2.93287	1.59814e-17		BEX1	3.68037	1.40674e-113		DAB2	3.45298	5.86497e-99		HERC5	3.11387	7.9991e-09
RNF182	-1.68691	1.90352e-09		PSMB9	3.27308	5.79613e-16		PARD6A	3.18797	8.04793e-07		ROM1	2.92849	5.86178e-05		MYO1B-AS1	3.6713	0.00843233		CLIP3	3.44444	3.02167e-08		ATP8A1	3.11377	0.000500833
SQLE	-2.14638	2.3534e-12		ENPP4	3.27101	1.0506e-08		SNTB1	3.18671	0.00713259		C3orf52	2.9238	1.72141e-15		IFI6	3.6643	2.13001e-13		SLITRK4	3.44078	6.67612e-13		SRC	3.11203	0.00204343
TMTC4	-2.55084	5.49106e-20		GNAI1	3.26956	1.04548e-66		HRK	3.18293	0.0139788		CBR3	2.92344	1.11181e-29		ARID5B	3.66252	2.61305e-87		SLC9A4	3.43907	0.0204173		PPP3CB-AS1	3.10376	7.46578e-11
PRKAR2B	-2.35427	2.31029e-07		RNF125	3.26818	0.0197243		HAPLN3	3.18063	1.16808e-06		LINC01411	2.92151	2.20291e-05		ZNF681	3.65169	7.35866e-08		AIG1	3.43825	5.83542e-27		ARSD	3.09539	2.57416e-10
GDPD1	-2.76954	0.000778048		NUAK2	3.26783	6.9994e-07		IRF7	3.17886	2.37035e-11		MITF	2.91875	2.85008e-09		GPR173	3.64967	0.0134339		TNFSF9	3.43811	3.88512e-05		PRR7-AS1	3.08921	0.00263026
MANSC1	-2.35538	7.07904e-05		GAD1	3.26643	4.63527e-11		PGAM1P9	3.17882	0.0103772		PTPRJ	2.91713	1.47429e-20		HLA-H	3.64517	2.20957e-10		RBMS3-AS2	3.43649	0.00129174		LINC02709	3.08909	0.00128933
ZNF385A	-2.78182	6.69615e-06		DGKB	3.26609	0.0138345		RRAS2	3.17557	3.79493e-39		CD58	2.91499	4.80355e-22		IL15RA	3.64137	2.39491e-06		HOMER3	3.43532	5.68095e-08		ZNF365	3.08857	2.45424e-07
CCDC171	-3.57737	2.08092e-24		PTEN	3.26539	2.308e-31		ADAMTS2	3.17453	5.70857e-05		TFAP2C	2.90448	0.0154419		MMP15	3.63803	3.80064e-05		GPR176	3.43312	1.55605e-26		CSNK1A1P1	3.08849	0.0370518
CEP112	-2.25582	4.36387e-08		RGS5	3.25542	2.86204e-09		ADPRHL1	3.17432	5.42464e-06		DCBLD2	2.9026	1.20257e-30		GSAP	3.63425	0.000263937		IL24	3.42908	0.0152108		RPL7AP22	3.08755	0.0102679
LIMD2	-2.80541	1.04616e-12		PRICKLE2	3.25163	7.64551e-11		CD101	3.17026	0.0438649		TAGLN2	2.9007	2.91471e-72		LINC02104	3.6282	1.23738e-07		LEPR	3.42718	9.03858e-14		ATP1B1	3.08294	7.65337e-68
CD99	-2.12467	1.33123e-28		PLCB2	3.24754	0.0134245		INPP5D	3.16204	0.0353893		CRIM1-DT	2.89934	0.0100043		HOPX	3.62696	0.00309671		NEDD4L	3.42526	9.45335e-62		TJP1	3.08285	5.48279e-84
NR2F6	-2.29882	1.38103e-12		AFAP1L1	3.24144	2.96301e-09		SPRED3	3.15918	0.00609473		FOXG1-AS1	2.89839	0.00385157		AQP3	3.6209	0.0143423		TNFSF10	3.42397	0.0269568		UBA7	3.07547	1.35898e-06
MTND4P12	-1.85958	0.00291053		DIRAS3	3.24072	2.79331e-08		SLC6A17	3.15675	0.0180956		CAMK2D	2.89785	1.29446e-34		ZNF365	3.61824	6.97986e-10		CD163L1	3.42359	0.00907846		YAP1	3.07225	6.42678e-27
ZNF25	-1.66916	0.00340642		RHEBL1	3.24004	8.18444e-23		SLC43A2	3.15416	0.00021446		TM4SF1	2.89693	4.33175e-126		BTN3A3	3.609	8.51838e-10		MED15P9	3.42242	0.0244837		C11orf68	3.07074	3.64394e-13
HSD11B1L	-2.13501	0.00112125		GAS7	3.23909	9.71989e-07		CBR3	3.15279	1.3416e-34		CNKSR3	2.89573	4.74014e-29		GSN	3.6066	1.63362e-26		RAB31	3.42166	9.07446e-72		SPEG	3.06537	6.72126e-09
LIPT2-AS1	-2.91139	0.000106459		FBXL7	3.22927	2.18983e-07		SOCS2	3.14941	1.39721e-20		SLC44A3	2.89484	0.00333465		TMEM217	3.60347	0.000169079		FKBP9P1	3.4178	7.07825e-07		LINC02321	3.06447	0.027848
CHCHD7	-2.56515	2.86075e-26		POU2F2	3.22786	3.70811e-08		ZNF404	3.14818	0.00282145		LPAR1	2.8783	9.13063e-39		ADGRG6	3.60314	5.04167e-29		IFI27L2	3.41457	4.92959e-68		SORBS1	3.06398	9.47954e-05
NEO1	-2.70579	2.43624e-11		PDE6A	3.22366	0.0217546		MSLN	3.1448	0.0408863		NEDD4	2.87747	1.01551e-44		SH3GL2	3.59996	0.00187233		BATF2	3.41332	0.0222953		STARD5	3.05625	0.00537037
TNS1	-2.2201	6.64425e-10		THSD7B	3.22262	3.73841e-05		FAM110B	3.1303	1.19212e-18		LDHB	2.86867	4.60073e-31		MMP24	3.59586	0.00905203		RASD1	3.4123	0.000417341		EFR3A	3.05482	4.5088e-73
GLG1	-2.04794	5.39188e-22		MAFF	3.22215	1.06884e-10		PLAAT4	3.12895	8.23762e-08		PRICKLE2	2.86685	1.50225e-08		DNER	3.59419	1.91566e-10		CHMP4C	3.41153	0.0207823		SAMD3	3.05235	0.00555938
ZP3	-2.332	1.45957e-10		ADPRH	3.22193	0.0186845		LTB4R	3.12243	5.1288e-16		PRKG1	2.86622	0.0482394		SHISA4	3.59098	1.34231e-15		CAPN5	3.40617	2.52984e-14		IRF2-DT	3.0496	0.0375464
PLA2G6	-2.81263	0.000781249		ZNF439	3.2119	3.05055e-10		B3GALT5	3.12227	0.000177293		HOXB-AS1	2.8653	0.00062125		SNORD114-3	3.58284	0.000185146		SEPSECS-AS1	3.40119	2.24402e-07		SFTA1P	3.047	0.0208383
MTSS1	-3.51174	1.61403e-08		KRT87P	3.20692	0.0252443		CYLD	3.11568	3.95031e-45		COL4A5	2.8553	1.15984e-13		CAP2	3.58132	2.63442e-99		TNF	3.40025	0.0246772		SLC16A3	3.04693	6.57932e-06
DPP7	-2.86197	8.23285e-11		LEKR1	3.20663	0.0187808		CNKSR3	3.113	9.70109e-34		PDGFC	2.85422	1.76106e-37		SLC22A4	3.58003	5.92509e-06		ZNF365	3.39991	9.43951e-09		PDGFC	3.04629	1.21257e-41
CA11	-3.42287	0.00115136		LRRC34	3.20333	0.000110724		SNORD14A	3.11177	0.00066319		INPP4B	2.85294	1.97119e-26		ADAM19	3.57848	1.52406e-77		SPON1	3.39795	0.000162964		GEM	3.04624	3.19122e-41
MAFG-DT	-3.35886	0.000102502		HMGA2	3.19464	6.8712e-10		EPHA2	3.10766	5.87407e-25		TNFSF10	2.85011	0.00790993		CAPN5	3.57812	7.22922e-16		ZNF699	3.39736	8.66171e-14		RBPMS-AS1	3.04534	0.0235906
HIGD2AP2	-2.92693	0.0123555		MAP3K5	3.19037	5.81699e-16		IQSEC2	3.10743	1.37804e-06		C12orf75	2.84834	9.21761e-53		IFIT3	3.57676	4.93764e-09		WWC2	3.39703	6.87306e-66		NCEH1	3.04178	9.34858e-42
BCL2	-2.38202	0.00963075		RAB27B	3.18114	0.0255837		DEPDC1-AS1	3.1074	0.000126942		HERC2P5	2.83845	0.0405457		OXTR	3.57595	1.13955e-19		LRP10	3.39676	3.64253e-32		DENND5B	3.04176	6.87206e-19
FAM86B1	-3.24072	0.000674511		NID1	3.17842	2.04741e-26		OAF	3.10554	2.07885e-10		YPEL2	2.83773	2.12872e-05		OR2T8	3.57527	0.0200406		C1QTNF6	3.39411	0.000938824		GBE1	3.03786	1.99775e-60
LTBP4	-2.1965	3.25158e-07		SRPX	3.17772	0.00396224		HYAL3	3.10471	5.68367e-18		ADCY7	2.83744	0.0024747		SLC41A2	3.57392	5.11176e-14		ZNF701	3.38778	7.98098e-23		ANKS1B	3.03685	0.0344183
BAHCC1	-4.04019	2.14486e-12		MAML2	3.17394	4.32836e-14		NHSL2	3.10351	0.0040604		FNBP1P1	2.82977	0.00276599		FLNB	3.57321	7.39635e-54		KRT17	3.38396	1.33283e-24		SNAI2	3.03178	1.77067e-22
SH2D2A	-4.34895	0.00147853		ADAMTSL4	3.17258	0.000544726		LINC01322	3.0996	0.00702203		COL5A3	2.82782	0.00806758		MIR22HG	3.57143	2.84123e-23		PTPRE	3.37858	1.37133e-06		AHRR	3.02732	1.26131e-11
ITPRIPL1	-3.78835	1.34239e-18		DDX60	3.16016	6.40493e-05		RAB27A	3.09956	1.09204e-23		TMEM191A	2.82662	6.43811e-06		MYO1E	3.55208	1.44292e-47		NLRP3	3.37304	0.0135599		TSHZ3	3.021	9.35005e-05
ZNF532	-1.74913	8.69862e-09		CDKL1	3.15024	1.21528e-16		ROM1	3.09262	1.95306e-05		CTNNAL1	2.82391	9.35983e-84		CCDC80	3.55066	4.4288e-27		BEX1	3.37047	6.39574e-95		GCHFR	3.01654	0.0300406
SYN1	-5.00742	0.000985436		SLC38A4	3.13993	3.90333e-06		LCTL	3.09194	2.18789e-07		GPR176	2.8224	2.42255e-18		RPL32P26	3.5502	0.00707274		FGF12	3.36946	3.14721e-25		SLC25A40	3.01648	7.04637e-13
FCGRT	-3.5234	1.55495e-29		TEC	3.13512	1.48161e-08		RRAS	3.08743	1.35503e-26		ZCCHC24	2.8206	3.3374e-13		PLPP7	3.54608	1.50271e-10		TXK	3.36748	0.000164979		CHST11	3.01349	9.30785e-09
FDX1	-2.76149	1.20104e-16		LSP1P4	3.12995	1.33019e-52		MTCL1	3.08281	1.57648e-29		HAPLN3	2.81884	2.21422e-05		HSD3B7	3.54449	0.000106054		RAB3B	3.3657	3.11323e-62		RASAL2-AS1	3.01243	0.0437922
CDH8	-5.79209	3.33476e-11		KCNH3	3.11964	0.0283206		FNBP1P1	3.07747	0.00100858		SNAP25	2.81691	0.0125672		INKA2	3.53567	5.44583e-15		FRMD6-AS2	3.36169	0.0161917		TOM1L2	3.00821	2.90036e-19
TBKBP1	-2.53112	2.42809e-06		SH2D3C	3.11096	0.000244564		TGFB2-AS1	3.07207	0.000219732		MB21D2	2.81656	3.14085e-41		TVP23C	3.53522	8.71437e-09		DOCK11	3.35977	1.67227e-14		HECW2	3.00671	3.57327e-08
ECE2	-2.44385	3.29737e-06		GBE1	3.11023	3.63165e-65		PIK3CD	3.05826	1.9211e-14		GPAT3	2.81421	4.51624e-08		ZNF701	3.53491	5.14093e-25		PPFIBP2	3.35715	0.000767584		IFI44	3.00616	2.82593e-06
FGFR4	-2.61752	0.00592294		RGS4	3.10647	0.000412689		LINC01551	3.05695	8.62614e-05		CCDC144NL-AS1	2.81295	0.0309106		ARHGAP30	3.53004	2.84508e-05		ZNF568	3.34825	4.3012e-09		AJUBA-DT	3.00341	0.00660743
APLP1	-2.81483	2.60913e-06		SOX7	3.10388	4.126e-06		SRSF8	3.05326	8.76431e-18		LRRC2	2.80055	4.97435e-07		CGNL1	3.52972	0.00388283		MYH4	3.34696	0.00918904		ELK3	2.99731	1.87956e-30
KCNAB3	-2.14845	6.99141e-07		PRR7-AS1	3.10325	0.000227692		HOXB-AS4	3.04927	3.83273e-06		RAB27A	2.79832	3.0098e-19		NANOS1	3.52907	0.000247241		TUFT1	3.34138	5.72587e-52		GFPT2	2.99619	3.47214e-12
METTL7A	-3.3244	9.62609e-05		LGALS8	3.10046	9.19035e-38		POPDC3	3.0492	2.30417e-22		NBL1	2.79409	8.93085e-05		IFI35	3.52496	3.29093e-58		CABYR	3.34131	2.24333e-23		RELL2	2.98905	0.00640724
NUDT17	-1.95744	1.22298e-05		FOXG1	3.0998	2.88844e-21		PTPRJ	3.04836	1.97382e-22		INPP5J	2.79365	0.0107986		PTPRN	3.52396	0.0107823		LURAP1	3.33571	1.30359e-05		GADD45B	2.98701	4.07983e-24
HSD17B8	-3.2671	1.94795e-18		RBP4	3.09499	0.0459914		CYP27B1	3.04777	0.000252342		PTPRG	2.79056	1.48445e-20		SLC2A9	3.52163	0.00935457		PPP2R3A	3.3353	3.47591e-32		ACTG1P25	2.98683	0.00181476
PIR	-5.5107	1.2752e-25		LINC01943	3.08847	2.96908e-12		MIR137HG	3.04337	8.14935e-10		CPQ	2.79013	1.40792e-17		CRYAB	3.52045	0.000560841		HKDC1	3.33381	0.0101637		BMP1	2.98496	3.01042e-26
LIPT2	-1.89549	1.0403e-06		ARRDC4	3.08181	5.60792e-06		SATB2	3.0337	1.30234e-11		STC2	2.78685	4.34258e-11		UNC93B1	3.50816	0.0217352		WFS1	3.33334	1.50359e-33		PLAC9	2.98456	0.0126585
MCPH1-AS1	-2.13036	0.00082774		IL23A	3.0816	0.000547457		CCDC200	3.0313	0.00024816		ZNF660	2.78451	0.00815282		RNFT1P3	3.50807	0.019397		SLC2A6	3.33211	4.79808e-11		ZNF615	2.98424	2.07107e-07
KDSR	-2.75075	1.08228e-21		INPP5D	3.08114	0.0404578		OSBPL10	3.02154	1.96287e-06		LMNA	2.78226	7.0174e-32		PPM1K	3.50157	1.7317e-21		SYT5	3.33119	1.32621e-05		HEG1	2.98056	1.51439e-47
RAB3A	-2.63305	3.00752e-11		HLA-C	3.07805	1.80729e-43		MAGEA3	3.01878	6.87837e-32		DMC1	2.78019	0.016424		DDX58	3.50102	7.32357e-10		RUNX2	3.3281	4.83791e-22		STX1B	2.97549	0.039464
OPLAH	-3.05821	0.00672718		RPL13P12	3.07648	1.40732e-36		KLRD1	3.01598	0.00410059		ZNF602P	2.78002	0.0235412		SBF2-AS1	3.49273	2.30408e-25		PDGFRA	3.32093	0.0470858		PTPRG-AS1	2.97425	6.89226e-10
LRATD2	-3.87989	2.7621e-13		IFIT1	3.07339	1.50063e-06		LINC02381	3.01273	2.94077e-09		SH3BP5	2.77557	0.00100466		LRRC58-DT	3.48872	2.71649e-09		SSTR2	3.32014	4.10442e-09		TMEM123	2.97352	1.22752e-71
NR6A1	-2.0206	1.48933e-06		HHIPL2	3.07291	0.0459719		RGMB	3.01255	1.16513e-19		NUAK1	2.7745	3.27236e-17		DPYD-AS1	3.48742	0.0119578		P2RX6P	3.31763	0.0372885		SOCS5	2.96858	1.82781e-56
HOXD10	-5.59678	0.0114911		MARCHF3	3.06846	4.37539e-22		PSMB8-AS1	3.00895	0.00357167		SCG5	2.77398	0.00895008		GNGT2	3.48169	0.000316037		SHISA4	3.31261	3.18258e-13		TRPM2	2.96729	5.44634e-05
ADGRL1	-3.24062	1.40315e-10		HELZ2	3.06809	6.71392e-10		DCDC2	3.00821	6.30963e-18		ZNF334	2.77357	8.18525e-05		CNN3	3.48144	3.06423e-234		EML5	3.31053	0.000566814		CNN3	2.96628	7.507e-170
STMN3	-2.72104	4.79654e-12		SOCS2-AS1	3.06122	5.98291e-06		TOR4A	3.0048	0.0304549		SNTB1	2.77071	0.0219329		GPR176	3.48037	2.51907e-27		LAYN	3.3088	1.06595e-62		ZNF547	2.96519	9.57555e-05
TIMM29	-2.33576	7.53217e-09		INKA2	3.04553	8.38328e-13		TNFRSF1B	2.99601	0.000812342		LEKR1	2.76825	0.0486014		DAB2	3.47398	1.29296e-100		TVP23C	3.30715	1.04348e-07		HDAC7	2.96262	4.1191e-19
LINC01315	-4.06743	0.00129357		MIR222HG	3.04549	4.02682e-09		FBN1	2.99591	3.05813e-28		TRAM2	2.76544	1.72102e-34		LPP-AS2	3.47325	6.97737e-06		GLIPR1	3.30455	2.99476e-23		MPP7	2.95605	2.29924e-05
GLCCI1	-2.24985	0.00173279		LAT2	3.04389	4.5656e-10		RFLNB	2.9911	2.19245e-41		TNS3	2.76308	9.45642e-13		CASP4	3.47233	8.56241e-66		FOS	3.30373	0.00240239		LPP	2.94888	1.84202e-77
KDM7A	-3.26784	5.55857e-09		TNFSF4	3.03962	0.0358227		CASP8	2.98923	4.41111e-17		BBS1	2.76296	0.000940179		IRF1	3.46387	1.78389e-20		ADGRG6	3.3022	2.72831e-24		GABRQ	2.94536	0.0164645
PITPNC1	-2.2836	5.54286e-07		DHX58	3.03941	0.00607709		RHBDL2	2.98457	0.001052		BMS1P22	2.7628	0.0498603		RCN1P2	3.46337	2.65723e-08		HK1	3.29833	1.81775e-44		ZNF836	2.94514	0.00147847
FTCDNL1	-2.39	0.00110455		PCGF5	3.03327	1.01533e-42		S100A2	2.98041	3.72087e-12		DRAP1	2.76051	1.28619e-31		AK5	3.46069	0.00185127		ZNF615	3.29791	6.4555e-09		DSP	2.94468	2.98247e-23
WNT10B	-3.36254	9.11604e-07		HOXA5	3.03136	0.0382344		DST	2.97965	1.60732e-36		BIK	2.75279	0.000685837		TRNP1	3.45948	0.000234815		MIR22HG	3.29668	9.7445e-20		MYO1B-AS1	2.94395	0.0435682
UTS2B	-3.54271	0.000430623		HOXA3	3.02574	0.0363237		SNORD69	2.97684	0.00104181		LAMC1	2.74899	3.36358e-67		PPP1R14B-AS1	3.45577	0.00043602		UBE2B	3.29464	5.01465e-56		DRAP1	2.94092	1.08645e-35
LRRC37A3	-2.79161	3.14458e-05		AREG	3.01942	0.000201714		PLAC8	2.97578	5.14304e-33		BAIAP2L1	2.74306	2.31105e-18		CLDN3	3.44564	0.0189583		CFLAR-AS1	3.29392	9.14767e-05		ABTB1	2.93798	0.000980014
RNF144A	-3.03454	0.00623132		INPP4B	3.00768	2.23894e-29		NSUN7	2.95543	1.82913e-05		CSF1R	2.73444	0.0118919		SLC35E2A	3.44452	0.000170329		HELZ2	3.29382	1.2363e-08		ISG20	2.93779	4.16569e-06
CCND1	-3.90091	9.88999e-23		C1S	3.0075	0.00462545		SLC38A4	2.95162	1.83327e-05		ANAPC1P4	2.73432	7.05099e-09		RBP7	3.4414	5.34239e-06		SEZ6	3.29031	0.0257396		ARHGAP10	2.93176	1.12354e-50
USP2	-3.68875	4.71568e-08		GNG11	3.00741	7.78555e-20		WNK4	2.95128	4.7175e-10		RIMS2	2.73338	1.72396e-16		LINC00601	3.43865	0.0221374		SERPINB6	3.28704	1.58391e-99		LNX1	2.93077	6.31309e-05
TSPAN13	-5.48467	1.93127e-22		PPME1	3.00521	3.1654e-68		TUBB3	2.94941	0.0030857		PLAC9	2.72901	0.0172145		PTGER4	3.43489	0.00166386		KLF5	3.28531	9.62187e-09		CFAP57	2.92661	0.0116816
DNMT3A	-3.01127	4.39699e-40		SATB2	2.99952	1.98731e-11		STBD1	2.94896	0.00673592		TCN2	2.72832	0.00113397		SH3RF1	3.42951	7.31693e-39		LINC02085	3.28004	0.0156471		LYST	2.92603	3.44023e-24
FASN	-2.22857	0.000927118		AQP3	2.98814	0.0498906		ABHD4	2.94642	5.00128e-40		PCGF5	2.72817	3.63836e-34		DDX11L2	3.42444	0.0150278		FCHO1	3.27622	0.01039		CD24	2.92351	0.0302426
LRRC61	-2.68149	5.99796e-05		ITGA11	2.98734	6.56267e-07		CDH18	2.94539	0.0472732		TBXA2R	2.72684	9.66309e-08		HEG1	3.42312	3.57692e-63		DIRAS3	3.27342	1.23375e-07		ABCA12	2.92129	0.0190907
NOTCH3	-2.39706	0.00192704		TMEM191A	2.9793	1.5574e-06		TPK1	2.94209	1.69532e-07		FGF12	2.72509	3.38883e-21		SCAT1	3.42298	0.000734719		DCBLD2	3.27243	2.08222e-37		KLF11	2.91825	6.53417e-10
HMGN2P15	-2.09278	0.0130215		MAGI2	2.97542	0.00324355		UPP1	2.94131	4.65534e-23		NALCN	2.7247	1.71008e-07		RNU6-26P	3.42149	0.00358444		AHRR	3.27066	1.77161e-13		DRAM1	2.9165	3.66325e-07
PDSS1	-2.97465	1.33058e-09		TNS2	2.97371	1.90361e-07		MYO5C	2.94113	2.81072e-09		PSMB8-AS1	2.72258	0.00932304		DNAH1	3.41763	0.00687981		ZBTB18	3.26896	2.33538e-09		CNIH3	2.91323	8.16425e-24
PPP1R3F	-3.27357	0.00572235		NEK7	2.96913	4.81127e-24		DRAM1	2.93804	4.4982e-10		NEDD9	2.719	1.43935e-05		ARL4C	3.41313	8.28913e-19		RPL13AP20	3.26826	1.00147e-07		DEPDC7	2.91257	1.63455e-22
DBP	-3.80864	1.75113e-15		NHSL2	2.96814	0.00620755		PTEN	2.93305	2.20281e-25		MIR4435-2HG	2.71744	1.14032e-62		MC4R	3.41034	0.0112043		TOM1L2	3.26534	1.10171e-22		RHBDF1	2.91128	4.11639e-06
CHAC1	-3.32177	0.000134959		CNTF	2.9652	0.00708784		NR3C1	2.93254	3.24077e-52		CAPS2	2.71606	1.3271e-05		LARP6	3.40751	8.61586e-20		FAM133A	3.26401	0.0135496		SPAG16	2.91113	4.68071e-23
CACNB2	-2.49805	9.21412e-12		MMP15	2.96305	0.000263999		HRNR	2.92992	0.010155		CMTM7	2.71164	5.96306e-28		VXN	3.40316	4.00211e-05		TCIRG1	3.26358	0.000193245		ARID5B	2.907	5.4785e-55
DENND2C	-2.15126	3.12022e-05		SLC22A1	2.9628	0.046803		MALT1-AS1	2.92659	0.00180803		PARVA	2.70959	2.99532e-56		PTPN14	3.40124	2.32003e-157		RPL12P14	3.26344	0.0307175		PPM1K	2.90579	7.7012e-15
RAB5IF	-2.28908	0.000388146		SCHIP1	2.95967	5.93726e-05		TRAM2	2.92621	1.39861e-38		NEK7	2.70478	5.05509e-20		SPEG	3.39652	7.29546e-11		TLR4	3.25876	0.0164063		SLC36A4	2.90393	8.69226e-28
ACOT11	-3.16887	0.000795259		LRRC58-DT	2.95944	5.53923e-09		PCDH15	2.92579	0.0425991		AJUBA	2.6961	2.91414e-43		EPPK1	3.39398	1.24241e-08		PTGER4	3.25599	0.00329281		ZNF682	2.90317	0.0232566
PCDH8	-5.4283	0.0205341		PHETA1	2.95724	0.0168313		VSIG10L	2.9251	2.49281e-06		FAM131B-AS2	2.69346	2.06071e-07		EEF1DP3	3.38744	0.00129472		MICAL1	3.25219	8.13614e-13		CTNNAL1	2.89986	1.21549e-87
EFNA3	-2.40539	0.00467056		ULBP2	2.95667	3.90782e-24		SLC37A2	2.92441	0.0115128		INPP1	2.69026	3.73588e-12		ZNF730	3.38535	7.40474e-13		NRIP3	3.25154	5.68291e-75		ZNF280A	2.8972	1.95902e-07
HDGFL2	-2.01571	0.000264186		AIFM2	2.95662	5.16158e-70		BIRC3	2.92345	7.23114e-06		AHNAK2	2.68842	2.2263e-12		LCTL	3.37818	2.34109e-10		STX1B	3.24977	0.0219649		DNAJC6	2.8937	2.95703e-14
NAPRT	-3.49118	3.91374e-14		TWSG1-DT	2.94339	0.00569861		SCHIP1	2.92188	8.13201e-05		MIR22HG	2.68796	1.50565e-13		MAFF	3.37805	5.88793e-11		BIRC3	3.24887	1.12557e-06		ARHGAP30	2.89219	0.000934559
PPFIA3	-2.30157	0.00539357		RAP1GAP2	2.9411	1.05758e-12		TUBB2A	2.92113	1.09953e-39		AIG1	2.68763	2.72299e-59		TPI1P2	3.36922	5.58113e-05		ANO4	3.24859	0.000212218		BMERB1	2.8916	1.30907e-22
ADGRB3	-6.20547	9.45486e-13		SLC43A2	2.9409	0.00058951		ALDH1A3	2.91071	2.42055e-07		ADPRHL1	2.68668	0.000150559		CEMIP2	3.36871	4.12814e-28		NR3C2	3.24643	5.63763e-05		SPATS2L	2.89152	1.40364e-79
NME4	-2.58386	3.35257e-15		FADS3	2.9373	2.29219e-16		SAMD3	2.89945	0.00161503		TRAF1	2.68499	0.0459047		ARHGAP26	3.36493	6.84919e-10		GLIS1	3.24309	0.0215152		NPIPB2	2.89048	0.00816431
CALHM2	-3.4763	0.00569388		GXYLT2	2.93448	3.96143e-10		IRF1	2.89195	4.48033e-14		MOK	2.68324	3.53927e-29		RELB	3.36296	0.0098249		SH3D19	3.24195	2.39419e-16		TMEM51	2.88427	0.0121759
ACSS1	-5.37173	2.26878e-13		PODNL1	2.93266	0.00627264		LPAR1	2.89136	4.90729e-39		TP53I3	2.68035	4.66911e-31		ANO4	3.36277	0.000107826		HRNR	3.24082	0.00555215		SMS	2.88171	1.35498e-115
TMEFF2	-2.24718	3.6927e-14		GPX8	2.93132	1.66154e-44		DYSF	2.89122	0.000153941		SIRPA	2.67615	1.25041e-16		ZNF43	3.36007	2.73895e-08		DNAH11	3.23759	4.33602e-17		GCNT2	2.8813	0.0274891
RAC3	-2.41694	2.48367e-06		PPP1R3C	2.91847	1.04014e-10		COPZ2	2.88952	0.000336376		ZNF502	2.67348	1.24356e-08		GPER1	3.35961	0.00647203		TMEM62	3.23347	1.92902e-06		ZNF687-AS1	2.87981	0.0383434
JAG2	-4.84719	3.81936e-10		AIF1L	2.91618	5.84649e-18		SH3GL2	2.88753	0.041107		SCG2	2.66847	1.62069e-27		PLOD2	3.34666	4.75842e-40		ALDH1A3	3.2325	1.53807e-07		CAMK2D	2.87561	5.5007e-34
AK7	-6.61302	2.62916e-12		JAG1	2.91279	1.0647e-11		KHDC1	2.88308	9.363e-18		FNDC3B	2.66631	2.32403e-48		FHOD3	3.34477	8.94803e-05		MAP1LC3B2	3.23123	1.75889e-09		DOCK10	2.87288	2.37221e-41
JTB	-2.55104	8.12551e-12		BMS1P1	2.9095	1.43924e-05		IFI6	2.87773	8.67238e-09		CD2AP	2.65837	2.69231e-18		BHMT2	3.3431	0.0419517		GFPT2	3.23021	4.02415e-14		DGUOK-AS1	2.87206	0.000132145
SF3A3P2	-3.53185	0.00096123		GADD45A	2.9089	5.91305e-31		PTPRG	2.87737	8.46611e-22		JAM2	2.65776	0.0043719		PTPRG-AS1	3.34304	1.68668e-12		RBMS3	3.23015	1.34144e-59		GPR176	2.86941	9.70065e-19
CGREF1	-2.35643	0.00348783		SEMA3D	2.90552	2.20854e-19		PLA2G15	2.87548	2.32785e-14		SH3D19	2.65645	2.29013e-16		HIVEP2	3.33412	2.73638e-24		HPSE	3.22626	9.6295e-27		TCTN1	2.86652	1.38358e-26
PPIL6	-3.38014	2.3868e-05		SPAG8	2.90221	0.0089248		ATOH7	2.86911	0.0205862		SMS	2.65471	7.14637e-99		PTCSC3	3.33278	0.013002		MTMR11	3.22471	6.60394e-11		PIM1	2.86407	4.77475e-10
FLI1	-3.56614	1.73341e-48		RFLNB	2.90116	5.09494e-39		CLIC2	2.86897	0.0137107		HIVEP3	2.64029	1.15732e-13		NEXN-AS1	3.3305	0.000103741		FGF9	3.22393	0.00388127		STBD1	2.8638	0.0287633
RN7SL749P	-2.92853	0.000637948		OSR1	2.90022	0.0351066		GRIK2	2.86897	0.0266869		LINC00920	2.64016	1.40087e-05		PARP3	3.33001	1.30681e-34		HOGA1	3.21788	0.0276483		CFAP20DC	2.86239	3.41498e-15
KBTBD11	-4.88147	1.03422e-07		ABHD4	2.89894	7.19838e-39		RHOC	2.86513	1.83345e-66		ZBTB47	2.63873	0.000731108		PKD1L2	3.32572	0.0148609		COL3A1	3.21476	2.67182e-15		MARCHF3	2.85983	2.08205e-17
PCDHGA7	-4.24904	0.0176893		FAIM2	2.89545	6.87658e-05		LRRC34	2.86497	0.000703682		AIFM2	2.63781	4.07255e-55		COL6A1	3.32308	2.16438e-28		RHBDF1	3.21374	2.61294e-07		FAM131B-AS2	2.85622	1.32248e-07
PCDH10	-4.09833	0.00604057		DEPDC1-AS1	2.89545	0.000389978		VTN	2.86428	0.0262902		HEXB	2.63774	1.57394e-73		LMO7	3.32258	2.08238e-69		TJP1	3.20881	4.1408e-91		TSC22D2	2.85588	3.80494e-37
REEP6	-3.14886	1.37155e-09		GIMAP2	2.89489	0.0138196		SLCO4C1	2.86339	0.0319972		LGALS8	2.63661	3.51698e-27		AKAP12	3.3133	1.6486e-54		LMO7	3.20716	3.02104e-64		RHOBTB3	2.85412	8.70941e-33
FZD3	-2.00605	8.36361e-09		TBXA2R	2.88482	1.17785e-08		KCNA7	2.86287	0.0188847		MTCL1	2.62943	2.53951e-21		H2BC3	3.31179	0.0181236		ADAMTS6	3.20623	1.78877e-19		PIK3CD	2.85027	1.02702e-09
OXLD1	-2.53891	1.11563e-16		IGFBP6	2.87722	8.4106e-21		SYTL3	2.85623	7.49276e-08		TBC1D12	2.62278	1.04695e-07		CFAP57	3.30872	0.00343004		DIPK1A	3.20476	5.87124e-22		ADPRH	2.84458	4.59815e-06
TRIB1	-2.98718	1.09251e-08		LOXL1	2.8752	1.03872e-27		SH2D5	2.85526	0.0011217		CLCF1	2.62099	1.42993e-06		RASSF4	3.30708	5.43119e-22		SULF2	3.20044	0.00804481		SHOX2	2.84244	9.58617e-15
SEL1L3	-3.32218	7.32922e-10		IER3	2.873	3.34818e-09		NR2F2	2.85262	1.43283e-39		PDE3A	2.62071	0.00575452		PRDM1	3.30594	0.000967994		MAGEA1	3.19753	0.000529701		LACTB	2.83793	5.58154e-20
FH	-2.14718	8.96519e-36		ITPR2	2.86424	2.57498e-25		SAMD9	2.85056	0.000153091		CRYAB	2.62026	0.00897859		TRIM59	3.30561	3.46802e-33		PHLDB2	3.19737	1.62346e-62		LMO7	2.82824	2.01505e-49
GATA4	-5.62235	0.0111794		ILDR2	2.86067	2.02573e-05		MAML2	2.84453	2.42707e-11		HEATR5A	2.61803	4.22637e-23		ZNF615	3.30531	5.04629e-09		CORO2A	3.19674	7.26624e-20		LIPG	2.82134	0.0401713
LPAR2	-3.22684	3.6646e-06		MAP3K14	2.86016	4.7545e-09		LDOC1	2.83599	2.2185e-32		CNRIP1	2.61662	5.39431e-62		TRIML2	3.29622	0.0306618		ADORA2B	3.19667	5.72552e-44		LTBR	2.81819	1.27903e-28
WDR17	-3.16468	1.61067e-05		RASSF4	2.84699	1.67053e-18		GBE1	2.83534	8.206e-54		NEAT1	2.615	1.03927e-13		GREB1L	3.29566	1.44972e-09		MAST4-AS1	3.19648	0.000804843		TCEA3	2.81205	5.51882e-07
IGFBP2	-5.64007	8.75666e-11		SYTL3	2.84456	7.44549e-08		CYTOR	2.83402	2.7432e-38		PDE4B	2.61352	0.000202239		C5AR1	3.29322	0.024246		HDX	3.19337	2.49864e-21		QSOX1	2.81088	1.6443e-20
SRD5A3	-2.71713	9.47792e-35		IRF7	2.84384	2.72785e-09		CCDC148	2.82534	3.05106e-08		NMT2	2.61287	1.1931e-77		GUSBP5	3.28653	0.0161037		SRC	3.19144	0.00146589		GDPD5	2.80976	5.77028e-05
CABP1-DT	-4.82554	0.00137306		LINC01426	2.8407	0.0101173		NBL1	2.8252	7.61262e-05		PHACTR2-AS1	2.61108	0.00912223		DPF3	3.28481	2.78857e-24		PPP1R14B-AS1	3.18874	0.00143042		SOCS3	2.80597	4.8902e-05
ADGRV1	-3.48055	1.72634e-05		DTX3L	2.83473	4.98636e-10		STEAP3	2.82461	1.01634e-10		RBMS1	2.61066	6.74485e-40		CHRNB1	3.2846	8.47902e-28		SUOX	3.18874	5.7745e-32		ZNF93	2.80579	0.000110247
FADS2	-3.00686	2.29829e-10		TRIM44	2.83266	9.51997e-79		QSER1	2.80918	1.06466e-20		TRHDE	2.60237	8.19484e-07		RGMB	3.28365	5.41606e-23		DENND5B	3.18608	1.05677e-20		CD55	2.80547	6.57086e-32
LRP4	-2.20221	1.84961e-08		ZMIZ1	2.82655	1.26088e-31		RASGRP3	2.80915	1.11264e-11		SPECC1	2.59279	3.95664e-27		LIMS2	3.28239	6.14307e-13		GAS6	3.1826	4.96849e-05		RPL37A-DT	2.80534	0.000704746
ERFE	-3.67951	1.66146e-06		CFAP251	2.81323	3.23692e-13		LTBP2	2.8074	0.00110476		SKAP2	2.58683	8.30499e-21		OPTN	3.28142	2.67861e-35		DOCK5	3.18238	2.92297e-58		SYTL5	2.80512	0.000104261
PAQR5	-2.9309	2.01457e-05		CSF1	2.80815	1.68891e-05		PRECSIT	2.79733	5.93801e-08		PTHLH	2.58459	0.0195136		NLRX1	3.2808	1.60737e-10		GADD45B	3.18235	2.58577e-27		MICALL2	2.8042	2.66693e-06
FAAH	-3.11354	0.00759375		SIAH3	2.80673	0.0116638		PSMB10	2.79689	1.18779e-13		RGS5	2.57983	5.05022e-06		GCH1	3.27705	2.59832e-08		PDGFB	3.16564	0.039592		CD58	2.80029	1.88072e-20
FAT4	-2.76821	1.56961e-09		ABCC2	2.80537	6.21988e-05		ZNF699	2.79383	6.19722e-11		MT-TH	2.57927	0.0307385		SLFN5	3.27489	3.54976e-53		C7orf57	3.16334	0.0299046		SDC3	2.79953	0.00202306
MEIS1	-2.51742	1.46296e-08		PDCD6-DT	2.79473	0.00298485		MBNL2	2.78873	1.2721e-40		NACA3P	2.5791	0.000261499		FERMT2	3.27452	3.47611e-119		ARID5B	3.16082	5.92392e-65		MOB3C	2.7992	2.60786e-10
L3MBTL3	-3.12699	4.35579e-08		PHYHD1	2.79444	0.0463119		TEP1	2.78777	4.58378e-09		RRAS	2.57507	1.6462e-18		VTRNA1-2	3.27365	0.00881024		KCNK6	3.16004	5.11866e-09		FSTL3	2.79434	1.21736e-13
RNASET2	-2.83698	9.09409e-09		MPZL3	2.79112	9.27419e-07		PCOLCE2	2.78427	1.08434e-13		HSD17B11	2.57369	9.35224e-43		C1S	3.27188	0.0023992		HDAC2-AS2	3.1586	1.38119e-06		ACTN1	2.79421	2.93505e-23
SLC1A4	-4.26536	2.51917e-48		DENND5B	2.78318	4.51807e-15		MMP24	2.78357	0.00342127		USP43	2.56904	0.00114741		TMEM62	3.2718	1.25691e-06		CEMIP2	3.15663	1.52344e-24		TAP1	2.7903	3.87289e-09
LRAT	-5.09144	0.0186974		ZBTB42	2.78165	0.00412864		CRB3	2.78068	0.0171796		SNHG5	2.56805	8.35353e-53		LOXL1	3.27165	7.29284e-32		AGMAT	3.15137	0.00372531		DNAJC15	2.78809	1.99657e-45
WIPF3	-3.65565	0.00334124		COL16A1	2.77924	0.000239686		GLIPR1	2.77637	1.3396e-19		KCNG1	2.56671	2.60449e-07		SUOX	3.26969	9.97538e-34		EVI2A	3.15077	0.00219543		USP53	2.78728	1.44703e-17
FEV	-6.80476	0.00519303		NACA3P	2.77876	6.56945e-05		ZNF98	2.77456	5.74448e-06		MYO1E	2.56563	2.18984e-44		IRF2	3.26919	7.06659e-27		CNFN	3.15061	3.79068e-10		ANXA1	2.78552	1.20276e-64
PDF	-2.70648	0.000854094		SLC44A3	2.77861	0.00506296		MB21D2	2.76915	9.5684e-40		FN1	2.56347	1.32891e-30		NEURL1B	3.26896	8.89245e-10		JUN	3.14935	1.30242e-15		CHDH	2.78402	0.0468375
SPTBN4	-2.4871	0.00252316		LINC02321	2.77339	2.68548e-05		P3H2	2.76788	3.2367e-17		BMS1P1	2.54994	0.000202068		ZNF83	3.26816	5.3754e-16		IFIT2	3.14515	1.95312e-06		PPP1R14B-AS1	2.78393	0.00655878
PLAG1	-4.11366	1.72044e-26		RIPOR2	2.77131	8.39761e-11		YPEL2	2.76403	3.85025e-05		VDR	2.54887	1.20878e-20		PPP2R3A	3.26154	7.39543e-31		FBLIM1	3.13715	1.87053e-20		DCLK2	2.782	1.01129e-10
ZNF703	-2.56647	6.43009e-07		LTBP2	2.76969	0.00125276		CRIM1	2.76281	2.59445e-19		IGF2BP2	2.54356	2.10875e-51		GASK1B	3.26146	0.037012		FBXL14	3.13704	1.68951e-05		ITGA4	2.77612	4.21521e-28
AKAP7	-4.07161	7.50193e-38		F11R	2.76777	3.90043e-20		WARS1	2.75853	1.22666e-123		TMEM123	2.54293	3.41119e-53		AUTS2	3.25846	2.40859e-09		ACTN1	3.13284	4.91443e-29		LINC01588	2.77412	8.89918e-05
LINC01359	-4.04395	0.00918655		SNX33	2.76665	2.21416e-06		SAMD4A	2.75168	3.78891e-26		FBXL14	2.54233	8.13611e-05		IER3	3.25812	4.70023e-10		BISPR	3.13215	0.0229076		LPP-AS2	2.77039	0.000563289
TMEM150C	-4.12806	0.000809294		ZC3HAV1	2.76664	1.89644e-25		MIR4435-2HG	2.74914	4.37909e-64		SNX33	2.54228	1.74036e-05		FAM83G	3.25673	1.56647e-08		NBR2	3.13088	6.04954e-12		LINC01943	2.76983	4.51125e-11
TTYH2	-3.66161	1.79433e-10		CDC42EP3	2.76459	1.13931e-41		LHX9	2.74843	0.0130048		LINC02454	2.5396	0.0099909		NCALD	3.25532	0.0251278		FERMT2	3.12856	3.44645e-108		C3orf18	2.76928	2.07216e-05
GADD45GIP1	-2.468	2.05887e-05		CCDC148	2.75992	5.94282e-08		FAM13A-AS1	2.74448	0.013369		SCN8A	2.53824	7.69985e-23		TLL1	3.25507	3.28302e-29		LINC02104	3.12606	8.53377e-06		ELOVL2	2.76839	2.14545e-36
RIPK4	-3.72084	5.14635e-06		RORB	2.75431	0.0193043		CORO2B	2.7438	0.0454001		RIN3	2.5361	1.35077e-11		ZNF699	3.25313	9.08518e-13		FBN1-DT	3.11971	0.00580733		NOC2LP1	2.76281	0.000841881
HCLS1	-4.90964	5.34848e-08		ENO3	2.73987	5.18889e-07		ERBB3	2.74348	9.07028e-09		TMSB4XP8	2.53409	1.17979e-17		SFMBT1	3.25187	4.16926e-34		CTHRC1	3.11935	1.17146e-36		SPECC1	2.75825	4.87889e-30
ADRB1	-7.03492	7.41894e-09		SFXN3	2.73674	6.62871e-22		DISC1	2.73914	0.000496701		MYG1-AS1	2.53324	0.00470132		TRIM21	3.241	6.12535e-46		ZNF829	3.11687	0.00199907		GPR39	2.75811	0.000890454
HAP1	-5.1613	0.000220772		CNKSR3	2.73564	6.63237e-26		DUSP5	2.73871	1.27233e-08		DST	2.51714	2.58606e-26		APCDD1L-DT	3.23871	5.57843e-08		DNAJC4	3.11544	4.86479e-24		LAMC1	2.75305	5.28037e-67
LRRC10B	-5.78964	0.00133485		ZBTB38	2.73502	2.77102e-50		DENND2A	2.73181	2.05674e-13		ADGRL2	2.51491	0.00296967		HS3ST3B1	3.2381	0.00858503		BMS1P10	3.11108	0.0237677		HSPG2	2.74995	5.15014e-05
KLRG1	-2.41354	0.00531079		CYTOR	2.73496	9.13934e-36		PAX6	2.72879	2.27169e-21		DEPDC1-AS1	2.51449	0.00268145		GAS6	3.23449	3.26467e-05		NUP210	3.11019	7.48262e-21		NRIP1	2.74807	1.67205e-35
HES6	-3.50298	2.37236e-13		IQSEC2	2.73326	2.831e-05		ADAMTSL4	2.72843	0.00384554		PLOD2	2.51148	8.68078e-24		RNF180	3.23211	0.00448716		TRIM14	3.10993	1.80993e-44		NEDD4L	2.74771	1.88841e-39
MAB21L1	-4.86848	0.00162209		EXOC3L1	2.72606	0.0121901		DUSP1	2.72776	1.66428e-08		GAPDHP14	2.51144	2.99743e-05		LPP	3.23197	1.28327e-93		IFI35	3.10583	4.69204e-45		IER3	2.74586	3.00111e-07
C22orf15	-5.59088	0.000250385		RPL11P3	2.72503	0.00350425		KCNK6	2.72438	1.9205e-07		PCOLCE2	2.5113	2.58198e-11		LUZP2	3.22997	0.0328838		PLEKHG5	3.1048	0.0241601		DOCK9	2.74281	1.06949e-13
PTPN7	-5.77595	0.000605675		CD59	2.7197	9.84459e-133		ZNF785	2.71698	9.90976e-05		THSD1	2.50849	2.39352e-06		PCTP	3.22924	1.25236e-12		LINC01778	3.1037	0.0236665		RAB3B	2.73995	2.55116e-41
SORD2P	-2.7053	1.90361e-06		JAK3	2.7195	1.22925e-05		SPON1	2.71545	0.000337058		BAG3	2.50498	4.64585e-25		FRMD4A	3.22848	5.15265e-34		PLAC8	3.09796	6.36631e-34		MICU3	2.73615	0.00102477
ADAM22	-3.4489	4.58587e-06		INPP1	2.71858	1.9981e-12		GASK1B	2.71419	0.025888		SUSD5	2.49915	2.91527e-07		NCEH1	3.22688	4.03609e-47		S100A5	3.09779	0.043495		ULBP3	2.73062	0.00310833
TSPEAR-AS2	-5.56315	0.00612047		CRYAB	2.71459	0.00661197		DDX58	2.71291	1.87655e-06		RPL11P3	2.49851	0.00852982		NIPAL1	3.22283	1.47482e-12		MKRN3	3.09739	0.000274277		ATP2B1-AS1	2.72804	0.00690289
TSC22D3	-3.20783	1.81773e-13		ZCCHC24	2.71175	2.83921e-12		PRKD1	2.70988	9.734e-09		GAB2	2.49538	3.30841e-05		ZNF91	3.22195	1.07655e-06		GPR173	3.09736	0.0421143		STC1	2.72237	1.30449e-17
VWCE	-5.08433	0.00146424		GNGT2	2.71018	0.00219627		WWTR1	2.70643	1.60105e-27		PEA15	2.49461	2.24551e-38		MAP3K2-DT	3.21784	3.29887e-09		TCAF2	3.09695	0.0161955		CSRP2	2.72014	5.55713e-71
AHSG	-4.95513	0.0109007		TRAF3IP2	2.70939	1.67172e-14		SERPING1	2.70555	2.23928e-05		C1QTNF6	2.494	0.000408872		ITGA2B	3.21715	0.00405158		KLHL3	3.0904	7.66518e-08		LGALS3BP	2.7195	2.01509e-32
IGF2BP1	-2.7261	3.64173e-35		PLEKHG7	2.70574	0.000560589		CFLAR-AS1	2.7009	0.000350622		SDC4	2.49389	1.3564e-73		ZNF223	3.21692	0.00557134		MMP16	3.08874	7.21547e-14		PABIR3	2.7184	9.79493e-13
CPB2	-5.30042	2.99374e-06		CTSO	2.70237	7.71851e-10		NAGS	2.7007	2.74542e-10		TRIO	2.48941	3.2335e-35		SOCS3	3.20974	2.08239e-06		HERC2P10	3.08676	0.0409943		LOX	2.71512	4.567e-09
LSAMP	-3.20158	7.78696e-25		EDA2R	2.69774	0.0115703		STAC2	2.69869	1.04762e-09		PPIAP30	2.48693	0.0215603		TMEM220	3.20445	0.00867887		DHX58	3.08657	0.00935416		UTRN	2.71324	6.16772e-35
NPTXR	-2.95367	2.84347e-29		GSDME	2.69643	8.82331e-37		TK2	2.69318	2.07165e-17		LSP1P4	2.48417	6.43916e-33		GBE1	3.20231	2.29698e-67		DEPDC7	3.08141	3.78768e-25		CCDC9B	2.70967	1.626e-38
INKA1	-3.08043	3.53426e-21		SLC13A3	2.69082	0.000289914		MCTS2	2.69203	4.40552e-05		PIM1	2.48277	2.04283e-08		SYNPO2	3.20185	0.0115969		HS3ST5	3.07839	0.0246595		TAX1BP3	2.70964	1.90082e-07
PRRX2	-5.49288	8.82711e-07		ASB9	2.68108	0.0213562		NLRP1	2.69092	1.52276e-11		KCNIP4	2.48154	0.00740403		RFTN1	3.20159	4.11466e-18		NMT2	3.07801	1.48818e-95		ZNF488	2.70558	0.000305421
FZD1	-4.12253	1.25628e-21		PARP9	2.68054	2.69977e-06		IFI27L2	2.6788	2.71683e-50		EFEMP2	2.48092	1.17634e-21		NR1D2	3.1996	1.0695e-14		CYLD	3.07702	9.19302e-44		SYTL4	2.704	2.03587e-20
SLC19A2	-2.21074	1.23379e-05		RCBTB2	2.67451	7.94466e-15		HERC2P3	2.67654	2.0536e-15		CCDC81	2.47671	0.00955253		PODXL	3.19716	2.95834e-16		TMEM178B	3.07473	5.10692e-07		LINC02861	2.70281	4.89242e-08
RAP1GAP	-5.31477	0.00118158		ZBTB46	2.67148	2.54784e-06		HEATR5A	2.66875	5.11132e-24		TPST2	2.47615	4.01231e-27		ZBTB8B	3.19485	0.000845138		S100A10	3.07468	1.68682e-59		HEBP2	2.69838	4.58242e-19
ITGB2	-6.51102	0.00353095		TNFSF10	2.67103	0.0135137		TMSB4XP4	2.66528	0.00331507		PLSCR1	2.47529	1.54447e-13		IGFBP6	3.19329	3.54111e-24		ZNF667	3.07391	3.97718e-05		MIR22HG	2.69817	2.81153e-13
PRKAG2-AS1	-5.68164	5.32097e-06		H4C8	2.66987	1.80441e-09		NANS	2.66419	5.64585e-46		TAP2	2.47359	5.77229e-06		HDAC7	3.19146	2.51043e-22		TTC9	3.07283	0.000305818		GRAMD2B	2.6977	3.49796e-25
FOXO1	-2.81569	3.3114e-11		SCN8A	2.6698	2.47271e-25		MYLK	2.65968	2.89747e-45		MT2A	2.46694	5.57035e-26		AMIGO2	3.18833	0.00136853		TPPP3	3.0705	0.00274883		HPSE	2.69755	1.01467e-18
B3GALT1	-6.42298	3.26364e-13		LGALS3	2.66002	4.88478e-22		TWSG1	2.65584	1.13035e-61		SAMD4A	2.46663	5.81157e-21		ZNF836	3.18463	0.000454315		ZSCAN16	3.06977	4.18792e-17		NIBAN1	2.69153	2.59037e-47
LKAAEAR1	-3.72697	0.00284737		ERAP2	2.65873	5.98138e-09		FAM114A1	2.65286	4.18073e-48		BIRC2	2.46546	7.65448e-33		NEK2P4	3.1796	0.00235594		LARP6	3.06888	6.01823e-16		MMD	2.68893	3.47663e-12
FGF14	-3.44238	2.23553e-14		MYH1	2.65616	0.00482224		MYG1-AS1	2.65228	0.00287445		FBXL7	2.46265	0.000128362		DGKB	3.17751	0.0155224		ZBTB4	3.06876	5.3481e-15		OXTR	2.68738	3.22308e-11
DNAH10	-3.70769	0.00555863		ZNF699	2.6496	5.68413e-10		NRP1	2.64765	3.72519e-53		CAPN5	2.46164	2.23679e-11		ZNF185	3.17588	6.59463e-29		PPP3CB-AS1	3.06529	1.29591e-10		FJX1	2.68706	8.99614e-17
WASF1	-2.49408	1.38191e-26		CLU	2.64815	5.48197e-46		LINC01094	2.64638	0.0131037		TNS2	2.46092	2.45221e-05		CDKN1A	3.17288	8.12419e-30		ZNF83	3.064	4.57674e-14		MB21D2	2.68604	8.38248e-38
SPTBN2	-2.52539	0.00296218		ANXA2P2	2.64751	6.71347e-41		ZNF826P	2.64479	5.65677e-20		NREP	2.45875	2.03805e-07		BIN1	3.16419	1.46109e-15		DPP4	3.06353	0.00407346		LERFS	2.68453	0.0282495
GRK5	-3.89894	2.64879e-28		TNS3	2.64685	8.86666e-12		PPIAP30	2.64366	0.0142065		HSPD1P11	2.45652	0.000249125		ZNF442	3.1593	8.43736e-13		SEPTIN4	3.06304	1.2285e-09		ADCY1	2.68366	0.0378648
KRT18P11	-3.11144	0.00333861		KLLN	2.64587	0.00749245		FRMD4A	2.63988	8.72941e-19		ANPEP	2.45623	2.96824e-10		PLEKHG5	3.15605	0.0204684		MSLN	3.05623	0.0451949		C3orf14	2.68103	2.92686e-22
CPB2-AS1	-4.51596	2.22178e-07		SOCAR	2.63876	0.00221573		DNAJB5	2.63887	8.64802e-10		FRMD5	2.45547	1.15952e-20		RFPL4A	3.15454	0.0259747		IRF9	3.05383	0.000300716		NOG	2.68012	2.31774e-05
GRAMD1B	-5.44713	7.56772e-16		OSMR	2.63654	2.24716e-21		LOXL1-AS1	2.63669	1.85421e-28		FZD5	2.45289	9.47308e-17		PBLD	3.14808	5.03721e-30		OSBPL10	3.05328	2.47001e-06		PDZK1	2.67819	1.53915e-06
PCDHA3	-4.49494	0.00879189		ANXA2	2.63622	1.39388e-85		FHL2	2.63608	2.17561e-37		ATP2B1-AS1	2.4453	0.0114924		CSRP1	3.14718	1.79648e-51		GPRC5B	3.04233	1.22211e-10		ZBTB4	2.67809	1.82154e-11
SCNN1G	-7.06705	0.000629714		LINC00511	2.63132	2.57967e-10		TUBA5P	2.63589	6.84477e-14		TWSG1	2.44336	3.56895e-52		DCLK2	3.14436	9.64662e-14		PLA2G15	3.03766	2.47105e-15		LINC00629	2.67215	0.0252637
CCDC74A	-3.05513	3.61191e-11		HYAL3	2.63036	5.66659e-13		ACBD7	2.63171	8.54754e-05		BMP5	2.43645	0.0136713		HDX	3.13504	1.11695e-20		ANKRD33B	3.03681	1.98528e-07		USP43	2.67075	0.000947288
HOXD9	-3.34723	0.00297393		APCDD1L	2.62955	0.0309921		CMTM7	2.63094	2.73333e-26		FADS3	2.43281	2.51161e-11		CDH4	3.12824	0.0148221		LINC02614	3.03401	2.84407e-05		HOMER3	2.66931	3.98025e-05
GRK5-IT1	-3.74979	0.000381999		ELAVL2	2.62877	0.00171067		LAMC2	2.63065	0.0116509		SOCAR	2.43202	0.00544869		TMCC3	3.12807	0.00560348		ZSCAN18	3.03043	0.0004392		RELL1	2.66795	3.48602e-06
PINLYP	-4.74592	1.16986e-15		FABP3	2.62818	3.7265e-09		ITPR2	2.62804	2.90503e-21		SAMD3	2.42288	0.0104539		CSF1	3.12795	4.28366e-06		YBX2	3.02615	0.0493917		ANKRD13A	2.65991	2.07457e-22
PSTPIP1	-6.09324	6.68614e-10		CCDC80	2.62731	3.4892e-16		IER3	2.6231	1.05173e-07		PLCD3	2.42188	1.41464e-05		RASD1	3.12618	0.00127892		BCAR3	3.02446	1.49987e-14		TFPI2	2.65755	2.34685e-14
RFTN2	-3.88561	1.74479e-07		JUN	2.62273	1.51085e-10		DCBLD2	2.62139	4.20091e-25		DDX60	2.41633	0.0027305		PDE6G	3.12219	1.47812e-12		PKIB	3.0239	2.88316e-08		TNFRSF21	2.6573	7.30498e-09
PLCB1	-3.39507	0.000164001		QSOX1	2.62252	2.76308e-18		LINC00920	2.62126	1.72439e-05		SMYD3-IT1	2.41102	0.022873		NOL4L	3.12161	5.23995e-33		RGMB	3.023	1.98721e-19		KCTD10	2.6548	9.55342e-75
ANKRD18DP	-6.704	5.96661e-08		DENND2B	2.62148	1.71884e-29		GAB2	2.61909	1.18679e-05		IL6ST	2.40792	2.40389e-26		KRT87P	3.11834	0.0276105		C12orf75	3.02238	2.58258e-52		THBS2	2.65445	1.00764e-20
BARHL2	-5.30705	0.00240744		NBL1	2.61424	0.000272204		MIR222HG	2.61858	6.89623e-07		TTPA	2.40442	0.00897847		P4HA2	3.10998	2.71956e-39		SLC43A2	3.02081	0.000350776		ACTA2	2.65081	2.01176e-06
ADGRA2	-3.11569	0.0047075		LINC00920	2.61215	1.69438e-05		LINC00882	2.61788	0.0373063		P3H2	2.39717	4.1883e-13		CYP4V2	3.10904	4.7805e-06		ZNF876P	3.01734	0.00118921		SCN8A	2.65013	8.64641e-24
CFAP221	-4.10049	0.00394104		CBR3	2.61044	1.269e-23		MAST4-AS1	2.61512	0.00251888		RHOBTB3	2.39432	8.04324e-24		IFIT2	3.10723	2.44329e-06		ENOX1	3.01567	5.20472e-05		ZNF320	2.64957	0.0153732
MYO1D	-3.14036	0.00644558		DPP4	2.61025	1.93179e-07		SKAP2	2.61461	3.41071e-21		WARS1	2.39378	5.75643e-93		SLC20A1-DT	3.10109	0.0345023		RFLNB	3.01522	8.24233e-42		DUSP4	2.64834	0.00311161
CRACD	-6.01418	2.43209e-11		FBN1-DT	2.60957	0.000783824		SYTL4	2.61402	1.0777e-15		POU2F2	2.39336	8.31761e-05		TCTN1	3.10058	2.31179e-31		NUP153-AS1	3.01497	0.00858674		ARNTL2	2.64709	8.89226e-11
DUSP26	-6.4184	0.0101657		CDC42P6	2.60859	0.0104759		ILDR2	2.61295	0.000128281		FJX1	2.38066	2.39385e-14		CD24	3.08915	0.0185576		PEA15	3.01383	1.89042e-53		NRP1	2.64209	4.93596e-58
SLC7A5P1	-3.35444	2.64858e-05		SBSPON	2.6083	4.0143e-05		AMIGO2	2.60146	0.00555784		ABCC2	2.37327	0.000934885		TP53INP2	3.08691	5.83644e-17		PDZD7	3.01102	0.00357053		AHR	2.63985	3.63217e-19
TINCR	-2.66855	0.0242659		CNRIP1	2.60746	9.86907e-62		PLAUR	2.59444	1.2501e-29		LINC00649	2.37226	0.000750213		PIANP	3.08551	2.91884e-05		MBTPS1-DT	3.00916	2.53234e-09		SQOR	2.63973	0.000736785
EDNRA	-4.93073	6.22283e-06		HSPA12B	2.60503	0.0275681		MCOLN3	2.59148	4.2955e-05		MYO18A	2.37209	4.28573e-09		COL5A3	3.08447	0.033779		IER3	3.00823	1.34668e-08		SLFN5	2.63654	3.36066e-34
DLK1	-5.19506	0.00390467		ULBP3	2.59137	0.00767188		PPP1R15A	2.5901	1.39359e-21		SLC13A3	2.36972	0.00169464		ZNF710-AS1	3.08414	2.99363e-10		CNN3	2.99854	2.46867e-173		LOXL1	2.63642	1.6093e-20
SDK1-AS1	-5.26439	0.000230117		SUSD5	2.59095	8.55999e-08		TRIO	2.57973	8.81188e-38		RYR3	2.36902	0.0033114		BCAR3	3.08379	3.26336e-15		PTPN21	2.9983	1.16553e-22		FEM1C	2.63431	6.0323e-23
ATP1B2	-4.99136	1.06211e-09		SH3RF2	2.58208	3.0544e-10		MME	2.57371	2.61637e-09		EHD1	2.36786	2.63422e-19		LGALS3BP	3.08191	1.72584e-41		TMCC3	2.99801	0.00882881		DDAH1	2.6314	9.04221e-59
CCND2	-5.14869	0.00314445		NOL4L	2.58174	1.8862e-24		HEXB	2.57308	7.40102e-70		GLIPR1-AS1	2.36769	0.0271877		DNAJC4	3.07527	1.51934e-23		ATP8B1	2.9852	1.04816e-43		MEST	2.62959	7.38253e-13
KATNAL2	-4.51517	3.52688e-20		ADAM19	2.5749	1.28799e-50		PLCD3	2.57174	3.72213e-06		NETO2	2.36571	3.74768e-20		TNS2	3.07451	1.2221e-07		AJUBA	2.98363	1.55944e-48		LEPR	2.62902	3.0874e-08
TPD52L1	-4.9418	2.29062e-11		STAT2	2.57207	3.32391e-42		HERC6	2.56886	5.15139e-05		WSB2	2.3616	6.56097e-54		KCTD10	3.07342	3.13541e-101		OSMR	2.97795	7.01432e-34		ADORA2B	2.62041	1.82896e-29
SOX2	-6.24564	0.0115441		COTL1	2.57186	7.20556e-27		ANKRD28	2.56724	5.7977e-23		QSOX1	2.36142	5.43209e-15		QSOX1	3.07199	2.07377e-24		LINC01322	2.9775	0.00899367		HK1	2.6167	3.9389e-28
ETNPPL	-5.3099	0.00536805		HOXC13	2.56983	1.52719e-05		GSDME	2.55982	4.77219e-33		CNIH3-AS2	2.36103	6.48798e-05		COL3A1	3.04537	6.86245e-14		GPER1	2.97709	0.0181674		LINC02018	2.61443	0.000146918
BEND5	-5.28842	2.79352e-10		MTCL1	2.56959	2.00469e-20		CYP4F26P	2.55773	0.00209708		IER3	2.36073	2.17932e-06		IRF2BP2	3.0423	2.49998e-39		PARP12	2.97564	3.50661e-12		HDAC2-AS2	2.60885	0.000110339
RASL10B	-2.45486	0.00408808		LOXL4	2.56808	0.00110287		NAT8L	2.55695	0.00032782		SFXN3	2.35597	2.2967e-16		NUP210	3.03819	5.08474e-20		NOG	2.97241	1.93297e-06		NEDD9	2.60822	3.12319e-05
SNORA59B	-5.00986	0.00109979		PGAM1P9	2.56794	0.0443472		OCLN	2.55229	4.49513e-33		MYH2	2.35493	0.00191178		SH3BP4	3.03704	2.61988e-25		TRPV1	2.97169	0.00670142		GABRE	2.60814	8.93178e-14
ZNF423	-5.44047	2.47779e-11		MYO5B	2.56658	1.5378e-06		FNDC3B	2.55031	3.98172e-44		PPP3CB-AS1	2.35427	1.61666e-08		GADD45B	3.02966	6.87194e-25		ZBTB8B	2.96641	0.00229709		MXRA8	2.59602	4.05661e-09
PLAAT1	-3.4579	2.35918e-05		CRIM1-DT	2.56579	0.0251739		PROS1	2.55019	3.07207e-12		DDX58	2.34915	4.08277e-05		USP53	3.02449	1.04985e-20		IL6ST	2.96572	6.54206e-38		VTRNA1-2	2.59503	0.0496218
RAMP1	-4.69659	5.40778e-79		CPQ	2.5628	6.65636e-15		MIR503HG	2.54946	1.23106e-11		RHOC	2.34875	1.19692e-44		DNAJC6	3.02402	1.16677e-15		ARHGEF3	2.96444	2.33315e-08		AKAP12	2.59025	2.14163e-33
CACHD1	-2.98153	1.74486e-05		METTL27	2.56268	1.39237e-11		HLA-C	2.5494	6.3344e-30		FHIP1A	2.34783	4.68947e-05		LACTB	3.01957	9.42611e-23		PCTP	2.96281	1.29047e-10		BAG3	2.5858	3.31271e-26
KIF1A	-7.561	5.71757e-15		PNISR-AS1	2.56167	9.08885e-09		RBM47	2.54719	0.000726849		RGS17	2.34523	0.000122603		ZNF345	3.01645	0.000280045		GRHL1	2.95985	1.47931e-08		GSG1	2.57745	3.97163e-10
SIX3	-5.93634	4.7162e-05		AUTS2	2.55785	5.3603e-08		VLDLR	2.5453	6.28163e-12		AKT3	2.34481	8.64348e-31		RBP4	3.00641	0.0493363		CEACAM16-AS1	2.95703	0.0488095		ILK	2.57269	6.04577e-05
RAX	-5.5427	0.00217406		TBC1D23	2.55281	7.52581e-68		PSORS1C1	2.5453	0.00364685		MOSPD1	2.34121	2.16148e-16		CLSTN3	3.00326	6.51077e-07		ATP2A1-AS1	2.95647	1.33371e-12		ARHGAP5-AS1	2.57094	0.00171919
RASL11B	-3.40868	0.0028262		C17orf97	2.551	0.0289735		F2R	2.54259	4.7172e-11		MEIS2	2.34106	3.25611e-31		SOX7	3.00136	7.71012e-06		IL13RA1	2.95618	2.25947e-23		ITPRIPL2	2.57093	5.51572e-10
CACNA2D1	-6.13622	7.37388e-16		DUSP10	2.55097	1.4735e-07		DTX3L	2.54248	3.19741e-08		JAZF1	2.34017	2.603e-08		FBXL14	2.99941	3.87419e-05		CRYAB	2.95443	0.00462635		NMRK1	2.57005	2.28888e-10
EFNB1	-3.92947	3.68826e-26		SIRPA	2.54645	4.06849e-15		PPP2R3A	2.53788	1.69147e-22		ABHD4	2.33888	4.45702e-25		DGKE	2.99874	1.47249e-18		P4HA2	2.95388	1.94725e-35		LAMA3	2.56925	0.00021819
TCF4	-2.58632	4.60204e-20		NUAK1	2.5445	1.41714e-14		MINDY2-DT	2.53745	0.029511		AHNAK	2.3331	3.21808e-28		RNF144B	2.99809	3.70191e-34		ABI3BP	2.95183	1.01313e-19		GALNT10	2.56661	4.79362e-19
SLC24A3	-6.36125	0.00025031		SPX	2.53885	6.68752e-15		P3H4	2.53729	1.31452e-29		DTX3L	2.33077	4.30139e-07		MTMR11	2.99625	1.51068e-09		DCLK2	2.93467	6.30335e-12		SP110	2.56659	3.94878e-07
CSPG5	-4.89082	0.00313157		ATP2B1-AS1	2.53057	0.0085199		PTAFR	2.53578	0.030425		KCTD21	2.32736	8.81399e-05		BVES	2.99341	3.09007e-05		PRKAG2	2.93201	3.03249e-34		FLNB-AS1	2.56612	0.00367653
NPY5R	-5.05162	0.0019605		SNORD69	2.52897	0.00649979		PCGF5	2.5335	2.98699e-29		MRPL33	2.32682	5.88911e-36		GPX1P1	2.99045	1.82047e-13		GBE1	2.92742	5.41167e-56		ITGA2	2.56244	4.61608e-08
SMAD9	-3.00092	1.8522e-13		SLC16A3	2.5239	0.000360455		FGF12	2.53276	2.80617e-18		DPP4	2.32427	4.39702e-06		HSPG2	2.98283	7.8856e-06		DPF3	2.92386	3.58497e-19		TNS2	2.56173	1.69685e-05
PODXL2	-3.57285	9.5273e-05		FAM114A1	2.52298	1.30766e-43		FBXL7	2.53235	8.13238e-05		GULP1	2.32143	3.29554e-06		SERPINB9	2.98243	2.48258e-13		NR1D2	2.92221	2.74137e-12		ZNF778-DT	2.56093	0.0011267
LRRC4C	-5.02813	2.07302e-14		CDC14B	2.5221	1.09406e-12		EMILIN2	2.53056	4.58903e-15		CDC42EP3	2.32024	2.50278e-29		CCDC136	2.97637	2.50203e-12		ZNF345	2.91737	0.000502347		SUCLG2-DT	2.56043	1.29725e-08
FOXD3-AS1	-6.10085	2.33239e-07		SPEG	2.52132	7.09048e-08		TBXA2R	2.52638	1.03836e-06		DLG3	2.30595	3.30155e-05		RASGRP2	2.97607	0.00781838		FSTL3	2.91729	7.89321e-15		SSH3	2.55554	6.33244e-06
LINC00869	-3.30489	2.66951e-05		NHS	2.52003	2.47405e-05		TTC9	2.52603	0.00199934		TUBB2B	2.30543	2.47097e-05		ADAMTS2	2.97554	4.37437e-10		GPR137C	2.91664	1.40246e-07		STAC	2.55219	4.23427e-30
KDM7A-DT	-3.86997	0.00384851		LINC01002	2.51932	0.000267764		AJUBA	2.52559	8.08874e-38		PLPP4	2.30098	2.65158e-06		AJUBA-DT	2.97357	0.00662784		SYTL5	2.91223	5.11823e-05		DLC1	2.55056	4.64307e-105
TMEM160	-2.87988	1.49398e-06		SYTL5	2.51858	0.0331694		CASP9	2.50801	3.74063e-14		ANXA2	2.29902	3.39097e-65		TAPBPL	2.97261	7.89137e-17		SOX13	2.91096	0.000396346		CABYR	2.54998	1.61178e-13
ADGRG7	-5.21557	0.00116577		PLXNC1	2.51645	1.46862e-08		GNAI1	2.49403	2.41298e-38		DLGAP1-AS1	2.29778	0.000145261		ABCC2	2.97125	3.91449e-05		RHOJ	2.90595	0.00172506		ATP2B4	2.54997	1.14209e-43
KDSR-DT	-3.09392	0.000546982		HIF1A-AS3	2.51308	0.0298091		TMEM154	2.4934	3.93381e-23		SNORD14A	2.2957	0.0168239		DNAAF3-AS1	2.97049	0.00829793		SLC12A4	2.90176	1.3187e-17		APLN	2.5482	0.00844788
CAMK1D	-3.09286	4.37516e-07		CDKN2B	2.51078	1.99841e-14		CD59	2.49077	4.29171e-111		HSPA5P1	2.29507	0.0162094		FAM210B	2.96895	2.23271e-23		UBBP4	2.89933	3.26165e-19		ADGRL2	2.54438	0.00276032
SERPINI1	-4.21088	1.00587e-09		DENND2A	2.51042	1.80448e-11		ZBTB38	2.4888	1.84012e-41		HYKK	2.29177	7.97723e-08		F11R	2.96561	9.84943e-22		CXCL14	2.89501	0.0358772		MBNL1-AS1	2.54282	0.000224951
RBM20	-3.38125	0.019462		THSD1	2.50969	2.24061e-06		SPX	2.48586	3.23758e-14		MICALL2	2.29126	4.03489e-05		LUCAT1	2.96444	0.0259174		SUGT1P1	2.89498	0.00354016		LINC01273	2.54159	0.0241503
PCDHA2	-4.695	0.00204869		RHOBTB1	2.50922	3.97992e-11		NRG1	2.48435	1.5982e-36		SLC7A1	2.29025	2.51521e-37		ZNF214	2.96399	1.86449e-07		ALDH6A1	2.89229	1.7057e-46		ABCC2	2.53916	0.000626969
DIPK1B	-2.73906	1.35186e-05		SOCS3	2.50858	4.5097e-05		IGF2BP2	2.48187	7.63942e-49		ADAMTSL4-AS1	2.28712	0.0364215		VDR	2.96362	5.43957e-19		IRF2	2.88917	6.37864e-21		BCAR1	2.53866	8.06982e-12
ZNF233	-3.38412	0.0112595		DOCK5	2.50517	8.83973e-36		THOC1-DT	2.48077	0.00993247		ANXA2P2	2.28711	1.77083e-30		WWC2	2.96246	6.82508e-50		DNER	2.88862	6.73126e-07		CPD	2.53681	4.07983e-24
ANKLE1	-4.75804	1.87023e-13		LINC01411	2.50227	0.000348727		WARS2-AS1	2.47877	9.76801e-14		RASA3	2.28558	3.24439e-09		PRKCZ	2.95433	1.802e-07		EPS8	2.88858	3.09765e-115		KIAA1522	2.5355	2.65611e-05
SLC29A2	-3.98902	1.1947e-07		APOL6	2.49944	3.77811e-09		ANAPC1P4	2.47865	2.27638e-07		NUAK2	2.28352	0.000831084		ZBTB18	2.94871	8.26922e-08		TUBB3	2.88834	0.0037408		ARHGEF3	2.53254	2.98423e-06
GPR174	-5.6777	0.000565197		HOXB-AS4	2.49824	0.000205797		ZC3HAV1	2.47694	1.62768e-20		LINC02018	2.28339	0.000363783		DIPK1A	2.94123	1.21717e-18		AMIGO1	2.88674	0.00180264		ARNTL	2.52954	2.75873e-12
PPM1L	-4.94299	1.9953e-08		DDX58	2.49709	1.19379e-05		SLC2A1	2.47608	2.38233e-26		ASL	2.28067	3.0756e-16		PTPRG	2.93884	8.25518e-25		DDAH1	2.88651	9.49502e-71		PLAUR	2.52381	5.25166e-29
APELA	-6.55346	0.000111654		B3GALNT1	2.49501	3.69583e-13		GOLGA4-AS1	2.46979	0.00300554		DSP	2.27357	5.25974e-15		HOXA3	2.93716	0.0394152		MAP1LC3A	2.88621	7.43897e-11		NFE2L3	2.52161	6.66584e-07
F11-AS1	-3.3161	4.42317e-06		FBLN7	2.49436	0.00312118		SOCS2-AS1	2.4691	0.000415091		BEX1	2.27258	2.83836e-42		LINP1	2.9361	0.0406666		ADHFE1	2.88525	0.00269189		AHNAK	2.52	1.50826e-32
STMN4	-9.02727	4.90333e-05		MIR4435-2HG	2.49048	1.31861e-52		TSPY26P	2.46833	0.000861499		ENOSF1	2.27127	1.55465e-28		ABAT	2.93464	1.96187e-21		LINC02482	2.88305	4.80299e-05		MAP3K14	2.50268	1.80598e-08
PCDHA4	-5.13294	5.16342e-05		FES	2.48248	0.000476206		CADM1	2.46381	1.23105e-11		CYLD	2.26899	7.276e-24		C3orf18	2.93453	4.82985e-06		MMP11	2.88189	0.041509		AP3S1	2.49806	7.35797e-21
WNK3	-5.36944	7.56035e-15		GPC1	2.48157	4.21961e-11		INPP1	2.46317	2.98164e-10		MYO5B	2.26546	3.22894e-05		SNAPC1	2.93354	1.0119e-42		ZNF778-DT	2.87788	0.000193426		PLCD3	2.49805	1.05275e-05
PPFIA2	-6.93305	8.94033e-13		APOL2	2.47733	2.09414e-25		MCAM	2.46219	6.48381e-26		PPP1R15A	2.26462	1.06667e-16		ANKRD49P2	2.93281	0.00183754		LGALS3BP	2.87397	3.75556e-36		FNDC3B	2.49667	7.94698e-43
ZFYVE28	-3.85576	0.001207		MEI1	2.47276	0.0222943		LOXL1	2.46147	3.39176e-20		FCHO2	2.26222	7.68005e-12		SPAG16	2.92994	1.83891e-23		HEG1	2.86781	6.42965e-44		MARCKS	2.49654	4.5785e-08
PRRT4	-6.08919	1.52985e-06		MOB3C	2.47207	4.23105e-11		TCN2	2.45864	0.00397303		ERGIC1	2.2603	1.2479e-22		APPL2	2.9258	1.22832e-78		IFIT1	2.86694	5.75686e-06		SLC5A3	2.49441	2.516e-19
EDA	-5.47218	0.000162696		SCG5	2.47049	0.0223454		PARVA	2.45767	4.54062e-46		COL4A1	2.25646	3.92047e-12		RFLNB	2.92529	1.99156e-39		COL7A1	2.86634	0.000256585		SEMA4B	2.49293	2.66614e-05
ROBO2	-7.42904	0.000434311		THEGL	2.46998	0.00330177		SELENBP1	2.45442	9.98792e-09		GALNT1	2.25502	2.30458e-17		EFCAB6-DT	2.91563	0.000586494		AACS	2.86485	6.55306e-21		ANTXR2	2.4928	3.01412e-12
CLDN5	-7.18665	1.32589e-07		MB21D2	2.46728	1.33533e-31		KCNV2	2.45276	0.00866517		B3GALNT1	2.25104	9.57706e-11		AJUBA	2.91337	2.27685e-46		INHBA	2.86359	2.78266e-07		GRHL1	2.48976	2.91629e-06
SEPTIN3	-5.31814	2.42731e-05		VGLL3	2.46567	1.11437e-14		SFMBT1	2.45212	1.54306e-29		HELB	2.24766	3.35889e-07		ACTN1	2.91256	2.91158e-25		MYO5C	2.85998	7.09708e-09		MBNL2	2.48924	2.34061e-37
TGFB1	-3.35511	2.77426e-06		PPP2R3A	2.46412	2.58755e-21		CRYBG2	2.44734	1.7492e-10		TNIK	2.24538	1.62353e-14		PRKAG2	2.91236	6.72687e-34		LOXL1	2.85792	3.89654e-24		HLA-C	2.48409	9.92404e-26
ATG9B	-5.55834	0.000113557		ZNF804A	2.45852	5.8672e-07		NHS	2.43658	5.35729e-05		COPZ2	2.24185	0.00703402		LZTS1	2.91035	0.000558695		GSAP	2.8579	0.00583233		SEPTIN4	2.48305	1.50247e-06
ZNF467	-5.90865	2.76517e-06		TPK1	2.45836	1.65572e-05		DDX60	2.43381	0.00262209		LOXL1	2.23996	8.84545e-17		IL4I1	2.9079	0.0412414		GLIPR2	2.85747	2.48862e-20		TRNP1	2.47729	0.0127465
LINC01971	-5.73884	0.000175468		CD151	2.45586	1.58175e-27		TPMT	2.43007	3.99066e-34		MEST	2.23699	1.57977e-11		PEA15	2.90743	8.17062e-50		ZNF19	2.85217	1.02836e-07		ANKRD50	2.47703	5.70312e-26
HSD11B2	-4.65181	0.000137779		LDHB	2.45551	5.15467e-23		TRHDE	2.42895	5.08722e-06		SPG11	2.23633	4.63669e-14		DOCK11	2.90024	5.27321e-11		RRAS2	2.85001	2.52282e-34		ITGB5	2.47675	4.98263e-11
CDO1	-3.97017	2.81003e-06		AJUBA	2.45533	7.29922e-36		NFIL3	2.42705	2.09386e-08		PRR7-AS1	2.23461	0.0114785		NUP153-AS1	2.89807	0.0114174		RHOC	2.84959	1.85063e-65		LAYN	2.47607	6.08446e-35
ZNF229	-5.86542	0.000484401		MYEOV	2.45095	1.93504e-06		HELZ2	2.42519	2.07583e-06		GADD45A	2.23448	2.90042e-18		PROCR	2.89773	2.80037e-35		PROCR	2.84869	6.03928e-34		TVP23C	2.47494	0.000132496
TRIM46	-3.72646	0.00306303		PTPRG-AS1	2.45076	1.09833e-09		TTPA	2.42363	0.00859118		TUBB2A	2.23432	2.07112e-23		CFAP20DC	2.89771	1.11813e-15		PTGES	2.84403	7.73312e-07		CFAP45	2.474	0.00882699
COL24A1	-5.19743	0.000994592		EXT1	2.44797	1.00967e-48		TENM2	2.42108	1.46619e-17		ARNT2	2.23082	0.000143162		UBE2B	2.89748	2.2262e-43		HSPA12A	2.84083	3.74917e-08		MYH9	2.4672	6.10108e-29
BEX4	-3.99679	1.67572e-55		PLCE1	2.44033	2.80097e-25		ELL2	2.41987	2.18592e-35		MYH9	2.23032	4.56289e-24		C17orf97	2.89543	0.0192648		TRIM21	2.83956	4.3668e-35		TRIO	2.46713	3.0408e-34
FAM110A	-4.54748	6.32815e-31		EHD1	2.43433	2.13787e-20		EXOC3-AS1	2.41876	3.74994e-07		ATG5	2.22416	2.34296e-30		IL13RA1	2.89451	1.55565e-22		DNAJC15	2.83441	6.43255e-47		CEMIP2	2.46535	5.46373e-15
DLGAP1	-6.80723	5.99296e-05		LINC00997	2.43388	0.00535657		C1GALT1C1L	2.4167	2.12121e-05		SGMS2	2.22403	1.52261e-07		MSRB3	2.89171	9.69594e-37		PBLD	2.83422	4.528e-24		TNFAIP8	2.46153	4.04729e-12
PPP1R1A	-7.2515	2.90999e-05		PSME2P1	2.42836	1.08925e-13		SNX33	2.41607	5.2042e-05		BMP1	2.22192	2.45364e-17		CRYBG2	2.88818	1.11862e-09		ZNF726	2.83281	9.51043e-06		SLC35E2A	2.45964	0.0118031
EWSAT1	-6.02084	4.11351e-10		COL5A1	2.42424	3.25949e-15		YJEFN3	2.41434	0.0404969		VIM	2.22144	9.21843e-24		FAM110B	2.88756	0.0187377		C3orf18	2.83279	1.22533e-05		FXYD5	2.4595	1.70356e-25
TNFSF13B	-6.71488	5.80087e-05		VSIR	2.424	9.53832e-06		TAGLN2	2.41129	5.36037e-50		LOXL4	2.22047	0.005731		TRIM60P18	2.88678	0.00540263		GRPR	2.83111	0.00318779		TMED7	2.45945	2.27827e-15
C3orf70	-5.20141	9.57928e-07		PBLD	2.42278	2.33305e-23		GIMAP2	2.40783	0.0473079		PARP3	2.21632	3.07952e-15		RPL26L1-AS1	2.88347	0.00110984		SFN	2.83088	0.00629196		UBE2E2	2.45814	5.06376e-34
SERTM1	-6.93339	2.10378e-05		RPL26L1-AS1	2.41541	0.00327756		SORT1	2.40503	3.5541e-32		OPTN	2.2149	4.92337e-22		EPS8	2.88318	2.81275e-115		CSRNP1	2.82679	1.08922e-05		HIC1	2.45704	0.0471086
LRRC8B	-4.35825	6.16774e-21		TRIM21	2.41533	3.5695e-29		CNRIP1	2.40502	5.58593e-52		MALINC1	2.20529	0.00254253		DNAJC22	2.88007	1.227e-14		TSPAN10	2.82642	0.000406249		SLC9A3R2	2.4554	1.68578e-14
APOH	-5.45764	0.000288659		SNHG5	2.41347	1.3722e-46		CRISPLD2	2.40251	1.07156e-11		CCSER2	2.2047	1.67221e-27		ZKSCAN8P1	2.87997	0.00798831		AK5	2.8222	0.0141112		RPS3AP51	2.4538	0.000498294
TMEM47	-3.08638	0.0100568		PLCD3	2.41336	1.47457e-05		OPTN	2.40242	8.41597e-26		ATP2B1	2.20222	1.2603e-35		FAT1	2.87546	2.11555e-82		AHR	2.8217	7.0884e-22		LDOC1	2.45231	3.88705e-19
DAB1	-7.73741	9.34981e-06		SNORD14A	2.41136	0.0111009		ZBTB42	2.40125	0.0158625		COL6A1	2.19996	7.83423e-18		ARHGAP10	2.86995	1.29023e-48		NXN	2.82094	8.35545e-12		NEDD4	2.44888	1.13174e-33
RAVER2	-2.82956	8.22783e-05		PLOD2	2.41115	5.32944e-22		KCNN4	2.39658	0.0171271		ZYX	2.19565	8.69442e-15		PPP3CB-AS1	2.86975	1.97997e-09		ARRDC4	2.8178	0.0325089		NEK7	2.44862	6.62756e-17
ENPP3	-5.98557	3.91267e-06		TSPAN14	2.40781	8.22915e-24		TMSB4XP8	2.39504	1.00589e-15		SYNJ2	2.19445	5.52297e-19		OLFML2A	2.86915	1.66716e-08		HHLA3	2.81563	6.12604e-20		HPCAL1	2.44688	1.48772e-13
MLLT3	-4.22221	1.88152e-24		FHOD1	2.40758	8.52695e-17		SIX4	2.38909	8.94571e-11		NANS	2.19255	2.54386e-31		SPRY4-AS1	2.8684	0.00231187		FAT1	2.81475	1.84088e-78		PTGES	2.44501	2.84858e-05
RGS2	-3.93421	4.29696e-08		CASP10	2.40733	0.0123985		LDHB	2.38635	9.30005e-22		ANTXR2	2.19059	3.69147e-10		COTL1	2.85234	2.10534e-32		FAM241B	2.80776	3.13948e-18		FAM86JP	2.44431	3.95535e-06
PADI2	-8.73439	1.07089e-08		GAB2	2.40641	6.54273e-05		SLC16A3	2.38424	0.000877535		SPEG	2.19017	4.07455e-06		CPED1	2.8491	0.00495465		LZTS1	2.80142	0.00103711		MYH1	2.43206	0.048821
LINC00421	-5.64143	0.000116414		SLC9A3R2	2.40592	4.38804e-20		FHIP1A	2.38405	3.66961e-05		LINC00852	2.18993	0.00137856		PCAT7	2.84579	7.68567e-09		PCAT7	2.7984	1.68612e-08		IFIT1	2.43182	0.000142513
SH3PXD2A-AS1	-4.78658	8.11092e-06		MCTS2	2.40037	0.000316304		LRP10	2.38313	1.65397e-19		PIK3CD	2.18778	1.28136e-07		TRIM14	2.84156	4.0898e-37		SLC37A2	2.79409	0.0143978		CTIF	2.42932	1.04827e-13
PLA2G3	-6.50038	0.000158677		PRDM1	2.39767	0.00236024		AHRR	2.38095	6.83285e-09		NUTM2B-AS1	2.18736	1.57882e-14		KCND3	2.83952	0.000250126		ARTN	2.79106	0.0429097		RAET1G	2.42712	0.00358344
SLC47A1	-5.97328	1.38213e-10		PPP1R15A	2.39304	1.36738e-18		PSMB8	2.38016	2.48901e-09		CMPK1	2.18709	1.99489e-16		ELK3	2.83714	2.12094e-27		DNAJC6	2.78172	3.31451e-13		CNTD1	2.4265	0.0191257
ARHGAP20	-5.84195	8.49956e-05		RAB32	2.39287	2.87174e-09		FJX1	2.37741	2.92493e-14		PHEX	2.18325	0.0213008		IQCD	2.83636	1.79626e-10		ZNF736	2.78053	4.97982e-09		CLIP4	2.42366	2.92341e-17
JAKMIP2-AS1	-5.46023	0.000115916		C2CD2	2.39232	1.13586e-17		DAPK2	2.37565	0.000857247		IRF2BP2	2.18201	2.18121e-16		SEMA3C	2.83448	1.60405e-40		TWSG1-DT	2.78039	0.00300457		PCBP4	2.42235	1.50417e-06
SLITRK5	-5.46284	2.0522e-08		SOCS2	2.39122	3.58209e-12		ATRNL1	2.37379	0.0198084		CD59	2.17848	7.42551e-85		TTLL11	2.833	0.000647089		ZNF671	2.77542	4.74154e-09		TGFBR1	2.41172	3.13148e-17
LRFN5-DT	-5.59152	0.000116591		ANAPC1P4	2.38913	6.07343e-07		HID1	2.3728	1.80676e-05		PGF	2.17589	4.28043e-09		FILIP1	2.83249	0.00637016		MOB3B	2.76985	2.18612e-05		DHX58	2.41161	0.048633
RPS3AP35	-4.5843	0.00187903		CYLD	2.3886	1.7075e-26		BNC2-AS1	2.36866	0.00489531		WTIP	2.17306	0.0100043		SEPTIN4	2.83202	2.11868e-08		DNAH6	2.76927	0.0333065		FAM83G	2.40977	6.19501e-05
EYA1	-6.30522	2.09441e-05		ADPRHL1	2.37934	0.000929208		SCN8A	2.36696	8.1115e-20		MARCHF3	2.17279	2.00907e-11		ARHGAP28	2.83173	0.000607469		VCAN	2.76849	0.0219254		DLG1	2.40942	2.7259e-27
PDE1A	-7.13851	1.05547e-11		PTPRJ	2.37766	1.0415e-13		INPP4B	2.36538	3.04593e-18		ANXA5	2.16895	7.9002e-142		TPPP3	2.82841	0.00596372		ZNF214	2.76742	1.55079e-06		ZNF214	2.40697	4.11747e-05
MDFI	-5.98965	2.62539e-05		RHOC	2.37373	1.17924e-45		PLEKHA7	2.36517	8.05696e-05		GCLC	2.16314	5.27287e-13		CNIH3-AS2	2.82615	0.00908401		B3GAT2	2.76691	6.19073e-05		APBB2	2.40669	8.03268e-31
RADIL	-4.15732	0.0114933		CHURC1	2.36859	1.7784e-27		FBXL14	2.36286	0.000294759		CLIP1	2.16291	2.01233e-42		ATP1B1	2.82084	1.07597e-56		CHRDL1	2.76552	6.53938e-36		HOXB-AS1	2.40634	0.00247706
CCDC181	-4.81221	3.50234e-09		LPP-AS2	2.36618	0.000149273		SYNM	2.36047	2.31772e-06		HSPA2	2.1562	5.06581e-15		STXBP5-AS1	2.81673	0.0227947		ATP1B1	2.76405	2.9666e-54		SNX33	2.40386	4.52833e-05
EPHB3	-5.85973	3.47998e-13		FAM161B	2.36284	0.000249743		SPAG8	2.36004	0.0403829		STAT4	2.1539	0.0251256		SMIM14-DT	2.8166	0.0378409		C11orf16	2.76115	0.00512424		STXBP6	2.40329	3.72083e-06
B4GALNT4	-5.25467	0.00115456		KHDC1	2.36164	3.57567e-12		MTMR9LP	2.35806	0.000725686		USP12	2.15183	1.60378e-08		ATP2B1-AS1	2.8133	0.00471889		PDK1-AS1	2.76105	0.0235364		XKR6	2.40004	0.020934
ITGB2-AS1	-5.98454	7.61474e-06		NECTIN3	2.35904	1.90982e-10		RIPK1	2.35566	4.75656e-29		ANKRD13A	2.14919	5.87418e-16		RAP2C-AS1	2.81021	0.00525169		PPL	2.76068	0.000380835		MICAL1	2.3986	3.3481e-07
CD79A	-6.18852	7.37142e-08		AIG1	2.35856	2.39819e-45		LRRC7	2.35331	1.49583e-09		CILK1	2.14544	3.20674e-19		MIR493HG	2.81003	4.33093e-07		LACTB	2.75595	7.55031e-19		SLC2A12	2.39496	0.000105137
DEF6	-4.63861	3.20676e-07		FNDC3B	2.34917	1.55113e-37		DUX4L50	2.35115	0.0307136		ADAM9	2.14484	1.51995e-40		LINC02614	2.80863	0.000114157		KIF13B	2.75513	1.5547e-17		MIR4435-2HG	2.39329	4.10534e-50
CXXC4	-5.62749	0.000219245		MYRF	2.34508	8.63638e-09		DDAH1	2.34928	6.45831e-49		RCN1P2	2.14358	2.71658e-10		TRIM56	2.80766	7.71526e-42		UGCG	2.75154	1.24185e-30		DOP1B	2.39056	2.56569e-20
TRAV1-2	-8.28942	1.6466e-06		UAP1	2.34472	8.48926e-82		ENOSF1	2.34799	1.87853e-30		CREBRF	2.14256	2.48058e-07		SLC43A2	2.80755	0.0009046		SRPX	2.75085	2.42922e-05		LIPE-AS1	2.38969	0.020866
ABLIM2	-5.55782	3.80298e-07		USP43	2.34386	0.00334905		C11orf16	2.34354	0.0110265		SPDL1	2.14056	1.58486e-55		COL5A1	2.80331	6.79221e-19		TMEM11-DT	2.74948	0.0329775		STK3	2.38761	1.77366e-45
ISM2	-5.39882	0.000296322		RGS17	2.33619	0.000126075		STAT4	2.34303	0.0139838		NFIL3	2.13904	1.00698e-06		UBE2L6	2.79955	2.23396e-33		ZNF790	2.74163	7.66993e-05		ASAP1	2.38662	8.2061e-48
SOX8	-5.34811	0.000244787		SLC4A3	2.33361	1.29303e-05		PTX3	2.33828	0.000614736		PAM	2.13878	6.59857e-50		NUPR1	2.79907	0.00392409		BCAR1	2.73711	1.23446e-13		SUGT1P1	2.38599	0.0198441
CD109	-3.49235	2.51462e-05		GALNT1	2.3313	1.53114e-18		DSP-AS1	2.33317	0.0381646		AHRR	2.13761	2.37489e-07		MGAT3	2.79436	0.0410711		DUXAP8	2.73188	2.76737e-21		ZYX	2.37994	5.7423e-17
CYP26B1	-6.68011	2.82854e-06		AMIGO2	2.33017	0.0138345		TMED1	2.33269	3.10361e-26		COL12A1	2.1354	8.37784e-25		TRAM2	2.78904	1.00646e-30		MED12L	2.7286	6.67407e-11		FUT8	2.37833	5.37783e-28
LONRF1	-4.50982	2.2103e-32		ZNF132-DT	2.32931	0.0113977		MARCKS	2.33249	4.61505e-07		RPL13AP20	2.13516	0.00122332		HDAC2-AS2	2.78347	2.63512e-05		LINC02709	2.72845	0.00518219		MSRB3	2.37801	9.14583e-25
ADRA1D	-7.77979	3.11178e-17		LAPTM5	2.32528	0.0115149		DUXAP8	2.33014	3.75466e-17		DLC1	2.13036	1.04916e-76		SCN8A	2.78169	2.34111e-26		APOBEC3G	2.72765	1.29292e-12		TBX3	2.37663	6.72036e-27
GUCY1A1	-5.99427	0.000228799		ZBED3	2.32422	2.40651e-08		SERAC1	2.32457	1.16649e-31		CDC42EP2	2.12795	3.7783e-10		ARNTL	2.77977	7.3321e-15		DUSP1	2.725	1.54806e-08		MSANTD3	2.37551	3.14489e-35
KIAA0319	-5.03006	2.19583e-05		ACBD7	2.32083	0.000618979		NEXN	2.32384	3.61138e-16		LPIN1	2.12381	9.12959e-46		LDOC1	2.77657	1.33863e-24		MAP3K14	2.72428	6.06163e-10		MTAP	2.37225	1.29e-28
AKR1B1P3	-4.89272	0.000631832		STK32B	2.32041	3.89046e-05		RPL7AP35	2.32383	0.0241052		PSORS1C1	2.12047	0.0178494		NTN1	2.7762	0.0443244		COL1A1	2.71923	2.31213e-10		WWC2	2.37188	1.45362e-31
PCDH10-DT	-5.31288	0.00239779		OTULINL	2.31973	0.00212928		DAAM1	2.32229	2.02635e-29		NFE2L3	2.11982	1.80258e-05		MAGI2	2.77614	0.00509676		IRF1	2.71814	8.74436e-13		IFI27L2	2.37025	5.46296e-32
TMEM74	-5.52888	4.27528e-13		MCAM	2.31944	4.08313e-23		DLGAP1-AS1	2.31862	0.0001297		TBC1D23	2.11967	1.27461e-46		ZMAT1	2.77229	0.000172474		MPZL3	2.71275	0.0474815		KCND3	2.36602	0.00314511
KCNH2	-5.88426	1.22308e-05		SYNM	2.31652	3.35725e-06		GAL3ST4	2.31602	0.0356323		DENND2B	2.11756	3.81956e-19		PLAC1	2.76752	0.030596		ZHX2	2.71239	2.7756e-09		PTPN12	2.36537	1.33574e-20
MAFB	-7.7565	1.04884e-11		SPRN	2.31263	0.00397048		PPP3CB-AS1	2.3158	3.11109e-08		UACA	2.11581	3.69337e-25		ZKSCAN7	2.76513	5.55473e-05		GPR61	2.71122	0.0195967		SEMA3C	2.36461	3.07654e-28
MGAT4A	-6.50896	6.63661e-10		NRP1	2.31239	1.26712e-40		IRF9	2.3156	0.00191921		RGS3	2.11518	1.06249e-22		ZNF671	2.76477	4.64914e-09		KCNA7	2.71031	0.0240321		C14orf132	2.36365	2.42696e-28
CIART	-5.17047	0.00128779		CLIP1	2.31141	1.37926e-48		GALNT1	2.31557	3.16251e-18		RARRES2	2.11403	0.0107149		ELOVL7	2.76318	0.0129502		CFAP20DC	2.71031	1.17904e-13		ARHGEF17	2.3627	1.92276e-11
EPHX4	-4.57985	0.00184372		FRMD5	2.30406	2.87937e-18		ZNF626	2.30659	1.26203e-07		FCMR	2.11315	4.14709e-06		PYROXD2	2.76233	2.8933e-25		NPPA	2.70939	0.00830661		CREBRF	2.35883	4.71699e-08
POU4F1	-4.04895	7.74424e-05		RAPH1	2.30251	1.10469e-08		ADORA2B	2.30532	3.65767e-26		NCF2	2.11145	0.0240626		ZSCAN18	2.75639	0.00150231		QSOX1	2.70907	3.94149e-19		MEIS2	2.3559	2.2933e-31
LMX1B	-4.81785	0.00557493		CELSR1	2.30109	1.89146e-07		UBE2E2	2.29842	2.0779e-26		SOCS3	2.10481	0.0008207		SELENOM	2.75486	2.40883e-55		FOXC1	2.70868	1.25474e-07		RAP2C-AS1	2.35256	0.0249727
LBH	-6.76141	2.48434e-24		TAGLN2	2.30018	1.27511e-45		NUAK2	2.29345	0.000815186		SPATS2L	2.10478	5.72886e-46		UBE2V1P2	2.75395	6.65326e-05		LINC00886	2.70742	0.00192064		SNX24	2.35135	1.62493e-14
SPATA13	-3.19627	0.00013752		ZNF626	2.29809	1.23059e-07		C1RL-AS1	2.29071	0.00354794		OSMR	2.10463	1.64439e-13		BAIAP2L1	2.75195	4.44253e-14		RBPMS-AS1	2.70359	0.0478235		RASSF4	2.34879	3.32739e-11
NAALAD2	-4.02542	2.22759e-07		H2AC13	2.29668	2.63965e-05		SPDYE2B	2.28907	0.00608261		DAB2	2.10317	2.28435e-50		GRPR	2.74633	0.00409239		CASZ1	2.70228	3.5967e-05		NOL4L	2.3482	9.0637e-19
JHY	-4.66408	0.000250067		NR3C1	2.29345	8.67974e-32		CDKL1	2.28533	9.22678e-09		GSG1	2.09975	2.71335e-08		CCNG2	2.74556	3.14117e-08		ZNF43	2.70128	1.08063e-05		PTPRG	2.34654	7.4557e-16
LINC01703	-3.75292	0.000406739		NEDD4	2.29327	2.02806e-28		ZNF687-AS1	2.28494	0.0301272		SERINC2	2.09927	0.00361971		RAB32	2.74283	3.43131e-11		EDIL3	2.68984	1.67721e-24		ACER3	2.3444	1.17861e-22
JPH1	-5.36439	3.37968e-48		ANKRD33B	2.2903	2.15531e-10		LINC00654	2.2847	0.018315		EDIL3	2.09861	1.0814e-18		LURAP1L	2.74153	1.06903e-08		CLEC2D	2.68962	6.03111e-07		CAPN2	2.34236	2.8737e-79
LINC02688	-5.63695	5.59864e-05		ENOSF1	2.28982	4.43676e-29		ARSJ	2.28426	2.4222e-23		GINM1	2.09783	7.7813e-21		THEGL	2.74112	0.00150472		DHRS2	2.68875	0.0401127		LOXL1-AS1	2.34025	1.49662e-19
RAB39B	-4.08276	7.85434e-05		FJX1	2.28712	2.55836e-13		MAP1LC3B2	2.2827	1.51765e-06		TSHZ3	2.09701	0.00452032		CD59	2.74045	3.23545e-134		RIPK1	2.68832	4.00446e-36		NFIX	2.33347	1.49884e-14
CNTN1	-6.27499	8.89355e-05		IGF2BP2	2.2847	1.65075e-41		ZYX	2.28202	7.38685e-16		IL20RB	2.09588	0.00563158		PLAUR	2.73929	4.24498e-34		FJX1	2.68382	9.99962e-17		RHOC	2.33321	7.92665e-44
ELAPOR2	-7.3702	9.06553e-07		WSB2	2.28334	1.93003e-50		SBF2-AS1	2.2799	7.3287e-11		DDAH1	2.09418	5.64073e-39		TCAF2	2.73699	0.0352391		SHISA3	2.67875	0.000493007		LINC02802	2.33301	1.49495e-21
XAGE1B	-5.79433	1.35537e-05		TEP1	2.28125	2.32946e-06		RAB32	2.2778	2.07409e-08		MYO1B	2.09344	2.56501e-32		CCNJL	2.73535	2.37098e-07		PWP2	2.67874	2.57846e-14		ASPH	2.33143	5.37009e-93
CFH	-5.20623	0.00149506		APPL2	2.2805	5.90275e-52		C12orf75	2.27677	1.56941e-33		FLNB	2.09203	8.58018e-22		AMPD3	2.73324	0.00252249		AMOTL2	2.6759	4.39731e-14		RAPGEF2	2.3305	7.37105e-33
DYNC1I1	-5.53319	3.60247e-07		BCYRN1	2.27775	7.7503e-10		LSP1P4	2.27631	1.44793e-27		MIR616	2.09159	0.0430072		MICAL1	2.7311	2.96188e-09		GEM	2.67233	1.05952e-31		HMOX1	2.33037	1.48153e-05
CRMP1	-4.61886	1.3575e-23		ATP9A	2.27494	3.48874e-15		PRKCA	2.27128	1.60547e-35		GDPD5	2.08933	0.00165193		PKD2	2.73071	4.71483e-28		LIPE-AS1	2.6632	0.00845523		ZBTB38	2.32047	2.38717e-38
HPGD	-5.72423	5.82763e-05		CD2AP	2.27353	1.42834e-13		CAMK2D	2.26237	2.82046e-21		CENPQ	2.08891	5.74231e-14		TGM1	2.72636	0.00101008		SLC35D2	2.66269	8.41325e-07		CCDC82	2.31934	2.6653e-18
ANKRD6	-5.62631	8.44186e-09		KCTD10	2.27073	9.33216e-63		ZNF502	2.26156	2.37863e-06		SEMA3D	2.0888	2.52543e-10		LERFS	2.72534	0.0237759		DLK2	2.65824	2.19271e-10		ZP1	2.31816	0.00523568
RADX	-6.88976	1.70197e-17		TTPA	2.26989	0.014327		RGS17	2.26058	0.00023689		POLR2J2	2.08873	0.000282871		PARP12	2.72268	2.30095e-10		TRNP1	2.65702	0.00676096		SLCO3A1	2.31539	2.59123e-10
BCAS1	-4.81353	0.000143501		PLK3	2.26789	9.74669e-06		NOTCH4	2.26032	0.0107614		FKBP11	2.0859	8.07339e-19		NEK7	2.71297	1.06955e-20		SLC36A4	2.65696	2.93689e-23		WSB2	2.31238	1.475e-51
WNK2	-6.0409	3.57316e-05		RTN1	2.26462	0.00170911		QSOX1	2.2596	9.05751e-14		PTPRG-AS1	2.08198	4.2034e-07		WDR35-DT	2.70981	0.00660615		LRRC8C	2.65299	8.76937e-17		NXN	2.3118	3.89108e-08
PDE1B	-7.14712	7.2023e-07		YPEL2	2.26355	0.000986612		ATXN1-AS1	2.25736	0.0304715		TSPAN14	2.08134	6.99669e-18		TRPM2	2.70084	0.000250261		PALLD	2.64928	4.28443e-45		SPRY2	2.30818	4.92821e-06
PTPN13	-7.35698	1.97569e-27		HEATR5A	2.26255	3.17936e-17		LINC02454	2.25706	0.0254391		UAP1	2.07683	3.74423e-64		SMOC2	2.70073	2.57638e-07		PLCD3	2.64791	2.5606e-06		AQP11	2.30646	1.34552e-09
HOXB13	-4.52798	4.34592e-33		DAB2	2.25831	1.75293e-58		HECW2	2.25309	0.00110476		FHOD1	2.07318	1.58019e-12		GRHL1	2.69141	2.9236e-07		SFXN3	2.64549	1.71913e-15		ZNF185	2.30492	3.67106e-15
BASP1-AS1	-6.06925	3.36623e-06		ZBTB47	2.2572	0.0048		SLC35F2	2.25151	1.59785e-36		SPRYD7	2.07284	1.94754e-30		ADORA2B	2.69085	3.50238e-31		SNORA80A	2.64253	0.0137581		AACS	2.30276	1.16867e-13
RGS16	-7.91938	8.9335e-32		CREBRF	2.25594	4.17071e-08		ATP6V1G3	2.25114	0.0341323		ATXN1	2.07282	7.98312e-13		TP53I11	2.6903	1.94153e-08		MELTF	2.63946	5.53622e-08		TBC1D2	2.29198	4.19442e-06
CACNG8	-4.10896	3.38767e-08		DCBLD1	2.25562	3.22265e-20		MYO6	2.25084	2.05179e-24		BMT2	2.06992	3.20216e-10		SLC12A4	2.69022	2.65359e-15		MB21D2	2.63864	1.8249e-36		PPFIBP2	2.28882	0.0316043
PRTFDC1	-5.3849	9.63911e-09		EXOC3-AS1	2.25266	2.35999e-06		FKBP9P1	2.24917	0.00010332		DYNC2H1	2.06624	4.01399e-24		LINC01943	2.68783	1.53712e-10		NPIPB2	2.63473	0.0170911		VTN	2.28852	0.0138188
RPL23AP59	-5.91412	1.01941e-05		MYH9	2.2509	1.69367e-24		BTBD3-AS1	2.249	0.0010186		DNAJB7	2.0659	0.0199318		METTL27	2.68522	3.15698e-12		HACD1	2.63351	1.55857e-26		ACSL4	2.28797	2.65926e-23
TMEM37	-7.05489	1.03484e-15		SH3BP5	2.25026	0.00994124		ASL	2.24804	9.49014e-16		EXT1	2.06543	1.55958e-34		MAP3K7CL	2.67614	8.14146e-27		SLC9A3R2	2.63209	1.27653e-16		NFIL3	2.28768	3.02532e-07
NKX2-3	-5.50453	0.00146391		CTNNAL1	2.2498	3.55334e-53		SPAG1	2.24746	5.14922e-08		PHLDB2	2.0652	2.20824e-30		FAT3	2.67362	2.06385e-10		C17orf97	2.6316	0.0377602		IGFBP4	2.28345	8.00008e-15
NKX6-1	-4.09271	0.00107376		ELL2	2.24556	1.37973e-30		TSPYL4	2.24242	1.99434e-24		MC4R	2.06491	0.000395938		NR2F2	2.67286	2.62056e-42		DOP1B	2.62934	1.2814e-24		POLD4	2.28008	4.20566e-07
DNAJC12	-5.91685	1.07518e-24		PLPP2	2.23999	1.59046e-08		SAV1	2.23977	1.12058e-17		RAPH1	2.06403	4.33086e-07		ZNF887P	2.67161	0.00696916		MAP3K9-DT	2.62851	4.43533e-09		HIF1A	2.27902	4.68988e-42
LPAR3	-5.76226	5.98395e-05		TBC1D12	2.22889	7.8048e-06		PSMB9	2.23958	5.5236e-08		RTN4	2.06313	1.14149e-23		ZDHHC2	2.66737	4.20325e-14		RAB32	2.62775	2.8623e-10		PLEKHG7	2.27754	0.0303042
C5	-4.31593	2.27426e-11		TP53INP2	2.22817	1.09704e-10		SIX1	2.23799	1.02275e-14		VAPA	2.05611	2.61744e-57		PLXNC1	2.66495	3.29846e-09		GOLGA4-AS1	2.62556	0.00201988		SAT1	2.27498	5.18425e-19
TRPM4	-5.31439	7.83168e-128		CFL1P1	2.22733	0.00168496		LINC01224	2.23734	7.62995e-10		IL13RA1	2.0553	7.86683e-16		LAMC2	2.66351	2.30995e-09		TMSB15B-AS1	2.61908	0.00983478		CRISPLD1	2.27386	6.96573e-19
NGFR	-5.49346	4.69637e-06		BTBD3-AS1	2.22589	0.00110739		DAB2	2.23732	4.37663e-57		L3HYPDH	2.05491	3.68905e-22		FAM161B	2.66293	4.30117e-05		CTIF	2.61508	7.01605e-16		NCF2	2.27306	0.0175135
DIRAS1	-4.45866	1.87601e-08		ST6GALNAC3	2.22588	0.00795904		RND1	2.2358	0.0122346		PGRMC2	2.05464	7.17151e-12		FKBP9P1	2.66137	0.000164348		PTPRG-AS1	2.61484	9.10302e-08		SH3RF1	2.27259	2.16458e-17
FRG2	-5.92561	2.71504e-06		TRNP1	2.2253	0.00516913		APOBEC3F	2.23523	5.04541e-08		PCOLCE	2.05325	2.3014e-27		NEK8	2.65725	3.30667e-07		ZNF585A	2.61292	6.02583e-12		DTNA	2.26852	9.77288e-09
OGDHL	-6.20777	2.23348e-10		FBXL14	2.22522	0.000677701		HACD4	2.23462	1.08051e-05		SNORA12	2.05184	4.51751e-07		SYTL4	2.65719	7.73013e-20		LPP-AS2	2.6107	0.00123845		CSRP1	2.26692	5.77194e-27
LRRK2	-6.73821	8.994e-07		SMURF2	2.22436	1.34124e-22		PLSCR1	2.2326	3.7802e-11		SRP72P2	2.05109	0.0290451		UTRN	2.65624	1.48911e-33		MIR30DHG	2.60611	0.000150565		STARD4-AS1	2.26631	2.50352e-09
PMCHL2	-5.63411	3.36024e-05		RIN3	2.22425	4.26862e-09		ATP2C2	2.23096	0.000907652		ZKSCAN7	2.0464	0.0172484		TRIM7-AS2	2.65597	0.0184978		HOXA7	2.60552	4.54375e-08		TRIM14	2.26563	2.25237e-23
NALF2	-6.20349	2.34612e-06		TSPYL4	2.2176	5.92286e-24		LOX	2.2271	4.14381e-09		AOPEP	2.0382	3.9328e-28		LINC02802	2.649	6.53414e-28		GSTO2	2.60328	0.000117563		PAQR8	2.265	2.14902e-06
UNC5B	-6.35911	7.45032e-08		TRAM2	2.21554	3.66884e-22		FOXE1	2.22333	0.0037474		SOCS6	2.03767	8.59372e-24		SLIT3	2.64398	0.0491093		GPX1P1	2.60032	3.34565e-10		WT1	2.2646	2.2756e-08
NUP62CL	-6.40666	1.68131e-08		MIR503HG	2.21203	5.58062e-09		IFFO2	2.2226	0.0249615		OGFRL1	2.03705	1.02114e-09		TOM1L2	2.64346	4.86571e-15		TRPV3	2.59893	0.0194046		EIF5AL1	2.26037	6.90558e-06
RENBP	-6.48402	2.79838e-07		RIBC1	2.2107	0.0108644		MOB3C	2.22154	4.74767e-09		SHLD2	2.03572	2.18139e-15		DEPDC7	2.64311	9.9923e-19		SP110	2.59735	2.6805e-07		AOPEP	2.25787	1.28014e-32
LINC01694	-5.75551	7.0703e-05		APCDD1L-DT	2.20775	2.93459e-06		NMT2	2.21886	1.09655e-55		RCBTB2	2.03405	1.0065e-08		RPL7AP22	2.63218	0.0308019		PCBP4	2.59314	2.06216e-07		MIR30DHG	2.25724	0.00136487
DLG2	-7.08089	3.94255e-28		RNF215	2.20722	0.0196611		ECHDC3	2.21102	0.0321111		BTBD3-AS1	2.03284	0.00339352		SPRY2	2.62968	1.14261e-07		TPI1P2	2.59215	0.00293836		S100A11	2.25651	1.98924e-66
CT75	-4.81104	0.0051418		AGRN	2.20598	1.08696e-05		POU3F2	2.21083	2.39261e-11		AP1S2	2.03207	1.06915e-11		HIC1	2.62901	0.0292371		MT2A	2.59033	1.85045e-29		SNAPC1	2.25599	8.32303e-25
GDF6	-5.00873	0.000438105		PLAC8	2.20424	4.50106e-18		CARMN	2.20906	0.0205057		ENPP1	2.03144	2.70292e-20		SNX33	2.62824	5.70575e-06		CERS1	2.59004	0.00296042		HCFC1R1	2.25518	2.62028e-17
LINC02593	-5.63438	2.71904e-07		TK2	2.19964	8.52605e-12		SLC12A4	2.2083	1.0508e-11		DCUN1D5	2.03082	1.58781e-35		NIBAN1	2.62666	4.08008e-45		NFIL3	2.57569	5.33473e-09		SNX14	2.25433	6.06236e-14
GDNF	-3.64968	0.00146154		COL4A1	2.19949	1.36649e-11		PINK1	2.20486	0.00107198		PLAU	2.02998	2.67118e-05		TCEA3	2.6239	3.18081e-06		PRTG	2.57509	0.000372495		PLCE1	2.25425	2.3436e-27
CCDC184	-5.09854	8.02584e-07		CYP1B1	2.19822	3.32201e-09		ZNF22-AS1	2.19963	0.00593862		PPP3CA	2.02862	4.64122e-17		LTBR	2.62348	6.4807e-25		CPNE8	2.5745	7.41755e-06		TBXA2R	2.25389	2.70944e-06
LINC01266	-5.00538	0.00465694		MSRB3	2.19498	1.20806e-23		PNPLA2	2.19939	2.75069e-07		NIBAN2	2.02793	6.71188e-05		SPRED3	2.6231	0.00468203		JAM2	2.56781	2.8877e-08		RFFL	2.25297	2.52782e-12
PCDHA11	-6.27314	3.93048e-06		C1RL-AS1	2.19083	0.00536385		MOSPD1	2.19869	1.65525e-14		AREG	2.02712	0.0175775		ZNF19	2.621	1.13525e-06		SERINC2	2.56742	0.00292907		MYADM	2.25268	8.67103e-26
NPL	-6.11376	1.04828e-22		STEAP3	2.18778	9.41428e-07		STAMBPL1	2.19588	2.94866e-18		ACBD7	2.02658	0.00345158		SP110	2.61903	1.77364e-07		CCDC146	2.56663	0.0382821		KIF13B	2.25137	8.83871e-12
ASGR1	-5.20252	4.55053e-09		PAM	2.18621	2.95882e-52		UGCG	2.19404	9.37862e-21		MIR181A1HG	2.02483	5.77138e-07		ADCY7	2.61871	0.0127382		ISG20	2.5647	7.4806e-05		ZNF887P	2.25072	0.0293237
CPVL	-7.25966	3.60339e-25		ALDH1A3	2.18565	0.000193343		APOL6	2.19339	3.42658e-07		APOBEC3F	2.02015	1.10768e-06		AACS	2.61796	1.24906e-17		COL6A1	2.56348	8.65594e-17		ITGB1	2.25043	9.7985e-41
TUBB4A	-5.49955	9.44176e-06		CALCRL-AS1	2.18356	0.0103456		AHNAK	2.19072	6.02105e-25		ILK	2.0197	0.00060228		TGFBR1	2.61703	2.93748e-20		LIMS2	2.5579	5.19117e-08		HOXA7	2.2483	3.37947e-06
ANK2	-6.71769	1.55926e-16		SNAPC1	2.18185	1.16421e-28		ECHDC2	2.18853	2.41862e-14		NOC3L	2.01968	1.34607e-19		ATP10D	2.61533	8.16675e-39		TRIO	2.55745	7.98593e-37		FOXC1	2.24437	1.79055e-05
PCSK1N	-4.90144	9.37282e-10		DST	2.17709	6.50935e-20		ROBO3	2.18852	1.93303e-07		TRMT10A	2.01902	4.86584e-11		BCAR1	2.60998	1.55402e-12		MYO7A	2.55408	0.027409		OSR2	2.23971	8.98175e-09
SNTG2	-5.46497	0.000292445		EHD4	2.17466	1.52227e-20		GPRC5B	2.18639	1.74638e-06		VGLL3	2.01823	5.13671e-10		DCTD	2.60818	1.61849e-95		MTMR9LP	2.55008	0.000331944		RAI1	2.23954	0.000811828
GYG2	-4.47989	6.26596e-63		SMPD1	2.17436	9.572e-11		ETHE1	2.1857	1.22396e-20		PRKCA	2.01717	4.14596e-28		RAPGEF2	2.60278	1.78661e-41		ELMO1	2.54984	0.00842027		TMEM62	2.23895	0.00178014
CYP4F29P	-5.57243	0.000179069		CCDC28A-AS1	2.17312	0.00699179		IL6ST	2.18315	9.37478e-22		RCN1	2.01481	1.38786e-48		PTPN21	2.59712	4.04283e-17		ANKRD49P2	2.54465	0.00873583		ROGDI	2.23839	1.82094e-09
MCOLN2	-6.13155	1.77722e-05		TWSG1	2.17294	3.15525e-41		ZSCAN9	2.18146	8.80525e-14		PAWR	2.01366	8.74978e-16		ACSF2	2.5958	9.67425e-24		KIRREL3	2.54436	2.2008e-09		HSPB1	2.23663	6.2183e-25
KCNE4	-5.73098	5.20301e-19		FOXG1-AS1	2.16937	0.03821		ATXN1	2.17733	5.10004e-14		HERC6	2.01232	0.00178059		EPHA2	2.59498	1.68171e-21		TRPM2	2.54368	0.000672092		NID2	2.23208	3.09642e-05
GATM	-4.55397	3.17995e-08		CEMIP	2.16862	0.00703518		LINC02018	2.17549	0.000761252		NEDD1	2.01115	9.75741e-24		FJX1	2.59353	9.31918e-16		RBPMS2	2.53753	2.06402e-07		LINC00886	2.23077	0.0138736
CES3	-3.95034	0.00398863		EPAS1	2.16798	1.87218e-13		POFUT2	2.17267	5.02919e-10		ASPHD1	2.01022	9.14549e-10		GPSM3	2.59254	3.03152e-09		RPL26L1-AS1	2.53116	0.00530349		CYLD	2.23033	6.29534e-23
SLC16A10	-4.52884	1.49369e-09		PDGFC	2.16428	9.42532e-22		EEF1GP1	2.16977	0.0247652		PREP	2.00833	2.70241e-20		C14orf132	2.58781	3.46275e-34		PAPLN-AS1	2.5305	0.00217191		COL5A2	2.22677	3.03425e-21
HSPE1P16	-5.28041	0.000667723		CLCF1	2.16237	9.37833e-05		PPL	2.16711	0.00294603		C1GALT1C1L	2.00664	0.000546686		USF1	2.58611	5.37946e-09		PPP1R15A	2.53014	1.1726e-20		STAP2	2.22351	5.56749e-07
NETO1-DT	-5.35959	0.000205787		NFE2L3	2.16197	1.15172e-05		EML5	2.15864	0.0115356		NOTCH2	2.00609	2.93787e-21		TMEM51	2.586	0.0254582		IL7	2.52995	0.000845681		CRYBG2	2.22276	6.96259e-06
PIK3CG	-5.90994	2.71803e-05		EPG5	2.15837	2.49328e-26		FTH1P23	2.15837	0.0213794		GSDME	2.00571	1.90877e-20		SMURF2	2.58278	1.82519e-29		GSN	2.52877	2.91546e-13		LNCOG	2.2193	0.046246
HCG22	-6.35764	3.26716e-06		HSPG2	2.15701	0.000255907		ATF3	2.15287	3.59684e-05		DLG1	2.0053	1.03788e-19		TRIOBP	2.58183	7.66165e-37		RAB9B	2.51602	3.27601e-07		LRRC8C	2.2154	8.8367e-12
TMEM114	-6.07991	7.20437e-06		AKT3	2.15689	4.05359e-26		HOXB-AS1	2.15111	0.014406		MMP14	2.00054	0.00593558		CADM4	2.5806	0.0383315		ZIK1	2.51386	2.40795e-06		ARHGAP23	2.21499	1.20594e-06
NXPH2	-6.92952	5.16212e-06		GSDMD	2.15634	2.71327e-18		ABI3BP	2.15017	1.73079e-12		RELL1	1.99306	0.00021367		CABYR	2.57758	6.09584e-14		STEAP1B	2.51216	3.47727e-12		EPHA2	2.21047	1.11957e-15
RPP25	-7.82838	1.86552e-22		OPN1SW	2.15554	2.24636e-11		CRYAB	2.14857	0.0367197		HERC2P3	1.99113	9.98821e-09		CD82	2.57634	7.75073e-10		CD59	2.51152	2.16567e-112		PROCR	2.2099	3.50739e-20
PABPC5	-5.53797	0.000335414		CDK15	2.15459	0.0300307		PDGFD	2.14782	4.21857e-08		CTSC	1.98897	9.94726e-44		OSBP2	2.57458	2.32702e-05		ADPRH	2.51113	6.50216e-05		PTPN21	2.20928	2.34707e-12
SHISA7	-5.36415	0.00175438		RHBDL2	2.15087	0.0236312		GRPR	2.14419	0.0154619		ARHGAP10	1.98467	3.18873e-29		HSPD1P11	2.57279	0.0220737		LINC02018	2.50653	0.000285879		FKBP9	2.20765	9.5676e-41
CADPS2	-8.33257	1.7091e-10		SRC	2.14716	0.00210406		CD82	2.14022	1.68513e-06		EDIL3-DT	1.98264	7.18789e-05		SEC63P1	2.57176	0.000210984		RDM1	2.50449	2.3873e-16		ALPK1	2.20539	5.04321e-14
BMP2	-5.67245	0.000152734		HMGA2-AS1	2.1471	3.13762e-06		LRRC29	2.13941	0.0171667		SLC41A2	1.97891	2.41555e-06		CEP170B	2.57149	0.000689387		DCTD	2.50299	2.10879e-87		B4GALT1-AS1	2.20533	0.0491812
PCDHA12	-6.46653	6.168e-06		IFI27L1	2.14581	1.08529e-27		NACA3P	2.13846	0.00341644		TCF7	1.97801	0.00102335		VASN	2.56587	6.32977e-07		CDKN1A	2.50081	8.64342e-19		PPP1R15A	2.20467	7.18389e-16
DOC2B	-5.68256	0.000167816		SHISAL1	2.13785	0.0158789		ARHGAP26	2.13783	2.56495e-07		USP35	1.97715	0.0374007		ZNF736	2.56583	7.48716e-08		SRR	2.49922	4.72756e-31		NR2F2	2.20069	1.17394e-28
PCDHAC2	-5.03448	0.00587451		EHD3	2.13558	1.59789e-07		SLITRK4	2.13713	7.53094e-07		GJA1	1.97361	8.99071e-10		ITGA11	2.56513	7.48925e-06		TSHZ2	2.49575	1.72595e-05		CFLAR-AS1	2.1995	0.0141634
C1QL3	-5.26354	1.84572e-05		TGFBR1	2.13415	2.03799e-14		HSD3B7	2.13622	0.000304531		TAF12-DT	1.97255	0.00898996		NFE2L3	2.56376	3.6309e-07		FUT8	2.49548	8.07316e-31		CD59	2.19923	3.93119e-86
ADGRE2	-7.15631	1.95336e-09		MAP3K6	2.1336	2.51866e-06		DIRAS3	2.13514	0.000391135		ERO1A	1.96802	8.52404e-22		IFITM3	2.56351	2.04392e-49		NEPRO-AS1	2.49505	0.0173789		NDUFC2	2.19697	1.83591e-18
GUSBP13	-4.27863	1.15246e-05		SNORD114-20	2.13336	0.000113636		FAM210A	2.13106	3.32834e-27		BAG2	1.968	8.1716e-43		HK1	2.5594	5.0049e-27		CEP170B	2.49347	0.00114513		MIR1915HG	2.19549	6.55063e-07
WASIR2	-4.15826	0.00365108		PHLDB2	2.13329	2.1116e-32		TOM1L2	2.13104	1.00346e-12		SNORD91A	1.96725	0.0489329		TLCD2	2.55608	4.7478e-12		SALL4	2.49168	2.8669e-05		UGDH-AS1	2.19491	0.0141332
SOSTDC1	-7.28701	3.23428e-09		ARPIN	2.13037	2.88865e-06		IL12A	2.12709	2.33448e-05		CAPN2	1.96724	1.27802e-57		ILK	2.55142	6.15919e-05		HIPK2	2.49111	7.31214e-23		ANLN	2.19486	2.06819e-61
LMF1	-6.68018	1.62977e-15		HERC6	2.1287	0.000905401		ZBED3	2.12112	5.44191e-07		GAS7	1.96604	0.00478185		TRANK1	2.54985	2.35185e-06		ASPH	2.49021	4.7551e-106		AKNA	2.1939	0.0174609
GNA14-AS1	-5.9944	4.76097e-05		DDX60L	2.12795	8.82723e-05		DOK3	2.11871	0.0151639		ARNTL2	1.96523	6.81921e-07		LYST	2.54898	1.55353e-18		CPD	2.48907	3.13743e-23		LHFPL2	2.19378	4.4827e-12
MLC1	-7.88703	1.50945e-13		PLSCR1	2.12658	2.95366e-10		HOXC13	2.11777	0.000539792		ANAPC15	1.9636	8.45102e-15		CCDC122	2.53693	0.000844405		MIR210HG	2.48603	0.00339242		NDST1	2.19266	3.42824e-16
NHLRC1	-3.70699	0.00786164		GLRB	2.12574	3.07579e-20		LINC01943	2.11754	5.62454e-06		SIM1	1.9614	4.2191e-07		KCNIP3	2.5354	0.0254119		ACTRT3	2.48226	7.42343e-10		MFHAS1	2.18735	2.49735e-09
METTL24	-5.14837	0.00861724		SPG11	2.12357	8.81692e-13		UAP1	2.11544	1.70527e-66		RFLNB	1.96012	4.14584e-18		KIAA1522	2.53422	2.32426e-05		EGR1	2.48106	0.000445399		SMIM4	2.18062	2.79855e-20
ACTN2	-5.03463	9.12094e-24		TTLL11	2.12181	0.0057041		DUSP10	2.11341	2.38891e-05		SBDS	1.95852	2.0814e-37		PPME1	2.52997	8.59724e-49		ARPC3P3	2.48027	0.00329467		PCAT7	2.17943	2.07543e-05
NPTX2	-6.75119	6.55285e-07		PPP3CB-AS1	2.12026	4.69241e-07		ZSCAN16	2.11121	5.39148e-11		RPP30	1.95747	1.1449e-39		MAP3K9-DT	2.52741	1.66488e-08		SCN8A	2.47885	8.35364e-21		PVR	2.17816	6.59067e-18
LRP1B	-6.26302	2.61123e-06		RAB12	2.11647	1.70355e-07		RNASEK	2.10983	0.00488097		FAM20C	1.95739	7.73373e-10		SLC25A40	2.52713	2.4446e-09		CHIC2	2.47293	6.0415e-40		AP1S2	2.17778	3.08061e-13
LINC02197	-6.57106	2.9463e-08		SPATA20	2.11266	1.00503e-14		PBLD	2.10891	1.59677e-17		GPC1	1.95552	3.94155e-07		SNX24	2.52391	8.49399e-17		PPP1R13L	2.47235	4.81982e-05		NEK10	2.17505	3.28433e-07
GRB14	-5.32663	0.00308699		RNF144B	2.11245	7.86035e-20		EPG5	2.10626	5.61668e-25		CCDC82	1.95546	1.70866e-13		MAP3K1	2.52112	2.52186e-19		FAT3	2.47204	5.7917e-09		ECI2	2.17494	1.16165e-34
ANO5	-7.33522	5.36139e-09		CCDC9B	2.11153	4.95497e-28		PREP	2.10317	3.73836e-22		CCDC85B	1.95499	1.53026e-06		DLGAP4	2.52049	1.67242e-26		NR3C1	2.47144	1.75751e-39		TRIOBP	2.17275	4.49824e-26
KIAA0040	-5.14049	0.000518702		PDE3A	2.1115	0.0316135		DCBLD1	2.1026	1.80142e-17		TMSB4X	1.95285	4.94532e-52		DENND5B	2.50865	4.74604e-13		ZP1	2.46963	0.00257912		TMEM232	2.17203	0.0364608
CRLF1	-5.75839	8.74973e-10		CLPTM1L	2.10668	5.05594e-24		SPINT1	2.0987	0.000382795		FRG1JP	1.95105	0.0236965		ALDH1A3	2.50744	7.79151e-05		SH2D3C	2.46749	0.0387759		ZNF649	2.17064	1.46789e-05
ANKRD20A11P	-6.37529	5.9997e-07		FRMD4B	2.1042	0.000178609		CFL2	2.09732	2.22996e-23		HYAL3	1.9465	3.30933e-07		MFGE8	2.50135	2.1704e-30		ZYX	2.46631	3.70433e-18		CDKN2B-AS1	2.17017	0.000787416
KRTAP12-2	-5.29182	0.00304777		FAM214B	2.10221	1.22349e-05		FBXO32	2.08587	2.71054e-06		THAP12	1.94455	1.86203e-18		MIDEAS	2.50089	2.8059e-42		MMP2	2.46558	3.18029e-06		IFI6	2.16787	2.44367e-05
TRAF3IP3	-5.95585	4.26253e-05		HOXB-AS1	2.10053	0.0168333		TAF12-DT	2.08572	0.00543707		BANF1	1.93807	2.18594e-21		TJP1	2.50051	1.63619e-54		MMP15	2.46528	0.00808729		SPDL1	2.16707	1.31338e-56
TRAV3	-7.67926	9.14587e-10		HEXB	2.09818	1.80671e-46		VGLL3	2.0777	1.56543e-10		TRPC1	1.93662	1.40722e-05		GLRB	2.49689	5.10428e-26		ARHGEF37	2.46307	0.0302973		UBE2V1P2	2.16207	0.00275766
CD247	-6.86247	9.2824e-08		PATL2	2.09633	0.0369002		NPM1P9	2.07622	0.0474604		FBN1-DT	1.92919	0.0174942		ABHD12B	2.49606	3.15361e-05		ARNTL	2.45936	1.18858e-11		NPM1P9	2.16188	0.0111994
DUX4L9	-6.55863	1.58511e-07		ASL	2.0935	7.95013e-14		ZCCHC24	2.07529	2.18032e-07		YWHAZP2	1.92919	0.00696413		PCBP4	2.4953	5.63472e-07		SPAG16	2.45879	1.51415e-16		SERPINB6	2.16126	1.71799e-42
RAMP2-AS1	-4.22491	8.95392e-05		SEC63P1	2.09227	0.00131964		SLC41A2	2.07276	7.75214e-07		TGFBR1	1.92884	6.56285e-12		CHURC1	2.49338	7.02289e-30		LCTL	2.45877	8.47692e-06		ALDH2	2.1565	1.9981e-12
MS4A8	-5.0432	0.0150075		GPSM3	2.09161	4.99262e-07		TACC2	2.06746	1.10265e-06		IL4R	1.92562	0.000224815		PLCD3	2.48954	9.95442e-06		PRLR	2.45751	0.0326648		RNU6-32P	2.15396	0.000915979
ADD2	-6.25668	1.6497e-12		TXNRD2	2.09071	6.99042e-19		RPL26L1-AS1	2.06309	0.0147424		NDUFC2	1.92555	1.5183e-14		LAYN	2.48867	2.23425e-35		CTNS	2.45481	1.18094e-10		SLC12A4	2.15287	5.82491e-10
FGF14-IT1	-6.71643	3.37467e-08		RPS27L	2.08854	3.30452e-55		RAPH1	2.05864	4.98163e-07		OAT	1.92475	3.21314e-29		SRR	2.48836	6.57936e-31		MEAK7	2.44523	1.68207e-35		ADAM9	2.14866	1.3809e-40
SLC6A9	-3.78988	0.00717578		SOCS5	2.08454	2.74056e-25		AMOTL2	2.05672	2.06292e-09		HSPG2	1.92412	0.00134443		MYH9	2.48778	1.71941e-29		DOCK3	2.4423	3.15034e-06		TCF7	2.14699	0.000503144
GRP	-11.393	1.5816e-28		RNF5P1	2.08395	1.28765e-08		CFAP251	2.05636	2.77627e-07		STAC2	1.92357	3.31524e-05		ABCA1	2.48771	3.00647e-05		PLOD2	2.43945	1.51242e-21		RTN4	2.14624	1.97061e-25
SLCO5A1-AS1	-7.5591	7.36076e-10		BAIAP2L1	2.08107	1.10799e-10		GNG11	2.05248	1.26822e-09		TTC7A	1.92065	0.000547008		TNFRSF25	2.48693	4.79794e-05		PTPRG	2.43335	5.18979e-17		HEXB	2.1459	2.95863e-50
FOXP2	-6.95288	1.02701e-08		ZNF22-AS1	2.08073	0.00948751		JUND	2.05215	3.83019e-05		MIR503HG	1.92019	6.5555e-07		MT2A	2.48056	3.94e-27		BIN1	2.4332	1.72627e-09		RPS5P2	2.14576	0.0442956
MBNL3	-6.56967	1.54654e-25		RASA3	2.07974	8.80686e-08		CTNNAL1	2.04882	5.10641e-44		TSC22D2	1.91885	6.95285e-20		SLC35D2	2.47715	5.05407e-06		MYO1B	2.43319	8.70775e-34		DLGAP1-AS1	2.14506	0.000376756
CYRIA	-5.22793	8.68541e-09		COL5A2	2.07808	1.32123e-17		PDE4DIPP2	2.04832	2.83957e-05		TRIB3	1.91845	2.21219e-14		CREBRF	2.47221	7.07934e-09		ADCY7	2.43296	0.0230708		FAM13B	2.14498	3.65909e-09
CLCA1	-5.62855	0.0012562		SGMS2	2.07538	1.06669e-06		LGALS3	2.04614	3.76061e-13		EIF5AL1	1.91819	6.76518e-05		HIF1A	2.46671	3.09106e-49		MIR4435-2HG	2.425	2.05588e-51		SRR	2.14483	1.00179e-22
BMP6	-6.27051	4.04084e-06		CMTM7	2.07282	1.32583e-16		CA9	2.04257	0.0223686		PCTP	1.91788	2.21228e-08		OTULINL	2.4642	0.00176242		HERC5	2.42452	9.39601e-06		SKIL	2.14437	1.9919e-13
CUX2	-6.49417	1.67355e-07		TAF12-DT	2.07239	0.0055641		CLDN1	2.04252	7.92511e-24		EIF1AD	1.91767	2.7918e-29		PYGL	2.46405	8.26715e-70		CHRNB1	2.42257	3.21067e-15		CYTOR	2.14391	1.04355e-24
AFDN-DT	-5.32201	0.00163329		NFKB1	2.06386	1.09177e-22		BMT2	2.03947	6.69876e-10		BMP2K	1.91705	1.13314e-06		KLHL3	2.46325	2.56631e-05		MROH1	2.42225	5.74814e-18		RASGRF1	2.14305	1.60981e-08
HES1	-5.53714	8.48702e-23		RPL6P10	2.06342	7.90304e-11		TAP2	2.03735	0.000274943		ASCC3	1.91421	1.18466e-27		HECW2	2.46153	8.81545e-06		ATXN1-AS1	2.42225	0.0219325		RBMS3	2.13105	8.85339e-26
ADAMTS4	-4.00896	5.82536e-05		GRPR	2.05942	0.0201802		ENOX1	2.03726	0.00114509		HELLS	1.91226	1.21799e-22		MBOAT2	2.45905	3.80108e-43		UGDH-AS1	2.42045	0.00589907		ASAP1-IT2	2.1302	2.48403e-06
P2RY1	-7.46231	3.95683e-08		SELENOM	2.05331	1.30753e-32		PLK3	2.03466	9.6269e-05		TSPYL4	1.91104	6.25591e-18		ZNF585A	2.45665	1.07605e-10		LPP	2.41966	1.36923e-51		DAAM2	2.12795	5.30795e-05
PLCH1	-5.68976	2.83303e-20		SEPSECS-AS1	2.04945	8.34205e-06		KIF9-AS1	2.03194	0.00107215		STC1	1.91085	1.81313e-09		ABTB1	2.4536	0.00659004		TCEAL3	2.41695	1.02688e-49		DSTN	2.12317	8.61877e-37
POU3F1	-8.38579	4.7546e-15		LINC00852	2.04796	0.00300411		ERGIC1	2.03173	2.88318e-18		DAAM1	1.90791	4.95141e-20		ADAMTS1	2.4534	7.31932e-14		POFUT2	2.41658	1.00494e-11		ZNF501	2.12217	1.6029e-05
ADGRA1-AS1	-5.91944	0.000190227		MIR616	2.04717	0.0483159		ASAH2B	2.03024	2.76948e-08		SFMBT1	1.90721	7.75397e-18		LRRTM2	2.45239	0.000254583		RETREG3	2.41432	1.33074e-21		FABP3	2.12033	0.0291188
MFAP4	-9.12564	9.55853e-72		ZYX	2.04577	5.68033e-13		MYL12A	2.02891	7.03181e-72		HMGA2	1.90451	0.000529446		CTSO	2.45234	1.39676e-08		DOCK9	2.4141	1.02528e-10		MOSPD1	2.11893	9.83763e-14
PCDH11Y	-7.21453	1.133e-09		EXOSC10-AS1	2.04095	0.00120445		ATP6V0D1	2.02823	1.12959e-42		GHITM	1.9033	1.33814e-70		KRT17	2.44994	2.21903e-13		TLL1	2.4089	4.64469e-16		THSD1	2.11723	4.08653e-05
TESC	-6.34684	3.95126e-07		CAPN5	2.03779	4.68973e-08		PNISR-AS1	2.02793	1.02531e-05		STXBP5	1.90288	1.929e-09		ZBTB4	2.44899	9.67279e-10		ZKSCAN7	2.40345	0.000577367		TRPC1	2.11656	3.23588e-06
TLR5	-6.34264	3.65966e-07		ANXA2R	2.03382	1.33778e-05		DPYD	2.02778	1.12263e-16		GRAMD2B	1.90246	2.08648e-17		HEBP2	2.44625	8.38577e-16		HIF1A	2.4014	1.26388e-46		RAB8B	2.11255	3.8831e-18
GAS1	-5.85166	4.94144e-08		TLN2	2.03299	7.49361e-13		PEA15	2.02477	1.77341e-25		TAOK3	1.90052	5.60177e-21		USP43	2.44557	0.00250985		LZTS3	2.40037	0.000127323		DPYSL3	2.11247	2.20197e-22
ZMAT4	-7.24893	3.41484e-10		SAMHD1	2.03181	7.69946e-17		SMIM14-DT	2.02111	0.0275578		TXNRD2	1.90034	1.03285e-15		LINC01232	2.44271	0.00168687		PODXL	2.39788	2.13103e-09		ATP2B1	2.11197	7.58244e-33
PHOSPHO1	-7.4179	1.0403e-11		DHRS11	2.02618	9.4611e-05		MYO18A	2.01935	8.99193e-07		SNHG31	1.89501	0.0125928		MIR222HG	2.4418	7.99902e-07		SPAG1	2.39766	1.10233e-08		TCEAL9	2.11121	1.50971e-18
ACP3	-7.86693	1.29594e-09		TMED1	2.02504	5.82358e-20		PPP4R1	2.01603	1.07076e-43		CUL4B	1.89466	8.70156e-12		AK9	2.43884	7.38416e-12		PARD6A	2.3957	8.19763e-05		HIPK2	2.11098	1.32948e-16
FBXO15	-5.49691	0.000798285		DNAJC28	2.024	8.32118e-07		ARHGAP18	2.01533	4.06952e-33		TRHDE-AS1	1.89007	1.45615e-06		ZNF506	2.43781	8.14979e-12		ABTB1	2.39224	0.00881375		MPRIP-AS1	2.09832	6.27586e-10
ADGRG2	-5.83445	1.34304e-52		USP53	2.02273	3.19243e-11		RNASEL	2.0146	0.000207881		RASSF4	1.8887	2.00895e-08		YPEL3	2.43714	0.000578117		H2BC9	2.38852	8.03587e-08		MALINC1	2.09801	0.00411134
GALNT17	-5.46696	0.00317329		ZNF674-AS1	2.02121	1.50616e-15		TRIM21	2.01389	2.57309e-20		PLA2G15	1.88748	1.27026e-06		TGFBR2	2.43353	1.4114e-17		STRIP2	2.38687	2.00395e-21		ARF4	2.09469	3.45222e-35
DUSP5P1	-5.42788	0.00158395		NEXN	2.01898	1.93864e-12		TNFSF9	2.01319	0.00474458		TMEM30A	1.88477	1.04103e-19		HOTAIRM1	2.43263	0.017377		OCIAD2	2.38536	1.8242e-31		TAGLN2	2.08905	2.1517e-38
BARX1	-5.93418	0.000201502		MAP3K1	2.01655	3.06988e-14		FLNB	2.01189	3.5916e-20		SIX4	1.88034	6.54051e-07		HOMER3	2.42901	0.00019334		SPAG4	2.38439	3.08563e-08		UBA6	2.08598	2.55299e-17
MAPK10	-6.31745	6.66053e-07		METTL7B	2.01538	8.14727e-08		C1orf198	2.00854	7.37907e-16		OSR2	1.87938	1.11697e-06		TMED7	2.42708	4.58416e-15		TNFAIP8	2.3811	2.22025e-11		PRKACB	2.08423	1.90659e-11
NTS	-6.41819	1.22715e-07		WARS2-AS1	2.01533	3.0073e-09		MRPL33	2.00598	8.1846e-27		IER3IP1	1.87729	5.24404e-09		TRPV3	2.42637	0.0293213		FNDC3B	2.38067	6.43189e-39		MAP1LC3A	2.08381	5.61278e-06
ANKRD24	-5.94293	0.0001132		CD58	2.00893	5.76299e-11		FHOD1	2.00163	1.14272e-11		TOM1L2	1.87391	4.99412e-10		FSD1	2.42401	8.87336e-36		AHNAK	2.37762	4.57745e-29		ASB14	2.079	0.011826
MEIOB	-6.37333	3.64423e-08		TFPI	2.00838	7.18802e-14		RASSF1	2.00022	4.17013e-22		EOGT	1.87351	1.06619e-08		AHR	2.42287	2.62802e-16		IRF5	2.37637	0.00117493		PCYOX1L	2.07397	2.51961e-10
RPS3AP34	-3.96223	0.00857924		CENPQ	2.0067	5.6459e-13		LINC02282	1.99812	0.0176084		FGFRL1	1.87152	5.33209e-07		KRT8P3	2.42073	0.0136067		IFI44L	2.3761	0.0381018		TBXAS1	2.07355	0.000406066
TUBA4A	-7.04328	2.58923e-92		IRF5	2.00376	0.0158789		MDGA1	1.99494	7.28642e-06		SYCP3	1.8696	0.0130708		ZNF726	2.41516	0.000191719		PVR	2.37327	4.11479e-21		CHORDC1	2.07301	7.81005e-21
HNF4G	-6.3546	5.03048e-06		DUXAP8	2.00285	7.14537e-13		COL5A2	1.99359	3.34587e-16		SHB	1.86905	0.000129424		RAB12	2.41391	1.44869e-08		ANLN	2.37221	1.22278e-71		PDP1	2.07293	2.40847e-16
ARHGAP4	-7.713	4.30219e-18		TMSB10	2.00114	6.03761e-32		HACL1	1.98859	5.10994e-29		DOCK9	1.86657	2.76666e-08		KLHL5	2.41223	5.18203e-27		GABRE	2.37197	1.70522e-11		ANXA2	2.0719	4.13474e-53
CENPVL3	-7.05751	2.50474e-09		LMNA	1.99953	6.32314e-17		DUSP8	1.98857	0.0410796		ADAMTS1	1.8649	4.3887e-07		TBXA2R	2.41187	3.38196e-07		ECM1	2.37171	1.86018e-12		ONECUT2	2.06918	0.000154091
OLFM3	-8.52642	3.52277e-11		SMS	1.99914	3.56613e-56		CDH10	1.98795	0.00350319		ELK3	1.862	1.02952e-13		LNX1	2.41187	0.00119907		HERC2P3	2.36815	5.50465e-13		PAM	2.06679	1.37388e-46
COLGALT2	-4.89012	6.29976e-05		PIP5KL1	1.99861	0.0418161		TYMSOS	1.98751	0.000251682		GOLGA4-AS1	1.86078	0.0312476		ANXA2	2.4091	1.27361e-71		RAP2C-AS1	2.36677	0.0233241		TMEM263	2.06658	5.46495e-15
PDE3B	-6.58414	5.68904e-05		ILK	1.99843	0.000678355		PLIN3	1.98747	1.52104e-23		SGTB	1.85896	2.56297e-17		EVI2A	2.40739	0.0246811		ZNF501	2.36585	1.12354e-06		P4HA1	2.06493	4.92215e-15
LGR5	-7.24824	2.97363e-09		ERO1A	1.99815	1.73938e-22		LINC01116	1.98556	0.0273517		LAT2	1.85839	0.000369483		NEDD4L	2.40634	2.95071e-30		NOTCH4	2.36571	0.00823804		PPP1CB	2.06353	1.8986e-08
FRG2FP	-10.3112	1.56925e-20		SLC12A4	1.99676	8.8941e-10		NEU1	1.9848	1.91389e-48		KIF11	1.85577	1.47192e-15		MICALL2	2.40568	6.69507e-05		SLC2A1	2.36537	3.4171e-24		CDC42EP2	2.06252	1.40013e-09
SLC16A11	-6.36083	4.55941e-06		MALT1-AS1	1.99641	0.0438956		DEPP1	1.98472	0.00146679		PITPNM2	1.85331	0.0252825		DUXAP8	2.40459	1.16696e-16		ZNF471	2.36467	0.0260691		MCC	2.06211	1.24855e-13
DOK6	-6.9813	1.68196e-08		TMSB4XP4	1.99449	0.0358879		ZNF674-AS1	1.98243	7.39297e-15		SAV1	1.85272	2.86984e-12		IFI44L	2.39791	0.0348322		HPD	2.36375	0.0175215		TRIM21	2.06117	1.67575e-18
MAPT	-8.36474	1.84067e-13		ZNF844	1.99362	0.00320095		AGRN	1.982	9.56427e-05		KCTD10	1.8521	1.91042e-41		FEM1C	2.39554	3.89085e-19		ARNTL2	2.36325	9.2435e-09		SMC5-DT	2.06092	0.000346973
FREM1	-9.65295	1.02673e-22		FLNB	1.99143	7.70407e-20		FZD5	1.98134	5.25004e-11		PPP1R3C	1.85194	8.11886e-05		RBMS3-AS2	2.3945	0.0317543		SLC39A13	2.36231	2.29999e-18		SLC4A7	2.05752	1.99435e-20
HOXD13	-8.18738	4.18448e-10		MYL12A	1.98644	4.78356e-69		PAM	1.98094	1.20286e-42		TMSB10	1.84827	2.18349e-27		LSP1P4	2.39325	1.63938e-33		RPEP4	2.3611	0.00659695		IRF1-AS1	2.05536	0.000907431
SPATA6L	-5.33587	2.13124e-11		PNPLA2	1.98486	3.89262e-06		TMSB4X	1.98011	2.09682e-53		ANXA11	1.84827	2.22362e-16		RELL2	2.39312	0.0334923		LYST	2.3602	7.54044e-16		GLTP	2.05465	4.50091e-40
NDN	-6.79028	3.55671e-10		FN1	1.98456	9.91183e-19		ANXA2	1.97927	1.89023e-48		TIAM2	1.84815	6.97518e-12		ANXA2P2	2.39265	4.11343e-34		DNAJB5	2.35948	2.87814e-08		PARP3	2.05033	2.41238e-13
NTNG1	-6.68854	1.15877e-13		PSME2	1.98354	2.97074e-60		AOPEP	1.97921	1.84659e-26		FAM126A	1.84608	4.90521e-28		EGR1	2.39168	0.000685848		TCTN1	2.35681	7.07131e-18		PLA2G15	2.04967	2.36078e-07
SLC25A21	-4.72635	7.53896e-08		MOSPD1	1.97761	5.78758e-12		INO80C	1.97916	6.05563e-38		CD151	1.84449	6.73663e-16		MSANTD3	2.39064	8.7789e-36		APBB1	2.35617	2.06151e-17		MAP2K3	2.0495	2.83668e-08
SOX4	-4.76222	6.31659e-27		IFI35	1.97325	4.64201e-21		MEIS2	1.97831	2.26789e-22		TNPO1P1	1.84344	0.0409441		ZNF280A	2.39009	2.13963e-05		THEMIS2	2.35057	8.60568e-05		TRIM25	2.04919	6.04791e-37
ZDHHC23	-5.09287	7.45194e-05		ZNF415	1.97265	8.21316e-06		REXO2	1.97754	1.91389e-48		MCL1	1.84139	3.87468e-15		RAB22A	2.38868	1.15037e-30		ERBB3	2.3505	3.5076e-07		MGAT5	2.0483	2.42888e-12
UTS2	-10.075	4.77574e-13		MYO1B	1.97251	9.17212e-29		ZMIZ1	1.9701	4.4655e-15		RAD23B	1.83747	9.451e-12		BANF1P1	2.38731	0.0314215		RHOBTB3	2.3501	1.88166e-22		BEX1	2.04474	8.72821e-35
NEXMIF	-8.29349	7.15392e-12		SMAD3	1.97209	8.99241e-21		TBC1D12	1.9684	9.98286e-05		PPP1CB	1.83739	6.49158e-07		SSH3	2.38693	2.48936e-05		FLII	2.34796	7.1189e-39		KIAA1549	2.04415	1.14914e-09
APCDD1	-8.6432	2.06841e-22		FASTKD3	1.9695	1.13417e-33		KIF5C	1.96592	7.94853e-11		FAM210A	1.83677	2.25038e-20		TSPAN9	2.38668	3.23504e-08		EFR3A	2.34696	1.7363e-42		CTSL	2.04415	5.99004e-34
MAP2K6	-4.84791	2.18602e-25		RNU6-722P	1.96926	5.81117e-05		COL1A1	1.9644	4.32172e-06		IQCH-AS1	1.83644	8.84989e-07		PPL	2.38556	0.00239138		SPEG	2.3464	1.60643e-05		UBTD1	2.04375	6.02969e-05
CAMKV	-6.57484	7.37949e-08		C11orf16	1.96734	0.037341		CDC14B	1.96167	7.14778e-08		CDV3	1.83627	3.87306e-31		C11orf16	2.38495	0.0169901		APCDD1L-DT	2.3445	0.000187642		OLFML2A	2.04324	0.00010965
PDE9A	-7.6723	3.7064e-10		HLA-DMA	1.96441	1.99825e-08		TMEM30A	1.96089	3.20521e-21		PDE4DIPP2	1.83416	0.000230005		SH3D19	2.38377	3.92922e-09		MIDEAS	2.34371	4.07489e-37		LYRM1	2.04275	1.2658e-21
HPDL	-8.66939	6.49772e-12		ITPKA	1.96322	0.00181501		C1orf54	1.96052	1.21241e-06		KIF20B	1.82999	1.59151e-12		ATP9A	2.38205	4.01465e-16		C17orf100	2.341	0.000164616		SYNM	2.03632	8.52087e-07
LINGO1	-7.47635	4.43259e-11		SETD9	1.96307	3.52756e-12		EOGT	1.95342	2.38329e-09		MT-TW	1.82842	0.00593178		NEK10	2.37924	1.40803e-08		IL6R	2.3393	8.5259e-07		RAB12	2.03621	3.34556e-06
PNMA3	-7.54783	5.37235e-11		AHNAK	1.96259	3.21105e-20		ZC3H12A	1.95199	0.041226		TPMT	1.82529	1.62296e-19		ZNF816	2.37914	1.12731e-05		TSPAN9	2.33824	7.62482e-08		CTSC	2.03483	1.4007e-45
GPR63	-5.77382	6.85904e-10		H1-0	1.96109	1.09781e-26		PLCE1	1.95038	5.27162e-16		PPP4R1	1.82507	8.37151e-36		ALDH6A1	2.37813	1.46682e-31		GSG1	2.33008	2.23362e-08		ANXA2P2	2.03224	1.23003e-24
PLCXD3	-7.09691	5.89431e-09		RCN1	1.95795	6.21763e-46		MRAS	1.94891	0.00438989		ENG	1.82143	1.93727e-10		FBXL19-AS1	2.37745	1.62189e-09		VDR	2.32531	1.08865e-11		MAP3K7CL	2.0308	2.82878e-15
CTTNBP2	-8.31377	3.46568e-12		MOK	1.957	1.18991e-15		MRPS24	1.94781	3.28177e-05		PRR34-AS1	1.82134	2.43462e-10		ALPK1	2.37619	2.35416e-16		ROR2	2.32465	0.000135294		WDR1	2.02991	1.83296e-27
FGF13	-7.03895	1.6564e-16		HELB	1.95557	1.15522e-05		GRHL1	1.94469	4.36384e-05		ECM2	1.81767	0.0039785		RDM1	2.37539	7.395e-15		SEMA4B	2.32348	9.94381e-05		DNAJC4	2.02602	3.0072e-10
NOL4	-6.15281	0.00024296		PCDH9	1.95352	1.29328e-11		MYO1E	1.94074	3.92984e-25		SRSF8	1.81755	1.68725e-06		IL6ST	2.37354	1.49619e-24		CPNE2	2.31979	5.1974e-12		ARPC3P3	2.02277	0.0211308
CFAP46	-7.09263	6.86099e-09		BBS1	1.95072	0.027459		PGPEP1	1.93878	9.45403e-08		MSANTD3	1.81313	1.11856e-22		DOCK5	2.37352	2.01735e-32		SNORA80E	2.31969	8.78845e-08		STK10	2.02261	2.72971e-12
HBQ1	-4.79614	5.5368e-08		C1QTNF6	1.9501	0.00708536		TAP1	1.93877	4.91603e-07		MFSD1	1.81282	1.49611e-33		DENND2B	2.37014	3.99312e-25		MT1F	2.31856	1.95014e-05		RPL13AP20	2.02172	0.00218992
DTX3	-3.83008	2.5538e-05		IFITM2	1.94998	9.04276e-38		GREB1L	1.93793	7.28961e-07		PFN2	1.81099	1.83254e-13		MMP24OS	2.369	1.83531e-05		LYPD3	2.31539	0.000568288		MAP3K1	2.02111	1.99399e-12
SLITRK3	-6.26706	5.46283e-06		FAM210A	1.94972	6.35783e-23		MMP14	1.93424	0.008342		STAMBPL1	1.80975	1.63337e-12		IL6ST-DT	2.36883	0.043608		HDAC7	2.31517	9.43623e-12		RAB20	2.01823	8.3408e-05
NUDT10	-5.41115	1.98995e-10		ANXA2P1	1.94938	0.0279371		EVI5L	1.9335	0.00948451		NOL4L	1.80833	2.56706e-12		RHOC	2.35819	7.73453e-45		C16orf95-DT	2.31301	2.47433e-05		CTNNB1	2.01792	5.23927e-28
LINC01475	-7.03447	2.31497e-08		RASSF2	1.94756	4.21201e-08		IRF2-DT	1.93287	0.00955672		CGNL1	1.80624	0.00022871		TNFAIP8	2.35681	3.06295e-11		CDH3	2.3128	0.00125335		WFS1	2.01709	1.79691e-12
VMO1	-6.06514	1.63425e-05		ABCA1	1.94171	0.0011159		CMAHP	1.93233	0.0443346		PHF5A	1.80598	2.06806e-23		HLA-DPA1	2.35676	0.0121822		CYTH3	2.31256	1.4332e-19		GOLGA4-AS1	2.01655	0.0224909
CYP2J2	-8.35414	3.9931e-11		MMP2	1.94133	4.29209e-13		FAM161B	1.92613	0.00355758		DYNLRB2-AS1	1.80301	0.00866465		PDGFC	2.35634	4.0718e-25		RBPMS	2.3119	1.51481e-13		DNAJB4	2.01532	6.85238e-16
EBF3	-5.55996	2.16745e-06		DCTD	1.94074	1.67995e-58		LINC02321	1.9238	0.00591742		RNU6-8	1.80298	0.000779571		KRT32	2.35562	0.00818983		ERBIN	2.31081	4.59777e-30		POPDC3	2.01459	9.58332e-13
ATP2B3	-5.48297	0.00962619		C3orf52	1.9403	4.17225e-07		SERPINH1	1.91806	2.22723e-20		ACER3	1.80199	2.57314e-14		TAPBP	2.35228	4.2223e-42		SMC5-DT	2.30993	4.54011e-05		LATS2-AS1	2.01363	0.00798218
SYNPR	-9.15388	2.87004e-12		TNKS2	1.93973	1.06155e-11		SPRYD7	1.91317	8.05559e-26		GNPNAT1	1.80088	5.75615e-17		ZNF221	2.35178	8.29136e-05		SPIRE2	2.30802	4.97966e-06		WTIP	2.01283	0.0166465
ALX1	-8.89249	1.24215e-12		CERCAM	1.9385	5.8249e-09		MLH3	1.91021	4.41192e-07		PDLIM7	1.79675	6.23754e-15		CYLD	2.34994	1.44495e-25		BCAM	2.30648	0.00104464		ANKRD28	2.00939	2.24203e-18
FGF14-AS2	-6.92203	1.0559e-12		PAOX	1.93311	0.0151425		STK32B	1.90755	0.00100031		MYL12A	1.79631	1.90889e-56		BCL10-AS1	2.3495	0.00251419		DSE	2.30472	1.73321e-20		H4C4	2.0072	0.0382173
PEX11A	-8.02843	4.66837e-12		SFMBT1	1.92908	2.51538e-18		MUL1	1.9066	4.07969e-25		ITGB1	1.79514	1.91118e-26		PDZD7	2.34349	0.0277846		FHL1	2.30336	2.72268e-26		EHBP1-AS1	2.00256	0.00665783
CDH23	-5.06833	1.55002e-06		CCDC159	1.92814	1.22503e-07		EXPH5	1.90618	1.04809e-05		PICALM	1.79426	3.13754e-22		TFPI	2.33936	2.74119e-18		FLOT2	2.30321	6.71773e-24		GJC1	2.00239	1.30836e-28
KCNN1	-7.7203	1.6912e-11		MGAT1	1.92743	2.34802e-12		JAZF1	1.90573	9.6185e-06		ITGA1	1.78999	1.1312e-05		SPTLC3	2.33715	0.0142345		EMB	2.30268	2.12631e-17		ERBIN	2.00154	1.15106e-22
CNTN4	-8.1709	8.20271e-12		ARHGAP10	1.92286	1.70095e-27		HHEX	1.90562	1.07067e-05		F11R	1.78939	1.13406e-08		MB21D2	2.33677	1.10974e-28		TNFRSF25	2.3017	0.000215972		CSRNP1	1.99418	0.00303979
NELL2	-10.2447	6.46476e-12		CMPK1	1.92261	6.35784e-13		SERPINB6	1.90084	4.23845e-38		USP53	1.78551	6.65861e-09		GIMAP2	2.33385	0.0362262		ACSL4	2.2979	1.67524e-23		MRPL33	1.99282	7.32406e-27
NR0B1	-6.62353	6.08753e-12		CHRNB1	1.92136	5.69111e-12		ANXA2P2	1.8998	4.40695e-21		TRIM44	1.78398	5.73434e-31		PPP1R15A	2.33309	9.10523e-18		PHLDA1	2.29498	1.90967e-13		SMYD3	1.99184	1.00281e-19
SLC39A8	-6.84601	1.83216e-09		PEA15	1.91838	5.42363e-23		SNHG5	1.89447	3.48969e-28		AP1AR	1.78356	8.6219e-15		PALLD	2.3305	5.38184e-35		TUBB2B	2.29343	2.22956e-06		IRF7	1.98867	0.000629089
SOX6	-6.99676	3.2154e-64		PARP14	1.91552	8.38768e-06		PMAIP1	1.89412	1.42408e-06		SLC25A24	1.78355	1.05061e-13		MT1F	2.32941	1.58238e-05		GALNT10	2.29209	3.06134e-15		SRGAP1	1.98769	1.96511e-40
GDF10	-8.64689	2.70016e-13		IRX3	1.91442	0.00828158		FZD6	1.89368	3.92914e-21		TFAP2A	1.78249	1.47654e-15		SLC16A3	2.32865	0.000778639		TRAPPC2B	2.29141	3.55785e-13		F11R	1.98724	6.45978e-10
UGT8	-7.04517	1.82354e-10		NF2	1.91409	5.36226e-22		CERCAM	1.89355	1.62696e-08		LZTS1	1.78157	0.00281884		LRP10	2.32778	2.94258e-15		PLA2G4C	2.29033	0.00688247		LRP10	1.98633	3.83578e-11
ELN	-6.93702	2.9547e-07		SRSF8	1.91089	3.53118e-07		EHD1	1.89251	1.60778e-12		USP45	1.7784	1.39557e-09		PLAC8	2.32642	4.26735e-19		FEM1C	2.28438	2.48834e-17		KLHL9	1.98616	4.02013e-25
TMEM117	-5.11839	8.68127e-10		CASP9	1.90046	1.61242e-08		CHIC2	1.89186	2.63862e-26		FAM13B	1.77568	7.02417e-07		CTNNAL1	2.32575	2.3162e-56		ZNF442	2.27869	6.19522e-07		IRF2	1.98526	4.23759e-10
MBD3L3	-7.02761	1.36737e-11		COBLL1	1.8988	7.05162e-07		PPT2	1.89178	1.12281e-10		SMAGP	1.77432	8.15327e-09		MANEAL	2.32566	0.00382398		SNX33	2.27765	0.000119978		STYXL1	1.98451	4.81425e-35
TENM1	-7.11884	6.72111e-14		GINM1	1.89762	3.32019e-17		NF2	1.89095	1.91007e-21		TNKS2	1.77363	6.69473e-10		LINC00205	2.32393	0.00842122		CCDC136	2.2766	1.83717e-07		SMURF2	1.98426	1.27367e-17
CNTNAP2	-6.40837	1.27382e-13		LTB4R	1.89419	3.5258e-06		RHOBTB3	1.8903	3.95302e-15		POMZP3	1.77189	0.000112304		RPAP3-DT	2.31878	0.00685989		B3GALT9	2.27261	5.96849e-10		RFLNB	1.98424	2.02445e-18
PARM1	-8.25258	1.23129e-10		MICALL2	1.89273	0.000901239		FAM20C	1.88998	3.54221e-09		CELSR1	1.77182	9.88281e-05		SMAD3	2.31773	4.46744e-27		LINC02166	2.2688	0.0195434		SPHK1	1.98414	1.86383e-11
ARHGEF6	-5.74918	1.20693e-15		NIBAN2	1.89103	0.000219454		AMFR	1.88997	7.52384e-39		SPIN4	1.77129	2.39795e-11		ZSCAN16	2.31768	5.82862e-10		PYGL	2.26759	5.93769e-59		CUL4B	1.98318	8.97004e-13
SEMA6A	-5.473	4.81648e-14		TSPAN2	1.89001	2.28133e-05		CLIP1	1.88898	3.22162e-32		ELL2	1.76889	4.1236e-19		ITPRIPL2	2.31582	2.67006e-08		GLYATL1P2	2.26721	3.48224e-09		SMYD2	1.98132	1.0136e-28
MYCBPAP	-5.30791	9.29567e-05		SAV1	1.88322	1.04976e-12		NEAT1	1.8889	1.39424e-07		HACL1	1.76726	5.15915e-23		PPM1M	2.31134	4.56825e-05		TTLL11	2.26092	0.0087688		ARHGAP5	1.97891	9.4267e-17
RRAGD	-6.53379	1.34183e-13		CXCL14	1.88148	4.78719e-05		EFNB2	1.88686	6.40989e-15		CEP55	1.76023	1.63837e-15		CD55	2.31133	9.31292e-22		NOC2LP1	2.2608	0.0079621		SCARA3	1.97687	4.12142e-11
SLC19A3	-6.35005	1.26734e-06		TJP2	1.88006	2.74879e-19		DYNLT1	1.8858	3.23687e-86		EMSY-DT	1.75773	5.0769e-11		STAC2	2.3092	1.08832e-10		PTPN14	2.25897	2.15166e-66		TCF7L1	1.97661	5.43492e-12
EPHX2	-6.52881	3.8461e-12		WARS1	1.87648	3.61009e-57		TFAP2A	1.88325	3.19371e-17		TRIM25	1.75704	3.40653e-28		RAB8B	2.30707	1.43621e-21		ECI2	2.25291	3.60777e-37		SH3BP4	1.97596	5.05381e-11
DCN	-6.54298	4.1783e-07		LAMB2	1.87639	3.23618e-17		NMNAT1	1.88321	5.80848e-09		DNAJA1	1.75555	5.28386e-46		ARF6	2.30667	3.99568e-18		CASP4	2.25221	1.27739e-27		RGS3	1.97483	4.53855e-20
ZBTB16	-7.40536	2.90938e-08		PKD2	1.87486	8.74641e-15		AGFG2	1.88124	5.75687e-05		RPL37A-DT	1.75469	0.0178879		LYRM1	2.30607	1.3169e-27		NMNAT1	2.25124	7.29598e-12		BIRC2	1.97373	6.95121e-22
NPNT	-7.00248	4.8261e-07		ODAD2	1.86701	5.21862e-08		CELSR1	1.87982	3.3737e-05		FAM241A	1.74931	0.0210861		LINC01119	2.30463	0.00124821		ADAMTS1	2.25057	8.8469e-12		SGK1	1.97149	2.88074e-09
GAL	-5.55278	2.84903e-10		ZHX3	1.8618	2.28727e-24		MAP3K8	1.87955	0.00141445		SAT1	1.74924	3.46791e-12		UBTD1	2.3038	3.79037e-06		GATA3	2.25042	3.98362e-09		ACSF2	1.9687	1.25719e-13
CLVS2	-9.06214	1.04738e-14		BMPR1A	1.86127	2.30234e-10		BTBD3	1.87817	1.54246e-31		PDE7B	1.74319	0.0313548		CLIP4	2.30274	9.96199e-16		ATP2B1-AS1	2.24756	0.0299046		TBC1D12	1.96705	5.28952e-05
GADL1	-5.69169	0.00381249		FAM86HP	1.85851	0.0172026		MT-TM	1.87492	0.0215238		PLIN3	1.74284	2.42435e-18		SPAG4	2.3019	8.5087e-08		ZCWPW1	2.24698	0.000178308		LIMA1	1.96673	4.76726e-52
ADGRA1	-7.88061	7.95797e-11		RAB22A	1.85754	1.17225e-19		PHLPP1	1.87434	2.33407e-08		TEP1	1.74266	0.000489425		MBNL2	2.29802	6.13427e-32		SOCS3	2.24153	0.00160299		PDK1	1.96529	6.5302e-10
LINC00659	-9.28034	8.16692e-16		RPAP3-DT	1.85489	0.0233928		CPQ	1.86948	4.60022e-08		MAP3K6	1.74209	0.000180065		CSRNP1	2.29722	0.000442939		NEK8	2.24123	2.71918e-05		EIF2AK2	1.96525	9.34013e-14
ASIC2	-6.00582	0.00332381		H4C11	1.85368	0.00161296		MECOM	1.86931	2.63013e-10		LIMS1	1.742	9.50464e-26		CSRP2	2.29501	4.00109e-50		EVI5L	2.24093	0.00360167		MEAK7	1.96517	5.33575e-23
FAM238B	-7.92906	1.05288e-11		PGPEP1	1.85274	3.31585e-07		HSD17B11	1.86838	2.65451e-22		KMT2E-AS1	1.74183	5.04563e-06		SAMHD1	2.29459	6.30827e-21		BNIP3	2.24077	5.47997e-20		DISC1	1.9635	0.00136491
PAX3	-7.68577	5.2285e-13		NLK	1.85273	3.92915e-06		ARPIN	1.86785	5.82944e-05		RAB12	1.73877	2.97571e-05		RUNX2	2.29435	1.03278e-10		DRC3	2.24029	1.63337e-05		BCAM	1.96204	0.00624897
LRFN5	-7.56413	3.43807e-15		SAMD15	1.84779	1.90839e-06		MAP3K6	1.86758	5.37556e-05		CDYL2	1.73784	0.00976714		XDH	2.29012	0.000319211		CAMK2D	2.24012	7.38426e-21		MLF1	1.96124	2.34235e-43
BMPR1B	-5.86204	0.000495551		RAB33B	1.84618	1.98931e-07		CAPN5	1.86584	7.91766e-07		MRPS24	1.73729	0.000253075		TTPAL	2.28715	1.40927e-40		SMIM4	2.23803	2.50376e-21		C12orf4	1.96117	9.06906e-26
SELENOP	-6.45432	4.09557e-08		PPP4R1L	1.84405	2.2331e-06		SERPINE2	1.86428	2.43329e-14		ARHGAP21	1.7306	2.53925e-19		CEMIP	2.28586	0.00502345		CDKN2B-AS1	2.23465	0.000500114		AK4	1.95927	1.83226e-12
NEURL1	-7.74452	2.29775e-28		TFDP2	1.84359	4.63147e-35		CD2AP	1.86408	2.67004e-09		ARHGAP26	1.73037	3.98811e-05		DSE	2.28372	2.96646e-20		LINC02861	2.2345	1.02311e-05		CNEP1R1	1.95798	1.20175e-13
RIMBP2	-6.05991	0.00258822		ALG1L6P	1.84272	0.0106337		PLD1	1.86105	2.97973e-09		MYH15	1.72964	0.000659212		SEMA3D	2.28361	4.0558e-13		LRRC29	2.23372	0.0127182		MOSPD2	1.95646	6.71451e-09
TSPAN11	-8.2041	2.85991e-13		LINC00205	1.84173	0.029111		CLCF1	1.85885	0.00102233		ADORA2B	1.72905	5.50013e-15		DMC1	2.28282	0.00143445		MYBL1	2.23125	1.83823e-11		CD2AP	1.95573	5.06586e-11
CD248	-7.3666	2.29557e-39		DPH1-AS1	1.84059	0.0479659		NID1	1.85878	2.17259e-09		WARS2-AS1	1.72872	6.91967e-07		RASSF2	2.28196	1.58271e-10		LINC01119	2.2301	0.00202549		MORF4L2-AS1	1.95545	0.0212196
MIR9-3HG	-8.32185	9.18649e-14		MMP14	1.84059	0.0123065		CENPN-AS1	1.85682	0.0196072		SETD9	1.72811	1.52253e-09		RETREG3	2.27956	2.1491e-19		CTSL	2.23005	2.33671e-40		PTEN	1.95534	9.14891e-13
RNF165	-7.82959	1.38197e-10		TMEM154	1.83742	7.91147e-13		RBPMS	1.85644	9.37853e-10		ATOH8	1.72773	7.11498e-05		PCYOX1L	2.27831	1.8929e-12		FAM161B	2.22622	0.000810517		ANKRD29	1.95404	0.00179712
SCN2A	-5.97426	0.00325575		PRAF2	1.83701	2.73126e-12		SPG11	1.85606	6.56967e-10		PDK1	1.72757	5.52092e-08		GLTP	2.27791	2.02855e-49		LCAT	2.22588	4.86804e-10		TFPI	1.95139	5.96013e-13
ANKRD26P3	-8.91622	2.32293e-15		EFEMP2	1.83525	3.00211e-12		GSG1	1.85237	1.43915e-06		ANKRD33B	1.72663	2.91855e-06		HLA-DMA	2.27788	1.97126e-10		HDAC11	2.22288	0.000155488		VSIG10	1.9509	6.08739e-28
NMNAT3	-7.51258	6.84285e-09		ZNF365	1.83237	0.000230296		MTMR8	1.84974	2.46473e-05		HPCAL1	1.72554	1.5649e-07		CORO2A	2.27551	2.74725e-10		KCND1	2.219	0.005908		TESMIN	1.95064	3.53521e-05
CACNA1G	-5.94001	0.00473791		TMSB4XP8	1.83207	2.38109e-09		CDC42EP2	1.84717	8.30412e-08		CHPF	1.72275	1.32635e-05		MBNL1-AS1	2.27444	0.00101611		ACSF2	2.21566	3.38866e-17		SLC25A24	1.95008	6.02258e-16
XKR4	-6.51956	9.61876e-11		ANTXR2	1.83176	2.25334e-07		SLC39A13	1.8462	2.7305e-12		CCDC148	1.72272	0.0016547		ERBIN	2.27394	3.32896e-29		ARHGAP10	2.21398	2.36198e-28		GNG11	1.94903	8.19718e-10
TAFA5	-7.88388	1.00684e-10		CRYBG2	1.82999	3.64114e-06		FRMD5	1.84497	9.40656e-12		DUSP1	1.72087	0.000502842		EIF6	2.27324	1.24672e-34		GPRASP1	2.21303	0.00758985		FCHO2	1.94826	2.49727e-09
CHN2	-8.41085	1.29831e-17		KMT2E-AS1	1.82985	1.27069e-06		L3HYPDH	1.84141	7.16189e-18		PLEC	1.71576	6.21663e-06		ZNF502	2.27152	0.00756755		TBC1D2	2.20543	1.00913e-05		SEC63P1	1.94804	0.00752674
CPNE7	-6.64572	9.07206e-14		MSANTD3	1.82826	4.20839e-23		LMNA	1.8392	1.98836e-14		HSPA5	1.71545	8.08098e-29		NFATC2	2.27037	0.015335		C16orf46	2.19976	0.00848697		NRBP2	1.94679	0.00531166
UGT3A2	-10.0292	5.95229e-33		MAPK8	1.82642	1.50458e-08		DCTD	1.83555	4.99604e-52		NAMPT	1.71515	2.13131e-07		ZHX2	2.26792	8.7054e-07		AOPEP	2.19888	6.51208e-31		PWP2	1.94434	1.04963e-07
QRFPR	-9.51872	4.19801e-16		CREB3L2	1.82532	2.30638e-18		OSR2	1.83344	2.22996e-06		PURA	1.71467	3.85861e-11		KCNG1	2.26791	4.68529e-05		SH3RF1	2.19381	2.95223e-16		DSE	1.94321	1.33627e-14
LINGO2	-8.42751	3.61277e-13		ROBO3	1.82511	1.82402e-05		TNS3	1.83108	6.06658e-06		MCTS2	1.714	0.0150979		RNF215	2.26707	0.0169072		OSR2	2.19376	1.83541e-08		SLC9A7	1.94205	6.25121e-16
GLB1L3	-8.05534	3.95478e-11		GOLGA4-AS1	1.82333	0.035424		KCTD21	1.8306	0.00293792		TSPAN5	1.71332	6.96837e-22		CCDC81	2.26551	0.00616605		TICAM2-AS1	2.19072	0.0230834		VWDE	1.94001	0.0023528
NDNF	-7.02582	4.70347e-06		POLR3G	1.82322	8.20217e-12		NEDD4	1.8299	3.64946e-18		PTPRE	1.71211	0.00282794		SUCLG2-DT	2.26131	5.91609e-07		SLC16A3	2.18899	0.00189081		FAM126A	1.93885	1.71006e-30
TSPEAR	-7.91119	8.75164e-10		ELMO1	1.8222	0.00028373		CHST7	1.82684	1.36951e-05		ZNF22-AS1	1.71105	0.0382494		NFIX	2.25863	9.23985e-14		TAX1BP3	2.18762	4.14659e-05		FOXD2-AS1	1.93882	1.02789e-07
HS6ST2	-7.78366	5.04006e-16		C11orf68	1.82055	3.06878e-05		CA8	1.82271	1.35872e-10		TMEM263	1.70794	1.24106e-10		GRAMD2B	2.25833	1.31324e-17		SIPA1L1-AS1	2.18746	0.0238395		GLIPR2	1.9384	9.75764e-10
CALCRL	-9.46787	6.7613e-17		CYP2U1-AS1	1.81992	0.0169509		EML3	1.82185	1.02403e-06		ZFHX4	1.70789	4.14292e-40		MYRF	2.25645	2.86244e-08		ZNF470-DT	2.18736	0.00626105		PCOLCE	1.93755	1.56258e-24
COL25A1	-7.72647	5.109e-09		NAALADL2	1.81867	0.0488161		EFEMP2	1.8207	5.2985e-12		CDC14B	1.70738	3.56271e-06		CHST14	2.25211	2.36629e-11		SAT1	2.18239	1.51348e-17		PACS1	1.93514	8.44088e-16
SV2B	-9.1775	1.2531e-16		SOX9	1.81834	0.00943954		CRABP2	1.81486	8.21307e-13		MIGA1	1.70485	1.91679e-15		LEPR	2.25001	2.9616e-06		CRAT	2.17996	6.00756e-09		THOC7	1.9343	1.63963e-25
PDE6B	-6.35539	2.44655e-17		SLC35F2	1.81748	5.29504e-24		FAM214B	1.8129	0.000229761		TSKU	1.70386	1.23201e-06		ARPC3P3	2.24917	0.00821314		SNX24	2.17845	1.6058e-12		SMAD3	1.93166	7.87642e-19
NETO1	-6.95878	3.47652e-09		NAGS	1.81573	4.50063e-05		ACTN1	1.8119	1.95833e-10		LAPTM4A	1.70358	3.92866e-28		EPB41L1	2.24735	6.97064e-12		PLIN3	2.17602	6.15947e-28		PLIN3	1.93139	3.5828e-22
GLB1L2	-8.87282	5.68992e-16		PTPRM	1.8154	7.77758e-12		MAPK8	1.80759	2.60112e-08		TFDP2	1.70178	1.06283e-29		RFFL	2.2473	2.19391e-12		LINC00115	2.17358	0.00336656		LRRC75B	1.93094	0.0324489
RND2	-6.15267	4.62923e-07		FCHO2	1.81516	6.59822e-08		IRAK1BP1	1.80624	2.30155e-05		SLC4A3	1.70146	0.00234335		GPX2	2.24479	0.0490687		MRAS	2.17356	0.00168015		ZNF19	1.92946	0.000651366
PROSER2-AS1	-8.23629	5.86903e-18		STAMBPL1	1.81357	1.26776e-12		KMT2E-AS1	1.80503	2.06829e-06		HAGHL	1.69785	0.000890602		COX20P1	2.24388	0.000580595		SBF2-AS1	2.17262	4.77017e-10		CHD7	1.92944	5.8703e-24
PCYT1B	-6.59204	0.00893489		SMTN	1.80918	3.41255e-09		NEK7	1.80468	2.95526e-09		TUB	1.69714	5.1068e-23		TWSG1-DT	2.24276	0.0192177		MYH11	2.17223	0.00176222		ATP8B1	1.92929	6.60275e-18
SELENOOLP	-9.83539	1.81166e-17		TSPAN5	1.80826	2.10931e-24		PLCD1	1.80173	8.71237e-06		ANKRD50	1.69536	1.81348e-13		GEM	2.23725	2.176e-22		EFCAB6-DT	2.16952	0.0142268		ARFGEF3	1.92928	0.0235078
ZNF704	-9.05304	9.67888e-19		MICA	1.80706	1.94145e-30		SMPD1	1.80094	1.41934e-07		SYT16	1.69411	0.0196544		AKAP1-DT	2.23702	0.0451257		PLEKHG7	2.16786	0.039919		WAC-AS1	1.92764	5.81942e-09
CDKL2	-9.57704	8.10141e-16		PSME2P2	1.80652	1.13183e-11		NEK10	1.7996	0.000450282		YIPF5	1.69248	3.46483e-27		STC2	2.23669	2.12785e-09		ZNF506	2.16681	2.31368e-09		GNAI1	1.92553	1.86741e-26
SLC1A1	-7.18363	1.73888e-14		TMEM30A	1.80596	3.47169e-18		LINC00863	1.7988	0.00210994		ERICH5	1.69246	2.72088e-05		APOBEC3F	2.23596	1.09294e-11		DLGAP1-AS1	2.1659	0.00031753		KCNIP4	1.92541	0.0296578
ALDH1A1	-9.64877	1.97585e-15		LPIN1	1.80555	5.89057e-33		NIBAN2	1.79835	0.000502559		AFAP1	1.69022	9.7352e-24		ARNTL2	2.23432	5.47999e-08		PTGES3L	2.16508	0.0235466		TNFRSF19	1.92479	4.56128e-05
RHOU	-7.8137	8.61735e-09		ADORA2B	1.7995	3.25296e-16		HELB	1.79764	7.10261e-05		PRPF18	1.68919	3.9516e-11		WSB2	2.23412	3.64721e-48		CCDC122	2.1649	0.00578937		HSPB1P1	1.92322	0.0487045
SLAIN1	-8.18869	4.10049e-18		NGEF	1.79733	0.0383699		SERPINE3	1.79728	0.00735692		CHORDC1	1.68915	2.94385e-14		ZYX	2.23006	4.46205e-15		SLC2A11	2.16081	6.98593e-08		ARHGAP18	1.91959	7.27221e-36
SLC7A3	-6.73798	0.00049584		HSD17B11	1.79709	9.32101e-21		C16orf95-DT	1.7962	0.000654404		CFL2	1.68903	1.6703e-15		SMS	2.22615	5.17829e-69		SHOX2	2.16043	9.92876e-09		CLEC2D	1.91807	0.000640504
PCSK2	-10.2599	5.96032e-18		AK9	1.79688	9.82023e-08		IL27RA	1.79592	4.99702e-09		LIMA1	1.68873	7.33264e-39		NIN	2.22414	1.29357e-37		BNIP3P37	2.15439	0.0345018		ZNF486	1.91765	0.00637678
VAX1	-8.5337	1.00909e-12		MRPL33	1.79593	1.08265e-21		DUSP14	1.79342	4.87208e-19		ST6GALNAC4	1.68379	3.03114e-06		LINC00858	2.22283	0.0128836		TRANK1	2.15161	9.71649e-05		STARD4	1.91656	7.33651e-06
LOXHD1	-9.87037	5.25732e-17		ZBTB20	1.79482	1.57871e-09		NOL6	1.79308	8.14736e-12		TMEM64	1.68279	5.22983e-07		DISC1	2.22083	0.000208248		BCL2L1	2.14902	2.04678e-12		SAP30L-AS1	1.91076	0.010101
RASGEF1B	-9.593	1.14392e-18		LAMC1	1.79287	1.28768e-28		MMP15	1.79029	0.0402192		POLD4	1.68275	6.02979e-05		ULBP2	2.22062	4.78064e-15		OCLN	2.14503	1.02219e-24		TAPBPL	1.90922	2.95265e-07
GSTM2	-5.40286	2.04972e-14		PPL	1.792	0.0161072		ERCC6	1.78983	9.50909e-08		SLC35F5	1.68143	7.0768e-19		HERC5	2.22018	5.05469e-05		BCL10-AS1	2.14108	0.00704713		POFUT2	1.90907	1.34764e-07
GNA14	-8.15509	6.32845e-22		IL4R	1.79014	0.000655277		EXT1	1.78912	7.18225e-26		MSRB3	1.68127	4.3397e-14		SH3BGRL3	2.21796	1.78064e-47		LINC01004	2.14032	0.00566253		SNX3	1.90904	2.08222e-25
NPY1R	-8.65798	4.86901e-19		MYH3	1.78942	0.00267458		SGMS2	1.78666	3.76947e-05		HACD1	1.68088	3.90689e-13		ITPR2	2.21561	7.62026e-17		ABHD4	2.13871	3.40262e-24		RBPMS	1.90737	2.06256e-09
DPYSL5	-7.26369	8.12712e-15		SPHK1	1.78864	2.17778e-08		RNU6-722P	1.7866	0.00034149		ZBTB46	1.68047	0.00593178		CASZ1	2.21548	0.000877783		HLA-F	2.1349	1.24328e-06		ST20	1.90699	0.00759022
LINC00355	-7.82654	2.48072e-11		CCDC136	1.78668	6.05423e-06		FMC1	1.78606	2.1588e-06		GBP2	1.67992	0.0409805		KDELR3	2.21453	6.87136e-37		CKAP2-DT	2.13374	2.33954e-05		NETO2	1.90598	9.9984e-14
CPNE4	-9.68609	9.247e-17		ADGRL1-AS1	1.78373	0.00537987		LAT2	1.78578	0.000679591		RBM4	1.67709	4.44449e-10		IGFBP4	2.21432	4.55287e-14		SERPINH1	2.1331	6.45263e-25		TAOK3	1.90586	6.605e-21
TCERG1L	-7.47255	0.000175248		SPTBN1	1.78289	4.6558e-50		ZHX2	1.78483	4.09432e-05		SLC9A7	1.6767	7.56225e-13		RPL6P10	2.21383	8.22513e-12		TMEM25	2.12965	1.17789e-16		TOP2A	1.90563	4.36825e-21
SCN1A	-7.88904	2.0379e-08		CIDECP1	1.78287	4.68535e-17		CCN3	1.78399	0.000169079		ZCCHC18	1.67568	0.0314804		SNX21	2.212	0.00360309		GNG7	2.12948	0.0284363		RAB27B	1.90484	0.0175356
SLC35F1	-7.40709	1.24152e-16		HDGFL3	1.77458	2.37168e-14		UBBP4	1.78333	2.68338e-10		HOXC13	1.67496	0.0081137		P2RX7	2.2092	1.1922e-05		UBE2V1P2	2.12824	0.00317995		ZNF671	1.90429	0.000115241
BMP7	-7.2043	0.000344554		DAP	1.77304	1.73385e-31		IL4R	1.78054	0.000748905		GLUD1	1.67412	5.43663e-17		ZP1	2.20876	0.00756912		CTNNAL1	2.12477	5.65012e-47		LINC00205	1.90352	0.0384024
SLC7A8	-9.77105	1.93229e-25		ADARB1	1.7725	5.20212e-14		ABCC2	1.77794	0.0181335		SEPSECS-AS1	1.66539	0.000438292		BBS2	2.20762	2.45698e-39		STK10	2.12189	1.74772e-13		RASSF8	1.90112	1.10263e-08
PKIA	-5.61459	3.26457e-12		TGM1	1.77239	0.0228317		DEPTOR	1.77349	0.00124796		POFUT2	1.66515	2.94266e-06		ZNF772	2.20484	2.55801e-05		SCARA3	2.12016	1.06272e-12		ANXA5	1.90002	2.28749e-109
EPHA7	-8.06127	5.89503e-13		PRKAR2A-AS1	1.77135	0.0330608		ADAM9	1.77021	9.5283e-28		ZBED3	1.66375	0.000137568		MORN3	2.20331	0.00500103		RASGRF1	2.11937	2.33551e-08		SLC39A13	1.89954	4.25814e-12
HMGN5	-5.08695	3.92129e-13		PINK1	1.76813	0.0105314		RIBC1	1.76954	0.0489206		LPP-AS2	1.66332	0.0118929		B3GALT5	2.19847	0.0290369		BTN3A1	2.11888	7.35256e-11		PIGW	1.89841	6.13068e-13
OLFM2	-8.53635	3.49087e-21		PLLP	1.76681	1.32606e-05		CD70	1.76872	2.82683e-12		AQP11	1.66225	2.8395e-06		MAP3K14	2.19794	9.47158e-07		LRRIQ3	2.11874	0.00669552		OSBPL3	1.89811	3.13283e-15
TMEM229A	-9.10111	4.8936e-15		DLGAP4	1.76591	4.15356e-14		TNIK	1.76065	5.5074e-09		CYFIP1	1.66134	1.95495e-35		LRRC17	2.19557	1.24252e-07		FRMD4A	2.11755	2.38012e-14		PKD2	1.89777	8.63501e-14
TNFAIP6	-8.66874	2.20329e-20		P4HA2	1.76504	3.71104e-14		STAP2	1.75754	1.66485e-07		PALS1	1.66011	1.5198e-25		TASOR	2.195	3.59142e-14		EPB41L1	2.1139	1.5737e-10		DNAJC22	1.89305	1.09364e-06
EPDR1	-8.05937	5.36995e-16		DLX1	1.7591	1.89964e-12		BCL2L1	1.75736	6.73187e-09		DSTN	1.6601	5.18202e-23		ARHGAP18	2.18933	1.18906e-46		PIGW	2.11342	7.16839e-16		PGRMC2	1.88994	2.85794e-10
MLXP1	-8.2618	9.08758e-11		SBF2	1.75898	1.0289e-16		LINC00511	1.755	5.26852e-05		LINC02595	1.65923	0.000119348		H2AC13	2.18799	5.66909e-05		ARG2	2.11049	2.57453e-30		MOCS2-DT	1.88983	1.75015e-05
NOS1	-8.82871	2.74365e-09		IFI6	1.75622	0.000613899		CFL1P1	1.75412	0.0182161		DCBLD1	1.65804	5.07917e-11		TMOD1	2.18781	0.0332209		TAPBPL	2.11001	1.02698e-08		CFL1	1.8887	1.62216e-24
TRMT9B	-8.81247	4.48488e-42		ATP2B1	1.75312	8.17566e-23		PSEN1	1.75401	1.41502e-46		SKIL	1.65648	1.50446e-08		DAP	2.18551	7.78509e-47		TTLL7	2.10751	2.88806e-09		SNORD69	1.88504	0.0148237
RNF175	-7.39112	1.46466e-05		NLRC5	1.75234	1.80887e-09		RELB	1.75264	0.0206251		ZXDB	1.65602	0.00144594		PAOX	2.18227	0.00676055		BNIP3P1	2.10655	0.000958546		LMNA	1.87886	3.47758e-15
NLGN4X	-9.31204	9.19897e-16		CAPS2	1.75036	0.00776979		TLN2	1.75106	1.23299e-09		SPCS3	1.65044	6.58327e-14		FNDC3B	2.17952	1.00299e-32		YPEL3	2.10628	0.00378944		ITGB1P1	1.87831	0.00057957
HAND2-AS1	-6.7068	0.00329705		INF2	1.74803	1.77267e-18		PALS1	1.75042	2.69548e-28		PRPS2	1.65005	2.52401e-11		MDK	2.17822	4.45311e-34		LTBR	2.10328	5.46897e-16		APPL1	1.87592	9.46771e-14
APOD	-8.36353	1.11683e-09		RYR3	1.74745	0.0387864		RPS6KA4	1.74973	0.00295094		LINC02985	1.64853	9.42484e-05		PTPN12	2.17523	1.33534e-17		PHLPP1	2.10271	4.66541e-10		SOCS6	1.87272	1.85958e-20
PAX7	-9.46494	6.99435e-17		PHLDB1	1.7461	9.73105e-10		MPP7	1.74705	5.78556e-12		MT-TL1	1.64793	0.00637852		MYO1C	2.17471	2.79545e-24		RPH3AL	2.10176	0.000476241		NAMPT	1.86924	1.4191e-08
GFRA2	-10.1327	7.20941e-19		IQCH	1.74558	2.01332e-06		TIAM2	1.74661	1.25692e-10		GPR22	1.64763	0.00323174		SERPINB6	2.17384	4.21163e-43		CCDC24	2.10105	6.37432e-06		ETF1P2	1.86728	0.0465279
PLXDC2	-8.67809	7.18135e-22		HYKK	1.74519	7.23858e-05		EZR	1.74598	1.80281e-27		TAF4B	1.64732	2.27469e-05		CTIF	2.17264	4.0784e-11		PABIR3	2.0993	8.48706e-08		DENND2B	1.86622	1.46789e-15
LINC01550	-9.95282	1.52229e-20		RPP30	1.74516	1.4109e-31		PSME2P1	1.74569	3.24149e-07		LASP1	1.64692	6.16158e-16		MCCC2	2.17092	3.20794e-52		HSPA1B	2.09827	1.94421e-13		TIGD2	1.86605	2.11801e-06
CALCB	-9.31313	1.77824e-21		DNAJC24	1.74338	5.5385e-12		ERO1A	1.7429	3.54757e-17		CFL1	1.6465	6.86138e-19		RN7SL615P	2.17065	4.3372e-05		HUNK	2.09787	0.0335851		NBL1	1.86424	0.00453289
LIPI	-9.44456	5.05158e-18		HID1	1.74269	0.00228308		CCDC28A-AS1	1.74219	0.0377115		RIOK3	1.64558	3.20674e-19		HIPK2	2.17047	1.31968e-17		H4C4	2.09762	0.0284005		CCNG2	1.86303	0.000356922
ENPEP	-10.2798	1.52692e-21		SDC3	1.74121	0.0159943		TBC1D23	1.74067	2.15253e-31		ITPRIP	1.6417	1.63863e-05		ZNF778-DT	2.17046	0.00648955		ZNF887P	2.09332	0.0443253		EHD4	1.86013	2.89122e-17
FEZF1	-10.1661	2.13072e-21		MYO18A	1.74039	2.77166e-05		SLC9A7	1.74067	9.29845e-14		MTMR8	1.64105	0.000210998		C3orf14	2.16997	6.26155e-15		ZNF836	2.09307	0.031942		RYR3	1.85975	0.0165891
CSRNP3	-10.1168	7.9698e-21		GCLC	1.73907	1.08685e-08		APOL2	1.73961	5.73154e-13		RNASEL	1.63903	0.00331323		MIRLET7IHG	2.16996	0.00202228		TARS1-DT	2.09245	0.0102		CDC42BPA	1.85952	1.37772e-16
DKK2	-10.6257	7.80092e-22		NUTM2B-AS1	1.73767	1.94261e-09		LINC01356	1.73902	0.00557195		YBX3	1.63895	2.68101e-15		RNU6-722P	2.16868	1.88546e-05		ROGDI	2.09218	2.2445e-08		PSMD6-AS2	1.85552	1.29521e-08
LCP1	-5.51538	0.00383718		LIMCH1	1.73512	6.02151e-14		SAMHD1	1.7375	1.69743e-12		CCDC50	1.63565	2.04638e-37		FLII	2.16692	3.15683e-33		POLD4	2.09062	4.24594e-06		BCL10-AS1	1.85466	0.0228419
RBP1	-8.01411	4.62752e-12		TMEM44-AS2	1.73373	0.000497297		SEC14L1	1.73616	4.47757e-20		CLIP4	1.63464	2.92272e-09		GNG2	2.16658	0.045184		GRN	2.09048	1.49998e-20		TCEAL3	1.85463	5.64717e-29
LDB2	-9.22311	4.50726e-23		AGAP9	1.73138	0.00137438		PRPF19	1.73599	1.732e-08		IFI27L2	1.63448	1.63252e-18		MIR4435-2HG	2.16633	4.30589e-41		ZNF610	2.08976	0.00781003		UACA	1.85366	1.17978e-19
CYP4F22	-10.0852	1.69129e-20		FMNL1	1.73022	0.00727599		UTRN	1.73492	3.33077e-13		SLC35F2	1.63348	1.73048e-19		ING4	2.16572	3.31186e-16		POPDC3	2.08266	1.32871e-13		SMAGP	1.8487	2.72184e-09
HAND2	-8.47944	1.37093e-09		IQCH-AS1	1.72813	4.05143e-06		FITM2	1.72963	2.33769e-12		QRSL1	1.63339	3.51698e-27		BTBD19	2.1612	4.29385e-05		SPRED3	2.0821	0.031475		ZNF350	1.84848	2.6673e-09
TPTE2	-10.6466	3.89157e-21		HLA-E	1.72782	1.05839e-41		DMTN	1.72815	0.0361535		SLC4A7	1.63272	5.99083e-14		FAM81A	2.15531	0.0417138		ZNF525	2.08132	7.62048e-06		KCTD1	1.84788	0.000174325
PTGER3	-10.8869	5.32337e-23		GALNTL6	1.72612	0.000533332		FAM126A	1.72707	1.45647e-24		GALNT10	1.63247	9.01294e-10		LPXN	2.15381	1.61622e-05		HEXB	2.08125	3.13955e-47		TFAP2A	1.84666	1.58323e-16
CDH7	-8.87297	4.21152e-17		AOPEP	1.72445	3.31362e-20		TSPAN14	1.72688	1.88389e-12		RAP1GDS1	1.63233	1.85257e-15		ASRGL1	2.15335	1.38062e-57		ACBD7	2.07741	0.00107087		CRAT	1.84631	1.1628e-06
NAP1L3	-5.91515	2.58584e-05		COL6A1	1.7228	3.24632e-11		MYO5A	1.72449	5.57563e-25		RAB5A	1.63114	9.30495e-13		ZNF714	2.15312	3.81462e-27		KLHL36	2.07383	2.08247e-11		LRRIQ3	1.84565	0.0208529
RBM11	-9.84584	8.52986e-20		ASCC3	1.7208	1.8423e-22		ASCC3	1.72354	1.95827e-22		BAK1	1.63067	1.02308e-06		MGAT5	2.15007	1.20823e-13		CSRP2	2.07265	1.67807e-40		FBLN5	1.84363	0.0114932
BCL11B	-10.2558	2.03414e-20		PODXL	1.71899	2.97856e-06		TCTN3	1.72293	1.81686e-43		ZFP36	1.62985	0.0242973		AHNAK	2.14949	5.784e-24		NPC2	2.07172	2.43442e-41		PIANP	1.84269	0.0240888
NDST4	-10.3141	1.39175e-20		SLC9A7	1.71873	1.59457e-13		PTPRG-AS1	1.72256	4.53245e-05		SMIM4	1.62978	1.87758e-12		ITGA1	2.1488	1.05368e-06		PKP2	2.07059	5.97531e-20		ZSCAN16	1.84174	1.97685e-06
SNCA	-8.00678	5.03084e-24		ATXN1	1.71837	4.26235e-09		BACE1	1.72185	8.0988e-14		MUS81	1.62974	1.28586e-10		MIR3677HG	2.14623	0.0438696		PAPLN	2.07044	0.00125312		CCDC149	1.8394	1.68008e-05
STEAP1	-7.7234	2.1769e-26		SPRED1	1.71815	1.12951e-10		LYSMD2	1.72094	3.66332e-05		SMURF2	1.62584	1.8782e-12		FLRT2-AS1	2.14588	0.0154218		RCN3	2.0675	1.39615e-10		KLHL5	1.83924	1.22549e-15
ARPP21	-7.51506	0.000171102		GATAD1	1.71486	4.14421e-12		PDLIM7	1.72037	9.96556e-14		FKTN	1.62393	2.59439e-11		BIK	2.14239	1.9044e-05		FABP3	2.0652	0.0329733		LASP1	1.83842	4.24977e-19
FEZF1-AS1	-10.9871	1.57772e-24		VASN	1.70776	0.000339277		RAP1GAP2	1.71597	8.46014e-05		IFITM2	1.62363	4.80567e-26		CPD	2.14158	1.99655e-17		SORT1	2.06519	2.00147e-24		LRRTM2	1.83735	0.00887593
LINC02732	-9.86239	3.96422e-16		ICE1	1.70632	3.64328e-22		POLR2J2	1.71587	0.00391652		CHKA	1.62357	3.33395e-07		VAT1	2.13632	3.4333e-25		ABHD15	2.062	0.000139278		LAPTM4A	1.83696	1.6805e-32
PENK	-7.89406	1.35971e-07		DONSON	1.70494	1.00308e-08		INF2	1.71572	1.10124e-17		ZNF674-AS1	1.62317	4.18985e-10		ANTXR2	2.13398	2.99898e-09		CCDC102B	2.06027	0.000129423		GAB2	1.83677	0.000904628
RHOH	-9.38173	2.93711e-15		ELK3	1.70183	1.26542e-11		KAT2B	1.71235	4.45988e-07		TFPI	1.62041	2.30577e-09		RHOBTB3	2.13339	1.00331e-18		UBE2L6	2.05967	2.15894e-18		ATXN1	1.83602	2.06574e-10
KLHL13	-7.97741	2.47802e-22		ANXA5	1.7017	3.02268e-87		FSTL3	1.71222	5.82197e-07		CERCAM	1.62014	1.75928e-06		CRELD1	2.13252	4.21475e-12		RPL18AP7	2.05642	0.0350531		HLA-H	1.83345	0.00426856
XG	-10.313	1.53178e-24		C2CD3	1.70092	8.87932e-31		SPDL1	1.71061	1.86008e-35		STAC	1.61953	8.47507e-14		PFKFB2	2.13241	2.99754e-10		TBXA2R	2.05343	2.31672e-05		GNPNAT1	1.83289	1.90241e-17
RAB33A	-7.28525	1.24081e-15		SORT1	1.70059	2.00866e-16		PSME2	1.70578	1.44913e-44		ABTB1	1.61883	0.0449572		QSER1	2.1266	1.04102e-14		SWAP70	2.05163	9.68622e-74		TRAF3IP2	1.83222	3.0072e-10
HS3ST4	-10.3779	1.00798e-19		ZSCAN9	1.69488	1.28898e-08		ANLN	1.70285	8.22694e-38		CARD19	1.6187	6.30354e-08		NLRP1	2.1259	8.22837e-10		LHFPL2	2.05076	1.24719e-10		ZNF432	1.83189	0.00187812
HOOK1	-12.0524	1.02506e-25		DOK4	1.69402	1.76308e-05		ZFYVE1	1.70101	1.0479e-11		RPL5P34	1.6179	0.00146384		STAT2	2.12401	5.47096e-30		VPS13B-DT	2.05057	7.00193e-05		STX3	1.83162	1.3664e-19
CRABP1	-9.34698	2.97896e-12		FAM13B	1.69361	2.32833e-06		YWHAQP4	1.70076	0.0241147		DNAJB4	1.61675	7.89798e-11		ENPP4	2.12113	1.44511e-05		MAP3K1	2.04567	9.7946e-13		SNORA80E	1.82369	4.07505e-05
AMBN	-7.93223	3.1577e-05		CNN3	1.69118	7.37725e-58		SLC27A2	1.70071	2.40721e-05		TMED5	1.61548	3.80582e-07		SOS2	2.11984	6.39693e-11		ARHGEF17	2.03898	1.02344e-08		IL20RB	1.822	0.0159136
CLSTN2	-10.6401	1.0571e-26		GOLGA3	1.69048	1.3085e-35		NEDD4L	1.70059	2.50936e-19		ATP2B4	1.61531	3.22032e-20		SLC38A4-AS1	2.11977	2.12189e-05		MICB	2.03823	1.60807e-23		VASN	1.8202	0.000755916
LMO3	-10.9463	6.42774e-27		C1orf122	1.69043	2.37422e-11		PKP2	1.69987	5.62537e-14		YAP1	1.61423	2.60692e-11		THSD1	2.11843	3.51975e-05		TMEM106A	2.03717	3.44591e-05		PBLD	1.81888	7.60741e-10
NCKAP1L	-11.7621	2.16694e-27		MRPS24	1.69023	0.000373975		ANXA11	1.6998	6.54408e-14		STARD13-AS	1.61361	1.29634e-05		ZNF737	2.11669	1.0293e-05		RRAS	2.0346	1.98644e-14		CEP295	1.81533	2.78495e-16
TOX3	-9.9489	2.41064e-15		ARF6	1.6889	3.02286e-10		PPP1R13B	1.69972	3.72971e-06		PPP1R18	1.61342	1.31889e-10		PTPRE	2.11461	0.00409189		AGFG2	2.03324	1.74092e-05		ERGIC1	1.8126	1.02018e-15
SLCO5A1	-11.791	7.04397e-27		NANS	1.68854	6.49633e-19		PARP9	1.69811	0.00411957		SPRED1	1.60982	2.04903e-09		PAM	2.11421	7.2624e-49		OPHN1	2.03318	2.26728e-13		HSPE1P25	1.81065	0.00538352
BCHE	-9.42356	6.48337e-19		RAB27A	1.68698	3.53741e-07		LASP1	1.69706	7.82917e-17		SNORA66	1.60825	0.0278817		H4C4	2.11257	0.0256649		CLUL1	2.03227	0.00986787		PDGFRL	1.80868	0.000344982
PRSS35	-8.39557	2.39128e-10		TAF13	1.68197	2.78891e-08		TARS1-DT	1.69646	0.0284159		CFLAR-AS1	1.60649	0.0497523		YAP1	2.10927	9.51183e-13		KPTN	2.03203	1.1682e-15		MAP4K3	1.8081	7.23145e-08
JAKMIP2	-11.7962	4.16779e-26		NPHP1	1.68145	1.14821e-08		KCNMA1	1.69561	1.25933e-05		UBE2E3	1.60086	2.11991e-24		NEPRO-AS1	2.10692	0.048982		DUSP14	2.03051	5.59637e-24		ACOT9	1.8076	1.7624e-50
PRAC1	-8.58072	2.53449e-25		NEAT1	1.67925	3.10257e-06		MELTF	1.69374	0.000147042		MICA	1.59971	8.24034e-24		MICU3	2.10573	0.013505		ZNF185	2.03044	7.49883e-12		TRIM16	1.80573	3.51215e-09
SLC6A15	-8.32433	4.30671e-24		TVP23C	1.67787	0.000361985		RIC1	1.69281	1.02697e-12		ITPR2	1.5958	3.26293e-08		SLC2A3	2.10162	1.83891e-23		IQGAP3	2.03033	1.66317e-25		ARHGEF10	1.80228	5.25638e-29
STEAP2	-8.90594	3.81511e-29		GRHL1	1.67625	0.000492767		SH3RF2	1.68864	0.000100672		KIF4B	1.59549	0.0406851		TMSB10P1	2.09969	0.0045915		PLD1	2.02782	1.57772e-10		MROH1	1.80189	3.98442e-10
AMER2	-10.0582	4.89778e-15		RHOBTB3	1.67359	4.05538e-12		SMIM4	1.68719	3.06937e-13		ARPIN	1.59324	0.000754241		CNTNAP1	2.09898	1.5477e-06		DLG1	2.02687	1.64479e-19		TMEM30A	1.80137	4.15901e-18
PCDH11X	-10.9786	1.99723e-21		NOTCH2	1.67274	4.89808e-15		DHRS7	1.68719	2.908e-17		LNX1	1.5922	0.0111362		LAMB2	2.09726	8.25453e-21		TMEM256P2	2.02634	0.00627593		ZNF585B	1.80079	0.0409843
OLFM1	-11.4078	5.18128e-25		ST7	1.67128	2.80784e-21		HOMER3	1.68678	0.00252444		FSTL3	1.58927	3.79643e-06		NLGN2	2.09692	8.05204e-08		CNEP1R1	2.02611	1.47058e-14		BROX	1.8005	1.45113e-11
PTPN5	-8.80356	4.13775e-07		FZD5	1.66931	4.78318e-08		SWAP70	1.68482	1.49342e-51		ATAD1	1.58632	5.76675e-11		LINC01275	2.09645	0.023905		MBNL1-AS1	2.02276	0.0043164		GMPR	1.79876	0.00461899
KMO	-10.762	6.04318e-30		MYL6	1.66793	7.99291e-23		JAG1	1.68441	0.00024243		SMAD3	1.58602	1.27011e-13		LCAT	2.09514	4.77865e-09		TDRD7	2.02069	1.90784e-05		TANC1	1.79811	6.25278e-16
NUDT11	-5.69934	6.34465e-15		KCTD21	1.66656	0.00729336		HYKK	1.68326	0.000149429		CREB3L2	1.58576	5.60199e-14		ABHD4	2.09123	2.84123e-23		KDELR3	2.01925	1.09677e-30		ZSWIM9	1.79725	0.0278099
PGLYRP2	-11.4887	3.06052e-23		UACA	1.66464	6.52701e-16		CILK1	1.68277	6.19975e-12		REXO2	1.58423	5.12059e-31		PAPLN	2.09038	0.00100753		SAMD5	2.01678	0.0315957		ROCK2	1.79626	2.2472e-12
PKP1	-12.409	5.26621e-32		PLXND1	1.66303	7.71506e-08		CSRNP1	1.6821	0.00376208		CAP2	1.58344	1.04088e-36		CHD7	2.08981	2.88518e-28		CYP4V2	2.01616	0.00540025		MAP1B	1.79577	1.22594e-54
MGST1	-6.72229	4.95051e-31		LINC01232	1.66104	0.0238892		ARNTL2	1.68139	2.83957e-05		SLC5A3	1.58181	6.71047e-09		NLGN4Y	2.0897	8.76912e-06		RFFL	2.0159	5.92468e-10		ENG	1.79558	3.85446e-10
HMCN1	-11.1344	4.90412e-37		SLC41A2	1.65989	9.42505e-05		MEAK7	1.68123	2.00713e-18		PARP9	1.58166	0.00770077		TBC1D2	2.08949	2.8566e-05		TNFAIP1	2.01557	9.88999e-40		ATP10D	1.79402	4.67723e-18
PRKCB	-13.3488	1.46467e-35		ECHDC2	1.65919	1.41922e-08		NETO2	1.67984	1.59668e-10		MBOAT2	1.58001	1.55438e-26		ADHFE1	2.08931	0.0361507		MIR222HG	2.0149	6.79406e-05		SNHG31	1.79302	0.0183322
ITM2A	-13.6755	8.03593e-42		POLM	1.65737	5.80364e-08		KITLG	1.67921	3.51812e-07		TSHZ1	1.57959	8.74475e-05		IRF9	2.08593	0.0187426		SDF2	2.01264	1.09253e-42		UGP2	1.7914	8.98893e-19
CES1	-10.0913	5.16789e-07		TPMT	1.65623	3.19031e-16		KHDRBS3	1.6778	0.0089154		SLC25A40	1.57697	7.94033e-05		JUN	2.0858	2.11226e-07		ETF1P2	2.01155	0.0294395		FIBP	1.79064	1.59726e-20
				STS	1.65569	0.000456222		PPP2R5B	1.67543	0.000278562		SH3GLB1	1.57541	4.64329e-22		GADD45A	2.0852	3.33543e-18		IPO5P1	2.0113	4.89548e-05		EMP2	1.79039	3.46293e-34
				FKTN	1.65534	9.27684e-12		PRKAR2A-AS1	1.6746	0.0462209		ANKRD18B	1.57536	1.3494e-06		KRBA2	2.0845	2.07923e-05		ANXA1	2.01125	4.82468e-34		TXNRD2	1.79024	4.3005e-14
				ZNF440	1.65518	3.16093e-06		HSPA2	1.67202	2.4616e-09		ANO6	1.57527	1.43442e-25		IPO5P1	2.07942	2.25571e-05		CCNJL	2.0112	0.000283561		PICALM	1.78859	5.5463e-22
				TMEM9B	1.65511	7.01907e-22		PLLP	1.67168	4.70745e-05		FEM1C	1.57421	4.60603e-10		SLC38A3	2.07568	2.48302e-07		PTPRQ	2.01046	0.00551193		TTC28-AS1	1.78827	7.26407e-07
				RAPGEF2	1.65422	3.76324e-21		SERTAD1	1.67151	2.54735e-08		RPS6KA4	1.57308	0.00823913		PSME1	2.07563	3.45258e-44		AMT	2.01007	0.0176457		B3GAT2	1.78824	0.0160608
				GFPT2	1.65302	1.59726e-07		ECE1	1.67146	2.15679e-09		FHOD3	1.57287	3.10194e-06		C2orf16	2.07529	0.0401383		CAST	2.00789	5.40632e-85		NF1	1.78816	1.37463e-17
				TRMT10A	1.65075	1.22964e-07		PRAF2	1.66868	3.57719e-10		C11orf24	1.56841	6.36303e-13		RBMS3	2.07425	1.46595e-24		HACD4	2.00678	5.76132e-05		LIMS1	1.7845	9.54019e-27
				SLC27A2	1.64949	4.07635e-05		SMARCA2	1.66556	1.2746e-10		CLNS1A	1.56761	3.26749e-45		ROGDI	2.0728	2.62365e-08		TCEA3	2.00614	0.00068232		BNIP3	1.78402	4.99279e-13
				MYH4	1.649	0.0137648		CTSC	1.66549	9.07969e-31		GOLT1B	1.56583	1.61922e-07		SPATA20	2.07051	3.45673e-14		SLC9A7	2.00602	5.65541e-17		DEPP1	1.78348	0.000851249
				NDUFS6	1.64694	3.97241e-32		HHIP	1.66527	5.41752e-05		FBXL3	1.56525	2.153e-05		LHFPL2	2.06812	6.99883e-11		SAMHD1	2.00028	4.91658e-16		ZNF624	1.78321	0.000500912
				ITGB5	1.64669	0.000416709		INSIG1	1.6646	1.62462e-20		NPHP1	1.56488	1.43413e-07		FRY	2.06664	0.00101976		STC2	1.99898	1.17139e-07		HPRT1	1.78303	2.58103e-13
				ZXDB	1.64555	0.00151958		LCAT	1.66451	1.30012e-06		NF2	1.56195	5.76853e-15		FAM13B	2.0629	1.29958e-08		EHD4	1.99486	9.85437e-20		SPRED1	1.7821	6.93233e-11
				CASP4	1.64153	3.99065e-17		EMSY-DT	1.66432	6.53284e-10		STK10	1.5613	2.24539e-08		ANXA1	2.05697	1.42266e-35		NCAPD2	1.99367	7.19546e-56		UBE2Q2	1.78014	3.61392e-08
				CKMT2-AS1	1.63992	3.13738e-07		LURAP1	1.66155	0.00661965		UBA6	1.55946	3.13954e-10		PSME2	2.05635	1.6865e-64		MEIS2	1.99315	1.43524e-22		BRCA1	1.77886	2.27507e-26
				TMSB4X	1.63645	9.59232e-37		STK10	1.66058	2.44672e-09		SACS	1.55783	3.70337e-10		ARHGAP23	2.05621	6.70741e-06		RNU6-722P	1.98603	0.000118264		MIDEAS	1.77564	1.59005e-21
				AFAP1	1.63613	2.5011e-22		BAK1	1.6586	6.80241e-07		MINDY3	1.5566	1.14246e-16		RAET1G	2.05615	0.014529		TYMSOS	1.98449	0.000272069		PMEPA1	1.77444	0.0058865
				PLA2G15	1.63545	3.36123e-05		RPEP4	1.65831	0.041727		DNMBP	1.55584	1.12164e-05		TTC39C	2.05476	8.1008e-21		DST	1.98126	6.07729e-17		IL4R	1.77286	0.000672043
				DLGAP1-AS1	1.6351	0.00947118		SAT1	1.65665	5.62125e-11		STK32B	1.55465	0.00884318		CEP170P1	2.05138	0.00338656		SMURF2	1.98026	1.51748e-17		RNF144B	1.77206	4.49888e-12
				CEP55	1.63358	1.69173e-13		ZNF844	1.65625	0.017435		ZNF655	1.55434	1.38093e-14		TAX1BP3	2.05124	0.000126345		ITPR2	1.97942	1.6912e-13		KLHL7-DT	1.77155	0.0076753
				MCL1	1.63162	4.31109e-12		POMZP3	1.65566	0.000356599		TLL1	1.55423	1.10544e-05		RAD52	2.04694	8.2032e-19		SUCLG2-DT	1.97845	1.76759e-05		TAF1D	1.7701	7.58699e-19
				TTC12	1.63065	1.62622e-05		SLC39A7	1.65544	4.26692e-13		ETS2	1.5532	2.9925e-15		GNAI1	2.04639	6.35423e-30		MOSPD1	1.97641	4.50612e-12		BNIP3P1	1.76984	0.00720286
				CENPN-AS1	1.63046	0.0437209		DAGLB	1.64697	1.36877e-08		HOTAIR	1.55252	0.000130216		STK10	2.0462	1.13987e-12		PDZD2	1.97473	5.84681e-08		CDK15	1.76536	0.000200616
				EFNB2	1.62747	2.81904e-11		TMEM216	1.64612	8.89234e-17		SCYL2	1.5522	7.00935e-10		DRAXIN	2.04539	0.0140337		TUBB2A	1.97339	1.33036e-19		RIPOR1	1.76404	4.82992e-11
				DNAJB5	1.62581	0.000280835		RNU6-6P	1.64568	5.56279e-05		COL6A2	1.55127	5.58124e-07		PRDM5	2.04072	4.33417e-09		FLRT2-AS1	1.96747	0.029691		CHIC2	1.76277	3.8091e-20
				LASP1	1.62518	1.40469e-15		RUNX1T1	1.64474	0.000262824		QKI	1.55069	2.26226e-12		USP22	2.04024	6.732e-42		SCOC-AS1	1.96637	9.70021e-06		TGM1	1.76248	0.0474264
				SPDL1	1.62352	4.5214e-32		HSPD1P11	1.64006	0.0211195		MICALL1	1.55016	1.07739e-06		ZBTB38	2.0396	8.882e-30		CLIP4	1.96376	1.57696e-11		VOPP1	1.76248	9.88151e-16
				SSTR2	1.62293	0.0124328		SMS	1.63977	7.29469e-38		ITGA2	1.5498	0.00075727		CTNNA1	2.03779	1.13026e-86		ITPRIPL2	1.96203	4.20806e-06		DOCK3	1.7615	0.00129239
				DHRS7	1.61913	4.8676e-16		HLA-H	1.63615	2.36411e-05		TMBIM1	1.54959	2.59716e-14		SMPD1	2.0365	1.16488e-09		PAQR8	1.96126	5.40496e-05		NIN	1.76028	1.31584e-23
				GHITM	1.61831	3.53125e-51		PPP1R13L	1.63589	0.00502879		WDR41	1.549	1.88209e-13		DOCK3	2.0362	0.000129549		SLC4A11	1.96119	2.03882e-05		CENPQ	1.76016	2.27195e-10
				INO80C	1.61745	2.75028e-25		ST7	1.63544	2.77403e-20		NAGS	1.54897	0.000671971		SEMA4B	2.03587	0.000708336		ALDH2	1.96059	2.28624e-10		SCARF2	1.76	0.00490515
				RGS3	1.616	1.82359e-13		TMPPE	1.63506	0.00105624		TSPAN2	1.54797	0.000674304		ITGA2	2.03211	1.82992e-05		GAB2	1.96048	0.00033475		JAZF1	1.75874	1.54482e-05
				ERCC6	1.61465	1.67369e-06		CLSTN1	1.63435	2.53452e-09		CSRP2	1.54497	9.27189e-28		SMIM14	2.03203	1.64307e-17		C5orf63	1.95722	8.49919e-09		CPNE2	1.7536	3.5139e-07
				HIVEP2	1.61237	2.73945e-11		MIR23AHG	1.63166	0.00414541		UBL3	1.5449	2.90027e-16		SLC5A3	2.03162	3.73645e-13		DAAM1	1.95715	1.03007e-21		FKBP9P1	1.75324	0.0213201
				SEC22B	1.61024	3.64099e-13		OGFRL1	1.62999	1.73965e-06		GXYLT2	1.54426	0.00222257		PAQR7	2.03115	6.23834e-17		CDK15	1.9558	3.11229e-05		AIP	1.75292	2.69401e-17
				KIF20B	1.60774	6.56776e-10		ALDH1B1	1.62927	3.7349e-26		METTL27	1.54388	0.000108435		ZBTB42	2.03027	0.0250883		PCBP3	1.9556	0.00345937		NEDD1	1.7504	2.48805e-18
				FAM111A	1.60049	5.8672e-07		XRRA1	1.6264	3.15022e-12		MXD1	1.54334	0.00215687		MPRIP-AS1	2.02603	2.16766e-09		TK2	1.95426	5.79032e-11		PLOD1	1.74995	1.77826e-24
				DAAM1	1.60009	2.5992e-14		TRIM44	1.62532	1.06817e-25		MSL3	1.54311	9.00844e-14		LOXL4	2.02323	0.00719422		MICALL2	1.95276	0.00174725		TASOR	1.74937	2.77986e-09
				H2BC4	1.59909	0.000336642		WWC2	1.62491	4.69357e-20		TMED1	1.54288	7.20998e-12		FLOT2	2.02245	1.18534e-18		S100A11	1.952	1.05341e-49		PHACTR1	1.74924	1.20477e-09
				ORMDL3	1.59679	1.14609e-05		GRIK1	1.62366	0.0414408		CCDC186	1.54231	1.21016e-06		CNP	2.02182	1.05064e-65		PHLPP2	1.95149	2.29278e-14		RUNX1T1	1.74865	2.66614e-05
				GLB1L	1.59625	0.00618607		DNAJB12	1.6232	1.58783e-23		MAPK6	1.54066	3.31522e-12		FASTKD3	2.01361	1.10315e-34		TMSB4XP4	1.9514	0.0186735		LSP1P4	1.74746	4.9596e-18
				SHB	1.59542	0.0013266		DLG1	1.62275	3.72158e-13		MAPK8	1.53957	2.96223e-06		P3H2	2.01249	1.96867e-07		EPHA2	1.9496	2.40659e-12		RNU2-27P	1.74729	0.0447783
				MYO1E	1.59249	4.58523e-17		SMURF2	1.62185	2.39379e-12		EGLN1	1.53955	7.04996e-07		PBX3	2.01209	2.68523e-12		ARF4	1.94864	1.42205e-30		APBB1	1.74728	6.84624e-10
				ARID5B	1.59219	5.97413e-18		CYTH3	1.6213	2.42278e-11		TCTN3	1.53686	1.33179e-34		CCDC15	2.01161	5.83233e-18		TSNAXIP1	1.94852	0.0288523		DEPDC4	1.74681	0.000157047
				BTBD10	1.59182	3.90716e-24		CUL4B	1.62041	7.39853e-09		IFI16	1.53672	8.09926e-08		CORO1A	2.01146	2.6984e-12		TFAP2A	1.94741	2.78402e-18		DHDH	1.74668	0.0292371
				SMAGP	1.59175	2.81123e-07		ZNF320	1.61938	0.00316354		ADAM17	1.53637	2.40322e-12		SPIRE2	2.00874	8.30865e-05		RASSF8-AS1	1.94591	4.61229e-06		KCTD21	1.74583	0.00210525
				ACTN1	1.59161	2.49086e-08		ATG5	1.61822	2.25701e-16		IQGAP1	1.53513	1.01527e-33		FBLN7	2.00857	0.013676		GJC1	1.94578	5.15413e-27		S100A13	1.74478	1.82813e-07
				IL6ST	1.59096	5.14396e-12		DLG3	1.61687	0.00543662		LRP2BP	1.5347	0.00301071		B3GAT2	2.00832	0.00523332		ZNF221	1.94489	0.00165601		C18orf54	1.7446	8.88895e-08
				NOL3	1.58926	1.05196e-09		SEMA3C	1.61671	5.78556e-12		KMT5B	1.53363	1.43748e-19		ULBP3	1.99891	0.0341189		FZD6	1.94417	4.5863e-22		TFAP2A-AS1	1.74438	0.000239445
				SYNJ2	1.58839	3.03937e-10		RAB33B	1.61645	7.30344e-06		RNF11	1.53165	4.43766e-09		RGS5	1.99661	2.00373e-05		BBS2	1.94414	2.83861e-30		DNAJB1	1.74433	1.74926e-27
				EXOSC6	1.58759	1.21348e-19		ZNF365	1.61404	0.00143294		CENPK	1.53154	1.29635e-13		MYG1-AS1	1.99339	0.00157877		ABCC2	1.94382	0.0115028		CTSB	1.74081	6.48105e-40
				ZNF621	1.58745	1.36314e-08		LDLRAP1	1.61341	1.14634e-05		FAM214B	1.5292	0.00234588		TMBIM4	1.98899	1.80356e-08		SCN9A	1.94328	3.43364e-10		LINC01234	1.7408	0.0311317
				TCF7	1.58537	0.0105266		RCN1	1.61313	3.92058e-31		PTBP3	1.52752	6.76683e-14		C17orf100	1.98812	0.001613		SHCBP1	1.94221	6.47542e-64		DCUN1D3	1.74039	5.86849e-07
				SWAP70	1.58499	8.90954e-46		GLS	1.61224	5.39167e-09		AP3S1	1.52724	1.22974e-08		FAM86HP	1.98602	0.0115539		STK3	1.94194	4.59777e-30		RCN1	1.73994	8.23756e-37
				KAZN	1.58497	3.16112e-08		SNX7	1.61192	3.4211e-08		ANKRD49P2	1.52667	0.0133552		ABHD15	1.98448	0.000237062		ATXN1	1.94054	1.52651e-11		TTC39C	1.73547	7.38043e-15
				STK10	1.58489	1.20068e-08		CRTAP	1.61089	4.0636e-21		ANLN	1.5255	1.61145e-30		SLC9A7	1.98409	9.6585e-17		FSD1	1.93608	9.13124e-23		POLM	1.73533	2.87202e-08
				MYO6	1.58286	1.7663e-12		PPARA	1.61077	1.07423e-05		MAP2K3	1.52509	3.35597e-05		EPG5	1.98367	9.36743e-23		RAB8B	1.93558	2.40535e-15		PANX1	1.73512	3.42194e-11
				ATP10D	1.57833	1.90179e-17		NPEPL1	1.60929	0.0336968		TMCO3	1.5248	4.66339e-21		SORBS1	1.98244	0.0163561		CHST14	1.93496	1.56461e-08		ENDOD1	1.73422	2.35788e-06
				UBE2L6	1.578	1.18764e-11		P4HA2	1.60894	7.17724e-12		NDST1	1.52325	1.0825e-08		PLA2G4C	1.98197	0.0210164		EPG5	1.93156	1.85782e-21		SUZ12	1.73413	5.51572e-10
				HIF1A	1.57694	3.38865e-21		ZNF726	1.60883	0.00517185		PACS1	1.52228	1.04232e-10		TXNRD2	1.98061	3.79822e-17		NECTIN1	1.92678	6.19073e-05		MYBL1	1.73324	3.25901e-07
				EIF3F	1.57662	3.57623e-30		UGDH-AS1	1.60845	0.0458737		SSR3	1.52226	5.66718e-25		MBTPS1-DT	1.9798	0.000189431		SUSD5	1.92438	5.25634e-07		SCG2	1.73195	1.31442e-12
				DEPP1	1.57559	0.0139966		MAP2K5-DT	1.60582	0.00665199		MYH3	1.52192	0.0126475		GOLGA4-AS1	1.9791	0.0237751		CEP170P1	1.91882	0.00713656		BANF1	1.73083	2.75677e-17
				TTC7A	1.57517	0.00552053		SPTBN1	1.60564	1.93678e-40		RNU6-32P	1.52139	0.0134516		OSBPL3	1.97819	1.29656e-16		KLHL9	1.91861	1.84729e-23		TMSB10P1	1.73039	0.025377
				RNASEK	1.57517	0.0436328		ZNF429	1.60554	1.42649e-07		PLOD1	1.52124	5.36596e-19		TPST2	1.97737	5.18019e-16		MLF2	1.9134	4.89349e-31		DSEL	1.73011	1.43724e-08
				IQGAP1	1.57476	1.74079e-35		CHPF2	1.60456	0.00105932		EHBP1-AS1	1.52048	0.0306523		ATP2A1-AS1	1.97706	5.36676e-06		MANEAL	1.91257	0.0222548		KANK1	1.72871	4.79476e-05
				DNMBP	1.57475	8.31123e-06		C2CD2	1.6015	4.73366e-08		PDLIM4	1.51948	3.83805e-08		ZNF100	1.97639	9.45015e-09		STAT3	1.91235	2.44243e-43		INPP4B	1.72836	2.54452e-11
				MTHFS	1.57412	0.000520574		WFS1	1.59959	3.34986e-10		RALB	1.51924	1.18982e-22		RNF213	1.97193	6.85032e-22		SOCS2	1.91059	3.39374e-09		CASP4	1.72774	1.80218e-16
				ZNF185	1.57409	3.22029e-10		SGSH	1.59902	5.58028e-05		MAP3K1	1.51654	2.83232e-08		KCTD1	1.97098	4.5386e-05		PSME1	1.90965	1.97657e-37		C1R	1.7274	0.00154293
				CFL2	1.57403	1.30896e-13		MARCHF1	1.59878	1.06888e-10		CCNYL1	1.51387	6.44797e-06		LRRC23	1.96907	3.78086e-08		PAM	1.90894	1.1739e-39		VAT1	1.72646	1.41002e-16
				HHEX	1.57316	0.000361403		NDC80	1.5975	1.79739e-24		PEX3	1.51196	5.84685e-19		MAP3K6	1.9682	1.18e-05		GLYATL2	1.90877	1.66943e-05		PPP1R12A-AS1	1.72568	0.00594897
				ORAI2	1.57155	7.60786e-20		SEC23A	1.59712	3.57218e-26		SLC25A13	1.50837	4.34419e-20		DNAJC28	1.96727	1.73609e-06		YAP1	1.90798	2.08297e-10		NIBAN2	1.72482	0.000621268
				TMSB10P1	1.56499	0.0236698		SHCBP1	1.59514	4.7734e-44		TMEM65	1.50765	0.0093272		NPR2	1.96717	4.02963e-05		ING4	1.90718	1.27044e-12		PKIB	1.72328	0.00284628
				RILP	1.56404	0.00861305		PARP8	1.59208	2.10545e-05		GOLM1	1.50673	1.46871e-20		MAP2K3	1.96498	9.4971e-08		NFE2L3	1.90423	0.000251179		CAST	1.72018	4.39111e-62
				NUTM2A-AS1	1.56175	3.57567e-12		DOCK3	1.59106	0.00096992		MYEOV	1.50667	0.00534069		SYNE2	1.96487	4.2125e-13		TEAD3	1.89998	1.27449e-06		IL18BP	1.71886	0.0164424
				C11orf1	1.56164	1.5908e-07		CREB3	1.59102	3.71243e-31		UBE2Q2	1.50626	2.6223e-06		ASPH	1.96359	5.23501e-66		THOC1-DT	1.89831	0.039919		DUSP1	1.7181	0.000512025
				VDR	1.55987	4.05874e-08		GCAT	1.59062	1.01846e-19		SNAPC1	1.5043	1.16633e-13		DLG1	1.95813	2.38875e-18		NBL1	1.89535	0.00375498		ANKRD18EP	1.71698	0.00124643
				ARNTL	1.55941	1.41899e-06		DHRS1	1.58827	1.00219e-14		CRISPLD1	1.50306	3.89359e-09		RPSAP52	1.95799	0.0123236		EDIL3-DT	1.89514	0.00401817		TMSB10	1.71676	9.28098e-24
				MED10	1.55913	3.36298e-21		MICALL1	1.5847	6.33416e-07		EMSY	1.50215	1.10189e-16		PRSS12	1.95691	1.07525e-05		CTNNB1	1.89342	9.41002e-25		TPM2	1.71571	7.10094e-25
				MEG3	1.55826	2.89309e-17		RBMS2	1.58346	4.82585e-11		FAM3C	1.50201	3.13164e-06		PRAF2	1.95678	1.90625e-13		RYR2	1.89296	0.0074609		WIPI1	1.71562	4.14064e-10
				RBMS2	1.55761	8.59461e-11		HLA-E	1.583	5.85933e-35		HIVEP2	1.4989	9.54036e-10		MTAP	1.95557	1.05927e-19		RAB20	1.89162	0.000244889		C2CD5	1.7154	6.68463e-13
				ETHE1	1.55617	7.88016e-11		TSPAN5	1.58264	1.12109e-18		CARNMT1	1.49719	2.79868e-05		AGBL2	1.95542	0.00262466		LASP1	1.88856	4.00449e-20		ARL6IP1	1.71535	1.04633e-17
				ZNF714	1.55529	2.43962e-15		SAMD15	1.58183	6.4154e-05		PDCD5P1	1.4969	0.0384986		STARD4	1.95358	4.27674e-06		SLC5A3	1.88831	2.07664e-11		HSD17B11	1.71477	1.5502e-21
				IRF2-DT	1.55412	0.0418948		EXOSC6	1.58103	2.02651e-19		RPS3AP51	1.49595	0.014932		ZNF443	1.95258	9.8049e-05		TSPAN15	1.88677	2.19646e-08		FER	1.71455	1.76571e-11
				DLG1	1.554	3.34999e-12		KRT8P3	1.58013	0.0355087		TAF13	1.49244	1.02941e-06		SWAP70	1.9518	7.11573e-67		CREB3	1.88534	8.08766e-43		NCAPD2	1.71388	2.48856e-41
				LPXN	1.55342	0.00175868		PTPMT1	1.57957	1.11624e-06		ST3GAL6	1.49152	0.0269312		HSPA12A	1.94653	0.000288251		DENND3	1.88316	9.2744e-07		ZNF699	1.71252	0.000460471
				OCLN	1.55318	1.71221e-12		DUS2	1.57794	3.13644e-20		C18orf54	1.49128	5.18396e-06		TBC1D23	1.94556	5.13998e-41		PPP4R1	1.88144	2.0208e-38		RIPK2-DT	1.71078	0.000857862
				OAT	1.55303	3.04046e-19		TLCD5	1.57637	1.39239e-11		NBDY	1.49108	1.73845e-19		AOPEP	1.94412	2.96339e-24		TMEM30A	1.8775	1.36875e-19		BMT2	1.70995	1.33363e-07
				VPS13C	1.5525	1.49548e-06		MBTPS1-DT	1.57557	0.000135879		RGS10	1.49063	1.79236e-21		TP73	1.94316	8.35692e-08		TMEM191A	1.87649	3.51506e-05		TNFRSF1A	1.70971	3.64672e-13
				ARNTL2	1.55247	0.000115498		VAPA	1.57536	8.58531e-34		PLXND1	1.4904	2.15183e-06		ANKRD28	1.94312	2.55377e-17		SNORD69	1.87638	0.0149725		RETREG3	1.70946	5.78774e-11
				GCH1	1.55032	0.00518894		UNC13B	1.57026	1.66284e-07		EPHA3	1.48772	1.25533e-05		RPS27L	1.94154	4.47822e-48		ZNF470	1.87531	3.09993e-06		NEK8	1.70769	0.00217277
				TCTN3	1.54802	3.42445e-35		FOXG1	1.5694	7.25476e-06		ETHE1	1.48737	6.41099e-10		TDRD7	1.94102	3.86597e-05		MICA	1.87436	1.84434e-37		FLII	1.70723	8.25748e-21
				SYT16	1.54499	0.0358735		ERBIN	1.56911	5.28613e-15		TMED7	1.48553	2.01787e-06		HLA-F	1.93362	1.19587e-05		SSH2	1.87433	8.68901e-14		EHD1	1.70611	5.1951e-11
				NOC3L	1.5445	7.56533e-12		C1orf122	1.56753	8.97583e-10		CHST7	1.48435	0.000572681		TIGD2	1.93252	6.97743e-07		P4HA1	1.87401	1.45198e-12		CARD19	1.70539	1.26045e-08
				KIF5C	1.53826	5.21562e-07		RGS5	1.5668	0.0105626		MCFD2	1.48403	2.28435e-14		PXDN	1.93052	1.90282e-44		CENPN	1.87394	1.61867e-77		KLF5	1.70519	0.00607958
				SUSD6	1.5362	8.39759e-08		C5orf63	1.56568	2.70583e-06		SEPHS1	1.48382	1.20577e-21		NR3C2	1.92758	0.0261677		SYTL4	1.87329	5.3507e-10		CLIP1	1.7043	1.32866e-27
				LCAT	1.53377	8.65598e-06		PSME2P2	1.5654	7.84799e-09		SMAD7	1.48322	0.00568259		NLK	1.92755	1.75573e-06		C1GALT1C1	1.87262	1.89773e-14		KCTD15	1.70379	1.84376e-06
				OGFRL1	1.53314	6.97942e-06		TNS2	1.5616	0.01195		DIPK1A	1.48314	5.29012e-07		TJP2	1.92528	5.62365e-20		ZSWIM9	1.87214	0.0205464		GPRC5B	1.70195	0.000608355
				AKIP1	1.53231	7.07941e-30		ZNF621	1.5606	2.93667e-08		MICOS10	1.48211	9.54554e-09		CORO1C	1.92493	7.32036e-61		MAP2K3	1.87146	4.57458e-07		RPL6P19	1.70141	0.0106012
				ERBIN	1.53224	2.03799e-14		BTD	1.56031	1.00952e-09		IRS2	1.4819	6.79152e-06		KLF11	1.92338	9.5706e-05		CCDC69	1.8714	0.0130692		DRC3	1.69993	0.00164219
				LINC00839	1.52916	1.46917e-11		TRHDE-AS1	1.56026	9.80249e-05		CHST11	1.48102	0.000782077		ACVR2B-AS1	1.92057	0.0276162		TMUB2	1.87084	7.53773e-23		NLRX1	1.69791	0.00239967
				P3H4	1.52912	3.64377e-11		PLEKHF1	1.5559	0.0151974		STT3B	1.48098	6.75404e-09		CYB5D2	1.91937	1.83983e-21		CTSF	1.8699	3.14582e-05		C1GALT1	1.69721	4.06791e-08
				PPM1F-AS1	1.52912	6.1944e-05		LAMB2	1.55525	5.36392e-12		SCRN1	1.48032	5.3401e-34		AK1	1.91887	1.38908e-07		RTL8C	1.86936	4.41921e-38		OAT	1.69352	4.61494e-23
				SH3BGRL3	1.5277	3.60279e-23		CD151	1.55454	1.55876e-11		LOXL1-AS1	1.47905	2.01833e-09		MEIOC	1.91844	0.00101545		DCUN1D3	1.86911	5.9861e-08		ZFP36L1	1.69322	6.44657e-20
				NEDD1	1.52767	4.36701e-14		IFI35	1.55412	2.44643e-13		POLM	1.479	1.68665e-06		LPIN2	1.91673	1.49923e-15		GLRB	1.86899	1.13497e-14		PYROXD2	1.6929	1.88845e-09
				PINK1-AS	1.52741	0.00032569		NUAK1	1.55375	8.35455e-06		ZNF621	1.47628	1.6761e-07		INSYN2A	1.9138	0.00376192		SMS	1.86677	1.55944e-48		GJA1	1.69163	1.49867e-07
				ERGIC1	1.52719	1.31347e-10		NFKBIE	1.55269	0.0011397		ITGAV	1.47624	1.33438e-09		POLM	1.9137	5.88763e-10		SIX4	1.86566	1.17537e-07		BMP2K	1.69159	1.48013e-05
				LINC01816	1.52711	0.00294088		OPHN1	1.55185	6.92997e-09		GRHL1	1.4746	0.00255979		DCP1B	1.9134	9.47489e-24		ZNF483	1.86519	0.000157704		MT-TW	1.69115	0.0110168
				SIX4	1.52704	7.83206e-05		VCL	1.5518	5.66497e-26		ACTN1	1.47326	2.81858e-07		RPEP4	1.91302	0.0310801		SMIM14	1.86222	1.01935e-14		PLPP7	1.69069	0.00620173
				RAB8B	1.52615	2.05977e-10		TMED9	1.55093	8.95432e-12		RAB6A	1.47266	3.61241e-13		NF1	1.91269	3.95145e-20		ILK	1.86176	0.00548787		PPP4R1	1.69047	5.28552e-31
				TBCEL	1.52272	0.000102253		GOLGA3	1.54798	7.72312e-30		RAP1B	1.47197	3.73191e-14		HIP1	1.91251	1.96405e-18		CST3	1.86095	2.87571e-11		RASA1	1.68564	8.15597e-09
				ERBB3	1.52182	0.0028967		TMEM9B	1.54724	3.96059e-19		CAP1P1	1.47165	0.0311172		RASSF8-AS1	1.91142	6.26577e-06		TASOR	1.86044	2.17438e-10		SEC24A	1.68395	4.48196e-10
				MARVELD1	1.52163	4.36761e-07		GTPBP2	1.54686	3.64437e-09		SEC63P1	1.46856	0.0329677		LRRC75B	1.91135	0.0321383		RAB27A	1.8586	2.37981e-12		DCP1B	1.68386	3.87343e-18
				NAMPT	1.52136	4.7104e-06		STX5	1.54539	7.17118e-18		ITGB3BP	1.46792	3.7001e-06		RETREG1	1.91082	0.0146631		TTPAL	1.85854	1.38915e-26		VAV2	1.68329	0.00101552
				EMSY-DT	1.51997	1.81483e-08		DHRS11	1.54216	0.00421671		SGCE	1.46663	4.04751e-16		ZNF649	1.91048	0.000151719		MFGE8	1.85705	8.50731e-17		HERC2P3	1.68273	7.70578e-07
				TGOLN2	1.51851	4.28471e-38		MAP3K1	1.5411	1.72434e-08		DEPTOR	1.46518	0.00988993		ZNF525	1.91047	4.15606e-05		RAI1	1.8558	0.00676683		IFI35	1.68257	1.61202e-13
				STARD13-AS	1.51757	4.43316e-05		SOCS3	1.54037	0.0196694		FIBP	1.46458	4.12787e-14		ARFGEF3	1.90542	0.0234204		USP53	1.85574	3.90046e-08		PLS3	1.68193	4.63266e-25
				LINC02604	1.51446	0.0460328		TMBIM1	1.53903	4.44009e-14		SLC2A1	1.46359	7.8576e-10		CLEC2D	1.90273	0.000631807		ERBB2	1.85248	1.42699e-06		TRIM56	1.68094	4.43131e-15
				H2BC11	1.51414	0.000664069		USP2-AS1	1.53891	1.23727e-05		UBE2E1	1.46127	0.00013313		KIRREL3	1.90149	1.16568e-05		RIN3	1.85113	4.22095e-08		FLOT2	1.67924	5.44973e-13
				CLIP4	1.51371	4.30291e-08		C11orf68	1.53799	0.00054976		EFR3A	1.46025	3.8654e-21		PSME2P2	1.90119	1.93083e-12		HESX1	1.84953	0.0191543		ZNF319	1.67653	0.00516848
				TOM1L2	1.50916	8.3136e-07		DOCK9	1.53785	7.4798e-06		DLX1	1.45998	1.00428e-08		DHX35-DT	1.90079	0.0415602		NIN	1.84877	5.49335e-26		LOXL4	1.67563	0.0316108
				CLCN4	1.50801	0.000170142		TAF4B	1.53717	9.15145e-05		LINC00511	1.4595	0.000949374		GALNT10	1.89982	1.06953e-10		TPM2	1.84785	9.52066e-29		ETNK2	1.67488	0.000109262
				ZFHX4-AS1	1.50735	0.00275955		AKT3	1.5367	1.90052e-13		SLC12A4	1.45941	1.29813e-05		DHRS11	1.89916	0.000228811		CHST11	1.8472	0.000933449		SWAP70	1.67372	6.24447e-49
				OPTN	1.50611	1.31611e-10		QPCTL	1.53664	1.10964e-05		CPD	1.45736	1.65594e-09		GJC1	1.89903	7.18969e-26		MICU3	1.84279	0.0354076		POLR1G	1.67327	3.99654e-10
				PDE4B	1.50562	0.0461981		PALLD	1.53476	7.93785e-17		RAP2B	1.45519	3.31533e-17		CPNE2	1.89828	2.33641e-08		DDX19A-DT	1.84275	0.0318187		PALS1	1.67254	1.00413e-25
				PDLIM4	1.50549	4.96976e-08		CST3	1.53427	4.86446e-08		RELT	1.45372	0.0012109		CD58	1.89423	6.31277e-10		CCNG2	1.84231	0.000410122		SPIN4	1.67214	3.03636e-10
				MTRR	1.50446	9.8936e-27		SYNJ2	1.53418	1.60612e-09		RBPMS	1.45192	2.60881e-06		RAPH1	1.89395	1.42973e-06		TMED9	1.84108	6.97424e-16		PLXNA1	1.66885	6.07827e-05
				BIRC2	1.50406	1.11734e-12		NLK	1.53156	0.000190297		LIMS2	1.45167	9.61485e-05		DGKA	1.89331	1.85408e-16		TRAF3IP2	1.8403	2.40566e-10		CCDC136	1.6684	0.000219188
				EOGT	1.50325	6.39943e-06		AHR	1.53109	1.33937e-08		GSDMD	1.45095	9.7185e-09		VSIG10	1.89242	2.00983e-26		DNASE1L1	1.83861	0.00621487		METTL27	1.66642	3.8428e-05
				FAXC	1.50273	0.000780582		MYH9	1.53007	9.10444e-12		GLS	1.44969	1.7646e-07		SPRED1	1.89043	2.82307e-12		ACTG2	1.83755	0.00137438		CEP120	1.66586	7.77594e-05
				TXNRD1	1.50111	1.4218e-41		C3orf62	1.52872	6.88022e-07		LYST	1.44882	6.5285e-08		WDR1	1.8897	5.33083e-24		RHEBL1	1.83731	5.45062e-07		NEK6	1.65731	8.98893e-19
				BTD	1.49928	4.10655e-09		NLRC5	1.52865	2.56889e-07		IFI27L1	1.44852	1.82048e-12		H4C11	1.88701	0.00139209		CYTOR	1.83622	2.78049e-18		LRIF1	1.65712	3.19927e-08
				SYNE3	1.49651	0.000507633		SEPSECS-AS1	1.52836	0.0014673		CHASERR	1.44831	1.12353e-05		PROCA1	1.8848	6.83687e-05		PDP1	1.83614	4.85661e-13		ST3GAL1	1.65672	9.91434e-09
				GNS	1.49459	2.95506e-23		TMX3	1.52764	4.54638e-09		SNX16	1.44569	1.02544e-05		CRAT	1.88431	5.80149e-07		TSPY26P	1.83359	0.011649		RAPH1	1.65547	3.58167e-05
				PPARA	1.49458	4.61172e-05		CREBRF	1.52732	0.000435844		INF2	1.44449	1.11129e-12		INPP4B	1.8831	2.34257e-13		NIBAN1	1.83325	6.95607e-22		HNRNPH1	1.65138	8.16523e-05
				FKBP9P1	1.49274	0.0143736		LMBRD2	1.52325	4.89516e-08		SOX9	1.44431	0.0450383		HCFC1R1	1.88283	2.47243e-12		IL17RB	1.82948	0.00836325		FAH	1.6497	6.8967e-16
				ALDH9A1	1.49201	2.4726e-42		MTMR12	1.52311	1.65419e-13		AEBP1	1.44416	1.08559e-05		ECI2	1.87699	5.17299e-26		SH3BP4	1.82798	1.4916e-09		ARF6	1.64937	1.00769e-09
				NFKBIE	1.49168	0.00177074		SLC22A17	1.52244	0.0169463		SLC36A4	1.44261	3.84432e-09		H1-0	1.87364	1.5799e-24		SLC2A3	1.82586	1.22854e-17		NR2F1-AS1	1.64901	1.73658e-06
				PABPC1L	1.48813	6.40726e-10		TTC12	1.52179	6.96605e-05		ARHGDIB	1.44252	1.02741e-10		RAI1	1.87332	0.0057633		ZFP36L1	1.8247	5.28299e-23		HELZ2	1.64814	0.00958561
				TBC1D10A	1.48786	0.0138435		MGAT1	1.52135	5.36612e-08		CBR3-AS1	1.43935	0.000949063		KIAA1549	1.87248	2.62365e-08		PFKFB2	1.82398	1.27431e-07		EOGT	1.64276	4.74587e-07
				MICALL1	1.48684	2.98746e-06		F11R	1.52078	1.92217e-06		SMYD3	1.43623	6.81372e-11		AKIP1	1.87151	4.03517e-43		TLE6	1.82338	0.0248127		CENPK	1.64155	2.17411e-15
				ECE1	1.4826	1.23064e-07		PTPRK	1.52059	6.73223e-18		NEXN	1.43595	1.11455e-06		DCUN1D3	1.87121	4.7866e-08		ASB16-AS1	1.8233	6.21286e-07		KDELR3	1.64089	1.85425e-20
				PBX3	1.4814	7.85002e-08		MFSD1	1.51955	1.31562e-23		YIF1A	1.4354	1.54737e-13		MTMR10	1.87065	5.68875e-11		ITGB5	1.82277	2.22943e-06		ADCY6	1.63804	0.00526806
				QRSL1	1.4811	1.89188e-22		CEP85L	1.51898	1.59275e-08		AKAP5	1.43371	0.0479719		TMSB10	1.86963	4.56198e-28		TMEM256	1.82165	7.3454e-07		PLPP1	1.63801	4.24129e-06
				ABCA7	1.48097	0.0388489		NFKB1	1.5181	2.17718e-12		DNAJC21	1.43246	2.29951e-11		PAQR8	1.86803	0.000120169		NLGN2	1.82036	5.09406e-06		SGTB	1.63638	6.63826e-14
				SERPINF1	1.4806	8.1643e-05		MBIP	1.51716	1.88642e-14		PSME2P1	1.43195	4.46098e-05		LINC01560	1.86654	0.0309304		LINC00653	1.81993	0.0200958		ECM2	1.63629	0.00914737
				RBMS1	1.47779	5.52425e-13		SLC35F5	1.51575	2.21364e-15		SPCS2P4	1.43064	0.00282794		NEDD4	1.86467	8.31563e-20		FAM126A	1.81983	6.51876e-27		FNIP1	1.63498	5.52442e-11
				SLC39A7	1.47725	1.20854e-10		CARD8-AS1	1.51512	0.015817		ZSCAN9	1.4294	2.60758e-06		OSMR-DT	1.86438	0.0240598		DCP1B	1.81656	3.30889e-21		CTNS	1.63459	3.37306e-05
				SERPINH1	1.47595	1.67986e-12		RASA3	1.51464	0.000181759		PARP14	1.42691	0.00112089		MIEF2	1.86375	0.00199914		SLC30A6-DT	1.81599	0.0317965		SLC35A5	1.6323	2.62317e-13
				RAB3GAP1	1.47501	1.0364e-19		NPC2	1.51384	2.01114e-23		BANF1P3	1.42455	0.0336407		NBR1	1.86374	9.94245e-31		TMOD3	1.81357	9.97148e-51		GTF2H2B	1.63227	0.00062341
				SCRN1	1.47464	8.6039e-34		MYL12B	1.51337	9.05719e-48		ENTPD7	1.42385	5.6354e-07		OSMR	1.86269	2.44553e-13		TWF2	1.81352	2.74137e-12		ITGAV	1.63047	2.93252e-11
				PLCD4	1.47113	0.0367254		HIF1A	1.51163	1.6688e-19		CNIH3	1.42381	8.87291e-08		ANKRA2	1.86162	4.32128e-09		AUTS2	1.81312	0.0023836		CCNG1	1.63013	2.3922e-08
				PCLO	1.47062	9.73411e-07		ACOX2	1.50984	0.0243193		DPH3	1.4232	2.43869e-22		NPIPB15	1.85752	0.0168185		SLC25A40	1.81136	3.48124e-05		TANC2	1.6288	1.84328e-14
				GM2A	1.46902	7.28989e-10		LPIN1	1.5064	9.06192e-23		PDGFRL	1.42204	0.00282992		ANLN	1.85421	5.82133e-44		CEBPD	1.81068	0.0304224		STX7	1.62871	1.92644e-28
[truncated: 3,890 more rows]
