# Supplementary material for: FET fusion oncoproteins enrich SWI/SNF complex subtypes and interaction partners
Source: Cell Mol Biol Lett. 2025 Sep 23;30:107. doi: 10.1186/s11658-025-00792-w (PMC12455829; doi:10.1186/s11658-025-00792-w)
Supplement: Supplementary file 12 — Additional file 12. Supplementary Table 11. [file 11658_2025_792_MOESM12_ESM.xlsx]

## Sheet: All genes
Supplementary Table 11. ATAC- and RNA-Seq data
A. Genes differentially expressed and differentially open between MLS and EWS
RNA-Seq cutoff: log2 fold change ≥ 1 and adjusted p-value <0.05. ATAC-Seq cutoff: log2 fold change ≥ 2, adjusted p-value <0.001.
Gene name	Log2 Fold change ATAC-Seq	Log2 Fold change RNA-Seq
ABCC2	3.39	2.4018
ABCC9	2.65	7.55035
ABCG2	4	6.62644
ABHD4	4.81	2.32423
ABI3BP	-4.26	4.3996
ABLIM1	3.67	-2.0715
ABLIM2	-5.46	-5.55782
ABLIM3	4.89	8.00546
ACOT11	-2.62	-3.16887
ACOT9	4.85	1.48476
ACOX2	2.04	4.84942
ACP3	-3.15	-7.86693
ACSL5	3.53	7.56836
ACSS1	-3.37	-5.37173
ACTC1	3.36	4.60832
ACTG1P25	2.76	4.22644
ACTN1	3.78	2.28606
ACTN2	-4.31	-5.03463
ADAM12	4.9	6.52324
ADAM19	5.01	4.10917
ADAM22	2.09	-3.4489
ADAM33	3.93	5.64442
ADAM9	2.11	1.70765
ADAMTS12	5.53	10.6124
ADAMTS16	5.72	4.99077
ADAMTS2	4.55	4.08732
ADAMTS6	5.14	6.49856
ADAMTSL1	4.91	9.79117
ADGRA1	-4.11	-7.88061
ADGRA1-AS1	-2.18	-5.91944
ADGRA2	-4.16	-3.11569
ADGRB3	-4.74	-6.20547
ADGRE2	-3.26	-7.15631
ADGRG1	2.54	5.37037
ADGRG2	-6.41	-5.83445
ADGRG6	3.54	5.57209
ADGRG7	-5.99	-5.21557
ADGRV1	-4.21	-3.48055
ADORA2B	3.78	2.3903
ADRA1D	3.44	-7.77979
ADRB1	-6.46	-7.03492
ADRB2	4.69	10.2618
ADTRP	4.27	5.24097
AFAP1	5.43	1.509
AFAP1L1	2.08	6.59171
AFAP1L2	4.02	6.42865
AFDN-DT	-2.86	-5.32201
AFF3	3.34	8.17914
AFP	3.35	6.39314
AHNAK	3.23	2.25559
AHR	4.67	1.98283
AHRR	-3.35	3.0691
AHSG	-2.55	-4.95513
AIFM2	3.22	3.62857
AJUBA	3.77	2.78802
AK7	-2.73	-6.61302
AKAP7	3.87	-4.07161
AKT3	-6.78	4.13662
ALCAM	5.58	5.48945
ALDH1A1	-2.98	-9.64877
ALDH1A3	-2.23	3.21029
ALDH3B1	3.05	5.14857
ALOX5AP	4.09	5.98197
ALPK2	4.96	7.90497
ALX1	-5.43	-8.89249
AMBN	-3.05	-7.93223
AMER2	-2.5	-10.0582
AMIGO2	3.18	3.76131
AMOTL2	2.02	3.20919
ANK2	3.75	-6.71769
ANKRD1	4.99	7.32416
ANKRD13A	4.35	3.21722
ANKRD18DP	-2.52	-6.704
ANKRD24	2.26	-5.94293
ANKRD26P3	-6.19	-8.91622
ANKRD44	-5.7	-2.15258
ANKRD6	-3.53	-5.62631
ANKRD7	-4.84	-1.68107
ANLN	4.04	1.80575
ANO5	-3.87	-7.33522
ANXA1	-4.63	3.82847
ANXA10	4.84	7.34354
ANXA2	4.49	2.19128
ANXA2P2	2.68	2.15071
ANXA3	5.15	8.58646
ANXA8L1	6.7	4.63001
AOPEP	2.92	2.02379
AOX1	3.44	8.11914
AP1M2	2.84	9.83029
APBB1IP	5.25	7.25086
APCDD1	-7.21	-8.6432
APCDD1L-DT	4.5	3.20026
APELA	-3.74	-6.55346
APLP1	-2.47	-2.81483
APOBEC3G	4.22	4.96538
APOD	-3.75	-8.36353
APOH	-5.1	-5.45764
APOL1	-2.82	7.54886
APOL6	-3.22	5.49168
ARAP2	5.44	6.20904
ARAP3	3.82	6.51418
ARHGAP10	4.64	2.19835
ARHGAP19	-2.1	-1.58869
ARHGAP20	4.65	-5.84195
ARHGAP22	3.73	7.16072
ARHGAP26	5.79	2.80302
ARHGAP29	6.06	7.59295
ARHGAP31	2.33	-1.51208
ARHGAP4	-3.4	-7.713
ARHGAP42	4.91	6.36627
ARHGEF28	4.36	8.65468
ARHGEF6	-3.81	-5.74918
ARL4C	2.68	5.7214
ARNT2	4.11	5.78204
ARNTL	4.82	1.97938
ARNTL2	5.18	2.07396
ARPP21	-4.43	-7.51506
ARSD	2.14	4.76379
ARSI	4.6	7.39585
ARSJ	5.19	5.88448
ARSL	3.26	6.07001
ASIC2	2.18	-6.00582
ASL	2.97	1.77227
ASPSCR1	2.43	-1.56045
ATG9B	-2.07	-5.55834
ATP1A1	-5.6	-2.12532
ATP1B1	4.97	3.56289
ATP2B1	3.21	1.70613
ATP6V0A4	3.91	5.01758
ATXN1	4.06	1.87111
AUTS2	-4.33	2.67693
AXL	3.76	11.5543
B4GALT6	3.92	4.73713
BAHCC1	-4.41	-4.04019
BARHL2	-3.86	-5.30705
BARX1	-2.27	-5.93418
BASP1-AS1	4.04	-6.06925
BAZ2B	-5.57	-1.36069
BCAR1	4.47	1.91189
BCAR3	4.61	3.23238
BCAS1	-2.02	-4.81353
BCHE	-5.02	-9.42356
BCL10-AS1	5.08	2.74851
BCL11A	3.19	6.61966
BCL11B	3.36	-10.2558
BCL2	2.82	-2.38202
BCOR	-3.85	-1.22328
BDNF	4.09	8.03521
BEND5	-3.32	-5.28842
BEX1	5.77	3.14578
BGN	-2.68	4.61672
BICC1	5.31	7.95073
BIN1	2.56	3.89097
BMP2	-3.9	-5.67245
BMP4	5.38	8.53514
BMP6	4.26	-6.27051
BMP7	2.16	-7.2043
BMPR1B	-3.52	-5.86204
BMS1P22	2.11	3.87849
BNC1	5.19	6.45743
C10orf67	3.49	6.21567
C11orf68	3.06	2.13756
C12orf75	3.71	3.29061
C15orf39	2.04	-2.00712
C1QL3	3.67	-5.26354
C22orf15	-2.13	-5.59088
C2CD3	4.24	1.27778
C3orf52	3.9	3.89525
C3orf70	2.43	-5.20141
C4BPB	3.5	5.07661
C5	-4.09	-4.31593
C6orf132	3.67	6.08132
C7orf57	2.64	5.14833
CA11	-2.1	-3.42287
CA12	3.19	4.29082
CACHD1	5.18	-2.98153
CACNA1G	-2.64	-5.94001
CACNA2D1	-6.36	-6.13622
CACNB2	3.13	-2.49805
CADM3	3.26	5.52856
CADPS2	-3.85	-8.33257
CALCB	2.46	-9.31313
CALCRL	-5.44	-9.46787
CALHM2	-3.47	-3.4763
CALU	-2.79	1.36793
CAMK1D	-3.29	-3.09286
CAMK2D	5.15	2.96771
CAPN5	3.03	2.89192
CAPSL	6.7	7.78656
CARD10	3.15	7.72484
CARD19	3.62	1.40065
CAVIN1	4.12	5.22611
CAVIN2	3.63	7.42452
CBX4	2.24	-1.65969
CCBE1	4.96	11.503
CCDC144CP	4.05	6.56551
CCDC148	3.96	3.28269
CCDC171	4.56	-3.57737
CCDC200	3.93	4.72266
CCDC80	5.46	4.26171
CCDC85A	-2.54	6.91881
CCDC88C	3.51	-2.74048
CCDC89	2.12	7.97043
CCL2	6.71	10.4967
CCN1	5.05	5.88255
CCN2	4.83	6.75091
CCNB3	3.61	4.39904
CCND1	-4.98	-3.90091
CCND2	3.09	-5.14869
CD109	-5.2	-3.49235
CD14	3.39	4.43746
CD163L1	6.77	5.80523
CD247	-2.6	-6.86247
CD248	-2.79	-7.3666
CD2AP	5.22	1.91401
CD34	2.9	5.94483
CD44	5.51	12.6958
CD55	3.25	6.78929
CD58	2.53	2.07765
CD59	3.57	2.47336
CDA	5.01	6.00006
CDC42	-2.2	1.15232
CDC42EP1	2.96	8.08228
CDC42EP3	3.7	3.41269
CDCP1	5.91	7.83054
CDH13	7.06	11.2147
CDH2	6.04	11.4505
CDH23	-3.28	-5.06833
CDH7	-5.63	-8.87297
CDH8	-4.9	-5.79209
CDK6	4.16	5.96875
CDKL2	-5.66	-9.57704
CELSR1	2.74	2.98402
CEMIP2	3.81	3.32811
CENPVL3	-4.99	-7.05751
CEP112	3.64	-2.25582
CES3	4.04	-3.95034
CFAP221	-6.53	-4.10049
CFAP251	2.52	3.92099
CFAP46	-2.3	-7.09263
CFH	-3.11	-5.20623
CFLAR-AS1	3.48	2.93847
CHCHD7	2.23	-2.56515
CHIC2	4.29	1.68233
CHN2	-6.07	-8.41085
CHST2	3.71	4.73334
CKB	-2.09	-2.75526
CLCA1	3.87	-5.62855
CLCF1	2.25	4.10227
CLEC11A	-4.93	-4.49949
CLIP1	-3.2	1.89179
CLIP4	-4.75	1.83554
CLSTN2	-3.73	-10.6401
CLU	4.64	5.28742
CLVS2	-4.16	-9.06214
CLYBL	-3.15	-2.65931
CMTM6	3.7	1.18583
CMTM7	4.91	6.75964
CNEP1R1	4.46	1.56383
CNN1	2.2	6.88167
CNNM1	4.28	-2.68447
CNTN1	-4.32	-6.27499
CNTN4	-4.78	-8.1709
CNTNAP2	-4.76	-6.40837
COL12A1	5.19	6.78344
COL18A1	2.55	3.97608
COL24A1	3.83	-5.19743
COL25A1	-4.07	-7.72647
COL3A1	3.58	6.7947
COL4A5	5	4.34036
COL4A6	4.37	6.39172
COL6A2	3.47	2.61111
COL7A1	3.55	4.16937
COL8A1	4.84	10.1183
COLGALT2	2.53	-4.89012
COTL1	3.37	3.42134
CPA3	4.74	8.02635
CPA4	5.69	11.5791
CPB2	-5.65	-5.30042
CPB2-AS1	-5.83	-4.51596
CPD	-3.07	1.84943
CPM	2.81	5.98853
CPNE4	5.63	-9.68609
CPNE7	4.49	-6.64572
CPPED1	3.93	7.67974
CPQ	4.4	5.44329
CPVL	-4.38	-7.25966
CRABP1	-2.27	-9.34698
CRACD	-4.85	-6.01418
CREB3L1	3.45	9.02801
CREB5	4.85	9.65634
CREBRF	3.77	2.08341
CRHBP	4.46	7.60387
CRIM1	4.49	4.38969
CRISPLD2	5.95	4.89709
CRMP1	-4.65	-4.61886
CRYBG1	4.35	5.81964
CRYBG2	3.17	2.34306
CSF1	3.7	3.49408
CSMD3	-5.56	-5.60529
CSPG4	2.48	7.82344
CSRNP3	-5.46	-10.1168
CTNNAL1	-5.41	2.41215
CTSC	5.93	1.62886
CTTNBP2	-4.68	-8.31377
CUL4B	4.87	1.64174
CUX2	-3.31	-6.49417
CXCL1	3.88	8.5905
CXCL3	2.83	6.73589
CXCL8	4.26	11.3185
CXXC4	-2.22	-5.62749
CYP11A1	3.25	5.92757
CYP26B1	2.93	-6.68011
CYP4F29P	-4.54	-5.57243
CYRIA	-3.07	-5.22793
DAAM1	6.01	1.76086
DAB1	4.31	-7.73741
DAB2	3.28	2.80743
DBP	-3.09	-3.80864
DCBLD2	3.75	3.44598
DCLK1	-5.14	7.84402
DCN	-3.49	-6.54298
DDAH1	-5.28	2.92453
DDX60	3.8	3.91125
DDX60L	4.27	3.33653
DEF6	-2.9	-4.63861
DENND5B	3.94	3.04943
DGKB	4.3	5.93019
DIO2	5.66	10.5
DIPK1A	3.31	2.24788
DIRAS1	2.27	-4.45866
DIRAS3	3.64	4.11382
DIXDC1	4.19	-1.72409
DKK1	6.66	12.1576
DKK2	-6.81	-10.6257
DKK3	3.03	10.0488
DLG1	-3.8	1.92941
DLG2	-5.82	-7.08089
DLGAP1	-4.12	-6.80723
DLGAP1-AS1	2.83	2.00747
DLGAP1-AS2	4.9	4.43751
DLK1	3.12	-5.19506
DMD	5.16	7.50439
DMKN	2.52	5.79499
DMRTA1	6.2	6.20584
DNAH10	-2.31	-3.70769
DNAH5	4.7	7.21738
DNAJC12	-3.19	-5.91685
DNAJC15	2.94	6.71867
DNMT3A	-3.08	-3.01127
DOCK2	4.8	7.18919
DOCK5	5.5	3.155
DOK6	-3.78	-6.9813
DPYD	5.26	3.38757
DPYSL5	-2.56	-7.26369
DRAM1	3.99	3.59293
DSG2	2.15	8.24303
DST	5.38	2.05877
DUSP10	2.93	5.59661
DUSP14	2.8	1.61758
DUSP26	-4.75	-6.4184
DUSP4	4.06	4.69647
DUXAP8	3.5	2.00449
DYNC1I1	4.89	-5.53319
DYSF	4.24	4.17312
EBF3	-4.43	-5.55996
EBPL	-4.98	-1.4842
EDA	-2.29	-5.47218
EDA2R	4.55	5.13364
EDN1	5.28	9.5014
EDNRA	2.79	-4.93073
EFCAB13	2.21	-1.30907
EFEMP1	3.97	8.96638
EFNA3	-2.43	-2.40539
EFNB1	3.9	-3.92947
EFNB2	2.32	4.81246
EGFR	4.45	7.68768
EHD1	4.12	1.9007
EHD2	4.69	6.74221
ELAPOR1	3.94	6.98602
ELAPOR2	-3.71	-7.3702
ELL2	3.3	2.9109
ELN	2.86	-6.93702
EMP1	4.29	8.8207
EN1	4.56	6.03284
ENC1	3.6	6.86638
ENPEP	3.96	-10.2798
ENPP3	2.13	-5.98557
EOGT	2.16	1.66135
EPAS1	-3.63	5.47289
EPB41L4B	3.36	6.10396
EPDR1	-2.5	-8.05937
EPG5	4.19	1.80137
EPHA2	2.91	2.83071
EPHA7	-4.86	-8.06127
EPHB3	2.4	-5.85973
EPHX4	-2.97	-4.57985
EPIC1	4.12	6.92291
ERAP2	2.93	5.56565
ERBIN	5.06	1.82458
ERGIC1	4.32	1.71589
ESM1	3.03	4.91378
ETS1	6.56	9.50701
ETV4	3.87	6.93886
EVA1A	2.94	8.4859
EWSAT1	2.97	-6.02084
EYA1	-3.72	-6.30522
F11-AS1	-2.17	-3.3161
F11R	2.09	2.1249
F2RL1	4.89	6.6231
FADS2	-4.72	-3.00686
FAM110A	5.17	-4.54748
FAM114A1	-3.25	4.06161
FAM238B	-2.78	-7.92906
FAM3C	5.8	1.27255
FAR2P1	2.61	6.62598
FAT4	3.15	-2.76821
FBN1	5.07	5.82752
FBN2	6.62	7.46468
FBXL14	3.26	2.76389
FBXL7	3.82	4.92103
FBXO15	-3.01	-5.49691
FCHO2	3.83	1.69853
FCMR	3.49	4.38643
FDX1	-4.04	-2.76149
FEM1C	4.99	1.90803
FERMT2	3.37	3.31869
FEV	-3	-6.80476
FEZF1-AS1	-3.85	-10.9871
FGF1	3.74	8.61011
FGF13	-2.24	-7.03895
FGF14	-3.18	-3.44238
FGF14-IT1	-4.96	-6.71643
FGF2	4.6	5.41163
FGF5	4.44	9.78107
FH	2.72	-2.14718
FHDC1	4.94	6.79033
FHL2	3.82	4.64401
FIBCD1	3.59	7.41678
FILIP1L	3.3	4.17538
FJX1	4.35	2.5016
FLI1	3.67	-3.56614
FLNB	5.07	2.82267
FLNC	2.64	7.12347
FLT1	3.03	9.51078
FLT4	4.17	-4.65401
FMN1	3.94	7.78776
FMN2	4.83	8.24242
FN1	2.7	3.53801
FNBP1	-5.29	-1.66502
FNDC3B	4.13	2.43711
FOSL1	3.12	7.94593
FOSL2	4.72	4.99946
FOXG1	4.59	6.30515
FOXO1	-3.66	-2.81569
FOXP2	-4.21	-6.95288
FREM1	-4.8	-9.65295
FRMD4A	4.19	3.35131
FRMD6	5.35	4.81759
FRMD6-AS2	6.23	5.10028
FST	4.66	8.81525
FSTL1	3.8	3.63455
FTCDNL1	-4.9	-2.39
FZD1	4.55	-4.12253
GAB2	4.68	2.17765
GADD45B	5.5	3.25738
GADL1	4.61	-5.69169
GAL	3.23	-5.55278
GALNT1	2.35	1.79203
GALNT16	4.91	7.32774
GALNT18	3.74	5.45446
GAS1	3	-5.85166
GAS6	-2.42	5.02652
GATA4	-2.31	-5.62235
GATA6	4.79	6.45659
GBE1	5.11	3.00982
GBP3	2.28	7.99641
GCNT1	4.96	11.3044
GDF10	4.21	-8.64689
GDF6	4.91	-5.00873
GDNF	-2.08	-3.64968
GFRA1	4.37	11.0023
GFRA2	-5.38	-10.1327
GLB1L2	-2.61	-8.87282
GLG1	-4.65	-2.04794
GLIPR1	5.87	4.20375
GLIS1	3.4	4.15184
GLIS3	5.47	7.30721
GLRB	3.82	1.7841
GNA14	-4.69	-8.15509
GNA14-AS1	4.85	-5.9944
GNAI1	3.97	2.35918
GNG12	4.1	6.90195
GOLGA4-AS1	3.85	2.12918
GPC1	3.86	2.99002
GPNMB	3.07	6.83957
GPR158	4.69	7.62905
GPR174	-6.32	-5.6777
GPR176	-3.38	3.23746
GPRC5A	3.01	10.4492
GRAMD1B	-4.26	-5.44713
GRAMD2B	6	2.72386
GRB14	-2.28	-5.32663
GREM1	3.5	8.98091
GRHL1	-3.63	2.20609
GRIK4	4.52	5.68569
GRK5	2.94	-3.89894
GRP	-3.65	-11.393
GRPR	-4.56	2.78463
GSDME	5.47	4.45189
GSG1	4.46	2.85477
GSR	3.44	-1.78007
GUCY1A1	3.78	-5.99427
GUCY1A2	4.02	5.59807
GUSBP14	-5.09	-2.09324
GYG2	-4.08	-4.47989
HAND2-AS1	4.42	-6.7068
HAP1	2.85	-5.1613
HBEGF	3.87	6.28501
HDX	2.54	6.37199
HEG1	4.03	3.53192
HES1	-2.05	-5.53714
HEXB	2.54	2.19042
HIVEP2	7.39	3.37502
HLA-B	4.91	4.28329
HLA-C	-3.5	2.94662
HLX	4.77	7.48655
HMCN1	4.37	-11.1344
HNF4G	6.38	-6.3546
HOOK1	-3.41	-12.0524
HOXA1	2.82	5.49897
HOXA3	4.31	4.99157
HOXB-AS1	-3.44	2.14283
HOXD10	2.61	-5.59678
HOXD13	-2.11	-8.18738
HOXD9	3.9	-3.34723
HPDL	-3.34	-8.66939
HPGD	-4.07	-5.72423
HRCT1	2.09	6.49929
HRH1	4.02	7.38752
HS3ST4	-5.69	-10.3779
HS6ST2	-3.33	-7.78366
HTR1D	4.33	5.3199
HTRA1	4.49	6.03058
IFI44	3.63	4.57717
IFI44L	-3.67	3.69003
IFIT2	3.73	3.7366
IGF2BP1	-2.4	-2.7261
IGF2BP2	5.63	1.82562
IGFBP2	-2.26	-5.64007
IGFBP3	5.12	9.48791
IGFBP7	3.41	4.33847
IL12A	3.89	3.86045
IL13RA1	-4.1	2.32714
IL15	4.91	6.60651
IL1B	2	8.78552
IL1R1	2.22	5.9289
IL1RAPL1	6.27	6.25897
IL4I1	2.54	4.88071
IL4R	2.08	1.75572
IL6	4.49	7.64899
IL6R	4.32	3.89211
IL7R	5.69	9.17798
INPP1	-3.71	1.96379
INPP4B	4.64	2.17971
INSYN2B	4.72	6.02548
IQGAP1	3.79	1.36193
IQSEC2	6.73	4.97373
IRAG1-AS1	2.94	-4.27171
IRF1	2.69	3.2438
ISL1	4.22	-2.0173
ISM2	2.92	-5.39882
ITGA3	2.78	7.73729
ITGA6	4.08	5.52002
ITGB2	-5.39	-6.51102
ITGB2-AS1	-3.41	-5.98454
ITGBL1	5.11	6.44298
ITM2A	-4.62	-13.6755
ITPRIPL1	-2.53	-3.78835
ITPRIPL2	3.34	4.73307
JAK1	-6.16	-2.18501
JAKMIP2	-5.62	-11.7962
JAKMIP2-AS1	5.2	-5.46023
JPH1	5.85	-5.36439
JPH2	3.89	7.02164
JUN	3.58	3.18941
KATNAL2	-2.64	-4.51517
KAZN	4.03	1.34471
KBTBD7	-3.23	-1.65839
KCNAB3	-3.52	-2.14845
KCNE4	-5	-5.73098
KCNH2	-2.57	-5.88426
KCNMA1	4.98	5.29748
KCNN1	-2.11	-7.7203
KCNN4	3.73	5.81428
KDM7A	-3.61	-3.26784
KDM7A-DT	-3.91	-3.86997
KDSR	-6.24	-2.75075
KIAA0040	-3.54	-5.14049
KIAA0319	2.56	-5.03006
KIAA1549	2.68	4.7092
KIAA1549L	2.95	6.09432
KIAA1755	2.85	5.09772
KIF1A	-2.98	-7.561
KIRREL3	2.54	3.38035
KITLG	3.44	4.40293
KLHL13	-4.52	-7.97741
KMO	-4.64	-10.762
KRT34	4.64	8.82995
KRT7	2.65	8.07546
KRT8	3.55	6.89806
KRT81	3.29	13.3673
KRT86	3.3	7.51462
L1CAM	3.27	6.22151
L3MBTL1	-3.9	-2.60094
L3MBTL3	2.64	-3.12699
LACTB	5.84	3.14975
LAMA1	2.37	8.25615
LAMC1	4.12	1.89025
LASP1	3.92	1.75213
LASTR	3.68	5.65819
LAYN	6.01	3.94636
LBH	3.35	-6.76141
LCP1	-2.84	-5.51538
LDB2	4.22	-9.22311
LDHC	2.88	6.29272
LFNG	2.71	4.72283
LGALS3	4.14	3.4308
LGR5	4.59	-7.24824
LIF	2.08	4.924
LINC00355	-4.81	-7.82654
LINC00460	4.4	7.28597
LINC00472	2.31	4.74487
LINC00511	3.61	5.01732
LINC00601	3.37	4.68387
LINC00659	-3.73	-9.28034
LINC00702	3.77	6.51561
LINC00707	3.17	8.25878
LINC00857	3.64	7.88885
LINC00920	3.61	3.19872
LINC00941	2.02	7.31782
LINC01085	-4.34	5.5945
LINC01111	5.46	7.66384
LINC01119	4.45	4.79529
LINC01204	5.9	5.62644
LINC01266	-5.59	-5.00538
LINC01270	3.3	4.8045
LINC01273	3.5	4.27568
LINC01303	6.02	4.85557
LINC01315	-2.24	-4.06743
LINC01358	4.48	6.29839
LINC01359	-5.04	-4.04395
LINC01475	-4.09	-7.03447
LINC01550	-3.63	-9.95282
LINC01551	4.04	7.22389
LINC01588	4	3.88787
LINC01605	-4.34	5.98076
LINC01615	3.13	7.38941
LINC01638	4.96	9.34718
LINC01694	3.04	-5.75551
LINC01778	2.42	4.51438
LINC01852	5.18	5.11702
LINC01910	4.43	5.7784
LINC02057	5.98	6.48907
LINC02197	-4.12	-6.57106
LINC02454	-4.18	4.38186
LINC02535	3.79	5.67121
LINC02593	-2.52	-5.63438
LINC02609	-3.28	-2.82332
LINC02709	-2.08	3.92107
LINC02732	-3.47	-9.86239
LINC02984	3.92	6.51773
LINGO1	-5.02	-7.47635
LINGO2	-5.17	-8.42751
LIPI	-3.02	-9.44456
LMF1	-3.2	-6.68018
LMO3	-6.11	-10.9463
LMOD1	3.16	6.20802
LMX1B	3.99	-4.81785
LNCAROD	5.83	4.84195
LNCSRLR	-3.86	4.57154
LONRF1	-3.92	-4.50982
LOXHD1	-4.45	-9.87037
LOXL1	4.84	2.72377
LOXL2	4.78	5.73742
LPAR3	3.98	-5.76226
LPIN3	3.78	-5.17245
LRAT	-3.5	-5.09144
LRATD2	-5.95	-3.87989
LRFN5	-4.97	-7.56413
LRIG1	4.48	-2.23733
LRP1B	-7.67	-6.26302
LRP4	2.7	-2.20221
LRRC10B	-2.91	-5.78964
LRRC4C	-5.16	-5.02813
LRRC61	3.06	-2.68149
LRRC8B	-2.8	-4.35825
LRRK2	-2.7	-6.73821
LSAMP	4.81	-3.20158
LTBP4	-3.71	-2.1965
LURAP1L	5	4.5617
LURAP1L-AS1	3.83	5.9386
LUZP2	3.78	6.72852
LYPD6	3.57	8.06097
LZTFL1	4.41	1.34783
MAB21L1	2.13	-4.86848
MAFB	-4.47	-7.7565
MAGI2-AS3	5.04	7.97061
MAMDC2	4.52	5.48507
MAML2	-3.99	5.80495
MAMLD1	5.09	8.46957
MANSC1	-2.65	-2.35538
MAP1LC3C	4.37	5.78151
MAP2K3	5.22	1.69978
MAP2K6	4.91	-4.84791
MAP3K1	2.24	1.94368
MAP3K14	-2.77	2.80607
MAP3K21	-2.44	7.16274
MAP3K7CL	4.53	4.38101
MAPK10	-3.45	-6.31745
MAPT	-5.22	-8.36474
MARCHF3	5	3.16917
MARCHF4	4.22	7.28613
MATN2	4.88	6.05861
MB21D2	5.19	2.61907
MBNL1-AS1	3.48	3.39884
MBNL2	3.19	2.70953
MBNL3	-3.87	-6.56967
MCOLN2	2.56	-6.13155
MCPH1-AS1	3.26	-2.13036
MDFI	-2.84	-5.98965
MDH2	-4.02	-1.16075
ME3	4.25	6.30088
MEIS1	-3.87	-2.51742
MEIS2	4.34	1.82198
MERTK	-5.21	-2.21842
MEST	2.55	6.18153
MET	4.73	7.10215
METTL24	-4.72	-5.14837
MFAP4	-3.22	-9.12564
MGAT4A	-4.54	-6.50896
MGAT5B	3.04	5.25145
MGLL	3.62	8.03714
MGST1	-3.58	-6.72229
MICAL2	4.81	5.74391
MICALL2	-3.51	2.13107
MID1	3.48	5.07275
MIR100HG	5.56	9.74018
MIR137HG	5.65	6.00078
MIR155HG	2.08	7.01916
MIR31HG	5.46	4.74256
MIR3667HG	3.09	5.10869
MIR4435-2HG	-4.48	2.49028
MIR9-3HG	-2.19	-8.32185
MIRLET7A2	5.73	5.1693
MLC1	-3.07	-7.88703
MLLT3	-3.88	-4.22221
MLPH	4.01	9.14828
MME	3.98	6.15819
MMP12	2.09	4.78426
MMP16	5.16	6.03047
MMP19	2.18	8.49349
MMP3	4	8.22513
MOB3C	3.32	2.73362
MOSPD1	-2.55	2.06136
MOXD1	5.3	6.12783
MPP4	-4.95	6.67755
MREG	-2.27	-1.58658
MRPL23	-4.94	-1.60064
MRPL33	4.05	1.87591
MS4A8	-4.59	-5.0432
MSRB3	-5.61	1.99028
MT1E	3.42	9.86805
MT2A	3.81	2.65651
MTARC2	3.83	5.9645
MTCL1	3.86	4.68739
MTSS1	-5.49	-3.51174
MVB12B	3.75	-2.28538
MVP	2.91	3.97989
MX1	4.01	8.8215
MX2	3.28	7.67883
MYCBPAP	-2.48	-5.30791
MYH9	4.21	2.1222
MYL12A	2.96	1.54497
MYL9	2.62	12.7841
MYLK	3.98	4.13086
MYO18A	4.05	3.61646
MYO1D	4.44	-3.14036
MYO1E	4.67	3.01275
MYO5B	3.55	5.06949
MYO7B	2.38	7.60982
MYOF	3.94	10.1626
MYOM2	4.93	-3.64893
MYOSLID	4.23	5.98942
NAALAD2	2.69	-4.02542
NALCN	-3.75	4.13753
NALF2	-2.67	-6.20349
NAP1L3	-2.67	-5.91515
NAV2	5.33	8.11947
NAV2-AS6	4.27	5.2622
NAV3	3.63	8.01944
NBL1	2.17	2.27958
NCEH1	4.86	3.73094
NCKAP1L	-5.63	-11.7621
NCKAP5	-5.14	-4.37633
NDC80	-2.95	1.39408
NDN	-5.25	-6.79028
NDNF	-2.32	-7.02582
NDRG1	3.93	5.60229
NDST4	-5.82	-10.3141
NECTIN1-DT	3.18	4.78522
NEDD4	5.38	2.11925
NEDD9	6.31	5.15477
NEK7	4.37	2.36478
NELL2	-5.99	-10.2447
NEO1	-3.7	-2.70579
NETO1	-2.77	-6.95878
NEURL1	-3	-7.74452
NEXMIF	-3.31	-8.29349
NEXN	4.29	2.80659
NF2	-6.04	1.70769
NFE2L3	6.11	2.12897
NFKBIZ	5.06	6.17953
NGF	4.47	10.5614
NGFR	-2.5	-5.49346
NHLRC1	2.41	-3.70699
NHSL2	3.45	4.51315
NIBAN2	3.89	1.75422
NID1	2.86	3.84918
NKX2-3	3.21	-5.50453
NLGN4X	-5.53	-9.31204
NLK	4.65	1.58465
NLRC5	3.24	3.76224
NLRP1	6.39	2.35175
NLRP3	2	5.89066
NMNAT2	4.65	5.77619
NMNAT3	5.09	-7.51258
NNMT	5.85	10.4225
NOG	3.53	5.2123
NOL4	5.64	-6.15281
NOS1	3.9	-8.82871
NOTCH2	4.91	1.52381
NOTCH3	-3.35	-2.39706
NPL	-3.12	-6.11376
NPNT	3.67	-7.00248
NPR3	4.06	7.30301
NPTX2	-2.85	-6.75119
NPY1R	-4.41	-8.65798
NR0B1	-4.77	-6.62353
NR1D2	4.15	3.40996
NR2F2-AS1	4.44	6.1205
NR3C1	5.17	2.9901
NR6A1	3.73	-2.0206
NRIP1	-4.85	6.17022
NRIP3	3.24	4.35759
NRP2	4.86	8.33499
NRXN3	4.68	8.78437
NT5E	4.68	9.72476
NTN4	-3.24	7.43653
NTNG1	-6.01	-6.68854
NTRK3	5.44	6.71231
NTS	-2.45	-6.41819
NUAK1	4.1	3.63745
NUAK2	3.78	4.9552
NUDT11	-3	-5.69934
NUDT16	6.28	10.1364
NXPH2	-6.51	-6.92952
OAS2	2.73	7.22341
OAT	-3.33	1.54099
OBSCN	-2.78	-4.57518
OCIAD2	3.14	6.51879
OGFRL1	4.73	3.55245
OLFM1	-3.7	-11.4078
OLFM2	-2.92	-8.53635
OLFM3	-5.32	-8.52642
OLFML2B	3.76	4.64223
OLR1	5.4	9.33468
OR2W3	2.33	5.76752
OSBPL10	3.58	3.68606
OSMR	5.54	2.44406
OXTR	3.93	4.20447
P2RY1	-3.51	-7.46231
P2RY6	4.7	5.32854
PABPC5	-3.88	-5.53797
PADI2	-2.95	-8.73439
PALS1	3.61	1.59642
PAM	4.06	2.06598
PAMR1	3.9	5.74006
PAPSS2	4.33	6.04821
PAQR5	-5.27	-2.9309
PARD3B	4.31	5.68043
PARM1	-4.54	-8.25258
PARP14	3.51	3.90433
PARP9	3.21	3.68239
PARVA	4.37	3.93144
PAX3	5.12	-7.68577
PAX7	-3.22	-9.46494
PBLD	-3.09	2.23774
PCDH10	-6.37	-4.09833
PCDH10-DT	4.34	-5.31288
PCDH11X	-5.67	-10.9786
PCDH11Y	-6.83	-7.21453
PCDH8	-4.49	-5.4283
PCDHA11	-3.81	-6.27314
PCDHA2	-2.12	-4.695
PCDHA3	-3.14	-4.49494
PCDHA4	-2.89	-5.13294
PCDHGA7	-3.86	-4.24904
PCGF5	-2.87	2.03308
PCNX2	4.47	4.58646
PCSK1N	-2.07	-4.90144
PCSK2	-4.63	-10.2599
PCSK6	-2.27	-2.01768
PCYT1B	-2.26	-6.59204
PDCD1LG2	5.53	8.2359
PDE1A	4.1	-7.13851
PDE1B	-2.81	-7.14712
PDE1C	5.01	9.84416
PDE9A	-5.48	-7.6723
PDGFRL	-3.75	2.63509
PDLIM1	4.79	8.45829
PDLIM2	3.15	4.96056
PDSS1	-5.75	-2.97465
PER1	-2.67	-2.3718
PGLYRP2	-4.03	-11.4887
PHF11	3.36	6.97209
PHGDH	-2.79	-2.05675
PHLDA1	3.31	6.46705
PHLDB1	-3.5	1.42412
PHLDB2	4.5	2.75413
PHOSPHO1	-2.58	-7.4179
PHTF1	5.02	-1.30015
PICALM	-3.2	1.37396
PIK3CD	3.82	3.24901
PIK3CG	-4.4	-5.90994
PINLYP	-4.18	-4.74592
PIR	-4.54	-5.5107
PITPNC1	-3.86	-2.2836
PITPNM3	3.72	4.65177
PKIA	-4.54	-5.61459
PKP1	-2.96	-12.409
PLA2G15	2.01	2.2139
PLA2G3	-4.18	-6.50038
PLA2G6	2.76	-2.81263
PLAAT1	4.88	-3.4579
PLAAT4	2.37	6.22042
PLAC8	5.01	3.70883
PLAG1	-2.22	-4.11366
PLAT	3.4	5.36051
PLAU	3.36	5.27606
PLCB1	4.79	-3.39507
PLCB4	5.81	9.5939
PLCD3	3.07	2.50708
PLCE1-AS1	-3.26	5.99735
PLCH1	-2.75	-5.68976
PLCL2	4.58	7.41281
PLCXD3	4.87	-7.09691
PLD1	4.55	1.63481
PLEK2	4.32	5.12999
PLEKHA6	-4.48	4.70212
PLIN2	4.49	10.5461
PLIN3	2.77	1.7826
PLK2	5.77	9.60719
PLOD2	5.1	2.60995
PLPP3	2.38	5.68641
PLTP	-3.43	-3.14958
PLXDC2	-2.47	-8.67809
PLXNA2	4.87	6.00801
PML	4.23	1.26919
PMP22	3.9	6.46047
POTEF	2.46	8.49036
POU3F1	-5.16	-8.38579
PPARG	4.49	9.30241
PPFIA2	-5.87	-6.93305
PPFIA3	-3.45	-2.30157
PPFIBP2	3.49	4.58646
PPIL6	2.12	-3.38014
PPM1L	-2.85	-4.94299
PPM1N	-2.02	-1.93861
PPP1R14B-AS1	2.25	4.40589
PPP1R1A	-2.8	-7.2515
PPP1R3F	-2.07	-3.27357
PPP2R2B	5.7	7.05756
PPP2R3A	5.79	3.23241
PPP3CB-AS1	3.13	2.63819
PRAC1	-2.94	-8.58072
PRDM1	4.1	4.48906
PRECSIT	3.52	5.50013
PRICKLE2	4.85	5.63665
PRKAG2	4.08	3.51907
PRKAR2B	-4.05	-2.35427
PRKCB	-2.61	-13.3488
PRKCE	3.6	3.25532
PRKG1	6.33	4.42344
PRKG1-AS1	3.94	6.07417
PRLR	6	4.49597
PROSER2-AS1	-5.87	-8.23629
PRR16	6.8	7.64203
PRRX2	-2.49	-5.49288
PRSS23	4.75	6.43736
PRTFDC1	3.13	-5.3849
PRUNE2	5.07	9.47672
PRXL2A	-3.28	-3.73954
PSAT1	-4.38	-1.62923
PSG1	4.98	7.77898
PSG11	3.97	4.65887
PSG2	5.15	5.48708
PSG4	5.55	8.66523
PSG5	4.85	8.83913
PSG6	4.3	7.05615
PSG9	5.01	8.32663
PSTPIP1	-2.43	-6.09324
PTGER2	4.57	6.39025
PTGER3	-2.12	-10.8869
PTH2R	2.18	8.31481
PTPN13	-2.82	-7.35698
PTPN21	2.68	3.9215
PTPN5	2.59	-8.80356
PTPN7	-2.92	-5.77595
PTPRB	4.56	4.94144
PTPRG	4.67	2.79492
PTPRH	2.9	5.62549
PTPRJ	3.95	3.61666
PTPRQ	4.66	4.05077
PTPRR	4.47	4.66504
PWWP2B	-2.52	-3.48183
PXDC1	5.1	4.97847
PYDC2-AS1	5.44	5.2665
PYGL	3.12	3.27128
QRFPR	-3.15	-9.51872
QSER1	-4.65	2.43469
QSOX1	2.92	2.63925
RAB12	3.45	1.85471
RAB31	4.98	4.95574
RAB32	-4.52	2.73226
RAB33A	-2.45	-7.28525
RAB3B	-3.21	3.44723
RAB40A	4.5	4.48941
RAB5A	5.02	1.45541
RAB8B	-3.15	1.72794
RAC2	2.11	5.65806
RADIL	-2.01	-4.15732
RADX	-3.69	-6.88976
RAI14	4.92	4.33335
RAMP1	2.61	-4.69659
RANBP17	5	6.47504
RAP1GAP	-3.18	-5.31477
RAPH1	-3.93	1.93745
RASGEF1B	-6.19	-9.593
RASGRF1	3.7	4.99776
RASL11B	-4.22	-3.40868
RASSF4	4.01	2.23811
RBM11	-4.08	-9.84584
RBM20	-4.57	-3.38125
RBM24	5.38	7.29508
RBMS3	4.32	4.23456
RBPMS	3.95	1.67942
RCAN1	3.09	5.99084
RCN1	4.62	1.72453
RCOR1	-4.71	-2.0973
RELT	2.33	1.19236
RFTN1	5.13	4.43891
RFTN2	-3.65	-3.88561
RGL1	-5.25	-2.62933
RGL3	2.07	4.96336
RGMB	5.9	3.14721
RGS16	-2.3	-7.91938
RGS2	-2.28	-3.93421
RGS7	4.26	7.89933
RHOBTB3	4.03	2.21597
RHOH	-4.17	-9.38173
RHOU	3.64	-7.8137
RIC1	4.88	1.30706
RIMBP2	-2.64	-6.05991
RIN2	3.13	4.81385
RIPK4	-4.17	-3.72084
RIPOR2	4.9	5.16304
RIPOR3	3.01	-2.55669
RNASEH2B	-2.3	-1.84149
RNASET2	-3.32	-2.83698
RND3	4.36	6.79797
RNF144A	-3.02	-3.03454
RNF165	-2.84	-7.82959
RNF182	4.31	-1.68691
ROBO2	-4.97	-7.42904
ROBO4	3.7	5.86508
RPL13AP20	4.74	3.28856
RPS6KL1	3.63	7.03444
RRAS2	5.39	3.54297
RRN3P2	4.05	4.91394
RTN4R	-2.46	-2.39158
RUNX1	4.02	9.0235
RUNX2	5.52	4.40567
RUNX3	2.55	-3.59658
S100A10	3.65	6.34376
S100A16	3.28	7.91978
S100A2	2.59	5.11606
S100A3	2.75	7.43852
S100A5	2.23	3.95005
S100A6	2.89	6.53485
S1PR1	3.43	7.79454
SAMD12	4.22	5.72372
SAMD3	5	3.221
SAMD4A	3.5	5.19057
SAMD9	3.64	6.97443
SAMD9L	3.05	9.08267
SAV1	4.2	1.62567
SCHIP1	5.88	4.84521
SCN1A	-3.22	-7.88904
SCN2A	-4.15	-5.97426
SCN8A	-2.86	2.58095
SCNN1G	2.7	-7.06705
SCRN1	2.61	1.44704
SDC2	4.22	8.19034
SDC4	4.2	4.29638
SDCBP2	2.02	-2.08955
SDSL	2.71	6.71401
SEL1L3	5.12	-3.32218
SELENOP	-2.81	-6.45432
SELPLG	-2.05	4.88291
SEMA3B	2.34	6.59511
SEMA5A	6.17	10.5431
SEMA5A-AS1	3.56	4.92163
SEMA6A	2.68	-5.473
SEMA7A	4.11	4.78736
SENCR	5.95	4.96511
SEPSECS-AS1	4.45	2.68415
SEPTIN5	-3.28	-3.59479
SERPINB1	4.02	5.24912
SERPINB2	4.84	9.11985
SERPINB7	4.23	9.03231
SERPINB8	3.56	5.31011
SERPINE1	3.71	9.72617
SERPINH1	3.11	2.21751
SERPINI1	-2.2	-4.21088
SERTM1	-5.17	-6.93339
SFMBT1	3.7	2.75753
SFTA1P	4.61	6.50349
SGMS2	6.47	3.63224
SGPP1	4.72	1.19426
SH2D2A	-3.43	-4.34895
SH2D4A	4.37	8.65181
SH3BP4	4.69	4.87483
SH3PXD2A-AS1	3.32	-4.78658
SH3RF1	3.97	3.8205
SH3TC2	5.24	6.89361
SHROOM1	2.23	5.09184
SIPA1L2	3.93	8.54326
SLAIN1	-4.83	-8.18869
SLC16A10	-3.29	-4.52884
SLC16A3	-2.98	2.61915
SLC19A3	3.44	-6.35005
SLC1A1	-2.96	-7.18363
SLC1A4	-3.53	-4.26536
SLC22A4	-3.26	4.3482
SLC24A3	-4.67	-6.36125
SLC25A21	-4.53	-4.72635
SLC25A24	-3.17	1.4993
SLC27A5	-2.46	-3.49924
SLC28A3	4.6	5.54236
SLC29A2	2.01	-3.98902
SLC2A10	3.43	6.58748
SLC35D2	3.23	3.95811
SLC35F1	-4.15	-7.40709
SLC39A8	-3.52	-6.84601
SLC41A2	2.98	2.86087
SLC44A3	3.54	4.11646
SLC47A1	2.36	-5.97328
SLC4A3	4.23	3.23098
SLC6A15	-3.14	-8.32433
SLC6A17	2.03	5.36085
SLC6A9	3.6	-3.78988
SLC7A3	-2.45	-6.73798
SLC7A8	-4.94	-9.77105
SLC8A1	5.62	7.2713
SLC8A1-AS1	-2.67	4.92638
SLC9A4	3.61	4.46191
SLC9A7	2.81	1.84471
SLCO5A1	-5.44	-11.791
SLFN5	5.06	5.38043
SLIT3	6.48	5.81353
SLITRK3	3.89	-6.26706
SLITRK5	2.53	-5.46284
SLX9	-3.56	-2.46347
SMAD3	3.94	1.77091
SMAD9	-2.82	-3.00092
SMARCD2	-2.17	-1.41973
SMIM10	4.59	7.4204
SMS	3.15	2.21138
SMURF2	4.69	2.00323
SNCA	-3.52	-8.00678
SNORA59B	4.7	-5.00986
SNTG2	-3.5	-5.46497
SNX33	4.28	2.50579
SOCS3	2.64	2.40183
SORBS1	-2.89	4.00444
SORD	-2.66	-1.58517
SORL1	4.29	5.70332
SOSTDC1	-2.69	-7.28701
SOX2	-2.98	-6.24564
SOX4	3.44	-4.76222
SOX6	-5.04	-6.99676
SOX8	-4.06	-5.34811
SP100	2.52	6.23986
SP140L	2.68	8.47568
SPARC	4.3	8.0531
SPART	-3.24	-1.41201
SPATA13	-3.83	-3.19627
SPATA22	4.48	8.1796
SPATA6L	-2.9	-5.33587
SPDL1	3.77	1.83815
SPEF2	4.9	4.68614
SPEG	3.42	2.49849
SPOCD1	2.04	8.87596
SPOCK1	4.74	6.89696
SPON1	3.38	3.76133
SPTBN4	-2.97	-2.4871
SPTLC2	4.14	1.38995
SPTLC3	5.47	5.22746
SRD5A3	-4.67	-2.71713
SRPX2	4.89	4.78298
SSH3	2.11	4.12846
STARD13	-5.21	-2.26939
STEAP1	-4.52	-7.7234
STEAP2	2.64	-8.90594
STK10	3.95	1.83291
STK33	-4.93	6.95643
STMN4	-4.68	-9.02727
STX11	-3.12	6.89731
STX3	4.78	3.90876
STXBP6	3.51	5.76267
SUCLG2-DT	4.59	5.21414
SUGCT	5.13	-1.44374
SUOX	2.15	4.82317
SV2B	-3.71	-9.1775
SVIL	-5	-2.66942
SWAP70	-3.84	1.70898
SYBU	4.5	-2.61521
SYCE1	4	6.7538
SYN1	-5.22	-5.00742
SYNC	3.55	6.58548
SYNPR	-5.35	-9.15388
SYT16	5.2	4.11899
SYTL2	4.22	5.61712
SYTL3	2.25	3.80754
SYTL4	2.63	2.78186
TACC2	4.4	5.59237
TAFA5	-3.35	-7.88388
TAGLN	3.49	8.49713
TAGLN2	3.34	2.13156
TBC1D12	-2.35	1.94549
TBC1D2	4.57	2.93359
TBC1D23	2.79	1.83409
TBCD	-3.48	-1.25208
TBX15	4.26	8.20169
TCAF2	3.02	4.36832
TCF12	-4.19	-1.63387
TCF4	-3.47	-2.58632
TENM1	-4.34	-7.11884
TENM3	4.93	7.58918
TENM3-AS1	3.28	7.40787
TENT5B	3.7	7.36569
TFAP2C	3.06	7.26524
TGFB1	3.42	-3.35511
TGFB1I1	3.46	8.52771
TGFB2	-4.72	6.60904
TGFBI	4.75	12.4651
TGFBR2	4.08	5.97172
THBS1	2.48	7.94092
THRB	4.7	5.39952
THSD1	2.34	3.0279
THSD4	4.24	6.99329
TINCR	-2.72	-2.66855
TJP1	5.28	5.36371
TJP2	3.98	1.47792
TLE4	4.3	5.68847
TLR4	3.93	6.2005
TLR5	-6.26	-6.34264
TM7SF2	-3.18	-3.65819
TMC3	2.78	5.56821
TMC3-AS1	4.38	6.48297
TMCO3	-2.76	1.20079
TMEFF2	-4.96	-2.24718
TMEM114	-5.06	-6.07991
TMEM117	4.5	-5.11839
TMEM123	4.82	1.81911
TMEM170B	5.12	-2.56259
TMEM200A	4.97	5.30061
TMEM229A	-5.53	-9.10111
TMEM268	3.16	-1.61999
TMEM30A	3.31	1.84218
TMEM37	-2.81	-7.05489
TMEM40	3.98	6.92389
TMEM47	-3.98	-3.08638
TMEM52B	4.34	6.54503
TMEM74	-3.59	-5.52888
TMSB10	2.16	1.66733
TMSB4X	2.8	3.07435
TMTC4	-5.57	-2.55084
TNC	5.5	5.13817
TNFAIP2	-3.23	5.6611
TNFAIP6	-4.59	-8.66874
TNFRSF9	4	8.84196
TNFSF13B	-6.22	-6.71488
TNIK	4.36	3.9301
TNS1	-5.28	-2.2201
TNS3	4.16	5.36437
TOM1L2	5.31	2.40519
TOX3	-3.99	-9.9489
TPD52L1	5.21	-4.9418
TPM1	3.04	5.19841
TPMT	3.12	1.64568
TPTE2	-2.59	-10.6466
TRABD2A	2.66	8.32568
TRAF1	2.64	5.06388
TRAF3IP2	4.71	2.38227
TRAF3IP3	-2.55	-5.95585
TRIB1	3.05	-2.98718
TRIB2	-2.37	-3.61586
TRIM22	2.33	7.322
TRIM58	4.39	6.76468
TRIM6	4.88	6.72701
TRIO	4.6	2.99478
TRMT9B	-6.48	-8.81247
TRPM4	-3.99	-5.31439
TRPV3	3.38	3.38383
TSC22D3	-3.4	-3.20783
TSPAN1	3.35	4.93699
TSPAN11	-4.55	-8.2041
TSPAN13	-3.74	-5.48467
TSPYL4	2.3	1.89355
TTC13	-6.66	-1.98163
TTC30B	2.45	-1.49462
TTPA	-5.99	3.28725
TUBA4A	2.85	-7.04328
TUFT1	2.23	3.54193
TWIST2	3.75	8.66461
TXK	-4.9	4.30613
UAP1	4.24	1.7777
UBA7	2.13	4.7658
UBASH3B	3.95	6.20427
UGCG	-2.91	3.2625
UGT3A2	-4.67	-10.0292
UGT8	5.52	-7.04517
ULBP1	-3.15	-2.62139
UPP1	4.63	5.33846
USP2	2.36	-3.68875
USP48	3.12	-1.28186
UTS2	3.32	-10.075
UTS2B	2.54	-3.54271
VAMP5	2.9	11.6848
VAT1L	3.39	7.96393
VAX1	-5.1	-8.5337
VCL	3.51	1.53797
VEGFC	4.3	8.51943
VEPH1	5.31	8.25799
VIT	-5.82	6.33787
VSIR	5.62	6.87428
VTRNA1-2	5.11	4.80455
VTRNA1-3	3.64	6.09917
VWCE	3.08	-5.08433
VXN	4.33	5.16026
WASF1	2.38	-2.49408
WDR17	-3.46	-3.16468
WFDC21P	2.31	6.23888
WFDC3	4.72	4.32215
WIPF3	-4.98	-3.65565
WNK3	-2.21	-5.36944
WNT10B	-2.15	-3.36254
WNT5B	3.12	6.69093
WNT7B	2.69	4.55543
XAF1	5.14	6.26964
XKR4	-5.45	-6.51956
YIPF5	4.59	1.38302
ZBTB16	-4.5	-7.40536
ZBTB38	3.85	2.39886
ZC3H13	-5.25	-2.85637
ZDHHC2	-4.43	5.65473
ZFHX4-AS1	4.57	3.39999
ZFYVE28	3.27	-3.85576
ZIC1	6.01	6.58717
ZIC4	5.22	5.34373
ZMAT4	-3.83	-7.24893
ZNF229	-3.77	-5.86542
ZNF25	3.02	-1.66916
ZNF334	3.17	5.84997
ZNF365	5.43	2.47597
ZNF385A	-3.12	-2.78182
ZNF423	-3.43	-5.44047
ZNF462	6.06	7.90816
ZNF532	-4.69	-1.74913
ZNF699	4.27	2.48591
ZNF703	-5.66	-2.56647
ZNF704	-5.42	-9.05304
ZNF786	-2.53	-1.45806
ZP1	2.74	3.63886
ZP3	3.97	-2.332

## Sheet: upATAC_upRNA
Supplementary Table 11. ATAC- and RNA-Seq data
B. Genes differentially upregulated and differentially more open between MLS and EWS
RNA-Seq cutoff: log2 fold change ≥ 1 and adjusted p-value <0.05. ATAC-Seq cutoff: log2 fold change ≥ 2, adjusted p-value <0.001.
Gene name	Log2 Fold change ATAC-Seq	Log2 Fold change RNA-Seq
ABCC2	3.39	2.4018
ABCC9	2.65	7.55035
ABCG2	4	6.62644
ABHD4	4.81	2.32423
ABLIM3	4.89	8.00546
ACOT9	4.85	1.48476
ACOX2	2.04	4.84942
ACSL5	3.53	7.56836
ACTC1	3.36	4.60832
ACTG1P25	2.76	4.22644
ACTN1	3.78	2.28606
ADAM12	4.9	6.52324
ADAM19	5.01	4.10917
ADAM33	3.93	5.64442
ADAM9	2.11	1.70765
ADAMTS12	5.53	10.6124
ADAMTS16	5.72	4.99077
ADAMTS2	4.55	4.08732
ADAMTS6	5.14	6.49856
ADAMTSL1	4.91	9.79117
ADGRG1	2.54	5.37037
ADGRG6	3.54	5.57209
ADORA2B	3.78	2.3903
ADRB2	4.69	10.2618
ADTRP	4.27	5.24097
AFAP1	5.43	1.509
AFAP1L1	2.08	6.59171
AFAP1L2	4.02	6.42865
AFF3	3.34	8.17914
AFP	3.35	6.39314
AHNAK	3.23	2.25559
AHR	4.67	1.98283
AIFM2	3.22	3.62857
AJUBA	3.77	2.78802
ALCAM	5.58	5.48945
ALDH3B1	3.05	5.14857
ALOX5AP	4.09	5.98197
ALPK2	4.96	7.90497
AMIGO2	3.18	3.76131
AMOTL2	2.02	3.20919
ANKRD1	4.99	7.32416
ANKRD13A	4.35	3.21722
ANLN	4.04	1.80575
ANXA10	4.84	7.34354
ANXA2	4.49	2.19128
ANXA2P2	2.68	2.15071
ANXA3	5.15	8.58646
ANXA8L1	6.7	4.63001
AOPEP	2.92	2.02379
AOX1	3.44	8.11914
AP1M2	2.84	9.83029
APBB1IP	5.25	7.25086
APCDD1L-DT	4.5	3.20026
APOBEC3G	4.22	4.96538
ARAP2	5.44	6.20904
ARAP3	3.82	6.51418
ARHGAP10	4.64	2.19835
ARHGAP22	3.73	7.16072
ARHGAP26	5.79	2.80302
ARHGAP29	6.06	7.59295
ARHGAP42	4.91	6.36627
ARHGEF28	4.36	8.65468
ARL4C	2.68	5.7214
ARNT2	4.11	5.78204
ARNTL	4.82	1.97938
ARNTL2	5.18	2.07396
ARSD	2.14	4.76379
ARSI	4.6	7.39585
ARSJ	5.19	5.88448
ARSL	3.26	6.07001
ASL	2.97	1.77227
ATP1B1	4.97	3.56289
ATP2B1	3.21	1.70613
ATP6V0A4	3.91	5.01758
ATXN1	4.06	1.87111
AXL	3.76	11.5543
B4GALT6	3.92	4.73713
BCAR1	4.47	1.91189
BCAR3	4.61	3.23238
BCL10-AS1	5.08	2.74851
BCL11A	3.19	6.61966
BDNF	4.09	8.03521
BEX1	5.77	3.14578
BICC1	5.31	7.95073
BIN1	2.56	3.89097
BMP4	5.38	8.53514
BMS1P22	2.11	3.87849
BNC1	5.19	6.45743
C10orf67	3.49	6.21567
C11orf68	3.06	2.13756
C12orf75	3.71	3.29061
C2CD3	4.24	1.27778
C3orf52	3.9	3.89525
C4BPB	3.5	5.07661
C6orf132	3.67	6.08132
C7orf57	2.64	5.14833
CA12	3.19	4.29082
CADM3	3.26	5.52856
CAMK2D	5.15	2.96771
CAPN5	3.03	2.89192
CAPSL	6.7	7.78656
CARD10	3.15	7.72484
CARD19	3.62	1.40065
CAVIN1	4.12	5.22611
CAVIN2	3.63	7.42452
CCBE1	4.96	11.503
CCDC144CP	4.05	6.56551
CCDC148	3.96	3.28269
CCDC200	3.93	4.72266
CCDC80	5.46	4.26171
CCDC89	2.12	7.97043
CCL2	6.71	10.4967
CCN1	5.05	5.88255
CCN2	4.83	6.75091
CCNB3	3.61	4.39904
CD14	3.39	4.43746
CD163L1	6.77	5.80523
CD2AP	5.22	1.91401
CD34	2.9	5.94483
CD44	5.51	12.6958
CD55	3.25	6.78929
CD58	2.53	2.07765
CD59	3.57	2.47336
CDA	5.01	6.00006
CDC42EP1	2.96	8.08228
CDC42EP3	3.7	3.41269
CDCP1	5.91	7.83054
CDH13	7.06	11.2147
CDH2	6.04	11.4505
CDK6	4.16	5.96875
CELSR1	2.74	2.98402
CEMIP2	3.81	3.32811
CFAP251	2.52	3.92099
CFLAR-AS1	3.48	2.93847
CHIC2	4.29	1.68233
CHST2	3.71	4.73334
CLCF1	2.25	4.10227
CLU	4.64	5.28742
CMTM6	3.7	1.18583
CMTM7	4.91	6.75964
CNEP1R1	4.46	1.56383
CNN1	2.2	6.88167
COL12A1	5.19	6.78344
COL18A1	2.55	3.97608
COL3A1	3.58	6.7947
COL4A5	5	4.34036
COL4A6	4.37	6.39172
COL6A2	3.47	2.61111
COL7A1	3.55	4.16937
COL8A1	4.84	10.1183
COTL1	3.37	3.42134
CPA3	4.74	8.02635
CPA4	5.69	11.5791
CPM	2.81	5.98853
CPPED1	3.93	7.67974
CPQ	4.4	5.44329
CREB3L1	3.45	9.02801
CREB5	4.85	9.65634
CREBRF	3.77	2.08341
CRHBP	4.46	7.60387
CRIM1	4.49	4.38969
CRISPLD2	5.95	4.89709
CRYBG1	4.35	5.81964
CRYBG2	3.17	2.34306
CSF1	3.7	3.49408
CSPG4	2.48	7.82344
CTSC	5.93	1.62886
CUL4B	4.87	1.64174
CXCL1	3.88	8.5905
CXCL3	2.83	6.73589
CXCL8	4.26	11.3185
CYP11A1	3.25	5.92757
DAAM1	6.01	1.76086
DAB2	3.28	2.80743
DCBLD2	3.75	3.44598
DDX60	3.8	3.91125
DDX60L	4.27	3.33653
DENND5B	3.94	3.04943
DGKB	4.3	5.93019
DIO2	5.66	10.5
DIPK1A	3.31	2.24788
DIRAS3	3.64	4.11382
DKK1	6.66	12.1576
DKK3	3.03	10.0488
DLGAP1-AS1	2.83	2.00747
DLGAP1-AS2	4.9	4.43751
DMD	5.16	7.50439
DMKN	2.52	5.79499
DMRTA1	6.2	6.20584
DNAH5	4.7	7.21738
DNAJC15	2.94	6.71867
DOCK2	4.8	7.18919
DOCK5	5.5	3.155
DPYD	5.26	3.38757
DRAM1	3.99	3.59293
DSG2	2.15	8.24303
DST	5.38	2.05877
DUSP10	2.93	5.59661
DUSP14	2.8	1.61758
DUSP4	4.06	4.69647
DUXAP8	3.5	2.00449
DYSF	4.24	4.17312
EDA2R	4.55	5.13364
EDN1	5.28	9.5014
EFEMP1	3.97	8.96638
EFNB2	2.32	4.81246
EGFR	4.45	7.68768
EHD1	4.12	1.9007
EHD2	4.69	6.74221
ELAPOR1	3.94	6.98602
ELL2	3.3	2.9109
EMP1	4.29	8.8207
EN1	4.56	6.03284
ENC1	3.6	6.86638
EOGT	2.16	1.66135
EPB41L4B	3.36	6.10396
EPG5	4.19	1.80137
EPHA2	2.91	2.83071
EPIC1	4.12	6.92291
ERAP2	2.93	5.56565
ERBIN	5.06	1.82458
ERGIC1	4.32	1.71589
ESM1	3.03	4.91378
ETS1	6.56	9.50701
ETV4	3.87	6.93886
EVA1A	2.94	8.4859
F11R	2.09	2.1249
F2RL1	4.89	6.6231
FAM3C	5.8	1.27255
FAR2P1	2.61	6.62598
FBN1	5.07	5.82752
FBN2	6.62	7.46468
FBXL14	3.26	2.76389
FBXL7	3.82	4.92103
FCHO2	3.83	1.69853
FCMR	3.49	4.38643
FEM1C	4.99	1.90803
FERMT2	3.37	3.31869
FGF1	3.74	8.61011
FGF2	4.6	5.41163
FGF5	4.44	9.78107
FHDC1	4.94	6.79033
FHL2	3.82	4.64401
FIBCD1	3.59	7.41678
FILIP1L	3.3	4.17538
FJX1	4.35	2.5016
FLNB	5.07	2.82267
FLNC	2.64	7.12347
FLT1	3.03	9.51078
FMN1	3.94	7.78776
FMN2	4.83	8.24242
FN1	2.7	3.53801
FNDC3B	4.13	2.43711
FOSL1	3.12	7.94593
FOSL2	4.72	4.99946
FOXG1	4.59	6.30515
FRMD4A	4.19	3.35131
FRMD6	5.35	4.81759
FRMD6-AS2	6.23	5.10028
FST	4.66	8.81525
FSTL1	3.8	3.63455
GAB2	4.68	2.17765
GADD45B	5.5	3.25738
GALNT1	2.35	1.79203
GALNT16	4.91	7.32774
GALNT18	3.74	5.45446
GATA6	4.79	6.45659
GBE1	5.11	3.00982
GBP3	2.28	7.99641
GCNT1	4.96	11.3044
GFRA1	4.37	11.0023
GLIPR1	5.87	4.20375
GLIS1	3.4	4.15184
GLIS3	5.47	7.30721
GLRB	3.82	1.7841
GNAI1	3.97	2.35918
GNG12	4.1	6.90195
GOLGA4-AS1	3.85	2.12918
GPC1	3.86	2.99002
GPNMB	3.07	6.83957
GPR158	4.69	7.62905
GPRC5A	3.01	10.4492
GRAMD2B	6	2.72386
GREM1	3.5	8.98091
GRIK4	4.52	5.68569
GSDME	5.47	4.45189
GSG1	4.46	2.85477
GUCY1A2	4.02	5.59807
HBEGF	3.87	6.28501
HDX	2.54	6.37199
HEG1	4.03	3.53192
HEXB	2.54	2.19042
HIVEP2	7.39	3.37502
HLA-B	4.91	4.28329
HLX	4.77	7.48655
HOXA1	2.82	5.49897
HOXA3	4.31	4.99157
HRCT1	2.09	6.49929
HRH1	4.02	7.38752
HTR1D	4.33	5.3199
HTRA1	4.49	6.03058
IFI44	3.63	4.57717
IFIT2	3.73	3.7366
IGF2BP2	5.63	1.82562
IGFBP3	5.12	9.48791
IGFBP7	3.41	4.33847
IL12A	3.89	3.86045
IL15	4.91	6.60651
IL1B	2	8.78552
IL1R1	2.22	5.9289
IL1RAPL1	6.27	6.25897
IL4I1	2.54	4.88071
IL4R	2.08	1.75572
IL6	4.49	7.64899
IL6R	4.32	3.89211
IL7R	5.69	9.17798
INPP4B	4.64	2.17971
INSYN2B	4.72	6.02548
IQGAP1	3.79	1.36193
IQSEC2	6.73	4.97373
IRF1	2.69	3.2438
ITGA3	2.78	7.73729
ITGA6	4.08	5.52002
ITGBL1	5.11	6.44298
ITPRIPL2	3.34	4.73307
JPH2	3.89	7.02164
JUN	3.58	3.18941
KAZN	4.03	1.34471
KCNMA1	4.98	5.29748
KCNN4	3.73	5.81428
KIAA1549	2.68	4.7092
KIAA1549L	2.95	6.09432
KIAA1755	2.85	5.09772
KIRREL3	2.54	3.38035
KITLG	3.44	4.40293
KRT34	4.64	8.82995
KRT7	2.65	8.07546
KRT8	3.55	6.89806
KRT81	3.29	13.3673
KRT86	3.3	7.51462
L1CAM	3.27	6.22151
LACTB	5.84	3.14975
LAMA1	2.37	8.25615
LAMC1	4.12	1.89025
LASP1	3.92	1.75213
LASTR	3.68	5.65819
LAYN	6.01	3.94636
LDHC	2.88	6.29272
LFNG	2.71	4.72283
LGALS3	4.14	3.4308
LIF	2.08	4.924
LINC00460	4.4	7.28597
LINC00472	2.31	4.74487
LINC00511	3.61	5.01732
LINC00601	3.37	4.68387
LINC00702	3.77	6.51561
LINC00707	3.17	8.25878
LINC00857	3.64	7.88885
LINC00920	3.61	3.19872
LINC00941	2.02	7.31782
LINC01111	5.46	7.66384
LINC01119	4.45	4.79529
LINC01204	5.9	5.62644
LINC01270	3.3	4.8045
LINC01273	3.5	4.27568
LINC01303	6.02	4.85557
LINC01358	4.48	6.29839
LINC01551	4.04	7.22389
LINC01588	4	3.88787
LINC01615	3.13	7.38941
LINC01638	4.96	9.34718
LINC01778	2.42	4.51438
LINC01852	5.18	5.11702
LINC01910	4.43	5.7784
LINC02057	5.98	6.48907
LINC02535	3.79	5.67121
LINC02984	3.92	6.51773
LMOD1	3.16	6.20802
LNCAROD	5.83	4.84195
LOXL1	4.84	2.72377
LOXL2	4.78	5.73742
LURAP1L	5	4.5617
LURAP1L-AS1	3.83	5.9386
LUZP2	3.78	6.72852
LYPD6	3.57	8.06097
LZTFL1	4.41	1.34783
MAGI2-AS3	5.04	7.97061
MAMDC2	4.52	5.48507
MAMLD1	5.09	8.46957
MAP1LC3C	4.37	5.78151
MAP2K3	5.22	1.69978
MAP3K1	2.24	1.94368
MAP3K7CL	4.53	4.38101
MARCHF3	5	3.16917
MARCHF4	4.22	7.28613
MATN2	4.88	6.05861
MB21D2	5.19	2.61907
MBNL1-AS1	3.48	3.39884
MBNL2	3.19	2.70953
ME3	4.25	6.30088
MEIS2	4.34	1.82198
MEST	2.55	6.18153
MET	4.73	7.10215
MGAT5B	3.04	5.25145
MGLL	3.62	8.03714
MICAL2	4.81	5.74391
MID1	3.48	5.07275
MIR100HG	5.56	9.74018
MIR137HG	5.65	6.00078
MIR155HG	2.08	7.01916
MIR31HG	5.46	4.74256
MIR3667HG	3.09	5.10869
MIRLET7A2	5.73	5.1693
MLPH	4.01	9.14828
MME	3.98	6.15819
MMP12	2.09	4.78426
MMP16	5.16	6.03047
MMP19	2.18	8.49349
MMP3	4	8.22513
MOB3C	3.32	2.73362
MOXD1	5.3	6.12783
MRPL33	4.05	1.87591
MT1E	3.42	9.86805
MT2A	3.81	2.65651
MTARC2	3.83	5.9645
MTCL1	3.86	4.68739
MVP	2.91	3.97989
MX1	4.01	8.8215
MX2	3.28	7.67883
MYH9	4.21	2.1222
MYL12A	2.96	1.54497
MYL9	2.62	12.7841
MYLK	3.98	4.13086
MYO18A	4.05	3.61646
MYO1E	4.67	3.01275
MYO5B	3.55	5.06949
MYO7B	2.38	7.60982
MYOF	3.94	10.1626
MYOSLID	4.23	5.98942
NAV2	5.33	8.11947
NAV2-AS6	4.27	5.2622
NAV3	3.63	8.01944
NBL1	2.17	2.27958
NCEH1	4.86	3.73094
NDRG1	3.93	5.60229
NECTIN1-DT	3.18	4.78522
NEDD4	5.38	2.11925
NEDD9	6.31	5.15477
NEK7	4.37	2.36478
NEXN	4.29	2.80659
NFE2L3	6.11	2.12897
NFKBIZ	5.06	6.17953
NGF	4.47	10.5614
NHSL2	3.45	4.51315
NIBAN2	3.89	1.75422
NID1	2.86	3.84918
NLK	4.65	1.58465
NLRC5	3.24	3.76224
NLRP1	6.39	2.35175
NLRP3	2	5.89066
NMNAT2	4.65	5.77619
NNMT	5.85	10.4225
NOG	3.53	5.2123
NOTCH2	4.91	1.52381
NPR3	4.06	7.30301
NR1D2	4.15	3.40996
NR2F2-AS1	4.44	6.1205
NR3C1	5.17	2.9901
NRIP3	3.24	4.35759
NRP2	4.86	8.33499
NRXN3	4.68	8.78437
NT5E	4.68	9.72476
NTRK3	5.44	6.71231
NUAK1	4.1	3.63745
NUAK2	3.78	4.9552
NUDT16	6.28	10.1364
OAS2	2.73	7.22341
OCIAD2	3.14	6.51879
OGFRL1	4.73	3.55245
OLFML2B	3.76	4.64223
OLR1	5.4	9.33468
OR2W3	2.33	5.76752
OSBPL10	3.58	3.68606
OSMR	5.54	2.44406
OXTR	3.93	4.20447
P2RY6	4.7	5.32854
PALS1	3.61	1.59642
PAM	4.06	2.06598
PAMR1	3.9	5.74006
PAPSS2	4.33	6.04821
PARD3B	4.31	5.68043
PARP14	3.51	3.90433
PARP9	3.21	3.68239
PARVA	4.37	3.93144
PCNX2	4.47	4.58646
PDCD1LG2	5.53	8.2359
PDE1C	5.01	9.84416
PDLIM1	4.79	8.45829
PDLIM2	3.15	4.96056
PHF11	3.36	6.97209
PHLDA1	3.31	6.46705
PHLDB2	4.5	2.75413
PIK3CD	3.82	3.24901
PITPNM3	3.72	4.65177
PLA2G15	2.01	2.2139
PLAAT4	2.37	6.22042
PLAC8	5.01	3.70883
PLAT	3.4	5.36051
PLAU	3.36	5.27606
PLCB4	5.81	9.5939
PLCD3	3.07	2.50708
PLCL2	4.58	7.41281
PLD1	4.55	1.63481
PLEK2	4.32	5.12999
PLIN2	4.49	10.5461
PLIN3	2.77	1.7826
PLK2	5.77	9.60719
PLOD2	5.1	2.60995
PLPP3	2.38	5.68641
PLXNA2	4.87	6.00801
PML	4.23	1.26919
PMP22	3.9	6.46047
POTEF	2.46	8.49036
PPARG	4.49	9.30241
PPFIBP2	3.49	4.58646
PPP1R14B-AS1	2.25	4.40589
PPP2R2B	5.7	7.05756
PPP2R3A	5.79	3.23241
PPP3CB-AS1	3.13	2.63819
PRDM1	4.1	4.48906
PRECSIT	3.52	5.50013
PRICKLE2	4.85	5.63665
PRKAG2	4.08	3.51907
PRKCE	3.6	3.25532
PRKG1	6.33	4.42344
PRKG1-AS1	3.94	6.07417
PRLR	6	4.49597
PRR16	6.8	7.64203
PRSS23	4.75	6.43736
PRUNE2	5.07	9.47672
PSG1	4.98	7.77898
PSG11	3.97	4.65887
PSG2	5.15	5.48708
PSG4	5.55	8.66523
PSG5	4.85	8.83913
PSG6	4.3	7.05615
PSG9	5.01	8.32663
PTGER2	4.57	6.39025
PTH2R	2.18	8.31481
PTPN21	2.68	3.9215
PTPRB	4.56	4.94144
PTPRG	4.67	2.79492
PTPRH	2.9	5.62549
PTPRJ	3.95	3.61666
PTPRQ	4.66	4.05077
PTPRR	4.47	4.66504
PXDC1	5.1	4.97847
PYDC2-AS1	5.44	5.2665
PYGL	3.12	3.27128
QSOX1	2.92	2.63925
RAB12	3.45	1.85471
RAB31	4.98	4.95574
RAB40A	4.5	4.48941
RAB5A	5.02	1.45541
RAC2	2.11	5.65806
RAI14	4.92	4.33335
RANBP17	5	6.47504
RASGRF1	3.7	4.99776
RASSF4	4.01	2.23811
RBM24	5.38	7.29508
RBMS3	4.32	4.23456
RBPMS	3.95	1.67942
RCAN1	3.09	5.99084
RCN1	4.62	1.72453
RELT	2.33	1.19236
RFTN1	5.13	4.43891
RGL3	2.07	4.96336
RGMB	5.9	3.14721
RGS7	4.26	7.89933
RHOBTB3	4.03	2.21597
RIC1	4.88	1.30706
RIN2	3.13	4.81385
RIPOR2	4.9	5.16304
RND3	4.36	6.79797
ROBO4	3.7	5.86508
RPL13AP20	4.74	3.28856
RPS6KL1	3.63	7.03444
RRAS2	5.39	3.54297
RRN3P2	4.05	4.91394
RUNX1	4.02	9.0235
RUNX2	5.52	4.40567
S100A10	3.65	6.34376
S100A16	3.28	7.91978
S100A2	2.59	5.11606
S100A3	2.75	7.43852
S100A5	2.23	3.95005
S100A6	2.89	6.53485
S1PR1	3.43	7.79454
SAMD12	4.22	5.72372
SAMD3	5	3.221
SAMD4A	3.5	5.19057
SAMD9	3.64	6.97443
SAMD9L	3.05	9.08267
SAV1	4.2	1.62567
SCHIP1	5.88	4.84521
SCRN1	2.61	1.44704
SDC2	4.22	8.19034
SDC4	4.2	4.29638
SDSL	2.71	6.71401
SEMA3B	2.34	6.59511
SEMA5A	6.17	10.5431
SEMA5A-AS1	3.56	4.92163
SEMA7A	4.11	4.78736
SENCR	5.95	4.96511
SEPSECS-AS1	4.45	2.68415
SERPINB1	4.02	5.24912
SERPINB2	4.84	9.11985
SERPINB7	4.23	9.03231
SERPINB8	3.56	5.31011
SERPINE1	3.71	9.72617
SERPINH1	3.11	2.21751
SFMBT1	3.7	2.75753
SFTA1P	4.61	6.50349
SGMS2	6.47	3.63224
SGPP1	4.72	1.19426
SH2D4A	4.37	8.65181
SH3BP4	4.69	4.87483
SH3RF1	3.97	3.8205
SH3TC2	5.24	6.89361
SHROOM1	2.23	5.09184
SIPA1L2	3.93	8.54326
SLC28A3	4.6	5.54236
SLC2A10	3.43	6.58748
SLC35D2	3.23	3.95811
SLC41A2	2.98	2.86087
SLC44A3	3.54	4.11646
SLC4A3	4.23	3.23098
SLC6A17	2.03	5.36085
SLC8A1	5.62	7.2713
SLC9A4	3.61	4.46191
SLC9A7	2.81	1.84471
SLFN5	5.06	5.38043
SLIT3	6.48	5.34596
SMAD3	3.94	5.34598
SMIM10	4.59	5.346
SMS	3.15	5.34601
SMURF2	4.69	5.34603
SNX33	4.28	5.34605
SOCS3	2.64	5.34607
SORL1	4.29	5.34609
SP100	2.52	5.34611
SP140L	2.68	5.34613
SPARC	4.3	5.34615
SPATA22	4.48	5.34617
SPDL1	3.77	5.34619
SPEF2	4.9	5.34621
SPEG	3.42	5.34623
SPOCD1	2.04	5.34625
SPOCK1	4.74	5.34627
SPON1	3.38	5.34629
SPTLC2	4.14	5.34631
SPTLC3	5.47	5.34633
SRPX2	4.89	5.34635
SSH3	2.11	5.34636
STK10	3.95	5.34638
STX3	4.78	5.3464
STXBP6	3.51	5.34642
SUCLG2-DT	4.59	5.34644
SUOX	2.15	5.34646
SYCE1	4	5.34648
SYNC	3.55	5.3465
SYT16	5.2	5.34652
SYTL2	4.22	5.34654
SYTL3	2.25	5.34656
SYTL4	2.63	5.34658
TACC2	4.4	5.3466
TAGLN	3.49	5.34662
TAGLN2	3.34	5.34664
TBC1D2	4.57	5.34666
TBC1D23	2.79	5.34668
TBX15	4.26	5.3467
TCAF2	3.02	5.34671
TENM3	4.93	5.34673
TENM3-AS1	3.28	5.34675
TENT5B	3.7	5.34677
TFAP2C	3.06	5.34679
TGFB1I1	3.46	5.34681
TGFBI	4.75	5.34683
TGFBR2	4.08	5.34685
THBS1	2.48	5.34687
THRB	4.7	5.34689
THSD1	2.34	5.34691
THSD4	4.24	5.34693
TJP1	5.28	5.34695
TJP2	3.98	5.34697
TLE4	4.3	5.34699
TLR4	3.93	5.34701
TMC3	2.78	5.34703
TMC3-AS1	4.38	5.34705
TMEM123	4.82	5.34706
TMEM200A	4.97	5.34708
TMEM30A	3.31	5.3471
TMEM40	3.98	5.34712
TMEM52B	4.34	5.34714
TMSB10	2.16	5.34716
TMSB4X	2.8	5.34718
TNC	5.5	5.3472
TNFRSF9	4	5.34722
TNIK	4.36	5.34724
TNS3	4.16	5.34726
TOM1L2	5.31	5.34728
TPM1	3.04	5.3473
TPMT	3.12	5.34732
TRABD2A	2.66	5.34734
TRAF1	2.64	5.34736
TRAF3IP2	4.71	5.34738
TRIM22	2.33	5.3474
TRIM58	4.39	5.34741
TRIM6	4.88	5.34743
TRIO	4.6	5.34745
TRPV3	3.38	5.34747
TSPAN1	3.35	5.34749
TSPYL4	2.3	5.34751
TUFT1	2.23	5.34753
TWIST2	3.75	5.34755
UAP1	4.24	5.34757
UBA7	2.13	5.34759
UBASH3B	3.95	5.34761
UPP1	4.63	5.34763
VAMP5	2.9	5.34765
VAT1L	3.39	5.34767
VCL	3.51	5.34769
VEGFC	4.3	5.34771
VEPH1	5.31	5.34773
VSIR	5.62	5.34775
VTRNA1-2	5.11	5.34776
VTRNA1-3	3.64	5.34778
VXN	4.33	5.3478
WFDC21P	2.31	5.34782
WFDC3	4.72	5.34784
WNT5B	3.12	5.34786
WNT7B	2.69	5.34788
XAF1	5.14	5.3479
YIPF5	4.59	5.34792
ZBTB38	3.85	5.34794
ZFHX4-AS1	4.57	5.34796
ZIC1	6.01	5.34798
ZIC4	5.22	5.348
ZNF334	3.17	5.34802
ZNF365	5.43	5.34804
ZNF462	6.06	5.34806
ZNF699	4.27	5.34808
ZP1	2.74	5.3481

## Sheet: upATAC_downRNA
Supplementary Table 11. ATAC- and RNA-Seq data
C. Genes differentially downregulated and differentially more open between MLS and EWS
RNA-Seq cutoff: log2 fold change ≥ 1 and adjusted p-value <0.05. ATAC-Seq cutoff: log2 fold change ≥ 2, adjusted p-value <0.001.
Gene name	Log2 Fold change ATAC-Seq	Log2 Fold change RNA-Seq
ABLIM1	3.67	-2.0715
ADAM22	2.09	-3.4489
ADRA1D	3.44	-7.77979
AKAP7	3.87	-4.07161
ANK2	3.75	-6.71769
ANKRD24	2.26	-5.94293
ARHGAP20	4.65	-5.84195
ARHGAP31	2.33	-1.51208
ASIC2	2.18	-6.00582
ASPSCR1	2.43	-1.56045
BASP1-AS1	4.04	-6.06925
BCL11B	3.36	-10.2558
BCL2	2.82	-2.38202
BMP6	4.26	-6.27051
BMP7	2.16	-7.2043
C15orf39	2.04	-2.00712
C1QL3	3.67	-5.26354
C3orf70	2.43	-5.20141
CACHD1	5.18	-2.98153
CACNB2	3.13	-2.49805
CALCB	2.46	-9.31313
CBX4	2.24	-1.65969
CCDC171	4.56	-3.57737
CCDC88C	3.51	-2.74048
CCND2	3.09	-5.14869
CEP112	3.64	-2.25582
CES3	4.04	-3.95034
CHCHD7	2.23	-2.56515
CLCA1	3.87	-5.62855
CNNM1	4.28	-2.68447
COL24A1	3.83	-5.19743
COLGALT2	2.53	-4.89012
CPNE4	5.63	-9.68609
CPNE7	4.49	-6.64572
CYP26B1	2.93	-6.68011
DAB1	4.31	-7.73741
DIRAS1	2.27	-4.45866
DIXDC1	4.19	-1.72409
DLK1	3.12	-5.19506
DYNC1I1	4.89	-5.53319
EDNRA	2.79	-4.93073
EFCAB13	2.21	-1.30907
EFNB1	3.9	-3.92947
ELN	2.86	-6.93702
ENPEP	3.96	-10.2798
ENPP3	2.13	-5.98557
EPHB3	2.4	-5.85973
EWSAT1	2.97	-6.02084
FAM110A	5.17	-4.54748
FAT4	3.15	-2.76821
FH	2.72	-2.14718
FLI1	3.67	-3.56614
FLT4	4.17	-4.65401
FZD1	4.55	-4.12253
GADL1	4.61	-5.69169
GAL	3.23	-5.55278
GAS1	3	-5.85166
GDF10	4.21	-8.64689
GDF6	4.91	-5.00873
GNA14-AS1	4.85	-5.9944
GRK5	2.94	-3.89894
GSR	3.44	-1.78007
GUCY1A1	3.78	-5.99427
HAND2-AS1	4.42	-6.7068
HAP1	2.85	-5.1613
HMCN1	4.37	-11.1344
HNF4G	6.38	-6.3546
HOXD10	2.61	-5.59678
HOXD9	3.9	-3.34723
IRAG1-AS1	2.94	-4.27171
ISL1	4.22	-2.0173
ISM2	2.92	-5.39882
JAKMIP2-AS1	5.2	-5.46023
JPH1	5.85	-5.36439
KIAA0319	2.56	-5.03006
L3MBTL3	2.64	-3.12699
LBH	3.35	-6.76141
LDB2	4.22	-9.22311
LGR5	4.59	-7.24824
LINC01694	3.04	-5.75551
LMX1B	3.99	-4.81785
LPAR3	3.98	-5.76226
LPIN3	3.78	-5.17245
LRIG1	4.48	-2.23733
LRP4	2.7	-2.20221
LRRC61	3.06	-2.68149
LSAMP	4.81	-3.20158
MAB21L1	2.13	-4.86848
MAP2K6	4.91	-4.84791
MCOLN2	2.56	-6.13155
MCPH1-AS1	3.26	-2.13036
MVB12B	3.75	-2.28538
MYO1D	4.44	-3.14036
MYOM2	4.93	-3.64893
NAALAD2	2.69	-4.02542
NHLRC1	2.41	-3.70699
NKX2-3	3.21	-5.50453
NMNAT3	5.09	-7.51258
NOL4	5.64	-6.15281
NOS1	3.9	-8.82871
NPNT	3.67	-7.00248
NR6A1	3.73	-2.0206
PAX3	5.12	-7.68577
PCDH10-DT	4.34	-5.31288
PDE1A	4.1	-7.13851
PHTF1	5.02	-1.30015
PLA2G6	2.76	-2.81263
PLAAT1	4.88	-3.4579
PLCB1	4.79	-3.39507
PLCXD3	4.87	-7.09691
PPIL6	2.12	-3.38014
PRTFDC1	3.13	-5.3849
PTPN5	2.59	-8.80356
RAMP1	2.61	-4.69659
RHOU	3.64	-7.8137
RIPOR3	3.01	-2.55669
RNF182	4.31	-1.68691
RUNX3	2.55	-3.59658
SCNN1G	2.7	-7.06705
SDCBP2	2.02	-2.08955
SEL1L3	5.12	-3.32218
SEMA6A	2.68	-5.473
SH3PXD2A-AS1	3.32	-4.78658
SLC19A3	3.44	-6.35005
SLC29A2	2.01	-3.98902
SLC47A1	2.36	-5.97328
SLC6A9	3.6	-3.78988
SLITRK3	3.89	-6.26706
SLITRK5	2.53	-5.46284
SNORA59B	4.7	-5.00986
SOX4	3.44	-4.76222
STEAP2	2.64	-8.90594
SUGCT	5.13	-1.44374
SYBU	4.5	-2.61521
TGFB1	3.42	-3.35511
TMEM117	4.5	-5.11839
TMEM170B	5.12	-2.56259
TMEM268	3.16	-1.61999
TPD52L1	5.21	-4.9418
TRIB1	3.05	-2.98718
TTC30B	2.45	-1.49462
TUBA4A	2.85	-7.04328
UGT8	5.52	-7.04517
USP2	2.36	-3.68875
USP48	3.12	-1.28186
UTS2	3.32	-10.075
UTS2B	2.54	-3.54271
VWCE	3.08	-5.08433
WASF1	2.38	-2.49408
ZFYVE28	3.27	-3.85576
ZNF25	3.02	-1.66916
ZP3	3.97	-2.332

## Sheet: downATAC_upRNA
Supplementary Table 11. ATAC- and RNA-Seq data
D. Genes differentially upregulated and differentially less open between MLS and EWS
RNA-Seq cutoff: log2 fold change ≥ 1 and adjusted p-value <0.05. ATAC-Seq cutoff: log2 fold change ≥ 2, adjusted p-value <0.001.
Gene name	Log2 Fold change ATAC-Seq	Log2 Fold change RNA-Seq
ABI3BP	-4.26	4.3996
AHRR	-3.35	3.0691
AKT3	-6.78	4.13662
ALDH1A3	-2.23	3.21029
ANXA1	-4.63	3.82847
APOL1	-2.82	7.54886
APOL6	-3.22	5.49168
AUTS2	-4.33	2.67693
BGN	-2.68	4.61672
CALU	-2.79	1.36793
CCDC85A	-2.54	6.91881
CDC42	-2.2	1.15232
CLIP1	-3.2	1.89179
CLIP4	-4.75	1.83554
CPD	-3.07	1.84943
CTNNAL1	-5.41	2.41215
DCLK1	-5.14	7.84402
DDAH1	-5.28	2.92453
DLG1	-3.8	1.92941
EPAS1	-3.63	5.47289
FAM114A1	-3.25	4.06161
GAS6	-2.42	5.02652
GPR176	-3.38	3.23746
GRHL1	-3.63	2.20609
GRPR	-4.56	2.78463
HLA-C	-3.5	2.94662
HOXB-AS1	-3.44	2.14283
IFI44L	-3.67	3.69003
IL13RA1	-4.1	2.32714
INPP1	-3.71	1.96379
LINC01085	-4.34	5.5945
LINC01605	-4.34	5.98076
LINC02454	-4.18	4.38186
LINC02709	-2.08	3.92107
LNCSRLR	-3.86	4.57154
MAML2	-3.99	5.80495
MAP3K14	-2.77	2.80607
MAP3K21	-2.44	7.16274
MICALL2	-3.51	2.13107
MIR4435-2HG	-4.48	2.49028
MOSPD1	-2.55	2.06136
MPP4	-4.95	6.67755
MSRB3	-5.61	1.99028
NALCN	-3.75	4.13753
NDC80	-2.95	1.39408
NF2	-6.04	1.70769
NRIP1	-4.85	6.17022
NTN4	-3.24	7.43653
OAT	-3.33	1.54099
PBLD	-3.09	2.23774
PCGF5	-2.87	2.03308
PDGFRL	-3.75	2.63509
PHLDB1	-3.5	1.42412
PICALM	-3.2	1.37396
PLCE1-AS1	-3.26	5.99735
PLEKHA6	-4.48	4.70212
QSER1	-4.65	2.43469
RAB32	-4.52	2.73226
RAB3B	-3.21	3.44723
RAB8B	-3.15	1.72794
RAPH1	-3.93	1.93745
SCN8A	-2.86	2.58095
SELPLG	-2.05	4.88291
SLC16A3	-2.98	2.61915
SLC22A4	-3.26	4.3482
SLC25A24	-3.17	1.4993
SLC8A1-AS1	-2.67	4.92638
SORBS1	-2.89	4.00444
STK33	-4.93	6.95643
STX11	-3.12	6.89731
SWAP70	-3.84	1.70898
TBC1D12	-2.35	1.94549
TGFB2	-4.72	6.60904
TMCO3	-2.76	1.20079
TNFAIP2	-3.23	5.6611
TTPA	-5.99	3.28725
TXK	-4.9	4.30613
UGCG	-2.91	3.2625
VIT	-5.82	6.33787
ZDHHC2	-4.43	5.65473

## Sheet: downATAC_downRNA
Supplementary Table 11. ATAC- and RNA-Seq data
E. Genes differentially downregulated and differentially less open between MLS and EWS
RNA-Seq cutoff: log2 fold change ≥ 1 and adjusted p-value <0.05. ATAC-Seq cutoff: log2 fold change ≥ 2, adjusted p-value <0.001.
Gene name	Log2 Fold change ATAC-Seq	Log2 Fold change RNA-Seq
ABLIM2	-5.46	-5.55782
ACOT11	-2.62	-3.16887
ACP3	-3.15	-7.86693
ACSS1	-3.37	-5.37173
ACTN2	-4.31	-5.03463
ADGRA1	-4.11	-7.88061
ADGRA1-AS1	-2.18	-5.91944
ADGRA2	-4.16	-3.11569
ADGRB3	-4.74	-6.20547
ADGRE2	-3.26	-7.15631
ADGRG2	-6.41	-5.83445
ADGRG7	-5.99	-5.21557
ADGRV1	-4.21	-3.48055
ADRB1	-6.46	-7.03492
AFDN-DT	-2.86	-5.32201
AHSG	-2.55	-4.95513
AK7	-2.73	-6.61302
ALDH1A1	-2.98	-9.64877
ALX1	-5.43	-8.89249
AMBN	-3.05	-7.93223
AMER2	-2.5	-10.0582
ANKRD18DP	-2.52	-6.704
ANKRD26P3	-6.19	-8.91622
ANKRD44	-5.7	-2.15258
ANKRD6	-3.53	-5.62631
ANKRD7	-4.84	-1.68107
ANO5	-3.87	-7.33522
APCDD1	-7.21	-8.6432
APELA	-3.74	-6.55346
APLP1	-2.47	-2.81483
APOD	-3.75	-8.36353
APOH	-5.1	-5.45764
ARHGAP19	-2.1	-1.58869
ARHGAP4	-3.4	-7.713
ARHGEF6	-3.81	-5.74918
ARPP21	-4.43	-7.51506
ATG9B	-2.07	-5.55834
ATP1A1	-5.6	-2.12532
BAHCC1	-4.41	-4.04019
BARHL2	-3.86	-5.30705
BARX1	-2.27	-5.93418
BAZ2B	-5.57	-1.36069
BCAS1	-2.02	-4.81353
BCHE	-5.02	-9.42356
BCOR	-3.85	-1.22328
BEND5	-3.32	-5.28842
BMP2	-3.9	-5.67245
BMPR1B	-3.52	-5.86204
C22orf15	-2.13	-5.59088
C5	-4.09	-4.31593
CA11	-2.1	-3.42287
CACNA1G	-2.64	-5.94001
CACNA2D1	-6.36	-6.13622
CADPS2	-3.85	-8.33257
CALCRL	-5.44	-9.46787
CALHM2	-3.47	-3.4763
CAMK1D	-3.29	-3.09286
CCND1	-4.98	-3.90091
CD109	-5.2	-3.49235
CD247	-2.6	-6.86247
CD248	-2.79	-7.3666
CDH23	-3.28	-5.06833
CDH7	-5.63	-8.87297
CDH8	-4.9	-5.79209
CDKL2	-5.66	-9.57704
CENPVL3	-4.99	-7.05751
CFAP221	-6.53	-4.10049
CFAP46	-2.3	-7.09263
CFH	-3.11	-5.20623
CHN2	-6.07	-8.41085
CKB	-2.09	-2.75526
CLEC11A	-4.93	-4.49949
CLSTN2	-3.73	-10.6401
CLVS2	-4.16	-9.06214
CLYBL	-3.15	-2.65931
CNTN1	-4.32	-6.27499
CNTN4	-4.78	-8.1709
CNTNAP2	-4.76	-6.40837
COL25A1	-4.07	-7.72647
CPB2	-5.65	-5.30042
CPB2-AS1	-5.83	-4.51596
CPVL	-4.38	-7.25966
CRABP1	-2.27	-9.34698
CRACD	-4.85	-6.01418
CRMP1	-4.65	-4.61886
CSMD3	-5.56	-5.60529
CSRNP3	-5.46	-10.1168
CTTNBP2	-4.68	-8.31377
CUX2	-3.31	-6.49417
CXXC4	-2.22	-5.62749
CYP4F29P	-4.54	-5.57243
CYRIA	-3.07	-5.22793
DBP	-3.09	-3.80864
DCN	-3.49	-6.54298
DEF6	-2.9	-4.63861
DKK2	-6.81	-10.6257
DLG2	-5.82	-7.08089
DLGAP1	-4.12	-6.80723
DNAH10	-2.31	-3.70769
DNAJC12	-3.19	-5.91685
DNMT3A	-3.08	-3.01127
DOK6	-3.78	-6.9813
DPYSL5	-2.56	-7.26369
DUSP26	-4.75	-6.4184
EBF3	-4.43	-5.55996
EBPL	-4.98	-1.4842
EDA	-2.29	-5.47218
EFNA3	-2.43	-2.40539
ELAPOR2	-3.71	-7.3702
EPDR1	-2.5	-8.05937
EPHA7	-4.86	-8.06127
EPHX4	-2.97	-4.57985
EYA1	-3.72	-6.30522
F11-AS1	-2.17	-3.3161
FADS2	-4.72	-3.00686
FAM238B	-2.78	-7.92906
FBXO15	-3.01	-5.49691
FDX1	-4.04	-2.76149
FEV	-3	-6.80476
FEZF1-AS1	-3.85	-10.9871
FGF13	-2.24	-7.03895
FGF14	-3.18	-3.44238
FGF14-IT1	-4.96	-6.71643
FNBP1	-5.29	-1.66502
FOXO1	-3.66	-2.81569
FOXP2	-4.21	-6.95288
FREM1	-4.8	-9.65295
FTCDNL1	-4.9	-2.39
GATA4	-2.31	-5.62235
GDNF	-2.08	-3.64968
GFRA2	-5.38	-10.1327
GLB1L2	-2.61	-8.87282
GLG1	-4.65	-2.04794
GNA14	-4.69	-8.15509
GPR174	-6.32	-5.6777
GRAMD1B	-4.26	-5.44713
GRB14	-2.28	-5.32663
GRP	-3.65	-11.393
GUSBP14	-5.09	-2.09324
GYG2	-4.08	-4.47989
HES1	-2.05	-5.53714
HOOK1	-3.41	-12.0524
HOXD13	-2.11	-8.18738
HPDL	-3.34	-8.66939
HPGD	-4.07	-5.72423
HS3ST4	-5.69	-10.3779
HS6ST2	-3.33	-7.78366
IGF2BP1	-2.4	-2.7261
IGFBP2	-2.26	-5.64007
ITGB2	-5.39	-6.51102
ITGB2-AS1	-3.41	-5.98454
ITM2A	-4.62	-13.6755
ITPRIPL1	-2.53	-3.78835
JAK1	-6.16	-2.18501
JAKMIP2	-5.62	-11.7962
KATNAL2	-2.64	-4.51517
KBTBD7	-3.23	-1.65839
KCNAB3	-3.52	-2.14845
KCNE4	-5	-5.73098
KCNH2	-2.57	-5.88426
KCNN1	-2.11	-7.7203
KDM7A	-3.61	-3.26784
KDM7A-DT	-3.91	-3.86997
KDSR	-6.24	-2.75075
KIAA0040	-3.54	-5.14049
KIF1A	-2.98	-7.561
KLHL13	-4.52	-7.97741
KMO	-4.64	-10.762
L3MBTL1	-3.9	-2.60094
LCP1	-2.84	-5.51538
LINC00355	-4.81	-7.82654
LINC00659	-3.73	-9.28034
LINC01266	-5.59	-5.00538
LINC01315	-2.24	-4.06743
LINC01359	-5.04	-4.04395
LINC01475	-4.09	-7.03447
LINC01550	-3.63	-9.95282
LINC02197	-4.12	-6.57106
LINC02593	-2.52	-5.63438
LINC02609	-3.28	-2.82332
LINC02732	-3.47	-9.86239
LINGO1	-5.02	-7.47635
LINGO2	-5.17	-8.42751
LIPI	-3.02	-9.44456
LMF1	-3.2	-6.68018
LMO3	-6.11	-10.9463
LONRF1	-3.92	-4.50982
LOXHD1	-4.45	-9.87037
LRAT	-3.5	-5.09144
LRATD2	-5.95	-3.87989
LRFN5	-4.97	-7.56413
LRP1B	-7.67	-6.26302
LRRC10B	-2.91	-5.78964
LRRC4C	-5.16	-5.02813
LRRC8B	-2.8	-4.35825
LRRK2	-2.7	-6.73821
LTBP4	-3.71	-2.1965
MAFB	-4.47	-7.7565
MANSC1	-2.65	-2.35538
MAPK10	-3.45	-6.31745
MAPT	-5.22	-8.36474
MBNL3	-3.87	-6.56967
MDFI	-2.84	-5.98965
MDH2	-4.02	-1.16075
MEIS1	-3.87	-2.51742
MERTK	-5.21	-2.21842
METTL24	-4.72	-5.14837
MFAP4	-3.22	-9.12564
MGAT4A	-4.54	-6.50896
MGST1	-3.58	-6.72229
MIR9-3HG	-2.19	-8.32185
MLC1	-3.07	-7.88703
MLLT3	-3.88	-4.22221
MREG	-2.27	-1.58658
MRPL23	-4.94	-1.60064
MS4A8	-4.59	-5.0432
MTSS1	-5.49	-3.51174
MYCBPAP	-2.48	-5.30791
NALF2	-2.67	-6.20349
NAP1L3	-2.67	-5.91515
NCKAP1L	-5.63	-11.7621
NCKAP5	-5.14	-4.37633
NDN	-5.25	-6.79028
NDNF	-2.32	-7.02582
NDST4	-5.82	-10.3141
NELL2	-5.99	-10.2447
NEO1	-3.7	-2.70579
NETO1	-2.77	-6.95878
NEURL1	-3	-7.74452
NEXMIF	-3.31	-8.29349
NGFR	-2.5	-5.49346
NLGN4X	-5.53	-9.31204
NOTCH3	-3.35	-2.39706
NPL	-3.12	-6.11376
NPTX2	-2.85	-6.75119
NPY1R	-4.41	-8.65798
NR0B1	-4.77	-6.62353
NTNG1	-6.01	-6.68854
NTS	-2.45	-6.41819
NUDT11	-3	-5.69934
NXPH2	-6.51	-6.92952
OBSCN	-2.78	-4.57518
OLFM1	-3.7	-11.4078
OLFM2	-2.92	-8.53635
OLFM3	-5.32	-8.52642
P2RY1	-3.51	-7.46231
PABPC5	-3.88	-5.53797
PADI2	-2.95	-8.73439
PAQR5	-5.27	-2.9309
PARM1	-4.54	-8.25258
PAX7	-3.22	-9.46494
PCDH10	-6.37	-4.09833
PCDH11X	-5.67	-10.9786
PCDH11Y	-6.83	-7.21453
PCDH8	-4.49	-5.4283
PCDHA11	-3.81	-6.27314
PCDHA2	-2.12	-4.695
PCDHA3	-3.14	-4.49494
PCDHA4	-2.89	-5.13294
PCDHGA7	-3.86	-4.24904
PCSK1N	-2.07	-4.90144
PCSK2	-4.63	-10.2599
PCSK6	-2.27	-2.01768
PCYT1B	-2.26	-6.59204
PDE1B	-2.81	-7.14712
PDE9A	-5.48	-7.6723
PDSS1	-5.75	-2.97465
PER1	-2.67	-2.3718
PGLYRP2	-4.03	-11.4887
PHGDH	-2.79	-2.05675
PHOSPHO1	-2.58	-7.4179
PIK3CG	-4.4	-5.90994
PINLYP	-4.18	-4.74592
PIR	-4.54	-5.5107
PITPNC1	-3.86	-2.2836
PKIA	-4.54	-5.61459
PKP1	-2.96	-12.409
PLA2G3	-4.18	-6.50038
PLAG1	-2.22	-4.11366
PLCH1	-2.75	-5.68976
PLTP	-3.43	-3.14958
PLXDC2	-2.47	-8.67809
POU3F1	-5.16	-8.38579
PPFIA2	-5.87	-6.93305
PPFIA3	-3.45	-2.30157
PPM1L	-2.85	-4.94299
PPM1N	-2.02	-1.93861
PPP1R1A	-2.8	-7.2515
PPP1R3F	-2.07	-3.27357
PRAC1	-2.94	-8.58072
PRKAR2B	-4.05	-2.35427
PRKCB	-2.61	-13.3488
PROSER2-AS1	-5.87	-8.23629
PRRX2	-2.49	-5.49288
PRXL2A	-3.28	-3.73954
PSAT1	-4.38	-1.62923
PSTPIP1	-2.43	-6.09324
PTGER3	-2.12	-10.8869
PTPN13	-2.82	-7.35698
PTPN7	-2.92	-5.77595
PWWP2B	-2.52	-3.48183
QRFPR	-3.15	-9.51872
RAB33A	-2.45	-7.28525
RADIL	-2.01	-4.15732
RADX	-3.69	-6.88976
RAP1GAP	-3.18	-5.31477
RASGEF1B	-6.19	-9.593
RASL11B	-4.22	-3.40868
RBM11	-4.08	-9.84584
RBM20	-4.57	-3.38125
RCOR1	-4.71	-2.0973
RFTN2	-3.65	-3.88561
RGL1	-5.25	-2.62933
RGS16	-2.3	-7.91938
RGS2	-2.28	-3.93421
RHOH	-4.17	-9.38173
RIMBP2	-2.64	-6.05991
RIPK4	-4.17	-3.72084
RNASEH2B	-2.3	-1.84149
RNASET2	-3.32	-2.83698
RNF144A	-3.02	-3.03454
RNF165	-2.84	-7.82959
ROBO2	-4.97	-7.42904
RTN4R	-2.46	-2.39158
SCN1A	-3.22	-7.88904
SCN2A	-4.15	-5.97426
SELENOP	-2.81	-6.45432
SEPTIN5	-3.28	-3.59479
SERPINI1	-2.2	-4.21088
SERTM1	-5.17	-6.93339
SH2D2A	-3.43	-4.34895
SLAIN1	-4.83	-8.18869
SLC16A10	-3.29	-4.52884
SLC1A1	-2.96	-7.18363
SLC1A4	-3.53	-4.26536
SLC24A3	-4.67	-6.36125
SLC25A21	-4.53	-4.72635
SLC27A5	-2.46	-3.49924
SLC35F1	-4.15	-7.40709
SLC39A8	-3.52	-6.84601
SLC6A15	-3.14	-8.32433
SLC7A3	-2.45	-6.73798
SLC7A8	-4.94	-9.77105
SLCO5A1	-5.44	-11.791
SLX9	-3.56	-2.46347
SMAD9	-2.82	-3.00092
SMARCD2	-2.17	-1.41973
SNCA	-3.52	-8.00678
SNTG2	-3.5	-5.46497
SORD	-2.66	-1.58517
SOSTDC1	-2.69	-7.28701
SOX2	-2.98	-6.24564
SOX6	-5.04	-6.99676
SOX8	-4.06	-5.34811
SPART	-3.24	-1.41201
SPATA13	-3.83	-3.19627
SPATA6L	-2.9	-5.33587
SPTBN4	-2.97	-2.4871
SRD5A3	-4.67	-2.71713
STARD13	-5.21	-2.26939
STEAP1	-4.52	-7.7234
STMN4	-4.68	-9.02727
SV2B	-3.71	-9.1775
SVIL	-5	-2.66942
SYN1	-5.22	-5.00742
SYNPR	-5.35	-9.15388
TAFA5	-3.35	-7.88388
TBCD	-3.48	-1.25208
TCF12	-4.19	-1.63387
TCF4	-3.47	-2.58632
TENM1	-4.34	-7.11884
TINCR	-2.72	-2.66855
TLR5	-6.26	-6.34264
TM7SF2	-3.18	-3.65819
TMEFF2	-4.96	-2.24718
TMEM114	-5.06	-6.07991
TMEM229A	-5.53	-9.10111
TMEM37	-2.81	-7.05489
TMEM47	-3.98	-3.08638
TMEM74	-3.59	-5.52888
TMTC4	-5.57	-2.55084
TNFAIP6	-4.59	-8.66874
TNFSF13B	-6.22	-6.71488
TNS1	-5.28	-2.2201
TOX3	-3.99	-9.9489
TPTE2	-2.59	-10.6466
TRAF3IP3	-2.55	-5.95585
TRIB2	-2.37	-3.61586
TRMT9B	-6.48	-8.81247
TRPM4	-3.99	-5.31439
TSC22D3	-3.4	-3.20783
TSPAN11	-4.55	-8.2041
TSPAN13	-3.74	-5.48467
TTC13	-6.66	-1.98163
UGT3A2	-4.67	-10.0292
ULBP1	-3.15	-2.62139
VAX1	-5.1	-8.5337
WDR17	-3.46	-3.16468
WIPF3	-4.98	-3.65565
WNK3	-2.21	-5.36944
WNT10B	-2.15	-3.36254
XKR4	-5.45	-6.51956
ZBTB16	-4.5	-7.40536
ZC3H13	-5.25	-2.85637
ZMAT4	-3.83	-7.24893
ZNF229	-3.77	-5.86542
ZNF385A	-3.12	-2.78182
ZNF423	-3.43	-5.44047
ZNF532	-4.69	-1.74913
ZNF703	-5.66	-2.56647
ZNF704	-5.42	-9.05304
ZNF786	-2.53	-1.45806
