# Supplementary material for: FET fusion oncoproteins enrich SWI/SNF complex subtypes and interaction partners
Source: Cell Mol Biol Lett. 2025 Sep 23;30:107. doi: 10.1186/s11658-025-00792-w (PMC12455829; doi:10.1186/s11658-025-00792-w)
Supplement: Supplementary file 13 — Additional file 13. Supplementary Table 12. [file 11658_2025_792_MOESM13_ESM.xlsx]

## Sheet: Overlap
Supplementary Table 12. Overlap of regulated genes and enriched proteins in BRG1 IP in MLS vs EWS
RNA-Seq cutoff: Log2 fold change ≥ 1 and adjusted p-value <0.05. IP-QMS cutoff: fold change ≥ 1.2 and p-value <0.05
Percentage			0.753846	0.107692	0.138462			0.925373	0.0149254	0.0597015
Amount	814	571	49	7	9	1030	1299	124	2	8
	Upregulated in EWS	Enriched IP EWS	Up+enriched EWS	Up but enriched MLS	Up but not enriched	Upregulated in MLS	Enriched IP MLS	Up+enriched MLS	Up but enriched EWS	Up but not enriched		Not enriched IP
	KBTBD7	DYNC				KRT81	PRKDC					RANBP2
	PEX6	PLEC				NPPB	MYH9					PRPF8
	C10orf95-AS1	MDN1				APOBEC3B	MKI67	APOBEC3B				GCN1
	GABBR1	PDCD11				CPA4	NUMA1					UTP20
	EGFL7	NCL				TGFBI	SPTAN1					TOP2B
	FADS1	POLR1A	FADS1			DIO2	AHNAK					KRT1
	TBCD	HNRNPUL2				PDLIM1	SPTBN1					DDX21
	CLCN3P1	H1-4				VAMP5	SNRNP200					KRT2
	ARHGAP31	HSPA8				CD44	MYH10	CD44				SF3B1
	TARBP2	FASN				CCL2	RIF1					ARID1A
	ANKRD44	HSP90B1				CLIC3	FLNA					SMC3
	RUNX3	CEBPZ	RUNX3			S100A11	TOP2A					KRT10
	DUS1L	TUBB				MYL9	MACF1	MYL9				SF3B3
	MDH2	PDS5B				AXL	DHX9					SMC1A
	RPS2	TUBA1A			RPS2	CDH13	PARP1	CDH13				EFTUD2
	AFMID	HSP90AB1				CDH2	SMARCA5					VIM
	RNF44	HSP90AA1				CXCL8	SUPT16H					CLTC
	FNBP1	TUBB4B				NGF	YLPM1					KRT9
	BSG-AS1	TUBB2A				SPARC	RRBP1	SPARC				CHD4
	KIAA0895L	IGF2BP1				ECM1	ILF3					SF3B2
	USP48	HEATR1			USP48	ADAMTS12	BAZ1B					HNRNPU
	SMARCD3	TUBA1C		SMARCD3		BMP4	HNRNPM					HSPA5
	SYBU	XPO1				SH2D4A	MDC1					RRP1B
	ZNF786	MACROH2A2				OCIAD2	CDC5L					SAFB
	TTC30B	GTPBP4				NAV3	IGF2R					XRCC6
	BCOR	RPN1	BCOR			FLT1	ADAR					THOC2
	FLAD1	NOLC1				SERPINB2	TOP1	SERPINB2				NUP214
	TYSND1	ZC3H13				COL8A1	DDX17					XRCC5
	PHTF1	USP36				CREB5	ACIN1					DDX3X
	BDH1	IPO5				KRT34	SART1					KRT5
	SPDYE2	DKC1				NT5E	DIDO1	NT5E				SAFB2
	USP44	P4HB				PRUNE2	MYBBP1A					HNRNPR
	RIPOR3	BAZ2A				GREM1	ZNF638					SMC2
	PSPH	TRIM28				FST	SMARCA1					SFPQ
	CCDC88C	RBMXL1				SNHG18	SON					H1-2
	FAM189B	ATP1A1				GPRC5A	NAT10					SYNCRIP
	PCSK6	TUBB4A				ZNF462	PRPF6					RSL1D1
	BAZ2B	MGA				HRH1	BAZ1A					SND1
	SPART	GLG1	SPART			NNMT	ATAD2					BPTF
	ANKRD7	H2BC13				PSG6	PRRC2C					KRT14
	SUGCT	VIRMA				GCNT1	DDX5					UBTF
	STARD13	NOP58				SAMD9L	NIPBL					KHSRP
	E2F2	ZMYND8				MT1E	TPX2					PHF3
	SLC39A4	KIF2C				PTH2R	DHX15					HNRNPL
	TMEM52	RAD21				DNAJC15	MPRIP					NOP56
	NDUFB10	SIN3A				GFRA1	TRRAP					VCP
	CBX4	TMPObeta			CBX4	ADRB2	POLR2A					RBM28
	KHK	HSPA1A				SEMA5A	RAI14					HNRNPA3
	ISL1	LYAR				MAGEA9B	SRRM2					SMARCC1
	ASPSCR1	GATAD2A				LTBR	LMO7					SMC4
	TRIM65	POLR1G				CD55	DDX23					PDS5A
	EFCAB13	PCBP1				NUDT16	PHIP					KTN1
	LRRC45	PDIA4				CCL5	DDX24					CKAP5
	DOK1	RCC1				IFI27	IQGAP1					ARID1B
	SORD	RBM12B				MIR100HG	HNRNPA1					HNRNPA2B1
	SVIL	TUBB6			SVIL	DKK1	TRIP12					DDX18
	ASS1	KPNB1				MMP3	EXOSC10					GTF3C1
	CRIP2	FDFT1	CRIP2			NRIP1	PBRM1					RAD50
	RGS14	NOMO2				VEGFC	NOP2					U2SURP
	RCOR1	MIS18BP1	RCOR1			EMP1	URB1					NONO
	PROSER1	WTAP				CCBE1	SMARCC2					KRT6A
	TMEM268	PCM1				ADAMTSL1	SMCHD1					MATR3
	AP4B1	CAD				GDF15	FLNB					ABCF1
	ZC3H12B	LENG8				ANKRD1	CKAP4					RBM10
	ZNF587	MTA1				CREB3L1	COPA					PABPC1
	COQ8B	FUS				PDGFA	TCOF1					THOC1
	ZNF652	KDM1A				BICC1	KMT2A					XRN2
	SNHG4	GANAB				TFAP2C	HNRNPK					TFRC
	SMARCD2	FBL			SMARCD2	MLPH	LUZP1					RANGAP1
	ARHGAP19	POP1				VEPH1	XAB2					TUBB2B
	ULBP1	MIA3				S1PR1	TRIO					PRRC2A
	ZNF692	EIF5B				ANXA10	DDX27					SF3A1
	MERTK	DDX39A				POTEF	H1-3					INTS1
	USP21	CHD8				TGFBR2	ACTG1					RBM15
	PER1	ATP5F1A				PHLDA1	TP53BP1					H4C9
	ID3	SERBP1				SDSL	SPEN					RBMX
	H1-10	RCC2		H1-10		PSG9	MTREX					EIF4A3
	TTC13	YBX3				MOCOS	RFC1					HNRNPC
	C15orf39	LRRC59				COL3A1	ZFR					DSP
	MRPL23	SPTBN2				ADAMTS6	DNMT1					KIFC1
	CLEC11A	LMAN1				HDX	FLNC					RRP12
	EBPL	HSPD1				ETS1	DDB1					RSF1
	TCF12	EMC1	TCF12			FOSL1	NSF					PRPF40A
	NXPH4	NSDHL				PSG4	THRAP3					RUVBL2
	MFSD13A	RPLP0				NRXN3	KRT16					PDIA3
	RNASEH2B	CDC40	RNASEH2B			LINC01638	RBM6					RPL3
	RTN4R	PDIA6				FGF5	GTF2I					ZC3H11A
	PWAR5	DHX33				CPA3	TMPOalpha					NOL6
	CRACR2B	ILVBL				EDN1	WDR33					RPL7A
	LRIG1	UFL1				ARHGEF28	RBM14					POGZ
	CHCHD10	UGGT1				SPOCD1	PSIP1					DDX1
	CSMD3	PKP1				KRT80	PNN			KRT80		RPS3
	PHGDH	PES1	PHGDH			LINC00973	CPSF1					NOC3L
	L3MBTL1	GATAD2B				TMEM40	BCLAF1					RGPD5
	EAF2	SEC63				MGLL	EIF4G1					LMNA
	PRXL2A	ATP5F1B	PRXL2A			PLCB4	POLR2B					PTBP1
	IRAG1-AS1	PRKAR2A				FGF1	HNRNPUL1					HNRNPH3
	MREG	RRS1				TAGLN	KRT6C					KRT17
	FLT4	LMNB1				MAMLD1	HDLBP					RBM25
	PLTP	CCDC47				PDCD1LG2	ESYT1					THOC5
	PSAT1	ITGB2				APOBEC3G	UHRF1	APOBEC3G				NOC2L
	PEX7	ERLIN2				TLR4	HNRNPH1					TUBB3
	RGL1	AKAP9				ITGA3	SUGP2					CCAR1
	BOLA1	VRK1				FMN1	NUP188					SMARCE1
	TBC1D30	OSBPL8				TRIM14	CNOT1					KIF20B
	MAST1	DYNC1I2				S100A10	FXR1	S100A10				HNRNPDL
	TGFB3	MTDH				IL1B	ATP2A2					DDX42
	E2F6	PCID2	E2F6			ADM	AHCTF1					ADNP
	ATP1A1	CCDC137	ATP1A1			EFEMP1	TBL3					KIF22
	CLYBL	RAB2A				CRHBP	MYLK					PRPF3
	CBY3	SART3				LYPD6	DDX46					SNW1
	TRIB2	HMGA2				RUNX1	SYMPK	RUNX1				RPL4
	ABLIM1	CDK1				CSPG4	ATRX	CSPG4				HYOU1
	SDCBP2	RPN2				SERPINE1	NUP98					ZFC3H1
	TM7SF2	RNMT				LINC01615	DDX51					EEF1A1
	OBSCN	BZW2				SLFN5	CHD1	SLFN5				EIF4A1
	MVB12B	TNPO1				PLIN2	ILF2					SMARCD1
	MYOM2	DRG1				SIPA1L2	SCAF11					USO1
	CKB	PGRMC1				DKK3	DDX54					PKM
	CNNM1	SEPTIN9				STXBP6	SSRP1					CHAF1A
	P2RX5	ACSL3				MYOF	ACTN1	MYOF				MTA2
	NCKAP5	PHGDH				APOL1	FXR2					SNRNP40
	SEPTIN5	DYNC1LI2	SEPTIN5			CXCL1	COPB1					MCM3
	PPM1N	EZR				NTN4	KIF4A					INCENP
	GSR	NCLN				CDCP1	FUBP3					CHERP
	SLC27A5	ENO1				STX11	CHD2					NKRF
	GUSBP14	INTS3				XAF1	DDX50					H2BC21
	PWWP2B	DDOST				OLR1	RNF20					RBM17
	SLX9	CBX8				RAB7B	NUP93					ARID2
	NTHL1	GAR1	NTHL1			RGS7	EIF3A					PABPC4
	LPIN3	BAG2				LINC00857	TFIP11					CCAR2
	TMEM170B	STT3A				SEMA3B	MACROH2A1					DHX37
	PCYT2	NOC4L				SHISA3	HNRNPA1L2					DNAJC9
	CCDC106	NBAS				IL1RAPL1	H1-5					DHX36
	PHB1P19	SEPTIN7				KRT8	SLTM	KRT8				PFKP
	DIXDC1	RNF2				KRT7	CCT8					GOLGA3
	GPX7	PPAN				CARD10	MYOF					IGF2BP3
	HTATSF1	DIS3	HTATSF1			ENC1	FAM120A					EEF2
	JAK1	NCKAP1	JAK1			KDELR3	CCT7					SRPRA
	E2F5	POLR1B				PYCARD	SRRT					UTP14A
	LINC02609	PCYOX1				BNC1	TASOR	BNC1				SMARCD2
	ZC3H13	NSD3	ZC3H13			PSG1	CUX1					RUVBL1
	RNF182	CYP51A1				OASL	CRNKL1					ZMYM4
	SQLE	HDAC2	SQLE			CAPSL	LIMA1					RNF40
	TMTC4	DDX49				RPS6KL1	IK					HNRNPH2
	PRKAR2B	SLC3A2	PRKAR2B			FMN2	HNRNPD					SMARCA2
	GDPD1	H3-3A				ICAM1	ZCCHC8	ICAM1				EIF4A2
	MANSC1	SPCS2				RASGRF1	RBM34					SMU1
	ZNF385A	DYNC1LI1				COL4A6	NOL8					YBX1
	CCDC171	L3MBTL3				CATSPER1	GOLGA2					GOLGB1
	CEP112	POLR1E				ACSL5	HP1BP3					NCBP1
	LIMD2	ZMPSTE24				IL7R	ARHGEF2					NUP88
	CD99	VDAC2				PAQR7	ZC3H14					SRSF1
	NR2F6	BOP1				PPP2R2B	SRP68					COPB2
	MTND4P12	STT3B				LAMA1	KRI1					RBBP6
	ZNF25	NEFH				LINC01111	SRP72					FTSJ3
	HSD11B1L	MRTO4				SP140L	ACTN4					CCDC86
	LIPT2-AS1	CLPTM1				VAT1L	CEP131					RACGAP1
	CHCHD7	PINX1				PDE1C	RPS3A					DDX41
	NEO1	YWHAZ				APOL3	CIT					TASOR2
	TNS1	XPO5				SH3BP4	WDR3	SH3BP4				JUP
	GLG1	NOL11	GLG1			AFF3	KNOP1					USP39
	ZP3	RPF2				SLC8A1	HCFC1					BCAP31
	PLA2G6	POLR1F				DNAH5	ATXN2L					TPR
	MTSS1	DNAJA2				IFIT3	DBN1					NCAPD3
	DPP7	VDAC1				EBI3	KIF20A					DDX55
	CA11	CCDC9				SPATA22	COPG1					MFAP1
	MAFG-DT	BSG				ARL4C	KIF23					DNAJC13
	HIGD2AP2	PREB				GSTT2B	STAU1					MRE11
	BCL2	RRP15				SUCLG2-DT	PLRG1					RPL10A
	FAM86B1	RAB18				CYB5R2	PELP1					DDX19A
	LTBP4	SCAMP3				TCIRG1	ACTG2					FUBP1
	BAHCC1	GNAI2	BAHCC1			DCLK1	HSD17B4					MCM7
	SH2D2A	COPG2				HLX	UTRN					HNRNPCL1
	ITPRIPL1	PRPH				NLRX1	ZNF512B					ALYREF
	ZNF532	UBA1	ZNF532			LINC02057	PUF60					RPS11
	SYN1	RBM45				IL6	SRCAP					ACTL6A
	FCGRT	GNB1				MET	EIF4G2					ESF1
	FDX1	EMD				TWIST2	CPSF2					ACACA
	CDH8	ERP29				PHF11	CANX					RPS2
	TBKBP1	MORC2				NOG	SPECC1L					CDC27
	ECE2	ATXN10				DNAJC22	ERC1					GTF3C4
	FGFR4	PRDX1				CDC42EP1	NSD2					DDX39B
	APLP1	WDR75				FAR2P1	CPD					U2AF2
	KCNAB3	VPS13C				KRTAP2-3	NVL					STRBP
	METTL7A	AUP1	METTL7A			AP1M2	HELZ2					EIF3E
	NUDT17	LDHA				KIAA1549	URB2					EEF1G
	HSD17B8	EEF1AKNMT				KRT18	CUL4B	KRT18				KIF2A
	PIR	HSD17B12				LINC02742	SMC5					ARCN1
	LIPT2	FADS1				GPR158	ANXA2					STAG2
	MCPH1-AS1	FKBP8				ARHGAP22	MSH2					H2AC14
	KDSR	TAF2	KDSR			ROBO4	MTHFD1					INTS4
	RAB3A	PPIA	RAB3A			TENT5B	DDX10					INTS6
	OPLAH	HSPH1				MYO7B	ELAVL1					SRSF4
	LRATD2	LMNB2				PTX3	MYO1C					GTF3C3
	NR6A1	SHPRH				TNFRSF9	DNM2					RPS9
	HOXD10	PA2G4				CDK6	AQR					NBN
	ADGRL1	KDSR				MAGI2-AS3	GNL3					RPS4X
	STMN3	POU3F1				ABLIM3	CCT3					RPL13
	TIMM29	TMX2				ELAPOR1	TCF20					CTNND1
	LINC01315	CAV1				C6orf132	ANLN					RBM22
	GLCCI1	SRSF12				SYCE1	DHX30					MCM6
	KDM7A	TMX3				NLRP3	MOV10					PPP2R1A
	PITPNC1	DNAJC8				PSG5	EP400					SEC22B
	FTCDNL1	RAP1A				MARCHF4	RBM19					CWC22
	WNT10B	GET3				LINC00941	MED12					RPL12
	UTS2B	ZC3H15				CCDC89	LIG3					CDCA2
	LRRC37A3	CREB1				IL1R1	PRPF19					RPS8
	RNF144A	EIF4B				VTRNA1-3	IFI16					GRWD1
	CCND1	SUDS3				FAM83G	RPRD2					SRSF7
	USP2	DDRGK1				LINC02535	CCT2					AGPS
	TSPAN13	NAP1L1	TSPAN13			SLC28A3	MAP4					UTP18
	DNMT3A	RCOR1	DNMT3A			SLC2A10	NOL10					SRSF9
	FASN	UBE2N	FASN			NLRP10	ZC3HAV1					CAND1
	LRRC61	EIF2B4				MSLN	MSH6					RPL7
	NOTCH3	PSMC5				RND3	AP2B1					SRSF10
	HMGN2P15	SLC25A6				NR2F2-AS1	DDX47					PAK1IP1
	PDSS1	BCOR				ADAM12	CCT5					RBM26
	PPP1R3F	PSMC1				SERPINB7	REXO4					RTCB
	DBP	EMC2				EPIC1	HELLS					PCBP2
	CHAC1	PFKM				MAP3K21	RALY					KAT7
	CACNB2	CDK5RAP3				ZNF214	DHX8					PRPF31
	DENND2C	TMEM109				EHD2	ZC3H18	EHD2				RPL10
	RAB5IF	SLC25A5				GNG12	DOCK7	GNG12				RPL5
	ACOT11	TM9SF2				NAV2	EBNA1BP2					MCM4
	PCDH8	DHCR24				BGN	TLN1					NXF1
	EFNA3	ZBTB10				F2RL1	NUP133					KDM2A
	HDGFL2	RB1		HDGFL2		CD163L1	MYO18A					RRP1
	NAPRT	CHP1				TJP1	EIF3CL	TJP1				C12orf43
	PPFIA3	BCL7A				CCDC85A	AKAP8					RPL24
	ADGRB3	SSR1				NKX3-1	IGF2BP2					VARS1
	NME4	DHCR7				KRT33B	DHX16					PABPN1
	CALHM2	C8orf33				DUSP5-DT	CALD1					PLK1
	ACSS1	SPATA5				OAS2	CHAMP1					PPIB
	TMEFF2	UTP4				EVA1A	KRT8					PRC1
	RAC3	ADD3		RAC3		C10orf67	NUP155					SMARCB1
	JAG2	RDX				LINC00460	PHLDB2					RPL8
	AK7	FADS2				ZDHHC2	MCM5					USP7
	JTB	RAN				MAP1LC3C	ATAD5					NUP54
	SF3A3P2	POLR1C				LDHC	NUSAP1					LSS
	CGREF1	NR0B1	CGREF1			GALNT16	POLDIP3					H2AC6
	PPIL6	SRRM1				TRIM22	RRP8	TRIM22				CHD3
	FLI1	ATP6AP2				TENM3-AS1	NOM1					DEK
	RN7SL749P	LCLAT1				PLK2	PPP1R10					BASP1
	KBTBD11	HIP1R				ITPRIPL2	UBAP2					KRT86
	PCDHGA7	PRDX4				SDC2	GPATCH4					BRD7
	PCDH10	EMC3				ME3	YEATS2					LARP7
	REEP6	CHID1				LINC02984	HNRNPAB					MCM3AP
	FZD3	DNAJC10				PSG2	TRIP11					LARS1
	OXLD1	SAMD1				GATA6	FIP1L1					EXOSC2
	TRIB1	SAR1A				TMEM52B	RFC2					RAB1A
	SEL1L3	MARCKSL1				ADM-DT	NCOA5					CBX3
	FH	YY1				TNFAIP2	LAS1L	TNFAIP2				CBX5
	GATA4	RREB1				C7orf57	WDR36					EXOSC6
	LPAR2	LRPPRC				MIR155HG	PPP1R12A					DCTN1
	WDR17	PRDX2				LINC02777	CCT6A					CYFIP1
	IGFBP2	BUD23				FRMD6-AS2	KRT18					RPS10
	SRD5A3	TXNDC5				MMP16	H1-10					SNRNP70
	CABP1-DT	ALDH3A2				ARSI	EIF3B					EIF2S3
	ADGRV1	FAR1				PLPP7	ZNF106					SF3A3
	FADS2	HTATSF1	FADS2			PLCL2	MYL12A					HNRNPF
	LRP4	PRKCSH				JPH2	PAXBP1					VAPA
	ERFE	MIA2				DMD	AP2A1					HBB
	PAQR5	PHB2				FIBCD1	RBM5					MCM2
	FAAH	RTN3				PRKG1-AS1	CDKN2AIP					KRT31
	FAT4	LRRC40				PARD3B	KIF14					PSMC2
	MEIS1	LRPAP1				ABCC9	CHD6					DNAJA1
	L3MBTL3	SLC1A5	L3MBTL3			CYP11A1	EHD1					RPS19
	RNASET2	ZNF532				GPNMB	CPSF6					CMAS
	SLC1A4	WDR12	SLC1A4			CD34	UACA					AP1B1
	LRAT	SPATA5L1				S100A16	NPM1					IGKC
	WIPF3	BRMS1L				SAMD12	WDR46					LRWD1
	FEV	HSPB1				MMP19	API5					RPS6
	PDF	MAGED2				CXCL2	ISY1					EIF2S2
	SPTBN4	SSR4	SPTBN4			RAC2	EIF4G3					THOC6
	PLAG1	MYCBP2				KRT86	ZNF318			KRT86		LARP1
	ZNF703	CT45A5				MEST	CPSF7					DPF2
	AKAP7	L3MBTL2				TMC3-AS1	NCAPG2					RPS15A
	LINC01359	VDAC3				SMIM10	AHDC1					RPL6
	TMEM150C	SSB				ZIC1	SRSF6					WBP11
	TTYH2	ADD1				LURAP1L-AS1	CCT4					CSDE1
	GADD45GIP1	FAM207A				RIN1	HNRNPA0					RAB7A
	RIPK4	PEX11B				ADGRG6	APMAP					RCN2
	HCLS1	UBE2M				PPFIBP2	PWP2					RPL9
	ADRB1	ZCCHC3				ETV4	DDX19B					KRT85
	HAP1	EMC8				TLE4	RBM27					SRPRB
	LRRC10B	ARF3				IFI44	EDC4					BYSL
	KLRG1	ATP6AP1				PRR16	UPF1					ZNF512
	HES6	ATP1B3				CXCL3	DDX52					ZFHX4
	MAB21L1	NOSIP				PROCR	EHMT1					INTS7
	C22orf15	KLF16				CXCL5	NSUN2					EIF2S1
	PTPN7	ING1				CDA	TCP1					YTHDF2
	SORD2P	SLC25A3				LINC00707	ZNF326					CENPB
	ADAM22	DNAAF5				ARAP3	PTPN1					ATAD2B
	TSPEAR-AS2	PTRH2				ADAM33	SRP54					POR
	TSC22D3	PRKAR2B				FGF2	SFSWAP	FGF2				ABCE1
	VWCE	PEX14				GRIK4	CDCA8					DARS1
	AHSG	CRIP2		AHSG		DOCK2	KHDRBS1	DOCK2				GTF3C2
	IGF2BP1	FNDC3A	IGF2BP1			S100A3	NUP160					PARP2
	CPB2	USF2				SYNC	IQGAP3					NUP62
	LSAMP	SEC16A				LINC01119	SPTY2D1					NUP205
	NPTXR	TOR1AIP1				ZNF501	EPB41L2					LUC7L
	INKA1	RUNX3				LINC01358	FMR1					FEN1
	PRRX2	SLC1A4				CD274	DMAP1					NIFK
	FZD1	IL1RAP				LINC01436	RBM39					RBBP4
	SLC19A2	AAAS				TRBV12-4	RPL23A					YWHAQ
	RAP1GAP	LDHB				MAMDC2	PRRC2B					KRT78
	ITGB2	TTC1	ITGB2			ALPK2	ANAPC7					RPL18
	PRKAG2-AS1	TRAP1				GAS6	ATR					INTS13
	FOXO1	FOXC2				HBEGF	MYEF2					SNRPA
	B3GALT1	PRDX6				PLXNA2	TGOLN2					WRN
	LKAAEAR1	HMGN3				EN1	CDC73					SEPTIN2
	FGF14	UBXN7				SH3TC2	MPHOSPH8					DSG1
	DNAH10	MCTS1				UBASH3B	ASCC3					TBL1XR1
	WASF1	PSMC6				VXN	NUP107					EXOSC3
	SPTBN2	DAD1	SPTBN2			SP100	STAG1	SP100				CHAF1B
	GRK5	UFSP2				TMC3	MECP2					IGHG1
	KRT18P11	DNMT3A				MX1	H2AX					DNM1
	CPB2-AS1	ACOX1				SUOX	CENPC					PGRMC2
	GRAMD1B	BCL11B			GRAMD1B	LINC01778	DDX31					RPL18A
	PCDHA3	CEP44				BMS1P10	CPSF3					RPL32
	SCNN1G	C18orf21				ARHGAP42	SUPT6H					EIF2A
	CCDC74A	GPANK1				ARSD	CNP					RAB14
	HOXD9	SNX9				TNC	OGT	TNC				ABCD3
	GRK5-IT1	SAP130				HTR1D	GNL2					RPS17
	PINLYP	SELENOH				TGFB1I1	ERCC3					WDR5
	PSTPIP1	TNPO3				CCNB3	POLE					SNRPA1
	RFTN2	SELENOS				THBS1	RPA1	THBS1				MSH3
	PLCB1	BAHCC1				ITIH3	PUM3		ITIH3			INTS2
	ANKRD18DP	LTF				LINC02438	AATF					CELF1
	BARHL2	GFPT1				BLID	ZNF644					LOC100653049
	ADGRA2	TMEM205				SLC6A17	BMS1					CALR
	CFAP221	SSBP4				BCL11A	CTR9					RPS27A
	MYO1D	CLIC1				STX3	GPATCH8					RPL17
	CRACD	PEX19				UBA7	RFC5					PRPF4B
	DUSP26	RPRD1A				MX2	CSTF3	MX2				HMOX2
	SLC7A5P1	C1orf174				CEP170B	TJP2					SNRPD3
	TINCR	ST13				ESM1	MYL9					MARS1
	EDNRA	KHDRBS3				GUCY1A2	CUL3					THOC7
	DLK1	SLC34A2				ALCAM	SERPINH1	ALCAM				TRA2B
	SDK1-AS1	IBTK				PLCE1-AS1	EPRS1					LUC7L3
	ATP1B2	CEP290				S100A6	NSD1					RRP7A
	CCND2	OTUB1				TBX15	TNKS1BP1					RPL13A
	KATNAL2	EPB41				PAPSS2	DDX6					FRG1
	TPD52L1	RPP38				ABI3BP	EXOC4					HLTF
	SOX2	ASNS				RCAN1	CAPRIN1					PCBP3
	ETNPPL	NTHL1				NEDD9	ANKRD17					CAT
	BEND5	SEC11C				PTPRR	BCAS2					FARSB
	RASL10B	RBM33				TNFRSF1B	MTA3					SACM1L
	SNORA59B	MYC				NMNAT2	NUP153					RPL22
	ZNF423	HMGB1				GALNT18	PHF2					KPNA2
	PLAAT1	SLC35F2				NFKBIZ	WIZ					SLFN11
	RAMP1	PTPN13				RGL3	TEX10					GTPBP1
	CACHD1	LBR				EPB41L4B	LMAN2					ORC2
	KIF1A	RPA3				DSG2	C7orf50					ERLIN1
	SIX3	SOX6				OR10Y1P	CENPV					BRD4
	RAX	LYN				CNN1	SRFBP1					PRPF4
	RASL11B	BRI3BP				RRN3P2	SCAF4					FLG2
	CACNA2D1	TSG101		CACNA2D1		ADTRP	ACLY					CUL4A
	EFNB1	ARMCX3				GAS6-DT	RFC3					H3-4
	TCF4	CPNE3				LMOD1	NAPA					INTS10
	SLC24A3	GNA12				LASTR	CDK12					SNRPD2
	CSPG5	DLX6				ZIC4	EIF3G					PHF6
	NPY5R	SYNGR1				PTPRH	PAF1					RBM4
	SMAD9	SSR3				PRLR	CSTF2T	PRLR				CTDSPL2
	PODXL2	CNOT7				GBP3	RBM15B					RPL30
	LRRC4C	CGREF1				PPP1R14B-AS1	SUZ12					RPL23
	FOXD3-AS1	KMO				MICAL2	TOE1	MICAL2				SEC23A
	LINC00869	TMEM68				TOR4A	BUB3					CASP14
	KDM7A-DT	VMA21				LINC01852	RAE1					SCML2
	TMEM160	THYN1				NECTIN1-DT	RAI1					RPS16
	ADGRG7	TCF12				AOX1	AURKB					AP3D1
	KDSR-DT	LARP4B				LINC02454	EIF2AK2					RAB11B
	CAMK1D	TOP3B				ZNF334	TUBG1					NEPRO
	SERPINI1	IRF2BPL				MGAT5B	RECQL					HERC2
	RBM20	NAIF1				ANXA3	RFC4					RPL35A
	PCDHA2	SPART				SLC9A4	FN1					RPS5
	DIPK1B	STK24				NTRK3	PCF11					SNRPB2
	ZNF233	HUWE1				ITGA6	TTF1					NOP14
	ANKLE1	SYT1				PTPRQ	MYL6					HNRNPLL
	SLC29A2	MAZ				MTARC2	LUC7L2					STAU2
	GPR174	BMI1				IL15	PPHLN1					ZNF609
	PPM1L	TBL2				TRPM2	TERF2					CLASP1
	APELA	SEC24B				BDNF	BRD8					ZEB2
	F11-AS1	RINT1				NPR3	HMGN1					EWSR1
	STMN4	TDRD3				SH3RF1	CDK11B					MTOR
	PCDHA4	CLTA				THSD4	SRBD1					RPL34
	WNK3	PRXL2A				THBS1-IT1	TMED10					YWHAE
	PPFIA2	SAP30				IL6-AS1	ABCF2					VPS52
	ZFYVE28	TRAM1				KCNN4	KDM5A					RPS7
	PRRT4	TMUB1				HOXA1	RAB1B					TCERG1
	EDA	PRDM10				COL7A1	SPTLC1					UTP15
	ROBO2	METTL7A				NRP2	RTN4					HDAC1
	CLDN5	SUGT1				SPOCK1	MICAL2					PPIL1
	SEPTIN3	STOML2				NAV2-AS6	SRPK1					RPL21
	TGFB1	NACA				LINC01273	AKAP8L					FARSA
	ATG9B	SS18				OR2W3	TRMT1L					RPL36A
	ZNF467	RYBP				TRABD2A	NUCB1					UTP25
	LINC01971	CDKAL1				HRCT1	CENPF					NFRKB
	HSD11B2	NKX2-4				NRIP3	PALM2AKAP2					UBQLN4
	CDO1	METTL7B				RPL29P19	SRSF3					SF3A2
	ZNF229	BAG4				MIRLET7A2	NGDN					RPLP2
	TRIM46	RPTOR				NOC2LP1	PPP1CB					RPL19
	COL24A1	LSM14A				SLC8A1-AS1	HK2					UPF3B
	BEX4	SPTBN4				NIPAL1	CENPU					RPS18
	FAM110A	SQLE				SOAT2	TJP1					SGO2
	DLGAP1	OIP5				LINC01204	RPS14					RPS23
	PPP1R1A	MSI2				SFTA1P	CYB5R3					NOP16
	EWSAT1	GPAT4				LINC02709	ESYT2					ERH
	TNFSF13B	CTBP1				ARAP2	CAPZA1					POLR2E
	C3orf70	SFT2D1				PITPNM3	DNTTIP2					IPO7
	SERTM1	ZIC2				PLPP3	GEMIN4					CFAP20
	LRRC8B	YARS1				SELPLG	SMTN					TMA16
	APOH	SSBP1				HOMER3-AS1	BLM					WAPL
	TMEM47	IMPDH2				IGFBP3	EHMT2					SEC61A1
	DAB1	PEX3				ARSL	EIF3L					RPS20
	RAVER2	PGAM5				PMP22	G3BP1					EXOSC7
	ENPP3	APH1A				TXK	CIZ1					KRT80
	MLLT3	IRF2BP1				MIR137HG	GEMIN5					CDC16
	RGS2	WDR77				RBMS3	ERCC2	RBMS3				SURF6
	PADI2	SPG21				IL6R	NUDT21					WASHC2A
	LINC00421	HSD17B7				L1CAM	MPHOSPH10	L1CAM				CTCF
	SH3PXD2A-AS1	MIS18A				MYOSLID	CSNK2A2					RPL28
	PLA2G3	SPCS3				LINC00702	TAF15					EXOSC8
	SLC47A1	POLR1D				STK33	BOD1L1					RPS24
	ARHGAP20	NUDC				PRSS23	FBXO28	PRSS23				ATP6V0A1
	JAKMIP2-AS1	CDS2				RAB31	WDR18	RAB31				RBBP7
	SLITRK5	CNPY3				P2RX6P	CGAS					YJU2
	LRFN5-DT	LEMD3				P2RY6	CNTNAP1					NUP58
	RPS3AP35	GNAI3				SORBS1	AP2A2					ITGB1
	EYA1	ERG28				LFNG	DIMT1					CHTOP
	PDE1A	PFN1				S100A13	RBPJ					FAM98B
	MDFI	ATF7				LINC01303	NKTR					CLASP2
	RADIL	ATP5PO				PPARG	PHF14					SKP1
	CCDC181	TOMM22				ATP6V0A4	FAF2					PSPC1
	EPHB3	PPP2R5D				IGFBP7	CSTF2					HACD3
	B4GALNT4	HOXD11				SEMA7A	NSUN5					IMP4
	ITGB2-AS1	RHBDD1				TSPAN1	MYO1B					RAB2B
	CD79A	RNASEH2B				CHST2	BRIX1					BAG6
	DEF6	RAB3A				PGM5P2	RAB5C					RPL26
	CXXC4	STING1				NDRG1	PPIG					ACTR1A
	TRAV1-2	POP7				ALOX5AP	COL12A1					CBFB
	ABLIM2	NPM3				MPP4	SMC6					RAP1B
	ISM2	KDM5B				LIF	FNBP4					ANXA6
	SOX8	RPP25				FBN1	H1-0					SNRPB
	CD109	ATG9A				CCDC144CP	NCAPH2					TRIR
	CYP26B1	UBE2I				TPM1	CSNK2A1					COIL
	LONRF1	SLBP				CD14	AP2M1					SRSF2
	ADRA1D	APRT				AFAP1L2	RAD18					INTS8
	GUCY1A1	CACYBP				LINC01085	ATL3					CMSS1
	KIAA0319	SARNP				MAP3K7CL	NPAT					UBA52
	AKR1B1P3	HAT1				RBM24	DHX57					CIRBP
	PCDH10-DT	UBA5				LOXL2	HMGN2	LOXL2				RPL27A
	TMEM74	RCE1				PLEK2	DDX56					MOGS
	KCNH2	ERI1				PSG11	SPATS2L					PPIH
	MAFB	NDC1				GLIS1	MED17					DHX35
	MGAT4A	DLST				CCN1	GLYR1	CCN1				MSN
	CIART	DOT1L				PTPN21	ASPH					ANXA1
	EPHX4	CYB5A				AFP	CPSF4					RPL15
	POU4F1	KMT2D				RFTN1	PUM1					YTHDC1
	LMX1B	JAGN1				TGFB2	POLR2C					VPS39
	LBH	AGTRAP				S100A5	SLFN5					U2AF1
	SPATA13	TYMS				SERPINB1	GOLGA5					PRPF38A
	NAALAD2	ATP11C				KIAA1755	SRSF5					ETF1
	JHY	FUNDC2				DUSP4	RPS13					RPS25
	LINC01703	CCDC167				GLIS3	RIOX2					KPNA3
	JPH1	HMG20B				ANXA1	GTF3C5			ANXA1		NCBP2
	LINC02688	ALG9				TMEM200A	PFKL					PHC2
	RAB39B	VPS28				SHROOM1	PURA					FGA
	CNTN1	SIGMAR1				LINC02861	MIDEAS					POLR2H
	ELAPOR2	GNA14				HCAR1	CSE1L					RTRAF
	XAGE1B	PLXDC2				SYTL2	CD2BP2					MAGED1
	CFH	SNAP23				MTMR11	AURKA					EXOC5
	DYNC1I1	UMPS				ACTG1P25	SENP3					SEC24C
	CRMP1	CENPVL3				PLAT	RECQL5					PSMD13
	HPGD	E2F6				FHDC1	ACTBL2					EXOSC5
	ANKRD6	FDPS				ADGRG1	CTNNBL1					NFIC
	RADX	TIMM50				SORL1	RAD23B					SGPL1
	BCAS1	TUBA4B				TNIK	CLINT1					RPL11
	WNK2	IPO9				SERPINB8	PTBP3					ZNF687
	PDE1B	ATP5F1D				ADAMTS2	LRP1					YWHAB
	PTPN13	RANBP1	PTPN13			FOSL2	BUD13	FOSL2				RPL36
	HOXB13	FKBP11				DLGAP1-AS2	EXOC2					UBQLN1
	BASP1-AS1	SMPD4				LINC01270	SDAD1					RPL35
	RGS16	PEG10				SSH3	EXOSC4					CKAP2
	CACNG8	POLR1H				APBB1IP	ARGLU1					SF3B6
	PRTFDC1	JAK1				PCAT7	USP10					GCC2
	RPL23AP59	TRIM24				LINC01588	EXOC1					BZW1
	TMEM37	PLIN3				TNFRSF12A	EXOSC9					AP3B1
	NKX2-3	SNX18				FRG1DP	KRR1					CHD9
	NKX6-1	NENF				PDGFB	VAPB					SEL1L
	DNAJC12	MMGT1				MOXD1	TMEM43					ZMYM3
	LPAR3	EMC9				KIRREL3	MORF4L1					DCAF13
	C5	TPT1				CCN2	G3BP2					ATP6V0A2
	TRPM4	SEPTIN5				DPYD	ZNF280C					S100A8
	NGFR	LSM3				SENCR	ZC3H4					PHF10
	DIRAS1	SLC16A1				SPTLC3	FKBP15					LAMB1
	FRG2	EIF2B3				LAYN	ZGPAT					KIN
	OGDHL	KDM1B				PAMR1	NELFE					RPL7L1
	LRRK2	CAV2				TCAF2	APOBEC3B					ZW10
	PMCHL2	PAK2				LNCSRLR	XRCC1					NCAPG
	NALF2	TFCP2L1				DMRTA1	NCOR2					HADHA
	UNC5B	FOXP1				PYGL	CORO1C					NELFA
	NUP62CL	CD47				PTPRB	CDK13					DPM1
	RENBP	SATB2				SLC22A4	RSRC1					PNISR
	LINC01694	COMMD3				ZP1	AKAP17A					PHF5A
	DLG2	DPAGT1				CADM3	NSRP1					CTBP2
	CT75	SLIT2				CLMAT3	PML					MED13
	GDF6	ATP5MD				VTRNA1-2	SP110					SCFD1
	LINC02593	ATP5ME				SLC35D2	TUBGCP2					MEN1
	GDNF	PLCH1				NFE2	PCNT					CWC27
	CCDC184	AIFM1				MATN2	SCAF1	MATN2				NCAPH
	LINC01266	PTGES3				NQO1	SPTLC2					CDCA5
	PCDHA11	HSPBP1				PDCD6IP-DT	TP53					MAFG
	NPL	EDEM3				ARNT2	PPIL4					TUBGCP3
	ASGR1	EIF5A2				SLC37A2	PPP1CC					H2AC21
	CPVL	SEC61G				RUNX2	EMSY					DCTN2
	TUBB4A	GALNT7	TUBB4A			CPPED1	RBBP5					APOA1
	ANK2	ARHGAP23				MKRN3	MXRA7					CTNNB1
	PCSK1N	ELOVL5				MILR1	DDX20					BNIP1
	SNTG2	OTUD6B				PTGER2	RBM4B					DYNLL1
	GYG2	ZC3HAV1L				LINC01551	MPG					INTS5
	CYP4F29P	EBF2				COL12A1	LSM14B	COL12A1				CFL1
	MCOLN2	EMC7				ANXA8L1	GOLIM4					SMNDC1
	KCNE4	DHRS7				LNCAROD	CCDC12					PELO
	GATM	ATRAID				ADAMTS16	VPS45					ARL6IP5
	CES3	PSMB1				VIT	ORC1					MAD1L1
	SLC16A10	MADD				FRMD6	KAT2A	FRMD6				TF
	HSPE1P16	ALG5				TGFB2-AS1	NF2					BAP1
	NETO1-DT	SAGE1				CRYBG1	SUGP1					OXSR1
	PIK3CG	VEZT				LINC01910	WDR11					PRKRA
	HCG22	ASF1A				WFDC3	CNN2					PHB
	TMEM114	ATP5MC1				PLAAT4	NUP85					EIF3I
	NXPH2	SELENOT				FILIP1L	EIF3H	FILIP1L				RRM2
	RPP25	MRPL54	RPP25			LINC01605	GTF2H3					ANAPC2
	PABPC5	XPNPEP3				RGMB-AS1	RAVER1					RFX5
	SHISA7	RHEB				GLIPR1	TRIOBP					PCNP
	CADPS2	DR1				RPL13AP20	SNIP1					ATP6V0D1
	BMP2	TOMM5				MBNL1-AS1	ZNF384					FAM91A1
	PCDHA12	SIRPA				PSMB8-AS1	SOGA1					SEC11A
	DOC2B	NUDT4				CRIM1	H2AZ2					EIF3K
	PCDHAC2	ACAT2				CFAP58	YTHDF1					UBR5
	C1QL3	B4GALNT1				KIAA1549L	RAB5B					PRDM2
	ADGRE2	DYNC2I1				INSYN2B	TMOD3					INTS9
	GUSBP13	ITIH3				BIN1	TSR1					PPP2CB
	WASIR2	CACNG6				DYSF	NCAPD2					HBS1L
	SOSTDC1	MYDGF				KCNMA1	APTX					BRPF1
	LMF1	SEPTIN4				OXTR	M6PR					ATP13A1
	GNA14-AS1	PBK				IL4I1	KIF18B					RPS12
	MLC1	PPWD1				RIN2	MX2	RIN2				CBX2
	NHLRC1	OSTC				HTRA1	MED1					ESS2
	METTL24	TUSC3				CA12	TOP3A					SCP2
	ACTN2	MGST2				IFI44L	ECT2					DNM1L
	NPTX2	ATF7IP				CAVIN2	RAB6A					RPS27
	LRP1B	AK2				TUBA5P	MED16					RPL14
	LINC02197	NABP2				LINC00472	RRM1					FYCO1
	GRB14	SLC5A6				TRAF1	SYF2					INTS11
	ANO5	PIGO				FBN2	HMG20A					MLEC
	KIAA0040	EMC10				UPP1	RCL1					MCM10
	CRLF1	TSPAN13				TRIM58	HK1					RAB21
	ANKRD20A11P	EBP				LINC02802	SLC38A10					KIAA2013
	KRTAP12-2	RPS6KA4				EGFR	PIK3C2A					TRIM25
	TRAF3IP3	CDC37				THRB	SRPK2					VPS18
	TRAV3	TAMALIN				MMP12	TOX4					ANAPC5
	CD247	ELMO1				HEG1	CSNK1E					CTSD
	DUX4L9	GPR161				TCN2	MSL1					ITM2A
	RAMP2-AS1	CST6				NATD1	TAF6					UTP23
	MS4A8	MROH8				SRPX2	CSNK1A1					RETSAT
	ADD2	PLG				PLEKHA6	HMGA1					RETREG2
	FGF14-IT1	ADIPOR1				B4GALT6	FANCI					MLH1
	SLC6A9	UFM1				TAPBPL	KAT8					WDR43
	GRP					MYLK	TMED7	MYLK				RBM12
	SLCO5A1-AS1					PRKG1	RPL27					ACAA1
	FOXP2					CAVIN1	MED14	CAVIN1				UTP11
	MBNL3					PLAU	KPNA4					DHX34
	CYRIA					COL4A5	HM13					ELOA
	CLCA1					ATP1B1	MVP			ATP1B1		SEH1L
	BMP6					ALDH3B1	NSA2					SLC27A4
	CUX2					BDNF-AS	DNTTIP1					PSMD3
	AFDN-DT					RRAS2	CKAP2L	RRAS2				TNPO2
	HES1					S100A2	SPOUT1					RPS15
	ADAMTS4					DRAM1	PBXIP1					LPCAT1
	P2RY1					ZNF404	HLA-C					NUF2
	PLCH1		PLCH1			USP32P3	ERP44					YWHAH
	POU3F1		POU3F1			PXDC1	CWC15					CBLL1
	ADGRA1-AS1					SPEF2	CAVIN1					TUFM
	MFAP4					ABCG2	CEP170					EEF1D
	PCDH11Y					MIR31HG	SH3BP4					PNO1
	TESC					IFIT2	QARS1					ZNF598
	TLR5					RAB3B	ZNF830	RAB3B				ACTR3
	GAS1					CPM	WDR76					HSD17B11
	ZMAT4					BATF2	STX10					PLXNB2
	PHOSPHO1					PYDC2-AS1	GBF1					RDH14
	ACP3					ACOX2	RSBN1L					RING1
	FBXO15					DMKN	COPZ1					RBMS1
	ADGRG2					SDC4	TONSL			SDC4		PCNA
	GALNT17					ZNF660	XPC					UPF2
	DUSP5P1					CEMIP2	DAB2					SNRPG
	BARX1					ACTC1	LRIF1					ZMAT2
	MAPK10					NR2F2	ADARB1					STRAP
	NTS					TRIM6	RAB5A					PQBP1
	ANKRD24					LCTL	PRKAR1A					FHOD1
	MEIOB					SPON1	SCAF8					LNPK
	RPS3AP34					TUFT1	AMFR					MBD3
	TUBA4A					WNT7B	EXOSC1					BTAF1
	HNF4G					HLA-B	UTP6					ANAPC1
	ARHGAP4					SAMD4A	BRD1					CYB5B
	CENPVL3		CENPVL3			PRKCE	SBF1					FAM98A
	OLFM3					TRIO	CABIN1	TRIO				KMT2B
	COLGALT2					COL1A1	VAMP3	COL1A1				WARS1
	PDE3B					PCNX2	ATM					ZMYND11
	LGR5					TENM3	EED					MARCKS
	FRG2FP					FAM131B-AS2	AFF4					DCAF7
	SLC16A11					BEX1	CSNK2B					P4HA1
	DOK6					MIR3667HG	CASP8AP2					YWHAG
	MAPT					COL18A1	MNAT1	COL18A1				RAB35
	FREM1					GSG1	LSG1					DSC1
	HOXD13					OLFML2B	RBM8A					THOC3
	SPATA6L					PPIC	ELL					GORASP2
	NDN					FLNC	STX5	FLNC				KRT27
	NTNG1					NCEH1	RDH11	NCEH1				DOCK6
	SLC25A21					BMS1P22	MORF4L2					PDCD6IP
	SOX4					LURAP1L	RRP9					TRMT112
	ZDHHC23					DCBLD2	CNN3					PACSIN3
	UTS2					CAMK2D	PHRF1	CAMK2D				COPE
	NEXMIF					RAI14	FAM111A	RAI14				NUP50
	APCDD1					EPHA2	NSMCE3	EPHA2				OLA1
	MAP2K6					FRMD4A	SPATS2					SCAMP1
	CAMKV					RAB40A	FYTTD1					EXOC6
	PDE9A					OSBPL10	AFAP1					DNAJB11
	HPDL					QSER1	PPIL2	QSER1				SF3B4
	LINGO1					NALCN	ZNF800					VPS51
	PNMA3					ARSJ	GIGYF2					ABT1
	GPR63					NLRP1	EIF3F					RPS19BP1
	PLCXD3					SERTAD4-AS1	TAF6L					UBXN4
	CTTNBP2					IRF1	ATL2					RP9
	FGF13					C12orf75	CENPQ					ABCF3
	NOL4			NOL4		PSMB10	APOBEC3C					RPL37A
	CFAP46					CFLAR-AS1	NCBP3					RAB10
	HBQ1					BCL10-AS1	NOL9					SUPT5H
	DTX3					PRKAG2	GTF2H1					TRAPPC12
	SLITRK3					PLAUR	RARS1					SEC23B
	NUDT10					KITLG	SMARCD3					ERLEC1
	LINC01475					HERC2P5	RNPS1					CDC42BPB
	VMO1					CRISPLD2	RPL36AL					BPNT2
	CYP2J2					LACTB	MED23					CDSN
	EBF3					MVP	RRP36	MVP				COG4
	ATP2B3					BVES	HSPA9					KPRP
	SYNPR					TBC1D2	CSPG4					XPO4
	ALX1					MIR22HG	CSTF1					RFX1
	FGF14-AS2					MID1	KANK2	MID1				TMEM87A
	PEX11A					PRECSIT	ANKHD1					GAPDH
	CDH23					WNT5B	DST					NHP2
	KCNN1					LINC00601	MAN2A1					DAXX
	CNTN4					DDAH1	C19orf53					BEND3
	NELL2					C4BPB	ZNF592					S100A9
	NR0B1		NR0B1			IL12A	NOP9					BUD31
	SLC39A8					TRPV3	EHD2					SNU13
	SOX6		SOX6			PIK3CD	AP1G1					CISD2
	GDF10					WFDC21P	TERF2IP					HIRA
	UGT8					NR1D2	RPL31					RPP40
	ELN					IFI27L2	TMED9					RAB8A
	TMEM117					ANKRD13A	RCN1					IGHV3-74
	MBD3L3					UGCG	CXorf56	UGCG				KRT71
	TENM1					SLIT3	CAAP1					COG2
	CNTNAP2					FERMT2	PWP1	FERMT2				BAX
	PARM1					RANBP17	PIP5K1A					RBM42
	ARHGEF6					ZCCHC18	ZNF207					ENY2
	SEMA6A					PARVA	ZNF593	PARVA				CDK5RAP2
	MYCBPAP					GPR176	ASH2L					C1orf131
	RRAGD					GADD45B	ZNF185					RNH1
	SLC19A3					FSTL1	ARID5B					KANSL3
	EPHX2					MBNL2	TMF1					RO60
	DCN					SYTL4	PI4K2A					RPS26
	ZBTB16					SAMD3	DAPK3					RPP30
	NPNT					PDLIM2	PPIE					IGHG2
	GAL					FCMR	SDF4					MANF
	CLVS2					SEMA5A-AS1	ZNF148					BCL7C
	GADL1					PTPRG	SLC12A4					AHCYL1
	ADGRA1					AMOTL2	PHLDB1					RPRD1B
	LINC00659					AHRR	IMP3					SUV39H2
	ASIC2					ARHGAP29	PICALM					HS2ST1
	FAM238B					MT2A	CD44					VPS13A
	PAX3					CCDC200	SP100					MAP1B
	LRFN5					ITGBL1	TAF5					TXNDC12
	BMPR1B					MME	KPNA6					THEM6
	SELENOP					TACC2	HIP1					STAT1
	NEURL1					FHL2	SRP14					GPATCH1
	RIMBP2					LUZP2	TMED4					ORC3
	TSPAN11					BCAR3	BRCA2					ISG20L2
	CD248					SAMD9	TNRC18					EMG1
	MIR9-3HG					TAP2	CSNK1D	TAP2				RPS28
	RNF165					RGMB	TAP1					RSBN1
	SCN2A					GNAI1	TMED2					RAB13
	ANKRD26P3					NUAK2	SNRNP48					SLC35B2
	NMNAT3					DGKB	STX16					SERPINB12
	CACNA1G					PRICKLE2	HMMR					SNRPE
	XKR4					AFAP1L1	ICAM1					SEPTIN11
	TAFA5					DIRAS3	TENT4B					SUV39H1
	CHN2					FBXL7	GON4L					HMGN4
	CPNE7					MAFF	MAGOH					NR2F1
	UGT3A2				UGT3A2	KRT87P	LNPEP					USP3
	QRFPR					NID1	CENPH					MYCBP
	LINGO2					MAML2	STX7					MSL3
	GLB1L3					ADAMTSL4	CCNK					EEF1B2
	NDNF					DDX60	HLA-A					MCRS1
	TSPEAR					LSP1P4	NCEH1					FGB
	HS6ST2					GBE1	CTNNA1					PMF1
	CALCRL					FOXG1	PURB					C11orf98
	COL25A1					LINC01943	SAP18					NDC80
	SV2B					HLA-C	COL5A1	HLA-C				LSM8
	PDE6B					IFIT1	IKBIP					HDAC3
	NETO1					MARCHF3	FAM3C					KARS1
	GLB1L2					MIR222HG	TRA2A					CCDC22
	RND2					PCGF5	HDGFL2					SETX
	PROSER2-AS1					HOXA3	ACSL4					TMX1
	PCYT1B					INPP4B	EZH2					EIF2AK3
	SELENOOLP					AQP3	EXOC3					CDK2
	ZNF704					TNS2	SRP19					TSPYL5
	CDKL2					NEK7	LAMA5	NEK7				GOSR1
	SLC1A1					NHSL2	PRMT1					CEP55
	ALDH1A1					SCHIP1	TAF5L					WDR48
	RHOU					LRRC58-DT	NUFIP2					NECAP2
	SLAIN1					AIFM2	MLLT1					INO80C
	SLC7A3					RFLNB	ALKBH5					TM9SF3
	PCSK2					ABHD4	TSPYL1					COLGALT1
	VAX1					DEPDC1-AS1	NMNAT1					RNPC3
	LOXHD1					TBXA2R	HBA1					LSM4
	RASGEF1B					IGFBP6	JADE2					POLB
	GSTM2					LOXL1	CCDC9B					PSMD11
	GNA14		GNA14			IER3	BARD1					VPS35L
	NPY1R					MAP3K14	LRRFIP2					ZNF24
	DPYSL5					RASSF4	MPHOSPH6					TTF2
	LINC00355					SYTL3	CYP20A1					ARHGAP17
	CPNE4					LINC01426	ARF4					RPL37
	TCERG1L					DTX3L	CENPP					LARP4
	SCN1A					CFAP251	RRAS2					PPP2R1B
	SLC35F1					CSF1	ZZZ3					TMEM214
	BMP7					ABCC2	DIAPH3					PAICS
	SLC7A8					DENND5B	WDR82					POLD1
	PKIA					SLC44A3	UBN1					CDC20
	EPHA7					RIPOR2	C5orf24					MBLAC2
	HMGN5					F11R	TERF1					HGS
	OLFM2					SNX33	MEAF6					C19orf47
	TMEM229A					CDC42EP3	DGCR8					NPLOC4
	TNFAIP6					CCDC148	GTF2H4					SRP9
	EPDR1					SFXN3	NUCB2					SEC61B
	MLXP1					ZBTB38	NFIX	ZBTB38				SOAT1
	NOS1					CYTOR	ICE1					UFD1
	TRMT9B					IQSEC2	RSL24D1					CHD1L
	RNF175					CD59	MED8	CD59				CEBPB
	NLGN4X					INPP1	MRC2					SNRPD1
	HAND2-AS1					CRYAB	FAM120C					HACD2
	APOD					TRAF3IP2	DNAJB6					ACTR5
	PAX7					EDA2R	CDK7					C9orf78
	GFRA2					GSDME	CETN2					CGGBP1
	PLXDC2		PLXDC2			PARP9	WDHD1					CNOT11
	LINC01550					SCN8A	RAB32					USP42
	CALCB					LGALS3	CAPZB					YKT6
	LIPI					ERAP2	AP2S1					WASHC4
	ENPEP					ZNF699	VTI1A					FBXO38
	FEZF1					CLU	ATXN2					LRCH1
	CSRNP3					ANXA2P2	PIGK					SREK1
	DKK2					TNS3	MBD1					CTPS1
	LCP1					OSMR	TRIM22					ALDOA
	RBP1					ANXA2	EIF6	ANXA2				ORC5
	LDB2					LINC00511	TRIM56					SH3BP1
	CYP4F22					CCDC80	TECR					NHEJ1
	HAND2					JUN	PPME1	JUN				MBD2
	TPTE2					QSOX1	VPS72					RMC1
	PTGER3					NBL1	DENND2B					SENP1
	CDH7					LINC00920	DPF3					MOB1B
	NAP1L3					ADAM19	OAS3					CNOT4
	RBM11					COTL1	BRD9					SCCPDH
	BCL11B		BCL11B			MTCL1	C1orf35					ZNF174
	NDST4					MYO5B	QKI					EZH1
	SNCA					CPQ	SETD1A					ARG1
	STEAP1					AUTS2	FAU					RPL29
	ARPP21					TBC1D23	C17orf75					USP9X
	FEZF1-AS1					DUSP10	EHD4					CBX4
	LINC02732					NUAK1	KNL1					CCDC134
	PENK					SLC16A3	MBOAT7					KIFBP
	RHOH					FAM114A1	LSM12					CAP1
	KLHL13					SPEG	PIGT					SEC13
	XG					CDKN2B	ERGIC1					ZBTB17
	RAB33A					THSD1	YEATS4					COG5
	HS3ST4					SOCS3	UBL5					PTK7
	HOOK1					DOCK5	MED24					SLC7A1
	CRABP1					APOL6	MORC3					NAMPT
	AMBN					DDX58	CHD7					VAMP7
	CLSTN2					MIR4435-2HG	COL5A2					PAN3
	LMO3					GPC1	FBXO11	GPC1				CCNA2
	NCKAP1L					APOL2	TPM3	APOL2				VPS33A
	TOX3					MOB3C	EPHX1					GLE1
	SLCO5A1					MB21D2	CDCA7L					BCORL1
	BCHE					PPP2R3A	PTPN2					NKAP
	PRSS35					AJUBA	FERMT2					PATZ1
	JAKMIP2					PTPRG-AS1	RLF					COPS4
	PRAC1					EHD1	RAB6D	EHD1				SSU72
	SLC6A15					VSIR	CDC42					COG1
	STEAP2					PBLD	MED4					SMIM7
	AMER2					TRIM21	HJURP					CCDC59
	PCDH11X					PLCD3	RNF169					DHX38
	OLFM1					PLOD2	ARF5					EIF2B1
	PTPN5					GAB2	APOL2					RNF168
	KMO		KMO			PRDM1	GSTK1					DENR
	NUDT11					PPP1R15A	EPS8					PARN
	PGLYRP2					RAB32	CDK9	RAB32				KIF5B
	PKP1		PKP1			CYLD	PLOD1					ZC3HC1
	MGST1				MGST1	PTPRJ	CCNH					XPO6
	HMCN1					RHOC	MED7					PDLIM5
	PRKCB					LPP-AS2	CHTF18					BBX
	ITM2A				ITM2A	FNDC3B	VTI1B	FNDC3B				NRAS
	CES1					UAP1	LAMC1					TRIM26
						SLC4A3	MLF2					CWF19L2
						GALNT1	KPNA1	GALNT1				ZBTB33
						AMIGO2	BCL7B					CDYL
						ACBD7	ESCO2					AGO2
						OTULINL	TXLNA					CENPO
						CLIP1	EDC3					SCAMP2
						RAPH1	CNOT10					NOP10
						CELSR1	FKBP10					MFN2
						TAGLN2	KIF7					IGHA1
						NR3C1	TPM4					ARL1
						NEDD4	TNFAIP2					SYNJ2BP
						FJX1	REEP5					KMT2C
						IGF2BP2	ZCCHC17	IGF2BP2				ZNF622
						CD2AP	NOL7					SSBP3
						TTPA	RIOX1					RHOA
						DAB2	NELFB	DAB2				VPS53
						CREBRF	SETD2					ARPC4
						MYH9	TFAP2A	MYH9				PDZD8
						CTNNAL1	PRAF2					EHHADH
						ELL2	SLC2A1	ELL2				TMEM115
						TBC1D12	GALNT2					VPS11
						FBXL14	ARL6IP4					COG3
						SMURF2	MAP7D1	SMURF2				INTS14
						TSPYL4	CENPN					CLCC1
						TRAM2	NIP7					ZNF709
						MIR503HG	MAP4K4					NPTN
						APCDD1L-DT	TRIP4					SEC62
						PLAC8	RAC3					BANF1
						MSRB3	PRDM15					SRSF11
						PAM	ZCCHC9					TYW1
						ALDH1A3	ATP2C1					PHC3
						DST	PPFIBP1	DST				SKI
						EPAS1	HMGXB4					PSMD4
						CLCF1	ZNF292					PSMC3
						NFE2L3	ICE2					MGST1
						EPG5	PHF12					HECTD1
						AKT3	ZNF451					STRN
						GSDMD	TEAD3					DPM3
						MAP3K6	VAT1					MBNL1
						PHLDB2	AP1M1	PHLDB2				DCTN4
						HERC6	SLX4					NR2C2
						DDX60L	ZMAT5					SNRPF
						GLRB	LEO1					SPG11
						PPP3CB-AS1	CUL1					ASCC1
						RAB12	RAB8B					PSMD8
						SPATA20	PRKACA					BAG5
						HOXB-AS1	CLK1					ZFHX3
						HEXB	SNRNP27					PSMD14
						ASL	TEAD1					PSMD12
						RPS27L	P3H1					PTDSS2
						SGMS2	MIS12					SMN1
						CMTM7	TMED1					CAPZA2
						GRPR	COMT					CTCFL
						SEPSECS-AS1	BRPF3					SP3
						ZYX	PARVA	ZYX				NAA15
						CAPN5	SQSTM1					PIP4K2C
						DHRS11	FAM111B					SP1
						NEXN	MTF2					LIG1
						MAP3K1	INO80E					ASXL2
						CD58	PNPLA6					CLIC4
						CENPQ	FANCD2	CENPQ				BABAM1
						DUXAP8	RAB3GAP2					CLK3
						TMSB10	NOL12					ZNF202
						SMS	TRIM41					STOM
						ILK	MATN2	ILK				POLR2L
						SLC12A4	SIN3B	SLC12A4				VPS16
						FLNB	RBM7	FLNB				UBE2J1
						MYL12A	TRIM32	MYL12A				MYO5A
						FN1	PSME3	FN1				TMED3
						PSME2	ING3			PSME2		INO80
						MOSPD1	SURF4					SMAD4
						SMAD3	PDCD7					ACBD3
						AHNAK	PIK3R4	AHNAK				SPC25
						RCN1	C17orf49	RCN1				PSMD6
						C3orf52	SERPINB2					CLASRP
						SFMBT1	ASCC2					SERPINC1
						ARHGAP10	NSMCE1	ARHGAP10				VPS35
						PEA15	RAB3B					CLK2
						PARP14	POLR2G					METTL3
						NF2	TOPBP1	NF2				PTBP2
						MICALL2	XRCC4	MICALL2				RXRB
						NIBAN2	TRIM33					ELOB
						SAV1	KDM2B					UBAC2
						TJP2	CTAG2	TJP2				SNTB2
						NLK	NF1					STXBP1
						PRAF2	FOXK1	PRAF2				TMEM33
						EFEMP2	VCL					WDR83
						ZNF365	EXOC8					GPS1
						TMSB4XP8	JUNB					TAF1C
						CRYBG2	SEZ6L2					MED10
						KMT2E-AS1	SYNE2					CERS2
						GOLGA4-AS1	RBMX2					WAC
						C11orf68	STX12					RPA2
						NAGS	EIF3M					STXBP3
						FCHO2	ZNF346					FKBP3
						PSME2P2	KLHL7					CCNB1
						TMEM30A	NAPG					PHF8
						ADORA2B	SMG1					TXNL4A
						MRPL33	PPP1R12C					PPFIA1
						LAMC1	TNC	LAMC1				ILKAP
						IL4R	AHSG					ZNF22
						P4HA2	CLPTM1L	P4HA2				IER3IP1
						ATP2B1	RER1					KIF11
						NLRC5	GPX8					PRPF38B
						PHLDB1	MAFK	PHLDB1				SIRT7
						MYO18A	RB1CC1	MYO18A				DSTN
						AOPEP	VKORC1					VPS50
						SLC9A7	EXOC6B					ALDOC
						ATXN1	TUBGCP4					SETD3
						C2CD3	TADA3					ATG3
						FAM13B	EXOC7					USP48
						CNN3	SMURF2	CNN3				LTN1
						C1orf122	RAB3GAP1					ADNP2
						GRHL1	FANCA					MLLT10
						RHOBTB3	COL1A1					MLST8
						NOTCH2	CLP1					KDM6B
						MYL6	ZBTB7A	MYL6				SAP30BP
						SLC41A2	SNRNP35					TMEM97
						ECHDC2	ERGIC3					LSM2
						TPMT	CIR1					ZKSCAN4
						TMSB4X	MAP2K3					ACOT7
						AFAP1	CDH13	AFAP1				ZNF217
						PLA2G15	XRN1					DENND6A
						DLGAP1-AS1	SCAI					STK35
						EFNB2	TM9SF4					ZFYVE26
						LASP1	EIF2D					XXYLT1
						SPDL1	BCAP29					HELZ
						HIVEP2	POLR2D					HAUS2
						DAAM1	UTP3					DECR1
						MYO1E	NCOR1					OBSL1
						SMAGP	UNC45A					CYBC1
						ACTN1	PTPN14	ACTN1				ACTR8
						IL6ST	SLU7					CHRAC1
						SWAP70	DYNLL2					LRRC57
						KAZN	PWWP2A					SLC25A24
						STK10	ABHD12					CHMP4B
						HIF1A	ZFX					ARHGEF12
						IQGAP1	PI4K2B	IQGAP1				UGDH
						ARNTL	TUBGCP6					POLD2
						DLG1	TEX264					VPS54
						OAT	FOSL2					VPS37C
						ARNTL2	LLPH					COG8
						SYT16	MUS81					RPSA
						OGFRL1	COL18A1					APEX1
						ERBIN	BNC1					COPS7B
						ERGIC1	UHRF2	ERGIC1				AP3M1
						SIX4	C1D					GMPS
						RAB8B	GIPC1	RAB8B				TMCO1
						EMSY-DT	QSER1					POP4
						CLIP4	GHDC					FOXP4
						TOM1L2	GEMIN2					GRAMD1B
						ZFHX4-AS1	RHOG					EIF3J
						OPTN	YIPF6					AARS1
						EOGT	RMI1					BRCC3
						TBC1D10A	NT5E					DNAJC17
						MICALL1	GPKOW					KIF16B
						SERPINH1	PLOD3	SERPINH1				MYH7
						SCRN1	LAMP1					ARC
						GRAMD2B	PDLIM7					SEC31A
						DUSP14	IFITM2					SENP6
						PLD1	ILK					APLP2
						MAP2K3	ESCO1	MAP2K3				MYADM
						NEXN-AS1	JUN					FAM20B
						CARD19	PIGS					TFPT
						GNPNAT1	ALG1					PVR
						FAM126A	ANKRD11					INO80B
						VCL	PC	VCL				KATNB1
						PPP4R1	DROSHA					MED22
						PALS1	JADE3					C11orf95
						HSPA2	WLS					ITM2C
						FEM1C	EFHD2					USP1
						PLIN3	RBMS2		PLIN3			DYNLT3
						RAB5A	INF2	RAB5A				NLE1
						SLC25A24	PSMA8			SLC25A24		DEGS1
						TRPC1	TMEM181					SHOC2
						C1GALT1C1L	ECE1					KMT5A
						PCTP	F5					NUP42
						CUL4B	GOSR2	CUL4B				COPS8
						YIPF5	RBMS3	YIPF5				FBXW11
						PDGFRL	KAT5					PCBP4
						PICALM	JADE1	PICALM				CNOT9
						PML	S100A10	PML				SDC4
						CALU	EEFSEC	CALU				NUDCD1
						CDC42	PAWR	CDC42				MYH7B
						SGTB	RALYL					GNL1
						ADAM9	CXXC1					PKN2
						RIC1	POLE3					CCNL2
						NDC80	SS18L1			NDC80		ITSN1
						ANLN	INTS12	ANLN				CCZ1
						SPTLC2	SORT1	SPTLC2				ZBTB2
						FAM3C	ERGIC2	FAM3C				RAB15
						BCAR1	PWWP3A					CCDC124
						ACOT9	GATA2					SCD
						TMEM123	LOXL2	TMEM123				POFUT1
						DIPK1A	CTTNBP2NL					SP2
						CTSC	ALCAM					BTF3
						SGPP1	LAMTOR1					ORC6
						COL6A2	P3H3					TTC21B
						AHR	KDELR1					IGKV1-6
						MEIS2	DDIT3					LYZ
						SLC39A13	WDR61					GALE
						CMTM6	CEP250	CMTM6				COA3
						RELT	JUND					ODR4
						DNAJB4	YIPF3					DHX40
						CHIC2	GATAD1					METTL16
						TMCO3	MARK2					GNL3L
						SMIM4	ZNF281					CDC45
						TMEM43	CDC42BPA	TMEM43				ORC4
						LZTFL1	RNF213					ZCRB1
						CPD	ZBTB38	CPD				PDIA5
						POFUT2	CCNL1					SCFD2
						CNEP1R1	SYNPO					KDM6A
						RBPMS	PRKAA1					MED28
						IL13RA1	SLC38A2					TMEM222
						CAMTA2	FAM83D					PRKAG1
						ARHGAP26	MED6					WDR89
							CENPK					FANCM
							LMF2					SLC30A6
							NOP53					UBE2V1
							CD59					TSPY4
							AIMP1					SUB1
							GPAA1					ATP6V1E1
							CAMK2D					FGG
							GID8					HOXB4
							MBD4					RNF113A
							CCDC71L					ESPL1
							FRMD6					LTV1
							ARFGAP2					RAB9A
							AAR2					CCDC93
							NSMCE2					PLP2
							TRIP13					SENP7
							THBS1					ODF2
							RAB11FIP5					ARL8B
							ATXN7					TRAPPC3
							FILIP1L					HDGFL3
							ARHGEF40					SLC33A1
							LANCL2					TBCE
							PALLD					AHSA1
							FRYL					GPATCH11
							LRCH3					RC3H1
							SCRIB					PTPRS
							SNX8					LCOR
							MCAM					WBP4
							SBSN					YTHDC2
							WFS1					FAM50B
							RTF2					CIAPIN1
							CENPI					RSRC2
							GPC1					TMEM87B
							NUP43					LEMD2
							KAT6B					ATXN7L2
							CCNE2					FLOT1
							CD151					CDK2AP1
							ZBTB1					DNMT3B
							SLX4IP					UGT3A2
							NUDT16L1					HMBOX1
							ANO10					DIAPH1
							TAF1B					CP
							CENPE					SYVN1
							LGALS3BP					TMED5
							NEMF					IST1
							ATAD3A					PCGF2
							BMP2K					COPS6
							MAP7D3					ABHD16A
							NEK7					ZWINT
							YIPF5					MZT2B
							TAF4					CNNM3
							MED27					SNRNP25
							L1CAM					TGFBRAP1
							ZNF740					UXT
							STX8					TTC26
							WDFY1					WDR70
							RAB34					SPIN1
							GNG12					NUMBL
							RUNX1					GNAS
							CWC25					ZFYVE21
							YIF1A					GLCE
							CD81					SH3GL1
							NXT1					PYGO2
							GSE1					CEP78
							NSMCE4A					TEX30
							ACOT8					MKRN2
							ECHDC1					FAM78B
							ZCCHC7					METAP1
							TAP2					CWF19L1
							LDLR					EFCAB14
							MRGBP					EIF4E2
							FGF2					CTSV
							SGF29					HOXB9
							GPS2					MAD2L2
							CMTR1					ARIH1
							LGALS1					SMAP1
							ZDHHC13					MCOLN3
							SCYL1					MED11
							TAF12					C7orf26
							BET1L					ATN1
							QSOX2					SEC24D
							NTPCR					GGH
							PCLAF					HAUS3
							MED31					POLR3A
							TAOK2					POLR2J
							ZMYM1					FN3K
							ELL2					MAP2K2
							AP1S1					SNAP29
							STIM2					PLCB3
							NFATC2IP					ATP6V1G1
							CALU					SBDS
							TOMM34					COX2
							GCC1					MSMO1
							FNDC3B					UNC45B
							SEMA4C					PHAX
							THAP4					GSK3A
							ERCC4					SPRR2D
							CNIH4					NAA50
							DDB2					RALGPS2
							ISG15					ATP8B3
							GPR89B					LDAH
							STK3					SPRR1B
							ITCH					PEDS1
							ZBTB21					GART
							GOLM2					SUMO1
							CDK4					TRAF2
							ACAD11					MTFMT
							ASAP1					ALDH18A1
							GOLM1					TTK
							PODXL					G6PD
							INPP5K					LSM6
							ACSL1					MSI1
							DNAJC3					MAGT1
							ATRIP					MAP1S
							TSSC4					PIAS4
							BST2					GRHL2
							ACTR10					ELF2
							CCN1					TFAM
							MAGI1					RNF25
							SMG5					SVIL
							MGAT4B					FNBP1L
							PAXX					SLC32A1
							FANCG					NFX1
							GTF2H2					PSME2
							ZNHIT1					TBC1D31
							CLIP2					TANGO6
							CENPL					SINHCAF
							HOOK3					ATP1B1
							GPR107					SFT2D2
							FANCB					CENPA
							TAGLN3					HGF
							GOLPH3					PGD
							CYB561D2					TRGC2
							ETAA1					PSMD5
							ZC3H7A					JPH3
							CALM1					KBTBD3
							MED30					TOMM6
							AAK1					NCCRP1
							CSRP1					ELOC
							ZNF768					PSMG4
							TAPBP					MFSD5
							SLC30A7					B4GALT7
							ARHGAP10					MMP25
							GLT8D1					KLHL34
							CCDC130					PTK2B
							SDC1
							AP1S2
							GPBP1
							FBXL6
							TOR1A
							MGAT1
							ORMDL3
							MAPK3
							POT1
							PPIL3
							ECI2
							GALNT1
							PTRH1
							TMEM184C
							SNX30
							CENPS
							TRIM27
							DGCR6
							ARL6IP1
							F3
							PRSS23
							ENG
							NRDE2
							EIF4E
							NEDD8
							ZBTB43
							BICRA
							PARP12
							RERE
							GBA
							RAB31
							ASPM
							SUMO4
							EDRF1
							EDIL3
							FIBP
							SUSD1
							TBX3
							ARRB2
							SPARC
							LIMS1
							ATP13A3
							NUMB
							UBE4A
							TMEM123
							TAF1L
							EPC1
							OSBPL3
							MICALL2
							SUPT20H
							CANT1
							LMAN2L
							SLC35F6
							TAF8
							MMS22L
							PEAK1
							CDKN2A
							YIF1B
							MED26
							NUP210
							CACNA2D1
							EPHA2
							ATXN7L3
							FADS3
							PPP1R18
							CSRP2
							CNTNAP4
							ARF6
							AIMP2
							PTPN9
							ZKSCAN8
							CENPM
							SNX2
							CHST14
							PRLR
							SHCBP1
							LOX
							STAT3
							CD63
							MED18
							OTUD4
							LPCAT3
							GZF1
							TRAPPC5
							CYTIP
							CENPT
							C5orf15
							AGAP3
							UGCG
							SMARCAL1
							GOLGA4
							HOMER3
							CACFD1
							NOL4
							PTRHD1
							USP17L17
							ZYX
							P4HA2
							TIMP2
							CMTM6
							NT5DC3
							DOCK2
							CORO2B
							DAGLB
							VASP
							TAF7
							JRKL
							APOBEC3G
							MID1
							THAP11
							EAPP
							RIN2
							ENAH
							ASGR2
							HDAC4
							ARSB
							TUT4
							CACNG4
							ARHGAP21
							TRIM13
							FLOT2
							SAMM50
							DDHD1
							NEK4
							ATP6V1C2
