# Supplementary material for: FET fusion oncoproteins enrich SWI/SNF complex subtypes and interaction partners
Source: Cell Mol Biol Lett. 2025 Sep 23;30:107. doi: 10.1186/s11658-025-00792-w (PMC12455829; doi:10.1186/s11658-025-00792-w)
Supplement: Supplementary file 14 — Additional file 14. Supplementary Table 13. [file 11658_2025_792_MOESM14_ESM.xlsx]

## Sheet: Blad1
Supplementary Table 13. Enrichment, characterization and function of FET-sarcoma-specific transcription factors.
Enriched/upregulated in MLS (pink), Enriched/upregulated in EWS (purple), not enriched/regulated (light grey), enriched in nondifferentially open sites (dark grey), not present in IP samples (white)
Gene	Enriched Homer motif ATAC-Seq	BRG1 IP (Fold change)	RNA-Seq (Log2 Fold change)	FET-sarcoma-specific	Full name	TF family (Lambert et al.)	Molecular function (Uniprot)	Biological process (Uniprot)	Summary: Function (Uniprot or Entrez)
JUN		11.1901	3.18941	MLS	Jun proto-oncogene, AP-1 transcription factor subunit	bZIP	Activator, DNA-binding	Transcription, transcription regulation	Binds to AP-1 consensus motif 5'-TGA[GC]TCA-3'. Heterodimerize with FOS family proteins forming the AP-1 transcription complex.
RUNX1		7.86839	9.0235	MLS	RUNX family transcription factor 1	Runt	Activator, DNA-binding, repressor	Transcription, transcription regulation	Forms the heterodimeric core-binding factor (CBF) complex with CBPB. Regulates target genes through binding to core consensus binding sequence 5'-TGTGGT-3' within their regulatory regions via the runt domain.
FOSL2		7.86567	4.99946	MLS	FOS like 2, AP-1 transcription factor subunit	bZIP	DNA-binding	Transcription, transcription regulation	Heterodimerize with JUN forming the AP-1 transcription complex. Involved in osteclast survival, activates LIF and CEBPB transcription.
SP100		2.01279	6.23986	MLS	SP100 nuclear antigen	SAND	DNA-binding	Transcription, transcription regulation, Host-virus interaction	Tumor supressor, part of PML bodies involved in physiological processes including cell growth, differentiation and apoptosis. Regulator of ETS factors.
TFAP2A		1.39392	7.26524	MLS	Transcription factor AP-2 alpha	AP-2	Activator, DNA-binding	Transcription, transcription regulation	AP-2 factors bind to the consensus sequence 5'-GCCNNNGGC-3' and activate genes important in development, interacts with viral and cellular enhancer elements to regulate transcription of target genes. Supresses C/EBP alpha and MYC.
CREB5			9.65634	MLS	CAMP responsive element binding protein 5	bZIP	Activator, DNA-binding	Transcription, transcription regulation	Binds to the cAMP response element and activates transcription, as homo- or heterodimers with JUN or CREBP1.
NKX3			6.8819	MLS	NK3 homeobox 1	Homeodomain	DNA-binding, repressor	Transcription, transcription regulation	Binds the consensus sequence 5'-TAAGT[AG]-3' as a transcriptional repressor. Important in prostate development and tumor supressor in prostate carcinogenesis.
ZBTB38		1.80493	2.39886	MLS	Zinc finger and BTB domain containing 38	C2H2 ZF	Activator, DNA-binding, repressor	Transcription, transcription regulation	Bimodal DNA-binding specificity: binds with a higher affinity to methylated CpG dinucleotides in the consensus sequence 5'-CGCG-3' but can also bind to E-box elements 5'-CACGTG-3'. Regulates DNA replication.
RFX1		1.04045		Shared	Regulatory factor X1	RFX	Activator, DNA-binding	Transcription, transcription regulation	Regulates a wide variety of genes involved in immunity and cancer depending on cell contex, including the MHC class II genes and genes that may be involved in cancer progression.
CTCF		1.12071		Shared	CCCTC-binding factor	C2H2 ZF	Activator, Chromatin regulator, DNA-binding, Repressor	Chromosome partition, Transcription, Transcription regulation	Involved in transcriptional regulation by binding to chromatin insulators, mediating long-range chromatin looping. Critical role in epigenetic regulation and chromatin remodeling. Interacts with unmethylated DNA, preventing spreading of CpG methylation and maintaining methylation-free zones.
SP2		-1.14076		Shared	Sp2 transcription factor	C2H2 ZF	Activator, DNA-binding	Transcription, transcription regulation	Binds to GC box promoters elements and activates mRNA synthesis from genes with functional recognition sites.
POU3F1		-8.31268	-8.38579	EWS	POU class 3 homeobox 1	Homeodomain; POU	Activator, DNA-binding, repressor	Transcription, transcription regulation	Binds to the octamer motif 5'- ATTTGCAT-3' and acts as a transcriptional activator when binding together with SOX4, SOX11, or SOX12 to gene promoters.Predicted to ve involved in negative regulation of transcription by RNA pol II.
MEIS1			-2.51742	EWS	Meis homeobox 1	Homeodomain	Activator, Developmental protein, DNA-binding	Transcription	Transcriptional regulator of PAX6 and activator of PF4 together with PBX1/PBX2. Required for hematopoiesis, megakaryocyte lineage development and vascular patterning.
SOX8			-5.34811	EWS	SRY-box transcription factor 8	HMG/Sox	DNA-binding	Transcription, transcription regulation	Binds the consensus motif 5'-[AT][AT]CAA[AT]G-3' and may play a role in central nervous system, limb and facial development as well as male sex determination.
SOX6		-17.2119	-6.99676	EWS	SRY-box transcription factor 6	HMG/Sox	Activator, Developmental protein, DNA-binding, Repressor	Differentiation, Transcription, Transcription regulation	Binds the 5'-AACAAT-3' DNA motif present in enhancers and super-enhancers and promotes expression of genes involved in developmental processes including neurogenesis and chondrocyte differentation.
L3MBTL3		-2.52288	-3.12699	EWS	L3MBTL histone methyl-lysine binding protein 3	C2H2 ZF	Chromatin regulator	Transcription, transcription regulation	Malignant brain tumor (MBT) family of chromatin-interacting transcriptional repressors that read methyl on lysine residues. Negative regulator of Notch target genes expression via recruitment of KDM1A to Notch-responsive elements.
E2F6		-1.54073	-1.99126	EWS	E2F transcription factor 6	E2F	DNA-binding, repressor	Cell cycle, Transcription, Transcription regulation	Binds DNA together with DP proteins through the E2 recognition site, 5'-TTTC[CG]CGC-3' and inhibits E2F-dependent transcription. Regulats genes involved in cell cycle entry.
