# Supplementary material for: FET fusion oncoproteins enrich SWI/SNF complex subtypes and interaction partners
Source: Cell Mol Biol Lett. 2025 Sep 23;30:107. doi: 10.1186/s11658-025-00792-w (PMC12455829; doi:10.1186/s11658-025-00792-w)
Supplement: Supplementary file 15 — Additional file 15. Supplementary Table 14. [file 11658_2025_792_MOESM15_ESM.xlsx]

## Sheet: DDIT3vsBRG1IP
Supplementary Table 14. Proteins analyzed in comparison between DDIT3 IP and BRG1 IP MLS (comparison 2)
A. All proteins
Column1	Column2	Column3	Column4	Column5	Column6	Column7	Column8	Column9	Column10	Column11	Column12	Column13		Based on NCBI(Biogrid) interactions	Based on Lambert 2018 review in cell and data base http://humantfs.ccbr.utoronto.ca/
Enrichment of immunoprecipitated proteins with fold change >1.5 vs IgG, normalized to BRG1
Uniprot ID	MLS BRG1 IP R1	MLS BRG1 IP R2	MLS BRG1 IP R3	MLS DDIT3 IP R1	MLS DDIT3 IP R2	MLS DDIT3 IP R3	BRG1 IP mean	DDIT3 IP mean	Fold change DDIT3 IP vs BRG1 IP	Fold change log2	p-value	False discovery rate	Description	Known BRG1 interactors	Known transcription factors
Q15800	0.00155592	0.00694892	0.00377701	0.221171	0.212529	0.24322	0.00409395	0.22564	55.1155	5.78439	0.0101438	0.0124098	Methylsterol monooxygenase 1 OS=Homo sapiens OX=9606 GN=MSMO1 PE=1 SV=1
Q8IVH2	0.00395358	0.0032503	0.00362593	0.042969	0.0441598	0.0463462	0.00360993	0.0444917	12.3248	3.62349	9.90146e-05	0.000501974	Forkhead box protein P4 OS=Homo sapiens OX=9606 GN=FOXP4 PE=1 SV=1		FOXP4
Q8IZX4	0.0227267	0.0200062	0.0211512	0.220482	0.236744	0.267448	0.0212947	0.241558	11.3436	3.5038	1.44785e-05	0.000239484	Transcription initiation factor TFIID subunit 1-like OS=Homo sapiens OX=9606 GN=TAF1L PE=1 SV=1
Q9BRX8	0.0029333	0.00179327	0.00230937	0.0293768	0.0216205	0.028136	0.00234531	0.0263777	11.247	3.49147	0.00031888	0.000954758	Peroxiredoxin-like 2A OS=Homo sapiens OX=9606 GN=PRXL2A PE=1 SV=3
Q8WWK9	0.038694	0.0353891	0.0621156	0.964485	0.0728609	0.0871434	0.0453996	0.37483	8.25624	3.04549	0.225741	0.228366	Cytoskeleton-associated protein 2 OS=Homo sapiens OX=9606 GN=CKAP2 PE=1 SV=1
Q9H223	0.0377758	0.0361176	0.0306909	0.251112	0.278309	0.304416	0.0348614	0.277946	7.97287	2.9951	1.82262e-05	0.000251139	EH domain-containing protein 4 OS=Homo sapiens OX=9606 GN=EHD4 PE=1 SV=1
Q92466	0.0095396	0.0108437	0.0095828	0.0764172	0.0711853	0.0833919	0.00998869	0.0769982	7.70853	2.94646	5.4791e-06	0.000185045	DNA damage-binding protein 2 OS=Homo sapiens OX=9606 GN=DDB2 PE=1 SV=1
Q6IE81	0.0232113	0.0266188	0.0240218	0.180457	0.18599	0.202188	0.0246173	0.189545	7.69967	2.9448	3.97266e-06	0.000183868	Protein Jade-1 OS=Homo sapiens OX=9606 GN=JADE1 PE=1 SV=1
O75063	0.0108405	0.0118804	0.00994971	0.05487	0.05924	0.107542	0.0108902	0.073884	6.78446	2.76223	0.0095318	0.0117507	Glycosaminoglycan xylosylkinase OS=Homo sapiens OX=9606 GN=FAM20B PE=1 SV=1
Q6P1X5	0.0828466	0.0926336	0.0876481	0.485625	0.517648	0.546385	0.0877094	0.516553	5.88936	2.55811	3.01719e-06	0.000164979	Transcription initiation factor TFIID subunit 2 OS=Homo sapiens OX=9606 GN=TAF2 PE=1 SV=3
P78386	0.0014794	0.00383872	0.00172663	0.0335108	0.000864818	0.00453302	0.00234825	0.0129695	5.52307	2.46547	0.503472	0.506131	Keratin, type II cuticular Hb5 OS=Homo sapiens OX=9606 GN=KRT85 PE=1 SV=1
P35638	0.047749	0.0371263	0.0419356	0.207642	0.218853	0.237593	0.0422703	0.221363	5.23684	2.3887	0.000230625	0.000802574	DNA damage-inducible transcript 3 protein OS=Homo sapiens OX=9606 GN=DDIT3 PE=1 SV=1	DDIT3	DDIT3
P16471	0.0308124	0.0350248	0.0341657	0.164923	0.161937	0.195233	0.0333343	0.174031	5.22078	2.38426	6.40361e-05	0.000421042	Prolactin receptor OS=Homo sapiens OX=9606 GN=PRLR PE=1 SV=1
Q13835	0.0262722	0.0175404	0.0274319	0.244222	0.0556727	0.0707308	0.0237481	0.123542	5.20216	2.37911	0.076576	0.0794189	Plakophilin-1 OS=Homo sapiens OX=9606 GN=PKP1 PE=1 SV=2
P12268	0.0198189	0.0226961	0.0203742	0.111557	0.102535	0.104259	0.0209631	0.106117	5.06209	2.33973	2.42232e-05	0.000277836	Inosine-5'-monophosphate dehydrogenase 2 OS=Homo sapiens OX=9606 GN=IMPDH2 PE=1 SV=2
Q15323	0.0029333	0.00784555	0.00371226	0.0424053	0.00854008	0.0223525	0.00483037	0.0244326	5.05812	2.3386	0.0617874	0.0646983	Keratin, type I cuticular Ha1 OS=Homo sapiens OX=9606 GN=KRT31 PE=1 SV=3
P54577	0.00642775	0.00588417	0.00602163	0.0254306	0.0392952	0.024619	0.00611118	0.0297816	4.8733	2.2849	0.0077223	0.00972071	Tyrosine--tRNA ligase, cytoplasmic OS=Homo sapiens OX=9606 GN=YARS1 PE=1 SV=4
Q9NYL4	0.0080857	0.000896635	0.00703602	0.0242405	0.0210799	0.0248535	0.00533945	0.0233913	4.38084	2.13121	0.121848	0.124464	Peptidyl-prolyl cis-trans isomerase FKBP11 OS=Homo sapiens OX=9606 GN=FKBP11 PE=1 SV=1
O94979	0.0108915	0.0117403	0.0151296	0.0446602	0.0720502	0.0450957	0.0125871	0.0539354	4.28496	2.09928	0.00296123	0.00445062	Protein transport protein Sec31A OS=Homo sapiens OX=9606 GN=SEC31A PE=1 SV=3
O76011	0.00637674	0.0107316	0.00528781	0.0629502	0.0139992	0.0183665	0.00746538	0.031772	4.25591	2.08947	0.0943981	0.0969778	Keratin, type I cuticular Ha4 OS=Homo sapiens OX=9606 GN=KRT34 PE=1 SV=2
P27708	0.101135	0.0982095	0.128634	0.972941	0.192098	0.224853	0.109326	0.463297	4.23775	2.0833	0.149538	0.152339	CAD protein OS=Homo sapiens OX=9606 GN=CAD PE=1 SV=3	CAD
O75446	0.0103048	0.00949873	0.0116332	0.0819919	0.0308632	0.0203204	0.0104789	0.0443918	4.2363	2.08281	0.0887541	0.0912719	Histone deacetylase complex subunit SAP30 OS=Homo sapiens OX=9606 GN=SAP30 PE=1 SV=1
Q9Y679	0.0699911	0.0605229	0.053504	0.247479	0.239447	0.281516	0.0613393	0.256147	4.17591	2.06209	0.000283577	0.000896525	Ancient ubiquitous protein 1 OS=Homo sapiens OX=9606 GN=AUP1 PE=1 SV=2
O15126	0.0665476	0.0752613	0.0816265	0.64798	0.133128	0.139195	0.0744785	0.306768	4.11888	2.04225	0.161102	0.163901	Secretory carrier-associated membrane protein 1 OS=Homo sapiens OX=9606 GN=SCAMP1 PE=1 SV=2
Q9BQ24	0.0058666	0.0073412	0.00738135	0.0227372	0.0407546	0.0210238	0.00686305	0.0281719	4.10486	2.03733	0.0140136	0.0165202	Zinc finger FYVE domain-containing protein 21 OS=Homo sapiens OX=9606 GN=ZFYVE21 PE=1 SV=1
Q13177	0.00308634	0.00364258	0.00448924	0.0113373	0.0239447	0.0107073	0.00373939	0.0153298	4.09954	2.03546	0.022099	0.024932	Serine/threonine-protein kinase PAK 2 OS=Homo sapiens OX=9606 GN=PAK2 PE=1 SV=3
Q9HCK8	0.0286953	0.0294488	0.0252736	0.105168	0.111724	0.117233	0.0278059	0.111375	4.00544	2.00196	5.08413e-05	0.000375866	Chromodomain-helicase-DNA-binding protein 8 OS=Homo sapiens OX=9606 GN=CHD8 PE=1 SV=5
Q8NHH9	0.0564979	0.0596823	0.0559213	0.21923	0.235609	0.232122	0.0573671	0.228987	3.9916	1.99697	1.39354e-06	0.000164979	Atlastin-2 OS=Homo sapiens OX=9606 GN=ATL2 PE=1 SV=2	ATL2
Q8N9M1	0.0388726	0.0334837	0.0338204	0.131914	0.135939	0.153497	0.0353922	0.14045	3.96838	1.98855	3.30037e-05	0.000321074	Uncharacterized protein C19orf47 OS=Homo sapiens OX=9606 GN=C19orf47 PE=1 SV=1
Q9UL46	0.018314	0.0209588	0.0176764	0.038647	0.13956	0.0464244	0.0189831	0.0748771	3.94442	1.97981	0.0931102	0.095687	Proteasome activator complex subunit 2 OS=Homo sapiens OX=9606 GN=PSME2 PE=1 SV=4
P25490	0.0325469	0.028216	0.033583	0.115252	0.127939	0.12841	0.0314486	0.123867	3.93871	1.97772	8.34231e-05	0.000472666	Transcriptional repressor protein YY1 OS=Homo sapiens OX=9606 GN=YY1 PE=1 SV=2		YY1
Q96AE4	0.118174	0.109109	0.122807	0.378014	0.477217	0.516295	0.116697	0.457176	3.91765	1.96999	0.00192374	0.00319225	Far upstream element-binding protein 1 OS=Homo sapiens OX=9606 GN=FUBP1 PE=1 SV=3
O43790	0.018467	0.0371543	0.0193814	0.181084	0.0398357	0.0708089	0.0250009	0.0972427	3.88957	1.95961	0.0919962	0.0945741	Keratin, type II cuticular Hb6 OS=Homo sapiens OX=9606 GN=KRT86 PE=1 SV=1
P17544	0.0415508	0.0397882	0.040619	0.169872	0.150695	0.150762	0.0406527	0.157109	3.86468	1.95035	0.000324284	0.00096336	Cyclic AMP-dependent transcription factor ATF-7 OS=Homo sapiens OX=9606 GN=ATF7 PE=1 SV=2		ATF7
P14618	0.314067	0.317745	0.306607	0.710179	2.10497	0.763267	0.312806	1.1928	3.81324	1.93102	0.0750271	0.0779719	Pyruvate kinase PKM OS=Homo sapiens OX=9606 GN=PKM PE=1 SV=4
Q9NSD9	0.140543	0.153773	0.139943	0.321328	0.952435	0.354592	0.144753	0.542785	3.74973	1.90679	0.0739995	0.0769565	Phenylalanine--tRNA ligase beta subunit OS=Homo sapiens OX=9606 GN=FARSB PE=1 SV=3
P62987	0.0188241	0.0196699	0.0131224	0.0654557	0.0606454	0.0655725	0.0172055	0.0638912	3.71342	1.89275	0.00733519	0.00928246	Ubiquitin-60S ribosomal protein L40 OS=Homo sapiens OX=9606 GN=UBA52 PE=1 SV=2
Q15363	0.112001	0.128079	0.114778	0.417288	0.421166	0.459789	0.118286	0.432748	3.65849	1.87125	2.78452e-05	0.000288397	Transmembrane emp24 domain-containing protein 2 OS=Homo sapiens OX=9606 GN=TMED2 PE=1 SV=1
O60664	0.00785614	0.00773348	0.00815833	0.031068	0.0268634	0.0283705	0.00791598	0.0287673	3.63408	1.86159	0.000292714	0.000907653	Perilipin-3 OS=Homo sapiens OX=9606 GN=PLIN3 PE=1 SV=3
Q9Y394	0.0125749	0.0110118	0.0109209	0.040902	0.0397276	0.0444705	0.0115026	0.0417	3.62528	1.85809	4.29994e-05	0.000357741	Dehydrogenase/reductase SDR family member 7 OS=Homo sapiens OX=9606 GN=DHRS7 PE=1 SV=1
Q9Y232	0.0251754	0.0293928	0.0273671	0.124021	0.0754013	0.0970692	0.0273118	0.0988306	3.61861	1.85544	0.00791724	0.00992915	Chromodomain Y-like protein OS=Homo sapiens OX=9606 GN=CDYL PE=1 SV=2	CDYL
Q7Z794	0.0630787	0.0701337	0.0567846	0.167116	0.0987514	0.418835	0.0633323	0.228234	3.60376	1.8495	0.117395	0.120076	Keratin, type II cytoskeletal 1b OS=Homo sapiens OX=9606 GN=KRT77 PE=1 SV=3
O75531	0.0371126	0.0533218	0.0372305	0.163733	0.140587	0.154982	0.0425549	0.153101	3.59772	1.84708	0.00409942	0.00575507	Barrier-to-autointegration factor OS=Homo sapiens OX=9606 GN=BANF1 PE=1 SV=1
Q7Z3J2	0.0742252	0.0852644	0.0686768	0.233198	0.336522	0.248613	0.0760554	0.272778	3.58656	1.8426	0.00186894	0.00312516	VPS35 endosomal protein sorting factor-like OS=Homo sapiens OX=9606 GN=VPS35L PE=1 SV=2
Q96IX5	0.00966713	0.011264	0.00900006	0.0365174	0.0324307	0.037671	0.00997706	0.0355397	3.56214	1.83274	0.000201791	0.000745521	ATP synthase membrane subunit DAPIT, mitochondrial OS=Homo sapiens OX=9606 GN=ATP5MD PE=1 SV=1
Q86TU7	0.010866	0.00972288	0.00723027	0.0247416	0.0516729	0.0218835	0.00927304	0.032766	3.53347	1.82109	0.030627	0.0336433	Actin-histidine N-methyltransferase OS=Homo sapiens OX=9606 GN=SETD3 PE=1 SV=1
P39748	0.108991	0.104038	0.102605	0.241278	0.610021	0.262368	0.105211	0.371222	3.52835	1.81899	0.0582408	0.0612585	Flap endonuclease 1 OS=Homo sapiens OX=9606 GN=FEN1 PE=1 SV=1
O95340	0.0472134	0.0464849	0.0465759	0.100094	0.279498	0.114185	0.0467581	0.164593	3.52009	1.81561	0.0707314	0.073734	Bifunctional 3'-phosphoadenosine 5'-phosphosulfate synthase 2 OS=Homo sapiens OX=9606 GN=PAPSS2 PE=1 SV=2
O75676	0.0062492	0.0060803	0.00733818	0.0236142	0.020107	0.0251661	0.0065559	0.0229624	3.50256	1.80841	0.000163205	0.000665274	Ribosomal protein S6 kinase alpha-4 OS=Homo sapiens OX=9606 GN=RPS6KA4 PE=1 SV=1
P05107	0.0141564	0.0104514	0.0122591	0.0475415	0.0321064	0.049238	0.0122889	0.042962	3.49598	1.8057	0.00297089	0.00446272	Integrin beta-2 OS=Homo sapiens OX=9606 GN=ITGB2 PE=1 SV=2
Q9GZZ1	0.014845	0.0165317	0.0174174	0.0348888	0.098319	0.0370457	0.0162647	0.0567512	3.48922	1.80291	0.075295	0.0781436	N-alpha-acetyltransferase 50 OS=Homo sapiens OX=9606 GN=NAA50 PE=1 SV=1
P49915	0.0301237	0.0463168	0.0336261	0.170749	0.0968596	0.115592	0.0366889	0.127733	3.48153	1.79972	0.00518602	0.00696548	GMP synthase [glutamine-hydrolyzing] OS=Homo sapiens OX=9606 GN=GMPS PE=1 SV=1
Q96AC1	0.136692	0.134607	0.142339	0.390604	0.625263	0.422509	0.137879	0.479459	3.47738	1.798	0.0129568	0.0153929	Fermitin family homolog 2 OS=Homo sapiens OX=9606 GN=FERMT2 PE=1 SV=1
Q96H79	0.00966713	0.0119084	0.0134461	0.0394613	0.0424301	0.0397812	0.0116739	0.0405575	3.47421	1.79668	0.00405715	0.00570624	Zinc finger CCCH-type antiviral protein 1-like OS=Homo sapiens OX=9606 GN=ZC3HAV1L PE=1 SV=2
P19367	0.0684607	0.0661548	0.0590724	0.132603	0.37452	0.153263	0.0645626	0.220129	3.40954	1.76958	0.0726001	0.0756044	Hexokinase-1 OS=Homo sapiens OX=9606 GN=HK1 PE=1 SV=3
Q9Y262	0.135671	0.157808	0.144368	0.277733	0.914815	0.298867	0.145949	0.497138	3.40625	1.76818	0.107752	0.110362	Eukaryotic translation initiation factor 3 subunit L OS=Homo sapiens OX=9606 GN=EIF3L PE=1 SV=1
P35244	0.0556307	0.0657345	0.0455615	0.187222	0.204908	0.176006	0.0556422	0.189379	3.40351	1.76702	0.00282626	0.00430729	Replication protein A 14 kDa subunit OS=Homo sapiens OX=9606 GN=RPA3 PE=1 SV=1
Q9H334	0.00487183	0.00383872	0.00414391	0.0157845	0.0135128	0.0143806	0.00428482	0.0145593	3.39788	1.76464	0.000333612	0.000973819	Forkhead box protein P1 OS=Homo sapiens OX=9606 GN=FOXP1 PE=1 SV=1		FOXP1
P0DPB6	0.0088254	0.00910645	0.00828783	0.0286251	0.0259986	0.034154	0.00873989	0.0295926	3.38592	1.75955	0.0019127	0.00317567	DNA-directed RNA polymerases I and III subunit RPAC2 OS=Homo sapiens OX=9606 GN=POLR1D PE=1 SV=1
O75071	0.0120138	0.0122447	0.0104245	0.0408393	0.0305929	0.0450957	0.011561	0.0388427	3.3598	1.74838	0.0036238	0.00518293	EF-hand calcium-binding domain-containing protein 14 OS=Homo sapiens OX=9606 GN=EFCAB14 PE=1 SV=1
P62495	0.0617778	0.0606629	0.0609932	0.143752	0.324793	0.145447	0.0611447	0.204664	3.34721	1.74296	0.0524467	0.05549	Eukaryotic peptide chain release factor subunit 1 OS=Homo sapiens OX=9606 GN=ETF1 PE=1 SV=3
Q8TBF4	0.00589211	0.00655664	0.00701444	0.0222988	0.0213502	0.0214928	0.00648773	0.0217139	3.34692	1.74283	0.000942021	0.00188342	Zinc finger CCHC-type and RNA-binding motif-containing protein 1 OS=Homo sapiens OX=9606 GN=ZCRB1 PE=1 SV=2
Q9H2Z4	0.00436169	0.00294208	0.00476982	0.0142812	0.0100535	0.0158656	0.00402453	0.0134001	3.32961	1.73535	0.00407136	0.00572094	Homeobox protein Nkx-2.4 OS=Homo sapiens OX=9606 GN=NKX2-4 PE=1 SV=3		NKX2-4
P33993	0.171203	0.167923	0.161656	0.371876	0.891303	0.4	0.166927	0.554393	3.32117	1.73169	0.0569908	0.0600474	DNA replication licensing factor MCM7 OS=Homo sapiens OX=9606 GN=MCM7 PE=1 SV=4
Q15942	0.00780513	0.00661268	0.00876265	0.0227372	0.0322685	0.0217272	0.00772682	0.0255777	3.31024	1.72694	0.00246812	0.00386222	Zyxin OS=Homo sapiens OX=9606 GN=ZYX PE=1 SV=1
Q5TBB1	0.00252519	0.00299812	0.00220145	0.00820545	0.0096211	0.00765924	0.00257492	0.00849526	3.29923	1.72213	0.000628663	0.00145021	Ribonuclease H2 subunit B OS=Homo sapiens OX=9606 GN=RNASEH2B PE=1 SV=1
Q8IU81	0.00316286	0.00389476	0.00338851	0.00952083	0.0131344	0.0118015	0.00348204	0.0114856	3.29852	1.72182	0.000991206	0.00194976	Interferon regulatory factor 2-binding protein 1 OS=Homo sapiens OX=9606 GN=IRF2BP1 PE=1 SV=1
Q12899	0.00640224	0.00795763	0.00647487	0.0248043	0.0202692	0.0235248	0.00694492	0.0228661	3.29249	1.71918	0.000245065	0.000830059	Tripartite motif-containing protein 26 OS=Homo sapiens OX=9606 GN=TRIM26 PE=1 SV=1
Q9Y2L1	0.126872	0.122503	0.116915	0.287065	0.623101	0.292145	0.122096	0.400771	3.28242	1.71476	0.0472272	0.0503172	Exosome complex exonuclease RRP44 OS=Homo sapiens OX=9606 GN=DIS3 PE=1 SV=2
P26640	0.133503	0.13853	0.128375	0.35866	0.615318	0.336772	0.133469	0.436917	3.27353	1.71085	0.0253841	0.0282509	Valine--tRNA ligase OS=Homo sapiens OX=9606 GN=VARS1 PE=1 SV=4
P62333	0.0254049	0.0233125	0.0223167	0.0641403	0.10567	0.0619773	0.023678	0.0772625	3.26305	1.70622	0.017831	0.0205664	26S proteasome regulatory subunit 10B OS=Homo sapiens OX=9606 GN=PSMC6 PE=1 SV=1
Q9BQA1	0.025507	0.0292807	0.027734	0.149953	0.0568618	0.0609613	0.0275072	0.0892587	3.24492	1.69818	0.0728147	0.0758019	Methylosome protein 50 OS=Homo sapiens OX=9606 GN=WDR77 PE=1 SV=1	WDR77
Q9ULH1	0.00890193	0.0069209	0.00751085	0.0151582	0.0440517	0.0164908	0.00777789	0.0252335	3.24427	1.69789	0.0848214	0.0875232	Arf-GAP with SH3 domain, ANK repeat and PH domain-containing protein 1 OS=Homo sapiens OX=9606 GN=ASAP1 PE=1 SV=4
O00148	0.0871062	0.08193	0.0833531	0.194363	0.421869	0.202423	0.0841298	0.272885	3.24362	1.6976	0.0471742	0.0502784	ATP-dependent RNA helicase DDX39A OS=Homo sapiens OX=9606 GN=DDX39A PE=1 SV=2
P12273	0.0657059	0.0657906	0.0882093	0.355465	0.143398	0.208441	0.0732353	0.235768	3.21932	1.68676	0.0390245	0.042213	Prolactin-inducible protein OS=Homo sapiens OX=9606 GN=PIP PE=1 SV=1
Q96S94	0.0033159	0.00215753	0.00366909	0.00808018	0.0112426	0.0100821	0.00304751	0.00980162	3.21628	1.68539	0.00641527	0.00829491	Cyclin-L2 OS=Homo sapiens OX=9606 GN=CCNL2 PE=1 SV=1
Q86U44	0.0436424	0.0435148	0.0402089	0.150705	0.127831	0.130832	0.0424554	0.136456	3.2141	1.68442	0.000261984	0.000862423	N6-adenosine-methyltransferase catalytic subunit OS=Homo sapiens OX=9606 GN=METTL3 PE=1 SV=2
P06733	0.113378	0.11236	0.102821	0.240589	0.544673	0.266276	0.10952	0.350513	3.20046	1.67828	0.0491683	0.0522028	Alpha-enolase OS=Homo sapiens OX=9606 GN=ENO1 PE=1 SV=2
O14519	0.00632572	0.00672476	0.00483457	0.0185406	0.0203773	0.0182884	0.00596168	0.0190687	3.19855	1.67742	0.00388211	0.00550072	Cyclin-dependent kinase 2-associated protein 1 OS=Homo sapiens OX=9606 GN=CDK2AP1 PE=1 SV=1
Q96EK5	0.00686137	0.00868615	0.00714394	0.0191669	0.0322685	0.0210238	0.00756382	0.0241531	3.19324	1.67502	0.00932047	0.0115182	KIF-binding protein OS=Homo sapiens OX=9606 GN=KIFBP PE=1 SV=1
P42167	0.0519577	0.045252	0.0568493	0.14964	0.146316	0.195311	0.051353	0.163756	3.18882	1.67302	0.000871846	0.00179255	Lamina-associated polypeptide 2, isoforms beta/gamma OS=Homo sapiens OX=9606 GN=TMPO PE=1 SV=2
Q07812	0.0151001	0.015551	0.0170073	0.0368932	0.0778877	0.0369676	0.0158861	0.0505828	3.18408	1.67088	0.045501	0.0486142	Apoptosis regulator BAX OS=Homo sapiens OX=9606 GN=BAX PE=1 SV=1
B5ME19	0.182298	0.201687	0.180411	0.360288	1.04886	0.380852	0.188132	0.596667	3.17153	1.66518	0.0965643	0.0991364	Eukaryotic translation initiation factor 3 subunit C-like protein OS=Homo sapiens OX=9606 GN=EIF3CL PE=1 SV=1
Q9GZR1	0.00548399	0.00759338	0.00664753	0.0269339	0.0163775	0.0190699	0.00657497	0.0207938	3.16257	1.6611	0.00492471	0.00668259	Sentrin-specific protease 6 OS=Homo sapiens OX=9606 GN=SENP6 PE=1 SV=2
P35712	0.00357097	0.0026899	0.00312952	0.00945819	0.00886439	0.0113326	0.00313013	0.00988504	3.15803	1.65902	0.000500118	0.00125235	Transcription factor SOX-6 OS=Homo sapiens OX=9606 GN=SOX6 PE=1 SV=3		SOX6
O14929	0.00959061	0.00924655	0.00917273	0.0229878	0.0383763	0.026651	0.00933663	0.0293384	3.14229	1.65182	0.0173084	0.0200243	Histone acetyltransferase type B catalytic subunit OS=Homo sapiens OX=9606 GN=HAT1 PE=1 SV=1
Q15813	0.00571356	0.00742526	0.0058058	0.0162856	0.0296741	0.0134428	0.00631487	0.0198008	3.13559	1.64873	0.0330431	0.0361149	Tubulin-specific chaperone E OS=Homo sapiens OX=9606 GN=TBCE PE=1 SV=1
P30041	0.00979467	0.0110398	0.010554	0.0209208	0.048646	0.0288394	0.0104628	0.0328021	3.1351	1.64851	0.0454602	0.0485877	Peroxiredoxin-6 OS=Homo sapiens OX=9606 GN=PRDX6 PE=1 SV=3
Q9NZM5	0.0109425	0.0121606	0.0116116	0.0561228	0.02535	0.0273544	0.0115716	0.0362757	3.1349	1.64842	0.0493538	0.0523814	Ribosome biogenesis protein NOP53 OS=Homo sapiens OX=9606 GN=NOP53 PE=1 SV=2
P51636	0.0139523	0.0171762	0.0187771	0.0544316	0.0492946	0.0524424	0.0166352	0.0520562	3.12928	1.64583	0.00297752	0.00446849	Caveolin-2 OS=Homo sapiens OX=9606 GN=CAV2 PE=1 SV=2
O60826	0.0314501	0.0348006	0.0345326	0.0721578	0.16718	0.075889	0.0335944	0.105076	3.12777	1.64513	0.0578503	0.0608898	Coiled-coil domain-containing protein 22 OS=Homo sapiens OX=9606 GN=CCDC22 PE=1 SV=1
Q04695	0.0920546	0.0908123	0.110893	0.195741	0.113345	0.608832	0.0979199	0.305972	3.12472	1.64373	0.211436	0.214179	Keratin, type I cytoskeletal 17 OS=Homo sapiens OX=9606 GN=KRT17 PE=1 SV=2
Q9Y3A5	0.0158143	0.0200062	0.0165541	0.0651425	0.0544295	0.0437671	0.0174582	0.0544464	3.11867	1.64093	0.00234858	0.00373248	Ribosome maturation protein SBDS OS=Homo sapiens OX=9606 GN=SBDS PE=1 SV=4
P33991	0.143961	0.134411	0.133318	0.319887	0.668504	0.294959	0.13723	0.427784	3.11727	1.64029	0.053647	0.0566812	DNA replication licensing factor MCM4 OS=Homo sapiens OX=9606 GN=MCM4 PE=1 SV=5
Q13838	0.209591	0.220012	0.203807	0.492578	0.994919	0.486049	0.211137	0.657849	3.11575	1.63958	0.0438796	0.0469973	Spliceosome RNA helicase DDX39B OS=Homo sapiens OX=9606 GN=DDX39B PE=1 SV=1
Q9Y490	0.14465	0.148981	0.145447	0.318572	0.72488	0.323642	0.146359	0.455698	3.11355	1.63856	0.0599021	0.0628972	Talin-1 OS=Homo sapiens OX=9606 GN=TLN1 PE=1 SV=3
Q9BT22	0.0500191	0.0601586	0.0581659	0.250235	0.135614	0.138101	0.0561145	0.17465	3.11238	1.63802	0.0250426	0.0278811	Chitobiosyldiphosphodolichol beta-mannosyltransferase OS=Homo sapiens OX=9606 GN=ALG1 PE=1 SV=2
Q12931	0.0297156	0.025386	0.0273239	0.0695897	0.115345	0.0709652	0.0274752	0.0853	3.10462	1.63442	0.0161124	0.0187619	Heat shock protein 75 kDa, mitochondrial OS=Homo sapiens OX=9606 GN=TRAP1 PE=1 SV=3
Q9UBI1	0.0244867	0.0278517	0.027475	0.0627623	0.131344	0.0533802	0.0266045	0.0824956	3.10082	1.63265	0.0600202	0.0629778	COMM domain-containing protein 3 OS=Homo sapiens OX=9606 GN=COMMD3 PE=1 SV=1
Q9NTX5	0.0108915	0.0125809	0.0115037	0.0239273	0.0599968	0.0240719	0.0116587	0.0359987	3.08771	1.62654	0.075286	0.0781436	Ethylmalonyl-CoA decarboxylase OS=Homo sapiens OX=9606 GN=ECHDC1 PE=1 SV=2
P60981	0.0283127	0.0265908	0.0250362	0.0635139	0.110535	0.0722157	0.0266466	0.0820881	3.08062	1.62322	0.0188708	0.0216837	Destrin OS=Homo sapiens OX=9606 GN=DSTN PE=1 SV=3
P54136	0.0297411	0.0284401	0.0286405	0.0904479	0.115237	0.0613521	0.0289406	0.0890123	3.07569	1.62091	0.0265931	0.0294672	Arginine--tRNA ligase, cytoplasmic OS=Homo sapiens OX=9606 GN=RARS1 PE=1 SV=2
Q9H4M9	0.201939	0.208299	0.186821	0.436392	0.920599	0.475342	0.19902	0.610778	3.06893	1.61774	0.0435528	0.0466802	EH domain-containing protein 1 OS=Homo sapiens OX=9606 GN=EHD1 PE=1 SV=2
Q96K49	0.0245632	0.0271232	0.0230289	0.080238	0.063402	0.085424	0.0249051	0.0763547	3.06582	1.61627	0.00160823	0.00280152	Transmembrane protein 87B OS=Homo sapiens OX=9606 GN=TMEM87B PE=1 SV=1
P17676	0.066165	0.066435	0.0591587	0.184779	0.184909	0.217351	0.0639196	0.19568	3.06134	1.61416	0.000148635	0.00062713	CCAAT/enhancer-binding protein beta OS=Homo sapiens OX=9606 GN=CEBPB PE=1 SV=2	CEBPB	CEBPB
O43491	0.306109	0.311665	0.303283	0.715628	1.43008	0.670809	0.307019	0.938841	3.05793	1.61255	0.0487136	0.0517741	Band 4.1-like protein 2 OS=Homo sapiens OX=9606 GN=EPB41L2 PE=1 SV=1
Q14232	0.00362199	0.00543585	0.00343168	0.0159724	0.0121615	0.0100039	0.00416317	0.0127126	3.05359	1.61051	0.00494756	0.0067106	Translation initiation factor eIF-2B subunit alpha OS=Homo sapiens OX=9606 GN=EIF2B1 PE=1 SV=1
Q15723	0.00895294	0.00613634	0.00699286	0.0227999	0.0201611	0.0244627	0.00736071	0.0224745	3.05331	1.61037	0.0029432	0.00443665	ETS-related transcription factor Elf-2 OS=Homo sapiens OX=9606 GN=ELF2 PE=1 SV=2		ELF2
P10620	0.00249968	2.80198e-05	0.00258995	0.00820545	5.40511e-05	0.00734662	0.00170588	0.00520204	3.04947	1.60856	0.689216	0.690349	Microsomal glutathione S-transferase 1 OS=Homo sapiens OX=9606 GN=MGST1 PE=1 SV=1
Q9NZL4	0.0080857	0.00919051	0.00887057	0.0231757	0.0320523	0.0243845	0.00871559	0.0265375	3.04483	1.60636	0.00378403	0.00538177	Hsp70-binding protein 1 OS=Homo sapiens OX=9606 GN=HSPBP1 PE=1 SV=2
Q9NVM6	0.0157633	0.019754	0.018108	0.0549953	0.051835	0.0561938	0.0178751	0.0543414	3.04006	1.6041	0.00132475	0.00241179	DnaJ homolog subfamily C member 17 OS=Homo sapiens OX=9606 GN=DNAJC17 PE=1 SV=1
Q99536	0.0520342	0.0528454	0.0448061	0.0967116	0.257932	0.0990231	0.0498952	0.151222	3.0308	1.5997	0.0869064	0.0895533	Synaptic vesicle membrane protein VAT-1 homolog OS=Homo sapiens OX=9606 GN=VAT1 PE=1 SV=2
P35998	0.137559	0.146432	0.135864	0.356718	0.566456	0.348105	0.139952	0.423759	3.0279	1.59832	0.0189867	0.0217842	26S proteasome regulatory subunit 7 OS=Homo sapiens OX=9606 GN=PSMC2 PE=1 SV=3
Q9P2J5	0.111389	0.108073	0.107612	0.259944	0.476515	0.251895	0.109025	0.329451	3.02181	1.59541	0.0358834	0.0389536	Leucine--tRNA ligase, cytoplasmic OS=Homo sapiens OX=9606 GN=LARS1 PE=1 SV=2
Q14331	0.133325	0.145199	0.126843	0.405637	0.408302	0.408519	0.135122	0.407486	3.01569	1.59249	0.00123156	0.00228805	Protein FRG1 OS=Homo sapiens OX=9606 GN=FRG1 PE=1 SV=1
P13987	0.0332356	0.0356973	0.0372952	0.152333	0.0816172	0.0863619	0.0354094	0.106771	3.01533	1.59231	0.0304447	0.0334672	CD59 glycoprotein OS=Homo sapiens OX=9606 GN=CD59 PE=1 SV=1
P23921	0.106874	0.105663	0.102691	0.229001	0.476245	0.244783	0.105076	0.316676	3.01378	1.59157	0.0462022	0.0493115	Ribonucleoside-diphosphate reductase large subunit OS=Homo sapiens OX=9606 GN=RRM1 PE=1 SV=1
P11498	0.00938656	0.00795763	0.00781301	0.0243032	0.0259445	0.0255569	0.00838573	0.0252682	3.01324	1.59131	0.00115438	0.00217115	Pyruvate carboxylase, mitochondrial OS=Homo sapiens OX=9606 GN=PC PE=1 SV=2
P53990	0.0180079	0.0174844	0.0148706	0.0319449	0.0802659	0.0394685	0.0167876	0.0505598	3.01173	1.59059	0.0608999	0.0638348	IST1 homolog OS=Homo sapiens OX=9606 GN=IST1 PE=1 SV=1
P62330	0.0218595	0.0259744	0.0218203	0.0511118	0.102643	0.0559594	0.023218	0.0699048	3.01079	1.59014	0.033385	0.0364494	ADP-ribosylation factor 6 OS=Homo sapiens OX=9606 GN=ARF6 PE=1 SV=2
O95373	0.0250733	0.0263947	0.0297196	0.101284	0.0910221	0.0520516	0.0270626	0.0814526	3.00979	1.58966	0.0297388	0.0327503	Importin-7 OS=Homo sapiens OX=9606 GN=IPO7 PE=1 SV=1
Q9Y4A0	0.00969264	0.0103113	0.0102519	0.0401503	0.0260526	0.0248535	0.0100853	0.0303521	3.00955	1.58955	0.0181185	0.0208823	Jerky protein homolog-like OS=Homo sapiens OX=9606 GN=JRKL PE=2 SV=2		JRKL
Q9UBK9	0.00502487	0.00526773	0.00379859	0.013467	0.0156748	0.0132083	0.00469706	0.0141167	3.00543	1.58757	0.00226882	0.00364051	Protein UXT OS=Homo sapiens OX=9606 GN=UXT PE=1 SV=1
P48556	0.0286953	0.0344924	0.0293096	0.0665832	0.139452	0.0718249	0.0308324	0.09262	3.00398	1.58687	0.0402414	0.0434521	26S proteasome non-ATPase regulatory subunit 8 OS=Homo sapiens OX=9606 GN=PSMD8 PE=1 SV=2
Q9P1U0	0.0117842	0.0121046	0.0109641	0.0349515	0.0353494	0.0343884	0.0116176	0.0348964	3.00375	1.58676	0.000333091	0.000973453	DNA-directed RNA polymerase I subunit RPA12 OS=Homo sapiens OX=9606 GN=POLR1H PE=1 SV=1
Q01968	0.00479531	0.00551991	0.00474824	0.0131538	0.0149722	0.0171161	0.00502115	0.0150807	3.00343	1.58661	0.000638816	0.00146145	Inositol polyphosphate 5-phosphatase OCRL OS=Homo sapiens OX=9606 GN=OCRL PE=1 SV=3
Q14152	0.55197	0.583177	0.563767	1.07761	2.85974	1.16397	0.566305	1.70044	3.00269	1.58626	0.0861355	0.088819	Eukaryotic translation initiation factor 3 subunit A OS=Homo sapiens OX=9606 GN=EIF3A PE=1 SV=1
P56192	0.193011	0.177113	0.204023	0.481616	0.696287	0.544979	0.191383	0.574294	3.00076	1.58533	0.00470322	0.00643076	Methionine--tRNA ligase, cytoplasmic OS=Homo sapiens OX=9606 GN=MARS1 PE=1 SV=2
P10155	0.00553501	0.00535179	0.00414391	0.0151582	0.016864	0.013052	0.00501024	0.0150247	2.9988	1.58438	0.000884498	0.00181001	60 kDa SS-A/Ro ribonucleoprotein OS=Homo sapiens OX=9606 GN=RO60 PE=1 SV=2
Q9HAK2	0.00181099	0.00103673	0.00237412	0.00413404	0.00362143	0.00789371	0.00174062	0.00521639	2.99687	1.58346	0.033287	0.0363555	Transcription factor COE2 OS=Homo sapiens OX=9606 GN=EBF2 PE=1 SV=4
P17812	0.0235174	0.0231164	0.0233527	0.0631381	0.0920491	0.0542399	0.0233288	0.069809	2.99239	1.5813	0.0208007	0.0236601	CTP synthase 1 OS=Homo sapiens OX=9606 GN=CTPS1 PE=1 SV=2
P06493	0.126259	0.119533	0.11685	0.267648	0.539917	0.276983	0.120881	0.361516	2.99069	1.58048	0.0436991	0.0468204	Cyclin-dependent kinase 1 OS=Homo sapiens OX=9606 GN=CDK1 PE=1 SV=3
P04040	0.12603	0.14405	0.136339	0.418039	0.369385	0.426338	0.135473	0.404588	2.98648	1.57845	5.93003e-05	0.000403959	Catalase OS=Homo sapiens OX=9606 GN=CAT PE=1 SV=3	CAT
Q14240	0.0697615	0.0670795	0.0694106	0.133605	0.331928	0.149512	0.0687505	0.205015	2.98201	1.57629	0.0721944	0.0752076	Eukaryotic initiation factor 4A-II OS=Homo sapiens OX=9606 GN=EIF4A2 PE=1 SV=2
Q96AX1	0.0158653	0.0192216	0.015367	0.0473536	0.0627534	0.0400156	0.016818	0.0500409	2.97544	1.5731	0.00512296	0.00690157	Vacuolar protein sorting-associated protein 33A OS=Homo sapiens OX=9606 GN=VPS33A PE=1 SV=1
P14868	0.0877949	0.0880944	0.0819071	0.188036	0.376953	0.201329	0.0859321	0.255439	2.97257	1.57171	0.0411821	0.0444049	Aspartate--tRNA ligase, cytoplasmic OS=Homo sapiens OX=9606 GN=DARS1 PE=1 SV=2
Q9BUL9	0.00308634	0.00369862	0.00420866	0.0110868	0.0110264	0.010551	0.00366454	0.0108881	2.97119	1.57104	0.00549643	0.00728508	Ribonuclease P protein subunit p25 OS=Homo sapiens OX=9606 GN=RPP25 PE=1 SV=1
Q00610	0.733427	0.745748	0.694624	1.44009	3.5263	1.48363	0.7246	2.15	2.96716	1.56908	0.0762988	0.0791584	Clathrin heavy chain 1 OS=Homo sapiens OX=9606 GN=CLTC PE=1 SV=5
P61081	0.0711389	0.0705259	0.0666911	0.184278	0.238906	0.194764	0.069452	0.205983	2.96583	1.56843	0.00342645	0.00495891	NEDD8-conjugating enzyme Ubc12 OS=Homo sapiens OX=9606 GN=UBE2M PE=1 SV=1
Q96BH1	0.0116057	0.0123007	0.0156044	0.0400251	0.0438895	0.0332161	0.0131703	0.0390436	2.96452	1.5678	0.000916821	0.00185544	E3 ubiquitin-protein ligase RNF25 OS=Homo sapiens OX=9606 GN=RNF25 PE=1 SV=1
Q9UFC0	0.104068	0.103729	0.092051	0.279862	0.291822	0.316999	0.0999496	0.296228	2.96377	1.56743	4.01153e-05	0.000344949	Leucine-rich repeat and WD repeat-containing protein 1 OS=Homo sapiens OX=9606 GN=LRWD1 PE=1 SV=2
Q8WVK2	0.0520342	0.0547227	0.0527054	0.154839	0.15037	0.166784	0.0531541	0.157331	2.9599	1.56555	8.80623e-05	0.000486523	U4/U6.U5 small nuclear ribonucleoprotein 27 kDa protein OS=Homo sapiens OX=9606 GN=SNRNP27 PE=1 SV=1
Q9P2D1	0.0119373	0.0161114	0.0132951	0.040213	0.0379979	0.0440797	0.0137812	0.0407635	2.9579	1.56457	0.00175039	0.00297761	Chromodomain-helicase-DNA-binding protein 7 OS=Homo sapiens OX=9606 GN=CHD7 PE=1 SV=3	CHD7
O15229	0.00584109	0.00588417	0.00507198	0.0169746	0.0141073	0.018601	0.00559908	0.016561	2.95781	1.56453	0.000976723	0.00193323	Kynurenine 3-monooxygenase OS=Homo sapiens OX=9606 GN=KMO PE=1 SV=2
P23769	0.023951	0.0279918	0.0228563	0.0716567	0.0667531	0.0824541	0.024933	0.0736213	2.95276	1.56206	0.000242354	0.000827317	Endothelial transcription factor GATA-2 OS=Homo sapiens OX=9606 GN=GATA2 PE=1 SV=3		GATA2
P56179	0.0238235	0.0292247	0.024734	0.07316	0.076104	0.0801876	0.0259274	0.0764839	2.94993	1.56068	0.000966366	0.00191949	Homeobox protein DLX-6 OS=Homo sapiens OX=9606 GN=DLX6 PE=2 SV=2		DLX6
Q66K74	0.0101518	0.0116282	0.00755401	0.0257438	0.0357278	0.0250098	0.009778	0.0288271	2.94816	1.55982	0.00331313	0.00481781	Microtubule-associated protein 1S OS=Homo sapiens OX=9606 GN=MAP1S PE=1 SV=2
Q9NPE3	0.108149	0.103169	0.099195	0.305293	0.290957	0.316295	0.103504	0.304182	2.93883	1.55524	6.51795e-06	0.000185045	H/ACA ribonucleoprotein complex subunit 3 OS=Homo sapiens OX=9606 GN=NOP10 PE=1 SV=1
Q3SY77	0.00433618	2.80198e-05	0.00360434	0.0079549	0.00599968	0.00945682	0.00265618	0.0078038	2.93798	1.55482	0.295887	0.298633	UDP-glucuronosyltransferase 3A2 OS=Homo sapiens OX=9606 GN=UGT3A2 PE=2 SV=1
Q3KR37	0.0062492	0.00879823	0.00889215	0.0236768	0.0215124	0.0250879	0.00797986	0.0234257	2.9356	1.55366	0.00545162	0.00723656	Protein Aster-B OS=Homo sapiens OX=9606 GN=GRAMD1B PE=1 SV=1
Q03169	0.0244612	0.0274034	0.0241728	0.0635139	0.0855089	0.0741696	0.0253458	0.0743975	2.9353	1.55351	0.00193667	0.00320738	Tumor necrosis factor alpha-induced protein 2 OS=Homo sapiens OX=9606 GN=TNFAIP2 PE=1 SV=2
O75362	0.00561153	0.00647258	0.00571947	0.0163483	0.0177288	0.0181321	0.00593453	0.017403	2.93251	1.55213	8.7132e-05	0.000484606	Zinc finger protein 217 OS=Homo sapiens OX=9606 GN=ZNF217 PE=1 SV=1		ZNF217
P24534	0.0436934	0.0545826	0.0508277	0.128406	0.178639	0.130129	0.0497013	0.145725	2.93201	1.55189	0.00239526	0.00377893	Elongation factor 1-beta OS=Homo sapiens OX=9606 GN=EEF1B2 PE=1 SV=3
Q92547	0.062288	0.0590378	0.0570004	0.168619	0.176153	0.17796	0.0594421	0.174244	2.93132	1.55155	1.75639e-05	0.000250819	DNA topoisomerase 2-binding protein 1 OS=Homo sapiens OX=9606 GN=TOPBP1 PE=1 SV=3	TOPBP1
Q14746	0.0235174	0.0228081	0.0217556	0.0646414	0.0597265	0.0747948	0.0226937	0.0663876	2.92537	1.54862	0.0016477	0.00284424	Conserved oligomeric Golgi complex subunit 2 OS=Homo sapiens OX=9606 GN=COG2 PE=1 SV=1
O00232	0.00469328	0.00523971	0.00498565	0.0146571	0.0198368	0.0091442	0.00497288	0.014546	2.92507	1.54847	0.0426408	0.0457953	26S proteasome non-ATPase regulatory subunit 12 OS=Homo sapiens OX=9606 GN=PSMD12 PE=1 SV=3
P47897	0.119577	0.130152	0.126713	0.266771	0.549916	0.283939	0.125481	0.366875	2.92376	1.54783	0.0466335	0.0497369	Glutamine--tRNA ligase OS=Homo sapiens OX=9606 GN=QARS1 PE=1 SV=1
P49411	0.00270374	0.0035305	0.00310794	0.00983401	0.00691854	0.010551	0.00311406	0.00910118	2.92261	1.54726	0.00460833	0.00631976	Elongation factor Tu, mitochondrial OS=Homo sapiens OX=9606 GN=TUFM PE=1 SV=2
P60228	0.32052	0.331166	0.307599	0.635515	1.54246	0.624385	0.319762	0.934119	2.92129	1.54661	0.0813121	0.0841588	Eukaryotic translation initiation factor 3 subunit E OS=Homo sapiens OX=9606 GN=EIF3E PE=1 SV=1
P04818	0.0029333	0.0029701	0.00274103	0.00751644	0.00881033	0.00890973	0.00288148	0.00841217	2.9194	1.54567	0.000593572	0.00140113	Thymidylate synthase OS=Homo sapiens OX=9606 GN=TYMS PE=1 SV=3
Q6PCB5	0.15674	0.148701	0.14331	0.453179	0.426301	0.430403	0.149584	0.436628	2.91895	1.54545	1.1134e-05	0.000223403	Lysine-specific demethylase RSBN1L OS=Homo sapiens OX=9606 GN=RSBN1L PE=1 SV=2
Q9UNM6	0.0865451	0.0943428	0.090346	0.210586	0.368791	0.211567	0.0904113	0.263648	2.91609	1.54404	0.0290042	0.0319992	26S proteasome non-ATPase regulatory subunit 13 OS=Homo sapiens OX=9606 GN=PSMD13 PE=1 SV=2
P52926	0.0422395	0.0326711	0.0387413	0.108863	0.105238	0.116921	0.037884	0.11034	2.91259	1.5423	0.00170774	0.00291811	High mobility group protein HMGI-C OS=Homo sapiens OX=9606 GN=HMGA2 PE=1 SV=1
Q13363	0.0204056	0.0219956	0.0198778	0.0454745	0.084536	0.05127	0.0207597	0.0604268	2.91078	1.54141	0.0296172	0.0326282	C-terminal-binding protein 1 OS=Homo sapiens OX=9606 GN=CTBP1 PE=1 SV=2
Q12923	0.00283127	0.00369862	0.00237412	0.00989665	0.0071888	0.00883157	0.002968	0.00863901	2.91071	1.54137	0.00345273	0.00498983	Tyrosine-protein phosphatase non-receptor type 13 OS=Homo sapiens OX=9606 GN=PTPN13 PE=1 SV=2
Q9NY74	0.0110445	0.0143742	0.012108	0.0425932	0.0304848	0.0360297	0.0125089	0.0363692	2.90747	1.53976	0.0012334	0.00229006	Ewing's tumor-associated antigen 1 OS=Homo sapiens OX=9606 GN=ETAA1 PE=1 SV=2
Q9NZJ9	0.00423415	0.00467931	0.00427341	0.0109615	0.0143236	0.013052	0.00439563	0.012779	2.90721	1.53963	0.00197976	0.00325507	Diphosphoinositol polyphosphate phosphohydrolase 2 OS=Homo sapiens OX=9606 GN=NUDT4 PE=1 SV=2
O60841	0.200051	0.206002	0.203203	0.479111	0.789363	0.502306	0.203085	0.59026	2.90646	1.53926	0.0223402	0.0251761	Eukaryotic translation initiation factor 5B OS=Homo sapiens OX=9606 GN=EIF5B PE=1 SV=4
Q9NYH9	0.171636	0.173331	0.166426	0.498277	0.497649	0.488785	0.170464	0.494904	2.90327	1.53768	5.31078e-06	0.000185045	U3 small nucleolar RNA-associated protein 6 homolog OS=Homo sapiens OX=9606 GN=UTP6 PE=2 SV=2
Q15811	0.00693789	0.00955476	0.0074461	0.0221109	0.0251338	0.0221962	0.00797958	0.0231469	2.90077	1.53644	0.00304685	0.00453674	Intersectin-1 OS=Homo sapiens OX=9606 GN=ITSN1 PE=1 SV=3
P08865	0.00749904	0.0103954	0.00735977	0.0200438	0.0356197	0.017585	0.00841806	0.0244162	2.90045	1.53628	0.0244362	0.0272458	40S ribosomal protein SA OS=Homo sapiens OX=9606 GN=RPSA PE=1 SV=4
Q9NR12	0.0261446	0.0223598	0.0206332	0.050047	0.0947516	0.0556467	0.0230459	0.0668151	2.89922	1.53566	0.0246874	0.0275149	PDZ and LIM domain protein 7 OS=Homo sapiens OX=9606 GN=PDLIM7 PE=1 SV=1
P11586	0.290932	0.288352	0.262189	0.662512	1.09286	0.680031	0.280491	0.811801	2.89421	1.53317	0.0202545	0.023082	C-1-tetrahydrofolate synthase, cytoplasmic OS=Homo sapiens OX=9606 GN=MTHFD1 PE=1 SV=3
P55197	0.0126259	0.00977892	0.00975547	0.0302537	0.0323226	0.0304807	0.0107201	0.031019	2.89353	1.53283	0.00435658	0.00605191	Protein AF-10 OS=Homo sapiens OX=9606 GN=MLLT10 PE=1 SV=2
P48047	0.00206606	0.00246575	0.00293527	0.00864391	0.00740501	0.00554904	0.00248903	0.00719932	2.89242	1.53228	0.00369663	0.00527192	ATP synthase subunit O, mitochondrial OS=Homo sapiens OX=9606 GN=ATP5PO PE=1 SV=1
O00268	0.0168856	0.0200062	0.0169642	0.0557469	0.0490784	0.0507229	0.017952	0.0518494	2.88823	1.53019	0.000212263	0.000769216	Transcription initiation factor TFIID subunit 4 OS=Homo sapiens OX=9606 GN=TAF4 PE=1 SV=2
Q13347	0.0722357	0.0814817	0.0645976	0.158033	0.301281	0.171082	0.0727717	0.210132	2.88756	1.52985	0.0276957	0.0306222	Eukaryotic translation initiation factor 3 subunit I OS=Homo sapiens OX=9606 GN=EIF3I PE=1 SV=1
Q3ZCQ8	0.00252519	0.00204545	0.00207196	0.00563733	0.00626993	0.00726846	0.0022142	0.00639191	2.88678	1.52946	0.000470613	0.0012029	Mitochondrial import inner membrane translocase subunit TIM50 OS=Homo sapiens OX=9606 GN=TIMM50 PE=1 SV=2
O43242	0.031042	0.0394519	0.0319211	0.0803007	0.13156	0.0837046	0.0341383	0.0985219	2.88596	1.52905	0.0108303	0.0131074	26S proteasome non-ATPase regulatory subunit 3 OS=Homo sapiens OX=9606 GN=PSMD3 PE=1 SV=2
Q99627	0.00732049	0.00896635	0.00677703	0.0150329	0.0355656	0.0159437	0.00768796	0.0221808	2.88513	1.52864	0.0608944	0.0638348	COP9 signalosome complex subunit 8 OS=Homo sapiens OX=9606 GN=COPS8 PE=1 SV=1
P61088	0.095396	0.0858248	0.109468	0.186596	0.420896	0.231184	0.0968964	0.279559	2.88513	1.52864	0.0450605	0.0482113	Ubiquitin-conjugating enzyme E2 N OS=Homo sapiens OX=9606 GN=UBE2N PE=1 SV=1
Q96KB5	0.00540747	0.00532377	0.00513673	0.0170373	0.0135668	0.0151622	0.00528932	0.0152554	2.88419	1.52817	0.0026156	0.00403441	Lymphokine-activated killer T-cell-originated protein kinase OS=Homo sapiens OX=9606 GN=PBK PE=1 SV=3
Q96P70	0.00627471	0.00605229	0.00604321	0.013279	0.023242	0.0163345	0.0061234	0.0176185	2.87724	1.52469	0.0237309	0.0265469	Importin-9 OS=Homo sapiens OX=9606 GN=IPO9 PE=1 SV=3
P98082	0.0850657	0.10429	0.0871085	0.262199	0.249284	0.283783	0.0921547	0.265088	2.87656	1.52434	0.000507108	0.00126372	Disabled homolog 2 OS=Homo sapiens OX=9606 GN=DAB2 PE=1 SV=3
Q71UI9	0.416733	0.459581	0.423133	1.37501	1.1781	1.1846	0.433149	1.2459	2.87639	1.52426	0.000222834	0.000785334	Histone H2A.V OS=Homo sapiens OX=9606 GN=H2AZ2 PE=1 SV=3
O15372	0.15322	0.179831	0.169685	0.311306	0.825145	0.305979	0.167579	0.48081	2.86916	1.52063	0.100186	0.102785	Eukaryotic translation initiation factor 3 subunit H OS=Homo sapiens OX=9606 GN=EIF3H PE=1 SV=1
Q15003	0.0552481	0.0610272	0.0523817	0.119762	0.230366	0.133724	0.056219	0.161284	2.86885	1.52047	0.0325306	0.0356187	Condensin complex subunit 2 OS=Homo sapiens OX=9606 GN=NCAPH PE=1 SV=3
O00303	0.0545594	0.0568523	0.0516263	0.111932	0.251662	0.103478	0.054346	0.155691	2.86481	1.51844	0.0751198	0.0780416	Eukaryotic translation initiation factor 3 subunit F OS=Homo sapiens OX=9606 GN=EIF3F PE=1 SV=1
A6NHR9	1.00778	1.02186	0.98187	2.5606	3.54121	2.52325	1.00384	2.87502	2.86404	1.51805	0.0104763	0.0127449	Structural maintenance of chromosomes flexible hinge domain-containing protein 1 OS=Homo sapiens OX=9606 GN=SMCHD1 PE=1 SV=2
Q02086	0.00548399	0.00672476	0.00606479	0.0194175	0.0175126	0.0153966	0.00609118	0.0174422	2.86352	1.51779	0.000327333	0.000968271	Transcription factor Sp2 OS=Homo sapiens OX=9606 GN=SP2 PE=1 SV=3		SP2
Q9BZQ6	0.00525443	0.00501555	0.0039065	0.0117758	0.0134047	0.0153966	0.0047255	0.0135257	2.86228	1.51717	0.00106491	0.00205366	ER degradation-enhancing alpha-mannosidase-like protein 3 OS=Homo sapiens OX=9606 GN=EDEM3 PE=1 SV=2
Q8TAA3	0.0418059	0.0412732	0.0418492	0.110241	0.148478	0.0986323	0.0416428	0.119117	2.86046	1.51624	0.0135238	0.0160047	Proteasome subunit alpha-type 8 OS=Homo sapiens OX=9606 GN=PSMA8 PE=2 SV=3
Q12904	0.0575437	0.062204	0.0608206	0.123708	0.256797	0.135678	0.0601894	0.172061	2.85866	1.51534	0.0480348	0.0510884	Aminoacyl tRNA synthase complex-interacting multifunctional protein 1 OS=Homo sapiens OX=9606 GN=AIMP1 PE=1 SV=2
Q16401	0.0044127	0.00537981	0.00498565	0.0116505	0.0178369	0.0127394	0.00492605	0.0140756	2.85737	1.51469	0.00697713	0.00893788	26S proteasome non-ATPase regulatory subunit 5 OS=Homo sapiens OX=9606 GN=PSMD5 PE=1 SV=3
O00267	0.0811886	0.0836953	0.0788855	0.176887	0.329279	0.190231	0.0812564	0.232132	2.85679	1.51439	0.0348764	0.0379145	Transcription elongation factor SPT5 OS=Homo sapiens OX=9606 GN=SUPT5H PE=1 SV=1
Q9BZI7	0.0799133	0.0933901	0.0809143	0.236705	0.215934	0.273466	0.0847392	0.242035	2.85624	1.51412	0.000416028	0.00111711	Regulator of nonsense transcripts 3B OS=Homo sapiens OX=9606 GN=UPF3B PE=1 SV=1
P54259	0.014845	0.0165597	0.0137267	0.046414	0.0400519	0.0424385	0.0150438	0.0429681	2.8562	1.51409	0.000155632	0.000648291	Atrophin-1 OS=Homo sapiens OX=9606 GN=ATN1 PE=1 SV=3
Q9NQC3	0.148425	0.156351	0.1459	0.404635	0.452408	0.427511	0.150225	0.428185	2.85028	1.5111	4.00007e-05	0.000344949	Reticulon-4 OS=Homo sapiens OX=9606 GN=RTN4 PE=1 SV=2
P36915	0.00584109	0.00532377	0.00591371	0.0183526	0.0197287	0.010551	0.00569286	0.0162108	2.84756	1.50973	0.0331283	0.0361951	Guanine nucleotide-binding protein-like 1 OS=Homo sapiens OX=9606 GN=GNL1 PE=1 SV=2
Q86VP6	0.133121	0.131133	0.12831	0.301159	0.517107	0.298789	0.130855	0.372352	2.84554	1.5087	0.0303788	0.0334068	Cullin-associated NEDD8-dissociated protein 1 OS=Homo sapiens OX=9606 GN=CAND1 PE=1 SV=2	CAND1
P57721	0.0434894	0.0534619	0.0463816	0.122956	0.164315	0.120516	0.0477776	0.135929	2.84504	1.50845	0.00205695	0.00335661	Poly(rC)-binding protein 3 OS=Homo sapiens OX=9606 GN=PCBP3 PE=1 SV=2
O95470	0.0464992	0.0504637	0.0468565	0.163483	0.118426	0.12669	0.0479398	0.1362	2.84106	1.50643	0.00598725	0.00782453	Sphingosine-1-phosphate lyase 1 OS=Homo sapiens OX=9606 GN=SGPL1 PE=1 SV=3
Q8WYA6	0.110777	0.112528	0.107396	0.286126	0.361116	0.291208	0.110234	0.312816	2.83776	1.50475	0.00410727	0.00576077	Beta-catenin-like protein 1 OS=Homo sapiens OX=9606 GN=CTNNBL1 PE=1 SV=1
Q9H444	0.0158653	0.0239289	0.0200505	0.0602568	0.0524296	0.0570535	0.0199483	0.05658	2.83634	1.50403	0.00723493	0.00918697	Charged multivesicular body protein 4b OS=Homo sapiens OX=9606 GN=CHMP4B PE=1 SV=1
P29558	0.0356077	0.0436549	0.0333456	0.10523	0.106643	0.107464	0.0375361	0.106446	2.83582	1.50377	0.00570304	0.00753723	RNA-binding motif, single-stranded-interacting protein 1 OS=Homo sapiens OX=9606 GN=RBMS1 PE=1 SV=3
O95628	0.00803469	0.00902239	0.00789934	0.0209208	0.0225393	0.0272763	0.0083188	0.0235788	2.8344	1.50304	0.00129554	0.0023801	CCR4-NOT transcription complex subunit 4 OS=Homo sapiens OX=9606 GN=CNOT4 PE=1 SV=3
Q8N2W9	0.00803469	0.00921853	0.0065612	0.020357	0.021188	0.0259476	0.00793814	0.0224976	2.83411	1.5029	0.00146126	0.00259147	E3 SUMO-protein ligase PIAS4 OS=Homo sapiens OX=9606 GN=PIAS4 PE=1 SV=1
P30049	0.0099222	0.0108997	0.0116763	0.0340119	0.0265932	0.0314967	0.0108328	0.0307006	2.83405	1.50287	0.000639457	0.00146148	ATP synthase subunit delta, mitochondrial OS=Homo sapiens OX=9606 GN=ATP5F1D PE=1 SV=2
Q969H8	0.0108915	0.00919051	0.00876265	0.0244284	0.029566	0.0277452	0.00961488	0.0272465	2.83379	1.50273	0.000315494	0.000949287	Myeloid-derived growth factor OS=Homo sapiens OX=9606 GN=MYDGF PE=1 SV=1
Q9NVZ3	0.0182885	0.0202023	0.0181944	0.0413404	0.0751311	0.0439234	0.0188951	0.053465	2.82957	1.50059	0.03065	0.0336564	Adaptin ear-binding coat-associated protein 2 OS=Homo sapiens OX=9606 GN=NECAP2 PE=1 SV=1
Q9UBB4	0.07346	0.0646978	0.0685041	0.179894	0.226096	0.178038	0.0688873	0.194676	2.82601	1.49876	0.00159788	0.00278667	Ataxin-10 OS=Homo sapiens OX=9606 GN=ATXN10 PE=1 SV=1
Q9BT78	0.0197934	0.0210989	0.0167483	0.0355778	0.086698	0.0405627	0.0192136	0.0542795	2.82506	1.49828	0.0666255	0.0695968	COP9 signalosome complex subunit 4 OS=Homo sapiens OX=9606 GN=COPS4 PE=1 SV=1
Q00341	0.508736	0.486144	0.545162	1.12596	2.03086	1.19164	0.513348	1.44949	2.8236	1.49754	0.0301709	0.0331902	Vigilin OS=Homo sapiens OX=9606 GN=HDLBP PE=1 SV=2
Q99958	0.0853718	0.0915408	0.0877776	0.248857	0.235122	0.263228	0.0882301	0.249069	2.82295	1.4972	4.91757e-05	0.000370351	Forkhead box protein C2 OS=Homo sapiens OX=9606 GN=FOXC2 PE=1 SV=1		FOXC2
Q6GMV3	0.0643285	0.0721511	0.0735329	0.159223	0.272093	0.161235	0.0700042	0.197517	2.82151	1.49647	0.0243688	0.0271805	Putative peptidyl-tRNA hydrolase PTRHD1 OS=Homo sapiens OX=9606 GN=PTRHD1 PE=1 SV=1
Q96JC1	0.0473409	0.0544706	0.0431442	0.134168	0.12848	0.145995	0.0483186	0.136214	2.81909	1.49523	0.000728306	0.00159431	Vam6/Vps39-like protein OS=Homo sapiens OX=9606 GN=VPS39 PE=1 SV=2
Q8N6H7	0.0330315	0.0356693	0.0347053	0.0847479	0.117075	0.0894099	0.0344687	0.0970775	2.8164	1.49385	0.00707254	0.00902594	ADP-ribosylation factor GTPase-activating protein 2 OS=Homo sapiens OX=9606 GN=ARFGAP2 PE=1 SV=1
Q69YN2	0.00647877	0.00453921	0.0049209	0.0115878	0.0183774	0.0148496	0.00531296	0.0149383	2.81166	1.49142	0.00444978	0.00615471	CWF19-like protein 1 OS=Homo sapiens OX=9606 GN=CWF19L1 PE=1 SV=2
Q9UNY4	0.00887642	0.00756536	0.00900006	0.026746	0.0187017	0.0260258	0.00848061	0.0238245	2.80929	1.49021	0.00464553	0.00636045	Transcription termination factor 2 OS=Homo sapiens OX=9606 GN=TTF2 PE=1 SV=2
Q05193	0.0540237	0.0588697	0.0547126	0.152646	0.155613	0.162564	0.0558687	0.156941	2.80911	1.49011	1.67477e-05	0.000250421	Dynamin-1 OS=Homo sapiens OX=9606 GN=DNM1 PE=1 SV=2
P68104	0.641219	0.624394	0.57404	1.49728	2.16869	1.49129	0.613218	1.71908	2.80338	1.48717	0.0104714	0.012744	Elongation factor 1-alpha 1 OS=Homo sapiens OX=9606 GN=EEF1A1 PE=1 SV=1
P51843	0.0113506	0.00849001	0.0131871	0.0375196	0.0246473	0.0304025	0.0110092	0.0308565	2.80278	1.48686	0.00438528	0.00608346	Nuclear receptor subfamily 0 group B member 1 OS=Homo sapiens OX=9606 GN=NR0B1 PE=1 SV=2
Q92800	0.00584109	0.00708902	0.00511514	0.0170999	0.0159451	0.0175068	0.00601509	0.0168506	2.80139	1.48614	0.00501022	0.00678351	Histone-lysine N-methyltransferase EZH1 OS=Homo sapiens OX=9606 GN=EZH1 PE=1 SV=2
Q4KWH8	0.0155847	0.0151868	0.0165972	0.0444096	0.048646	0.0396249	0.0157896	0.0442268	2.80101	1.48595	0.000862864	0.00177648	1-phosphatidylinositol 4,5-bisphosphate phosphodiesterase eta-1 OS=Homo sapiens OX=9606 GN=PLCH1 PE=1 SV=1
Q15046	0.00489733	0.00414694	0.00446766	0.00945819	0.0169721	0.0114107	0.00450398	0.0126137	2.80056	1.48571	0.0218314	0.024685	Lysine--tRNA ligase OS=Homo sapiens OX=9606 GN=KARS1 PE=1 SV=3
Q9Y696	0.00492284	0.00560397	0.00686336	0.0126527	0.0207556	0.0152403	0.00579672	0.0162162	2.79748	1.48413	0.00640942	0.00829086	Chloride intracellular channel protein 4 OS=Homo sapiens OX=9606 GN=CLIC4 PE=1 SV=4
Q9BQA9	0.0208902	0.0236207	0.0216045	0.0659568	0.0593481	0.0596327	0.0220385	0.0616459	2.79719	1.48398	3.47462e-05	0.000325304	Cytochrome b-245 chaperone 1 OS=Homo sapiens OX=9606 GN=CYBC1 PE=1 SV=1
Q14258	0.0479531	0.0524251	0.0473529	0.130974	0.160748	0.121454	0.0492437	0.137725	2.79681	1.48378	0.00285293	0.00433492	E3 ubiquitin/ISG15 ligase TRIM25 OS=Homo sapiens OX=9606 GN=TRIM25 PE=1 SV=2	TRIM25
O43583	0.0106109	0.0153829	0.0140505	0.0337614	0.0342144	0.0440016	0.0133481	0.0373258	2.79634	1.48354	0.00235997	0.00374	Density-regulated protein OS=Homo sapiens OX=9606 GN=DENR PE=1 SV=2
P50502	0.0245887	0.0346605	0.0275613	0.0849984	0.0766986	0.0810473	0.0289369	0.0809148	2.79625	1.48349	0.00584195	0.0076911	Hsc70-interacting protein OS=Homo sapiens OX=9606 GN=ST13 PE=1 SV=2
P17980	0.0271904	0.0293928	0.0315973	0.0613843	0.116318	0.0687769	0.0293935	0.0821597	2.79516	1.48293	0.0323803	0.0354924	26S proteasome regulatory subunit 6A OS=Homo sapiens OX=9606 GN=PSMC3 PE=1 SV=3
P60842	0.0835608	0.0669954	0.0817344	0.160288	0.324631	0.164205	0.0774302	0.216375	2.79445	1.48256	0.0421756	0.0453478	Eukaryotic initiation factor 4A-I OS=Homo sapiens OX=9606 GN=EIF4A1 PE=1 SV=1
Q9UGN5	0.080857	0.0836392	0.0797056	0.257689	0.215069	0.209301	0.0814006	0.227353	2.79301	1.48182	0.00286358	0.00434676	Poly [ADP-ribose] polymerase 2 OS=Homo sapiens OX=9606 GN=PARP2 PE=1 SV=2
P07814	0.0994516	0.102861	0.100814	0.225806	0.404897	0.215631	0.101042	0.282112	2.79202	1.48131	0.0396953	0.0429081	Bifunctional glutamate/proline--tRNA ligase OS=Homo sapiens OX=9606 GN=EPRS1 PE=1 SV=5
Q96DZ1	0.0708583	0.0821261	0.0701876	0.206013	0.188747	0.227511	0.0743907	0.207423	2.7883	1.47939	0.000162105	0.000665241	Endoplasmic reticulum lectin 1 OS=Homo sapiens OX=9606 GN=ERLEC1 PE=1 SV=1
Q06033	0.0229563	0.0275435	0.022511	0.0652678	0.0642127	0.0740914	0.0243369	0.0678573	2.78825	1.47936	0.000369771	0.00103584	Inter-alpha-trypsin inhibitor heavy chain H3 OS=Homo sapiens OX=9606 GN=ITIH3 PE=1 SV=2
Q7LC44	0.0417549	0.0624002	0.047655	0.13041	0.1054	0.187339	0.0506034	0.14105	2.78736	1.4789	0.010394	0.012665	Activity-regulated cytoskeleton-associated protein OS=Homo sapiens OX=9606 GN=ARC PE=1 SV=1
Q9UQ13	0.00553501	0.00495951	0.00410075	0.0150329	0.0111886	0.0144588	0.00486509	0.0135601	2.78722	1.47883	0.00132041	0.00240903	Leucine-rich repeat protein SHOC-2 OS=Homo sapiens OX=9606 GN=SHOC2 PE=1 SV=2
Q86XP3	0.257824	0.268878	0.26575	0.625556	0.95384	0.628605	0.264151	0.736	2.78629	1.47834	0.018177	0.0209338	ATP-dependent RNA helicase DDX42 OS=Homo sapiens OX=9606 GN=DDX42 PE=1 SV=1
P27361	0.0069634	0.00736922	0.00757559	0.0159098	0.0287552	0.0163345	0.00730274	0.0203332	2.78432	1.47733	0.0344744	0.0375311	Mitogen-activated protein kinase 3 OS=Homo sapiens OX=9606 GN=MAPK3 PE=1 SV=4
P63267	0.0634868	0.0764381	0.0665832	0.18265	0.196206	0.195858	0.068836	0.191571	2.783	1.47664	0.000810825	0.00170156	Actin, gamma-enteric smooth muscle OS=Homo sapiens OX=9606 GN=ACTG2 PE=1 SV=1
Q9H967	0.209667	0.214128	0.196987	0.585155	0.572672	0.569285	0.206927	0.575704	2.78216	1.4762	0.000182651	0.000701062	WD repeat-containing protein 76 OS=Homo sapiens OX=9606 GN=WDR76 PE=1 SV=2
Q14566	0.229792	0.214464	0.230138	0.500282	0.831631	0.543962	0.224798	0.625292	2.78157	1.4759	0.0220162	0.0248488	DNA replication licensing factor MCM6 OS=Homo sapiens OX=9606 GN=MCM6 PE=1 SV=1
P86790	0.0124729	0.0112079	0.0100145	0.0276856	0.0365386	0.0294646	0.0112318	0.0312296	2.78047	1.47533	0.000902912	0.00183566	Vacuolar fusion protein CCZ1 homolog B OS=Homo sapiens OX=9606 GN=CCZ1B PE=1 SV=1
Q7Z2E3	0.192348	0.193393	0.180541	0.51638	0.542944	0.513638	0.188761	0.52432	2.7777	1.47389	5.54834e-06	0.000185045	Aprataxin OS=Homo sapiens OX=9606 GN=APTX PE=1 SV=2
P84243	0.0920036	0.0806691	0.0782596	0.224303	0.239284	0.232356	0.0836441	0.231981	2.77343	1.47167	0.000777994	0.00165548	Histone H3.3 OS=Homo sapiens OX=9606 GN=H3-3A PE=1 SV=2
Q96HS1	0.0168346	0.0214632	0.0213886	0.0566865	0.0516188	0.0572098	0.0198955	0.0551717	2.77308	1.47149	0.00229953	0.00367864	Serine/threonine-protein phosphatase PGAM5, mitochondrial OS=Homo sapiens OX=9606 GN=PGAM5 PE=1 SV=2
O00154	0.0126259	0.0118804	0.010813	0.0272471	0.0435652	0.02712	0.0117731	0.0326441	2.77276	1.47132	0.0178048	0.020544	Cytosolic acyl coenzyme A thioester hydrolase OS=Homo sapiens OX=9606 GN=ACOT7 PE=1 SV=3
Q8WUH2	0.0136717	0.0144022	0.013403	0.0358284	0.0461597	0.0329035	0.0138256	0.0382972	2.77001	1.46989	0.00784749	0.00985386	Transforming growth factor-beta receptor-associated protein 1 OS=Homo sapiens OX=9606 GN=TGFBRAP1 PE=1 SV=1
Q6P161	0.00765209	0.00711704	0.0082015	0.0202944	0.0215124	0.0218054	0.00765687	0.021204	2.76928	1.46951	0.000178705	0.000693781	39S ribosomal protein L54, mitochondrial OS=Homo sapiens OX=9606 GN=MRPL54 PE=1 SV=1
P13639	0.309731	0.303175	0.290376	0.690573	1.10113	0.709261	0.301094	0.833655	2.76875	1.46924	0.0209701	0.0238172	Elongation factor 2 OS=Homo sapiens OX=9606 GN=EEF2 PE=1 SV=4
Q6XE24	0.0158143	0.0156911	0.0149138	0.0395866	0.0419437	0.0469715	0.0154731	0.0428339	2.76829	1.46899	0.000859301	0.00177035	RNA-binding motif, single-stranded-interacting protein 3 OS=Homo sapiens OX=9606 GN=RBMS3 PE=1 SV=1
Q7L590	0.00599413	0.00501555	0.00334535	0.022612	0.00805362	0.00906604	0.00478501	0.0132439	2.76778	1.46873	0.0845457	0.0872684	Protein MCM10 homolog OS=Homo sapiens OX=9606 GN=MCM10 PE=1 SV=2
O75821	0.1698	0.189414	0.202512	0.335734	0.823739	0.394529	0.187242	0.518001	2.76648	1.46805	0.0720445	0.0750771	Eukaryotic translation initiation factor 3 subunit G OS=Homo sapiens OX=9606 GN=EIF3G PE=1 SV=2
P41208	0.0816222	0.103813	0.0895042	0.261196	0.242581	0.256663	0.0916467	0.25348	2.76584	1.46772	0.00236955	0.00374819	Centrin-2 OS=Homo sapiens OX=9606 GN=CETN2 PE=1 SV=1
O00410	0.172861	0.159293	0.160793	0.42042	0.554619	0.387886	0.164315	0.454308	2.76486	1.4672	0.0085002	0.0105775	Importin-5 OS=Homo sapiens OX=9606 GN=IPO5 PE=1 SV=4
Q15758	0.0472134	0.0482782	0.0478493	0.152772	0.107832	0.135287	0.0477803	0.131964	2.76189	1.46565	0.00991978	0.012165	Neutral amino acid transporter B(0) OS=Homo sapiens OX=9606 GN=SLC1A5 PE=1 SV=2
P30154	0.0194618	0.0243773	0.0218419	0.0578766	0.058159	0.065338	0.0218936	0.0604579	2.76143	1.46542	0.000542112	0.00131439	Serine/threonine-protein phosphatase 2A 65 kDa regulatory subunit A beta isoform OS=Homo sapiens OX=9606 GN=PPP2R1B PE=1 SV=3
Q9ULT8	0.00316286	0.00299812	0.00312952	0.00883182	0.00578347	0.0110199	0.00309683	0.00854507	2.75929	1.4643	0.0343844	0.0374733	E3 ubiquitin-protein ligase HECTD1 OS=Homo sapiens OX=9606 GN=HECTD1 PE=1 SV=3
Q99961	0.00589211	0.00610832	0.00500723	0.0111494	0.0192422	0.0164908	0.00566922	0.0156275	2.75655	1.46286	0.016194	0.0188353	Endophilin-A2 OS=Homo sapiens OX=9606 GN=SH3GL1 PE=1 SV=1
P26641	0.333758	0.306845	0.32847	0.695083	1.2035	0.772489	0.323025	0.890358	2.75632	1.46274	0.025666	0.028523	Elongation factor 1-gamma OS=Homo sapiens OX=9606 GN=EEF1G PE=1 SV=3
P55060	0.204234	0.189582	0.185937	0.452991	0.69526	0.449316	0.193251	0.532522	2.7556	1.46237	0.0173891	0.0200948	Exportin-2 OS=Homo sapiens OX=9606 GN=CSE1L PE=1 SV=3
Q15434	0.023798	0.0244613	0.0211081	0.0658315	0.060267	0.0650254	0.0231225	0.063708	2.75524	1.46218	0.000167397	0.000676027	RNA-binding motif, single-stranded-interacting protein 2 OS=Homo sapiens OX=9606 GN=RBMS2 PE=1 SV=1
Q9P0M6	0.462773	0.418448	0.424751	1.20783	1.10281	1.28566	0.435324	1.19876	2.75373	1.46139	0.0001064	0.000524467	Core histone macro-H2A.2 OS=Homo sapiens OX=9606 GN=MACROH2A2 PE=1 SV=3
P49005	0.0258385	0.0238729	0.0215181	0.0581272	0.0843198	0.0536928	0.0237432	0.0653799	2.75363	1.46133	0.0109106	0.0131993	DNA polymerase delta subunit 2 OS=Homo sapiens OX=9606 GN=POLD2 PE=1 SV=1
P62195	0.0907027	0.0871137	0.0745257	0.185155	0.311172	0.198359	0.084114	0.231562	2.75295	1.46098	0.0167197	0.0193654	26S proteasome regulatory subunit 8 OS=Homo sapiens OX=9606 GN=PSMC5 PE=1 SV=1
Q86UV5	0.0143094	0.0177926	0.0156692	0.0363295	0.0544295	0.0406409	0.0159237	0.0437999	2.75061	1.45975	0.00506053	0.0068334	Ubiquitin carboxyl-terminal hydrolase 48 OS=Homo sapiens OX=9606 GN=USP48 PE=1 SV=1
O00231	0.0764188	0.0829107	0.0707919	0.160664	0.298092	0.173193	0.0767071	0.21065	2.74615	1.45741	0.0322255	0.0353355	26S proteasome non-ATPase regulatory subunit 11 OS=Homo sapiens OX=9606 GN=PSMD11 PE=1 SV=3
P78347	0.710547	0.685786	0.685343	1.43075	2.68785	1.59719	0.693892	1.90527	2.74577	1.45721	0.0374279	0.0405724	General transcription factor II-I OS=Homo sapiens OX=9606 GN=GTF2I PE=1 SV=2
O00161	0.0186456	0.016952	0.016144	0.0486063	0.0455111	0.0479093	0.0172472	0.0473422	2.74492	1.45677	0.000301293	0.000920217	Synaptosomal-associated protein 23 OS=Homo sapiens OX=9606 GN=SNAP23 PE=1 SV=1
P61586	0.0573906	0.0591499	0.0487126	0.144253	0.170207	0.138961	0.0550844	0.15114	2.74379	1.45617	0.000313877	0.000947229	Transforming protein RhoA OS=Homo sapiens OX=9606 GN=RHOA PE=1 SV=1
Q8IUE6	0.0874123	0.08476	0.0780221	0.233761	0.231879	0.220164	0.0833982	0.228602	2.74109	1.45475	9.4086e-05	0.000492254	Histone H2A type 2-B OS=Homo sapiens OX=9606 GN=H2AC21 PE=1 SV=3
Q9BXS6	0.360872	0.357701	0.359787	0.932164	1.05313	0.969988	0.359453	0.985095	2.74054	1.45446	0.00120824	0.00225297	Nucleolar and spindle-associated protein 1 OS=Homo sapiens OX=9606 GN=NUSAP1 PE=1 SV=1
Q15651	0.0450198	0.0301774	0.0421298	0.106044	0.103292	0.112153	0.039109	0.107163	2.74012	1.45424	0.0119337	0.0143008	High mobility group nucleosome-binding domain-containing protein 3 OS=Homo sapiens OX=9606 GN=HMGN3 PE=1 SV=2		HMGN3
Q9Y285	0.0846066	0.0817899	0.0719358	0.196931	0.261499	0.194451	0.0794441	0.217627	2.73937	1.45385	0.00278756	0.0042547	Phenylalanine--tRNA ligase alpha subunit OS=Homo sapiens OX=9606 GN=FARSA PE=1 SV=3
P55201	0.0348425	0.0400123	0.0328923	0.095083	0.0957246	0.104025	0.0359157	0.0982775	2.73634	1.45225	0.000656896	0.00148808	Peregrin OS=Homo sapiens OX=9606 GN=BRPF1 PE=1 SV=2
Q96N64	0.0084428	0.00694892	0.00772667	0.02399	0.0192422	0.0200078	0.00770613	0.02108	2.73548	1.4518	0.00040829	0.00110473	PWWP domain-containing protein 2A OS=Homo sapiens OX=9606 GN=PWWP2A PE=1 SV=2
P78563	0.027522	0.0318305	0.0251656	0.0792985	0.0757256	0.0761235	0.0281727	0.0770492	2.73489	1.45148	0.00331927	0.00482213	Double-stranded RNA-specific editase 1 OS=Homo sapiens OX=9606 GN=ADARB1 PE=1 SV=1
P55036	0.0121668	0.0110678	0.0118058	0.0251801	0.0417275	0.0289175	0.0116802	0.0319417	2.7347	1.45138	0.0198147	0.0225976	26S proteasome non-ATPase regulatory subunit 4 OS=Homo sapiens OX=9606 GN=PSMD4 PE=1 SV=1
P55884	0.170667	0.178458	0.175685	0.339305	0.729258	0.365064	0.174937	0.477876	2.73171	1.4498	0.0605029	0.0634624	Eukaryotic translation initiation factor 3 subunit B OS=Homo sapiens OX=9606 GN=EIF3B PE=1 SV=3
Q04837	0.0254304	0.0276556	0.0229858	0.0710304	0.0650235	0.0714342	0.0253573	0.0691627	2.72753	1.44759	0.000360263	0.00101944	Single-stranded DNA-binding protein, mitochondrial OS=Homo sapiens OX=9606 GN=SSBP1 PE=1 SV=1
P13010	1.34832	1.29242	1.19455	3.59173	3.47197	3.3968	1.27843	3.48683	2.72744	1.44755	0.000205236	0.000753854	X-ray repair cross-complementing protein 5 OS=Homo sapiens OX=9606 GN=XRCC5 PE=1 SV=3
P11413	0.0310675	0.0307378	0.0329139	0.111932	0.0776174	0.0687769	0.031573	0.0861089	2.72729	1.44747	0.019752	0.0225599	Glucose-6-phosphate 1-dehydrogenase OS=Homo sapiens OX=9606 GN=G6PD PE=1 SV=4
P54727	0.165668	0.180784	0.165347	0.484623	0.447868	0.461977	0.170599	0.464823	2.72464	1.44607	1.88466e-05	0.00025196	UV excision repair protein RAD23 homolog B OS=Homo sapiens OX=9606 GN=RAD23B PE=1 SV=1
Q09028	0.0743017	0.0822102	0.0693458	0.199436	0.221718	0.193904	0.0752859	0.205019	2.72321	1.44531	0.000123152	0.00056646	Histone-binding protein RBBP4 OS=Homo sapiens OX=9606 GN=RBBP4 PE=1 SV=3	RBBP4
O95983	0.0385155	0.033876	0.0357628	0.100219	0.10621	0.0880031	0.0360514	0.0981443	2.72234	1.44485	0.000273377	0.000881815	Methyl-CpG-binding domain protein 3 OS=Homo sapiens OX=9606 GN=MBD3 PE=1 SV=1	MBD3	MBD3
P01859	0.007346	0.0096108	0.00682019	0.02399	0.0148641	0.0258695	0.00792567	0.0215745	2.72211	1.44472	0.0134962	0.0159782	Immunoglobulin heavy constant gamma 2 OS=Homo sapiens OX=9606 GN=IGHG2 PE=1 SV=2
P06746	0.0400969	0.0270111	0.0388492	0.0835578	0.087725	0.116999	0.0353191	0.0960939	2.72073	1.444	0.00406635	0.00571654	DNA polymerase beta OS=Homo sapiens OX=9606 GN=POLB PE=1 SV=3
O75717	0.018467	0.0201743	0.0167699	0.0348262	0.06978	0.0461118	0.0184704	0.0502393	2.71999	1.4436	0.0341613	0.0372569	WD repeat and HMG-box DNA-binding protein 1 OS=Homo sapiens OX=9606 GN=WDHD1 PE=1 SV=1
Q9BY50	0.0215279	0.0146824	0.0200289	0.0471657	0.0503757	0.0554123	0.0187464	0.0509845	2.7197	1.44345	0.0065453	0.00844511	Signal peptidase complex catalytic subunit SEC11C OS=Homo sapiens OX=9606 GN=SEC11C PE=1 SV=3
P07741	0.00742252	0.00767744	0.00651803	0.0181021	0.0209718	0.0196952	0.007206	0.0195897	2.71853	1.44283	0.000126442	0.000575508	Adenine phosphoribosyltransferase OS=Homo sapiens OX=9606 GN=APRT PE=1 SV=2
Q8WY22	0.0142329	0.0142621	0.0155181	0.0396492	0.0409708	0.0389996	0.014671	0.0398732	2.71782	1.44245	7.72278e-05	0.000455346	BRI3-binding protein OS=Homo sapiens OX=9606 GN=BRI3BP PE=1 SV=1
O43257	0.00709093	0.00689288	0.00647487	0.0192922	0.0193503	0.0169597	0.00681956	0.0185341	2.71778	1.44243	0.000148503	0.00062713	Zinc finger HIT domain-containing protein 1 OS=Homo sapiens OX=9606 GN=ZNHIT1 PE=1 SV=1
P09132	0.0632317	0.0630166	0.0552522	0.139743	0.213178	0.140211	0.0605002	0.164377	2.71697	1.442	0.0133764	0.015861	Signal recognition particle 19 kDa protein OS=Homo sapiens OX=9606 GN=SRP19 PE=1 SV=3
Q8WUM4	0.0156358	0.0173723	0.0140289	0.0295647	0.0629696	0.0352481	0.015679	0.0425941	2.71664	1.44182	0.0452563	0.0483867	Programmed cell death 6-interacting protein OS=Homo sapiens OX=9606 GN=PDCD6IP PE=1 SV=1
Q12929	0.0210942	0.0189694	0.0201368	0.0407767	0.0846981	0.0380617	0.0200668	0.0545122	2.71653	1.44177	0.0660127	0.069004	Epidermal growth factor receptor kinase substrate 8 OS=Homo sapiens OX=9606 GN=EPS8 PE=1 SV=1
Q6ISB3	0.112333	0.117067	0.108325	0.307047	0.307767	0.30254	0.112575	0.305785	2.71628	1.44163	0.000263079	0.000864159	Grainyhead-like protein 2 homolog OS=Homo sapiens OX=9606 GN=GRHL2 PE=1 SV=1
O00487	0.0109935	0.00955476	0.00897848	0.0164735	0.0411329	0.0225869	0.00984225	0.0267311	2.71596	1.44146	0.0679305	0.0709356	26S proteasome non-ATPase regulatory subunit 14 OS=Homo sapiens OX=9606 GN=PSMD14 PE=1 SV=1
Q8TEK3	0.0114271	0.0108997	0.0107699	0.0315691	0.0258905	0.0323564	0.0110322	0.0299386	2.71374	1.44028	0.00321849	0.00471872	Histone-lysine N-methyltransferase, H3 lysine-79 specific OS=Homo sapiens OX=9606 GN=DOT1L PE=1 SV=3		DOT1L
Q13951	0.0598648	0.0599905	0.0700796	0.15866	0.16745	0.189293	0.0633116	0.171801	2.71357	1.44019	0.000173064	0.00068439	Core-binding factor subunit beta OS=Homo sapiens OX=9606 GN=CBFB PE=1 SV=2
Q8IYB5	0.0211963	0.0263947	0.0224462	0.0648293	0.0599968	0.0651817	0.0233457	0.0633359	2.71296	1.43987	0.00144646	0.00257232	Stromal membrane-associated protein 1 OS=Homo sapiens OX=9606 GN=SMAP1 PE=1 SV=2
Q9UFW8	0.011121	0.0143462	0.0104677	0.0343877	0.0265932	0.0364986	0.0119783	0.0324932	2.71267	1.43971	0.00188386	0.00313976	CGG triplet repeat-binding protein 1 OS=Homo sapiens OX=9606 GN=CGGBP1 PE=1 SV=2		CGGBP1
P56937	0.0272924	0.0321388	0.0258347	0.0751018	0.0710232	0.0849551	0.028422	0.0770267	2.71011	1.43835	0.000370507	0.00103599	3-keto-steroid reductase OS=Homo sapiens OX=9606 GN=HSD17B7 PE=1 SV=1
Q9HAN9	0.0621859	0.0710023	0.0660221	0.184278	0.178963	0.176631	0.0664034	0.179958	2.71007	1.43833	0.00056751	0.00135975	Nicotinamide/nicotinic acid mononucleotide adenylyltransferase 1 OS=Homo sapiens OX=9606 GN=NMNAT1 PE=1 SV=1
P49736	0.164775	0.172182	0.168562	0.368619	0.617642	0.38304	0.168506	0.456434	2.7087	1.4376	0.0275962	0.0305232	DNA replication licensing factor MCM2 OS=Homo sapiens OX=9606 GN=MCM2 PE=1 SV=4
Q13085	0.14715	0.165373	0.143613	0.40808	0.375709	0.451661	0.152045	0.411817	2.70852	1.4375	0.000169269	0.000679978	Acetyl-CoA carboxylase 1 OS=Homo sapiens OX=9606 GN=ACACA PE=1 SV=2
Q9UBN1	0.0175488	0.0192496	0.0207843	0.0566239	0.0448084	0.0544744	0.0191942	0.0519689	2.70752	1.43697	0.000681937	0.0015254	Voltage-dependent calcium channel gamma-4 subunit OS=Homo sapiens OX=9606 GN=CACNG4 PE=1 SV=1
O95197	0.132534	0.136877	0.128936	0.354087	0.386466	0.337397	0.132782	0.359317	2.70606	1.43619	0.000333881	0.000973819	Reticulon-3 OS=Homo sapiens OX=9606 GN=RTN3 PE=1 SV=2
Q8N6R0	0.0281087	0.0267589	0.0251441	0.0733479	0.0760499	0.0670574	0.0266706	0.0721518	2.7053	1.43579	4.22459e-05	0.000354377	eEF1A lysine and N-terminal methyltransferase OS=Homo sapiens OX=9606 GN=EEF1AKNMT PE=1 SV=1
O00479	0.157429	0.119449	0.122936	0.356968	0.370466	0.353654	0.133271	0.360363	2.70398	1.43509	0.00644133	0.00832506	High mobility group nucleosome-binding domain-containing protein 4 OS=Homo sapiens OX=9606 GN=HMGN4 PE=1 SV=3
O75367	1.0993	1.17835	1.04809	3.1306	2.89255	2.96889	1.10858	2.99735	2.70378	1.43498	4.71359e-05	0.000366145	Core histone macro-H2A.1 OS=Homo sapiens OX=9606 GN=MACROH2A1 PE=1 SV=4	MACROH2A1
O15525	0.0927688	0.0824344	0.0958712	0.225744	0.242311	0.264713	0.0903581	0.244256	2.7032	1.43467	0.000106444	0.000524467	Transcription factor MafG OS=Homo sapiens OX=9606 GN=MAFG PE=1 SV=1
O95487	0.0444841	0.0451119	0.0420866	0.150141	0.109616	0.0961313	0.0438942	0.118629	2.70262	1.43436	0.0159355	0.0185843	Protein transport protein Sec24B OS=Homo sapiens OX=9606 GN=SEC24B PE=1 SV=2
Q9ULW3	0.0356332	0.0436829	0.0362593	0.0994676	0.0992919	0.11356	0.0385251	0.104106	2.7023	1.43419	0.000460304	0.00118581	Activator of basal transcription 1 OS=Homo sapiens OX=9606 GN=ABT1 PE=1 SV=1
P21579	0.0352761	0.0342683	0.0339283	0.0928907	0.0884817	0.0981633	0.0344909	0.0931786	2.70154	1.43378	0.000212547	0.000769216	Synaptotagmin-1 OS=Homo sapiens OX=9606 GN=SYT1 PE=1 SV=1
P11802	0.034715	0.035361	0.0318132	0.0691513	0.133074	0.0729973	0.0339631	0.0917408	2.70119	1.4336	0.0427236	0.045856	Cyclin-dependent kinase 4 OS=Homo sapiens OX=9606 GN=CDK4 PE=1 SV=2
Q96B49	0.012779	0.0156631	0.0158418	0.0421547	0.0374034	0.0399375	0.0147613	0.0398319	2.6984	1.4321	0.00116728	0.00218731	Mitochondrial import receptor subunit TOM6 homolog OS=Homo sapiens OX=9606 GN=TOMM6 PE=1 SV=1
Q08426	0.0130341	0.0133374	0.0156044	0.0445976	0.033782	0.0348574	0.013992	0.0377456	2.69766	1.43171	0.00144508	0.00257175	Peroxisomal bifunctional enzyme OS=Homo sapiens OX=9606 GN=EHHADH PE=1 SV=3
P27694	0.238158	0.240326	0.240412	0.6228	0.712556	0.603361	0.239632	0.646239	2.6968	1.43125	0.00256682	0.00397962	Replication protein A 70 kDa DNA-binding subunit OS=Homo sapiens OX=9606 GN=RPA1 PE=1 SV=2
O95831	0.00936105	0.00938665	0.00947489	0.0247416	0.0227555	0.0286049	0.00940753	0.0253674	2.6965	1.43109	0.00445207	0.00615471	Apoptosis-inducing factor 1, mitochondrial OS=Homo sapiens OX=9606 GN=AIFM1 PE=1 SV=1
Q99614	0.00431067	0.00512763	0.0066907	0.0116505	0.0167559	0.015084	0.00537633	0.0144968	2.69641	1.43104	0.00434537	0.0060391	Tetratricopeptide repeat protein 1 OS=Homo sapiens OX=9606 GN=TTC1 PE=1 SV=1
Q92890	0.0279046	0.0261985	0.0273887	0.0502349	0.118264	0.0511919	0.0271639	0.0732302	2.69586	1.43075	0.0841309	0.0868991	Ubiquitin recognition factor in ER-associated degradation protein 1 OS=Homo sapiens OX=9606 GN=UFD1 PE=1 SV=3
Q9NRC8	0.0185436	0.0153269	0.0152807	0.0304416	0.0682125	0.0338413	0.0163837	0.0441652	2.69568	1.43065	0.0593023	0.0622889	NAD-dependent protein deacetylase sirtuin-7 OS=Homo sapiens OX=9606 GN=SIRT7 PE=1 SV=1	SIRT7
Q9HB71	0.00675934	0.00725714	0.00785617	0.0187911	0.0194584	0.0207112	0.00729088	0.0196536	2.69564	1.43063	0.000126737	0.00057599	Calcyclin-binding protein OS=Homo sapiens OX=9606 GN=CACYBP PE=1 SV=2
O60812	0.0607065	0.0584774	0.0556191	0.174319	0.147506	0.149121	0.0582677	0.156982	2.69415	1.42983	0.000646085	0.00147145	Heterogeneous nuclear ribonucleoprotein C-like 1 OS=Homo sapiens OX=9606 GN=HNRNPCL1 PE=1 SV=1
Q9Y570	0.00997322	0.0115442	0.00835258	0.0266834	0.030647	0.023134	0.00995666	0.0268215	2.69382	1.42965	0.00142607	0.00254685	Protein phosphatase methylesterase 1 OS=Homo sapiens OX=9606 GN=PPME1 PE=1 SV=3
P47755	0.0156613	0.015495	0.014849	0.0390855	0.0452948	0.0394685	0.0153351	0.041283	2.69206	1.42871	0.000910895	0.00184912	F-actin-capping protein subunit alpha-2 OS=Homo sapiens OX=9606 GN=CAPZA2 PE=1 SV=3
Q9H6E4	0.0585129	0.0592339	0.0560292	0.156906	0.178423	0.132317	0.0579254	0.155882	2.69108	1.42819	0.00610685	0.0079522	Coiled-coil domain-containing protein 134 OS=Homo sapiens OX=9606 GN=CCDC134 PE=1 SV=1
Q15125	0.00543298	0.00501555	0.00530939	0.0140933	0.0159451	0.0123486	0.00525264	0.014129	2.68988	1.42754	0.00289094	0.00437738	3-beta-hydroxysteroid-Delta(8),Delta(7)-isomerase OS=Homo sapiens OX=9606 GN=EBP PE=1 SV=3
P05141	0.064252	0.0647538	0.0552306	0.173379	0.152262	0.169676	0.0614122	0.165106	2.68848	1.42679	0.000164764	0.000667161	ADP/ATP translocase 2 OS=Homo sapiens OX=9606 GN=SLC25A5 PE=1 SV=7
P15927	0.0268588	0.0275715	0.0219066	0.0657062	0.0838333	0.0556467	0.0254457	0.0683954	2.6879	1.42648	0.00426187	0.00594747	Replication protein A 32 kDa subunit OS=Homo sapiens OX=9606 GN=RPA2 PE=1 SV=1
Q96DH6	0.044127	0.0471854	0.0416118	0.113937	0.124318	0.118875	0.0443081	0.119043	2.68671	1.42584	5.83351e-05	0.000398839	RNA-binding protein Musashi homolog 2 OS=Homo sapiens OX=9606 GN=MSI2 PE=1 SV=1
Q9UPW6	0.00267823	0.00305416	0.0022662	0.00714062	0.0070807	0.00726846	0.0026662	0.00716326	2.68669	1.42583	0.00707843	0.00902967	DNA-binding protein SATB2 OS=Homo sapiens OX=9606 GN=SATB2 PE=1 SV=2
Q52LJ0	0.0490754	0.0477458	0.0500507	0.11638	0.157613	0.120594	0.0489573	0.131529	2.6866	1.42578	0.00839251	0.0104606	Protein FAM98B OS=Homo sapiens OX=9606 GN=FAM98B PE=1 SV=2
P11172	0.0174723	0.0189694	0.0162303	0.0413404	0.0537268	0.0464244	0.0175573	0.0471639	2.68628	1.42561	0.0010509	0.00203574	Uridine 5'-monophosphate synthase OS=Homo sapiens OX=9606 GN=UMPS PE=1 SV=1
Q9Y247	0.010968	0.012721	0.0119785	0.0279361	0.0350251	0.0328253	0.0118892	0.0319289	2.68554	1.42521	0.000604492	0.00141373	Protein FAM50B OS=Homo sapiens OX=9606 GN=FAM50B PE=1 SV=1
Q9NQC1	0.0289504	0.0321668	0.0271513	0.082994	0.0739419	0.0800313	0.0294228	0.0789891	2.68462	1.42472	0.000175292	0.00068784	E3 ubiquitin-protein ligase Jade-2 OS=Homo sapiens OX=9606 GN=JADE2 PE=1 SV=2
Q96EY4	0.123122	0.118188	0.118037	0.309865	0.331171	0.323486	0.119782	0.321507	2.6841	1.42444	5.78633e-06	0.000185045	Translation machinery-associated protein 16 OS=Homo sapiens OX=9606 GN=TMA16 PE=1 SV=2
Q9BQF6	0.00742252	0.00619238	0.00660436	0.0177889	0.0175666	0.0189136	0.00673976	0.0180897	2.68403	1.4244	0.000756653	0.00163173	Sentrin-specific protease 7 OS=Homo sapiens OX=9606 GN=SENP7 PE=1 SV=4
Q13188	0.0198699	0.0225279	0.0220793	0.0527404	0.0726988	0.0475967	0.0214924	0.0576786	2.68368	1.42421	0.0112909	0.013627	Serine/threonine-protein kinase 3 OS=Homo sapiens OX=9606 GN=STK3 PE=1 SV=2
O94888	0.00571356	0.00722912	0.00543889	0.0113373	0.0244311	0.0135209	0.00612719	0.0164298	2.68145	1.42302	0.0425568	0.0457253	UBX domain-containing protein 7 OS=Homo sapiens OX=9606 GN=UBXN7 PE=1 SV=2
P08238	0.178141	0.168539	0.160577	0.388788	0.60921	0.361	0.169086	0.453	2.67912	1.42176	0.0247317	0.0275449	Heat shock protein HSP 90-beta OS=Homo sapiens OX=9606 GN=HSP90AB1 PE=1 SV=4
Q14781	0.0119628	0.0134215	0.00979863	0.0346383	0.0289714	0.030637	0.0117276	0.0314155	2.67876	1.42157	0.00201201	0.0032974	Chromobox protein homolog 2 OS=Homo sapiens OX=9606 GN=CBX2 PE=1 SV=2		CBX2
Q9BZZ5	0.361944	0.3505	0.341808	0.733041	1.19356	0.897147	0.351417	0.941248	2.67844	1.42139	0.0196325	0.0224505	Apoptosis inhibitor 5 OS=Homo sapiens OX=9606 GN=API5 PE=1 SV=3
P08243	0.0198954	0.0217154	0.0189929	0.0471657	0.0596725	0.0554123	0.0202012	0.0540835	2.67723	1.42074	0.000893321	0.00182439	Asparagine synthetase [glutamine-hydrolyzing] OS=Homo sapiens OX=9606 GN=ASNS PE=1 SV=4
Q9UMX5	0.0118862	0.0168119	0.013813	0.0424679	0.0310794	0.0402501	0.0141704	0.0379325	2.67688	1.42055	0.0021096	0.00341905	Neudesin OS=Homo sapiens OX=9606 GN=NENF PE=1 SV=1
Q6VMQ6	0.0107894	0.0102553	0.00969072	0.0254306	0.028539	0.0282923	0.0102451	0.0274206	2.67645	1.42032	4.35072e-05	0.000358582	Activating transcription factor 7-interacting protein 1 OS=Homo sapiens OX=9606 GN=ATF7IP PE=1 SV=3
P17096	0.330647	0.298439	0.29124	0.847729	0.822226	0.792653	0.306775	0.82087	2.6758	1.41997	0.000214859	0.000770609	High mobility group protein HMG-I/HMG-Y OS=Homo sapiens OX=9606 GN=HMGA1 PE=1 SV=3		HMGA1
P00167	0.00216809	0.00361456	0.00375542	0.00808018	0.00751311	0.00992575	0.00317936	0.00850635	2.67549	1.4198	0.0162153	0.0188528	Cytochrome b5 OS=Homo sapiens OX=9606 GN=CYB5A PE=1 SV=2
O00255	0.029435	0.0347726	0.0285757	0.0775446	0.0878331	0.0828449	0.0309278	0.0827409	2.67529	1.4197	0.00053354	0.00130222	Menin OS=Homo sapiens OX=9606 GN=MEN1 PE=1 SV=4
Q8TBX8	0.0113251	0.0122447	0.0115037	0.0280614	0.0347549	0.0309496	0.0116911	0.0312553	2.67342	1.41868	0.00144709	0.00257232	Phosphatidylinositol 5-phosphate 4-kinase type-2 gamma OS=Homo sapiens OX=9606 GN=PIP4K2C PE=1 SV=3
P09874	2.06395	2.08776	1.9253	5.53674	5.34528	5.34482	2.02567	5.40895	2.6702	1.41695	8.07336e-05	0.000464714	Poly [ADP-ribose] polymerase 1 OS=Homo sapiens OX=9606 GN=PARP1 PE=1 SV=4
Q16778	0.142125	0.122839	0.117022	0.344253	0.341117	0.334584	0.127329	0.339985	2.67013	1.41691	0.00298309	0.00447231	Histone H2B type 2-E OS=Homo sapiens OX=9606 GN=H2BC21 PE=1 SV=3	H2BC21
Q10567	0.0189517	0.0160273	0.0167915	0.0445976	0.0511864	0.0424385	0.0172568	0.0460741	2.66991	1.41679	0.000214057	0.000770414	AP-1 complex subunit beta-1 OS=Homo sapiens OX=9606 GN=AP1B1 PE=1 SV=2
P23528	0.112639	0.0954636	0.1069	0.232759	0.348576	0.259007	0.105001	0.280114	2.66773	1.41561	0.00773316	0.00973037	Cofilin-1 OS=Homo sapiens OX=9606 GN=CFL1 PE=1 SV=3
P07900	0.315674	0.282356	0.287247	0.68575	1.01227	0.663228	0.295092	0.787083	2.66724	1.41535	0.014738	0.0173271	Heat shock protein HSP 90-alpha OS=Homo sapiens OX=9606 GN=HSP90AA1 PE=1 SV=5
P11387	2.78689	2.77169	2.57339	7.40789	7.16113	7.11786	2.71066	7.22896	2.66686	1.41514	7.30673e-05	0.000447666	DNA topoisomerase 1 OS=Homo sapiens OX=9606 GN=TOP1 PE=1 SV=2
P18206	0.0128555	0.012665	0.0128202	0.0316317	0.0434031	0.0271981	0.0127802	0.0340776	2.66643	1.41491	0.019811	0.0225976	Vinculin OS=Homo sapiens OX=9606 GN=VCL PE=1 SV=4
P54619	0.00428517	0.00344644	0.00336693	0.00939555	0.00875628	0.0114107	0.00369951	0.00985418	2.66364	1.4134	0.000892582	0.0018241	5'-AMP-activated protein kinase subunit gamma-1 OS=Homo sapiens OX=9606 GN=PRKAG1 PE=1 SV=1
Q01196	0.0343579	0.0400964	0.0350074	0.0942061	0.0924274	0.104885	0.0364872	0.0971727	2.6632	1.41316	0.000128899	0.000581726	Runt-related transcription factor 1 OS=Homo sapiens OX=9606 GN=RUNX1 PE=1 SV=3	RUNX1	RUNX1
Q7Z6I8	0.196353	0.202247	0.184879	0.524522	0.52889	0.499883	0.194493	0.517765	2.66213	1.41258	2.26778e-05	0.000267609	UPF0461 protein C5orf24 OS=Homo sapiens OX=9606 GN=C5orf24 PE=1 SV=1
P56385	0.0214258	0.0206786	0.0210865	0.0499843	0.0562672	0.0618992	0.0210637	0.0560502	2.66099	1.41197	0.00326672	0.00476902	ATP synthase subunit e, mitochondrial OS=Homo sapiens OX=9606 GN=ATP5ME PE=1 SV=2
Q7Z6J2	0.0451218	0.039536	0.0404248	0.0932039	0.14156	0.0979289	0.0416942	0.110898	2.65979	1.41131	0.0123358	0.0147246	Protein TAMALIN OS=Homo sapiens OX=9606 GN=TAMALIN PE=1 SV=1
Q9Y4X5	0.0252264	0.0272073	0.0251656	0.0477294	0.0928598	0.065807	0.0258664	0.0687987	2.65977	1.4113	0.0371417	0.0402766	E3 ubiquitin-protein ligase ARIH1 OS=Homo sapiens OX=9606 GN=ARIH1 PE=1 SV=2
Q6PIJ6	0.00938656	0.00896635	0.00817991	0.0223614	0.0245933	0.023603	0.00884427	0.0235192	2.65926	1.41102	9.31524e-05	0.000491646	F-box only protein 38 OS=Homo sapiens OX=9606 GN=FBXO38 PE=1 SV=3
Q96PC5	0.0328785	0.0272913	0.0325686	0.0822424	0.0749149	0.0894099	0.0309128	0.0821891	2.65874	1.41074	0.000289999	0.000905688	Melanoma inhibitory activity protein 2 OS=Homo sapiens OX=9606 GN=MIA2 PE=1 SV=4
P32121	0.00614718	0.00512763	0.00483457	0.0136549	0.0157289	0.0134428	0.00536979	0.0142755	2.65848	1.4106	0.000680738	0.0015254	Beta-arrestin-2 OS=Homo sapiens OX=9606 GN=ARRB2 PE=1 SV=2
P56545	0.0774646	0.0761579	0.0657631	0.173003	0.238257	0.171786	0.0731285	0.194349	2.65763	1.41014	0.00457664	0.00628591	C-terminal-binding protein 2 OS=Homo sapiens OX=9606 GN=CTBP2 PE=1 SV=1
Q9BUJ2	0.530162	0.566701	0.525824	1.43714	1.37101	1.50403	0.540896	1.43739	2.65743	1.41003	1.20551e-05	0.000225201	Heterogeneous nuclear ribonucleoprotein U-like protein 1 OS=Homo sapiens OX=9606 GN=HNRNPUL1 PE=1 SV=2
O43463	0.0231348	0.0249657	0.021993	0.0637018	0.0609697	0.0615866	0.0233645	0.062086	2.65728	1.40995	0.000448874	0.00116325	Histone-lysine N-methyltransferase SUV39H1 OS=Homo sapiens OX=9606 GN=SUV39H1 PE=1 SV=1
P31942	0.331004	0.339124	0.327283	0.875039	0.896222	0.878859	0.33247	0.883373	2.657	1.4098	6.90844e-07	0.000164979	Heterogeneous nuclear ribonucleoprotein H3 OS=Homo sapiens OX=9606 GN=HNRNPH3 PE=1 SV=2
Q9UHD8	0.105981	0.114461	0.104612	0.261447	0.321983	0.280109	0.108352	0.287846	2.6566	1.40958	0.00101864	0.00198959	Septin-9 OS=Homo sapiens OX=9606 GN=SEPTIN9 PE=1 SV=2
O75146	0.0209922	0.0241811	0.0171584	0.0467899	0.0678882	0.0508792	0.0207772	0.0551858	2.65607	1.40929	0.00309115	0.00458701	Huntingtin-interacting protein 1-related protein OS=Homo sapiens OX=9606 GN=HIP1R PE=1 SV=2
Q9NQ55	0.0847596	0.0856847	0.0853603	0.222236	0.218204	0.238687	0.0852682	0.226376	2.65487	1.40864	0.000680968	0.0015254	Suppressor of SWI4 1 homolog OS=Homo sapiens OX=9606 GN=PPAN PE=2 SV=1
Q8N1G2	0.0140543	0.0136457	0.0134461	0.0266207	0.0536187	0.0289957	0.0137154	0.0364117	2.65481	1.40861	0.0519341	0.0549668	Cap-specific mRNA (nucleoside-2'-O-)-methyltransferase 1 OS=Homo sapiens OX=9606 GN=CMTR1 PE=1 SV=1
Q16543	0.00780513	0.00750932	0.00839574	0.0161604	0.0302146	0.016569	0.0079034	0.0209813	2.65472	1.40856	0.0418137	0.0450062	Hsp90 co-chaperone Cdc37 OS=Homo sapiens OX=9606 GN=CDC37 PE=1 SV=1
P20073	0.0933554	0.0970887	0.091382	0.257751	0.222474	0.267526	0.093942	0.249251	2.65324	1.40775	0.00160525	0.00279792	Annexin A7 OS=Homo sapiens OX=9606 GN=ANXA7 PE=1 SV=3
P09382	0.0149726	0.0208187	0.0131008	0.0431569	0.038052	0.0484564	0.0162974	0.0432218	2.65207	1.40712	0.00795775	0.00996765	Galectin-1 OS=Homo sapiens OX=9606 GN=LGALS1 PE=1 SV=2
Q14149	0.0978957	0.102216	0.0995187	0.232321	0.326901	0.235248	0.0998769	0.264823	2.6515	1.40681	0.0124126	0.0148047	MORC family CW-type zinc finger protein 3 OS=Homo sapiens OX=9606 GN=MORC3 PE=1 SV=3
P14210	0.00790715	0.0101992	0.00839574	0.0229251	0.02535	0.0219617	0.00883404	0.0234123	2.65023	1.40612	0.00129073	0.00237336	Hepatocyte growth factor OS=Homo sapiens OX=9606 GN=HGF PE=1 SV=2
Q9NQS7	0.425328	0.436857	0.400125	1.04021	1.07497	1.23017	0.42077	1.11512	2.65018	1.40609	0.000484022	0.00122463	Inner centromere protein OS=Homo sapiens OX=9606 GN=INCENP PE=1 SV=3
Q9Y266	0.00688688	0.00619238	0.00684178	0.0110241	0.0204313	0.0213365	0.00664035	0.0175973	2.65006	1.40602	0.0452385	0.0483847	Nuclear migration protein nudC OS=Homo sapiens OX=9606 GN=NUDC PE=1 SV=1
Q07864	0.152506	0.162935	0.140807	0.4	0.413383	0.395154	0.152083	0.402846	2.64886	1.40537	0.000786118	0.0016681	DNA polymerase epsilon catalytic subunit A OS=Homo sapiens OX=9606 GN=POLE PE=1 SV=5
Q8TA86	0.0732049	0.0717308	0.0707919	0.193611	0.179558	0.198202	0.0719092	0.190457	2.64858	1.40522	0.000327752	0.000968271	Retinitis pigmentosa 9 protein OS=Homo sapiens OX=9606 GN=RP9 PE=1 SV=2
Q96QU8	0.0121413	0.0153269	0.0126044	0.0338866	0.0397816	0.0324345	0.0133575	0.0353676	2.64777	1.40478	0.000574708	0.00136932	Exportin-6 OS=Homo sapiens OX=9606 GN=XPO6 PE=1 SV=1
Q9Y3E1	0.0552991	0.062148	0.0596983	0.151832	0.149019	0.168113	0.0590484	0.156321	2.64734	1.40454	4.62625e-05	0.000364946	Hepatoma-derived growth factor-related protein 3 OS=Homo sapiens OX=9606 GN=HDGFL3 PE=1 SV=1
Q15185	0.00678485	0.00580011	0.00565472	0.013467	0.0188638	0.0159437	0.00607989	0.0160915	2.64668	1.40418	0.00250356	0.00389741	Prostaglandin E synthase 3 OS=Homo sapiens OX=9606 GN=PTGES3 PE=1 SV=1
A0A0U1RRI6	0.000612167	0.000644456	0.000712235	0.00194175	0.00178369	0.00148496	0.000656286	0.0017368	2.6464	1.40403	0.00141475	0.00253258	Centromere protein V-like protein 3 OS=Homo sapiens OX=9606 GN=CENPVL3 PE=3 SV=1
Q8IVL6	0.0130085	0.0153829	0.0154533	0.0321954	0.053889	0.0299336	0.0146149	0.0386727	2.64611	1.40387	0.0280577	0.0309999	Prolyl 3-hydroxylase 3 OS=Homo sapiens OX=9606 GN=P3H3 PE=1 SV=1
P16435	0.0984058	0.105887	0.0950295	0.257125	0.261445	0.273388	0.0997741	0.263986	2.64584	1.40373	7.5522e-05	0.000453352	NADPH--cytochrome P450 reductase OS=Homo sapiens OX=9606 GN=POR PE=1 SV=2
Q15554	0.195485	0.209869	0.193491	0.487003	0.620561	0.476436	0.199615	0.528	2.64509	1.40332	0.00448522	0.00618101	Telomeric repeat-binding factor 2 OS=Homo sapiens OX=9606 GN=TERF2 PE=1 SV=3		TERF2
P61619	0.119755	0.113368	0.121404	0.31068	0.307497	0.319265	0.118176	0.312481	2.6442	1.40283	2.70396e-05	0.000287887	Protein transport protein Sec61 subunit alpha isoform 1 OS=Homo sapiens OX=9606 GN=SEC61A1 PE=1 SV=2
Q9UBF2	0.0528504	0.0505198	0.044655	0.111243	0.16237	0.117624	0.0493417	0.130412	2.64304	1.4022	0.00696126	0.00892506	Coatomer subunit gamma-2 OS=Homo sapiens OX=9606 GN=COPG2 PE=1 SV=1
C9JLR9	0.00933554	0.0103113	0.00925906	0.0268713	0.0223231	0.02712	0.0096353	0.0254381	2.6401	1.40059	0.000766219	0.00164886	Uncharacterized protein C11orf95 OS=Homo sapiens OX=9606 GN=C11orf95 PE=1 SV=1		C11orf95
P62805	2.37375	2.19549	2.17404	5.98202	5.74277	6.06659	2.24776	5.93046	2.63838	1.39965	4.39028e-05	0.000358582	Histone H4 OS=Homo sapiens OX=9606 GN=H4C1 PE=1 SV=2	H4C1,H4C6
P57088	0.0288994	0.0257222	0.0270865	0.0700282	0.0727528	0.0726846	0.027236	0.0718219	2.63702	1.39891	0.000337541	0.000981674	Transmembrane protein 33 OS=Homo sapiens OX=9606 GN=TMEM33 PE=1 SV=2
Q8TAF3	0.0220635	0.0238449	0.0199642	0.0596304	0.0568077	0.0572098	0.0219575	0.0578827	2.63612	1.39842	0.00142281	0.00254401	WD repeat-containing protein 48 OS=Homo sapiens OX=9606 GN=WDR48 PE=1 SV=1
Q8NBS9	0.0760362	0.0838354	0.0756264	0.211463	0.201286	0.20805	0.0784993	0.206933	2.63611	1.39841	0.000225914	0.000792519	Thioredoxin domain-containing protein 5 OS=Homo sapiens OX=9606 GN=TXNDC5 PE=1 SV=2
Q9P2K5	0.199133	0.221413	0.205361	0.569558	0.554835	0.524111	0.208636	0.549501	2.63379	1.39714	2.76692e-05	0.000288397	Myelin expression factor 2 OS=Homo sapiens OX=9606 GN=MYEF2 PE=1 SV=3	MYEF2
Q08945	0.687744	0.662221	0.646451	1.81604	1.68477	1.75694	0.665472	1.75258	2.63359	1.39703	5.94208e-06	0.000185045	FACT complex subunit SSRP1 OS=Homo sapiens OX=9606 GN=SSRP1 PE=1 SV=1
Q9H269	0.0279556	0.0263947	0.0285326	0.0641403	0.0901032	0.0640094	0.0276276	0.072751	2.63327	1.39685	0.0112978	0.0136299	Vacuolar protein sorting-associated protein 16 homolog OS=Homo sapiens OX=9606 GN=VPS16 PE=1 SV=2
Q96C57	0.212116	0.224971	0.197699	0.573066	0.529647	0.568113	0.211595	0.556942	2.63211	1.39622	7.75784e-05	0.000455346	Protein CUSTOS OS=Homo sapiens OX=9606 GN=CUSTOS PE=1 SV=2
Q93009	0.287871	0.300653	0.295772	0.902913	0.762067	0.662368	0.294765	0.775783	2.63186	1.39609	0.00764512	0.00963153	Ubiquitin carboxyl-terminal hydrolase 7 OS=Homo sapiens OX=9606 GN=USP7 PE=1 SV=2
Q969S3	0.0247928	0.0286083	0.025921	0.0642656	0.0795633	0.0648691	0.0264407	0.069566	2.63102	1.39562	0.000817972	0.00170949	Zinc finger protein 622 OS=Homo sapiens OX=9606 GN=ZNF622 PE=1 SV=1
Q641Q2	0.0254814	0.0262546	0.0232016	0.0589414	0.0833468	0.0547089	0.0249792	0.0656657	2.62881	1.39441	0.0128506	0.0152792	WASH complex subunit 2A OS=Homo sapiens OX=9606 GN=WASHC2A PE=1 SV=3
Q9Y5B9	1.52317	1.61784	1.52179	4.18891	4.00589	4.05104	1.55427	4.08195	2.62629	1.39302	9.64306e-06	0.000215491	FACT complex subunit SPT16 OS=Homo sapiens OX=9606 GN=SUPT16H PE=1 SV=1
Q13330	0.284351	0.299784	0.280189	0.733918	0.79493	0.740993	0.288108	0.756614	2.62614	1.39295	1.09676e-05	0.000223403	Metastasis-associated protein MTA1 OS=Homo sapiens OX=9606 GN=MTA1 PE=1 SV=2
Q96RL7	0.0169876	0.0181569	0.0157771	0.0413404	0.0424301	0.0499414	0.0169739	0.0445707	2.62584	1.39278	0.000364852	0.00102727	Vacuolar protein sorting-associated protein 13A OS=Homo sapiens OX=9606 GN=VPS13A PE=1 SV=2
Q9UIS9	0.0304553	0.0316904	0.0270002	0.0783589	0.075023	0.0806565	0.0297153	0.0780128	2.62534	1.3925	0.000598455	0.00140776	Methyl-CpG-binding domain protein 1 OS=Homo sapiens OX=9606 GN=MBD1 PE=1 SV=2
Q86WB0	0.0129065	0.0133374	0.0114821	0.0295647	0.0410248	0.0284486	0.0125754	0.0330127	2.62519	1.39242	0.00755189	0.00952985	Nuclear-interacting partner of ALK OS=Homo sapiens OX=9606 GN=ZC3HC1 PE=1 SV=1
Q9H6W3	0.0624665	0.0613354	0.0588997	0.165988	0.156424	0.157171	0.0609006	0.159861	2.62495	1.39229	3.305e-06	0.000164979	Ribosomal oxygenase 1 OS=Homo sapiens OX=9606 GN=RIOX1 PE=1 SV=2
P46821	0.0145135	0.0149346	0.0126476	0.0305669	0.0461056	0.0337632	0.0140319	0.0368119	2.62345	1.39146	0.00838338	0.0104535	Microtubule-associated protein 1B OS=Homo sapiens OX=9606 GN=MAP1B PE=1 SV=2
O95453	0.0262211	0.0254981	0.0265901	0.0611337	0.0838874	0.0604142	0.0261031	0.0684784	2.62338	1.39143	0.0116739	0.0140391	Poly(A)-specific ribonuclease PARN OS=Homo sapiens OX=9606 GN=PARN PE=1 SV=1
P40763	0.0134422	0.0151307	0.0120433	0.031068	0.0407005	0.0347792	0.0135387	0.0355159	2.62328	1.39137	0.000816618	0.00170894	Signal transducer and activator of transcription 3 OS=Homo sapiens OX=9606 GN=STAT3 PE=1 SV=2	STAT3	STAT3
P49588	0.0144624	0.0144302	0.0139641	0.0282493	0.0461056	0.0380617	0.0142856	0.0374722	2.62308	1.39126	0.0214508	0.0242907	Alanine--tRNA ligase, cytoplasmic OS=Homo sapiens OX=9606 GN=AARS1 PE=1 SV=2
P50552	0.00931004	0.0116002	0.00994971	0.0234889	0.0313497	0.0261039	0.0102867	0.0269808	2.6229	1.39116	0.00110846	0.00210427	Vasodilator-stimulated phosphoprotein OS=Homo sapiens OX=9606 GN=VASP PE=1 SV=3
Q99594	0.00505038	0.00529575	0.00423025	0.0118384	0.0121615	0.0142243	0.00485879	0.0127414	2.62234	1.39085	0.00048461	0.00122463	Transcriptional enhancer factor TEF-5 OS=Homo sapiens OX=9606 GN=TEAD3 PE=1 SV=2		TEAD3
P46736	0.00609616	0.00599625	0.00600004	0.0133417	0.0144857	0.019617	0.00603082	0.0158148	2.62233	1.39085	0.0147339	0.0173271	Lys-63-specific deubiquitinase BRCC36 OS=Homo sapiens OX=9606 GN=BRCC3 PE=1 SV=2
Q7L1Q6	0.168218	0.175236	0.163641	0.357344	0.583428	0.388824	0.169032	0.443199	2.62198	1.39066	0.0233228	0.0261576	Basic leucine zipper and W2 domain-containing protein 1 OS=Homo sapiens OX=9606 GN=BZW1 PE=1 SV=1
P05388	0.361204	0.366528	0.341182	0.899468	0.966056	0.936928	0.356305	0.934151	2.62178	1.39054	5.83129e-06	0.000185045	60S acidic ribosomal protein P0 OS=Homo sapiens OX=9606 GN=RPLP0 PE=1 SV=1
Q14147	0.0214513	0.0188013	0.0180865	0.0516755	0.0448084	0.0564283	0.0194464	0.0509707	2.62109	1.39017	0.000485027	0.00122463	Probable ATP-dependent RNA helicase DHX34 OS=Homo sapiens OX=9606 GN=DHX34 PE=1 SV=2
Q9UKX7	0.00637674	0.00742526	0.00470507	0.0119637	0.0199449	0.016569	0.00616902	0.0161592	2.61941	1.38924	0.00905632	0.0112236	Nuclear pore complex protein Nup50 OS=Homo sapiens OX=9606 GN=NUP50 PE=1 SV=2
Q6P1K2	0.0171152	0.0187173	0.0158418	0.0439712	0.0499973	0.0413443	0.0172248	0.0451043	2.61857	1.38878	0.000228773	0.000797955	Polyamine-modulated factor 1 OS=Homo sapiens OX=9606 GN=PMF1 PE=1 SV=2
O60610	0.00351996	0.00330634	0.00276261	0.0079549	0.00675639	0.0103947	0.0031963	0.00836866	2.61823	1.38859	0.00586482	0.00770345	Protein diaphanous homolog 1 OS=Homo sapiens OX=9606 GN=DIAPH1 PE=1 SV=2
Q969V3	0.0929473	0.102048	0.0980726	0.310241	0.22588	0.230871	0.0976894	0.255664	2.61711	1.38798	0.00794597	0.00996108	Nicalin OS=Homo sapiens OX=9606 GN=NCLN PE=1 SV=2
O15160	0.0835863	0.0954916	0.08672	0.217163	0.24523	0.232591	0.0885993	0.231661	2.61471	1.38665	6.04604e-05	0.000409115	DNA-directed RNA polymerases I and III subunit RPAC1 OS=Homo sapiens OX=9606 GN=POLR1C PE=1 SV=1
Q99880	0.0095396	0.00952674	0.00943172	0.026057	0.0229717	0.0254787	0.00949936	0.0248358	2.61447	1.38652	0.00150858	0.00265834	Histone H2B type 1-L OS=Homo sapiens OX=9606 GN=H2BC13 PE=1 SV=3
Q9NTZ6	0.0451218	0.0483062	0.0425399	0.100846	0.143398	0.111215	0.0453226	0.118486	2.61428	1.38642	0.00665521	0.00857602	RNA-binding protein 12 OS=Homo sapiens OX=9606 GN=RBM12 PE=1 SV=1
Q16531	0.680066	0.687046	0.633501	1.75534	1.76807	1.70582	0.666871	1.74308	2.61381	1.38616	0.000114315	0.000547239	DNA damage-binding protein 1 OS=Homo sapiens OX=9606 GN=DDB1 PE=1 SV=1
O75976	0.282668	0.318754	0.278657	0.771187	0.695908	0.83306	0.293359	0.766718	2.61358	1.38603	0.000178985	0.000693781	Carboxypeptidase D OS=Homo sapiens OX=9606 GN=CPD PE=1 SV=2
Q7L9L4	0.115904	0.117235	0.0958712	0.229314	0.384141	0.246112	0.10967	0.286522	2.61259	1.38548	0.0173804	0.0200948	MOB kinase activator 1B OS=Homo sapiens OX=9606 GN=MOB1B PE=1 SV=3
P15408	0.0378778	0.0470733	0.0452377	0.111682	0.110967	0.117468	0.0433963	0.113372	2.61249	1.38542	0.00291209	0.00439847	Fos-related antigen 2 OS=Homo sapiens OX=9606 GN=FOSL2 PE=1 SV=1		FOSL2
Q8TDX7	0.117102	0.119561	0.104958	0.271782	0.365656	0.255021	0.113874	0.297486	2.61243	1.38539	0.00737737	0.00932507	Serine/threonine-protein kinase Nek7 OS=Homo sapiens OX=9606 GN=NEK7 PE=1 SV=1
P05549	0.0117842	0.011264	0.0124317	0.0273724	0.0347549	0.0305588	0.0118266	0.0308954	2.61235	1.38535	0.00181417	0.00306216	Transcription factor AP-2-alpha OS=Homo sapiens OX=9606 GN=TFAP2A PE=1 SV=1		TFAP2A
Q9HBM0	0.00795817	0.0114601	0.00712235	0.0240526	0.020107	0.0251661	0.00884688	0.0231086	2.61206	1.38519	0.00993377	0.0121773	Vezatin OS=Homo sapiens OX=9606 GN=VEZT PE=1 SV=3
Q9BTC8	0.0908558	0.0888509	0.0824682	0.225932	0.237825	0.220946	0.0873916	0.228234	2.61162	1.38495	2.4362e-05	0.000277836	Metastasis-associated protein MTA3 OS=Homo sapiens OX=9606 GN=MTA3 PE=1 SV=2
Q8WXI9	0.13886	0.153549	0.142706	0.352772	0.437922	0.345526	0.145038	0.37874	2.61131	1.38477	0.00249303	0.00388898	Transcriptional repressor p66-beta OS=Homo sapiens OX=9606 GN=GATAD2B PE=1 SV=1		GATAD2B
Q96AY3	0.0364494	0.0399843	0.0371657	0.088694	0.113886	0.0940211	0.0378665	0.098867	2.61094	1.38457	0.00270884	0.00415328	Peptidyl-prolyl cis-trans isomerase FKBP10 OS=Homo sapiens OX=9606 GN=FKBP10 PE=1 SV=1
Q13761	0.0315011	0.0344084	0.0306045	0.0856248	0.0751311	0.0911293	0.0321713	0.0839617	2.60983	1.38396	0.000412134	0.00111156	Runt-related transcription factor 3 OS=Homo sapiens OX=9606 GN=RUNX3 PE=1 SV=2
Q8N884	0.265094	0.27664	0.24829	0.703476	0.696827	0.661508	0.263341	0.687271	2.60981	1.38395	6.13645e-05	0.000409912	Cyclic GMP-AMP synthase OS=Homo sapiens OX=9606 GN=CGAS PE=1 SV=2
O60885	0.156689	0.154221	0.146246	0.34062	0.526782	0.325674	0.152385	0.397692	2.60978	1.38393	0.0241221	0.0269449	Bromodomain-containing protein 4 OS=Homo sapiens OX=9606 GN=BRD4 PE=1 SV=2	BRD4
P53618	0.62918	0.572641	0.547169	1.36392	1.79677	1.40289	0.582997	1.52119	2.60927	1.38364	0.00278616	0.00425469	Coatomer subunit beta OS=Homo sapiens OX=9606 GN=COPB1 PE=1 SV=3
P17482	0.0177528	0.0159993	0.0166836	0.0410899	0.0461056	0.0443923	0.0168119	0.0438626	2.60902	1.38351	3.29292e-05	0.000321074	Homeobox protein Hox-B9 OS=Homo sapiens OX=9606 GN=HOXB9 PE=1 SV=2
Q03135	0.140926	0.147524	0.145188	0.357219	0.393925	0.379992	0.144546	0.377045	2.60848	1.38321	0.000117219	0.000548284	Caveolin-1 OS=Homo sapiens OX=9606 GN=CAV1 PE=1 SV=4
Q8N8S7	0.00767759	0.00919051	0.0073166	0.0165988	0.0254581	0.0210238	0.00806157	0.0210269	2.60829	1.3831	0.0058693	0.00770345	Protein enabled homolog OS=Homo sapiens OX=9606 GN=ENAH PE=1 SV=2
P17483	0.00673383	0.00487545	0.00641012	0.0161604	0.0142695	0.016569	0.00600647	0.0156663	2.60823	1.38307	0.00404447	0.00569367	Homeobox protein Hox-B4 OS=Homo sapiens OX=9606 GN=HOXB4 PE=1 SV=2		HOXB4
P37268	0.0681291	0.0653703	0.0690437	0.211275	0.159937	0.157014	0.0675143	0.176075	2.60797	1.38293	0.00856769	0.0106528	Squalene synthase OS=Homo sapiens OX=9606 GN=FDFT1 PE=1 SV=1
Q9H8H3	0.009157	0.00518367	0.00986338	0.0212966	0.0194584	0.0223525	0.00806802	0.0210358	2.60731	1.38256	0.0349495	0.0379805	Methyltransferase-like protein 7A OS=Homo sapiens OX=9606 GN=METTL7A PE=1 SV=1
P09038	0.0649152	0.0780352	0.064576	0.1772	0.174423	0.189371	0.0691755	0.180331	2.60687	1.38232	0.00141851	0.00253782	Fibroblast growth factor 2 OS=Homo sapiens OX=9606 GN=FGF2 PE=1 SV=3
O95857	0.016503	0.0177646	0.0163382	0.0444096	0.038106	0.0493943	0.0168686	0.04397	2.60662	1.38218	0.00294846	0.00443799	Tetraspanin-13 OS=Homo sapiens OX=9606 GN=TSPAN13 PE=2 SV=1
P20248	0.025507	0.0262546	0.0239138	0.0685249	0.0609697	0.0676827	0.0252251	0.0657258	2.60557	1.3816	5.84178e-05	0.000398839	Cyclin-A2 OS=Homo sapiens OX=9606 GN=CCNA2 PE=1 SV=2
Q9H792	0.0435149	0.0453081	0.038806	0.113248	0.101778	0.117468	0.042543	0.110831	2.60516	1.38137	0.000115199	0.000547239	Inactive tyrosine-protein kinase PEAK1 OS=Homo sapiens OX=9606 GN=PEAK1 PE=1 SV=4
P20585	0.196812	0.196419	0.195584	0.508613	0.528188	0.4966	0.196272	0.511133	2.60422	1.38085	0.000309094	0.000935879	DNA mismatch repair protein Msh3 OS=Homo sapiens OX=9606 GN=MSH3 PE=1 SV=4
Q709F0	0.0143859	0.0134215	0.0140936	0.035891	0.038052	0.03517	0.013967	0.036371	2.60406	1.38076	8.11528e-06	0.000205639	Acyl-CoA dehydrogenase family member 11 OS=Homo sapiens OX=9606 GN=ACAD11 PE=1 SV=3
Q07666	0.37985	0.400908	0.370708	0.916317	1.13021	0.950684	0.383822	0.99907	2.60295	1.38015	0.00196808	0.00324461	KH domain-containing, RNA-binding, signal transduction-associated protein 1 OS=Homo sapiens OX=9606 GN=KHDRBS1 PE=1 SV=1
O00291	0.0489478	0.0567962	0.051173	0.10761	0.188855	0.111841	0.0523057	0.136102	2.60205	1.37965	0.0305997	0.0336254	Huntingtin-interacting protein 1 OS=Homo sapiens OX=9606 GN=HIP1 PE=1 SV=5
Q96T23	0.455197	0.443274	0.432845	1.18033	1.15399	1.12943	0.443772	1.15458	2.60175	1.37948	1.21305e-06	0.000164979	Remodeling and spacing factor 1 OS=Homo sapiens OX=9606 GN=RSF1 PE=1 SV=2
Q13315	0.062543	0.0667152	0.0591155	0.14037	0.194584	0.155061	0.0627913	0.163338	2.60129	1.37923	0.00530636	0.00708809	Serine-protein kinase ATM OS=Homo sapiens OX=9606 GN=ATM PE=1 SV=4	ATM
O60934	0.156638	0.137241	0.14439	0.35772	0.420139	0.362173	0.14609	0.380011	2.60122	1.37919	0.000199076	0.000737896	Nibrin OS=Homo sapiens OX=9606 GN=NBN PE=1 SV=1
Q9H0C8	0.0382859	0.0400964	0.0374463	0.0815534	0.129236	0.0904259	0.0386095	0.100405	2.60053	1.3788	0.01973	0.0225433	Integrin-linked kinase-associated serine/threonine phosphatase 2C OS=Homo sapiens OX=9606 GN=ILKAP PE=1 SV=1
Q8WUA2	0.171636	0.184679	0.18926	0.458628	0.464353	0.494568	0.181858	0.472517	2.59827	1.37755	2.14909e-05	0.000263836	Peptidyl-prolyl cis-trans isomerase-like 4 OS=Homo sapiens OX=9606 GN=PPIL4 PE=1 SV=1
Q96PU4	0.0579008	0.0629606	0.0594393	0.148324	0.156046	0.164048	0.0601002	0.15614	2.59799	1.37739	1.8866e-05	0.00025196	E3 ubiquitin-protein ligase UHRF2 OS=Homo sapiens OX=9606 GN=UHRF2 PE=1 SV=1
P61764	0.0292565	0.0257783	0.0229642	0.0590041	0.072969	0.0706526	0.0259996	0.0675419	2.5978	1.37729	0.000587165	0.00139246	Syntaxin-binding protein 1 OS=Homo sapiens OX=9606 GN=STXBP1 PE=1 SV=1
Q9BPX3	0.0525953	0.0518087	0.0555544	0.108237	0.177882	0.129347	0.0533195	0.138489	2.59734	1.37704	0.021507	0.0243453	Condensin complex subunit 3 OS=Homo sapiens OX=9606 GN=NCAPG PE=1 SV=1
Q96RF0	0.00507588	0.00406288	0.00457557	0.0138428	0.0123777	0.00937866	0.00457144	0.0118664	2.59576	1.37616	0.00492409	0.00668259	Sorting nexin-18 OS=Homo sapiens OX=9606 GN=SNX18 PE=1 SV=2
Q9H4L4	0.127152	0.126482	0.124123	0.362293	0.296092	0.321688	0.125919	0.326691	2.59445	1.37543	0.00336063	0.00486828	Sentrin-specific protease 3 OS=Homo sapiens OX=9606 GN=SENP3 PE=1 SV=2
Q8NCF5	0.00826425	0.00871417	0.00729502	0.0224241	0.0191882	0.0213365	0.00809115	0.0209829	2.59331	1.3748	0.000187289	0.000714389	NFATC2-interacting protein OS=Homo sapiens OX=9606 GN=NFATC2IP PE=1 SV=1
Q5H9F3	0.0189262	0.0217434	0.0195109	0.0530536	0.0498351	0.0531458	0.0200602	0.0520115	2.59278	1.3745	0.000293287	0.000908504	BCL-6 corepressor-like protein 1 OS=Homo sapiens OX=9606 GN=BCORL1 PE=1 SV=1
Q99623	0.0177018	0.0200062	0.0184965	0.0477294	0.0480515	0.0499414	0.0187348	0.0485741	2.59271	1.37446	0.000361781	0.00102191	Prohibitin-2 OS=Homo sapiens OX=9606 GN=PHB2 PE=1 SV=2
P43007	0.00497386	0.00445515	0.00418708	0.0107109	0.0107562	0.0138335	0.0045387	0.0117669	2.59257	1.37438	0.00167159	0.00287407	Neutral amino acid transporter A OS=Homo sapiens OX=9606 GN=SLC1A4 PE=1 SV=1
Q8WTW3	0.0154572	0.0142901	0.0155613	0.0459129	0.0351873	0.0363423	0.0151029	0.0391475	2.59206	1.3741	0.00424065	0.00592873	Conserved oligomeric Golgi complex subunit 1 OS=Homo sapiens OX=9606 GN=COG1 PE=1 SV=1
Q15717	0.602245	0.623245	0.576371	1.59405	1.49868	1.57382	0.60062	1.55551	2.58985	1.37287	7.43952e-06	0.000200472	ELAV-like protein 1 OS=Homo sapiens OX=9606 GN=ELAVL1 PE=1 SV=2
Q15084	0.131437	0.135028	0.133857	0.32352	0.388303	0.324736	0.133441	0.34552	2.58932	1.37257	0.00353113	0.00507183	Protein disulfide-isomerase A6 OS=Homo sapiens OX=9606 GN=PDIA6 PE=1 SV=1
Q9UBQ5	0.115368	0.119533	0.115037	0.21021	0.460624	0.234936	0.116646	0.301923	2.58837	1.37205	0.0681239	0.0711132	Eukaryotic translation initiation factor 3 subunit K OS=Homo sapiens OX=9606 GN=EIF3K PE=1 SV=1
P46013	5.61326	5.58895	5.38672	14.0998	14.0079	14.825	5.52964	14.3109	2.58803	1.37186	4.43567e-06	0.000185045	Proliferation marker protein Ki-67 OS=Homo sapiens OX=9606 GN=MKI67 PE=1 SV=2
P07910	0.618722	0.606461	0.604278	1.53667	1.527	1.66925	0.60982	1.57764	2.58706	1.37131	0.000470495	0.0012029	Heterogeneous nuclear ribonucleoproteins C1/C2 OS=Homo sapiens OX=9606 GN=HNRNPC PE=1 SV=4	HNRNPC
Q8TF68	0.112996	0.111883	0.102648	0.278735	0.286525	0.282063	0.109176	0.282441	2.58703	1.3713	0.000522988	0.00129052	Zinc finger protein 384 OS=Homo sapiens OX=9606 GN=ZNF384 PE=1 SV=2		ZNF384
P02545	0.363831	0.339544	0.33801	0.840401	1.05654	0.797108	0.347128	0.898016	2.58698	1.37127	0.00538734	0.00716978	Prelamin-A/C OS=Homo sapiens OX=9606 GN=LMNA PE=1 SV=1
Q03519	0.0168091	0.0160834	0.0180217	0.0419042	0.0382682	0.0515045	0.0169714	0.0438923	2.58625	1.37086	0.00402715	0.00567717	Antigen peptide transporter 2 OS=Homo sapiens OX=9606 GN=TAP2 PE=1 SV=1
P02538	0.0609361	0.0779792	0.0695617	0.13016	0.113453	0.295506	0.0694923	0.179706	2.58599	1.37072	0.0952911	0.0978622	Keratin, type II cytoskeletal 6A OS=Homo sapiens OX=9606 GN=KRT6A PE=1 SV=3
P20700	0.0993241	0.0920171	0.0896769	0.258816	0.213502	0.254318	0.0936727	0.242212	2.58573	1.37057	0.000917056	0.00185544	Lamin-B1 OS=Homo sapiens OX=9606 GN=LMNB1 PE=1 SV=2	LMNB1
P00403	0.0123709	0.0137858	0.0143526	0.0364547	0.032809	0.0354045	0.0135031	0.0348894	2.58381	1.3695	0.000129668	0.000582951	Cytochrome c oxidase subunit 2 OS=Homo sapiens OX=9606 GN=MT-CO2 PE=1 SV=1
Q9UNZ5	0.258513	0.205778	0.276369	0.581021	0.620939	0.711137	0.246887	0.637699	2.58296	1.36903	0.00163457	0.00282612	Leydig cell tumor 10 kDa protein homolog OS=Homo sapiens OX=9606 GN=C19orf53 PE=1 SV=1
Q13155	0.0305063	0.0313262	0.0262016	0.0701535	0.0864818	0.0706526	0.0293447	0.0757626	2.58182	1.36839	0.000533563	0.00130222	Aminoacyl tRNA synthase complex-interacting multifunctional protein 2 OS=Homo sapiens OX=9606 GN=AIMP2 PE=1 SV=2
Q96FK6	0.0381839	0.039592	0.0370362	0.0866896	0.103508	0.106213	0.0382707	0.0988036	2.5817	1.36832	0.0024396	0.00383311	WD repeat-containing protein 89 OS=Homo sapiens OX=9606 GN=WDR89 PE=2 SV=1
P36543	0.011019	0.0135056	0.0132303	0.0247416	0.0427004	0.0300117	0.012585	0.0324846	2.58122	1.36805	0.0173992	0.0200989	V-type proton ATPase subunit E 1 OS=Homo sapiens OX=9606 GN=ATP6V1E1 PE=1 SV=1
Q9UHB9	0.39143	0.396369	0.379945	0.847166	1.19972	0.966628	0.389248	1.0045	2.58063	1.36772	0.0105957	0.0128695	Signal recognition particle subunit SRP68 OS=Homo sapiens OX=9606 GN=SRP68 PE=1 SV=2
Q8NFC6	0.119015	0.11065	0.1189	0.266959	0.345279	0.286596	0.116189	0.299611	2.57866	1.36662	0.00361503	0.00517283	Biorientation of chromosomes in cell division protein 1-like 1 OS=Homo sapiens OX=9606 GN=BOD1L1 PE=1 SV=2
Q9NRF9	0.0621859	0.0639133	0.0631515	0.164735	0.15464	0.168581	0.0630836	0.162652	2.57836	1.36646	0.000279479	0.000888512	DNA polymerase epsilon subunit 3 OS=Homo sapiens OX=9606 GN=POLE3 PE=1 SV=1
Q8IWF6	0.00372401	0.00484743	0.00289211	0.00870655	0.00881033	0.012036	0.00382118	0.00985094	2.57798	1.36624	0.00840637	0.0104736	Protein DENND6A OS=Homo sapiens OX=9606 GN=DENND6A PE=1 SV=1
Q86WV6	0.00385155	0.00313822	0.00442449	0.00757908	0.00902654	0.0128175	0.00380475	0.00980771	2.57775	1.36611	0.0107003	0.0129604	Stimulator of interferon genes protein OS=Homo sapiens OX=9606 GN=STING1 PE=1 SV=1
Q8IY67	0.0416018	0.0448878	0.0416766	0.108613	0.112318	0.109418	0.0427221	0.110116	2.5775	1.36597	0.000133422	0.00059094	Ribonucleoprotein PTB-binding 1 OS=Homo sapiens OX=9606 GN=RAVER1 PE=1 SV=1
Q8WWY3	0.332024	0.32419	0.331643	0.81497	0.872061	0.85807	0.329285	0.848367	2.57639	1.36535	9.50832e-05	0.000494084	U4/U6 small nuclear ribonucleoprotein Prp31 OS=Homo sapiens OX=9606 GN=PRPF31 PE=1 SV=2
O15164	0.012983	0.0118244	0.0109209	0.0357657	0.0280525	0.0282141	0.0119095	0.0306775	2.57589	1.36507	0.00130932	0.00239194	Transcription intermediary factor 1-alpha OS=Homo sapiens OX=9606 GN=TRIM24 PE=1 SV=3
Q15517	0.025507	0.0292807	0.0397773	0.127466	0.0377277	0.07839	0.0315216	0.0811947	2.57584	1.36504	0.126496	0.129039	Corneodesmosin OS=Homo sapiens OX=9606 GN=CDSN PE=1 SV=3
P62191	0.0465502	0.0507159	0.0473744	0.102474	0.162532	0.107308	0.0482135	0.124104	2.57406	1.36405	0.0215198	0.0243507	26S proteasome regulatory subunit 4 OS=Homo sapiens OX=9606 GN=PSMC1 PE=1 SV=1
Q9H9E3	0.047698	0.0712825	0.0374247	0.19787	0.100373	0.104259	0.0521351	0.134168	2.57346	1.36371	0.0336654	0.0367423	Conserved oligomeric Golgi complex subunit 4 OS=Homo sapiens OX=9606 GN=COG4 PE=1 SV=3
P62937	0.117153	0.13231	0.115965	0.309803	0.312307	0.31739	0.121809	0.313167	2.57096	1.36231	0.00156329	0.00273575	Peptidyl-prolyl cis-trans isomerase A OS=Homo sapiens OX=9606 GN=PPIA PE=1 SV=2
Q92973	0.0519322	0.0546947	0.0487126	0.118572	0.155235	0.12544	0.0517798	0.133082	2.57015	1.36185	0.00305972	0.00455011	Transportin-1 OS=Homo sapiens OX=9606 GN=TNPO1 PE=1 SV=2
P60059	0.0158398	0.0168119	0.0182591	0.0446602	0.0456192	0.0405627	0.0169703	0.043614	2.57002	1.36178	7.5042e-05	0.000451587	Protein transport protein Sec61 subunit gamma OS=Homo sapiens OX=9606 GN=SEC61G PE=1 SV=1
Q86SE5	0.110471	0.111827	0.101375	0.277482	0.269877	0.284408	0.107891	0.277256	2.56978	1.36164	0.000131716	0.000590687	RNA-binding Raly-like protein OS=Homo sapiens OX=9606 GN=RALYL PE=1 SV=2
P04350	0.00471879	0.00305416	0.00459716	0.011212	0.00994541	0.0106292	0.00412337	0.0105955	2.56963	1.36156	0.0163268	0.0189535	Tubulin beta-4A chain OS=Homo sapiens OX=9606 GN=TUBB4A PE=1 SV=2
P11171	0.00732049	0.00554793	0.00792092	0.0192296	0.0176207	0.016569	0.00692978	0.0178064	2.56955	1.36151	0.00612499	0.00797035	Protein 4.1 OS=Homo sapiens OX=9606 GN=EPB41 PE=1 SV=4
P78524	0.00762658	0.00790159	0.00660436	0.0187285	0.0171883	0.0209457	0.00737751	0.0189541	2.56918	1.36131	0.00028862	0.000905688	DENN domain-containing protein 2B OS=Homo sapiens OX=9606 GN=DENND2B PE=1 SV=3
Q96GN5	0.0486928	0.0502396	0.050245	0.123959	0.124696	0.134584	0.0497258	0.127746	2.56901	1.36121	0.000170229	0.000680606	Cell division cycle-associated 7-like protein OS=Homo sapiens OX=9606 GN=CDCA7L PE=1 SV=2
O43175	0.0726438	0.0744767	0.0745473	0.171124	0.210475	0.187651	0.0738893	0.18975	2.56804	1.36067	0.00348323	0.00502437	D-3-phosphoglycerate dehydrogenase OS=Homo sapiens OX=9606 GN=PHGDH PE=1 SV=4
Q5SVZ6	0.00974366	0.00888229	0.00912956	0.0265581	0.0208637	0.0238374	0.00925184	0.0237531	2.56739	1.3603	0.00213316	0.00345137	Zinc finger MYM-type protein 1 OS=Homo sapiens OX=9606 GN=ZMYM1 PE=1 SV=1
P11388	2.32358	2.31828	2.13599	5.89765	5.80201	5.6934	2.25928	5.79769	2.56616	1.35961	0.000228384	0.000797511	DNA topoisomerase 2-alpha OS=Homo sapiens OX=9606 GN=TOP2A PE=1 SV=3
P51608	0.271879	0.265656	0.26493	0.700345	0.690071	0.668699	0.267488	0.686371	2.56599	1.35951	4.37117e-06	0.000185045	Methyl-CpG-binding protein 2 OS=Homo sapiens OX=9606 GN=MECP2 PE=1 SV=1
P35221	0.0491009	0.0592059	0.0485399	0.126026	0.150695	0.125361	0.0522822	0.134027	2.56353	1.35813	0.000447277	0.0011601	Catenin alpha-1 OS=Homo sapiens OX=9606 GN=CTNNA1 PE=1 SV=1
P05204	0.43321	0.369582	0.396521	1.09778	1.01249	0.964205	0.399771	1.02482	2.56352	1.35813	0.000118701	0.000554363	Non-histone chromosomal protein HMG-17 OS=Homo sapiens OX=9606 GN=HMGN2 PE=1 SV=3
P02787	0.0192833	0.0228922	0.0185181	0.0675853	0.0276201	0.0603361	0.0202312	0.0518472	2.56273	1.35768	0.0829184	0.0857339	Serotransferrin OS=Homo sapiens OX=9606 GN=TF PE=1 SV=3
Q13485	0.0146665	0.0135056	0.0111799	0.0344504	0.0322145	0.034154	0.0131173	0.0336063	2.56197	1.35726	0.00471082	0.00643826	Mothers against decapentaplegic homolog 4 OS=Homo sapiens OX=9606 GN=SMAD4 PE=1 SV=1
Q92615	0.00892743	0.00913447	0.0095828	0.0239273	0.0245392	0.0223525	0.0092149	0.0236063	2.56176	1.35713	2.15844e-05	0.000263836	La-related protein 4B OS=Homo sapiens OX=9606 GN=LARP4B PE=1 SV=3
Q96FF9	0.117842	0.1306	0.118058	0.296962	0.337928	0.303869	0.122167	0.312919	2.56141	1.35694	6.72551e-05	0.000430235	Sororin OS=Homo sapiens OX=9606 GN=CDCA5 PE=1 SV=1
Q9H3U1	0.0309909	0.0348006	0.0292016	0.0651425	0.105562	0.0726065	0.0316644	0.0811036	2.56135	1.3569	0.0158241	0.0184685	Protein unc-45 homolog A OS=Homo sapiens OX=9606 GN=UNC45A PE=1 SV=1
Q92766	0.0428517	0.0397602	0.0375111	0.0963357	0.106048	0.105197	0.040041	0.102527	2.56056	1.35646	6.32234e-05	0.000418029	Ras-responsive element-binding protein 1 OS=Homo sapiens OX=9606 GN=RREB1 PE=1 SV=3
Q9Y385	0.012779	0.0120766	0.0143526	0.0337614	0.0320523	0.0345447	0.0130694	0.0334528	2.55963	1.35594	0.000748962	0.00162319	Ubiquitin-conjugating enzyme E2 J1 OS=Homo sapiens OX=9606 GN=UBE2J1 PE=1 SV=2
Q15021	0.194797	0.180112	0.169275	0.360601	0.608021	0.424228	0.181394	0.464284	2.55953	1.35588	0.021379	0.0242455	Condensin complex subunit 1 OS=Homo sapiens OX=9606 GN=NCAPD2 PE=1 SV=3
Q8WXH2	0.0469838	0.0562078	0.0606263	0.133605	0.139074	0.146542	0.054606	0.13974	2.55906	1.35561	0.00300174	0.00448893	Junctophilin-3 OS=Homo sapiens OX=9606 GN=JPH3 PE=1 SV=2
Q8NBJ5	0.042163	0.0455322	0.0483241	0.109865	0.123291	0.11481	0.0453398	0.115989	2.55821	1.35514	6.53772e-05	0.000425197	Procollagen galactosyltransferase 1 OS=Homo sapiens OX=9606 GN=COLGALT1 PE=1 SV=1
Q01831	0.224869	0.219732	0.204368	0.555089	0.529971	0.57499	0.216323	0.55335	2.55798	1.35501	2.01826e-05	0.000257062	DNA repair protein complementing XP-C cells OS=Homo sapiens OX=9606 GN=XPC PE=1 SV=4	XPC
Q92993	0.0099222	0.0110678	0.0108346	0.0283746	0.026377	0.026651	0.0106082	0.0271342	2.55785	1.35493	5.49122e-05	0.000388855	Histone acetyltransferase KAT5 OS=Homo sapiens OX=9606 GN=KAT5 PE=1 SV=2
Q13492	0.0783318	0.0771386	0.0702307	0.196993	0.170477	0.209769	0.0752337	0.192413	2.55754	1.35476	0.000735998	0.00160538	Phosphatidylinositol-binding clathrin assembly protein OS=Homo sapiens OX=9606 GN=PICALM PE=1 SV=2
Q9UMY1	0.178064	0.186668	0.168217	0.45036	0.44003	0.472528	0.17765	0.454306	2.55731	1.35463	3.52788e-05	0.000326517	Nucleolar protein 7 OS=Homo sapiens OX=9606 GN=NOL7 PE=1 SV=2
Q14534	0.00627471	0.00442713	0.00412233	0.00958346	0.0143236	0.0139898	0.00494139	0.0126323	2.55642	1.35413	0.00692355	0.00888046	Squalene monooxygenase OS=Homo sapiens OX=9606 GN=SQLE PE=1 SV=3
Q5SSJ5	0.936947	0.918967	0.830229	2.31118	2.18653	2.36843	0.895381	2.28871	2.55613	1.35396	0.000104552	0.000518503	Heterochromatin protein 1-binding protein 3 OS=Homo sapiens OX=9606 GN=HP1BP3 PE=1 SV=1
P28340	0.0573906	0.0624562	0.0571515	0.148324	0.162099	0.14193	0.0589994	0.150785	2.5557	1.35372	7.76811e-05	0.000455346	DNA polymerase delta catalytic subunit OS=Homo sapiens OX=9606 GN=POLD1 PE=1 SV=2
P82979	0.0137993	0.0108997	0.0113742	0.0294394	0.030701	0.0320438	0.0120244	0.0307281	2.55548	1.35359	0.00290822	0.00439481	SAP domain-containing ribonucleoprotein OS=Homo sapiens OX=9606 GN=SARNP PE=1 SV=3
Q96H22	0.0473154	0.0497072	0.0495111	0.132853	0.120048	0.121532	0.0488446	0.124811	2.55527	1.35347	0.000143736	0.000613339	Centromere protein N OS=Homo sapiens OX=9606 GN=CENPN PE=1 SV=2
Q8WX92	0.0809591	0.0723752	0.0766624	0.248356	0.151181	0.187808	0.0766656	0.195782	2.55371	1.35259	0.0194951	0.0223231	Negative elongation factor B OS=Homo sapiens OX=9606 GN=NELFB PE=1 SV=1
P05114	0.392093	0.404859	0.390801	1.03414	1.01211	0.986557	0.395918	1.01093	2.55339	1.35242	1.11791e-06	0.000164979	Non-histone chromosomal protein HMG-14 OS=Homo sapiens OX=9606 GN=HMGN1 PE=1 SV=3
Q9H2Y7	0.147915	0.160386	0.147605	0.428813	0.362521	0.372567	0.151969	0.387967	2.55294	1.35216	0.000513817	0.001275	Zinc finger protein 106 OS=Homo sapiens OX=9606 GN=ZNF106 PE=1 SV=1
Q14978	1.0552	0.974446	1.04979	2.54175	2.46949	2.85025	1.02648	2.6205	2.5529	1.35214	0.000219131	0.000779859	Nucleolar and coiled-body phosphoprotein 1 OS=Homo sapiens OX=9606 GN=NOLC1 PE=1 SV=2
O00488	0.0467287	0.0460926	0.0471586	0.118071	0.127236	0.111997	0.04666	0.119101	2.55254	1.35193	0.00116089	0.00217934	Zinc finger protein 593 OS=Homo sapiens OX=9606 GN=ZNF593 PE=1 SV=2
Q5JTW2	0.00938656	0.0121046	0.0116116	0.0319449	0.0271337	0.0254005	0.0110342	0.0281597	2.55203	1.35164	0.000923644	0.00186012	Centrosomal protein of 78 kDa OS=Homo sapiens OX=9606 GN=CEP78 PE=1 SV=1
P17706	0.0296391	0.0270672	0.0276045	0.066959	0.0778877	0.0702618	0.0281036	0.0717028	2.55138	1.35128	0.00020025	0.000740901	Tyrosine-protein phosphatase non-receptor type 2 OS=Homo sapiens OX=9606 GN=PTPN2 PE=1 SV=2
Q9C086	0.00846831	0.0101992	0.0106404	0.0321328	0.0186476	0.0239937	0.0097693	0.0249247	2.55133	1.35125	0.0158693	0.0185142	INO80 complex subunit B OS=Homo sapiens OX=9606 GN=INO80B PE=1 SV=2
Q9Y613	0.0443566	0.0430385	0.0369283	0.0951456	0.117237	0.104807	0.0414411	0.10573	2.55132	1.35125	0.000356317	0.00101821	FH1/FH2 domain-containing protein 1 OS=Homo sapiens OX=9606 GN=FHOD1 PE=1 SV=3
P16104	0.366994	0.331699	0.317743	0.87648	0.846927	0.869793	0.338812	0.8644	2.55127	1.35121	0.00124881	0.00231585	Histone H2AX OS=Homo sapiens OX=9606 GN=H2AX PE=1 SV=2	H2AX
Q96ME7	0.141385	0.140463	0.127922	0.349139	0.34063	0.355139	0.13659	0.348303	2.54998	1.35049	0.000329116	0.000971083	Zinc finger protein 512 OS=Homo sapiens OX=9606 GN=ZNF512 PE=1 SV=2		ZNF512
O15031	0.020278	0.0219395	0.0176332	0.0511118	0.0522674	0.049238	0.0199503	0.0508724	2.54996	1.35048	0.00275894	0.00421611	Plexin-B2 OS=Homo sapiens OX=9606 GN=PLXNB2 PE=1 SV=3
Q9UQR1	0.0876164	0.0832189	0.0794466	0.207767	0.218258	0.211801	0.0834273	0.212609	2.54843	1.34961	9.30717e-05	0.000491646	Zinc finger protein 148 OS=Homo sapiens OX=9606 GN=ZNF148 PE=1 SV=2		ZNF148
Q9Y2K7	0.235684	0.23758	0.224074	0.592797	0.616507	0.567175	0.232446	0.59216	2.54751	1.34909	1.23089e-05	0.000227901	Lysine-specific demethylase 2A OS=Homo sapiens OX=9606 GN=KDM2A PE=1 SV=3		KDM2A
Q9Y2A7	0.0754496	0.0749531	0.0718926	0.148387	0.237879	0.179836	0.0740984	0.188701	2.54662	1.34859	0.0205909	0.0234477	Nck-associated protein 1 OS=Homo sapiens OX=9606 GN=NCKAP1 PE=1 SV=1
Q9Y256	0.0334906	0.0390877	0.036324	0.09145	0.091995	0.0938648	0.0363008	0.0924366	2.54641	1.34846	0.00173847	0.002959	CAAX prenyl protease 2 OS=Homo sapiens OX=9606 GN=RCE1 PE=1 SV=1
Q9BRQ0	0.0240786	0.0187173	0.0167052	0.0695271	0.0365386	0.0454084	0.0198337	0.0504913	2.54574	1.34809	0.0222171	0.0250559	Pygopus homolog 2 OS=Homo sapiens OX=9606 GN=PYGO2 PE=1 SV=2
O95409	0.00288229	0.00235367	0.00211512	0.0079549	0.00481055	0.00593982	0.00245036	0.00623509	2.54456	1.34742	0.00953763	0.0117526	Zinc finger protein ZIC 2 OS=Homo sapiens OX=9606 GN=ZIC2 PE=1 SV=2
Q14151	0.792297	0.827258	0.768998	1.96718	1.99962	2.11082	0.796184	2.02587	2.54448	1.34737	6.3869e-06	0.000185045	Scaffold attachment factor B2 OS=Homo sapiens OX=9606 GN=SAFB2 PE=1 SV=1		SAFB2
P42677	0.140084	0.139118	0.121166	0.337238	0.343279	0.338179	0.133456	0.339565	2.54439	1.34732	0.00226717	0.00364051	40S ribosomal protein S27 OS=Homo sapiens OX=9606 GN=RPS27 PE=1 SV=3
Q9NR50	0.0106364	0.00927457	0.00766193	0.0241153	0.0252419	0.0207894	0.00919096	0.0233822	2.54404	1.34712	0.00236549	0.00374372	Translation initiation factor eIF-2B subunit gamma OS=Homo sapiens OX=9606 GN=EIF2B3 PE=1 SV=1
P12236	0.0839689	0.0771947	0.0792308	0.210836	0.210799	0.189918	0.0801314	0.203851	2.54396	1.34708	5.6636e-05	0.000394897	ADP/ATP translocase 3 OS=Homo sapiens OX=9606 GN=SLC25A6 PE=1 SV=4
Q9P031	0.0314501	0.0318305	0.0294175	0.069715	0.0749689	0.0911293	0.0308994	0.0786044	2.54389	1.34703	0.00424484	0.00593186	Thyroid transcription factor 1-associated protein 26 OS=Homo sapiens OX=9606 GN=CCDC59 PE=1 SV=2
Q9NR31	0.0131106	0.0145983	0.0127987	0.0373317	0.0274039	0.0382962	0.0135025	0.0343439	2.54352	1.34683	0.00703772	0.0089928	GTP-binding protein SAR1a OS=Homo sapiens OX=9606 GN=SAR1A PE=1 SV=1
Q6UWP7	0.0488203	0.0496792	0.0490363	0.129032	0.118048	0.127941	0.0491786	0.125007	2.5419	1.3459	0.000651901	0.00148137	Lysocardiolipin acyltransferase 1 OS=Homo sapiens OX=9606 GN=LCLAT1 PE=1 SV=1
O43929	0.0149726	0.0150467	0.0111584	0.037958	0.0363764	0.0303243	0.0137259	0.0348863	2.54164	1.34576	0.00231008	0.00368669	Origin recognition complex subunit 4 OS=Homo sapiens OX=9606 GN=ORC4 PE=1 SV=2
P54886	0.0204821	0.021155	0.0188634	0.045725	0.0651857	0.0428292	0.0201668	0.0512466	2.54113	1.34547	0.0149027	0.0175072	Delta-1-pyrroline-5-carboxylate synthase OS=Homo sapiens OX=9606 GN=ALDH18A1 PE=1 SV=2
Q9Y221	0.0504272	0.050856	0.0468349	0.123959	0.120804	0.131614	0.0493727	0.125459	2.54106	1.34543	1.39714e-05	0.000239484	60S ribosome subunit biogenesis protein NIP7 homolog OS=Homo sapiens OX=9606 GN=NIP7 PE=1 SV=1
O15550	0.012881	0.0108157	0.0125397	0.0281867	0.0346468	0.0292302	0.0120788	0.0306879	2.54064	1.34519	0.000421765	0.00112557	Lysine-specific demethylase 6A OS=Homo sapiens OX=9606 GN=KDM6A PE=1 SV=2	KDM6A
Q6EEV6	0.0210942	0.0253019	0.0230937	0.0608832	0.0638884	0.051739	0.0231633	0.0588369	2.54009	1.34488	0.000430702	0.0011376	Small ubiquitin-related modifier 4 OS=Homo sapiens OX=9606 GN=SUMO4 PE=1 SV=2
Q16695	0.206632	0.170613	0.22062	0.469214	0.489541	0.559828	0.199288	0.506194	2.54001	1.34483	0.00100614	0.00197275	Histone H3.1t OS=Homo sapiens OX=9606 GN=H3-4 PE=1 SV=3
P07199	0.178396	0.172294	0.17398	0.430254	0.454624	0.447753	0.17489	0.44421	2.53994	1.3448	6.65482e-06	0.000185045	Major centromere autoantigen B OS=Homo sapiens OX=9606 GN=CENPB PE=1 SV=2		CENPB
O95777	0.00971815	0.0119084	0.0106835	0.0288757	0.0249176	0.0282141	0.01077	0.0273358	2.53813	1.34377	0.000325921	0.000965398	U6 snRNA-associated Sm-like protein LSm8 OS=Homo sapiens OX=9606 GN=LSM8 PE=1 SV=3
P28347	0.0104323	0.0124408	0.0101871	0.0258691	0.0318361	0.0261821	0.0110201	0.0279624	2.53741	1.34335	0.000553514	0.00133766	Transcriptional enhancer factor TEF-1 OS=Homo sapiens OX=9606 GN=TEAD1 PE=1 SV=2		TEAD1
P14625	0.499477	0.511586	0.514428	1.25819	1.33036	1.28206	0.508497	1.2902	2.53729	1.34329	1.26349e-05	0.000229008	Endoplasmin OS=Homo sapiens OX=9606 GN=HSP90B1 PE=1 SV=1	HSP90B1
P61204	0.0148706	0.0163075	0.0147411	0.0355778	0.0525918	0.0282923	0.0153064	0.0388206	2.53623	1.34269	0.0347955	0.0378401	ADP-ribosylation factor 3 OS=Homo sapiens OX=9606 GN=ARF3 PE=1 SV=2
Q9P275	0.347711	0.340777	0.32642	0.88218	0.823955	0.867683	0.338303	0.857939	2.53601	1.34256	5.1768e-06	0.000185045	Ubiquitin carboxyl-terminal hydrolase 36 OS=Homo sapiens OX=9606 GN=USP36 PE=1 SV=4
Q9Y6X9	0.060426	0.0566001	0.0587702	0.132101	0.170585	0.143103	0.0585987	0.148597	2.53583	1.34246	0.00446522	0.00616626	ATPase MORC2 OS=Homo sapiens OX=9606 GN=MORC2 PE=1 SV=2
P08779	0.143681	0.238281	0.219692	0.327153	0.18826	1.01016	0.200551	0.508524	2.53563	1.34235	0.288088	0.290858	Keratin, type I cytoskeletal 16 OS=Homo sapiens OX=9606 GN=KRT16 PE=1 SV=4
Q9NRG0	0.0419589	0.0442713	0.0351585	0.110241	0.0954002	0.102149	0.0404629	0.102597	2.53558	1.34231	0.000929861	0.00186401	Chromatin accessibility complex protein 1 OS=Homo sapiens OX=9606 GN=CHRAC1 PE=1 SV=1
Q96L73	0.0957531	0.0898876	0.0958712	0.235954	0.242041	0.235717	0.0938373	0.237904	2.53528	1.34215	9.04257e-05	0.000489356	Histone-lysine N-methyltransferase, H3 lysine-36 specific OS=Homo sapiens OX=9606 GN=NSD1 PE=1 SV=1
O60341	0.211912	0.199613	0.231412	0.46295	0.663856	0.502775	0.214312	0.543194	2.53459	1.34175	0.00700147	0.00895776	Lysine-specific histone demethylase 1A OS=Homo sapiens OX=9606 GN=KDM1A PE=1 SV=2
Q96C19	0.0139268	0.0149626	0.0126044	0.0362668	0.0328631	0.0360297	0.0138313	0.0350532	2.53435	1.34161	0.000266105	0.000868477	EF-hand domain-containing protein D2 OS=Homo sapiens OX=9606 GN=EFHD2 PE=1 SV=1
Q16527	0.0337202	0.038107	0.0359139	0.0888819	0.0890222	0.0951153	0.0359137	0.0910065	2.53403	1.34143	8.72132e-05	0.000484606	Cysteine and glycine-rich protein 2 OS=Homo sapiens OX=9606 GN=CSRP2 PE=1 SV=3
P49450	0.0345364	0.042338	0.0348132	0.102975	0.082428	0.0976163	0.0372292	0.0943398	2.53403	1.34143	0.000598874	0.00140776	Histone H3-like centromeric protein A OS=Homo sapiens OX=9606 GN=CENPA PE=1 SV=1		CENPA
P56524	0.0595077	0.0585615	0.0549932	0.142938	0.146425	0.149043	0.0576875	0.146135	2.53322	1.34097	6.06955e-05	0.000409134	Histone deacetylase 4 OS=Homo sapiens OX=9606 GN=HDAC4 PE=1 SV=3
Q53EZ4	0.0221145	0.0233685	0.0172879	0.0511118	0.0456192	0.0622118	0.0209237	0.0529809	2.53211	1.34034	0.00200775	0.00329218	Centrosomal protein of 55 kDa OS=Homo sapiens OX=9606 GN=CEP55 PE=1 SV=3
Q9HCU5	0.0846831	0.086105	0.0810869	0.219543	0.20907	0.208988	0.0839583	0.212533	2.53142	1.33994	3.01058e-06	0.000164979	Prolactin regulatory element-binding protein OS=Homo sapiens OX=9606 GN=PREB PE=1 SV=2
Q9HAF1	0.0852442	0.0914007	0.0803747	0.226245	0.220529	0.20383	0.0856732	0.216868	2.53134	1.3399	5.42834e-05	0.000388237	Chromatin modification-related protein MEAF6 OS=Homo sapiens OX=9606 GN=MEAF6 PE=1 SV=1
Q9NZD8	0.0168346	0.0203144	0.0180433	0.0449107	0.0546997	0.0400938	0.0183974	0.0465681	2.53123	1.33984	0.00221306	0.00357115	Maspardin OS=Homo sapiens OX=9606 GN=SPG21 PE=1 SV=1
Q8NE01	0.00479531	0.00313822	0.00360434	0.00958346	0.00735095	0.0122704	0.00384596	0.00973495	2.53122	1.33983	0.00948399	0.0116965	Metal transporter CNNM3 OS=Homo sapiens OX=9606 GN=CNNM3 PE=1 SV=1
Q9Y6K5	0.0371126	0.0411892	0.0387413	0.0894457	0.122858	0.0838609	0.0390144	0.0987216	2.53039	1.33936	0.012128	0.0145164	2'-5'-oligoadenylate synthase 3 OS=Homo sapiens OX=9606 GN=OAS3 PE=1 SV=3
Q96QE3	0.302002	0.301241	0.303002	0.770623	0.725366	0.797108	0.302082	0.764366	2.53033	1.33932	0.000849556	0.00175621	ATPase family AAA domain-containing protein 5 OS=Homo sapiens OX=9606 GN=ATAD5 PE=1 SV=4
Q8N3U4	0.143451	0.161618	0.146159	0.321203	0.498838	0.321532	0.15041	0.380524	2.52992	1.33909	0.0199243	0.0227142	Cohesin subunit SA-2 OS=Homo sapiens OX=9606 GN=STAG2 PE=1 SV=3
P07737	0.0168346	0.0185491	0.0156908	0.0410899	0.0446462	0.0434545	0.0170248	0.0430635	2.52945	1.33883	0.000475277	0.00120966	Profilin-1 OS=Homo sapiens OX=9606 GN=PFN1 PE=1 SV=2
Q9NTK5	0.0468308	0.045168	0.0462953	0.108362	0.130047	0.111372	0.046098	0.116594	2.52925	1.33871	0.00288646	0.00437496	Obg-like ATPase 1 OS=Homo sapiens OX=9606 GN=OLA1 PE=1 SV=2
P35659	0.290652	0.329233	0.281096	0.805951	0.773634	0.698945	0.300327	0.75951	2.52894	1.33854	0.000146127	0.000620579	Protein DEK OS=Homo sapiens OX=9606 GN=DEK PE=1 SV=1
O60716	0.121439	0.128863	0.113526	0.300157	0.337657	0.281516	0.121276	0.306443	2.52683	1.33733	0.000289771	0.000905688	Catenin delta-1 OS=Homo sapiens OX=9606 GN=CTNND1 PE=1 SV=1
Q12834	0.0568295	0.057973	0.0524033	0.157156	0.13075	0.134584	0.0557353	0.14083	2.52677	1.33729	0.000654919	0.00148601	Cell division cycle protein 20 homolog OS=Homo sapiens OX=9606 GN=CDC20 PE=1 SV=2
Q9NYB0	0.058819	0.0611113	0.0580364	0.150955	0.147019	0.151622	0.0593222	0.149865	2.52629	1.33702	5.92903e-06	0.000185045	Telomeric repeat-binding factor 2-interacting protein 1 OS=Homo sapiens OX=9606 GN=TERF2IP PE=1 SV=1	TERF2IP
P16401	1.24071	1.09969	1.11074	2.96837	2.79839	2.95162	1.15038	2.90613	2.52623	1.33698	0.000273707	0.000881944	Histone H1.5 OS=Homo sapiens OX=9606 GN=H1-5 PE=1 SV=3
Q8IY33	0.020329	0.0207347	0.0197268	0.0432195	0.0564834	0.0538492	0.0202635	0.051184	2.52592	1.33681	0.00659091	0.00849675	MICAL-like protein 2 OS=Homo sapiens OX=9606 GN=MICALL2 PE=1 SV=1
P52943	0.0069634	0.00652862	0.00623745	0.0177263	0.0198368	0.0122704	0.00657649	0.0166112	2.52584	1.33676	0.0205379	0.0233961	Cysteine-rich protein 2 OS=Homo sapiens OX=9606 GN=CRIP2 PE=1 SV=1
P42345	0.0580538	0.055087	0.0472665	0.133793	0.128804	0.142556	0.0534691	0.135051	2.52577	1.33672	0.00107074	0.00206225	Serine/threonine-protein kinase mTOR OS=Homo sapiens OX=9606 GN=MTOR PE=1 SV=1
P00450	0.00864686	0.0114601	0.00871949	0.0228625	0.0217286	0.0282141	0.00960882	0.0242684	2.52564	1.33665	0.00175199	0.00297868	Ceruloplasmin OS=Homo sapiens OX=9606 GN=CP PE=1 SV=1
Q9BRR8	0.0601709	0.0591779	0.0579285	0.173317	0.127723	0.146698	0.0590924	0.149246	2.52563	1.33665	0.00831984	0.0103955	G patch domain-containing protein 1 OS=Homo sapiens OX=9606 GN=GPATCH1 PE=1 SV=1
Q13620	0.175284	0.184399	0.175836	0.440651	0.464678	0.446581	0.178506	0.450637	2.52449	1.33599	2.24192e-06	0.000164979	Cullin-4B OS=Homo sapiens OX=9606 GN=CUL4B PE=1 SV=4	CUL4B
Q9NWB6	0.27221	0.266469	0.27857	0.627873	0.664667	0.770457	0.272416	0.687666	2.52432	1.33589	0.00317258	0.00468039	Arginine and glutamate-rich protein 1 OS=Homo sapiens OX=9606 GN=ARGLU1 PE=1 SV=1
Q13185	0.38212	0.407997	0.348003	0.968118	0.943679	0.960844	0.379373	0.957547	2.52402	1.33573	0.00196971	0.00324555	Chromobox protein homolog 3 OS=Homo sapiens OX=9606 GN=CBX3 PE=1 SV=4	CBX3
Q16513	0.00910598	0.0103113	0.00679861	0.0154713	0.0319983	0.0186792	0.00873863	0.0220496	2.52323	1.33527	0.0346771	0.0377382	Serine/threonine-protein kinase N2 OS=Homo sapiens OX=9606 GN=PKN2 PE=1 SV=1
Q9NWT1	0.284785	0.301578	0.296204	0.787661	0.702827	0.7356	0.294189	0.742029	2.52229	1.33473	0.000150441	0.000632724	p21-activated protein kinase-interacting protein 1 OS=Homo sapiens OX=9606 GN=PAK1IP1 PE=1 SV=2
Q02880	1.29188	1.33697	1.30104	3.33248	3.21983	3.35897	1.30996	3.30376	2.52203	1.33458	1.05441e-06	0.000164979	DNA topoisomerase 2-beta OS=Homo sapiens OX=9606 GN=TOP2B PE=1 SV=3	TOP2B
P05387	0.231629	0.249489	0.226059	0.650924	0.473218	0.659242	0.235725	0.594461	2.52184	1.33447	0.00967902	0.0119081	60S acidic ribosomal protein P2 OS=Homo sapiens OX=9606 GN=RPLP2 PE=1 SV=1
O60488	0.0678995	0.0760739	0.066907	0.167241	0.188314	0.176241	0.0702934	0.177265	2.52179	1.33445	7.72829e-05	0.000455346	Long-chain-fatty-acid--CoA ligase 4 OS=Homo sapiens OX=9606 GN=ACSL4 PE=1 SV=2
O60749	0.0556052	0.0553952	0.0510004	0.108926	0.191395	0.108167	0.0540002	0.136163	2.52152	1.33429	0.0398658	0.0430772	Sorting nexin-2 OS=Homo sapiens OX=9606 GN=SNX2 PE=1 SV=2
P46734	0.0442546	0.0489507	0.0352449	0.0913248	0.138749	0.0937866	0.0428167	0.107954	2.5213	1.33417	0.0070519	0.00900336	Dual specificity mitogen-activated protein kinase kinase 3 OS=Homo sapiens OX=9606 GN=MAP2K3 PE=1 SV=2
Q8NEM2	0.0206351	0.0188293	0.0170289	0.0456624	0.0551862	0.0415787	0.0188311	0.0474758	2.52113	1.33407	0.00145172	0.00257856	SHC SH2 domain-binding protein 1 OS=Homo sapiens OX=9606 GN=SHCBP1 PE=1 SV=3
P28370	0.50264	0.51988	0.466126	1.31143	1.22837	1.21258	0.496215	1.25079	2.52067	1.33381	3.89632e-05	0.000344676	Probable global transcription activator SNF2L1 OS=Homo sapiens OX=9606 GN=SMARCA1 PE=1 SV=2	SMARCA1
Q8WYB5	0.0450198	0.0499874	0.0404032	0.115189	0.115723	0.110356	0.0451368	0.113756	2.52026	1.33357	0.00284914	0.00433132	Histone acetyltransferase KAT6B OS=Homo sapiens OX=9606 GN=KAT6B PE=1 SV=3
Q92643	0.128249	0.119925	0.115879	0.288882	0.298038	0.33052	0.121351	0.305813	2.52008	1.33347	9.74938e-05	0.000500677	GPI-anchor transamidase OS=Homo sapiens OX=9606 GN=PIGK PE=1 SV=2
P20042	0.267058	0.272633	0.271577	0.561854	0.858332	0.623681	0.270423	0.681289	2.51935	1.33305	0.0189624	0.0217725	Eukaryotic translation initiation factor 2 subunit 2 OS=Homo sapiens OX=9606 GN=EIF2S2 PE=1 SV=2
Q9NZI8	0.317944	0.292443	0.314743	0.771187	0.761851	0.797577	0.308377	0.776872	2.51923	1.33298	7.12602e-05	0.000442831	Insulin-like growth factor 2 mRNA-binding protein 1 OS=Homo sapiens OX=9606 GN=IGF2BP1 PE=1 SV=2
Q96J02	0.0117587	0.0130853	0.0113526	0.0251174	0.0439436	0.022118	0.0120655	0.030393	2.519	1.33285	0.0480645	0.0511021	E3 ubiquitin-protein ligase Itchy homolog OS=Homo sapiens OX=9606 GN=ITCH PE=1 SV=2
Q9Y277	0.0204056	0.0200342	0.0213886	0.0622612	0.0429707	0.0504885	0.0206095	0.0519068	2.51859	1.33262	0.0115297	0.0138877	Voltage-dependent anion-selective channel protein 3 OS=Homo sapiens OX=9606 GN=VDAC3 PE=1 SV=1
Q86XK2	0.0263487	0.0223318	0.021475	0.057814	0.0604832	0.0583822	0.0233852	0.0588931	2.5184	1.33251	0.00324665	0.00475062	F-box only protein 11 OS=Homo sapiens OX=9606 GN=FBXO11 PE=1 SV=3
P31431	0.0118607	0.0145703	0.0126692	0.0326965	0.0363764	0.0293865	0.0130334	0.0328198	2.51813	1.33235	0.000435701	0.00114273	Syndecan-4 OS=Homo sapiens OX=9606 GN=SDC4 PE=1 SV=2
Q9UPN9	0.0550185	0.0562078	0.0476982	0.129408	0.14356	0.127159	0.0529748	0.133376	2.51772	1.33212	0.000226977	0.00079442	E3 ubiquitin-protein ligase TRIM33 OS=Homo sapiens OX=9606 GN=TRIM33 PE=1 SV=3
Q15369	0.0530545	0.0598784	0.0514968	0.129784	0.132587	0.151544	0.0548099	0.137972	2.51728	1.33186	0.000162736	0.000665274	Elongin-C OS=Homo sapiens OX=9606 GN=ELOC PE=1 SV=1
Q9Y3A2	0.0687922	0.0657906	0.0650292	0.162731	0.16491	0.174834	0.0665374	0.167492	2.51726	1.33185	8.69387e-06	0.000206819	Probable U3 small nucleolar RNA-associated protein 11 OS=Homo sapiens OX=9606 GN=UTP11 PE=1 SV=2
P26358	0.735467	0.741405	0.705415	1.80827	1.83931	1.8458	0.727429	1.83112	2.51725	1.33185	3.80425e-05	0.000342022	DNA (cytosine-5)-methyltransferase 1 OS=Homo sapiens OX=9606 GN=DNMT1 PE=1 SV=2
P17480	1.0327	0.981759	1.04034	2.50454	2.48089	2.70395	1.01827	2.56313	2.51715	1.33179	3.0642e-05	0.000302938	Nucleolar transcription factor 1 OS=Homo sapiens OX=9606 GN=UBTF PE=1 SV=1
Q9Y295	0.191098	0.196951	0.180627	0.383401	0.607264	0.440485	0.189559	0.47705	2.51663	1.33149	0.0190845	0.0218879	Developmentally-regulated GTP-binding protein 1 OS=Homo sapiens OX=9606 GN=DRG1 PE=1 SV=1
Q9NVA2	0.0509119	0.0477458	0.0440723	0.105168	0.137668	0.116217	0.0475766	0.119684	2.51561	1.33091	0.00182153	0.00306949	Septin-11 OS=Homo sapiens OX=9606 GN=SEPTIN11 PE=1 SV=3
Q9NUD5	0.0505038	0.0505198	0.0527917	0.181272	0.108264	0.0973818	0.0512718	0.128973	2.51547	1.33083	0.0433013	0.0464433	Zinc finger CCHC domain-containing protein 3 OS=Homo sapiens OX=9606 GN=ZCCHC3 PE=1 SV=2
P56537	0.0510139	0.0546667	0.0445255	0.134983	0.120048	0.122392	0.0500687	0.125807	2.51269	1.32923	0.000599165	0.00140776	Eukaryotic translation initiation factor 6 OS=Homo sapiens OX=9606 GN=EIF6 PE=1 SV=1
Q9UKM9	0.737993	0.690185	0.688559	1.71199	1.74682	1.85979	0.705579	1.77287	2.51265	1.32921	1.1533e-05	0.000223403	RNA-binding protein Raly OS=Homo sapiens OX=9606 GN=RALY PE=1 SV=1
O14787	0.00890193	0.00826585	0.00776984	0.016223	0.0282687	0.0181321	0.00831254	0.0208746	2.51122	1.32839	0.0290196	0.0320046	Transportin-2 OS=Homo sapiens OX=9606 GN=TNPO2 PE=1 SV=3
P08651	0.0709858	0.0687607	0.075907	0.160852	0.176585	0.204064	0.0718845	0.1805	2.51098	1.32825	0.00197898	0.00325507	Nuclear factor 1 C-type OS=Homo sapiens OX=9606 GN=NFIC PE=1 SV=2
Q9NXE8	0.0103813	0.00815377	0.00861157	0.0223614	0.0205394	0.0252442	0.00904889	0.022715	2.51026	1.32783	0.000744367	0.00161784	Pre-mRNA-splicing factor CWC25 homolog OS=Homo sapiens OX=9606 GN=CWC25 PE=1 SV=1
Q9Y4L1	0.450657	0.450671	0.479075	1.01347	1.36436	1.08707	0.460134	1.15496	2.51006	1.32772	0.00716762	0.00912026	Hypoxia up-regulated protein 1 OS=Homo sapiens OX=9606 GN=HYOU1 PE=1 SV=1
Q12888	0.555771	0.573538	0.524507	1.35797	1.48316	1.30926	0.551272	1.38347	2.50959	1.32745	7.66434e-05	0.000455346	TP53-binding protein 1 OS=Homo sapiens OX=9606 GN=TP53BP1 PE=1 SV=2
P45973	0.218391	0.20673	0.185224	0.538052	0.514405	0.479015	0.203448	0.510491	2.50919	1.32722	0.000203575	0.00074956	Chromobox protein homolog 5 OS=Homo sapiens OX=9606 GN=CBX5 PE=1 SV=1	CBX5
Q9NRW3	0.0841984	0.09042	0.0837632	0.234951	0.210421	0.202892	0.0861272	0.216088	2.50894	1.32708	0.00027505	0.000883468	DNA dC->dU-editing enzyme APOBEC-3C OS=Homo sapiens OX=9606 GN=APOBEC3C PE=1 SV=2
Q14318	0.0784084	0.0736361	0.0694969	0.204447	0.172099	0.179211	0.0738471	0.185252	2.50859	1.32688	0.000290308	0.000905724	Peptidyl-prolyl cis-trans isomerase FKBP8 OS=Homo sapiens OX=9606 GN=FKBP8 PE=1 SV=2
Q96KM6	0.425813	0.411415	0.393888	1.02192	0.999405	1.06674	0.410372	1.02936	2.50835	1.32674	8.12962e-06	0.000205639	Zinc finger protein 512B OS=Homo sapiens OX=9606 GN=ZNF512B PE=1 SV=1		ZNF512B
P46063	0.303864	0.301325	0.267757	0.753586	0.724501	0.711372	0.290982	0.72982	2.50812	1.32661	0.000492052	0.0012352	ATP-dependent DNA helicase Q1 OS=Homo sapiens OX=9606 GN=RECQL PE=1 SV=3
P49916	0.490371	0.470985	0.427492	1.19681	1.14351	1.14302	0.46295	1.16111	2.50807	1.32658	0.000618389	0.00143193	DNA ligase 3 OS=Homo sapiens OX=9606 GN=LIG3 PE=1 SV=2
Q7KZ85	0.091825	0.0952955	0.0883172	0.204948	0.293281	0.192575	0.0918126	0.230268	2.50803	1.32655	0.0182092	0.0209629	Transcription elongation factor SPT6 OS=Homo sapiens OX=9606 GN=SUPT6H PE=1 SV=2
Q7Z3K3	0.378574	0.380201	0.357521	0.928406	0.982001	0.889097	0.372099	0.933168	2.50785	1.32645	3.38103e-05	0.000325112	Pogo transposable element with ZNF domain OS=Homo sapiens OX=9606 GN=POGZ PE=1 SV=2
O75822	0.0285168	0.0351649	0.0333456	0.0589414	0.105994	0.07839	0.0323424	0.0811086	2.50781	1.32643	0.0231477	0.0259804	Eukaryotic translation initiation factor 3 subunit J OS=Homo sapiens OX=9606 GN=EIF3J PE=1 SV=2
Q96AG4	0.170131	0.165625	0.166145	0.410899	0.405438	0.441891	0.167301	0.419409	2.50692	1.32592	0.000309194	0.000935879	Leucine-rich repeat-containing protein 59 OS=Homo sapiens OX=9606 GN=LRRC59 PE=1 SV=1
Q3B726	0.0783829	0.0841156	0.0807632	0.200689	0.212853	0.195936	0.0810872	0.203159	2.50544	1.32507	1.1785e-05	0.000223486	DNA-directed RNA polymerase I subunit RPA43 OS=Homo sapiens OX=9606 GN=POLR1F PE=1 SV=1
Q14241	0.04025	0.039536	0.0401442	0.0928281	0.111399	0.0961313	0.0399767	0.10012	2.50445	1.32449	0.00344062	0.00497705	Elongin-A OS=Homo sapiens OX=9606 GN=ELOA PE=1 SV=2
P49458	0.193496	0.214604	0.16485	0.504416	0.441382	0.489097	0.190983	0.478298	2.5044	1.32446	0.00170352	0.00291581	Signal recognition particle 9 kDa protein OS=Homo sapiens OX=9606 GN=SRP9 PE=1 SV=2
Q13415	0.188879	0.190031	0.171454	0.470592	0.446733	0.460805	0.183455	0.459377	2.50403	1.32425	0.00022675	0.00079442	Origin recognition complex subunit 1 OS=Homo sapiens OX=9606 GN=ORC1 PE=1 SV=2
P78527	5.33812	5.3208	5.01051	13.0224	13.3167	12.8893	5.22314	13.0761	2.5035	1.32395	5.3088e-05	0.000385806	DNA-dependent protein kinase catalytic subunit OS=Homo sapiens OX=9606 GN=PRKDC PE=1 SV=3
Q8WWQ0	0.806198	0.809129	0.752746	1.95528	1.9826	1.99007	0.789358	1.97598	2.50328	1.32382	0.000372315	0.00103819	PH-interacting protein OS=Homo sapiens OX=9606 GN=PHIP PE=1 SV=2	PHIP
Q15697	0.0148706	0.015523	0.013144	0.0367053	0.032809	0.0394685	0.0145125	0.0363276	2.50319	1.32377	0.000242799	0.000827872	Zinc finger protein 174 OS=Homo sapiens OX=9606 GN=ZNF174 PE=1 SV=1		ZNF174
Q9UNF1	0.0055095	0.00602427	0.00584896	0.0154713	0.0117831	0.0162564	0.00579424	0.0145036	2.50311	1.32372	0.00842453	0.0104919	Melanoma-associated antigen D2 OS=Homo sapiens OX=9606 GN=MAGED2 PE=1 SV=2
P62861	0.150057	0.14716	0.141756	0.3715	0.335928	0.391168	0.146325	0.366199	2.50265	1.32345	0.00080002	0.00168936	40S ribosomal protein S30 OS=Homo sapiens OX=9606 GN=FAU PE=1 SV=1
O43298	0.0113761	0.0119925	0.0109641	0.0249922	0.0293498	0.0315748	0.0114442	0.0286389	2.50248	1.32336	0.00238381	0.00376488	Zinc finger and BTB domain-containing protein 43 OS=Homo sapiens OX=9606 GN=ZBTB43 PE=1 SV=1		ZBTB43
O95674	0.0173192	0.0171762	0.0172231	0.0430943	0.0404302	0.0458773	0.0172395	0.0431339	2.50204	1.3231	0.00151929	0.00267413	Phosphatidate cytidylyltransferase 2 OS=Homo sapiens OX=9606 GN=CDS2 PE=1 SV=1
P26599	0.306083	0.305472	0.272743	0.721516	0.768877	0.721923	0.294766	0.737439	2.50177	1.32295	0.000180791	0.000698615	Polypyrimidine tract-binding protein 1 OS=Homo sapiens OX=9606 GN=PTBP1 PE=1 SV=1
Q8N0S6	0.0359393	0.0435989	0.0442233	0.104917	0.105238	0.0994138	0.0412538	0.103189	2.50133	1.3227	0.00316699	0.00467677	Centromere protein L OS=Homo sapiens OX=9606 GN=CENPL PE=1 SV=2
O43815	0.0190792	0.0209588	0.0215181	0.0494206	0.0583212	0.0461899	0.0205187	0.0513106	2.50067	1.32231	0.00129013	0.00237336	Striatin OS=Homo sapiens OX=9606 GN=STRN PE=1 SV=4
Q9Y450	0.0339498	0.0335397	0.0288132	0.0787974	0.0874547	0.0745604	0.0321009	0.0802708	2.50058	1.32226	0.000219826	0.000779859	HBS1-like protein OS=Homo sapiens OX=9606 GN=HBS1L PE=1 SV=1
P04843	0.61737	0.63619	0.634623	1.67836	1.48797	1.5549	0.629395	1.57375	2.50041	1.32217	0.000746123	0.0016188	Dolichyl-diphosphooligosaccharide--protein glycosyltransferase subunit 1 OS=Homo sapiens OX=9606 GN=RPN1 PE=1 SV=1
Q8IWR0	0.0182885	0.0200902	0.0166836	0.0429064	0.049727	0.0450176	0.0183541	0.0458837	2.49991	1.32188	0.000239015	0.000819594	Zinc finger CCCH domain-containing protein 7A OS=Homo sapiens OX=9606 GN=ZC3H7A PE=1 SV=1
Q9UKA9	0.159291	0.159629	0.14631	0.372189	0.435382	0.355373	0.155077	0.387648	2.49972	1.32176	0.00118148	0.00220847	Polypyrimidine tract-binding protein 2 OS=Homo sapiens OX=9606 GN=PTBP2 PE=1 SV=1
P12956	1.17577	1.15859	1.11135	2.85568	2.89984	2.85627	1.14857	2.8706	2.49928	1.32151	0.000115097	0.000547239	X-ray repair cross-complementing protein 6 OS=Homo sapiens OX=9606 GN=XRCC6 PE=1 SV=2	XRCC6
P05198	0.109399	0.102076	0.10444	0.22305	0.337874	0.228605	0.105305	0.263176	2.49918	1.32145	0.0197935	0.0225976	Eukaryotic translation initiation factor 2 subunit 1 OS=Homo sapiens OX=9606 GN=EIF2S1 PE=1 SV=3
Q9C0A0	0.0813927	0.0741405	0.0749142	0.19524	0.174477	0.206096	0.0768158	0.191938	2.49867	1.32116	0.000317847	0.000952891	Contactin-associated protein-like 4 OS=Homo sapiens OX=9606 GN=CNTNAP4 PE=1 SV=3
O43709	0.0506313	0.0496512	0.045173	0.119198	0.118642	0.125596	0.0484851	0.121145	2.49861	1.32113	0.000176637	0.000689632	Probable 18S rRNA (guanine-N(7))-methyltransferase OS=Homo sapiens OX=9606 GN=BUD23 PE=1 SV=2
Q9Y3A4	0.143936	0.146712	0.139123	0.340871	0.3589	0.373974	0.143257	0.357915	2.49841	1.32101	5.13094e-05	0.000377384	Ribosomal RNA-processing protein 7 homolog A OS=Homo sapiens OX=9606 GN=RRP7A PE=1 SV=2
P08237	0.0364749	0.0308218	0.032029	0.0897588	0.082428	0.0759672	0.0331086	0.082718	2.49838	1.321	0.000201989	0.000745521	ATP-dependent 6-phosphofructokinase, muscle type OS=Homo sapiens OX=9606 GN=PFKM PE=1 SV=2
O95248	0.0169621	0.0188854	0.0162087	0.0367679	0.0432409	0.0500195	0.0173521	0.0433428	2.49784	1.32068	0.00288889	0.00437646	Myotubularin-related protein 5 OS=Homo sapiens OX=9606 GN=SBF1 PE=1 SV=4
Q9NQH7	0.00323938	0.00322228	0.00323743	0.00714062	0.00989136	0.00719031	0.00323303	0.0080741	2.49738	1.32041	0.0138476	0.016356	Xaa-Pro aminopeptidase 3 OS=Homo sapiens OX=9606 GN=XPNPEP3 PE=1 SV=1
O43148	0.221961	0.233826	0.227592	0.548638	0.590238	0.567409	0.227793	0.568762	2.49684	1.3201	1.01846e-05	0.000219944	mRNA cap guanine-N7 methyltransferase OS=Homo sapiens OX=9606 GN=RNMT PE=1 SV=1
Q9NUU7	0.0130596	0.00820981	0.00992813	0.0283746	0.0237284	0.0257913	0.0103992	0.0259648	2.49681	1.32009	0.0118312	0.0142002	ATP-dependent RNA helicase DDX19A OS=Homo sapiens OX=9606 GN=DDX19A PE=1 SV=1
Q99729	0.330111	0.329177	0.342326	0.82612	0.831036	0.843611	0.333871	0.833589	2.49674	1.32004	1.03119e-05	0.000221125	Heterogeneous nuclear ribonucleoprotein A/B OS=Homo sapiens OX=9606 GN=HNRNPAB PE=1 SV=2
P20618	0.00943757	0.0106195	0.0103382	0.0278108	0.021188	0.0268855	0.0101318	0.0252948	2.49658	1.31996	0.00358978	0.00514299	Proteasome subunit beta type-1 OS=Homo sapiens OX=9606 GN=PSMB1 PE=1 SV=2
Q68E01	0.0763423	0.080473	0.0724322	0.174507	0.216583	0.181243	0.0764158	0.190777	2.49657	1.31995	0.0015577	0.00272912	Integrator complex subunit 3 OS=Homo sapiens OX=9606 GN=INTS3 PE=1 SV=1
Q9UHA3	0.0849637	0.0929418	0.0792092	0.204573	0.205881	0.231419	0.0857049	0.213957	2.49644	1.31987	0.000132809	0.00059094	Probable ribosome biogenesis protein RLP24 OS=Homo sapiens OX=9606 GN=RSL24D1 PE=1 SV=1
O75419	0.0115291	0.011264	0.0108778	0.0263702	0.027512	0.030168	0.0112236	0.0280167	2.49623	1.31975	0.000442749	0.00115072	Cell division control protein 45 homolog OS=Homo sapiens OX=9606 GN=CDC45 PE=1 SV=1
Q86UL3	0.012983	0.0144302	0.0129282	0.0347009	0.0305929	0.0354045	0.0134471	0.0335661	2.49615	1.31971	0.000136968	0.000598239	Glycerol-3-phosphate acyltransferase 4 OS=Homo sapiens OX=9606 GN=GPAT4 PE=1 SV=1
P43490	0.031246	0.0280198	0.0275398	0.077482	0.0644289	0.0747167	0.0289352	0.0722092	2.49555	1.31936	0.000358438	0.00101944	Nicotinamide phosphoribosyltransferase OS=Homo sapiens OX=9606 GN=NAMPT PE=1 SV=1
D6RBQ6	0.0262467	0.0280759	0.0263095	0.0642029	0.0651857	0.0718249	0.0268774	0.0670712	2.49545	1.3193	9.33404e-05	0.000491646	Ubiquitin carboxyl-terminal hydrolase 17-like protein 17 OS=Homo sapiens OX=9606 GN=USP17L17 PE=3 SV=1
O75525	0.0158653	0.0168119	0.0148059	0.0389602	0.0419977	0.0375147	0.0158277	0.0394909	2.49505	1.31907	5.44085e-05	0.000388237	KH domain-containing, RNA-binding, signal transduction-associated protein 3 OS=Homo sapiens OX=9606 GN=KHDRBS3 PE=1 SV=1
Q9UGL1	0.0132891	0.0145983	0.0134893	0.0388976	0.0308632	0.0334506	0.0137923	0.0344038	2.49443	1.31871	0.00183857	0.00308795	Lysine-specific demethylase 5B OS=Homo sapiens OX=9606 GN=KDM5B PE=1 SV=3		KDM5B
Q9P035	0.0189007	0.0215753	0.0228563	0.0533041	0.0483217	0.0563501	0.0211107	0.0526587	2.4944	1.31869	0.000291369	0.000906415	Very-long-chain (3R)-3-hydroxyacyl-CoA dehydratase 3 OS=Homo sapiens OX=9606 GN=HACD3 PE=1 SV=2
P48444	0.237929	0.207823	0.198088	0.445474	0.699476	0.460805	0.214613	0.535252	2.49403	1.31848	0.0157682	0.0184244	Coatomer subunit delta OS=Homo sapiens OX=9606 GN=ARCN1 PE=1 SV=1
O60675	0.00790715	0.00694892	0.00634537	0.0179768	0.0162153	0.0186792	0.00706715	0.0176238	2.49376	1.31832	0.000607172	0.00141599	Transcription factor MafK OS=Homo sapiens OX=9606 GN=MAFK PE=1 SV=1
Q9Y6D9	0.0528249	0.0526213	0.0526838	0.132289	0.135776	0.126143	0.05271	0.131403	2.49294	1.31785	0.000538974	0.00130875	Mitotic spindle assembly checkpoint protein MAD1 OS=Homo sapiens OX=9606 GN=MAD1L1 PE=1 SV=2
Q00059	0.0216299	0.0194177	0.0240218	0.0442844	0.0567537	0.0611176	0.0216898	0.0540519	2.49204	1.31733	0.00275951	0.00421611	Transcription factor A, mitochondrial OS=Homo sapiens OX=9606 GN=TFAM PE=1 SV=1
Q15836	0.0919271	0.0982936	0.0899575	0.216912	0.227123	0.254162	0.0933927	0.232732	2.49197	1.31729	0.000332756	0.000973453	Vesicle-associated membrane protein 3 OS=Homo sapiens OX=9606 GN=VAMP3 PE=1 SV=3
Q9Y3B6	0.0123964	0.0124408	0.0138994	0.0318822	0.028539	0.0361079	0.0129122	0.0321764	2.49194	1.31727	0.00111045	0.00210675	ER membrane protein complex subunit 9 OS=Homo sapiens OX=9606 GN=EMC9 PE=1 SV=3
Q99666	0.00517791	0.00462327	0.0056763	0.021046	0.00945895	0.00805002	0.00515916	0.0128517	2.49104	1.31675	0.104233	0.10683	RANBP2-like and GRIP domain-containing protein 5/6 OS=Homo sapiens OX=9606 GN=RGPD5 PE=1 SV=3
Q5VT52	0.252876	0.266104	0.251959	0.632947	0.584185	0.703243	0.25698	0.640125	2.49096	1.3167	0.00158855	0.002772	Regulation of nuclear pre-mRNA domain-containing protein 2 OS=Homo sapiens OX=9606 GN=RPRD2 PE=1 SV=1
O95251	0.293406	0.294937	0.287851	0.733793	0.730879	0.717624	0.292065	0.727432	2.49065	1.31652	9.65091e-08	9.79568e-05	Histone acetyltransferase KAT7 OS=Homo sapiens OX=9606 GN=KAT7 PE=1 SV=1		KAT7
Q7Z5J4	0.238158	0.240999	0.236182	0.573066	0.574077	0.634388	0.238446	0.593844	2.49047	1.31642	0.00101699	0.00198849	Retinoic acid-induced protein 1 OS=Homo sapiens OX=9606 GN=RAI1 PE=1 SV=2
Q9BXJ9	0.0424946	0.0449158	0.0431658	0.0917632	0.12048	0.112935	0.0435254	0.108393	2.49033	1.31634	0.00640059	0.00828885	N-alpha-acetyltransferase 15, NatA auxiliary subunit OS=Homo sapiens OX=9606 GN=NAA15 PE=1 SV=1
P25205	0.335952	0.351733	0.333175	0.713373	1.09178	0.736928	0.340287	0.84736	2.49014	1.31622	0.0213104	0.0241856	DNA replication licensing factor MCM3 OS=Homo sapiens OX=9606 GN=MCM3 PE=1 SV=3
Q9H6V9	0.0185436	0.0223318	0.0199858	0.0432822	0.0609697	0.0472841	0.020287	0.050512	2.48986	1.31607	0.00425503	0.00594066	Lipid droplet-associated hydrolase OS=Homo sapiens OX=9606 GN=LDAH PE=1 SV=1
O14646	0.522586	0.511502	0.524551	1.27974	1.25361	1.34631	0.519546	1.29322	2.48913	1.31564	0.000124532	0.000571657	Chromodomain-helicase-DNA-binding protein 1 OS=Homo sapiens OX=9606 GN=CHD1 PE=1 SV=2
P27348	0.0346895	0.0357533	0.0356765	0.0839336	0.101508	0.0786245	0.0353731	0.088022	2.48839	1.31521	0.00640018	0.00828885	14-3-3 protein theta OS=Homo sapiens OX=9606 GN=YWHAQ PE=1 SV=1
Q9NW13	1.3759	1.35145	1.29644	3.255	3.22447	3.53318	1.34126	3.33755	2.48836	1.3152	5.64784e-05	0.000394897	RNA-binding protein 28 OS=Homo sapiens OX=9606 GN=RBM28 PE=1 SV=3
Q7Z7K6	0.351409	0.329289	0.300455	0.818039	0.803632	0.819617	0.327051	0.813763	2.48818	1.31509	0.00210331	0.00341319	Centromere protein V OS=Homo sapiens OX=9606 GN=CENPV PE=1 SV=1
O75151	0.312333	0.313934	0.302139	0.768681	0.76785	0.773271	0.309469	0.769934	2.48792	1.31494	0.000110543	0.000537704	Lysine-specific demethylase PHF2 OS=Homo sapiens OX=9606 GN=PHF2 PE=1 SV=4
Q99439	0.0874633	0.0954356	0.0921805	0.210335	0.272147	0.201563	0.0916931	0.228015	2.48672	1.31424	0.00725485	0.00920459	Calponin-2 OS=Homo sapiens OX=9606 GN=CNN2 PE=1 SV=4
Q6ZRS2	0.230124	0.226344	0.217253	0.563858	0.557862	0.553576	0.224574	0.558432	2.48663	1.31419	0.000111749	0.00054059	Helicase SRCAP OS=Homo sapiens OX=9606 GN=SRCAP PE=1 SV=3		SRCAP
P51153	0.0386685	0.0464289	0.0406837	0.106358	0.0999946	0.10637	0.0419271	0.104241	2.48624	1.31396	0.00130451	0.00238579	Ras-related protein Rab-13 OS=Homo sapiens OX=9606 GN=RAB13 PE=1 SV=1
Q15437	0.0095396	0.00832189	0.00684178	0.0160977	0.0312416	0.014068	0.00823442	0.0204691	2.4858	1.31371	0.0588886	0.0619184	Protein transport protein Sec23B OS=Homo sapiens OX=9606 GN=SEC23B PE=1 SV=2
Q70UQ0	0.0809591	0.083275	0.0806768	0.20664	0.196206	0.20594	0.081637	0.202928	2.48574	1.31368	9.78437e-06	0.000215491	Inhibitor of nuclear factor kappa-B kinase-interacting protein OS=Homo sapiens OX=9606 GN=IKBIP PE=1 SV=1
Q86WJ1	0.00374952	0.00680882	0.00498565	0.00939555	0.0147019	0.0145369	0.00518133	0.0128781	2.48549	1.31353	0.0161538	0.0187956	Chromodomain-helicase-DNA-binding protein 1-like OS=Homo sapiens OX=9606 GN=CHD1L PE=1 SV=3
P54920	0.215355	0.274118	0.240541	0.587848	0.598995	0.627589	0.243338	0.604811	2.48547	1.31352	0.00350296	0.00504327	Alpha-soluble NSF attachment protein OS=Homo sapiens OX=9606 GN=NAPA PE=1 SV=3
Q9UHG3	0.123505	0.122503	0.119138	0.306295	0.291498	0.309574	0.121715	0.302456	2.48495	1.31322	1.49797e-05	0.000239484	Prenylcysteine oxidase 1 OS=Homo sapiens OX=9606 GN=PCYOX1 PE=1 SV=3
P21964	0.0522637	0.0486985	0.0434679	0.115189	0.124426	0.119265	0.0481434	0.119627	2.4848	1.31313	0.00104682	0.00203289	Catechol O-methyltransferase OS=Homo sapiens OX=9606 GN=COMT PE=1 SV=2
Q5T749	0.0446372	0.0467371	0.0454751	0.12803	0.0990757	0.112935	0.0456165	0.113347	2.48478	1.31312	0.00539309	0.0071743	Keratinocyte proline-rich protein OS=Homo sapiens OX=9606 GN=KPRP PE=1 SV=1
Q5T5X7	0.0196404	0.0210989	0.0202663	0.078171	0.0357278	0.037671	0.0203352	0.0505233	2.48452	1.31297	0.0783644	0.081246	BEN domain-containing protein 3 OS=Homo sapiens OX=9606 GN=BEND3 PE=1 SV=1
Q7L576	0.181737	0.195803	0.173699	0.380457	0.598454	0.390621	0.183746	0.456511	2.48446	1.31293	0.0213987	0.0242587	Cytoplasmic FMR1-interacting protein 1 OS=Homo sapiens OX=9606 GN=CYFIP1 PE=1 SV=1
Q9H9Q2	0.00260171	0.00619238	0.00481298	0.011901	0.0113507	0.010551	0.00453569	0.0112676	2.4842	1.31278	0.0612868	0.0641961	COP9 signalosome complex subunit 7b OS=Homo sapiens OX=9606 GN=COPS7B PE=1 SV=1
Q14676	1.08218	1.06246	0.984158	2.61196	2.55662	2.60156	1.04293	2.59005	2.48343	1.31233	0.000612279	0.0014201	Mediator of DNA damage checkpoint protein 1 OS=Homo sapiens OX=9606 GN=MDC1 PE=1 SV=3	MDC1
Q13426	0.0425966	0.0439351	0.036842	0.0989039	0.100751	0.106682	0.0411246	0.102112	2.483	1.31209	0.00105749	0.00204449	DNA repair protein XRCC4 OS=Homo sapiens OX=9606 GN=XRCC4 PE=1 SV=2
O60287	0.785257	0.811202	0.787128	1.99104	1.90211	2.02251	0.794529	1.97189	2.48183	1.31141	1.72094e-05	0.000250421	Nucleolar pre-ribosomal-associated protein 1 OS=Homo sapiens OX=9606 GN=URB1 PE=1 SV=4
O94776	0.295855	0.290398	0.278527	0.663263	0.814388	0.667526	0.28826	0.715059	2.48061	1.31069	0.00348806	0.00502819	Metastasis-associated protein MTA2 OS=Homo sapiens OX=9606 GN=MTA2 PE=1 SV=1	Mta2
Q9UBU8	0.0705777	0.072039	0.0668206	0.174319	0.168315	0.176788	0.0698125	0.173141	2.48008	1.31039	1.83105e-05	0.000251139	Mortality factor 4-like protein 1 OS=Homo sapiens OX=9606 GN=MORF4L1 PE=1 SV=2
Q9H6R0	0.109858	0.113424	0.114605	0.268901	0.30647	0.262603	0.112629	0.279324	2.48003	1.31036	0.001613	0.00280376	ATP-dependent RNA helicase DHX33 OS=Homo sapiens OX=9606 GN=DHX33 PE=1 SV=2
P45880	0.0904732	0.090448	0.0856625	0.236956	0.213178	0.210942	0.0888612	0.220358	2.4798	1.31023	0.000254839	0.000847808	Voltage-dependent anion-selective channel protein 2 OS=Homo sapiens OX=9606 GN=VDAC2 PE=1 SV=2
O14662	0.0713684	0.0812015	0.0680077	0.177889	0.162856	0.206174	0.0735259	0.182306	2.47949	1.31004	0.000657623	0.00148808	Syntaxin-16 OS=Homo sapiens OX=9606 GN=STX16 PE=1 SV=3
Q06136	0.0545594	0.0527614	0.0543673	0.127028	0.13102	0.142712	0.053896	0.133587	2.4786	1.30953	0.000636143	0.00145972	3-ketodihydrosphingosine reductase OS=Homo sapiens OX=9606 GN=KDSR PE=1 SV=1
Q7L2H7	0.0471113	0.0540222	0.047137	0.0793611	0.185558	0.10254	0.0494235	0.122486	2.4783	1.30935	0.0740709	0.0770044	Eukaryotic translation initiation factor 3 subunit M OS=Homo sapiens OX=9606 GN=EIF3M PE=1 SV=1
P43246	0.377911	0.381658	0.328189	0.85938	1.00411	0.832122	0.362586	0.898537	2.47813	1.30925	0.000329876	0.000971852	DNA mismatch repair protein Msh2 OS=Homo sapiens OX=9606 GN=MSH2 PE=1 SV=1
Q14315	0.508047	0.484995	0.460557	1.14049	1.36576	1.0959	0.484533	1.20072	2.47809	1.30923	0.00195948	0.00323219	Filamin-C OS=Homo sapiens OX=9606 GN=FLNC PE=1 SV=3
O75190	0.0991455	0.111267	0.105497	0.286878	0.244149	0.251661	0.105303	0.260896	2.47757	1.30892	0.000253326	0.000847808	DnaJ homolog subfamily B member 6 OS=Homo sapiens OX=9606 GN=DNAJB6 PE=1 SV=2
Q15008	0.0225226	0.0193617	0.0195325	0.0468525	0.0562132	0.0490817	0.0204723	0.0507158	2.47729	1.30876	0.00026421	0.000864946	26S proteasome non-ATPase regulatory subunit 6 OS=Homo sapiens OX=9606 GN=PSMD6 PE=1 SV=1
Q9Y5Q0	0.0251499	0.0267309	0.0262232	0.0685875	0.0647533	0.0601016	0.0260347	0.0644808	2.47673	1.30844	0.000311308	0.000940446	Fatty acid desaturase 3 OS=Homo sapiens OX=9606 GN=FADS3 PE=1 SV=1
Q86W50	0.0242316	0.0306257	0.0290074	0.0603821	0.0786984	0.0686206	0.0279549	0.0692337	2.47662	1.30837	0.000990173	0.00194898	RNA N6-adenosine-methyltransferase METTL16 OS=Homo sapiens OX=9606 GN=METTL16 PE=1 SV=2
P41219	0.00663181	0.0035305	0.00610796	0.0145944	0.00756716	0.0181321	0.00542342	0.0134312	2.47652	1.30832	0.0599861	0.0629637	Peripherin OS=Homo sapiens OX=9606 GN=PRPH PE=1 SV=2
P52789	0.126259	0.124912	0.11795	0.27886	0.327063	0.308089	0.123041	0.304671	2.47618	1.30811	0.000593584	0.00140113	Hexokinase-2 OS=Homo sapiens OX=9606 GN=HK2 PE=1 SV=2
Q5BJF2	0.0195638	0.0194177	0.0203311	0.048669	0.0542673	0.0439234	0.0197709	0.0489532	2.47603	1.30803	0.00310837	0.00460807	Sigma intracellular receptor 2 OS=Homo sapiens OX=9606 GN=TMEM97 PE=1 SV=1
Q9H7E2	0.0280066	0.0264507	0.0259858	0.0714062	0.0596184	0.0681516	0.0268144	0.0663921	2.47599	1.308	0.00108044	0.00207436	Tudor domain-containing protein 3 OS=Homo sapiens OX=9606 GN=TDRD3 PE=1 SV=1
O76094	0.376023	0.38404	0.371247	0.821046	1.09151	0.88855	0.377104	0.933702	2.47598	1.308	0.00811742	0.0101509	Signal recognition particle subunit SRP72 OS=Homo sapiens OX=9606 GN=SRP72 PE=1 SV=3
P24941	0.111516	0.116002	0.113526	0.241842	0.345116	0.257366	0.113682	0.281441	2.4757	1.30784	0.0139494	0.0164572	Cyclin-dependent kinase 2 OS=Homo sapiens OX=9606 GN=CDK2 PE=1 SV=2
P53992	0.0545849	0.0551991	0.0544968	0.112559	0.172369	0.121766	0.0547603	0.135565	2.4756	1.30778	0.0209363	0.0237877	Protein transport protein Sec24C OS=Homo sapiens OX=9606 GN=SEC24C PE=1 SV=3
P56589	0.0286443	0.025442	0.0255757	0.068337	0.0639965	0.0648691	0.026554	0.0657342	2.47549	1.30771	0.000242238	0.000827317	Peroxisomal biogenesis factor 3 OS=Homo sapiens OX=9606 GN=PEX3 PE=1 SV=1
Q14694	0.148603	0.158564	0.137483	0.29809	0.488568	0.313951	0.148217	0.36687	2.47522	1.30756	0.0240275	0.0268491	Ubiquitin carboxyl-terminal hydrolase 10 OS=Homo sapiens OX=9606 GN=USP10 PE=1 SV=2
Q9UBM7	0.0577222	0.0614755	0.0592666	0.155653	0.134047	0.151934	0.0594881	0.147211	2.47463	1.30722	0.000810663	0.00170156	7-dehydrocholesterol reductase OS=Homo sapiens OX=9606 GN=DHCR7 PE=1 SV=1
Q5UIP0	2.09279	2.06184	1.95461	5.05211	4.93471	5.12841	2.03642	5.03841	2.47416	1.30694	3.14376e-05	0.000309798	Telomere-associated protein RIF1 OS=Homo sapiens OX=9606 GN=RIF1 PE=1 SV=2
Q9H3H5	0.0212983	0.0216874	0.0221225	0.0509239	0.0526999	0.0574443	0.0217027	0.0536894	2.47386	1.30676	0.00068294	0.00152561	UDP-N-acetylglucosamine--dolichyl-phosphate N-acetylglucosaminephosphotransferase OS=Homo sapiens OX=9606 GN=DPAGT1 PE=1 SV=2
O60216	0.145135	0.13853	0.136641	0.272346	0.496352	0.271043	0.140102	0.34658	2.47377	1.30671	0.0490237	0.0520855	Double-strand-break repair protein rad21 homolog OS=Homo sapiens OX=9606 GN=RAD21 PE=1 SV=2
Q13454	0.0406581	0.0449438	0.0435327	0.107422	0.103616	0.108402	0.0430449	0.10648	2.4737	1.30667	0.00015437	0.00064568	Tumor suppressor candidate 3 OS=Homo sapiens OX=9606 GN=TUSC3 PE=1 SV=1
Q96G23	0.0369851	0.0358374	0.0408132	0.0836831	0.0892925	0.108089	0.0378786	0.0936882	2.47338	1.30649	0.00194285	0.00321391	Ceramide synthase 2 OS=Homo sapiens OX=9606 GN=CERS2 PE=1 SV=1
P04083	0.0323173	0.0358934	0.0339499	0.0796743	0.0871304	0.0858148	0.0340535	0.0842065	2.47277	1.30613	2.66908e-05	0.000286646	Annexin A1 OS=Homo sapiens OX=9606 GN=ANXA1 PE=1 SV=2
P36957	0.00507588	0.00504357	0.00457557	0.0107109	0.011621	0.0139898	0.00489834	0.0121073	2.4717	1.30551	0.00290746	0.00439481	Dihydrolipoyllysine-residue succinyltransferase component of 2-oxoglutarate dehydrogenase complex, mitochondrial OS=Homo sapiens OX=9606 GN=DLST PE=1 SV=4
Q49A26	0.193955	0.189162	0.189563	0.513436	0.43949	0.462368	0.190893	0.471765	2.47135	1.3053	0.00199351	0.00327414	Putative oxidoreductase GLYR1 OS=Homo sapiens OX=9606 GN=GLYR1 PE=1 SV=4		GLYR1
Q14527	0.0945543	0.102469	0.0909287	0.224428	0.239392	0.247753	0.0959838	0.237191	2.47116	1.30519	4.9745e-05	0.000370351	Helicase-like transcription factor OS=Homo sapiens OX=9606 GN=HLTF PE=1 SV=2
Q9P003	0.0160949	0.0186052	0.015885	0.0375196	0.0462137	0.0412661	0.0168617	0.0416665	2.47107	1.30514	0.000385261	0.00106504	Protein cornichon homolog 4 OS=Homo sapiens OX=9606 GN=CNIH4 PE=1 SV=1
P41091	0.321133	0.323741	0.331276	0.657689	1.02708	0.727081	0.325383	0.80395	2.47078	1.30497	0.0220171	0.0248488	Eukaryotic translation initiation factor 2 subunit 3 OS=Homo sapiens OX=9606 GN=EIF2S3 PE=1 SV=3
P51991	0.605076	0.634649	0.608227	1.53429	1.5344	1.49691	0.615984	1.52187	2.47063	1.30488	1.15027e-05	0.000223403	Heterogeneous nuclear ribonucleoprotein A3 OS=Homo sapiens OX=9606 GN=HNRNPA3 PE=1 SV=2
O75521	0.0281087	0.0288324	0.0256621	0.066959	0.069726	0.0673701	0.0275344	0.0680183	2.47031	1.30469	0.00050157	0.00125495	Enoyl-CoA delta isomerase 2 OS=Homo sapiens OX=9606 GN=ECI2 PE=1 SV=4
P35251	0.827012	0.771246	0.768416	1.88888	1.91773	2.03947	0.788891	1.94869	2.47017	1.30461	1.12205e-05	0.000223403	Replication factor C subunit 1 OS=Homo sapiens OX=9606 GN=RFC1 PE=1 SV=4
Q8IX18	0.0258385	0.0275155	0.0262664	0.0665205	0.0658883	0.0642438	0.0265401	0.0655509	2.46988	1.30444	2.14344e-05	0.000263836	Probable ATP-dependent RNA helicase DHX40 OS=Homo sapiens OX=9606 GN=DHX40 PE=1 SV=2
Q13111	0.447239	0.441088	0.399715	1.04566	1.06643	1.06846	0.429347	1.06019	2.46929	1.3041	0.00107362	0.00206387	Chromatin assembly factor 1 subunit A OS=Homo sapiens OX=9606 GN=CHAF1A PE=1 SV=3
Q86YP4	0.178345	0.172462	0.16226	0.375321	0.48792	0.403595	0.171022	0.422279	2.46914	1.30401	0.00369509	0.00527192	Transcriptional repressor p66-alpha OS=Homo sapiens OX=9606 GN=GATAD2A PE=1 SV=1
Q9BRX2	0.0515751	0.0517246	0.0441154	0.116693	0.148749	0.098476	0.0491384	0.121306	2.46866	1.30373	0.00851067	0.0105862	Protein pelota homolog OS=Homo sapiens OX=9606 GN=PELO PE=1 SV=2	PELO
P09496	0.0399184	0.0459245	0.0420651	0.0762919	0.162424	0.0769832	0.042636	0.105233	2.46817	1.30344	0.0751543	0.0780507	Clathrin light chain A OS=Homo sapiens OX=9606 GN=CLTA PE=1 SV=1
P06576	0.0688943	0.0605229	0.0609069	0.152897	0.156694	0.159984	0.0634413	0.156525	2.46724	1.3029	0.000980506	0.00193496	ATP synthase subunit beta, mitochondrial OS=Homo sapiens OX=9606 GN=ATP5F1B PE=1 SV=3
Q9NTI5	0.378549	0.360671	0.345154	0.832258	1.04146	0.801641	0.361458	0.891786	2.46719	1.30287	0.0045289	0.00622877	Sister chromatid cohesion protein PDS5 homolog B OS=Homo sapiens OX=9606 GN=PDS5B PE=1 SV=1
P78344	0.493508	0.480708	0.437982	1.11676	1.19983	1.16757	0.470733	1.16138	2.46718	1.30286	0.00014081	0.000606461	Eukaryotic translation initiation factor 4 gamma 2 OS=Homo sapiens OX=9606 GN=EIF4G2 PE=1 SV=1
P62266	0.382885	0.348651	0.342672	0.881679	0.862548	0.905823	0.358069	0.88335	2.46698	1.30275	0.000340975	0.000987398	40S ribosomal protein S23 OS=Homo sapiens OX=9606 GN=RPS23 PE=1 SV=3
Q12986	0.0101518	0.00980694	0.0106619	0.0258691	0.0216745	0.0279797	0.0102069	0.0251744	2.46642	1.30242	0.00381449	0.00542256	Transcriptional repressor NF-X1 OS=Homo sapiens OX=9606 GN=NFX1 PE=1 SV=2		NFX1
P78549	0.0566509	0.0553392	0.0537414	0.13279	0.138155	0.137788	0.0552438	0.136244	2.46624	1.30231	1.9553e-06	0.000164979	Endonuclease III-like protein 1 OS=Homo sapiens OX=9606 GN=NTHL1 PE=1 SV=2
Q05D32	0.216324	0.212923	0.204973	0.535296	0.474947	0.55381	0.211407	0.521351	2.46611	1.30223	0.00107547	0.00206612	CTD small phosphatase-like protein 2 OS=Homo sapiens OX=9606 GN=CTDSPL2 PE=1 SV=2
O75569	0.16202	0.15495	0.149375	0.380395	0.377926	0.391637	0.155448	0.383319	2.46589	1.30211	8.16657e-05	0.000466552	Interferon-inducible double-stranded RNA-dependent protein kinase activator A OS=Homo sapiens OX=9606 GN=PRKRA PE=1 SV=1
Q9HCD5	0.366152	0.37059	0.336434	0.934732	0.850278	0.860805	0.357726	0.881939	2.46541	1.30182	2.9312e-05	0.000299272	Nuclear receptor coactivator 5 OS=Homo sapiens OX=9606 GN=NCOA5 PE=1 SV=2
Q9HD42	0.0138503	0.0114041	0.014072	0.0301284	0.0311875	0.0356389	0.0131088	0.0323183	2.46539	1.30181	0.000630234	0.00145164	Charged multivesicular body protein 1a OS=Homo sapiens OX=9606 GN=CHMP1A PE=1 SV=1
Q9Y6E2	0.20352	0.205554	0.204412	0.454619	0.593535	0.464166	0.204495	0.504107	2.46513	1.30166	0.00897517	0.0111321	Basic leucine zipper and W2 domain-containing protein 2 OS=Homo sapiens OX=9606 GN=BZW2 PE=1 SV=1
O00203	0.0685372	0.069181	0.0656551	0.166113	0.188368	0.146776	0.0677911	0.167086	2.46472	1.30142	0.0046545	0.00636987	AP-3 complex subunit beta-1 OS=Homo sapiens OX=9606 GN=AP3B1 PE=1 SV=3
Q9ULC4	0.0579518	0.0589537	0.0540436	0.135108	0.149614	0.136616	0.056983	0.140446	2.4647	1.30141	3.64763e-05	0.000333544	Malignant T-cell-amplified sequence 1 OS=Homo sapiens OX=9606 GN=MCTS1 PE=1 SV=1
Q6PL18	1.06321	1.00658	0.988885	2.48281	2.49538	2.5603	1.01956	2.51283	2.46462	1.30137	8.3753e-05	0.000472666	ATPase family AAA domain-containing protein 2 OS=Homo sapiens OX=9606 GN=ATAD2 PE=1 SV=1
Q15417	0.0802194	0.088991	0.0837632	0.182837	0.246419	0.194216	0.0843245	0.207824	2.46458	1.30134	0.00583291	0.00768551	Calponin-3 OS=Homo sapiens OX=9606 GN=CNN3 PE=1 SV=1
O95881	0.0224971	0.0272633	0.0215181	0.059881	0.052862	0.0629152	0.0237595	0.0585527	2.46439	1.30123	0.000873678	0.00179269	Thioredoxin domain-containing protein 12 OS=Homo sapiens OX=9606 GN=TXNDC12 PE=1 SV=1
Q8IXM2	0.0607576	0.0661548	0.0508277	0.158096	0.138209	0.141383	0.0592467	0.145896	2.46252	1.30013	0.00180505	0.00305015	Chromatin complexes subunit BAP18 OS=Homo sapiens OX=9606 GN=BAP18 PE=1 SV=1
Q14690	1.96985	2.01561	1.87655	4.93573	4.66542	4.83306	1.954	4.81141	2.46234	1.30003	7.99261e-06	0.000205639	Protein RRP5 homolog OS=Homo sapiens OX=9606 GN=PDCD11 PE=1 SV=3
Q8N8A6	0.418748	0.424473	0.410032	1.0441	0.992163	1.04963	0.417751	1.02863	2.4623	1.30001	1.73526e-05	0.000250421	ATP-dependent RNA helicase DDX51 OS=Homo sapiens OX=9606 GN=DDX51 PE=1 SV=3
P54132	0.307053	0.294965	0.275894	0.711369	0.701908	0.748339	0.292637	0.720539	2.46222	1.29996	6.67164e-05	0.000427687	Bloom syndrome protein OS=Homo sapiens OX=9606 GN=BLM PE=1 SV=1
Q8IY17	0.0242826	0.0297571	0.0268491	0.0628249	0.0642668	0.0720594	0.0269629	0.0663837	2.46204	1.29985	0.00040592	0.00110065	Patatin-like phospholipase domain-containing protein 6 OS=Homo sapiens OX=9606 GN=PNPLA6 PE=1 SV=3
Q9H5I1	0.0119373	0.0124408	0.0103166	0.0274977	0.0331333	0.0247753	0.0115649	0.0284688	2.46165	1.29963	0.00169589	0.00290601	Histone-lysine N-methyltransferase SUV39H2 OS=Homo sapiens OX=9606 GN=SUV39H2 PE=1 SV=2
O75147	0.0181099	0.0214072	0.0239138	0.0520514	0.0445922	0.0594764	0.0211436	0.05204	2.46126	1.2994	0.00149072	0.00263824	Obscurin-like protein 1 OS=Homo sapiens OX=9606 GN=OBSL1 PE=1 SV=4	OBSL1
Q13105	0.00556052	0.0147104	0.00759718	0.0261823	0.0134047	0.0289957	0.00928937	0.0228609	2.46097	1.29923	0.0697189	0.0727034	Zinc finger and BTB domain-containing protein 17 OS=Homo sapiens OX=9606 GN=ZBTB17 PE=1 SV=3		ZBTB17
P10809	0.119883	0.110342	0.113267	0.269277	0.294957	0.281047	0.114497	0.28176	2.46085	1.29916	1.57478e-05	0.000243778	60 kDa heat shock protein, mitochondrial OS=Homo sapiens OX=9606 GN=HSPD1 PE=1 SV=2
Q96G21	0.0179824	0.0199781	0.0157987	0.0455997	0.0424301	0.044236	0.0179197	0.0440886	2.46034	1.29886	0.00305646	0.00454884	U3 small nucleolar ribonucleoprotein protein IMP4 OS=Homo sapiens OX=9606 GN=IMP4 PE=1 SV=1
Q9UIF9	0.224946	0.236543	0.221052	0.563483	0.532079	0.583665	0.227514	0.559742	2.46026	1.29881	2.21374e-05	0.000265387	Bromodomain adjacent to zinc finger domain protein 2A OS=Homo sapiens OX=9606 GN=BAZ2A PE=1 SV=4
Q8IWS0	0.229078	0.227885	0.214275	0.547761	0.576455	0.527159	0.223746	0.550458	2.46019	1.29877	1.55831e-05	0.000243778	PHD finger protein 6 OS=Homo sapiens OX=9606 GN=PHF6 PE=1 SV=1
Q8NE71	0.443132	0.423492	0.41232	1.01203	1.07924	1.05487	0.426315	1.04871	2.45994	1.29863	6.46661e-06	0.000185045	ATP-binding cassette sub-family F member 1 OS=Homo sapiens OX=9606 GN=ABCF1 PE=1 SV=2
P55735	0.0149726	0.0172042	0.0170721	0.0547448	0.0352954	0.0311059	0.0164163	0.040382	2.45988	1.29859	0.0298032	0.0328094	Protein SEC13 homolog OS=Homo sapiens OX=9606 GN=SEC13 PE=1 SV=3
O75475	1.09481	1.0902	1.0414	2.63758	2.6991	2.59984	1.07547	2.64551	2.45987	1.29858	4.80731e-06	0.000185045	PC4 and SFRS1-interacting protein OS=Homo sapiens OX=9606 GN=PSIP1 PE=1 SV=1
Q9UIG0	1.34978	1.28827	1.26642	3.17914	3.13605	3.2891	1.30149	3.20143	2.45982	1.29855	6.35238e-06	0.000185045	Tyrosine-protein kinase BAZ1B OS=Homo sapiens OX=9606 GN=BAZ1B PE=1 SV=2	BAZ1B
Q96BT3	0.0357863	0.0370142	0.0343168	0.0857501	0.0858872	0.0918327	0.0357058	0.0878234	2.45964	1.29845	8.95184e-06	0.00020968	Centromere protein T OS=Homo sapiens OX=9606 GN=CENPT PE=1 SV=2
Q69YI7	0.0103048	0.0066407	0.00861157	0.0214219	0.01908	0.0223525	0.00851903	0.0209515	2.45937	1.29829	0.0111531	0.0134713	Nuclear apoptosis-inducing factor 1 OS=Homo sapiens OX=9606 GN=NAIF1 PE=1 SV=1
O60264	1.00097	0.968506	0.913927	2.36311	2.33955	2.38843	0.961134	2.3637	2.45928	1.29824	0.000519215	0.00128433	SWI/SNF-related matrix-associated actin-dependent regulator of chromatin subfamily A member 5 OS=Homo sapiens OX=9606 GN=SMARCA5 PE=1 SV=1
Q9Y6I4	0.0350721	0.0274875	0.0259858	0.0746007	0.0758337	0.0672919	0.0295151	0.0725754	2.45893	1.29803	0.00452585	0.00622739	Ubiquitin carboxyl-terminal hydrolase 3 OS=Homo sapiens OX=9606 GN=USP3 PE=1 SV=2
Q9Y320	0.0320622	0.0327272	0.0331513	0.0781084	0.0776715	0.0850332	0.0326469	0.080271	2.45876	1.29793	0.000370208	0.00103599	Thioredoxin-related transmembrane protein 2 OS=Homo sapiens OX=9606 GN=TMX2 PE=1 SV=1
P16402	0.371611	0.354787	0.367665	0.948199	0.823901	0.917702	0.364687	0.896601	2.45855	1.29781	0.000922802	0.00186012	Histone H1.3 OS=Homo sapiens OX=9606 GN=H1-3 PE=1 SV=2
Q8IWI9	0.174595	0.167166	0.159843	0.40808	0.39587	0.428918	0.167201	0.410956	2.45785	1.2974	1.3848e-05	0.000239484	MAX gene-associated protein OS=Homo sapiens OX=9606 GN=MGA PE=1 SV=4
Q13557	0.031144	0.0289445	0.0307988	0.0584403	0.10367	0.0612739	0.0302958	0.0744614	2.45782	1.29738	0.0404894	0.0437045	Calcium/calmodulin-dependent protein kinase type II subunit delta OS=Homo sapiens OX=9606 GN=CAMK2D PE=1 SV=3
Q86WX3	0.054891	0.0585334	0.0555544	0.133166	0.133885	0.148261	0.0563263	0.138437	2.45778	1.29735	0.00013805	0.000598806	Active regulator of SIRT1 OS=Homo sapiens OX=9606 GN=RPS19BP1 PE=1 SV=1
Q03252	0.0259661	0.028272	0.0276261	0.0675853	0.0635101	0.0700274	0.0272881	0.0670409	2.45679	1.29677	2.16614e-05	0.000263836	Lamin-B2 OS=Homo sapiens OX=9606 GN=LMNB2 PE=1 SV=4
Q9H1B7	0.0317562	0.0300653	0.0307556	0.0694018	0.0799416	0.0780774	0.030859	0.0758069	2.45656	1.29664	0.000841853	0.00174621	Probable E3 ubiquitin-protein ligase IRF2BPL OS=Homo sapiens OX=9606 GN=IRF2BPL PE=1 SV=1
P61289	0.0445861	0.0405447	0.0390434	0.0839962	0.124155	0.0968347	0.0413914	0.101662	2.45612	1.29638	0.00976419	0.0120032	Proteasome activator complex subunit 3 OS=Homo sapiens OX=9606 GN=PSME3 PE=1 SV=1	PSME3
Q9BQE4	0.0777452	0.0864412	0.0870222	0.199374	0.202584	0.215006	0.0837362	0.205654	2.45598	1.2963	0.000111363	0.000539966	Selenoprotein S OS=Homo sapiens OX=9606 GN=SELENOS PE=1 SV=3
Q5BJF6	0.0167836	0.0165037	0.0138346	0.037269	0.0317821	0.0466589	0.0157073	0.03857	2.45555	1.29604	0.00526912	0.00705872	Outer dense fiber protein 2 OS=Homo sapiens OX=9606 GN=ODF2 PE=1 SV=1
Q9H9A7	0.062492	0.0766062	0.0618566	0.169746	0.161289	0.162407	0.0669849	0.164481	2.45549	1.29601	0.00419117	0.00586764	RecQ-mediated genome instability protein 1 OS=Homo sapiens OX=9606 GN=RMI1 PE=1 SV=3
Q13263	0.35243	0.335313	0.345046	0.679862	1.14815	0.70762	0.344263	0.845212	2.45514	1.2958	0.0347573	0.0378121	Transcription intermediary factor 1-beta OS=Homo sapiens OX=9606 GN=TRIM28 PE=1 SV=5	TRIM28
P31943	0.492233	0.528734	0.487881	1.2404	1.21685	1.24619	0.50295	1.23448	2.45448	1.29542	0.000345617	0.000994712	Heterogeneous nuclear ribonucleoprotein H OS=Homo sapiens OX=9606 GN=HNRNPH1 PE=1 SV=4
P60763	0.022038	0.0257222	0.0229858	0.0539931	0.0643749	0.055256	0.023582	0.0578747	2.45419	1.29525	0.000284414	0.000897452	Ras-related C3 botulinum toxin substrate 3 OS=Homo sapiens OX=9606 GN=RAC3 PE=1 SV=1
O60568	0.0381584	0.0333156	0.0348995	0.0833699	0.0878331	0.0898007	0.0354578	0.0870012	2.45365	1.29493	0.000221907	0.000783841	Multifunctional procollagen lysine hydroxylase and glycosyltransferase LH3 OS=Homo sapiens OX=9606 GN=PLOD3 PE=1 SV=1
P22532	0.0241806	0.0249096	0.0341657	0.0737238	0.0461056	0.084408	0.027752	0.0680791	2.45313	1.29462	0.0219406	0.0247808	Small proline-rich protein 2D OS=Homo sapiens OX=9606 GN=SPRR2D PE=2 SV=2
Q9NRX1	0.0485652	0.0430665	0.0375111	0.107986	0.0956165	0.113169	0.0430476	0.105591	2.45288	1.29448	0.00106289	0.00205231	RNA-binding protein PNO1 OS=Homo sapiens OX=9606 GN=PNO1 PE=1 SV=1
Q8WXX5	0.50514	0.47998	0.482788	1.23696	1.13788	1.22509	0.489302	1.19998	2.45242	1.29421	4.18779e-05	0.000353236	DnaJ homolog subfamily C member 9 OS=Homo sapiens OX=9606 GN=DNAJC9 PE=1 SV=1
Q08J23	0.0847341	0.0870016	0.0853819	0.188287	0.26685	0.175381	0.0857059	0.210173	2.45226	1.29411	0.0207349	0.023594	RNA cytosine C(5)-methyltransferase NSUN2 OS=Homo sapiens OX=9606 GN=NSUN2 PE=1 SV=2
Q8ND82	0.137023	0.120625	0.124361	0.30974	0.319658	0.307386	0.127336	0.312261	2.45225	1.29411	0.000794658	0.00168189	Zinc finger protein 280C OS=Homo sapiens OX=9606 GN=ZNF280C PE=1 SV=1		ZNF280C
O15047	0.03321	0.0299532	0.029029	0.0720326	0.0909681	0.0630715	0.0307307	0.0753574	2.45218	1.29407	0.00761687	0.00960785	Histone-lysine N-methyltransferase SETD1A OS=Homo sapiens OX=9606 GN=SETD1A PE=1 SV=3
Q9H3N1	0.112996	0.125445	0.122332	0.286752	0.303281	0.294646	0.120257	0.294893	2.45218	1.29407	0.000138782	0.000600264	Thioredoxin-related transmembrane protein 1 OS=Homo sapiens OX=9606 GN=TMX1 PE=1 SV=1
O15344	0.0502232	0.0504357	0.0457126	0.115127	0.126696	0.117077	0.0487905	0.119633	2.45198	1.29395	3.48117e-05	0.000325304	E3 ubiquitin-protein ligase Midline-1 OS=Homo sapiens OX=9606 GN=MID1 PE=1 SV=1
Q9H6R4	0.748297	0.757881	0.691645	1.8114	1.77304	1.80453	0.732608	1.79632	2.45196	1.29393	0.000597588	0.00140731	Nucleolar protein 6 OS=Homo sapiens OX=9606 GN=NOL6 PE=1 SV=2
P46977	0.213391	0.212306	0.203613	0.524522	0.479325	0.539117	0.20977	0.514322	2.45183	1.29386	0.000360321	0.00101944	Dolichyl-diphosphooligosaccharide--protein glycosyltransferase subunit STT3A OS=Homo sapiens OX=9606 GN=STT3A PE=1 SV=2
Q2TB10	0.0965948	0.091821	0.090756	0.219292	0.224096	0.241032	0.0930573	0.22814	2.45161	1.29373	3.9801e-05	0.000344676	Zinc finger protein 800 OS=Homo sapiens OX=9606 GN=ZNF800 PE=1 SV=1		ZNF800
P07305	0.682974	0.666704	0.574752	1.64222	1.52662	1.54904	0.641477	1.57263	2.45157	1.29371	0.00111385	0.00211056	Histone H1.0 OS=Homo sapiens OX=9606 GN=H1-0 PE=1 SV=3
Q96KG9	0.00941206	0.00905041	0.00943172	0.0241779	0.017999	0.0261821	0.00929807	0.0227863	2.45065	1.29317	0.0152101	0.0178134	N-terminal kinase-like protein OS=Homo sapiens OX=9606 GN=SCYL1 PE=1 SV=1
P59190	0.00652978	0.00700496	0.00811517	0.0196054	0.0149181	0.0185229	0.00721664	0.0176821	2.45019	1.29289	0.00138063	0.00248842	Ras-related protein Rab-15 OS=Homo sapiens OX=9606 GN=RAB15 PE=1 SV=1
Q9BQB6	0.0186966	0.0179327	0.0207412	0.043658	0.0483758	0.0485346	0.0191235	0.0468561	2.45019	1.29289	0.000116375	0.000547654	Vitamin K epoxide reductase complex subunit 1 OS=Homo sapiens OX=9606 GN=VKORC1 PE=1 SV=1
Q9NVX2	0.00563704	0.00445515	0.00600004	0.0151582	0.0136209	0.0106292	0.00536408	0.0131361	2.4489	1.29213	0.00323262	0.0047347	Notchless protein homolog 1 OS=Homo sapiens OX=9606 GN=NLE1 PE=1 SV=4
Q16698	0.00984568	0.0114881	0.0115037	0.0231757	0.0297281	0.0275107	0.0109458	0.0268049	2.44886	1.29211	0.000978017	0.00193323	2,4-dienoyl-CoA reductase, mitochondrial OS=Homo sapiens OX=9606 GN=DECR1 PE=1 SV=1
Q5QJE6	0.206351	0.199922	0.190361	0.486126	0.489487	0.485424	0.198878	0.487012	2.4488	1.29207	0.000600641	0.00140905	Deoxynucleotidyltransferase terminal-interacting protein 2 OS=Homo sapiens OX=9606 GN=DNTTIP2 PE=1 SV=2
Q96JG6	0.0101773	0.00849001	0.00789934	0.0219856	0.0177288	0.0253224	0.00885554	0.0216789	2.44806	1.29164	0.00313176	0.00463148	Syndetin OS=Homo sapiens OX=9606 GN=VPS50 PE=1 SV=3
P05496	0.0189517	0.0131133	0.0149354	0.0409646	0.0364845	0.0375928	0.0156668	0.0383473	2.44768	1.29142	0.00863637	0.010725	ATP synthase F(0) complex subunit C1, mitochondrial OS=Homo sapiens OX=9606 GN=ATP5MC1 PE=1 SV=2
P37108	0.0950644	0.0882905	0.0875618	0.211463	0.234204	0.217351	0.0903056	0.221006	2.44731	1.2912	2.90576e-05	0.000297914	Signal recognition particle 14 kDa protein OS=Homo sapiens OX=9606 GN=SRP14 PE=1 SV=2
P22234	0.053233	0.0534058	0.0528781	0.116943	0.151343	0.121844	0.0531723	0.130044	2.4457	1.29025	0.00795626	0.00996765	Multifunctional protein ADE2 OS=Homo sapiens OX=9606 GN=PAICS PE=1 SV=3
O94905	0.0963908	0.10754	0.100425	0.252427	0.237014	0.254787	0.101452	0.248076	2.44526	1.28999	4.8912e-05	0.000370351	Erlin-2 OS=Homo sapiens OX=9606 GN=ERLIN2 PE=1 SV=1
P06748	0.69208	0.702261	0.68053	1.66239	1.67115	1.73974	0.691624	1.69109	2.44511	1.2899	4.82846e-06	0.000185045	Nucleophosmin OS=Homo sapiens OX=9606 GN=NPM1 PE=1 SV=2	NPM1
Q5T1M5	0.110624	0.11858	0.10036	0.207266	0.365332	0.232825	0.109855	0.268474	2.4439	1.28919	0.0301691	0.0331902	FK506-binding protein 15 OS=Homo sapiens OX=9606 GN=FKBP15 PE=1 SV=2
Q86Y56	0.0407091	0.0365659	0.0364103	0.108487	0.0848603	0.0844861	0.0378951	0.0926112	2.44388	1.28918	0.00318696	0.00469126	Dynein assembly factor 5, axonemal OS=Homo sapiens OX=9606 GN=DNAAF5 PE=1 SV=4
Q68D10	0.420048	0.431113	0.410118	0.995866	0.984055	1.10231	0.420427	1.02741	2.44373	1.28908	0.000421093	0.00112524	Protein SPT2 homolog OS=Homo sapiens OX=9606 GN=SPTY2D1 PE=1 SV=3
O15213	0.241602	0.244753	0.229297	0.578328	0.567483	0.602657	0.238551	0.582823	2.44318	1.28876	5.40803e-06	0.000185045	WD repeat-containing protein 46 OS=Homo sapiens OX=9606 GN=WDR46 PE=1 SV=3
Q9HAU5	0.0516006	0.0544986	0.0481298	0.123144	0.12021	0.133411	0.0514097	0.125589	2.4429	1.28859	5.47784e-05	0.000388855	Regulator of nonsense transcripts 2 OS=Homo sapiens OX=9606 GN=UPF2 PE=1 SV=1
P21291	0.0222166	0.0195859	0.0178059	0.0397119	0.0527539	0.0531458	0.0198694	0.0485372	2.44281	1.28854	0.00261806	0.00403441	Cysteine and glycine-rich protein 1 OS=Homo sapiens OX=9606 GN=CSRP1 PE=1 SV=3
Q96EK4	0.0796327	0.0810614	0.0722163	0.195052	0.18426	0.189527	0.0776368	0.189613	2.44231	1.28825	0.000294182	0.000909427	THAP domain-containing protein 11 OS=Homo sapiens OX=9606 GN=THAP11 PE=1 SV=2		THAP11
P12004	0.0601964	0.0638292	0.0520579	0.135359	0.157883	0.136772	0.0586945	0.143338	2.4421	1.28812	0.000413544	0.00111324	Proliferating cell nuclear antigen OS=Homo sapiens OX=9606 GN=PCNA PE=1 SV=1
Q6NUQ4	0.0649407	0.06778	0.0619861	0.164297	0.152532	0.158578	0.0649022	0.158469	2.44166	1.28786	1.57715e-05	0.000243778	Transmembrane protein 214 OS=Homo sapiens OX=9606 GN=TMEM214 PE=1 SV=2
Q9BZ95	0.0827445	0.0739724	0.0710077	0.192671	0.175342	0.187964	0.0759082	0.185326	2.44145	1.28774	0.000254145	0.000847808	Histone-lysine N-methyltransferase NSD3 OS=Homo sapiens OX=9606 GN=NSD3 PE=1 SV=1	NSD3
Q15853	0.0323938	0.0346045	0.0314247	0.0720326	0.0774012	0.0908167	0.0328077	0.0800835	2.441	1.28747	0.0021374	0.00345639	Upstream stimulatory factor 2 OS=Homo sapiens OX=9606 GN=USF2 PE=1 SV=1		USF2
Q8WVV9	0.0304298	0.0325871	0.0273024	0.0771688	0.0720502	0.0711997	0.0301064	0.0734729	2.44044	1.28714	0.000690495	0.00153248	Heterogeneous nuclear ribonucleoprotein L-like OS=Homo sapiens OX=9606 GN=HNRNPLL PE=1 SV=1
Q9UKR5	0.0470348	0.0517526	0.0499428	0.121641	0.12675	0.114576	0.0495768	0.120989	2.44044	1.28714	2.55573e-05	0.000281963	Ergosterol biosynthetic protein 28 homolog OS=Homo sapiens OX=9606 GN=ERG28 PE=1 SV=1
P00387	0.255554	0.278321	0.259081	0.636455	0.654721	0.643923	0.264319	0.645033	2.44036	1.28709	0.000334988	0.00097518	NADH-cytochrome b5 reductase 3 OS=Homo sapiens OX=9606 GN=CYB5R3 PE=1 SV=3
Q99986	0.137151	0.12197	0.128138	0.282368	0.31955	0.343025	0.129086	0.314981	2.44008	1.28693	0.000568672	0.00136133	Serine/threonine-protein kinase VRK1 OS=Homo sapiens OX=9606 GN=VRK1 PE=1 SV=1
O14579	0.0513965	0.052201	0.0449356	0.108487	0.13756	0.116374	0.049511	0.120807	2.44	1.28688	0.00090474	0.00183785	Coatomer subunit epsilon OS=Homo sapiens OX=9606 GN=COPE PE=1 SV=3
P16070	0.0704502	0.0792401	0.0752595	0.178077	0.190314	0.180461	0.0749833	0.182951	2.43989	1.28681	0.000107602	0.00052932	CD44 antigen OS=Homo sapiens OX=9606 GN=CD44 PE=1 SV=3
Q9NRW7	0.161204	0.179075	0.159131	0.390103	0.401113	0.427276	0.16647	0.406164	2.43987	1.2868	8.42883e-05	0.000472666	Vacuolar protein sorting-associated protein 45 OS=Homo sapiens OX=9606 GN=VPS45 PE=1 SV=1
P78324	0.00448922	0.00322228	0.00453241	0.0109615	0.00859413	0.0103165	0.0040813	0.00995738	2.43975	1.28674	0.00432496	0.00602448	Tyrosine-protein phosphatase non-receptor type substrate 1 OS=Homo sapiens OX=9606 GN=SIRPA PE=1 SV=2
Q8IZQ5	0.0433363	0.0448598	0.0409859	0.0972127	0.111021	0.106917	0.0430607	0.10505	2.43959	1.28664	0.000126996	0.000576307	Selenoprotein H OS=Homo sapiens OX=9606 GN=SELENOH PE=1 SV=2
Q14684	0.722663	0.735857	0.724602	1.74075	1.72272	1.86166	0.727707	1.77504	2.43923	1.28642	0.000421273	0.00112524	Ribosomal RNA processing protein 1 homolog B OS=Homo sapiens OX=9606 GN=RRP1B PE=1 SV=3
O00541	0.140645	0.128247	0.125979	0.304729	0.327982	0.330442	0.131624	0.321051	2.43916	1.28638	5.38672e-05	0.000388237	Pescadillo homolog OS=Homo sapiens OX=9606 GN=PES1 PE=1 SV=1
Q5T3J3	0.128708	0.13881	0.124015	0.324648	0.310253	0.320047	0.130511	0.318316	2.43899	1.28629	0.000332523	0.000973453	Ligand-dependent nuclear receptor-interacting factor 1 OS=Homo sapiens OX=9606 GN=LRIF1 PE=1 SV=1
Q9Y678	0.620202	0.58186	0.557335	1.33536	1.65137	1.3041	0.586465	1.43028	2.43881	1.28618	0.00275423	0.00421227	Coatomer subunit gamma-1 OS=Homo sapiens OX=9606 GN=COPG1 PE=1 SV=1
Q9NRL2	0.870833	0.853568	0.814797	2.0994	1.97168	2.12145	0.846399	2.06418	2.43878	1.28616	9.53847e-06	0.000215146	Bromodomain adjacent to zinc finger domain protein 1A OS=Homo sapiens OX=9606 GN=BAZ1A PE=1 SV=2
O00186	0.0520342	0.0447197	0.0615112	0.106671	0.144154	0.135131	0.052755	0.128652	2.43867	1.28609	0.00235282	0.00373465	Syntaxin-binding protein 3 OS=Homo sapiens OX=9606 GN=STXBP3 PE=1 SV=2
Q8N9N7	0.0127535	0.0104794	0.0116116	0.0278735	0.0279444	0.029152	0.0116148	0.0283233	2.43855	1.28602	0.00249512	0.00389025	Leucine-rich repeat-containing protein 57 OS=Homo sapiens OX=9606 GN=LRRC57 PE=1 SV=1
O14656	0.0112741	0.0128611	0.0116116	0.0284372	0.029566	0.029152	0.0119156	0.0290517	2.43813	1.28577	0.00100141	0.00196476	Torsin-1A OS=Homo sapiens OX=9606 GN=TOR1A PE=1 SV=1
Q8IYA6	0.0382349	0.0405727	0.0355686	0.0901347	0.0889141	0.0998046	0.0381254	0.0929511	2.43804	1.28572	7.26092e-05	0.000447666	Cytoskeleton-associated protein 2-like OS=Homo sapiens OX=9606 GN=CKAP2L PE=1 SV=4
O00425	0.426043	0.426714	0.382535	1.01034	0.985622	1.01462	0.411764	1.00352	2.43713	1.28519	0.000938299	0.00187968	Insulin-like growth factor 2 mRNA-binding protein 3 OS=Homo sapiens OX=9606 GN=IGF2BP3 PE=1 SV=2
Q9ULD4	0.051269	0.050912	0.054022	0.138115	0.11821	0.124345	0.0520677	0.12689	2.43702	1.28512	0.000766962	0.00164912	Bromodomain and PHD finger-containing protein 3 OS=Homo sapiens OX=9606 GN=BRPF3 PE=1 SV=2
Q9UQE7	0.928606	0.895038	0.859409	1.78979	2.86639	1.88066	0.894351	2.17894	2.43634	1.28472	0.0262119	0.0290872	Structural maintenance of chromosomes protein 3 OS=Homo sapiens OX=9606 GN=SMC3 PE=1 SV=2	SMC3
Q96L93	0.0245122	0.0247415	0.0219282	0.0554338	0.0617264	0.0561938	0.0237273	0.0577847	2.43537	1.28414	7.44924e-05	0.000450052	Kinesin-like protein KIF16B OS=Homo sapiens OX=9606 GN=KIF16B PE=1 SV=2
O60832	0.692131	0.760851	0.671314	1.76856	1.63753	1.76733	0.708099	1.72447	2.43536	1.28413	0.000102479	0.000511555	H/ACA ribonucleoprotein complex subunit DKC1 OS=Homo sapiens OX=9606 GN=DKC1 PE=1 SV=3
Q8NAB2	0.0515495	0.0562919	0.0512162	0.1316	0.133074	0.122626	0.0530192	0.1291	2.43497	1.2839	2.99471e-05	0.000302082	Kelch repeat and BTB domain-containing protein 3 OS=Homo sapiens OX=9606 GN=KBTBD3 PE=2 SV=3
P0DMU8	0.0043872	0.00120485	0.00405758	0.0100219	0.00502676	0.0084408	0.00321654	0.00782983	2.43424	1.28347	0.124999	0.127597	Cancer/testis antigen family 45 member A5 OS=Homo sapiens OX=9606 GN=CT45A5 PE=2 SV=1
Q86TG7	0.0111976	0.0121886	0.0114173	0.0269966	0.0283768	0.0293083	0.0116012	0.0282272	2.43314	1.28282	1.49731e-05	0.000239484	Retrotransposon-derived protein PEG10 OS=Homo sapiens OX=9606 GN=PEG10 PE=1 SV=2
P08133	0.0345619	0.0287764	0.0366693	0.0741622	0.0764283	0.0926925	0.0333359	0.0810943	2.43264	1.28253	0.000926729	0.00186134	Annexin A6 OS=Homo sapiens OX=9606 GN=ANXA6 PE=1 SV=3
Q9Y4I1	0.0310165	0.0361176	0.0332808	0.0851863	0.0751851	0.0838609	0.0334716	0.0814108	2.43223	1.28228	0.000122539	0.000564494	Unconventional myosin-Va OS=Homo sapiens OX=9606 GN=MYO5A PE=1 SV=2
P49959	0.211529	0.214968	0.191958	0.464704	0.575428	0.463462	0.206152	0.501198	2.43121	1.28167	0.00179033	0.00302696	Double-strand break repair protein MRE11 OS=Homo sapiens OX=9606 GN=MRE11 PE=1 SV=3
Q9H501	0.359036	0.345933	0.343319	0.857939	0.844711	0.845565	0.349429	0.849405	2.43084	1.28145	4.78403e-05	0.000366936	ESF1 homolog OS=Homo sapiens OX=9606 GN=ESF1 PE=1 SV=1
Q9Y657	0.0158143	0.0149906	0.0182807	0.0370811	0.0436193	0.0386088	0.0163619	0.0397697	2.43063	1.28133	0.000387398	0.00106753	Spindlin-1 OS=Homo sapiens OX=9606 GN=SPIN1 PE=1 SV=3
P62341	0.0186201	0.019838	0.0189066	0.0494832	0.0473488	0.0425948	0.0191216	0.0464756	2.43053	1.28127	0.000637466	0.00145982	Thioredoxin reductase-like selenoprotein T OS=Homo sapiens OX=9606 GN=SELENOT PE=1 SV=2
O96011	0.0389236	0.0440752	0.0389139	0.101096	0.0889141	0.106292	0.0406376	0.0987673	2.43044	1.28122	0.000271397	0.000880091	Peroxisomal membrane protein 11B OS=Homo sapiens OX=9606 GN=PEX11B PE=1 SV=1
Q9Y5L0	0.00841729	0.00851803	0.00751085	0.0169746	0.0245392	0.0178976	0.00814872	0.0198038	2.4303	1.28113	0.0101694	0.012436	Transportin-3 OS=Homo sapiens OX=9606 GN=TNPO3 PE=1 SV=3
P16220	0.0619819	0.0585895	0.0615112	0.136862	0.148316	0.157327	0.0606942	0.147502	2.43024	1.2811	0.000470889	0.0012029	Cyclic AMP-responsive element-binding protein 1 OS=Homo sapiens OX=9606 GN=CREB1 PE=1 SV=2	CREB1
P55290	0.0423415	0.0453081	0.0469212	0.105481	0.121993	0.099492	0.0448569	0.108989	2.4297	1.28078	0.00108376	0.00207916	Cadherin-13 OS=Homo sapiens OX=9606 GN=CDH13 PE=1 SV=1
Q14966	1.20436	1.16319	1.13755	2.79474	2.78401	2.93732	1.16837	2.83869	2.42962	1.28073	3.21417e-06	0.000164979	Zinc finger protein 638 OS=Homo sapiens OX=9606 GN=ZNF638 PE=1 SV=2
P46087	0.996506	0.963938	0.941295	2.34795	2.24566	2.45572	0.967246	2.34978	2.42935	1.28057	3.40593e-05	0.000325112	Probable 28S rRNA (cytosine(4447)-C(5))-methyltransferase OS=Homo sapiens OX=9606 GN=NOP2 PE=1 SV=2
P19525	0.465349	0.470929	0.43632	1.12966	1.07092	1.13365	0.457533	1.11141	2.42913	1.28044	1.33128e-05	0.000235683	Interferon-induced, double-stranded RNA-activated protein kinase OS=Homo sapiens OX=9606 GN=EIF2AK2 PE=1 SV=2
Q9NS91	0.181354	0.176973	0.168821	0.418916	0.462624	0.398906	0.175716	0.426815	2.429	1.28036	0.000451062	0.00116793	E3 ubiquitin-protein ligase RAD18 OS=Homo sapiens OX=9606 GN=RAD18 PE=1 SV=2	RAD18
Q8TDR2	0.0346895	0.035249	0.0328707	0.0890072	0.0805902	0.0801094	0.0342697	0.0832356	2.42884	1.28027	9.86785e-05	0.000501974	Serine/threonine-protein kinase 35 OS=Homo sapiens OX=9606 GN=STK35 PE=1 SV=2
Q14203	0.157097	0.162515	0.155138	0.300157	0.567267	0.285658	0.15825	0.384361	2.42882	1.28025	0.0627133	0.0656453	Dynactin subunit 1 OS=Homo sapiens OX=9606 GN=DCTN1 PE=1 SV=3
Q15738	0.179569	0.190507	0.187728	0.449358	0.454084	0.451348	0.185935	0.451597	2.42879	1.28024	0.000283353	0.000896525	Sterol-4-alpha-carboxylate 3-dehydrogenase, decarboxylating OS=Homo sapiens OX=9606 GN=NSDHL PE=1 SV=2
O60427	0.0729499	0.0735241	0.0691947	0.174068	0.166045	0.183665	0.0718896	0.174593	2.42863	1.28014	4.77261e-05	0.000366936	Acyl-CoA (8-3)-desaturase OS=Homo sapiens OX=9606 GN=FADS1 PE=1 SV=3
P14866	0.688611	0.706464	0.653767	1.68162	1.61889	1.67495	0.682948	1.65848	2.42842	1.28002	4.88223e-05	0.000370351	Heterogeneous nuclear ribonucleoprotein L OS=Homo sapiens OX=9606 GN=HNRNPL PE=1 SV=2
Q8N4V1	0.0286188	0.0270391	0.0303024	0.0700908	0.0620507	0.0765924	0.0286534	0.069578	2.42826	1.27992	0.000923522	0.00186012	Membrane magnesium transporter 1 OS=Homo sapiens OX=9606 GN=MMGT1 PE=1 SV=1
Q15326	0.0356332	0.0343523	0.0315973	0.0828061	0.0858332	0.0779992	0.033861	0.0822129	2.42795	1.27974	5.9923e-05	0.000407289	Zinc finger MYND domain-containing protein 11 OS=Homo sapiens OX=9606 GN=ZMYND11 PE=1 SV=2
Q96PU8	0.0804489	0.0953795	0.0818855	0.17958	0.219988	0.226104	0.0859046	0.208557	2.42778	1.27964	0.000901637	0.00183522	Protein quaking OS=Homo sapiens OX=9606 GN=QKI PE=1 SV=1
Q15366	0.134804	0.131861	0.120605	0.307297	0.326847	0.305901	0.12909	0.313348	2.42736	1.27939	9.25419e-05	0.000491646	Poly(rC)-binding protein 2 OS=Homo sapiens OX=9606 GN=PCBP2 PE=1 SV=1
Q01518	0.023849	0.0246014	0.0216476	0.0543063	0.0604832	0.0553341	0.023366	0.0567079	2.42694	1.27914	7.38618e-05	0.000450052	Adenylyl cyclase-associated protein 1 OS=Homo sapiens OX=9606 GN=CAP1 PE=1 SV=5
Q00973	0.0392042	0.0406007	0.0374247	0.0955215	0.0965353	0.0923798	0.0390766	0.0948122	2.42632	1.27877	4.25845e-05	0.000356236	Beta-1,4 N-acetylgalactosaminyltransferase 1 OS=Homo sapiens OX=9606 GN=B4GALNT1 PE=1 SV=2
Q9P016	0.0609616	0.0631847	0.0687631	0.151394	0.156856	0.15975	0.0643031	0.156	2.42601	1.27858	0.000325375	0.000965398	Thymocyte nuclear protein 1 OS=Homo sapiens OX=9606 GN=THYN1 PE=1 SV=1		THYN1
Q9Y483	0.0520597	0.0539662	0.0493385	0.126464	0.121777	0.128644	0.0517881	0.125628	2.42582	1.27847	3.92806e-05	0.000344676	Metal-response element-binding transcription factor 2 OS=Homo sapiens OX=9606 GN=MTF2 PE=1 SV=3
Q14683	1.32843	1.29071	1.24952	2.57413	4.15718	2.65322	1.28955	3.12818	2.42579	1.27845	0.0295223	0.0325354	Structural maintenance of chromosomes protein 1A OS=Homo sapiens OX=9606 GN=SMC1A PE=1 SV=2
Q08722	0.0548399	0.0623441	0.0581011	0.146007	0.144533	0.134662	0.0584284	0.141734	2.42577	1.27844	9.50847e-05	0.000494084	Leukocyte surface antigen CD47 OS=Homo sapiens OX=9606 GN=CD47 PE=1 SV=1	CD47
P27824	0.603699	0.656897	0.629508	1.48111	1.52651	1.57687	0.630035	1.52816	2.42552	1.2783	1.68182e-05	0.000250421	Calnexin OS=Homo sapiens OX=9606 GN=CANX PE=1 SV=2
Q9UBL3	0.0892998	0.0978733	0.0883819	0.219793	0.229771	0.218757	0.0918517	0.222774	2.42537	1.2782	0.000191783	0.000721854	Set1/Ash2 histone methyltransferase complex subunit ASH2 OS=Homo sapiens OX=9606 GN=ASH2L PE=1 SV=1
Q9P2X0	0.0316796	0.0386113	0.0354607	0.0858127	0.0810226	0.0896444	0.0352506	0.0854933	2.4253	1.27816	0.000855151	0.00176299	Dolichol-phosphate mannosyltransferase subunit 3 OS=Homo sapiens OX=9606 GN=DPM3 PE=1 SV=2
Q9UI95	0.0527484	0.0495111	0.0442233	0.108487	0.136479	0.110277	0.0488276	0.118415	2.42516	1.27808	0.00104505	0.00203075	Mitotic spindle assembly checkpoint protein MAD2B OS=Homo sapiens OX=9606 GN=MAD2L2 PE=1 SV=2
Q13724	0.127509	0.147777	0.136792	0.330536	0.330793	0.337632	0.137359	0.332987	2.4242	1.27751	0.00183456	0.0030829	Mannosyl-oligosaccharide glucosidase OS=Homo sapiens OX=9606 GN=MOGS PE=1 SV=5
Q9Y2U8	0.0066063	0.0074813	0.00576263	0.017601	0.01481	0.0157093	0.00661674	0.0160401	2.42417	1.27749	0.00115274	0.0021694	Inner nuclear membrane protein Man1 OS=Homo sapiens OX=9606 GN=LEMD3 PE=1 SV=2
Q8N766	0.149343	0.153913	0.157123	0.365049	0.363548	0.386714	0.15346	0.37177	2.42259	1.27655	8.17153e-06	0.000205639	ER membrane protein complex subunit 1 OS=Homo sapiens OX=9606 GN=EMC1 PE=1 SV=1
Q9HC52	0.148297	0.160666	0.143202	0.358409	0.366196	0.370692	0.150722	0.365099	2.42234	1.2764	0.000692528	0.00153587	Chromobox protein homolog 8 OS=Homo sapiens OX=9606 GN=CBX8 PE=1 SV=3
Q9ULI0	0.102589	0.104598	0.0923963	0.251613	0.247933	0.226104	0.0998611	0.241883	2.4222	1.27632	7.43999e-05	0.000450052	ATPase family AAA domain-containing protein 2B OS=Homo sapiens OX=9606 GN=ATAD2B PE=1 SV=3
Q9NVD7	0.0561408	0.0590938	0.0518853	0.115064	0.16318	0.126534	0.0557066	0.134926	2.42208	1.27625	0.00774856	0.00974571	Alpha-parvin OS=Homo sapiens OX=9606 GN=PARVA PE=1 SV=1
Q6P1A2	0.0185946	0.0209028	0.0204606	0.0491701	0.0497811	0.0462681	0.019986	0.0484064	2.42202	1.27621	0.000111846	0.00054059	Lysophospholipid acyltransferase 5 OS=Homo sapiens OX=9606 GN=LPCAT3 PE=1 SV=1
O96020	0.0391532	0.0445235	0.0383744	0.0963984	0.105021	0.0941774	0.0406837	0.0985324	2.42191	1.27615	0.000195626	0.000730898	G1/S-specific cyclin-E2 OS=Homo sapiens OX=9606 GN=CCNE2 PE=1 SV=1
Q14677	0.222242	0.251338	0.23521	0.542938	0.591482	0.582181	0.236263	0.5722	2.42187	1.27612	6.79143e-05	0.000431731	Clathrin interactor 1 OS=Homo sapiens OX=9606 GN=CLINT1 PE=1 SV=1
O75955	0.01107	0.0152148	0.0110073	0.0316317	0.028593	0.0300899	0.0124307	0.0301049	2.42182	1.27609	0.00985904	0.0121003	Flotillin-1 OS=Homo sapiens OX=9606 GN=FLOT1 PE=1 SV=3
Q9H6U8	0.01283	0.0128331	0.0134893	0.0325086	0.0294038	0.0329035	0.0130508	0.0316053	2.42171	1.27603	0.000279539	0.000888512	Alpha-1,2-mannosyltransferase ALG9 OS=Homo sapiens OX=9606 GN=ALG9 PE=1 SV=2
Q06330	0.22969	0.234834	0.210433	0.557469	0.552727	0.524267	0.224986	0.544821	2.42158	1.27595	0.000120349	0.000559484	Recombining binding protein suppressor of hairless OS=Homo sapiens OX=9606 GN=RBPJ PE=1 SV=3	RBPJ	RBPJ
Q96JM7	0.0647621	0.0746448	0.0657415	0.168681	0.159667	0.168425	0.0683828	0.165591	2.42153	1.27592	0.000768476	0.00164952	Lethal(3)malignant brain tumor-like protein 3 OS=Homo sapiens OX=9606 GN=L3MBTL3 PE=1 SV=2		L3MBTL3
P08240	0.410254	0.424613	0.416679	1.08418	0.945895	1.00008	0.417182	1.01005	2.42113	1.27568	0.00117198	0.00219475	Signal recognition particle receptor subunit alpha OS=Homo sapiens OX=9606 GN=SRPRA PE=1 SV=2
Q9BUH6	0.020176	0.0194177	0.0173526	0.0497338	0.046538	0.0415787	0.0189821	0.0459502	2.42071	1.27543	0.000243785	0.000829413	Protein PAXX OS=Homo sapiens OX=9606 GN=PAXX PE=1 SV=2
P61962	0.0417549	0.0449438	0.0374895	0.111243	0.0914545	0.0978507	0.0413961	0.100183	2.42011	1.27507	0.000359921	0.00101944	DDB1- and CUL4-associated factor 7 OS=Homo sapiens OX=9606 GN=DCAF7 PE=1 SV=1
Q9NZN5	0.0051269	0.00417496	0.00457557	0.011901	0.0122156	0.00945682	0.00462581	0.0111911	2.41928	1.27458	0.00139369	0.00250519	Rho guanine nucleotide exchange factor 12 OS=Homo sapiens OX=9606 GN=ARHGEF12 PE=1 SV=1
Q03188	0.370641	0.371319	0.380226	0.859881	0.857629	0.996874	0.374062	0.904795	2.41884	1.27431	0.00256214	0.00397438	Centromere protein C OS=Homo sapiens OX=9606 GN=CENPC PE=1 SV=2
O43293	0.0563449	0.060719	0.0534392	0.130974	0.158154	0.123251	0.0568344	0.13746	2.4186	1.27417	0.00207687	0.00337825	Death-associated protein kinase 3 OS=Homo sapiens OX=9606 GN=DAPK3 PE=1 SV=1
Q9P2N6	0.00938656	0.00885427	0.00925906	0.0230504	0.0247014	0.0187573	0.00916663	0.0221697	2.41852	1.27413	0.00676757	0.00870238	KAT8 regulatory NSL complex subunit 3 OS=Homo sapiens OX=9606 GN=KANSL3 PE=1 SV=2
P63010	0.203596	0.216425	0.196685	0.49358	0.493108	0.504807	0.205569	0.497165	2.41848	1.2741	0.000476868	0.00121207	AP-2 complex subunit beta OS=Homo sapiens OX=9606 GN=AP2B1 PE=1 SV=1
P12883	0.00839179	0.00829387	0.00571947	0.0152208	0.0212961	0.0176631	0.00746837	0.01806	2.4182	1.27393	0.00603697	0.00787937	Myosin-7 OS=Homo sapiens OX=9606 GN=MYH7 PE=1 SV=5
P36507	0.01107	0.00969486	0.00943172	0.0246163	0.0255662	0.0228214	0.0100655	0.0243346	2.41762	1.27359	0.000273044	0.000881815	Dual specificity mitogen-activated protein kinase kinase 2 OS=Homo sapiens OX=9606 GN=MAP2K2 PE=1 SV=1
Q8N122	0.0274455	0.0293088	0.0291153	0.0604447	0.0864278	0.0607268	0.0286232	0.0691998	2.41761	1.27358	0.0157804	0.0184246	Regulatory-associated protein of mTOR OS=Homo sapiens OX=9606 GN=RPTOR PE=1 SV=1
Q8WVX9	0.0509374	0.0514164	0.0483457	0.117006	0.119291	0.127941	0.0502332	0.121412	2.41698	1.2732	2.93867e-05	0.000299272	Fatty acyl-CoA reductase 1 OS=Homo sapiens OX=9606 GN=FAR1 PE=1 SV=1
Q9GZR2	0.667491	0.622601	0.653379	1.54839	1.50376	1.64486	0.647824	1.56567	2.41681	1.27311	2.0261e-05	0.000257062	RNA exonuclease 4 OS=Homo sapiens OX=9606 GN=REXO4 PE=1 SV=2
P67812	0.0674659	0.0682843	0.0609932	0.162293	0.151019	0.162173	0.0655812	0.158495	2.41677	1.27308	9.25192e-05	0.000491646	Signal peptidase complex catalytic subunit SEC11A OS=Homo sapiens OX=9606 GN=SEC11A PE=1 SV=1
Q9NVI7	0.0142329	0.0130572	0.0131224	0.0318822	0.0326469	0.0331379	0.0134708	0.0325557	2.41675	1.27307	0.00022	0.000779859	ATPase family AAA domain-containing protein 3A OS=Homo sapiens OX=9606 GN=ATAD3A PE=1 SV=2
Q9H0E9	0.204795	0.190171	0.197332	0.452803	0.503162	0.47542	0.197433	0.477128	2.41666	1.27302	4.53032e-05	0.000364262	Bromodomain-containing protein 8 OS=Homo sapiens OX=9606 GN=BRD8 PE=1 SV=2
Q03701	0.784696	0.770013	0.75225	1.81785	1.78801	1.96858	0.768986	1.85815	2.41636	1.27284	0.000244888	0.000830059	CCAAT/enhancer-binding protein zeta OS=Homo sapiens OX=9606 GN=CEBPZ PE=1 SV=3		CEBPZ
Q99720	0.0136717	0.0116282	0.011331	0.0300031	0.0272418	0.0312622	0.0122103	0.0295024	2.41618	1.27273	0.000470396	0.0012029	Sigma non-opioid intracellular receptor 1 OS=Homo sapiens OX=9606 GN=SIGMAR1 PE=1 SV=1
Q9Y3T9	0.573575	0.552831	0.54909	1.35603	1.26534	1.42657	0.558499	1.34931	2.41596	1.2726	0.000423091	0.00112812	Nucleolar complex protein 2 homolog OS=Homo sapiens OX=9606 GN=NOC2L PE=1 SV=4
P21589	0.0158908	0.0204825	0.0180865	0.0432195	0.0472407	0.0411098	0.0181533	0.0438567	2.41591	1.27257	0.00150849	0.00265834	5'-nucleotidase OS=Homo sapiens OX=9606 GN=NT5E PE=1 SV=1
Q02413	0.0631042	0.0671075	0.0810437	0.222675	0.105724	0.181946	0.0704185	0.170115	2.41577	1.27248	0.051251	0.0542814	Desmoglein-1 OS=Homo sapiens OX=9606 GN=DSG1 PE=1 SV=2
Q00325	0.0508864	0.0506879	0.0493169	0.119825	0.119669	0.124971	0.0502971	0.121488	2.41541	1.27227	3.17484e-06	0.000164979	Phosphate carrier protein, mitochondrial OS=Homo sapiens OX=9606 GN=SLC25A3 PE=1 SV=2
Q92499	0.555669	0.573062	0.561436	1.26583	1.50403	1.31254	0.563389	1.3608	2.41538	1.27225	0.00283029	0.00430737	ATP-dependent RNA helicase DDX1 OS=Homo sapiens OX=9606 GN=DDX1 PE=1 SV=2
O75461	0.00854483	0.0104794	0.0102087	0.0235515	0.025404	0.0216491	0.00974432	0.0235349	2.41524	1.27217	0.000603046	0.00141252	Transcription factor E2F6 OS=Homo sapiens OX=9606 GN=E2F6 PE=1 SV=1	E2F6	E2F6
O95696	0.0478255	0.0506599	0.0448061	0.114751	0.116913	0.11442	0.0477638	0.115361	2.41524	1.27217	0.00115718	0.00217507	Bromodomain-containing protein 1 OS=Homo sapiens OX=9606 GN=BRD1 PE=1 SV=1
P43307	0.0755516	0.0759057	0.0732092	0.183777	0.175882	0.182962	0.0748888	0.180874	2.41523	1.27216	1.62166e-06	0.000164979	Translocon-associated protein subunit alpha OS=Homo sapiens OX=9606 GN=SSR1 PE=1 SV=3
P55265	1.09024	1.08283	1.03563	2.58328	2.57419	2.59195	1.06957	2.58314	2.41512	1.2721	0.00027658	0.000885944	Double-stranded RNA-specific adenosine deaminase OS=Homo sapiens OX=9606 GN=ADAR PE=1 SV=4
Q9NW82	0.009157	0.00969486	0.0101008	0.0259317	0.0228096	0.0211801	0.00965088	0.0233072	2.41503	1.27204	0.00110639	0.00210205	WD repeat-containing protein 70 OS=Homo sapiens OX=9606 GN=WDR70 PE=1 SV=1
Q92613	0.0284402	0.0332035	0.0296333	0.0761666	0.0713475	0.0729191	0.0304257	0.0734777	2.41499	1.27202	0.00077383	0.00165124	Protein Jade-3 OS=Homo sapiens OX=9606 GN=JADE3 PE=1 SV=1
Q6RW13	0.00681036	0.00580011	0.00606479	0.0162856	0.013729	0.015084	0.00622508	0.0150329	2.41489	1.27196	0.000214686	0.000770609	Type-1 angiotensin II receptor-associated protein OS=Homo sapiens OX=9606 GN=AGTRAP PE=1 SV=1
P61923	0.145492	0.135532	0.122936	0.306608	0.386033	0.282845	0.134653	0.325162	2.41481	1.27191	0.00354561	0.00508783	Coatomer subunit zeta-1 OS=Homo sapiens OX=9606 GN=COPZ1 PE=1 SV=1
Q5VWQ0	0.00890193	0.0104514	0.00962597	0.0224241	0.0219448	0.0255569	0.00965976	0.0233086	2.41295	1.2708	0.000187847	0.000714993	Lysine-specific demethylase 9 OS=Homo sapiens OX=9606 GN=RSBN1 PE=1 SV=2
P42704	0.0451983	0.0457284	0.047914	0.0966489	0.130858	0.107464	0.0462802	0.111657	2.41263	1.2706	0.0081749	0.0102186	Leucine-rich PPR motif-containing protein, mitochondrial OS=Homo sapiens OX=9606 GN=LRPPRC PE=1 SV=3
Q7KZF4	0.559163	0.554597	0.55127	1.22712	1.50716	1.28245	0.55501	1.33891	2.41241	1.27048	0.0048902	0.00664168	Staphylococcal nuclease domain-containing protein 1 OS=Homo sapiens OX=9606 GN=SND1 PE=1 SV=1
P61513	0.228721	0.23136	0.232728	0.524397	0.51154	0.635092	0.230936	0.55701	2.41196	1.27021	0.0058195	0.00767116	60S ribosomal protein L37a OS=Homo sapiens OX=9606 GN=RPL37A PE=1 SV=2
Q8N138	0.0367555	0.0388075	0.0376621	0.0915753	0.0904275	0.0910512	0.0377417	0.091018	2.4116	1.26999	0.000164536	0.000667125	ORM1-like protein 3 OS=Homo sapiens OX=9606 GN=ORMDL3 PE=1 SV=1
Q9Y4P3	0.0357097	0.0374625	0.0333024	0.090072	0.081347	0.0853458	0.0354916	0.0855883	2.41151	1.26994	4.78174e-05	0.000366936	Transducin beta-like protein 2 OS=Homo sapiens OX=9606 GN=TBL2 PE=1 SV=1
Q92784	0.0712409	0.0829107	0.0754322	0.191607	0.151505	0.210473	0.0765279	0.184528	2.41125	1.26978	0.00507299	0.00684719	Zinc finger protein DPF3 OS=Homo sapiens OX=9606 GN=DPF3 PE=1 SV=3	DPF3	DPF3
Q9UER7	0.00632572	0.00633248	0.0070576	0.0160977	0.0157289	0.0157093	0.00657194	0.0158453	2.41105	1.26966	0.00110413	0.00210166	Death domain-associated protein 6 OS=Homo sapiens OX=9606 GN=DAXX PE=1 SV=2
P09110	0.0413978	0.0394239	0.0377916	0.0881303	0.100049	0.0977726	0.0395378	0.0953172	2.41079	1.2695	0.000122457	0.000564494	3-ketoacyl-CoA thiolase, peroxisomal OS=Homo sapiens OX=9606 GN=ACAA1 PE=1 SV=2
Q8WXA9	0.0617523	0.0729356	0.0560939	0.171124	0.141938	0.146854	0.063594	0.153306	2.41069	1.26945	0.00109626	0.00209156	Splicing regulatory glutamine/lysine-rich protein 1 OS=Homo sapiens OX=9606 GN=SREK1 PE=1 SV=1
Q9NQV6	0.0173447	0.0161394	0.0179785	0.0415283	0.0418896	0.0406409	0.0171542	0.0413529	2.41066	1.26943	0.000612212	0.0014201	PR domain zinc finger protein 10 OS=Homo sapiens OX=9606 GN=PRDM10 PE=1 SV=3		PRDM10
P19338	1.89529	1.90529	1.99441	4.78021	4.31377	4.8744	1.93167	4.65613	2.41042	1.26928	0.000429256	0.0011368	Nucleolin OS=Homo sapiens OX=9606 GN=NCL PE=1 SV=3	NCL
Q9Y2Q3	0.126744	0.133571	0.125267	0.296962	0.307064	0.325361	0.128527	0.309796	2.41035	1.26924	2.43021e-05	0.000277836	Glutathione S-transferase kappa 1 OS=Homo sapiens OX=9606 GN=GSTK1 PE=1 SV=3
Q96E39	0.0328785	0.0233125	0.0276261	0.06057	0.0654019	0.0760453	0.027939	0.0673391	2.41022	1.26916	0.00294635	0.00443701	RNA binding motif protein, X-linked-like-1 OS=Homo sapiens OX=9606 GN=RBMXL1 PE=1 SV=1
O15381	0.397067	0.42918	0.412492	1.02343	0.947192	1.01477	0.412913	0.99513	2.41002	1.26905	1.29613e-05	0.000232327	Nuclear valosin-containing protein-like OS=Homo sapiens OX=9606 GN=NVL PE=1 SV=1
Q01658	0.0144114	0.0135056	0.0133598	0.0328844	0.02962	0.0369676	0.0137589	0.0331573	2.40988	1.26896	0.00225075	0.00362047	Protein Dr1 OS=Homo sapiens OX=9606 GN=DR1 PE=1 SV=1		DR1
O60315	0.17763	0.167306	0.155807	0.418728	0.38506	0.402814	0.166915	0.402201	2.40962	1.26881	0.000128954	0.000581726	Zinc finger E-box-binding homeobox 2 OS=Homo sapiens OX=9606 GN=ZEB2 PE=1 SV=1		ZEB2
P08670	1.17745	1.18588	1.10006	2.7948	2.71391	2.8365	1.15446	2.78174	2.40955	1.26876	5.27526e-05	0.000384286	Vimentin OS=Homo sapiens OX=9606 GN=VIM PE=1 SV=4
Q9H3R5	0.0493815	0.0535179	0.0470939	0.125399	0.114859	0.121141	0.0499977	0.120466	2.40944	1.2687	0.000100605	0.000506349	Centromere protein H OS=Homo sapiens OX=9606 GN=CENPH PE=1 SV=1
Q9NY12	0.0722357	0.0752333	0.0777847	0.175384	0.176423	0.190856	0.0750846	0.180887	2.40912	1.2685	2.27621e-05	0.000267609	H/ACA ribonucleoprotein complex subunit 1 OS=Homo sapiens OX=9606 GN=GAR1 PE=1 SV=1
P59998	0.0411427	0.0432346	0.038547	0.090072	0.12021	0.0858148	0.0409748	0.0986988	2.40877	1.2683	0.00913165	0.0113078	Actin-related protein 2/3 complex subunit 4 OS=Homo sapiens OX=9606 GN=ARPC4 PE=1 SV=3
Q9NVP1	0.628211	0.628009	0.604753	1.47272	1.40165	1.60797	0.620324	1.49412	2.40861	1.2682	0.000920172	0.00185927	ATP-dependent RNA helicase DDX18 OS=Homo sapiens OX=9606 GN=DDX18 PE=1 SV=2
Q76FK4	0.33659	0.348595	0.341096	0.805575	0.796065	0.870027	0.342094	0.823889	2.40837	1.26806	0.000279248	0.000888512	Nucleolar protein 8 OS=Homo sapiens OX=9606 GN=NOL8 PE=1 SV=1
P07195	0.0272924	0.0227801	0.030583	0.0601942	0.0653478	0.0686987	0.0268852	0.0647469	2.40828	1.268	0.00346838	0.00500769	L-lactate dehydrogenase B chain OS=Homo sapiens OX=9606 GN=LDHB PE=1 SV=2
Q03518	0.13006	0.147693	0.136879	0.338929	0.31728	0.342165	0.13821	0.332791	2.40786	1.26775	0.000116657	0.000547654	Antigen peptide transporter 1 OS=Homo sapiens OX=9606 GN=TAP1 PE=1 SV=2
O14802	0.0228287	0.023957	0.0223815	0.0513624	0.0552943	0.0598671	0.0230557	0.0555079	2.40756	1.26757	0.000556964	0.0013428	DNA-directed RNA polymerase III subunit RPC1 OS=Homo sapiens OX=9606 GN=POLR3A PE=1 SV=2	POLR3A
Q2NL82	0.117995	0.125893	0.115058	0.268212	0.304524	0.291442	0.119649	0.288059	2.40754	1.26756	8.81973e-05	0.000486523	Pre-rRNA-processing protein TSR1 homolog OS=Homo sapiens OX=9606 GN=TSR1 PE=1 SV=1
P49840	0.0176253	0.0193897	0.0159929	0.0367679	0.0488622	0.0419695	0.0176693	0.0425332	2.40718	1.26734	0.0016132	0.00280376	Glycogen synthase kinase-3 alpha OS=Homo sapiens OX=9606 GN=GSK3A PE=1 SV=2
Q96A33	0.0897845	0.090448	0.0895258	0.218854	0.214475	0.216022	0.0899194	0.21645	2.40716	1.26733	9.82215e-07	0.000164979	Coiled-coil domain-containing protein 47 OS=Homo sapiens OX=9606 GN=CCDC47 PE=1 SV=1
Q9NXZ1	0.00976916	0.0119365	0.0107699	0.0316943	0.0224853	0.0239937	0.0108252	0.0260578	2.40715	1.26733	0.00481847	0.00655728	Sarcoma antigen 1 OS=Homo sapiens OX=9606 GN=SAGE1 PE=1 SV=2
Q96T88	0.54993	0.559248	0.536723	1.30686	1.39598	1.25877	0.548634	1.32054	2.40696	1.26721	0.000289358	0.000905688	E3 ubiquitin-protein ligase UHRF1 OS=Homo sapiens OX=9606 GN=UHRF1 PE=1 SV=1
Q14738	0.0230073	0.0271792	0.0253599	0.0581898	0.0596184	0.0640094	0.0251821	0.0606059	2.4067	1.26706	0.000359466	0.00101944	Serine/threonine-protein phosphatase 2A 56 kDa regulatory subunit delta isoform OS=Homo sapiens OX=9606 GN=PPP2R5D PE=1 SV=1
P61158	0.0220635	0.0243212	0.0228779	0.0454745	0.0679963	0.0531458	0.0230875	0.0555389	2.40558	1.26638	0.0138625	0.0163674	Actin-related protein 3 OS=Homo sapiens OX=9606 GN=ACTR3 PE=1 SV=3	ACTR3
P78345	0.0211198	0.0205666	0.0189282	0.0501096	0.0437814	0.0518953	0.0202048	0.0485954	2.40514	1.26612	0.000380217	0.00105377	Ribonuclease P protein subunit p38 OS=Homo sapiens OX=9606 GN=RPP38 PE=1 SV=2
P51116	0.538681	0.534675	0.528975	1.24159	1.24399	1.36803	0.53411	1.28454	2.405	1.26604	0.00102758	0.00200448	Fragile X mental retardation syndrome-related protein 2 OS=Homo sapiens OX=9606 GN=FXR2 PE=1 SV=2
Q9H9Y6	0.169723	0.175208	0.175059	0.400501	0.434085	0.415944	0.17333	0.416843	2.40491	1.26598	9.75642e-05	0.000500677	DNA-directed RNA polymerase I subunit RPA2 OS=Homo sapiens OX=9606 GN=POLR1B PE=1 SV=2
P40938	0.404311	0.428732	0.384456	0.99668	0.958813	0.971786	0.405833	0.97576	2.40434	1.26564	0.000395772	0.00108668	Replication factor C subunit 3 OS=Homo sapiens OX=9606 GN=RFC3 PE=1 SV=2
Q9P0B6	0.0213748	0.0236768	0.0236117	0.0569997	0.0510243	0.0570535	0.0228878	0.0550258	2.40416	1.26553	6.66554e-05	0.000427687	Coiled-coil domain-containing protein 167 OS=Homo sapiens OX=9606 GN=CCDC167 PE=1 SV=2
O60701	0.0066063	0.00495951	0.00481298	0.0108362	0.0155667	0.0129738	0.0054596	0.0131256	2.40413	1.26551	0.00382181	0.0054279	UDP-glucose 6-dehydrogenase OS=Homo sapiens OX=9606 GN=UGDH PE=1 SV=1
Q9BQ67	0.173243	0.185015	0.169145	0.468588	0.379655	0.419617	0.175801	0.42262	2.40397	1.26542	0.00145352	0.00257924	Glutamate-rich WD repeat-containing protein 1 OS=Homo sapiens OX=9606 GN=GRWD1 PE=1 SV=1
P17535	0.0784594	0.086133	0.0742236	0.192546	0.179017	0.202501	0.0796053	0.191355	2.4038	1.26531	0.000125092	0.000571927	Transcription factor jun-D OS=Homo sapiens OX=9606 GN=JUND PE=1 SV=3		JUND
Q8N1N4	0.0375972	0.0434868	0.0550795	0.127091	0.0799957	0.120203	0.0453879	0.109096	2.40365	1.26523	0.0106734	0.0129381	Keratin, type II cytoskeletal 78 OS=Homo sapiens OX=9606 GN=KRT78 PE=1 SV=2
P22626	0.863359	0.86713	0.829323	2.08707	2.05654	2.00914	0.853271	2.05092	2.40359	1.26519	1.98914e-06	0.000164979	Heterogeneous nuclear ribonucleoproteins A2/B1 OS=Homo sapiens OX=9606 GN=HNRNPA2B1 PE=1 SV=2	HNRNPA2B1
O75844	0.238133	0.258623	0.249628	0.587786	0.597751	0.608363	0.248795	0.597967	2.40346	1.26511	0.000135295	0.000595339	CAAX prenyl protease 1 homolog OS=Homo sapiens OX=9606 GN=ZMPSTE24 PE=1 SV=2
Q6UWP8	0.0107639	0.011348	0.013921	0.0368932	0.0231339	0.0265729	0.012011	0.0288667	2.40336	1.26505	0.0106653	0.0129381	Suprabasin OS=Homo sapiens OX=9606 GN=SBSN PE=1 SV=2
Q9NSI2	0.0380564	0.0402365	0.035547	0.0933292	0.0812389	0.0990231	0.0379466	0.091197	2.4033	1.26502	0.000633458	0.00145576	Protein FAM207A OS=Homo sapiens OX=9606 GN=FAM207A PE=1 SV=2
Q9H0U3	0.00538197	0.00554793	0.00563313	0.0168494	0.0102157	0.0127394	0.00552101	0.0132681	2.40321	1.26496	0.0265877	0.0294672	Magnesium transporter protein 1 OS=Homo sapiens OX=9606 GN=MAGT1 PE=1 SV=1
O60231	0.131565	0.124996	0.126735	0.262449	0.367115	0.29152	0.127765	0.307028	2.40306	1.26487	0.0113611	0.0136954	Pre-mRNA-splicing factor ATP-dependent RNA helicase DHX16 OS=Homo sapiens OX=9606 GN=DHX16 PE=1 SV=2
Q86X95	0.0143349	0.0138978	0.0140505	0.0302537	0.0310253	0.0403283	0.0140944	0.0338691	2.40302	1.26485	0.0104556	0.0127298	Corepressor interacting with RBPJ 1 OS=Homo sapiens OX=9606 GN=CIR1 PE=1 SV=1
P42166	0.506543	0.486368	0.434571	1.19173	1.15842	1.07917	0.475827	1.14311	2.40236	1.26445	0.00024306	0.000827872	Lamina-associated polypeptide 2, isoform alpha OS=Homo sapiens OX=9606 GN=TMPO PE=1 SV=2
Q8NCD3	0.00760107	0.0074813	0.00770509	0.0192296	0.0174585	0.0180539	0.00759582	0.0182473	2.40229	1.26441	0.000435019	0.00114247	Holliday junction recognition protein OS=Homo sapiens OX=9606 GN=HJURP PE=1 SV=2
Q2KHR3	0.0237215	0.0285522	0.024993	0.0642029	0.0607535	0.0606487	0.0257556	0.0618684	2.40214	1.26432	0.00176117	0.00299094	Glutamine and serine-rich protein 1 OS=Homo sapiens OX=9606 GN=QSER1 PE=1 SV=3
O95573	0.0784339	0.0703018	0.0805473	0.17244	0.17972	0.198593	0.0764277	0.183584	2.40207	1.26428	0.000120317	0.000559484	Long-chain-fatty-acid--CoA ligase 3 OS=Homo sapiens OX=9606 GN=ACSL3 PE=1 SV=3
O60499	0.0616758	0.0730477	0.0703171	0.158033	0.150478	0.183978	0.0683469	0.164163	2.40191	1.26418	0.000442081	0.00115054	Syntaxin-10 OS=Homo sapiens OX=9606 GN=STX10 PE=1 SV=1
O94880	0.206428	0.215613	0.194742	0.511682	0.500027	0.469637	0.205594	0.493782	2.40173	1.26407	2.73348e-05	0.000288236	PHD finger protein 14 OS=Homo sapiens OX=9606 GN=PHF14 PE=1 SV=2
P04406	0.0767249	0.0667993	0.0821013	0.171688	0.155343	0.21485	0.0752085	0.180627	2.40168	1.26404	0.00298448	0.00447231	Glyceraldehyde-3-phosphate dehydrogenase OS=Homo sapiens OX=9606 GN=GAPDH PE=1 SV=3
Q9BRJ7	0.0129575	0.0135896	0.0135541	0.0310053	0.0383223	0.0269637	0.0133671	0.0320971	2.40121	1.26376	0.0121888	0.0145778	Tudor-interacting repair regulator protein OS=Homo sapiens OX=9606 GN=NUDT16L1 PE=1 SV=1
O95125	0.0224461	0.0200902	0.0199426	0.0558722	0.0377817	0.0563501	0.0208263	0.0500014	2.40087	1.26356	0.0165482	0.0191813	Zinc finger protein 202 OS=Homo sapiens OX=9606 GN=ZNF202 PE=1 SV=4
Q149N8	0.0637929	0.0660988	0.0583385	0.159474	0.146857	0.145526	0.0627434	0.150619	2.40055	1.26337	7.41996e-05	0.000450052	E3 ubiquitin-protein ligase SHPRH OS=Homo sapiens OX=9606 GN=SHPRH PE=1 SV=2
Q9UMR2	0.0150236	0.011236	0.00966913	0.0283746	0.0328631	0.0250098	0.0119762	0.0287491	2.40052	1.26335	0.00754196	0.00952125	ATP-dependent RNA helicase DDX19B OS=Homo sapiens OX=9606 GN=DDX19B PE=1 SV=1
O15460	0.0223186	0.0233685	0.0227915	0.0580019	0.0518891	0.0544744	0.0228262	0.0547885	2.40024	1.26318	0.000308678	0.000935879	Prolyl 4-hydroxylase subunit alpha-2 OS=Homo sapiens OX=9606 GN=P4HA2 PE=1 SV=1
Q6Y1H2	0.0796837	0.0864692	0.0837632	0.198184	0.193773	0.207894	0.0833054	0.19995	2.40021	1.26316	1.18165e-05	0.000223486	Very-long-chain (3R)-3-hydroxyacyl-CoA dehydratase 2 OS=Homo sapiens OX=9606 GN=HACD2 PE=1 SV=1
Q99878	0.312868	0.238365	0.241685	0.668086	0.62375	0.61102	0.264306	0.634285	2.39981	1.26292	0.00605494	0.00789944	Histone H2A type 1-J OS=Homo sapiens OX=9606 GN=H2AC14 PE=1 SV=3
Q9UG63	0.280857	0.279134	0.241405	0.662386	0.605481	0.655021	0.267132	0.640963	2.39943	1.26269	0.000429334	0.0011368	ATP-binding cassette sub-family F member 2 OS=Homo sapiens OX=9606 GN=ABCF2 PE=1 SV=2
Q6P0N0	0.271853	0.277424	0.25416	0.652302	0.641209	0.633763	0.267813	0.642425	2.39878	1.2623	0.000338929	0.0009844	Mis18-binding protein 1 OS=Homo sapiens OX=9606 GN=MIS18BP1 PE=1 SV=1
Q32P28	0.0319602	0.0293648	0.0290506	0.0704666	0.0819956	0.064322	0.0301252	0.0722614	2.3987	1.26225	0.00235529	0.00373534	Prolyl 3-hydroxylase 1 OS=Homo sapiens OX=9606 GN=P3H1 PE=1 SV=2
O43292	0.0866981	0.0921012	0.0834394	0.21353	0.212151	0.203283	0.0874129	0.209654	2.39844	1.26209	9.76689e-05	0.000500677	Glycosylphosphatidylinositol anchor attachment 1 protein OS=Homo sapiens OX=9606 GN=GPAA1 PE=1 SV=3
Q86UE4	0.152123	0.163552	0.146677	0.376762	0.335441	0.396717	0.154118	0.36964	2.39843	1.26209	0.00032117	0.0009581	Protein LYRIC OS=Homo sapiens OX=9606 GN=MTDH PE=1 SV=2
O94855	0.00737151	0.00582813	0.00943172	0.0158472	0.0245933	0.0138335	0.00754379	0.0180913	2.39818	1.26194	0.0195006	0.0223231	Protein transport protein Sec24D OS=Homo sapiens OX=9606 GN=SEC24D PE=1 SV=2
Q13610	0.0410662	0.0418897	0.0442018	0.102913	0.103454	0.0985541	0.0423859	0.10164	2.39797	1.26182	1.46904e-05	0.000239484	Periodic tryptophan protein 1 homolog OS=Homo sapiens OX=9606 GN=PWP1 PE=1 SV=1
P22307	0.113506	0.142229	0.10567	0.320263	0.268094	0.278156	0.120468	0.288837	2.39762	1.26161	0.00246827	0.00386222	Non-specific lipid-transfer protein OS=Homo sapiens OX=9606 GN=SCP2 PE=1 SV=2
Q9UQR0	0.0934065	0.0972569	0.0890726	0.22161	0.216691	0.232122	0.0932453	0.223474	2.39663	1.26101	1.72769e-05	0.000250421	Sex comb on midleg-like protein 2 OS=Homo sapiens OX=9606 GN=SCML2 PE=1 SV=1	SCML2
P62140	0.158322	0.159405	0.152893	0.377889	0.361764	0.388199	0.156873	0.375951	2.39653	1.26094	1.78745e-05	0.000250819	Serine/threonine-protein phosphatase PP1-beta catalytic subunit OS=Homo sapiens OX=9606 GN=PPP1CB PE=1 SV=3
Q99653	0.0234664	0.0295049	0.0274966	0.0682117	0.0579428	0.0666667	0.0268226	0.0642737	2.39625	1.26078	0.000716504	0.00157755	Calcineurin B homologous protein 1 OS=Homo sapiens OX=9606 GN=CHP1 PE=1 SV=3
O75494	0.254738	0.290762	0.25116	0.662449	0.618994	0.62712	0.265553	0.636188	2.39571	1.26045	0.000686	0.00152807	Serine/arginine-rich splicing factor 10 OS=Homo sapiens OX=9606 GN=SRSF10 PE=1 SV=1
Q6IQ32	0.0103048	0.0116563	0.0101224	0.0285625	0.0257824	0.0225088	0.0106945	0.0256179	2.39543	1.26029	0.000986854	0.00194497	Activity-dependent neuroprotector homeobox protein 2 OS=Homo sapiens OX=9606 GN=ADNP2 PE=1 SV=1
Q6NXT4	0.0119117	0.0144022	0.0130361	0.0316943	0.0279985	0.0345447	0.0131167	0.0314125	2.39485	1.25994	0.00046813	0.00120259	Zinc transporter 6 OS=Homo sapiens OX=9606 GN=SLC30A6 PE=1 SV=2
Q86T24	0.00711644	0.00815377	0.00584896	0.0145944	0.015891	0.020086	0.00703973	0.0168571	2.39457	1.25977	0.00300294	0.00448893	Transcriptional regulator Kaiso OS=Homo sapiens OX=9606 GN=ZBTB33 PE=1 SV=2		ZBTB33
Q9H0H5	0.209259	0.211326	0.212527	0.485687	0.510189	0.520125	0.211037	0.505334	2.39453	1.25974	0.00031436	0.000947749	Rac GTPase-activating protein 1 OS=Homo sapiens OX=9606 GN=RACGAP1 PE=1 SV=1
Q9H9J4	0.0524678	0.0534338	0.0495759	0.128656	0.119075	0.124424	0.0518258	0.124052	2.39362	1.2592	1.04846e-05	0.000221706	Ubiquitin carboxyl-terminal hydrolase 42 OS=Homo sapiens OX=9606 GN=USP42 PE=1 SV=3
O14965	0.218059	0.22937	0.207865	0.531976	0.514242	0.521923	0.218431	0.522714	2.39303	1.25884	0.000340952	0.000987398	Aurora kinase A OS=Homo sapiens OX=9606 GN=AURKA PE=1 SV=2
Q9NYP7	0.0792246	0.0746168	0.0750221	0.182775	0.184693	0.180148	0.0762878	0.182539	2.39276	1.25868	0.000101598	0.00050799	Elongation of very long chain fatty acids protein 5 OS=Homo sapiens OX=9606 GN=ELOVL5 PE=1 SV=1
P02647	0.0518301	0.0583933	0.0505687	0.13824	0.105562	0.140914	0.0535974	0.128239	2.39263	1.2586	0.00423259	0.00592019	Apolipoprotein A-I OS=Homo sapiens OX=9606 GN=APOA1 PE=1 SV=1
Q9H583	0.436602	0.429992	0.432133	1.06846	0.985731	1.05283	0.432909	1.03568	2.39236	1.25844	0.000571498	0.00136594	HEAT repeat-containing protein 1 OS=Homo sapiens OX=9606 GN=HEATR1 PE=1 SV=3
P04844	0.273843	0.290734	0.274966	0.686878	0.651262	0.67034	0.279847	0.669493	2.39235	1.25843	6.14414e-06	0.000185045	Dolichyl-diphosphooligosaccharide--protein glycosyltransferase subunit 2 OS=Homo sapiens OX=9606 GN=RPN2 PE=1 SV=3
Q13472	0.144905	0.153437	0.134569	0.361666	0.33836	0.3356	0.144304	0.345209	2.39224	1.25836	0.000144019	0.000613339	DNA topoisomerase 3-alpha OS=Homo sapiens OX=9606 GN=TOP3A PE=1 SV=1
O95985	0.0191047	0.0165317	0.018885	0.0445976	0.0404843	0.0453302	0.0181738	0.0434707	2.39194	1.25818	0.000180412	0.000698037	DNA topoisomerase 3-beta-1 OS=Homo sapiens OX=9606 GN=TOP3B PE=1 SV=1
Q9P0I2	0.0381839	0.0365098	0.0382449	0.096461	0.0842657	0.0894099	0.0376462	0.0900455	2.39189	1.25815	0.000594668	0.00140261	ER membrane protein complex subunit 3 OS=Homo sapiens OX=9606 GN=EMC3 PE=1 SV=3
Q9UI10	0.0181609	0.0189694	0.0189929	0.0479173	0.0428625	0.0434545	0.0187078	0.0447448	2.39177	1.25808	0.000373918	0.0010417	Translation initiation factor eIF-2B subunit delta OS=Homo sapiens OX=9606 GN=EIF2B4 PE=1 SV=2
Q9GZL7	0.0491519	0.0492309	0.0526191	0.11068	0.117669	0.132708	0.0503339	0.120352	2.39108	1.25766	0.00113697	0.00214503	Ribosome biogenesis protein WDR12 OS=Homo sapiens OX=9606 GN=WDR12 PE=1 SV=2
Q9NP64	0.157735	0.164869	0.14726	0.363796	0.369061	0.390543	0.156621	0.374467	2.39091	1.25756	7.45326e-05	0.000450052	Nucleolar protein of 40 kDa OS=Homo sapiens OX=9606 GN=ZCCHC17 PE=1 SV=1
Q16850	0.0784084	0.077671	0.0764034	0.192045	0.175882	0.187886	0.0774943	0.185271	2.39077	1.25748	0.000405109	0.00110041	Lanosterol 14-alpha demethylase OS=Homo sapiens OX=9606 GN=CYP51A1 PE=1 SV=3
Q9NVI1	0.0592782	0.0572165	0.0501371	0.119825	0.149505	0.129035	0.0555439	0.132788	2.39069	1.25743	0.000612347	0.0014201	Fanconi anemia group I protein OS=Homo sapiens OX=9606 GN=FANCI PE=1 SV=4
Q9BXW9	0.0470603	0.048054	0.0433816	0.0881929	0.139614	0.103243	0.0461653	0.11035	2.39033	1.25721	0.019634	0.0224505	Fanconi anemia group D2 protein OS=Homo sapiens OX=9606 GN=FANCD2 PE=1 SV=2
P33176	0.0152021	0.0144863	0.0158634	0.0335734	0.0379439	0.0373583	0.0151839	0.0362919	2.39015	1.2571	0.000117177	0.000548284	Kinesin-1 heavy chain OS=Homo sapiens OX=9606 GN=KIF5B PE=1 SV=1
O15379	0.0178039	0.019726	0.0183239	0.044347	0.0447543	0.0443923	0.0186179	0.0444979	2.39006	1.25705	0.00112007	0.00211971	Histone deacetylase 3 OS=Homo sapiens OX=9606 GN=HDAC3 PE=1 SV=2	HDAC3
P61353	0.261854	0.271792	0.246326	0.602693	0.593157	0.668308	0.259991	0.621386	2.39003	1.25703	8.06791e-05	0.000464714	60S ribosomal protein L27 OS=Homo sapiens OX=9606 GN=RPL27 PE=1 SV=2
Q9ULW0	1.24594	1.23968	1.15298	2.89959	2.90838	2.88574	1.21287	2.8979	2.3893	1.25659	0.000756088	0.00163167	Targeting protein for Xklp2 OS=Homo sapiens OX=9606 GN=TPX2 PE=1 SV=2
O14974	0.292922	0.308526	0.275333	0.697401	0.709475	0.688003	0.29226	0.698293	2.38928	1.25658	0.000727104	0.00159398	Protein phosphatase 1 regulatory subunit 12A OS=Homo sapiens OX=9606 GN=PPP1R12A PE=1 SV=1
P35052	0.0495855	0.0534338	0.0469859	0.117695	0.120102	0.120594	0.0500018	0.119464	2.38919	1.25652	0.00127174	0.00234694	Glypican-1 OS=Homo sapiens OX=9606 GN=GPC1 PE=1 SV=2
O15270	0.201352	0.220852	0.206138	0.499906	0.490136	0.511059	0.209447	0.500367	2.38899	1.2564	0.000178912	0.000693781	Serine palmitoyltransferase 2 OS=Homo sapiens OX=9606 GN=SPTLC2 PE=1 SV=1
Q9P2C4	0.0620839	0.0765782	0.0684825	0.159536	0.16864	0.166628	0.0690482	0.164935	2.38869	1.25622	0.00283055	0.00430737	Transmembrane protein 181 OS=Homo sapiens OX=9606 GN=TMEM181 PE=1 SV=2
Q9NPA0	0.0208647	0.0233685	0.0220145	0.0469778	0.052862	0.0583822	0.0220826	0.0527407	2.38834	1.25601	0.00114987	0.00216535	ER membrane protein complex subunit 7 OS=Homo sapiens OX=9606 GN=EMC7 PE=1 SV=1
Q9NQR1	0.0104834	0.0124968	0.0116116	0.0290636	0.0257283	0.0278234	0.0115306	0.0275384	2.38829	1.25598	0.000294512	0.000909522	N-lysine methyltransferase KMT5A OS=Homo sapiens OX=9606 GN=KMT5A PE=1 SV=3
Q9NRP0	0.0172427	0.0149346	0.0164893	0.0363921	0.0386466	0.041188	0.0162222	0.0387422	2.38822	1.25594	0.000116615	0.000547654	Oligosaccharyltransferase complex subunit OSTC OS=Homo sapiens OX=9606 GN=OSTC PE=1 SV=1
Q9BVJ6	0.336182	0.377371	0.335377	0.834951	0.81574	0.854318	0.349643	0.835003	2.38816	1.2559	0.000752868	0.00162587	U3 small nucleolar RNA-associated protein 14 homolog A OS=Homo sapiens OX=9606 GN=UTP14A PE=1 SV=1
Q9NSP4	0.0215279	0.0221077	0.0230721	0.0548074	0.0529701	0.0515045	0.0222359	0.053094	2.38776	1.25566	6.27805e-06	0.000185045	Centromere protein M OS=Homo sapiens OX=9606 GN=CENPM PE=1 SV=1
Q9Y6K1	0.0225226	0.024013	0.0235469	0.0629502	0.053889	0.0504885	0.0233609	0.0557759	2.38758	1.25555	0.0033073	0.00481162	DNA (cytosine-5)-methyltransferase 3A OS=Homo sapiens OX=9606 GN=DNMT3A PE=1 SV=4	Dnmt3a
O43747	0.0722102	0.0631567	0.0622451	0.147134	0.168585	0.156077	0.0658706	0.157265	2.38749	1.25549	0.000176655	0.000689632	AP-1 complex subunit gamma-1 OS=Homo sapiens OX=9606 GN=AP1G1 PE=1 SV=5
Q15906	0.0879735	0.0813696	0.0762523	0.207141	0.188638	0.190387	0.0818651	0.195389	2.38671	1.25503	0.000132287	0.00059094	Vacuolar protein sorting-associated protein 72 homolog OS=Homo sapiens OX=9606 GN=VPS72 PE=1 SV=1
Q9H089	0.110088	0.11348	0.108584	0.26176	0.275391	0.25549	0.110717	0.264214	2.38638	1.25482	3.02568e-05	0.000302938	Large subunit GTPase 1 homolog OS=Homo sapiens OX=9606 GN=LSG1 PE=1 SV=2
O43402	0.0544828	0.0434307	0.0519932	0.115691	0.112534	0.129504	0.0499689	0.119243	2.38634	1.2548	0.00105096	0.00203574	ER membrane protein complex subunit 8 OS=Homo sapiens OX=9606 GN=EMC8 PE=1 SV=1
Q1KMD3	0.918097	0.951946	0.895237	2.30135	2.13826	2.1592	0.92176	2.1996	2.38631	1.25478	1.30851e-05	0.000233007	Heterogeneous nuclear ribonucleoprotein U-like protein 2 OS=Homo sapiens OX=9606 GN=HNRNPUL2 PE=1 SV=1
Q5JTV8	0.0349955	0.0316344	0.0331729	0.0805512	0.0753473	0.0822196	0.0332676	0.0793727	2.38589	1.25452	2.68048e-05	0.000286646	Torsin-1A-interacting protein 1 OS=Homo sapiens OX=9606 GN=TOR1AIP1 PE=1 SV=2	Tor1aip1
P05120	0.104323	0.105046	0.100576	0.222925	0.284741	0.231809	0.103315	0.246492	2.38582	1.25449	0.00630699	0.00818269	Plasminogen activator inhibitor 2 OS=Homo sapiens OX=9606 GN=SERPINB2 PE=1 SV=2
Q5JRA6	0.114016	0.105775	0.103145	0.25487	0.253608	0.261977	0.107645	0.256818	2.38579	1.25446	0.000419051	0.00112325	Transport and Golgi organization protein 1 homolog OS=Homo sapiens OX=9606 GN=MIA3 PE=1 SV=1
Q12797	0.173498	0.181204	0.170311	0.426495	0.396897	0.429152	0.175004	0.417515	2.38574	1.25444	2.07644e-05	0.000260196	Aspartyl/asparaginyl beta-hydroxylase OS=Homo sapiens OX=9606 GN=ASPH PE=1 SV=3
Q14764	0.146588	0.163804	0.146634	0.354463	0.376034	0.35975	0.152342	0.363416	2.38552	1.2543	0.000299311	0.000917827	Major vault protein OS=Homo sapiens OX=9606 GN=MVP PE=1 SV=4
Q9BTV4	0.132585	0.117964	0.117303	0.283558	0.29766	0.296288	0.122617	0.292502	2.38549	1.25428	0.000632086	0.0014537	Transmembrane protein 43 OS=Homo sapiens OX=9606 GN=TMEM43 PE=1 SV=1
P61978	0.919602	0.952787	0.883107	2.09865	2.40311	2.07136	0.918499	2.19104	2.38546	1.25427	0.000679636	0.00152505	Heterogeneous nuclear ribonucleoprotein K OS=Homo sapiens OX=9606 GN=HNRNPK PE=1 SV=1
O95602	0.418186	0.422539	0.419615	0.962794	1.04681	0.996639	0.420113	1.00208	2.38526	1.25415	0.000659451	0.00148892	DNA-directed RNA polymerase I subunit RPA1 OS=Homo sapiens OX=9606 GN=POLR1A PE=1 SV=2
Q99081	0.0344599	0.0371823	0.0338636	0.0841842	0.0800497	0.0873779	0.0351686	0.0838706	2.38482	1.25388	2.52213e-05	0.000280505	Transcription factor 12 OS=Homo sapiens OX=9606 GN=TCF12 PE=1 SV=1
Q07065	0.959265	0.99392	0.911532	2.2813	2.28193	2.26831	0.954906	2.27718	2.38472	1.25382	0.000781361	0.00166032	Cytoskeleton-associated protein 4 OS=Homo sapiens OX=9606 GN=CKAP4 PE=1 SV=2
Q6NT76	0.0124474	0.0121046	0.0107267	0.0306295	0.0234041	0.0300899	0.0117596	0.0280412	2.38454	1.25371	0.00298627	0.00447237	Homeobox-containing protein 1 OS=Homo sapiens OX=9606 GN=HMBOX1 PE=1 SV=1		HMBOX1
Q14146	0.470578	0.497772	0.476205	1.17219	1.12767	1.14396	0.481518	1.14794	2.384	1.25338	7.80652e-06	0.000205639	Unhealthy ribosome biogenesis protein 2 homolog OS=Homo sapiens OX=9606 GN=URB2 PE=1 SV=2
Q969R5	0.0275475	0.0270952	0.0261585	0.0643282	0.0636722	0.0645565	0.0269337	0.0641856	2.3831	1.25284	0.000125785	0.000574235	Lethal(3)malignant brain tumor-like protein 2 OS=Homo sapiens OX=9606 GN=L3MBTL2 PE=1 SV=1
Q8WUD1	0.0229307	0.0175684	0.0213886	0.0454118	0.0461056	0.0559594	0.0206293	0.0491589	2.38297	1.25276	0.00127643	0.00235274	Ras-related protein Rab-2B OS=Homo sapiens OX=9606 GN=RAB2B PE=1 SV=1
Q8NFW8	0.202372	0.204461	0.205555	0.494143	0.471488	0.49363	0.204129	0.486421	2.3829	1.25272	0.000110417	0.000537704	N-acylneuraminate cytidylyltransferase OS=Homo sapiens OX=9606 GN=CMAS PE=1 SV=2
Q9H7B2	0.0810101	0.0725714	0.0735545	0.185155	0.180206	0.17585	0.075712	0.180404	2.38276	1.25264	0.000341131	0.000987398	Ribosome production factor 2 homolog OS=Homo sapiens OX=9606 GN=RPF2 PE=1 SV=2
O15173	0.0296391	0.035277	0.030734	0.0755402	0.0746987	0.0776084	0.0318834	0.0759491	2.38209	1.25223	0.00262992	0.00404858	Membrane-associated progesterone receptor component 2 OS=Homo sapiens OX=9606 GN=PGRMC2 PE=1 SV=1
Q9P0U4	0.01107	0.0121046	0.0133166	0.0289383	0.030701	0.0272763	0.0121637	0.0289719	2.38182	1.25207	0.000424005	0.00112957	CXXC-type zinc finger protein 1 OS=Homo sapiens OX=9606 GN=CXXC1 PE=1 SV=2		CXXC1
Q9NXR8	0.0119117	0.0119084	0.0119353	0.0300031	0.0265391	0.0286049	0.0119185	0.0283824	2.38137	1.25179	0.00168786	0.00289551	Inhibitor of growth protein 3 OS=Homo sapiens OX=9606 GN=ING3 PE=1 SV=2
O15121	0.0187986	0.0173443	0.0159498	0.0432822	0.0421599	0.0386088	0.0173642	0.0413503	2.38135	1.25178	0.000214299	0.000770414	Sphingolipid delta(4)-desaturase DES1 OS=Homo sapiens OX=9606 GN=DEGS1 PE=1 SV=1
Q9BRJ6	0.266599	0.28314	0.270822	0.653054	0.648668	0.652286	0.27352	0.651336	2.38131	1.25175	0.00036836	0.00103283	Uncharacterized protein C7orf50 OS=Homo sapiens OX=9606 GN=C7orf50 PE=1 SV=1
O95619	0.0538962	0.0538541	0.0493601	0.120764	0.127831	0.125518	0.0523701	0.124704	2.38121	1.2517	8.19685e-05	0.000467404	YEATS domain-containing protein 4 OS=Homo sapiens OX=9606 GN=YEATS4 PE=1 SV=1
Q15382	0.0141564	0.0146544	0.010144	0.0329471	0.028539	0.0312622	0.0129849	0.0309161	2.38093	1.25152	0.0103248	0.0125958	GTP-binding protein Rheb OS=Homo sapiens OX=9606 GN=RHEB PE=1 SV=1
Q92620	0.0151766	0.0149626	0.0120433	0.0233636	0.0469704	0.0300899	0.0140608	0.0334746	2.3807	1.25139	0.0424314	0.0456066	Pre-mRNA-splicing factor ATP-dependent RNA helicase PRP16 OS=Homo sapiens OX=9606 GN=DHX38 PE=1 SV=2
Q14807	0.32228	0.31682	0.299376	0.767679	0.723745	0.74279	0.312826	0.744738	2.38068	1.25137	1.19383e-05	0.000224396	Kinesin-like protein KIF22 OS=Homo sapiens OX=9606 GN=KIF22 PE=1 SV=5
P27816	0.458717	0.468632	0.444521	1.06477	1.10681	1.09402	0.45729	1.08853	2.3804	1.2512	3.21255e-06	0.000164979	Microtubule-associated protein 4 OS=Homo sapiens OX=9606 GN=MAP4 PE=1 SV=3
Q9NQZ2	0.0315521	0.0304295	0.0290937	0.0771062	0.0675099	0.0721376	0.0303585	0.0722512	2.37994	1.25092	0.000162456	0.000665274	Something about silencing protein 10 OS=Homo sapiens OX=9606 GN=UTP3 PE=1 SV=1
Q99715	0.156128	0.164617	0.148318	0.407516	0.387817	0.320985	0.156354	0.372106	2.37989	1.2509	0.00272087	0.00416543	Collagen alpha-1(XII) chain OS=Homo sapiens OX=9606 GN=COL12A1 PE=1 SV=2
Q15397	0.573753	0.56488	0.542572	1.30836	1.28766	1.40492	0.560402	1.33365	2.37981	1.25085	4.67786e-05	0.000366145	Pumilio homolog 3 OS=Homo sapiens OX=9606 GN=PUM3 PE=1 SV=3
Q9H2M9	0.0412447	0.0463728	0.0383096	0.101034	0.105616	0.0930051	0.0419757	0.0998848	2.37959	1.25071	0.000442905	0.00115072	Rab3 GTPase-activating protein non-catalytic subunit OS=Homo sapiens OX=9606 GN=RAB3GAP2 PE=1 SV=1
P51114	0.621324	0.61341	0.581788	1.42956	1.42971	1.46268	0.605507	1.44065	2.37924	1.2505	0.000116539	0.000547654	Fragile X mental retardation syndrome-related protein 1 OS=Homo sapiens OX=9606 GN=FXR1 PE=1 SV=3
Q15361	0.172555	0.173051	0.165347	0.419417	0.388844	0.407347	0.170317	0.405203	2.37911	1.25042	1.82325e-05	0.000251139	Transcription termination factor 1 OS=Homo sapiens OX=9606 GN=TTF1 PE=1 SV=3
Q13404	0.0318582	0.0336798	0.0339067	0.0705919	0.0917248	0.0742478	0.0331482	0.0788548	2.37885	1.25027	0.00607569	0.00791973	Ubiquitin-conjugating enzyme E2 variant 1 OS=Homo sapiens OX=9606 GN=UBE2V1 PE=1 SV=2
Q12906	1.87063	1.8761	1.7909	4.30736	4.3949	4.468	1.84588	4.39008	2.37832	1.24994	3.79288e-06	0.000180867	Interleukin enhancer-binding factor 3 OS=Homo sapiens OX=9606 GN=ILF3 PE=1 SV=3
Q8N9Z2	0.0456064	0.0446636	0.0420651	0.105731	0.0995622	0.109418	0.0441117	0.104904	2.37814	1.24983	2.19533e-05	0.000265269	Coiled-coil domain-containing protein 71L OS=Homo sapiens OX=9606 GN=CCDC71L PE=1 SV=2
P00338	0.0537687	0.0608591	0.0525543	0.130849	0.135344	0.131379	0.0557274	0.132524	2.37808	1.2498	0.00177713	0.00301132	L-lactate dehydrogenase A chain OS=Homo sapiens OX=9606 GN=LDHA PE=1 SV=2
Q99728	0.0508864	0.0548909	0.0521658	0.129471	0.121669	0.124424	0.0526477	0.125188	2.37784	1.24965	1.04283e-05	0.000221706	BRCA1-associated RING domain protein 1 OS=Homo sapiens OX=9606 GN=BARD1 PE=1 SV=2
Q9BWS9	0.0675424	0.0669674	0.0666048	0.158847	0.151992	0.167331	0.0670382	0.15939	2.3776	1.24951	0.000829805	0.00172475	Chitinase domain-containing protein 1 OS=Homo sapiens OX=9606 GN=CHID1 PE=1 SV=1
Q8TAT6	0.0447647	0.0479139	0.0427773	0.0768556	0.155667	0.0894881	0.045152	0.107337	2.37724	1.24929	0.059128	0.0621273	Nuclear protein localization protein 4 homolog OS=Homo sapiens OX=9606 GN=NPLOC4 PE=1 SV=3
P31350	0.0479786	0.0459245	0.0429284	0.107548	0.107291	0.110434	0.0456105	0.108424	2.37718	1.24925	0.000656661	0.00148808	Ribonucleoside-diphosphate reductase subunit M2 OS=Homo sapiens OX=9606 GN=RRM2 PE=1 SV=1
P55081	0.217982	0.22088	0.199016	0.511431	0.476623	0.528253	0.212626	0.505436	2.37711	1.24921	4.35908e-05	0.000358582	Microfibrillar-associated protein 1 OS=Homo sapiens OX=9606 GN=MFAP1 PE=1 SV=2
Q96GA3	0.0145135	0.0190815	0.0178706	0.0392108	0.0417815	0.0413443	0.0171552	0.0407789	2.37706	1.24918	0.00640514	0.00828885	Protein LTV1 homolog OS=Homo sapiens OX=9606 GN=LTV1 PE=1 SV=1
Q9UMX0	0.016503	0.019838	0.0166188	0.041591	0.038106	0.0461899	0.0176533	0.0419623	2.37703	1.24916	0.000468397	0.00120259	Ubiquilin-1 OS=Homo sapiens OX=9606 GN=UBQLN1 PE=1 SV=2
Q9H0S4	0.565004	0.544846	0.529299	1.31607	1.2041	1.37515	0.546383	1.29844	2.37642	1.24879	0.000351233	0.00100802	Probable ATP-dependent RNA helicase DDX47 OS=Homo sapiens OX=9606 GN=DDX47 PE=1 SV=1
Q9Y5A9	0.0829486	0.0906162	0.0778926	0.185343	0.197827	0.214381	0.0838191	0.199184	2.37635	1.24875	0.000142914	0.000613339	YTH domain-containing family protein 2 OS=Homo sapiens OX=9606 GN=YTHDF2 PE=1 SV=2
P62906	0.516286	0.526128	0.480932	1.22029	1.14053	1.25885	0.507782	1.20656	2.37614	1.24862	2.77602e-05	0.000288397	60S ribosomal protein L10a OS=Homo sapiens OX=9606 GN=RPL10A PE=1 SV=2
P18085	0.0901671	0.0917369	0.0782164	0.194488	0.220637	0.202892	0.0867068	0.206005	2.37589	1.24847	0.000267688	0.000871777	ADP-ribosylation factor 4 OS=Homo sapiens OX=9606 GN=ARF4 PE=1 SV=3
P01889	0.0224716	0.025414	0.0231369	0.0561228	0.0561051	0.0565064	0.0236742	0.0562448	2.37579	1.24841	0.00176597	0.00299575	HLA class I histocompatibility antigen, B alpha chain OS=Homo sapiens OX=9606 GN=HLA-B PE=1 SV=3
P62910	0.349445	0.390793	0.325362	0.921203	0.746014	0.8644	0.3552	0.843872	2.37577	1.24839	0.000522901	0.00129052	60S ribosomal protein L32 OS=Homo sapiens OX=9606 GN=RPL32 PE=1 SV=2
Q9P0L0	0.141104	0.148197	0.136015	0.351707	0.324577	0.334037	0.141772	0.336774	2.37545	1.2482	1.48721e-05	0.000239484	Vesicle-associated membrane protein-associated protein A OS=Homo sapiens OX=9606 GN=VAPA PE=1 SV=3	VAPA
Q03164	0.496824	0.489254	0.479982	1.2357	1.10199	1.14482	0.488687	1.16084	2.37543	1.24819	0.000689316	0.00153097	Histone-lysine N-methyltransferase 2A OS=Homo sapiens OX=9606 GN=KMT2A PE=1 SV=5		KMT2A
O94782	0.00772861	0.0076214	0.00673386	0.0149702	0.0172423	0.0202423	0.00736129	0.0174849	2.37526	1.24808	0.00329175	0.00479817	Ubiquitin carboxyl-terminal hydrolase 1 OS=Homo sapiens OX=9606 GN=USP1 PE=1 SV=1
Q15020	0.11445	0.122727	0.129066	0.266959	0.341441	0.261508	0.122081	0.289969	2.37523	1.24807	0.00432798	0.00602593	Squamous cell carcinoma antigen recognized by T-cells 3 OS=Homo sapiens OX=9606 GN=SART3 PE=1 SV=1
P61964	0.183165	0.19726	0.178598	0.424241	0.446787	0.456741	0.186341	0.442589	2.37516	1.24802	3.96192e-05	0.000344676	WD repeat-containing protein 5 OS=Homo sapiens OX=9606 GN=WDR5 PE=1 SV=1
Q13418	0.0330825	0.0334837	0.0296333	0.0714688	0.0874547	0.0695584	0.0320665	0.0761607	2.37508	1.24798	0.00166887	0.00287103	Integrin-linked protein kinase OS=Homo sapiens OX=9606 GN=ILK PE=1 SV=2
P13489	0.0144879	0.0146264	0.0137915	0.028813	0.0444841	0.0286049	0.0143019	0.0339673	2.37502	1.24794	0.0271463	0.0300474	Ribonuclease inhibitor OS=Homo sapiens OX=9606 GN=RNH1 PE=1 SV=2
Q8N5K1	0.0978957	0.0982656	0.0896985	0.23088	0.219556	0.228292	0.0952866	0.226243	2.37434	1.24753	0.000133315	0.00059094	CDGSH iron-sulfur domain-containing protein 2 OS=Homo sapiens OX=9606 GN=CISD2 PE=1 SV=1
P12270	0.231016	0.233293	0.230311	0.499405	0.61894	0.530911	0.23154	0.549752	2.37432	1.24752	0.00531955	0.00710129	Nucleoprotein TPR OS=Homo sapiens OX=9606 GN=TPR PE=1 SV=3
Q9GZS1	0.157658	0.146796	0.153541	0.354024	0.357873	0.375068	0.152665	0.362322	2.37331	1.2469	7.59059e-06	0.000202749	DNA-directed RNA polymerase I subunit RPA49 OS=Homo sapiens OX=9606 GN=POLR1E PE=1 SV=3
P50750	0.0160439	0.0145703	0.013921	0.0373943	0.0350792	0.0332161	0.0148451	0.0352299	2.37317	1.24682	0.000115559	0.000547654	Cyclin-dependent kinase 9 OS=Homo sapiens OX=9606 GN=CDK9 PE=1 SV=3
P13693	0.0123709	0.0142621	0.0132735	0.0314438	0.0276201	0.0356389	0.0133021	0.0315676	2.37312	1.24679	0.00164979	0.0028462	Translationally-controlled tumor protein OS=Homo sapiens OX=9606 GN=TPT1 PE=1 SV=1
Q9UL40	0.0732305	0.0816498	0.0761444	0.181459	0.19053	0.176241	0.0770082	0.182743	2.37304	1.24674	5.40648e-05	0.000388237	Zinc finger protein 346 OS=Homo sapiens OX=9606 GN=ZNF346 PE=1 SV=1
Q13416	0.134422	0.130769	0.114432	0.290949	0.309443	0.30043	0.126541	0.300274	2.37294	1.24668	0.00129694	0.0023801	Origin recognition complex subunit 2 OS=Homo sapiens OX=9606 GN=ORC2 PE=1 SV=2
O75691	1.82801	1.80148	1.78443	4.36129	4.12486	4.36045	1.80464	4.2822	2.37289	1.24664	9.56949e-05	0.000494721	Small subunit processome component 20 homolog OS=Homo sapiens OX=9606 GN=UTP20 PE=1 SV=3
Q9Y3L3	0.014794	0.0132534	0.0109641	0.0293768	0.0327009	0.0304807	0.0130038	0.0308528	2.37259	1.24646	0.00515738	0.00693038	SH3 domain-binding protein 1 OS=Homo sapiens OX=9606 GN=SH3BP1 PE=1 SV=3
P63208	0.0694044	0.0753734	0.0696911	0.177325	0.167234	0.164283	0.0714896	0.169614	2.37257	1.24645	2.01335e-05	0.000257062	S-phase kinase-associated protein 1 OS=Homo sapiens OX=9606 GN=SKP1 PE=1 SV=2
Q9BRU9	0.0423415	0.0384152	0.0457341	0.092327	0.0968596	0.110903	0.0421636	0.10003	2.37242	1.24636	0.000330334	0.000971852	rRNA-processing protein UTP23 homolog OS=Homo sapiens OX=9606 GN=UTP23 PE=1 SV=2
Q9H0A0	1.40214	1.43826	1.32892	3.31563	3.19685	3.37851	1.38977	3.297	2.37232	1.2463	1.92298e-05	0.000254586	RNA cytidine acetyltransferase OS=Homo sapiens OX=9606 GN=NAT10 PE=1 SV=2
Q9HAV4	0.0495855	0.0523971	0.0440723	0.110554	0.138371	0.0975381	0.048685	0.115488	2.37215	1.24619	0.00530734	0.00708809	Exportin-5 OS=Homo sapiens OX=9606 GN=XPO5 PE=1 SV=1
O00116	0.192016	0.188181	0.185613	0.456248	0.435706	0.450176	0.188603	0.447377	2.37205	1.24613	2.49344e-06	0.000164979	Alkyldihydroxyacetonephosphate synthase, peroxisomal OS=Homo sapiens OX=9606 GN=AGPS PE=1 SV=1
Q9BY42	0.00719296	0.00902239	0.00772667	0.0174757	0.0196206	0.0196952	0.00798067	0.0189305	2.37204	1.24613	0.0010844	0.00207916	Replication termination factor 2 OS=Homo sapiens OX=9606 GN=RTF2 PE=1 SV=3
P51659	0.359903	0.359719	0.355902	0.822299	0.871575	0.857132	0.358508	0.850335	2.37187	1.24603	0.0002374	0.00081746	Peroxisomal multifunctional enzyme type 2 OS=Homo sapiens OX=9606 GN=HSD17B4 PE=1 SV=3
Q15004	0.0202525	0.0223598	0.0207196	0.047103	0.0499432	0.0531458	0.0211106	0.050064	2.37151	1.2458	5.57783e-05	0.000393076	PCNA-associated factor OS=Homo sapiens OX=9606 GN=PCLAF PE=1 SV=1
Q9NX05	0.0766229	0.0845359	0.0807848	0.185656	0.195395	0.192575	0.0806478	0.191209	2.37091	1.24544	9.86407e-05	0.000501974	Constitutive coactivator of PPAR-gamma-like protein 2 OS=Homo sapiens OX=9606 GN=FAM120C PE=1 SV=3
O75607	0.0138248	0.0145703	0.0148274	0.0326965	0.0371872	0.0325909	0.0144075	0.0341582	2.37086	1.24541	0.000478133	0.00121427	Nucleoplasmin-3 OS=Homo sapiens OX=9606 GN=NPM3 PE=1 SV=3
Q9Y388	0.0299452	0.0295609	0.0258131	0.0668963	0.0650235	0.07034	0.0284397	0.0674199	2.37062	1.24527	0.000612	0.0014201	RNA-binding motif protein, X-linked 2 OS=Homo sapiens OX=9606 GN=RBMX2 PE=1 SV=2
O14617	0.0815457	0.0770826	0.0689789	0.180457	0.192908	0.166159	0.0758691	0.179841	2.37042	1.24514	0.000210435	0.000766477	AP-3 complex subunit delta-1 OS=Homo sapiens OX=9606 GN=AP3D1 PE=1 SV=1
Q9HCE3	0.0405816	0.0383031	0.0528133	0.119073	0.0913464	0.101758	0.0438993	0.104059	2.37041	1.24513	0.00282929	0.00430737	Zinc finger protein 532 OS=Homo sapiens OX=9606 GN=ZNF532 PE=1 SV=2
Q8WU90	0.0324193	0.0353891	0.0339499	0.0766051	0.0869142	0.0776866	0.0339194	0.080402	2.37038	1.24512	0.000169883	0.000680606	Zinc finger CCCH domain-containing protein 15 OS=Homo sapiens OX=9606 GN=ZC3H15 PE=1 SV=1
P09543	0.39296	0.392474	0.353722	0.906984	0.903411	0.889801	0.379719	0.900065	2.37035	1.2451	0.00125773	0.00232814	2',3'-cyclic-nucleotide 3'-phosphodiesterase OS=Homo sapiens OX=9606 GN=CNP PE=1 SV=2
Q9UKD2	0.115546	0.109417	0.114864	0.267335	0.275282	0.262759	0.113276	0.268459	2.36995	1.24486	4.32959e-06	0.000185045	mRNA turnover protein 4 homolog OS=Homo sapiens OX=9606 GN=MRTO4 PE=1 SV=2
P49116	0.00533095	0.00582813	0.00394967	0.0144692	0.0115669	0.00976944	0.00503625	0.0119352	2.36985	1.2448	0.00621482	0.00807688	Nuclear receptor subfamily 2 group C member 2 OS=Homo sapiens OX=9606 GN=NR2C2 PE=1 SV=1	NR2C2	NR2C2
Q86X27	0.0475194	0.0474096	0.0440723	0.107798	0.112967	0.108636	0.0463338	0.1098	2.36977	1.24475	4.55776e-05	0.000364262	Ras-specific guanine nucleotide-releasing factor RalGPS2 OS=Homo sapiens OX=9606 GN=RALGPS2 PE=1 SV=1
P52701	0.466573	0.407296	0.382859	0.999937	0.98519	0.992888	0.418909	0.992672	2.36966	1.24468	0.00434358	0.0060391	DNA mismatch repair protein Msh6 OS=Homo sapiens OX=9606 GN=MSH6 PE=1 SV=2
Q6UW02	0.0744293	0.0803889	0.0819071	0.199499	0.184098	0.177257	0.0789084	0.186951	2.36922	1.24441	5.68029e-05	0.000394897	Cytochrome P450 20A1 OS=Homo sapiens OX=9606 GN=CYP20A1 PE=1 SV=1
P55145	0.0577988	0.0685926	0.0591155	0.153711	0.132425	0.153341	0.0618356	0.146493	2.36906	1.24432	0.000303747	0.00092491	Mesencephalic astrocyte-derived neurotrophic factor OS=Homo sapiens OX=9606 GN=MANF PE=1 SV=3
P48059	0.0426476	0.0500995	0.0411154	0.0966489	0.12048	0.0999609	0.0446208	0.105697	2.36877	1.24414	0.000762642	0.00164232	LIM and senescent cell antigen-like-containing domain protein 1 OS=Homo sapiens OX=9606 GN=LIMS1 PE=1 SV=4
Q9H2P0	0.53307	0.515397	0.49032	1.1849	1.30582	1.1542	0.512929	1.21498	2.3687	1.2441	0.0001298	0.000582951	Activity-dependent neuroprotector homeobox protein OS=Homo sapiens OX=9606 GN=ADNP PE=1 SV=1	ADNP	ADNP
Q8NBX0	0.0156613	0.0181849	0.0167915	0.0370185	0.0427544	0.0401719	0.0168792	0.0399816	2.36869	1.24409	0.00013733	0.000598239	Saccharopine dehydrogenase-like oxidoreductase OS=Homo sapiens OX=9606 GN=SCCPDH PE=1 SV=1
P28702	0.0760107	0.0682843	0.0585544	0.175258	0.147343	0.157874	0.0676165	0.160159	2.36863	1.24405	0.00129831	0.0023801	Retinoic acid receptor RXR-beta OS=Homo sapiens OX=9606 GN=RXRB PE=1 SV=2
Q96JM3	0.481597	0.481829	0.487687	1.14676	1.14059	1.14959	0.483704	1.14565	2.36848	1.24396	1.84029e-07	0.000140092	Chromosome alignment-maintaining phosphoprotein 1 OS=Homo sapiens OX=9606 GN=CHAMP1 PE=1 SV=2		CHAMP1
P14314	0.0258385	0.0316624	0.0289642	0.0689007	0.0628074	0.0730754	0.0288217	0.0682612	2.36839	1.24391	0.00045568	0.00117788	Glucosidase 2 subunit beta OS=Homo sapiens OX=9606 GN=PRKCSH PE=1 SV=2
Q8WX93	0.023951	0.0244053	0.0259642	0.0526151	0.0636722	0.0597108	0.0247735	0.0586661	2.3681	1.24373	0.00125418	0.00232297	Palladin OS=Homo sapiens OX=9606 GN=PALLD PE=1 SV=3
Q92979	0.0273435	0.0275435	0.0265685	0.0580645	0.0704286	0.0644002	0.0271518	0.0642978	2.36808	1.24372	0.00316633	0.00467677	Ribosomal RNA small subunit methyltransferase NEP1 OS=Homo sapiens OX=9606 GN=EMG1 PE=1 SV=4
O15446	0.123658	0.116478	0.111713	0.272095	0.27112	0.289957	0.117283	0.277724	2.36798	1.24366	3.7592e-05	0.000339667	DNA-directed RNA polymerase I subunit RPA34 OS=Homo sapiens OX=9606 GN=POLR1G PE=1 SV=1	POLR1G
Q6UW68	0.042265	0.0459245	0.0427557	0.102662	0.0950759	0.112309	0.0436484	0.103349	2.36776	1.24353	0.00048774	0.00122945	Transmembrane protein 205 OS=Homo sapiens OX=9606 GN=TMEM205 PE=1 SV=1
Q16576	0.0509884	0.0481101	0.041914	0.113749	0.11821	0.101915	0.0470041	0.111291	2.36769	1.24348	0.000426116	0.00113321	Histone-binding protein RBBP7 OS=Homo sapiens OX=9606 GN=RBBP7 PE=1 SV=1
Q96JB5	0.133376	0.142229	0.129562	0.319198	0.322523	0.317546	0.135056	0.319756	2.36759	1.24342	0.000772972	0.00165124	CDK5 regulatory subunit-associated protein 3 OS=Homo sapiens OX=9606 GN=CDK5RAP3 PE=1 SV=2
P60468	0.0403775	0.0416375	0.0404463	0.0994676	0.094049	0.0963658	0.0408204	0.0966274	2.36713	1.24314	9.38944e-06	0.000213598	Protein transport protein Sec61 subunit beta OS=Homo sapiens OX=9606 GN=SEC61B PE=1 SV=2
Q9BSC4	0.33233	0.326795	0.318607	0.78077	0.774174	0.759281	0.325911	0.771409	2.36693	1.24302	2.30709e-06	0.000164979	Nucleolar protein 10 OS=Homo sapiens OX=9606 GN=NOL10 PE=1 SV=1
Q9NVF7	0.0674914	0.0794923	0.0713962	0.171563	0.173774	0.171395	0.0727933	0.172244	2.36621	1.24258	0.00287416	0.00436064	F-box only protein 28 OS=Homo sapiens OX=9606 GN=FBXO28 PE=1 SV=1
Q9Y580	0.122714	0.128555	0.126756	0.299969	0.294146	0.300352	0.126008	0.298156	2.36616	1.24255	1.64386e-05	0.00025039	RNA-binding protein 7 OS=Homo sapiens OX=9606 GN=RBM7 PE=1 SV=1
Q9BU23	0.0665476	0.0632968	0.066907	0.157344	0.153884	0.154279	0.0655838	0.155169	2.36596	1.24243	7.30164e-05	0.000447666	Lipase maturation factor 2 OS=Homo sapiens OX=9606 GN=LMF2 PE=1 SV=2
Q04917	0.00665731	0.00610832	0.00619429	0.0122769	0.0207016	0.0118796	0.00631998	0.0149527	2.36594	1.24241	0.0415099	0.0447267	14-3-3 protein eta OS=Homo sapiens OX=9606 GN=YWHAH PE=1 SV=4
Q13332	0.00313735	0.00927457	0.00386334	0.0144065	0.00799957	0.0161	0.00542509	0.0128354	2.36593	1.24241	0.0885332	0.0910756	Receptor-type tyrosine-protein phosphatase S OS=Homo sapiens OX=9606 GN=PTPRS PE=1 SV=3
P33992	0.210254	0.211186	0.196836	0.456123	0.556024	0.450567	0.206092	0.487571	2.3658	1.24233	0.00318759	0.00469126	DNA replication licensing factor MCM5 OS=Homo sapiens OX=9606 GN=MCM5 PE=1 SV=5
Q6NW34	0.200434	0.1916	0.185116	0.457877	0.453759	0.453693	0.192383	0.45511	2.36564	1.24223	0.000590789	0.00139779	Nucleolus and neural progenitor protein OS=Homo sapiens OX=9606 GN=NEPRO PE=1 SV=3
Q53HL2	0.29912	0.293564	0.265211	0.664704	0.695638	0.669011	0.285965	0.676451	2.3655	1.24215	0.000570306	0.00136416	Borealin OS=Homo sapiens OX=9606 GN=CDCA8 PE=1 SV=2
Q9BQ04	0.0178804	0.01698	0.0157123	0.0348888	0.0388628	0.0458773	0.0168576	0.0398763	2.36548	1.24213	0.00286242	0.00434676	RNA-binding protein 4B OS=Homo sapiens OX=9606 GN=RBM4B PE=1 SV=1
P78357	0.227471	0.242652	0.213433	0.549452	0.530728	0.536538	0.227852	0.538906	2.36516	1.24194	0.000951325	0.00189953	Contactin-associated protein 1 OS=Homo sapiens OX=9606 GN=CNTNAP1 PE=1 SV=1
Q92769	0.126846	0.130937	0.121792	0.288443	0.326307	0.282923	0.126525	0.299224	2.36494	1.24181	0.000567567	0.00135975	Histone deacetylase 2 OS=Homo sapiens OX=9606 GN=HDAC2 PE=1 SV=2	HDAC2
Q9NYU2	0.221145	0.238561	0.226793	0.507047	0.614832	0.501602	0.228833	0.54116	2.36487	1.24176	0.00292922	0.00441996	UDP-glucose:glycoprotein glucosyltransferase 1 OS=Homo sapiens OX=9606 GN=UGGT1 PE=1 SV=3
Q9UGP8	0.178166	0.173415	0.170267	0.404197	0.406302	0.423603	0.173949	0.411367	2.36487	1.24176	1.96277e-06	0.000164979	Translocation protein SEC63 homolog OS=Homo sapiens OX=9606 GN=SEC63 PE=1 SV=2
Q96AJ9	0.0281597	0.0303175	0.0288347	0.0672722	0.0657262	0.0734662	0.029104	0.0688215	2.36468	1.24164	9.46257e-05	0.000494084	Vesicle transport through interaction with t-SNAREs homolog 1A OS=Homo sapiens OX=9606 GN=VTI1A PE=1 SV=2
Q16666	0.721388	0.701645	0.712667	1.61804	1.70504	1.72716	0.7119	1.68341	2.36468	1.24164	9.73431e-05	0.000500677	Gamma-interferon-inducible protein 16 OS=Homo sapiens OX=9606 GN=IFI16 PE=1 SV=3
O96028	0.258003	0.245062	0.244038	0.575885	0.579752	0.610864	0.249034	0.588834	2.36447	1.24152	4.92673e-06	0.000185045	Histone-lysine N-methyltransferase NSD2 OS=Homo sapiens OX=9606 GN=NSD2 PE=1 SV=1
Q8IZT6	0.0327764	0.0317185	0.0335614	0.0797369	0.0732393	0.0788589	0.0326854	0.0772784	2.36431	1.24142	4.95414e-05	0.000370351	Abnormal spindle-like microcephaly-associated protein OS=Homo sapiens OX=9606 GN=ASPM PE=1 SV=2
P18621	0.638031	0.664266	0.644271	1.41697	1.499	1.68605	0.648856	1.53401	2.36417	1.24134	0.00233384	0.00371293	60S ribosomal protein L17 OS=Homo sapiens OX=9606 GN=RPL17 PE=1 SV=3
Q9NVX0	0.00928453	0.00863011	0.0082015	0.0179768	0.0178909	0.0258695	0.00870538	0.0205791	2.36395	1.2412	0.0143437	0.0168831	HAUS augmin-like complex subunit 2 OS=Homo sapiens OX=9606 GN=HAUS2 PE=1 SV=1
P55795	0.0931004	0.0956037	0.0888568	0.221798	0.210962	0.223369	0.0925203	0.218709	2.36391	1.24117	8.6835e-06	0.000206819	Heterogeneous nuclear ribonucleoprotein H2 OS=Homo sapiens OX=9606 GN=HNRNPH2 PE=1 SV=1
Q9NPF5	0.3321	0.339208	0.32234	0.798873	0.761905	0.787886	0.331216	0.782888	2.36367	1.24103	1.94749e-06	0.000164979	DNA methyltransferase 1-associated protein 1 OS=Homo sapiens OX=9606 GN=DMAP1 PE=1 SV=1
P07307	0.060732	0.0570204	0.0593961	0.14062	0.134263	0.143806	0.0590495	0.139563	2.36349	1.24092	6.61006e-06	0.000185045	Asialoglycoprotein receptor 2 OS=Homo sapiens OX=9606 GN=ASGR2 PE=1 SV=2
Q9UGU0	0.160031	0.144358	0.142706	0.331225	0.344522	0.38093	0.149032	0.352226	2.36343	1.24088	0.000112379	0.000542042	Transcription factor 20 OS=Homo sapiens OX=9606 GN=TCF20 PE=1 SV=3		TCF20
Q9ULU4	0.209948	0.202079	0.196102	0.4627	0.489325	0.48519	0.20271	0.479071	2.36334	1.24083	6.06533e-06	0.000185045	Protein kinase C-binding protein 1 OS=Homo sapiens OX=9606 GN=ZMYND8 PE=1 SV=2	ZMYND8
P32119	0.0493815	0.0458124	0.0464248	0.106546	0.118048	0.110043	0.0472062	0.111545	2.36294	1.24058	3.88911e-05	0.000344676	Peroxiredoxin-2 OS=Homo sapiens OX=9606 GN=PRDX2 PE=1 SV=5
O95785	0.198215	0.194318	0.176181	0.450485	0.444625	0.448691	0.189571	0.447934	2.36288	1.24055	0.00161118	0.00280376	Protein Wiz OS=Homo sapiens OX=9606 GN=WIZ PE=1 SV=2		WIZ
Q8N1G0	0.0976151	0.0936423	0.0892452	0.221109	0.219502	0.221884	0.0935009	0.220831	2.36181	1.23989	0.000774978	0.00165253	Zinc finger protein 687 OS=Homo sapiens OX=9606 GN=ZNF687 PE=1 SV=1		ZNF687
Q8TEM1	0.0355312	0.0354731	0.0334751	0.0836204	0.0827523	0.0803439	0.0348265	0.0822389	2.36139	1.23964	1.82964e-05	0.000251139	Nuclear pore membrane glycoprotein 210 OS=Homo sapiens OX=9606 GN=NUP210 PE=1 SV=3
Q9BVC6	0.0410152	0.0429544	0.0415471	0.0959599	0.0994541	0.100977	0.0418389	0.098797	2.36137	1.23962	2.09462e-06	0.000164979	Transmembrane protein 109 OS=Homo sapiens OX=9606 GN=TMEM109 PE=1 SV=1
P29372	0.164316	0.165541	0.15708	0.386972	0.388087	0.374599	0.162312	0.383219	2.361	1.2394	5.75095e-06	0.000185045	DNA-3-methyladenine glycosylase OS=Homo sapiens OX=9606 GN=MPG PE=1 SV=3
P30040	0.0998852	0.104542	0.0955259	0.232571	0.226799	0.248769	0.0999844	0.236046	2.36083	1.2393	2.31928e-05	0.000271623	Endoplasmic reticulum resident protein 29 OS=Homo sapiens OX=9606 GN=ERP29 PE=1 SV=4
O14734	0.0230838	0.0243773	0.0286621	0.0585656	0.0585914	0.0625244	0.0253744	0.0598938	2.36041	1.23903	0.00279308	0.00426098	Acyl-coenzyme A thioesterase 8 OS=Homo sapiens OX=9606 GN=ACOT8 PE=1 SV=1
P46100	0.61612	0.597299	0.590141	1.47955	1.36333	1.41415	0.601187	1.41901	2.36035	1.239	5.48327e-05	0.000388855	Transcriptional regulator ATRX OS=Homo sapiens OX=9606 GN=ATRX PE=1 SV=5
Q6NZI2	0.19449	0.223402	0.217491	0.50191	0.501919	0.495506	0.211794	0.499778	2.35973	1.23862	0.00222576	0.00358595	Caveolae-associated protein 1 OS=Homo sapiens OX=9606 GN=CAVIN1 PE=1 SV=1
P30050	0.55697	0.533274	0.540371	1.29615	1.2395	1.31208	0.543538	1.28257	2.35968	1.23859	5.29587e-06	0.000185045	60S ribosomal protein L12 OS=Homo sapiens OX=9606 GN=RPL12 PE=1 SV=1
O60870	0.0902691	0.0991902	0.094641	0.228312	0.222312	0.219695	0.0947001	0.22344	2.35945	1.23845	0.00019837	0.000737531	DNA/RNA-binding protein KIN17 OS=Homo sapiens OX=9606 GN=KIN PE=1 SV=2		KIN
O75122	0.0694299	0.0610272	0.069389	0.184842	0.131128	0.15553	0.0666154	0.157166	2.35931	1.23837	0.00597931	0.00781752	CLIP-associating protein 2 OS=Homo sapiens OX=9606 GN=CLASP2 PE=1 SV=3
Q96HY6	0.0823875	0.081902	0.0769214	0.192609	0.189449	0.186948	0.0804036	0.189669	2.35896	1.23815	0.000134978	0.000594803	DDRGK domain-containing protein 1 OS=Homo sapiens OX=9606 GN=DDRGK1 PE=1 SV=2
Q92556	0.0731539	0.0673037	0.0661947	0.140557	0.229717	0.117077	0.0688841	0.162451	2.35832	1.23776	0.0526483	0.0556646	Engulfment and cell motility protein 1 OS=Homo sapiens OX=9606 GN=ELMO1 PE=1 SV=2
Q92878	0.708149	0.664743	0.625558	1.48331	1.7725	1.45651	0.66615	1.57077	2.35798	1.23755	0.000973057	0.00192776	DNA repair protein RAD50 OS=Homo sapiens OX=9606 GN=RAD50 PE=1 SV=1
Q9NZJ5	0.00448922	0.00414694	0.00412233	0.0102098	0.00854008	0.0113326	0.00425283	0.0100275	2.35784	1.23747	0.00515074	0.00692757	Eukaryotic translation initiation factor 2-alpha kinase 3 OS=Homo sapiens OX=9606 GN=EIF2AK3 PE=1 SV=3
Q9H582	0.296034	0.306649	0.284398	0.719511	0.680612	0.691286	0.295694	0.697136	2.35763	1.23734	1.16008e-05	0.000223403	Zinc finger protein 644 OS=Homo sapiens OX=9606 GN=ZNF644 PE=1 SV=2		ZNF644
Q9BVQ7	0.00943757	0.00916249	0.00817991	0.021046	0.0197287	0.0223525	0.00892666	0.0210424	2.35725	1.23711	0.000137975	0.000598806	Spermatogenesis-associated protein 5-like protein 1 OS=Homo sapiens OX=9606 GN=SPATA5L1 PE=1 SV=2
Q969X6	0.101977	0.0991342	0.09231	0.233636	0.230474	0.227511	0.097807	0.23054	2.35709	1.23701	0.000627424	0.00144845	U3 small nucleolar RNA-associated protein 4 homolog OS=Homo sapiens OX=9606 GN=UTP4 PE=1 SV=1
Q92820	0.0156613	0.0105074	0.0177843	0.0286878	0.0312956	0.0436108	0.014651	0.0345314	2.35693	1.23691	0.0144879	0.0170462	Gamma-glutamyl hydrolase OS=Homo sapiens OX=9606 GN=GGH PE=1 SV=2
Q9BZD4	0.0588955	0.062092	0.0566335	0.11068	0.177666	0.130285	0.059207	0.139544	2.35688	1.23688	0.0230112	0.0258462	Kinetochore protein Nuf2 OS=Homo sapiens OX=9606 GN=NUF2 PE=1 SV=2
Q9NR30	2.34506	2.29309	2.20204	5.32916	5.28198	5.50895	2.28006	5.37336	2.35668	1.23675	8.59957e-06	0.000206819	Nucleolar RNA helicase 2 OS=Homo sapiens OX=9606 GN=DDX21 PE=1 SV=5
P62280	0.579441	0.585923	0.56163	1.33003	1.30177	1.43751	0.575665	1.35644	2.3563	1.23652	0.000258457	0.000853582	40S ribosomal protein S11 OS=Homo sapiens OX=9606 GN=RPS11 PE=1 SV=3
O75381	0.0749904	0.0815938	0.0745041	0.184591	0.176909	0.182962	0.0770294	0.181488	2.35608	1.23639	0.000206553	0.000755952	Peroxisomal membrane protein PEX14 OS=Homo sapiens OX=9606 GN=PEX14 PE=1 SV=1
O95239	0.687565	0.639497	0.654544	1.43595	1.73693	1.49543	0.660535	1.5561	2.35582	1.23623	0.00186688	0.00312515	Chromosome-associated kinesin KIF4A OS=Homo sapiens OX=9606 GN=KIF4A PE=1 SV=3
Q9NY61	0.110802	0.111071	0.104871	0.266896	0.255878	0.246893	0.108915	0.256556	2.35557	1.23607	1.09119e-05	0.000223403	Protein AATF OS=Homo sapiens OX=9606 GN=AATF PE=1 SV=1
Q6NYC8	0.0133656	0.0135896	0.0120217	0.0273724	0.0328631	0.0315748	0.0129923	0.0306034	2.3555	1.23604	0.000435227	0.00114247	Phostensin OS=Homo sapiens OX=9606 GN=PPP1R18 PE=1 SV=1
P57772	0.0641245	0.0530696	0.0555759	0.131726	0.139884	0.135287	0.05759	0.135632	2.35514	1.23581	0.00230331	0.00368167	Selenocysteine-specific elongation factor OS=Homo sapiens OX=9606 GN=EEFSEC PE=1 SV=4
P22670	0.0404285	0.0359775	0.0361513	0.0865017	0.0885358	0.089957	0.0375191	0.0883315	2.35431	1.2353	0.000927811	0.00186134	MHC class II regulatory factor RFX1 OS=Homo sapiens OX=9606 GN=RFX1 PE=1 SV=2		RFX1
Q12905	1.25193	1.24722	1.24356	2.92671	2.9313	2.95326	1.24757	2.93709	2.35425	1.23527	1.01127e-08	3.0793e-05	Interleukin enhancer-binding factor 2 OS=Homo sapiens OX=9606 GN=ILF2 PE=1 SV=2
P38432	0.0545849	0.0561237	0.0518421	0.127717	0.127561	0.127394	0.0541836	0.127557	2.35416	1.23521	0.000727684	0.0015941	Coilin OS=Homo sapiens OX=9606 GN=COIL PE=1 SV=1
P43243	0.71121	0.730673	0.704789	1.64547	1.64288	1.76405	0.715558	1.68414	2.3536	1.23487	9.80578e-05	0.000501825	Matrin-3 OS=Homo sapiens OX=9606 GN=MATR3 PE=1 SV=2
Q13131	0.023951	0.0262266	0.0232879	0.0516129	0.0622669	0.0590074	0.0244885	0.0576291	2.35331	1.23469	0.000518419	0.0012834	5'-AMP-activated protein kinase catalytic subunit alpha-1 OS=Homo sapiens OX=9606 GN=PRKAA1 PE=1 SV=4
P29692	0.0124984	0.0167559	0.0122375	0.0286878	0.0388628	0.0300899	0.0138306	0.0325468	2.35325	1.23465	0.00351944	0.00505982	Elongation factor 1-delta OS=Homo sapiens OX=9606 GN=EEF1D PE=1 SV=5
Q8N5C6	0.267848	0.265936	0.260764	0.612089	0.606778	0.650879	0.26485	0.623249	2.35322	1.23463	0.000170712	0.000681283	S1 RNA-binding domain-containing protein 1 OS=Homo sapiens OX=9606 GN=SRBD1 PE=1 SV=2
Q6PK04	0.262211	0.254336	0.245354	0.565925	0.578996	0.647987	0.253967	0.597636	2.3532	1.23463	0.000507147	0.00126372	Coiled-coil domain-containing protein 137 OS=Homo sapiens OX=9606 GN=CCDC137 PE=1 SV=1
P10412	0.40102	0.258427	0.368031	0.717069	0.76585	0.934896	0.342493	0.805939	2.35315	1.2346	0.00931696	0.0115182	Histone H1.4 OS=Homo sapiens OX=9606 GN=H1-4 PE=1 SV=2
Q96KA5	0.0896314	0.091793	0.0929575	0.224742	0.216421	0.204377	0.0914606	0.21518	2.3527	1.23432	0.000257161	0.000852073	Cleft lip and palate transmembrane protein 1-like protein OS=Homo sapiens OX=9606 GN=CLPTM1L PE=1 SV=1
P60953	0.172912	0.157892	0.155267	0.380269	0.398789	0.364517	0.162024	0.381192	2.35269	1.23431	5.54466e-05	0.000391728	Cell division control protein 42 homolog OS=Homo sapiens OX=9606 GN=CDC42 PE=1 SV=2
Q15067	0.0207882	0.0196139	0.0210865	0.0466646	0.0466461	0.0513482	0.0204962	0.0482196	2.35262	1.23427	6.21178e-05	0.000412988	Peroxisomal acyl-coenzyme A oxidase 1 OS=Homo sapiens OX=9606 GN=ACOX1 PE=1 SV=3
Q6FI81	0.00418314	0.00456723	0.00425183	0.00776699	0.0115669	0.0112544	0.00433407	0.0101961	2.35255	1.23423	0.0189869	0.0217842	Anamorsin OS=Homo sapiens OX=9606 GN=CIAPIN1 PE=1 SV=2
Q8IZL8	0.418059	0.402897	0.411888	0.945381	0.963515	0.990856	0.410948	0.966584	2.35208	1.23394	1.84316e-06	0.000164979	Proline-, glutamic acid- and leucine-rich protein 1 OS=Homo sapiens OX=9606 GN=PELP1 PE=1 SV=2
Q8WV44	0.0365515	0.0349968	0.0334103	0.0861885	0.0838333	0.0768269	0.0349862	0.0822829	2.35187	1.23381	6.83823e-05	0.000432712	E3 ubiquitin-protein ligase TRIM41 OS=Homo sapiens OX=9606 GN=TRIM41 PE=1 SV=3
P16615	0.630506	0.640674	0.608508	1.45437	1.4643	1.50199	0.626563	1.47355	2.35181	1.23377	6.23366e-06	0.000185045	Sarcoplasmic/endoplasmic reticulum calcium ATPase 2 OS=Homo sapiens OX=9606 GN=ATP2A2 PE=1 SV=1
Q9H8H0	0.148578	0.14192	0.153282	0.339931	0.326036	0.377648	0.147927	0.347872	2.35165	1.23367	0.000431756	0.00113827	Nucleolar protein 11 OS=Homo sapiens OX=9606 GN=NOL11 PE=1 SV=1
Q99549	0.120469	0.11519	0.110548	0.287128	0.269012	0.257991	0.115402	0.271377	2.35158	1.23363	4.06965e-05	0.000347117	M-phase phosphoprotein 8 OS=Homo sapiens OX=9606 GN=MPHOSPH8 PE=1 SV=2
Q15061	0.124984	0.118356	0.124102	0.280175	0.277823	0.305901	0.12248	0.287966	2.35112	1.23335	0.00011495	0.000547239	WD repeat-containing protein 43 OS=Homo sapiens OX=9606 GN=WDR43 PE=1 SV=3
O95562	0.00652978	0.00756536	0.00703602	0.0173505	0.0165396	0.0157874	0.00704372	0.0165592	2.35091	1.23322	0.000206994	0.000756658	Vesicle transport protein SFT2B OS=Homo sapiens OX=9606 GN=SFT2D2 PE=1 SV=1
Q9UJZ1	0.0134677	0.0123567	0.0114821	0.0282493	0.0289714	0.0304807	0.0124355	0.0292338	2.35083	1.23317	0.000574341	0.00136932	Stomatin-like protein 2, mitochondrial OS=Homo sapiens OX=9606 GN=STOML2 PE=1 SV=1
Q92674	0.114679	0.117403	0.107591	0.262386	0.267499	0.268464	0.113224	0.266117	2.35035	1.23287	0.00044134	0.00115054	Centromere protein I OS=Homo sapiens OX=9606 GN=CENPI PE=1 SV=2
Q6KC79	0.735416	0.702037	0.697796	1.63257	1.70131	1.68449	0.71175	1.67279	2.35025	1.23281	4.50074e-06	0.000185045	Nipped-B-like protein OS=Homo sapiens OX=9606 GN=NIPBL PE=1 SV=2
Q99848	0.719143	0.737482	0.697796	1.70774	1.61153	1.74412	0.71814	1.6878	2.35023	1.2328	2.33603e-05	0.000272537	Probable rRNA-processing protein EBP2 OS=Homo sapiens OX=9606 GN=EBNA1BP2 PE=1 SV=2
Q9NUQ8	0.0439485	0.035333	0.0418708	0.0895083	0.100265	0.094959	0.0403841	0.0949107	2.3502	1.23278	0.00153908	0.0027027	ATP-binding cassette sub-family F member 3 OS=Homo sapiens OX=9606 GN=ABCF3 PE=1 SV=2
Q5VV42	0.0537687	0.0541343	0.0529644	0.127404	0.12048	0.130129	0.0536225	0.126004	2.34984	1.23256	0.000316445	0.00095121	Threonylcarbamoyladenosine tRNA methylthiotransferase OS=Homo sapiens OX=9606 GN=CDKAL1 PE=1 SV=1
Q01813	0.273741	0.258539	0.235124	0.636455	0.557754	0.608832	0.255801	0.601013	2.34953	1.23237	0.000146925	0.000623102	ATP-dependent 6-phosphofructokinase, platelet type OS=Homo sapiens OX=9606 GN=PFKP PE=1 SV=2
Q9NXF1	0.254891	0.242147	0.23821	0.580833	0.541484	0.605158	0.245083	0.575825	2.34951	1.23236	8.99294e-05	0.000488675	Testis-expressed protein 10 OS=Homo sapiens OX=9606 GN=TEX10 PE=1 SV=2
Q14376	0.00369851	0.00546387	0.00377701	0.0100219	0.0121615	0.00820633	0.00431313	0.0101299	2.34863	1.23182	0.00751193	0.00948728	UDP-glucose 4-epimerase OS=Homo sapiens OX=9606 GN=GALE PE=1 SV=2
Q9UGY1	0.186328	0.204433	0.188289	0.43539	0.43549	0.489019	0.193017	0.4533	2.3485	1.23174	0.000100839	0.000506689	Nucleolar protein 12 OS=Homo sapiens OX=9606 GN=NOL12 PE=1 SV=1
P22087	0.53886	0.54493	0.517666	1.2642	1.22674	1.26971	0.533818	1.25355	2.34828	1.2316	4.8317e-06	0.000185045	rRNA 2'-O-methyltransferase fibrillarin OS=Homo sapiens OX=9606 GN=FBL PE=1 SV=2
Q14839	0.766254	0.747177	0.697322	1.64923	1.90914	1.63298	0.736918	1.73045	2.34823	1.23157	0.000534257	0.00130222	Chromodomain-helicase-DNA-binding protein 4 OS=Homo sapiens OX=9606 GN=CHD4 PE=1 SV=2	CHD4
P23381	0.0450963	0.0428143	0.0434464	0.101221	0.0998324	0.107386	0.0437857	0.102813	2.3481	1.2315	1.78538e-05	0.000250819	Tryptophan--tRNA ligase, cytoplasmic OS=Homo sapiens OX=9606 GN=WARS1 PE=1 SV=2
Q06210	0.00964163	0.00849001	0.00848208	0.0212339	0.0184314	0.0228214	0.00887124	0.0208289	2.34792	1.23138	0.000702121	0.00155242	Glutamine--fructose-6-phosphate aminotransferase [isomerizing] 1 OS=Homo sapiens OX=9606 GN=GFPT1 PE=1 SV=3
Q9Y3U8	0.199209	0.197764	0.190232	0.458252	0.409708	0.510746	0.195735	0.459569	2.34791	1.23138	0.00398675	0.00563064	60S ribosomal protein L36 OS=Homo sapiens OX=9606 GN=RPL36 PE=1 SV=3
O94973	0.103176	0.106728	0.0998209	0.228813	0.250257	0.247909	0.103241	0.242326	2.34718	1.23093	4.4113e-05	0.00035885	AP-2 complex subunit alpha-2 OS=Homo sapiens OX=9606 GN=AP2A2 PE=1 SV=2
P21127	0.356485	0.357477	0.331103	0.762919	0.89633	0.793669	0.348355	0.817639	2.34714	1.23091	0.000573533	0.00136866	Cyclin-dependent kinase 11B OS=Homo sapiens OX=9606 GN=CDK11B PE=1 SV=4
Q96I24	0.308354	0.339544	0.296614	0.711619	0.739419	0.76569	0.314837	0.738909	2.34696	1.23079	0.000309054	0.000935879	Far upstream element-binding protein 3 OS=Homo sapiens OX=9606 GN=FUBP3 PE=1 SV=2
P17858	0.055095	0.0555073	0.0468133	0.128782	0.116318	0.124345	0.0524719	0.123148	2.34694	1.23078	0.000776691	0.00165386	ATP-dependent 6-phosphofructokinase, liver type OS=Homo sapiens OX=9606 GN=PFKL PE=1 SV=6
Q96GD4	0.46165	0.483622	0.461615	1.11024	1.10302	1.08667	0.468963	1.09998	2.34556	1.22993	4.84803e-05	0.000370351	Aurora kinase B OS=Homo sapiens OX=9606 GN=AURKB PE=1 SV=3
O15371	0.0113761	0.0120205	0.0101224	0.0166614	0.0426463	0.0193044	0.011173	0.0262041	2.3453	1.22977	0.116044	0.118774	Eukaryotic translation initiation factor 3 subunit D OS=Homo sapiens OX=9606 GN=EIF3D PE=1 SV=1
Q15019	0.103813	0.101124	0.0993245	0.20808	0.256256	0.249238	0.10142	0.237858	2.34527	1.22975	0.00456008	0.006266	Septin-2 OS=Homo sapiens OX=9606 GN=SEPTIN2 PE=1 SV=1
Q96P16	0.0292055	0.0319987	0.0290074	0.0667711	0.0738338	0.0709652	0.0300705	0.0705234	2.34527	1.22975	4.0329e-05	0.000344949	Regulation of nuclear pre-mRNA domain-containing protein 1A OS=Homo sapiens OX=9606 GN=RPRD1A PE=1 SV=1
Q9ULM3	0.254687	0.245678	0.25429	0.670655	0.550889	0.548105	0.251551	0.589883	2.34498	1.22957	0.0049645	0.00673059	YEATS domain-containing protein 2 OS=Homo sapiens OX=9606 GN=YEATS2 PE=1 SV=2
Q13112	0.220916	0.203536	0.192368	0.508988	0.474785	0.462603	0.205607	0.482125	2.34489	1.22952	0.000132704	0.00059094	Chromatin assembly factor 1 subunit B OS=Homo sapiens OX=9606 GN=CHAF1B PE=1 SV=1
Q14669	0.941283	0.893861	0.861589	2.13843	2.0527	2.13161	0.898911	2.10758	2.34459	1.22934	8.89104e-05	0.000486643	E3 ubiquitin-protein ligase TRIP12 OS=Homo sapiens OX=9606 GN=TRIP12 PE=1 SV=1
Q8N6U8	0.0367555	0.0342963	0.0367988	0.0769183	0.0851305	0.0908167	0.0359502	0.0842885	2.34459	1.22934	0.000683394	0.00152561	G-protein coupled receptor 161 OS=Homo sapiens OX=9606 GN=GPR161 PE=1 SV=1
O00566	0.264584	0.265516	0.248441	0.655121	0.544727	0.625322	0.259513	0.60839	2.34435	1.22919	0.0015478	0.0027147	U3 small nucleolar ribonucleoprotein protein MPP10 OS=Homo sapiens OX=9606 GN=MPHOSPH10 PE=1 SV=2
Q9NSV4	0.0764698	0.0700776	0.0677703	0.179455	0.150965	0.171942	0.0714392	0.167454	2.34401	1.22898	0.000352659	0.0010102	Protein diaphanous homolog 3 OS=Homo sapiens OX=9606 GN=DIAPH3 PE=1 SV=4
Q8IX01	0.655886	0.660287	0.651048	1.49145	1.49338	1.62634	0.65574	1.53706	2.344	1.22897	0.000926786	0.00186134	SURP and G-patch domain-containing protein 2 OS=Homo sapiens OX=9606 GN=SUGP2 PE=1 SV=2
Q9NTJ5	0.0231858	0.0242652	0.0242808	0.056248	0.0593481	0.0525205	0.0239106	0.0560389	2.34369	1.22878	0.000377748	0.00104949	Phosphatidylinositol-3-phosphatase SAC1 OS=Homo sapiens OX=9606 GN=SACM1L PE=1 SV=2
Q9HD20	0.0543298	0.060775	0.068871	0.177889	0.107291	0.145916	0.0613253	0.143699	2.34323	1.2285	0.0164059	0.0190381	Manganese-transporting ATPase 13A1 OS=Homo sapiens OX=9606 GN=ATP13A1 PE=1 SV=2
Q9NVN8	0.0285678	0.0272633	0.026029	0.0652051	0.0656181	0.0609613	0.0272867	0.0639282	2.34283	1.22825	2.11719e-05	0.000263136	Guanine nucleotide-binding protein-like 3-like protein OS=Homo sapiens OX=9606 GN=GNL3L PE=1 SV=1
Q96A54	0.00420865	0.00383872	0.00304319	0.00870655	0.00805362	0.00922235	0.00369685	0.00866084	2.34276	1.22821	0.00586874	0.00770345	Adiponectin receptor protein 1 OS=Homo sapiens OX=9606 GN=ADIPOR1 PE=1 SV=1
O95864	0.0520597	0.0525372	0.0487126	0.123144	0.113778	0.122235	0.0511032	0.119719	2.34269	1.22817	1.68385e-05	0.000250421	Acyl-CoA 6-desaturase OS=Homo sapiens OX=9606 GN=FADS2 PE=1 SV=1
Q13283	0.182451	0.180588	0.174001	0.375008	0.477055	0.406018	0.179013	0.41936	2.34262	1.22812	0.00535942	0.00714198	Ras GTPase-activating protein-binding protein 1 OS=Homo sapiens OX=9606 GN=G3BP1 PE=1 SV=1
Q9Y673	0.0182885	0.0195859	0.0176764	0.0417163	0.0432409	0.0451739	0.0185169	0.043377	2.34256	1.22809	3.98356e-05	0.000344676	Dolichyl-phosphate beta-glucosyltransferase OS=Homo sapiens OX=9606 GN=ALG5 PE=1 SV=1
Q9H3P2	0.141257	0.120625	0.115727	0.314563	0.265283	0.30465	0.12587	0.294832	2.34235	1.22796	0.000496118	0.00124438	Negative elongation factor A OS=Homo sapiens OX=9606 GN=NELFA PE=1 SV=3
Q96HA7	0.0543298	0.0599625	0.0562234	0.133292	0.153721	0.112388	0.0568386	0.133134	2.34231	1.22793	0.00681337	0.00875758	Tonsoku-like protein OS=Homo sapiens OX=9606 GN=TONSL PE=1 SV=2
P62263	0.490907	0.509205	0.486003	1.14037	1.1821	1.15795	0.495372	1.16014	2.34196	1.22772	2.75099e-06	0.000164979	40S ribosomal protein S14 OS=Homo sapiens OX=9606 GN=RPS14 PE=1 SV=3
Q9BVT8	0.00469328	0.00383872	0.00517989	0.0105857	0.00799957	0.0135209	0.00457063	0.010702	2.34148	1.22742	0.0149941	0.0175997	Transmembrane and ubiquitin-like domain-containing protein 1 OS=Homo sapiens OX=9606 GN=TMUB1 PE=1 SV=1
Q15746	0.677771	0.733223	0.668357	1.60589	1.71483	1.54803	0.693117	1.62291	2.34147	1.22742	3.39987e-05	0.000325112	Myosin light chain kinase, smooth muscle OS=Homo sapiens OX=9606 GN=MYLK PE=1 SV=4
Q9H6F5	0.297717	0.303091	0.293441	0.688193	0.675531	0.729973	0.298083	0.697899	2.34129	1.2273	0.000154011	0.000645065	Coiled-coil domain-containing protein 86 OS=Homo sapiens OX=9606 GN=CCDC86 PE=1 SV=1
Q9NYP9	0.062237	0.0615876	0.0574105	0.145568	0.140965	0.13771	0.0604117	0.141415	2.34085	1.22703	3.80773e-05	0.000342022	Protein Mis18-alpha OS=Homo sapiens OX=9606 GN=MIS18A PE=1 SV=1
Q5VZL5	0.203571	0.192973	0.18121	0.441591	0.470893	0.439703	0.192585	0.450729	2.34042	1.22677	8.77959e-05	0.00048607	Zinc finger MYM-type protein 4 OS=Homo sapiens OX=9606 GN=ZMYM4 PE=1 SV=1
Q15436	0.0958806	0.107092	0.0942309	0.196618	0.290687	0.208206	0.0990678	0.231837	2.34019	1.22662	0.0136248	0.0161179	Protein transport protein Sec23A OS=Homo sapiens OX=9606 GN=SEC23A PE=1 SV=2
Q96BI3	0.0122433	0.0140099	0.0127987	0.0319449	0.0265391	0.0329035	0.0130173	0.0304625	2.34015	1.2266	0.00117491	0.00219874	Gamma-secretase subunit APH-1A OS=Homo sapiens OX=9606 GN=APH1A PE=1 SV=1
Q02809	0.0585129	0.0631567	0.0622666	0.145944	0.141073	0.143415	0.0613121	0.143478	2.34012	1.22658	0.000137191	0.000598239	Procollagen-lysine,2-oxoglutarate 5-dioxygenase 1 OS=Homo sapiens OX=9606 GN=PLOD1 PE=1 SV=2
Q06787	0.136284	0.152428	0.136188	0.333855	0.329225	0.331223	0.141633	0.331435	2.34009	1.22656	0.0017378	0.002959	Synaptic functional regulator FMR1 OS=Homo sapiens OX=9606 GN=FMR1 PE=1 SV=1
P13645	0.945645	1.02379	1.27628	3.40764	1.39571	2.7889	1.08191	2.53075	2.33916	1.22599	0.087534	0.0901695	Keratin, type I cytoskeletal 10 OS=Homo sapiens OX=9606 GN=KRT10 PE=1 SV=6
O00629	0.101747	0.0923534	0.091274	0.211024	0.252689	0.203673	0.0951249	0.222462	2.33863	1.22567	0.00151579	0.00266951	Importin subunit alpha-3 OS=Homo sapiens OX=9606 GN=KPNA4 PE=1 SV=1
Q9UK61	0.503303	0.505534	0.536011	1.26608	1.15972	1.18656	0.514949	1.20412	2.33833	1.22548	2.34681e-05	0.000272749	Protein TASOR OS=Homo sapiens OX=9606 GN=TASOR PE=1 SV=3
O14964	0.0123199	0.0161955	0.0124317	0.029502	0.033782	0.0324345	0.013649	0.0319062	2.33762	1.22504	0.0043105	0.00600983	Hepatocyte growth factor-regulated tyrosine kinase substrate OS=Homo sapiens OX=9606 GN=HGS PE=1 SV=1
P61221	0.147303	0.141892	0.135023	0.301535	0.368467	0.32161	0.141406	0.330537	2.33751	1.22497	0.00156771	0.00274191	ATP-binding cassette sub-family E member 1 OS=Homo sapiens OX=9606 GN=ABCE1 PE=1 SV=1
Q969N2	0.0391277	0.0404326	0.0385039	0.0991544	0.0882655	0.0884721	0.0393547	0.091964	2.3368	1.22453	0.000657785	0.00148808	GPI transamidase component PIG-T OS=Homo sapiens OX=9606 GN=PIGT PE=1 SV=1
Q53EP0	0.0284402	0.0340441	0.0278419	0.0721578	0.0693476	0.0695584	0.0301088	0.0703546	2.33668	1.22446	0.00425494	0.00594066	Fibronectin type III domain-containing protein 3B OS=Homo sapiens OX=9606 GN=FNDC3B PE=1 SV=2
Q9NX24	0.0443056	0.0454762	0.0388492	0.108926	0.0995622	0.0920672	0.042877	0.100185	2.33657	1.22439	0.000248401	0.000839489	H/ACA ribonucleoprotein complex subunit 2 OS=Homo sapiens OX=9606 GN=NHP2 PE=1 SV=1
P54289	0.0707563	0.0668553	0.0627846	0.152208	0.156748	0.159281	0.0667987	0.156079	2.33656	1.22438	0.000468964	0.0012029	Voltage-dependent calcium channel subunit alpha-2/delta-1 OS=Homo sapiens OX=9606 GN=CACNA2D1 PE=1 SV=3
P39656	0.184696	0.174031	0.170915	0.403382	0.407383	0.426495	0.176547	0.41242	2.33603	1.22406	1.76735e-05	0.000250819	Dolichyl-diphosphooligosaccharide--protein glycosyltransferase 48 kDa subunit OS=Homo sapiens OX=9606 GN=DDOST PE=1 SV=4
O60762	0.0851167	0.0934742	0.0856841	0.214469	0.195989	0.206878	0.0880916	0.205779	2.33596	1.22402	3.38934e-05	0.000325112	Dolichol-phosphate mannosyltransferase subunit 1 OS=Homo sapiens OX=9606 GN=DPM1 PE=1 SV=1
Q8WVT3	0.0461421	0.0496231	0.0399715	0.112747	0.0977785	0.106526	0.0452456	0.105684	2.33578	1.2239	0.000791224	0.0016766	Trafficking protein particle complex subunit 12 OS=Homo sapiens OX=9606 GN=TRAPPC12 PE=1 SV=3
Q96KQ7	0.147405	0.151111	0.137742	0.345255	0.333441	0.340289	0.145419	0.339662	2.33574	1.22388	0.000303534	0.00092491	Histone-lysine N-methyltransferase EHMT2 OS=Homo sapiens OX=9606 GN=EHMT2 PE=1 SV=3
O43347	0.00839179	0.00809773	0.00751085	0.0184779	0.0181071	0.0194607	0.00800012	0.0186819	2.33521	1.22355	8.13253e-05	0.00046548	RNA-binding protein Musashi homolog 1 OS=Homo sapiens OX=9606 GN=MSI1 PE=1 SV=1
O14647	0.440352	0.406007	0.419485	0.963921	0.97411	1.01766	0.421948	0.985231	2.33496	1.2234	2.06421e-05	0.000259732	Chromodomain-helicase-DNA-binding protein 2 OS=Homo sapiens OX=9606 GN=CHD2 PE=1 SV=2
Q14008	0.763168	0.676259	0.643213	1.71738	1.49619	1.64783	0.694213	1.62047	2.33425	1.22296	0.000261348	0.000862193	Cytoskeleton-associated protein 5 OS=Homo sapiens OX=9606 GN=CKAP5 PE=1 SV=3
O43681	0.0238235	0.028244	0.0248203	0.0583777	0.0688071	0.052286	0.0256293	0.0598236	2.33419	1.22292	0.00177324	0.00300642	ATPase GET3 OS=Homo sapiens OX=9606 GN=GET3 PE=1 SV=2
Q8N2M8	0.0167836	0.0156631	0.0142663	0.0376448	0.0356737	0.0357171	0.015571	0.0363452	2.33416	1.22291	0.00108688	0.00207916	CLK4-associating serine/arginine rich protein OS=Homo sapiens OX=9606 GN=CLASRP PE=1 SV=4
P05362	0.0635888	0.0670795	0.0607127	0.1601	0.141019	0.145526	0.0637937	0.148882	2.3338	1.22268	9.92019e-05	0.000501974	Intercellular adhesion molecule 1 OS=Homo sapiens OX=9606 GN=ICAM1 PE=1 SV=2
Q8WVM7	0.159393	0.161058	0.151037	0.293079	0.509054	0.298085	0.157163	0.366739	2.3335	1.2225	0.0447756	0.0479233	Cohesin subunit SA-1 OS=Homo sapiens OX=9606 GN=STAG1 PE=1 SV=3
P61009	0.0242571	0.0233405	0.0258131	0.0560601	0.0653478	0.0498632	0.0244703	0.0570904	2.33305	1.22222	0.00404325	0.00569367	Signal peptidase complex subunit 3 OS=Homo sapiens OX=9606 GN=SPCS3 PE=1 SV=1
P20908	0.0662671	0.0657626	0.0601947	0.159223	0.145776	0.143415	0.0640748	0.149472	2.33277	1.22204	4.69859e-05	0.000366145	Collagen alpha-1(V) chain OS=Homo sapiens OX=9606 GN=COL5A1 PE=1 SV=3
P26196	0.257544	0.254196	0.233786	0.496837	0.713259	0.529035	0.248509	0.57971	2.33276	1.22204	0.012665	0.0150762	Probable ATP-dependent RNA helicase DDX6 OS=Homo sapiens OX=9606 GN=DDX6 PE=1 SV=2
P85037	0.0354292	0.0398162	0.0362593	0.0841842	0.0889141	0.0869871	0.0371682	0.0866951	2.33251	1.22188	0.000360572	0.00101944	Forkhead box protein K1 OS=Homo sapiens OX=9606 GN=FOXK1 PE=1 SV=1		FOXK1
Q13206	0.562632	0.567514	0.546047	1.2927	1.24031	1.3753	0.558731	1.30277	2.33166	1.22136	0.000323324	0.000961447	Probable ATP-dependent RNA helicase DDX10 OS=Homo sapiens OX=9606 GN=DDX10 PE=1 SV=2
Q9NRZ9	0.826808	0.768836	0.703041	1.90799	1.57981	1.87128	0.766228	1.78636	2.33136	1.22117	0.000504758	0.00126086	Lymphoid-specific helicase OS=Homo sapiens OX=9606 GN=HELLS PE=1 SV=1
Q96NB3	0.0730519	0.0760178	0.0697127	0.179392	0.157721	0.17288	0.0729275	0.169998	2.33105	1.22098	0.000143282	0.000613339	Zinc finger protein 830 OS=Homo sapiens OX=9606 GN=ZNF830 PE=1 SV=2		ZNF830
Q9GZV4	0.0622115	0.0619238	0.0542162	0.139367	0.13583	0.140524	0.0594505	0.138574	2.33091	1.22089	0.00187354	0.00312863	Eukaryotic translation initiation factor 5A-2 OS=Homo sapiens OX=9606 GN=EIF5A2 PE=1 SV=3
P61011	0.34391	0.345821	0.30911	0.809208	0.707529	0.811411	0.332947	0.776049	2.33085	1.22086	0.000171039	0.000681402	Signal recognition particle 54 kDa protein OS=Homo sapiens OX=9606 GN=SRP54 PE=1 SV=1
P13667	0.253667	0.271736	0.262232	0.61497	0.582401	0.638453	0.262545	0.611941	2.3308	1.22083	2.75049e-05	0.000288236	Protein disulfide-isomerase A4 OS=Homo sapiens OX=9606 GN=PDIA4 PE=1 SV=2
Q9P258	0.241296	0.241951	0.222606	0.555778	0.550078	0.539273	0.235284	0.548377	2.3307	1.22076	0.000380148	0.00105377	Protein RCC2 OS=Homo sapiens OX=9606 GN=RCC2 PE=1 SV=2
Q567U6	0.0725163	0.124688	0.0956122	0.224742	0.206313	0.251348	0.0976056	0.227468	2.33048	1.22063	0.0208785	0.0237322	Coiled-coil domain-containing protein 93 OS=Homo sapiens OX=9606 GN=CCDC93 PE=1 SV=2
Q08554	0.0478765	0.0500154	0.0685904	0.181397	0.0711313	0.135444	0.0554941	0.129324	2.33041	1.22058	0.0885138	0.0910756	Desmocollin-1 OS=Homo sapiens OX=9606 GN=DSC1 PE=1 SV=2
Q5T3I0	0.262467	0.251366	0.266203	0.587786	0.576996	0.652599	0.260012	0.605793	2.32987	1.22025	0.000431131	0.0011376	G patch domain-containing protein 4 OS=Homo sapiens OX=9606 GN=GPATCH4 PE=1 SV=2
O43169	0.0419844	0.0455042	0.0410075	0.100658	0.100265	0.0983978	0.042832	0.0997735	2.32941	1.21997	0.000870149	0.00179027	Cytochrome b5 type B OS=Homo sapiens OX=9606 GN=CYB5B PE=1 SV=3
O94874	0.166356	0.177422	0.160382	0.39643	0.379169	0.398671	0.168053	0.391423	2.32916	1.21981	0.000116725	0.000547654	E3 UFM1-protein ligase 1 OS=Homo sapiens OX=9606 GN=UFL1 PE=1 SV=2
Q9UI30	0.0225992	0.0262266	0.0227915	0.0564986	0.059186	0.0511137	0.0238724	0.0555994	2.32902	1.21973	0.000213604	0.000770414	Multifunctional methyltransferase subunit TRM112-like protein OS=Homo sapiens OX=9606 GN=TRMT112 PE=1 SV=1
P11717	1.0265	1.06798	1.00691	2.36486	2.30079	2.55725	1.03379	2.40763	2.32893	1.21967	0.000136564	0.000598239	Cation-independent mannose-6-phosphate receptor OS=Homo sapiens OX=9606 GN=IGF2R PE=1 SV=3
Q14207	0.162352	0.15862	0.165174	0.338678	0.428896	0.364439	0.162049	0.377338	2.32855	1.21943	0.00571549	0.0075504	Protein NPAT OS=Homo sapiens OX=9606 GN=NPAT PE=1 SV=3
Q9NWH9	0.575029	0.552131	0.529277	1.19417	1.24512	1.41704	0.552146	1.28544	2.32809	1.21915	0.000911861	0.00184984	SAFB-like transcription modulator OS=Homo sapiens OX=9606 GN=SLTM PE=1 SV=2
Q99700	0.0182885	0.0192216	0.0183239	0.0372064	0.0525918	0.0401719	0.0186113	0.0433234	2.3278	1.21896	0.0138141	0.0163228	Ataxin-2 OS=Homo sapiens OX=9606 GN=ATXN2 PE=1 SV=2
Q8NCA5	0.0339498	0.0383872	0.037101	0.0857501	0.0788066	0.0901915	0.0364793	0.084916	2.32779	1.21896	9.92409e-05	0.000501974	Protein FAM98A OS=Homo sapiens OX=9606 GN=FAM98A PE=1 SV=2
P27635	0.363933	0.37838	0.3417	0.820357	0.808821	0.893474	0.361338	0.840884	2.32714	1.21856	4.02649e-05	0.000344949	60S ribosomal protein L10 OS=Homo sapiens OX=9606 GN=RPL10 PE=1 SV=4
Q5T6C5	0.0130851	0.0163356	0.0157555	0.0340745	0.035944	0.0350918	0.0150587	0.0350368	2.32668	1.21827	0.00472791	0.00645582	Ataxin-7-like protein 2 OS=Homo sapiens OX=9606 GN=ATXN7L2 PE=1 SV=1
Q8TCJ2	0.0929983	0.100787	0.104159	0.221359	0.238311	0.233529	0.0993149	0.231066	2.3266	1.21823	9.25196e-05	0.000491646	Dolichyl-diphosphooligosaccharide--protein glycosyltransferase subunit STT3B OS=Homo sapiens OX=9606 GN=STT3B PE=1 SV=1
Q9UL54	0.00675934	0.00963882	0.0074461	0.0186032	0.0161613	0.0207112	0.00794809	0.0184919	2.32658	1.21821	0.00413894	0.00579985	Serine/threonine-protein kinase TAO2 OS=Homo sapiens OX=9606 GN=TAOK2 PE=1 SV=2
P21333	1.8841	1.83261	1.73697	4.02518	4.7779	3.88488	1.81789	4.22932	2.3265	1.21816	0.00244434	0.00383858	Filamin-A OS=Homo sapiens OX=9606 GN=FLNA PE=1 SV=4
Q9BV90	0.00800918	0.00933061	0.00742451	0.0194175	0.0167018	0.0214928	0.00825477	0.019204	2.32642	1.21811	0.00109248	0.00208695	U11/U12 small nuclear ribonucleoprotein 25 kDa protein OS=Homo sapiens OX=9606 GN=SNRNP25 PE=1 SV=1
Q6ZVX7	0.00675934	0.00795763	0.00938856	0.0186032	0.0197287	0.0177413	0.00803518	0.0186911	2.32615	1.21795	0.00733587	0.00928246	F-box only protein 50 OS=Homo sapiens OX=9606 GN=NCCRP1 PE=1 SV=1
P18077	0.4214	0.412452	0.407463	0.945255	0.926274	1.01547	0.413772	0.962335	2.32576	1.2177	0.000339125	0.0009844	60S ribosomal protein L35a OS=Homo sapiens OX=9606 GN=RPL35A PE=1 SV=2
Q8TED0	0.0725673	0.0750651	0.0687415	0.174883	0.163397	0.16483	0.0721246	0.167703	2.32518	1.21734	1.90572e-05	0.000253403	U3 small nucleolar RNA-associated protein 15 homolog OS=Homo sapiens OX=9606 GN=UTP15 PE=1 SV=3
Q9P2B4	0.0129065	0.0132254	0.0130792	0.0256185	0.0344306	0.0311059	0.0130704	0.030385	2.32472	1.21706	0.0102052	0.0124698	CTTNBP2 N-terminal-like protein OS=Homo sapiens OX=9606 GN=CTTNBP2NL PE=1 SV=2
Q32NC0	0.0419079	0.0422539	0.0453888	0.0982148	0.102859	0.100039	0.0431836	0.100371	2.32429	1.21679	7.77804e-05	0.000455346	UPF0711 protein C18orf21 OS=Homo sapiens OX=9606 GN=C18orf21 PE=1 SV=1
Q9NV70	0.0622115	0.0568803	0.0556191	0.141184	0.118804	0.146073	0.0582369	0.135354	2.32419	1.21673	0.00126106	0.00233136	Exocyst complex component 1 OS=Homo sapiens OX=9606 GN=EXOC1 PE=1 SV=4
Q5UCC4	0.0297156	0.0300373	0.0309499	0.0712809	0.0712934	0.0682298	0.0302342	0.070268	2.32412	1.21669	2.18086e-06	0.000164979	ER membrane protein complex subunit 10 OS=Homo sapiens OX=9606 GN=EMC10 PE=1 SV=1
Q02543	0.404056	0.396817	0.378737	0.905982	0.901897	0.933646	0.393203	0.913842	2.3241	1.21667	2.61899e-05	0.000286453	60S ribosomal protein L18a OS=Homo sapiens OX=9606 GN=RPL18A PE=1 SV=2
Q9H5H4	0.0276495	0.0288324	0.0239354	0.0558096	0.0618345	0.0692458	0.0268058	0.0622966	2.324	1.21661	0.00058416	0.00138641	Zinc finger protein 768 OS=Homo sapiens OX=9606 GN=ZNF768 PE=1 SV=2
Q9UEY8	0.0480806	0.0558155	0.0470939	0.117883	0.114913	0.118093	0.05033	0.116963	2.32392	1.21656	0.0032577	0.00476221	Gamma-adducin OS=Homo sapiens OX=9606 GN=ADD3 PE=1 SV=1
Q96T58	0.438107	0.433775	0.415233	0.993611	0.966326	1.03118	0.429039	0.99704	2.32389	1.21654	5.46116e-06	0.000185045	Msx2-interacting protein OS=Homo sapiens OX=9606 GN=SPEN PE=1 SV=1		SPEN
O00767	0.0358628	0.0421138	0.0372305	0.0848732	0.0926436	0.0901133	0.0384024	0.08921	2.32304	1.21601	0.000547034	0.00132305	Acyl-CoA desaturase OS=Homo sapiens OX=9606 GN=SCD PE=1 SV=2
Q15629	0.00484632	0.00504357	0.00425183	0.0108362	0.0121615	0.0098476	0.00471391	0.0109484	2.32258	1.21573	0.000529065	0.00130025	Translocating chain-associated membrane protein 1 OS=Homo sapiens OX=9606 GN=TRAM1 PE=1 SV=3
P08195	0.128606	0.146264	0.139318	0.320075	0.318956	0.322939	0.138062	0.320657	2.32255	1.21571	0.00180729	0.00305224	4F2 cell-surface antigen heavy chain OS=Homo sapiens OX=9606 GN=SLC3A2 PE=1 SV=3
P14635	0.036577	0.032419	0.0350074	0.0719073	0.0841576	0.085424	0.0346678	0.0804963	2.32193	1.21533	0.000528808	0.00130025	G2/mitotic-specific cyclin-B1 OS=Homo sapiens OX=9606 GN=CCNB1 PE=1 SV=1
Q9BW19	0.321184	0.313794	0.284398	0.734795	0.683314	0.71653	0.306458	0.711546	2.32184	1.21527	0.000199195	0.000737896	Kinesin-like protein KIFC1 OS=Homo sapiens OX=9606 GN=KIFC1 PE=1 SV=2
Q13098	0.00836628	0.0097509	0.00742451	0.0147823	0.0274039	0.0171161	0.0085139	0.0197674	2.32178	1.21523	0.0337137	0.0367818	COP9 signalosome complex subunit 1 OS=Homo sapiens OX=9606 GN=GPS1 PE=1 SV=4
Q8NBQ5	0.0481826	0.0504637	0.0527054	0.120326	0.116426	0.114654	0.0504506	0.117135	2.32178	1.21523	7.28362e-05	0.000447666	Estradiol 17-beta-dehydrogenase 11 OS=Homo sapiens OX=9606 GN=HSD17B11 PE=1 SV=3
P61247	1.17531	1.09479	1.04101	2.54657	2.49132	2.64885	1.1037	2.56225	2.3215	1.21506	0.000238481	0.000819594	40S ribosomal protein S3a OS=Homo sapiens OX=9606 GN=RPS3A PE=1 SV=2
P35226	0.0140288	0.0108157	0.0131656	0.0275603	0.0258905	0.0347792	0.01267	0.02941	2.32123	1.21489	0.00228669	0.00366279	Polycomb complex protein BMI-1 OS=Homo sapiens OX=9606 GN=BMI1 PE=1 SV=2	BMI1
P22314	0.0538707	0.0495951	0.0499428	0.112621	0.125399	0.118015	0.0511362	0.118678	2.32083	1.21464	3.98444e-05	0.000344676	Ubiquitin-like modifier-activating enzyme 1 OS=Homo sapiens OX=9606 GN=UBA1 PE=1 SV=3
O15231	0.0963908	0.0920452	0.0868495	0.202318	0.234744	0.201798	0.0917618	0.212953	2.32072	1.21457	0.000442081	0.00115054	Zinc finger protein 185 OS=Homo sapiens OX=9606 GN=ZNF185 PE=1 SV=3
Q14865	0.189848	0.215921	0.194138	0.457188	0.468353	0.466667	0.199969	0.464069	2.3207	1.21456	0.00163	0.00282169	AT-rich interactive domain-containing protein 5B OS=Homo sapiens OX=9606 GN=ARID5B PE=1 SV=3		ARID5B
P62834	0.0257365	0.0271512	0.0275398	0.059881	0.061348	0.0654162	0.0268092	0.0622151	2.32066	1.21454	2.39603e-05	0.00027636	Ras-related protein Rap-1A OS=Homo sapiens OX=9606 GN=RAP1A PE=1 SV=1
Q3B7T1	0.00862135	0.00935863	0.0089569	0.021735	0.0177828	0.0229777	0.00897896	0.0208319	2.32008	1.21417	0.00511059	0.00688878	Erythroid differentiation-related factor 1 OS=Homo sapiens OX=9606 GN=EDRF1 PE=1 SV=1
Q96QD8	0.0815457	0.080529	0.0824035	0.185781	0.186476	0.19492	0.0814927	0.189059	2.31995	1.21409	4.10748e-05	0.000349365	Sodium-coupled neutral amino acid transporter 2 OS=Homo sapiens OX=9606 GN=SLC38A2 PE=1 SV=2
Q9BZE4	0.52325	0.540475	0.506032	1.19712	1.16788	1.27651	0.523252	1.21384	2.3198	1.214	3.05196e-05	0.000302938	Nucleolar GTP-binding protein 1 OS=Homo sapiens OX=9606 GN=GTPBP4 PE=1 SV=3
Q13151	0.33108	0.330382	0.324693	0.764923	0.765959	0.756467	0.328718	0.76245	2.31946	1.21379	3.15445e-07	0.000164979	Heterogeneous nuclear ribonucleoprotein A0 OS=Homo sapiens OX=9606 GN=HNRNPA0 PE=1 SV=1
Q9Y230	0.441602	0.433971	0.425032	0.947322	1.09551	0.973271	0.433535	1.00537	2.319	1.2135	0.00173693	0.002959	RuvB-like 2 OS=Homo sapiens OX=9606 GN=RUVBL2 PE=1 SV=3
Q8NEN9	0.0153297	0.0186332	0.0148922	0.0348262	0.0354035	0.0430637	0.016285	0.0377645	2.31897	1.21348	0.00101518	0.00198665	PDZ domain-containing protein 8 OS=Homo sapiens OX=9606 GN=PDZD8 PE=1 SV=1
P35610	0.0372912	0.0379949	0.0416118	0.0872534	0.0918869	0.0919109	0.038966	0.0903504	2.3187	1.21332	0.000212209	0.000769216	Sterol O-acyltransferase 1 OS=Homo sapiens OX=9606 GN=SOAT1 PE=1 SV=3
P62829	0.253488	0.241279	0.229728	0.581773	0.547916	0.550059	0.241498	0.559916	2.31851	1.2132	4.57325e-05	0.000364543	60S ribosomal protein L23 OS=Homo sapiens OX=9606 GN=RPL23 PE=1 SV=1
P01130	0.0227522	0.0260584	0.0228131	0.0621359	0.0491325	0.054787	0.0238746	0.0553518	2.31844	1.21315	0.00101183	0.00198137	Low-density lipoprotein receptor OS=Homo sapiens OX=9606 GN=LDLR PE=1 SV=1
Q9NP66	0.139446	0.143069	0.120238	0.327717	0.319388	0.286596	0.134251	0.311234	2.31829	1.21306	0.000365027	0.00102727	High mobility group protein 20A OS=Homo sapiens OX=9606 GN=HMG20A PE=1 SV=1		HMG20A
Q86UP2	0.756332	0.751212	0.723437	1.7051	1.6898	1.7764	0.74366	1.72377	2.31795	1.21285	2.45914e-06	0.000164979	Kinectin OS=Homo sapiens OX=9606 GN=KTN1 PE=1 SV=1
Q9H488	0.0453259	0.053742	0.0492953	0.110366	0.106427	0.127081	0.0494544	0.114625	2.31778	1.21275	0.000344	0.000991932	GDP-fucose protein O-fucosyltransferase 1 OS=Homo sapiens OX=9606 GN=POFUT1 PE=1 SV=1
Q03113	0.0531565	0.0561518	0.0576479	0.126339	0.13502	0.125596	0.055652	0.128985	2.3177	1.21269	1.47354e-05	0.000239484	Guanine nucleotide-binding protein subunit alpha-12 OS=Homo sapiens OX=9606 GN=GNA12 PE=1 SV=4
O75369	0.560311	0.553476	0.519738	1.19818	1.35739	1.23001	0.544508	1.26186	2.31743	1.21253	0.000172713	0.000684237	Filamin-B OS=Homo sapiens OX=9606 GN=FLNB PE=1 SV=2
Q15022	0.174493	0.181456	0.164677	0.412402	0.396465	0.397499	0.173542	0.402122	2.31714	1.21235	0.000184521	0.000705864	Polycomb protein SUZ12 OS=Homo sapiens OX=9606 GN=SUZ12 PE=1 SV=3	SUZ12
Q9H479	0.0111465	0.0120205	0.0113094	0.0279361	0.0287012	0.0232122	0.0114922	0.0266165	2.31606	1.21167	0.00306318	0.00455216	Fructosamine-3-kinase OS=Homo sapiens OX=9606 GN=FN3K PE=1 SV=1
Q9NUQ6	0.468894	0.455575	0.444737	1.14018	0.998541	1.0322	0.456402	1.05697	2.31588	1.21156	0.000708454	0.00156418	SPATS2-like protein OS=Homo sapiens OX=9606 GN=SPATS2L PE=1 SV=2
Q12830	0.553475	0.558744	0.521917	1.26489	1.26734	1.25096	0.544712	1.26106	2.3151	1.21107	0.000433993	0.00114219	Nucleosome-remodeling factor subunit BPTF OS=Homo sapiens OX=9606 GN=BPTF PE=1 SV=3		BPTF
Q8N556	0.187757	0.163328	0.1868	0.36555	0.451867	0.427823	0.179295	0.41508	2.31507	1.21106	0.000709768	0.00156498	Actin filament-associated protein 1 OS=Homo sapiens OX=9606 GN=AFAP1 PE=1 SV=2
O75348	0.00425966	0.00537981	0.00356118	0.00839336	0.0121615	0.0100039	0.00440022	0.0101863	2.31495	1.21098	0.00650425	0.00839569	V-type proton ATPase subunit G 1 OS=Homo sapiens OX=9606 GN=ATP6V1G1 PE=1 SV=3
Q9NUL3	0.0701441	0.0633248	0.0702955	0.142123	0.154965	0.174599	0.0679215	0.157229	2.31487	1.21093	0.000873484	0.00179269	Double-stranded RNA-binding protein Staufen homolog 2 OS=Homo sapiens OX=9606 GN=STAU2 PE=1 SV=2
Q8IXT5	0.23344	0.232733	0.219757	0.554839	0.52208	0.510825	0.228643	0.529248	2.31473	1.21085	1.83718e-05	0.000251139	RNA-binding protein 12B OS=Homo sapiens OX=9606 GN=RBM12B PE=1 SV=2
Q96S52	0.0235174	0.0247976	0.0207843	0.0510492	0.0576185	0.05127	0.0230331	0.0533126	2.31461	1.21077	0.000323141	0.000961447	GPI transamidase component PIG-S OS=Homo sapiens OX=9606 GN=PIGS PE=1 SV=3
Q9BW85	0.0428772	0.0376587	0.0375542	0.0896336	0.0970218	0.0866745	0.0393634	0.0911099	2.31459	1.21076	0.000165507	0.00066928	Splicing factor YJU2 OS=Homo sapiens OX=9606 GN=YJU2 PE=1 SV=1
O95837	0.0450198	0.0430385	0.041655	0.0977137	0.108859	0.0935522	0.0432377	0.100042	2.31376	1.21024	0.000530442	0.00130222	Guanine nucleotide-binding protein subunit alpha-14 OS=Homo sapiens OX=9606 GN=GNA14 PE=1 SV=1
Q9Y3I0	0.4692	0.493261	0.470658	1.01992	1.1941	1.10176	0.477707	1.10526	2.31368	1.21019	0.00114828	0.00216368	RNA-splicing ligase RtcB homolog OS=Homo sapiens OX=9606 GN=RTCB PE=1 SV=1
Q9Y5J1	0.222931	0.220404	0.22511	0.490698	0.498892	0.556858	0.222815	0.515483	2.3135	1.21008	0.00183183	0.00308098	U3 small nucleolar RNA-associated protein 18 homolog OS=Homo sapiens OX=9606 GN=UTP18 PE=1 SV=3
Q96DN5	0.045989	0.0757937	0.101375	0.187535	0.0945354	0.234154	0.0743858	0.172075	2.31327	1.20994	0.0850097	0.0876879	TBC1 domain family member 31 OS=Homo sapiens OX=9606 GN=TBC1D31 PE=1 SV=2
Q71U36	0.0143094	0.0130012	0.0150433	0.0350767	0.0295119	0.0333724	0.014118	0.0326537	2.31292	1.20971	0.000280503	0.000890649	Tubulin alpha-1A chain OS=Homo sapiens OX=9606 GN=TUBA1A PE=1 SV=1
Q9H0D6	0.667364	0.702037	0.681566	1.55352	1.5597	1.63048	0.683656	1.58123	2.31291	1.20971	2.58831e-06	0.000164979	5'-3' exoribonuclease 2 OS=Homo sapiens OX=9606 GN=XRN2 PE=1 SV=1
Q96EV2	0.0299962	0.0256942	0.0279714	0.0671469	0.0629696	0.0633841	0.0278873	0.0645002	2.31289	1.2097	0.000650972	0.00148137	RNA-binding protein 33 OS=Homo sapiens OX=9606 GN=RBM33 PE=1 SV=3
Q9H9B1	0.321617	0.308526	0.321585	0.724209	0.730501	0.746073	0.317243	0.733594	2.31241	1.20939	5.03234e-06	0.000185045	Histone-lysine N-methyltransferase EHMT1 OS=Homo sapiens OX=9606 GN=EHMT1 PE=1 SV=4
O75530	0.212498	0.2257	0.199577	0.486502	0.508135	0.480109	0.212592	0.491582	2.31233	1.20935	0.00029199	0.000906415	Polycomb protein EED OS=Homo sapiens OX=9606 GN=EED PE=1 SV=2	EED
P57723	0.00867236	0.00725714	0.00524464	0.015534	0.0174045	0.0160219	0.00705805	0.0163201	2.31227	1.20931	0.0234581	0.0262997	Poly(rC)-binding protein 4 OS=Homo sapiens OX=9606 GN=PCBP4 PE=2 SV=1
P22102	0.0125239	0.0145983	0.0130361	0.0336361	0.0289714	0.0302462	0.0133861	0.0309512	2.31219	1.20926	0.000195417	0.000730898	Trifunctional purine biosynthetic protein adenosine-3 OS=Homo sapiens OX=9606 GN=GART PE=1 SV=1
Q9Y6E0	0.0164265	0.0148785	0.0170505	0.0301284	0.0464299	0.0352481	0.0161185	0.0372688	2.31218	1.20925	0.0155877	0.0182416	Serine/threonine-protein kinase 24 OS=Homo sapiens OX=9606 GN=STK24 PE=1 SV=1
Q14938	0.09912	0.111939	0.106619	0.239211	0.235068	0.260023	0.105893	0.244768	2.31146	1.20881	6.56297e-05	0.000425197	Nuclear factor 1 X-type OS=Homo sapiens OX=9606 GN=NFIX PE=1 SV=2
P07996	0.00941206	0.0111519	0.0106404	0.0275603	0.0213502	0.0232122	0.0104014	0.0240409	2.3113	1.20871	0.00140955	0.00252773	Thrombospondin-1 OS=Homo sapiens OX=9606 GN=THBS1 PE=1 SV=2
P28288	0.148068	0.149402	0.14644	0.331976	0.339279	0.354748	0.14797	0.342001	2.31129	1.2087	0.00020653	0.000755952	ATP-binding cassette sub-family D member 3 OS=Homo sapiens OX=9606 GN=ABCD3 PE=1 SV=1
Q9NRG9	0.0135187	0.0119084	0.011072	0.0279361	0.0271877	0.0292302	0.0121664	0.028118	2.31112	1.20859	0.00204079	0.00333381	Aladin OS=Homo sapiens OX=9606 GN=AAAS PE=1 SV=1
Q9Y2W2	0.133274	0.12651	0.130533	0.294018	0.292795	0.315201	0.130106	0.300671	2.31098	1.20851	3.34257e-05	0.000324144	WW domain-binding protein 11 OS=Homo sapiens OX=9606 GN=WBP11 PE=1 SV=1
Q6NUM9	0.0589466	0.062204	0.0690437	0.140307	0.140155	0.159047	0.0633981	0.146503	2.31084	1.20842	0.000191129	0.000720282	All-trans-retinol 13,14-reductase OS=Homo sapiens OX=9606 GN=RETSAT PE=1 SV=2
Q9UBD5	0.0305063	0.0252459	0.0219498	0.0636392	0.0566456	0.0592419	0.0259007	0.0598422	2.31045	1.20817	0.00692048	0.00888027	Origin recognition complex subunit 3 OS=Homo sapiens OX=9606 GN=ORC3 PE=1 SV=1
Q9BY77	0.358245	0.374681	0.3316	0.816098	0.80293	0.839937	0.354842	0.819655	2.30992	1.20784	0.000578149	0.00137429	Polymerase delta-interacting protein 3 OS=Homo sapiens OX=9606 GN=POLDIP3 PE=1 SV=2
Q96P11	0.15623	0.162851	0.14208	0.367805	0.338414	0.35889	0.153721	0.355036	2.30962	1.20766	0.000213808	0.000770414	28S rRNA (cytosine-C(5))-methyltransferase OS=Homo sapiens OX=9606 GN=NSUN5 PE=1 SV=2
Q13616	0.0451473	0.0517807	0.0461011	0.0976511	0.131236	0.101368	0.0476763	0.110085	2.30901	1.20727	0.00497439	0.006738	Cullin-1 OS=Homo sapiens OX=9606 GN=CUL1 PE=1 SV=2	CUL1
Q92879	0.167683	0.184623	0.16062	0.354776	0.410626	0.418914	0.170975	0.394772	2.30894	1.20723	0.000317943	0.000952891	CUGBP Elav-like family member 1 OS=Homo sapiens OX=9606 GN=CELF1 PE=1 SV=2
P49790	0.284249	0.238981	0.259556	0.563608	0.599265	0.644236	0.260929	0.60237	2.30856	1.20699	0.000272939	0.000881815	Nuclear pore complex protein Nup153 OS=Homo sapiens OX=9606 GN=NUP153 PE=1 SV=2
Q96CS3	0.154649	0.171257	0.166965	0.389289	0.370953	0.377569	0.16429	0.37927	2.30854	1.20698	0.000223857	0.000787117	FAS-associated factor 2 OS=Homo sapiens OX=9606 GN=FAF2 PE=1 SV=2
Q99661	0.192348	0.202724	0.195929	0.45938	0.470731	0.434154	0.197	0.454755	2.3084	1.20689	3.19122e-05	0.00031346	Kinesin-like protein KIF2C OS=Homo sapiens OX=9606 GN=KIF2C PE=1 SV=2
Q96JJ7	0.11524	0.108016	0.105713	0.272659	0.245284	0.241344	0.109657	0.253096	2.30808	1.20669	0.000134907	0.000594803	Protein disulfide-isomerase TMX3 OS=Homo sapiens OX=9606 GN=TMX3 PE=1 SV=2
P61803	0.0392552	0.0441593	0.0370147	0.0936423	0.0924815	0.0918327	0.040143	0.0926522	2.30805	1.20668	0.0034724	0.00501112	Dolichyl-diphosphooligosaccharide--protein glycosyltransferase subunit DAD1 OS=Homo sapiens OX=9606 GN=DAD1 PE=1 SV=3
Q9BVL2	0.0761127	0.0656505	0.0604321	0.156405	0.162478	0.147792	0.0673984	0.155558	2.30804	1.20667	0.00245401	0.00384781	Nucleoporin p58/p45 OS=Homo sapiens OX=9606 GN=NUP58 PE=1 SV=1
Q6PIU2	0.0599923	0.067752	0.0617918	0.145318	0.140749	0.151387	0.0631787	0.145818	2.30803	1.20666	0.000188082	0.000714993	Neutral cholesterol ester hydrolase 1 OS=Homo sapiens OX=9606 GN=NCEH1 PE=1 SV=3
Q15269	0.356179	0.371179	0.390607	0.966928	0.787687	0.825479	0.372655	0.860031	2.30785	1.20655	0.0018324	0.00308098	Periodic tryptophan protein 2 homolog OS=Homo sapiens OX=9606 GN=PWP2 PE=2 SV=2
Q9NX58	0.539702	0.576844	0.554249	1.23777	1.25761	1.36045	0.556932	1.28528	2.30778	1.20651	5.6726e-05	0.000394897	Cell growth-regulating nucleolar protein OS=Homo sapiens OX=9606 GN=LYAR PE=1 SV=2
Q69YH5	0.10718	0.105299	0.0983316	0.24466	0.226799	0.245799	0.103603	0.239086	2.3077	1.20646	2.27482e-05	0.000267609	Cell division cycle-associated protein 2 OS=Homo sapiens OX=9606 GN=CDCA2 PE=1 SV=2
P62995	0.293355	0.314551	0.279024	0.715503	0.656019	0.674951	0.295643	0.682157	2.30737	1.20625	7.79097e-05	0.000455346	Transformer-2 protein homolog beta OS=Homo sapiens OX=9606 GN=TRA2B PE=1 SV=1
Q8IXK0	0.161459	0.161254	0.154145	0.377952	0.363007	0.359125	0.158953	0.366695	2.30694	1.20598	2.76353e-06	0.000164979	Polyhomeotic-like protein 2 OS=Homo sapiens OX=9606 GN=PHC2 PE=1 SV=1
P53680	0.0994261	0.11292	0.0965187	0.217977	0.244635	0.249863	0.102955	0.237492	2.30676	1.20587	0.000219545	0.000779859	AP-2 complex subunit sigma OS=Homo sapiens OX=9606 GN=AP2S1 PE=1 SV=2
O60508	0.174417	0.193393	0.174454	0.416724	0.409978	0.42415	0.180755	0.416951	2.30672	1.20584	0.000823304	0.00171827	Pre-mRNA-processing factor 17 OS=Homo sapiens OX=9606 GN=CDC40 PE=1 SV=1
O75534	0.0771075	0.0771666	0.0754322	0.154212	0.209556	0.165924	0.0765688	0.176564	2.30596	1.20537	0.0118677	0.0142329	Cold shock domain-containing protein E1 OS=Homo sapiens OX=9606 GN=CSDE1 PE=1 SV=2
O00299	0.0148195	0.0129452	0.011331	0.0279361	0.0280525	0.034154	0.0130319	0.0300475	2.30569	1.2052	0.00132867	0.0024154	Chloride intracellular channel protein 1 OS=Homo sapiens OX=9606 GN=CLIC1 PE=1 SV=4
P39023	0.951817	0.934153	0.899661	2.14876	2.03616	2.23759	0.928544	2.14084	2.30559	1.20513	6.17594e-05	0.000411504	60S ribosomal protein L3 OS=Homo sapiens OX=9606 GN=RPL3 PE=1 SV=2
Q96QT6	0.07698	0.0778111	0.0739214	0.172377	0.172099	0.182806	0.0762375	0.175761	2.30543	1.20504	8.33225e-06	0.000206819	PHD finger protein 12 OS=Homo sapiens OX=9606 GN=PHF12 PE=1 SV=2
Q63HN8	0.0229563	0.0290005	0.026029	0.059192	0.0760499	0.0445487	0.0259953	0.0599302	2.30543	1.20503	0.0207022	0.0235657	E3 ubiquitin-protein ligase RNF213 OS=Homo sapiens OX=9606 GN=RNF213 PE=1 SV=3
Q96N66	0.0403775	0.0383872	0.0446982	0.0973379	0.0942111	0.0930832	0.0411543	0.0948774	2.30541	1.20502	0.00143252	0.00255537	Lysophospholipid acyltransferase 7 OS=Homo sapiens OX=9606 GN=MBOAT7 PE=1 SV=2
P52272	1.36812	1.40831	1.40714	3.11106	3.18907	3.34318	1.39452	3.21444	2.30505	1.2048	8.48371e-05	0.000474869	Heterogeneous nuclear ribonucleoprotein M OS=Homo sapiens OX=9606 GN=HNRNPM PE=1 SV=3
Q13619	0.0467797	0.0399563	0.0477845	0.103226	0.101562	0.105275	0.0448402	0.103354	2.30495	1.20474	0.00354456	0.00508783	Cullin-4A OS=Homo sapiens OX=9606 GN=CUL4A PE=1 SV=3	CUL4A
P35250	0.402398	0.411808	0.368657	0.94964	0.908329	0.868464	0.394288	0.908811	2.30495	1.20473	6.4297e-05	0.000421042	Replication factor C subunit 2 OS=Homo sapiens OX=9606 GN=RFC2 PE=1 SV=3
Q99496	0.136207	0.130096	0.121727	0.286502	0.311389	0.296444	0.129344	0.298111	2.3048	1.20464	6.10444e-05	0.000409428	E3 ubiquitin-protein ligase RING2 OS=Homo sapiens OX=9606 GN=RNF2 PE=1 SV=1	RNF2
Q9BTC0	1.13996	1.08042	1.06868	2.52822	2.50381	2.54842	1.09635	2.52682	2.30475	1.20461	0.000276985	0.000885944	Death-inducer obliterator 1 OS=Homo sapiens OX=9606 GN=DIDO1 PE=1 SV=5
O14777	0.049611	0.0547788	0.050245	0.094394	0.163072	0.0988667	0.0515449	0.118778	2.30435	1.20436	0.0406434	0.0438552	Kinetochore protein NDC80 homolog OS=Homo sapiens OX=9606 GN=NDC80 PE=1 SV=1
Q13242	0.52603	0.507383	0.486262	1.16004	1.1488	1.19195	0.506559	1.16693	2.30364	1.20392	8.02619e-05	0.000464714	Serine/arginine-rich splicing factor 9 OS=Homo sapiens OX=9606 GN=SRSF9 PE=1 SV=1
Q53GQ0	0.0757556	0.0796884	0.0703386	0.170749	0.176693	0.172646	0.0752609	0.173362	2.30349	1.20382	0.000964008	0.00191606	Very-long-chain 3-oxoacyl-CoA reductase OS=Homo sapiens OX=9606 GN=HSD17B12 PE=1 SV=2
Q9Y3C1	0.226782	0.231444	0.209937	0.497087	0.493433	0.548417	0.222721	0.512979	2.30324	1.20366	5.79719e-05	0.000398475	Nucleolar protein 16 OS=Homo sapiens OX=9606 GN=NOP16 PE=1 SV=2
Q29RF7	0.61408	0.58822	0.551637	1.3051	1.34798	1.38562	0.584646	1.34624	2.30265	1.2033	0.00012858	0.000581726	Sister chromatid cohesion protein PDS5 homolog A OS=Homo sapiens OX=9606 GN=PDS5A PE=1 SV=1
Q96DT7	0.0318582	0.0272073	0.0275613	0.0680864	0.0597806	0.0715905	0.0288756	0.0664858	2.30249	1.2032	0.000356607	0.00101821	Zinc finger and BTB domain-containing protein 10 OS=Homo sapiens OX=9606 GN=ZBTB10 PE=1 SV=2		ZBTB10
P36873	0.0103558	0.0115442	0.0119785	0.0268713	0.0279985	0.023134	0.0112928	0.0260013	2.30246	1.20317	0.000491075	0.00123478	Serine/threonine-protein phosphatase PP1-gamma catalytic subunit OS=Homo sapiens OX=9606 GN=PPP1CC PE=1 SV=1
Q9UBC3	0.00925902	0.00927457	0.00979863	0.0221109	0.0223231	0.0207894	0.00944407	0.0217411	2.30209	1.20294	1.16654e-05	0.000223403	DNA (cytosine-5)-methyltransferase 3B OS=Homo sapiens OX=9606 GN=DNMT3B PE=1 SV=1
P49760	0.0222676	0.0254981	0.0230721	0.056937	0.0585374	0.0475967	0.0236126	0.054357	2.30204	1.20291	0.000987593	0.00194516	Dual specificity protein kinase CLK2 OS=Homo sapiens OX=9606 GN=CLK2 PE=1 SV=1
Q9UM00	0.00561153	0.00577209	0.00561155	0.0130285	0.012648	0.0134428	0.00566506	0.0130397	2.30178	1.20275	2.576e-05	0.000283174	Calcium load-activated calcium channel OS=Homo sapiens OX=9606 GN=TMCO1 PE=1 SV=2
Q9BRT6	0.0368831	0.0320547	0.0316621	0.0765424	0.0681585	0.0868308	0.0335333	0.0771772	2.30151	1.20258	0.00105585	0.00204261	Protein LLP homolog OS=Homo sapiens OX=9606 GN=LLPH PE=1 SV=1
Q8IUF8	0.251141	0.252487	0.247685	0.569934	0.577807	0.581086	0.250438	0.576276	2.30107	1.20231	5.38977e-08	8.20593e-05	Ribosomal oxygenase 2 OS=Homo sapiens OX=9606 GN=RIOX2 PE=1 SV=1
Q13601	0.176891	0.185379	0.182116	0.407955	0.411491	0.433216	0.181462	0.417554	2.30105	1.20229	8.5555e-06	0.000206819	KRR1 small subunit processome component homolog OS=Homo sapiens OX=9606 GN=KRR1 PE=1 SV=4
Q8TCG2	0.0283127	0.0329793	0.0265254	0.0684623	0.0666991	0.0669011	0.0292725	0.0673542	2.30094	1.20222	0.00528321	0.00706517	Phosphatidylinositol 4-kinase type 2-beta OS=Homo sapiens OX=9606 GN=PI4K2B PE=1 SV=1
Q7Z5K2	0.25609	0.239261	0.22362	0.515753	0.602184	0.536303	0.239657	0.551413	2.30084	1.20216	0.000196635	0.000732867	Wings apart-like protein homolog OS=Homo sapiens OX=9606 GN=WAPL PE=1 SV=1
O00567	0.89486	0.912914	0.869251	2.04266	1.97406	2.14084	0.892342	2.05252	2.30015	1.20172	3.83478e-05	0.000342432	Nucleolar protein 56 OS=Homo sapiens OX=9606 GN=NOP56 PE=1 SV=4	NOP56
P40937	0.296008	0.296842	0.275549	0.685625	0.664721	0.64705	0.289466	0.665798	2.30009	1.20169	2.6829e-05	0.000286646	Replication factor C subunit 5 OS=Homo sapiens OX=9606 GN=RFC5 PE=1 SV=1
Q9GZR7	0.871573	0.860769	0.853949	1.95972	1.87422	2.11215	0.862097	1.98203	2.29908	1.20106	0.00135216	0.00244643	ATP-dependent RNA helicase DDX24 OS=Homo sapiens OX=9606 GN=DDX24 PE=1 SV=1
Q659A1	0.0282107	0.0288044	0.0265901	0.0686502	0.0603211	0.0632278	0.0278684	0.0640664	2.29889	1.20094	0.000158879	0.000658215	Little elongation complex subunit 2 OS=Homo sapiens OX=9606 GN=ICE2 PE=1 SV=2
O94915	0.00813672	0.0106195	0.00863316	0.0224867	0.0198368	0.0206331	0.0091298	0.0209855	2.29857	1.20074	0.00330588	0.00481162	Protein furry homolog-like OS=Homo sapiens OX=9606 GN=FRYL PE=1 SV=2
Q9UH62	0.0112231	0.00969486	0.0101224	0.0271845	0.0224312	0.0217272	0.0103468	0.023781	2.2984	1.20063	0.00129786	0.0023801	Armadillo repeat-containing X-linked protein 3 OS=Homo sapiens OX=9606 GN=ARMCX3 PE=1 SV=1
Q5PSV4	0.0187986	0.0210989	0.0204174	0.0405888	0.0546457	0.0433763	0.020105	0.0462036	2.29812	1.20045	0.00592038	0.00775045	Breast cancer metastasis-suppressor 1-like protein OS=Homo sapiens OX=9606 GN=BRMS1L PE=1 SV=2
P61966	0.033159	0.0288044	0.0291153	0.0672095	0.0737798	0.0683079	0.0303596	0.0697657	2.29798	1.20037	0.000286017	0.000901007	AP-1 complex subunit sigma-1A OS=Homo sapiens OX=9606 GN=AP1S1 PE=1 SV=1
P18124	0.566127	0.568831	0.507522	1.27867	1.21788	1.27722	0.547493	1.25792	2.29761	1.20013	0.000462597	0.0011897	60S ribosomal protein L7 OS=Homo sapiens OX=9606 GN=RPL7 PE=1 SV=1
Q96GQ7	0.654814	0.676679	0.654005	1.55077	1.42787	1.58304	0.661833	1.52056	2.2975	1.20006	0.000472686	0.00120648	Probable ATP-dependent RNA helicase DDX27 OS=Homo sapiens OX=9606 GN=DDX27 PE=1 SV=2
Q8NF37	0.0824385	0.0832189	0.0846913	0.197244	0.179234	0.198593	0.0834495	0.19169	2.29708	1.1998	0.00094811	0.00189435	Lysophosphatidylcholine acyltransferase 1 OS=Homo sapiens OX=9606 GN=LPCAT1 PE=1 SV=2
P46782	0.0902181	0.0826865	0.0773962	0.196618	0.183828	0.194451	0.0834336	0.191632	2.29682	1.19964	0.000607319	0.00141599	40S ribosomal protein S5 OS=Homo sapiens OX=9606 GN=RPS5 PE=1 SV=4
Q9Y224	0.150414	0.15268	0.136296	0.313999	0.369007	0.326065	0.146464	0.336357	2.29652	1.19945	0.00027691	0.000885944	RNA transcription, translation and transport factor protein OS=Homo sapiens OX=9606 GN=RTRAF PE=1 SV=1
O95714	0.110471	0.105719	0.114713	0.304479	0.216745	0.238687	0.110301	0.253304	2.29648	1.19942	0.0114955	0.0138519	E3 ubiquitin-protein ligase HERC2 OS=Homo sapiens OX=9606 GN=HERC2 PE=1 SV=2
O43159	0.245836	0.244697	0.224592	0.547322	0.54343	0.551465	0.238375	0.547406	2.29641	1.19938	0.00101743	0.00198849	Ribosomal RNA-processing protein 8 OS=Homo sapiens OX=9606 GN=RRP8 PE=1 SV=2
Q9NV56	0.0135442	0.0131413	0.0135756	0.029502	0.0330793	0.0298554	0.0134204	0.0308122	2.29593	1.19908	0.000940082	0.00188202	MRG/MORF4L-binding protein OS=Homo sapiens OX=9606 GN=MRGBP PE=1 SV=1
Q8TDN6	0.15697	0.154754	0.153713	0.360351	0.338792	0.369441	0.155146	0.356195	2.29588	1.19904	0.000538311	0.00130819	Ribosome biogenesis protein BRX1 homolog OS=Homo sapiens OX=9606 GN=BRIX1 PE=1 SV=2
Q96CW1	0.216452	0.20631	0.206915	0.458252	0.502135	0.485268	0.209892	0.481885	2.29587	1.19904	6.75819e-05	0.000431228	AP-2 complex subunit mu OS=Homo sapiens OX=9606 GN=AP2M1 PE=1 SV=2
P62241	0.68606	0.680154	0.617983	1.55791	1.45246	1.54482	0.661399	1.5184	2.29574	1.19896	9.34267e-05	0.000491646	40S ribosomal protein S8 OS=Homo sapiens OX=9606 GN=RPS8 PE=1 SV=2
Q9NTJ3	0.629129	0.632744	0.578918	1.21184	1.73228	1.28066	0.613597	1.40826	2.29509	1.19855	0.0134629	0.0159512	Structural maintenance of chromosomes protein 4 OS=Homo sapiens OX=9606 GN=SMC4 PE=1 SV=2
Q5VTL8	0.0370871	0.0370422	0.0284894	0.0756029	0.0806443	0.0792497	0.0342062	0.078499	2.29487	1.19841	0.00834767	0.0104217	Pre-mRNA-splicing factor 38B OS=Homo sapiens OX=9606 GN=PRPF38B PE=1 SV=1
O00471	0.0574161	0.0955757	0.0618781	0.186032	0.123128	0.1839	0.0716233	0.164353	2.29469	1.1983	0.0166741	0.0193198	Exocyst complex component 5 OS=Homo sapiens OX=9606 GN=EXOC5 PE=1 SV=1
P50613	0.124142	0.127798	0.10908	0.260382	0.313605	0.254396	0.12034	0.276128	2.29456	1.19822	0.000829128	0.00172452	Cyclin-dependent kinase 7 OS=Homo sapiens OX=9606 GN=CDK7 PE=1 SV=1
P51571	0.0566509	0.0558435	0.0561803	0.137614	0.126317	0.123095	0.0562249	0.129009	2.29451	1.19819	0.00143176	0.00255537	Translocon-associated protein subunit delta OS=Homo sapiens OX=9606 GN=SSR4 PE=1 SV=1
O15269	0.15322	0.166102	0.154965	0.362794	0.369115	0.356311	0.158096	0.36274	2.29443	1.19814	0.000195439	0.000730898	Serine palmitoyltransferase 1 OS=Homo sapiens OX=9606 GN=SPTLC1 PE=1 SV=1
O60306	0.606989	0.628849	0.568623	1.40445	1.36966	1.36592	0.601487	1.38001	2.29433	1.19807	0.00054216	0.00131439	RNA helicase aquarius OS=Homo sapiens OX=9606 GN=AQR PE=1 SV=4
P35249	0.29055	0.254084	0.315218	0.614093	0.640776	0.717702	0.286617	0.657524	2.29408	1.19792	0.000672011	0.0015124	Replication factor C subunit 4 OS=Homo sapiens OX=9606 GN=RFC4 PE=1 SV=2
Q99575	0.223262	0.213539	0.210843	0.494331	0.49646	0.494725	0.215882	0.495172	2.29372	1.19769	0.000407401	0.00110368	Ribonucleases P/MRP protein subunit POP1 OS=Homo sapiens OX=9606 GN=POP1 PE=1 SV=2
Q9UPP1	0.0106874	0.0116002	0.0114173	0.0276856	0.028593	0.0210238	0.011235	0.0257675	2.2935	1.19755	0.0100916	0.0123558	Histone lysine demethylase PHF8 OS=Homo sapiens OX=9606 GN=PHF8 PE=1 SV=3
Q9BYG3	0.151052	0.145703	0.146526	0.336611	0.309929	0.369988	0.147761	0.338843	2.29319	1.19736	0.00267525	0.00411019	MKI67 FHA domain-interacting nucleolar phosphoprotein OS=Homo sapiens OX=9606 GN=NIFK PE=1 SV=1
Q7Z460	0.0821324	0.0771386	0.0739861	0.18409	0.165505	0.185307	0.0777524	0.178301	2.29318	1.19735	8.06197e-05	0.000464714	CLIP-associating protein 1 OS=Homo sapiens OX=9606 GN=CLASP1 PE=1 SV=1
Q9BVG9	0.0126004	0.014122	0.013921	0.0300031	0.0288093	0.0343884	0.0135478	0.0310669	2.29314	1.19732	0.000458327	0.00118172	Phosphatidylserine synthase 2 OS=Homo sapiens OX=9606 GN=PTDSS2 PE=1 SV=1
Q9Y2R0	0.0180844	0.021183	0.0199642	0.0447855	0.0470245	0.0440016	0.0197439	0.0452705	2.29289	1.19717	0.000829022	0.00172452	Cytochrome c oxidase assembly factor 3 homolog, mitochondrial OS=Homo sapiens OX=9606 GN=COA3 PE=1 SV=1
O96005	0.0554011	0.0603267	0.0588565	0.139179	0.128588	0.132474	0.0581948	0.133414	2.29253	1.19694	1.84746e-05	0.000251139	Cleft lip and palate transmembrane protein 1 OS=Homo sapiens OX=9606 GN=CLPTM1 PE=1 SV=1
Q15392	0.0999617	0.10471	0.101742	0.229753	0.236582	0.236108	0.102138	0.234147	2.29246	1.1969	3.152e-06	0.000164979	Delta(24)-sterol reductase OS=Homo sapiens OX=9606 GN=DHCR24 PE=1 SV=2
P33121	0.0519577	0.0515845	0.0517126	0.134168	0.103886	0.117859	0.0517516	0.118638	2.29245	1.19689	0.00789303	0.00990287	Long-chain-fatty-acid--CoA ligase 1 OS=Homo sapiens OX=9606 GN=ACSL1 PE=1 SV=1
Q15542	0.115802	0.115638	0.109037	0.243533	0.299822	0.237124	0.113492	0.260159	2.29231	1.1968	0.00528888	0.00706964	Transcription initiation factor TFIID subunit 5 OS=Homo sapiens OX=9606 GN=TAF5 PE=1 SV=3
P62841	0.0970284	0.09891	0.0851445	0.210523	0.210962	0.222821	0.0936943	0.214769	2.29223	1.19675	0.00104954	0.00203574	40S ribosomal protein S15 OS=Homo sapiens OX=9606 GN=RPS15 PE=1 SV=2
Q9NV06	0.0450198	0.0487545	0.0483241	0.114814	0.108156	0.102696	0.0473661	0.108555	2.29184	1.1965	5.36734e-05	0.000388208	DDB1- and CUL4-associated factor 13 OS=Homo sapiens OX=9606 GN=DCAF13 PE=1 SV=2
P20592	0.108507	0.11816	0.106145	0.242217	0.258256	0.262212	0.110937	0.254228	2.29165	1.19639	6.26819e-05	0.000415831	Interferon-induced GTP-binding protein Mx2 OS=Homo sapiens OX=9606 GN=MX2 PE=1 SV=1
Q15645	0.0740977	0.0671075	0.0659141	0.148199	0.168802	0.15764	0.0690398	0.158214	2.29163	1.19637	9.33037e-05	0.000491646	Pachytene checkpoint protein 2 homolog OS=Homo sapiens OX=9606 GN=TRIP13 PE=1 SV=2
O75818	0.0786124	0.081902	0.073943	0.185343	0.172477	0.179445	0.0781525	0.179088	2.29153	1.19631	5.17537e-05	0.000379735	Ribonuclease P protein subunit p40 OS=Homo sapiens OX=9606 GN=RPP40 PE=1 SV=3
O95292	0.298763	0.308134	0.289988	0.65249	0.697908	0.704807	0.298962	0.685068	2.29149	1.19629	2.27179e-05	0.000267609	Vesicle-associated membrane protein-associated protein B/C OS=Homo sapiens OX=9606 GN=VAPB PE=1 SV=3
P60866	0.273077	0.273137	0.269398	0.601378	0.648235	0.619304	0.271871	0.622973	2.29143	1.19625	0.000433744	0.00114219	40S ribosomal protein S20 OS=Homo sapiens OX=9606 GN=RPS20 PE=1 SV=1
P62899	0.30366	0.317381	0.314161	0.68456	0.685044	0.773114	0.311734	0.71424	2.29118	1.19609	0.000997019	0.00195866	60S ribosomal protein L31 OS=Homo sapiens OX=9606 GN=RPL31 PE=1 SV=1
P43121	0.0342303	0.0362577	0.0360434	0.0797369	0.0780498	0.0862837	0.0355105	0.0813568	2.29107	1.19602	9.47637e-05	0.000494084	Cell surface glycoprotein MUC18 OS=Homo sapiens OX=9606 GN=MCAM PE=1 SV=2
P54709	0.0381074	0.0418897	0.0406406	0.0908863	0.0975623	0.087925	0.0402125	0.0921245	2.29094	1.19594	3.95902e-05	0.000344676	Sodium/potassium-transporting ATPase subunit beta-3 OS=Homo sapiens OX=9606 GN=ATP1B3 PE=1 SV=1
Q15050	0.191557	0.171425	0.174131	0.415346	0.367115	0.447987	0.179038	0.41015	2.29086	1.19589	0.000769165	0.00164952	Ribosome biogenesis regulatory protein homolog OS=Homo sapiens OX=9606 GN=RRS1 PE=1 SV=2
P42696	0.307384	0.312617	0.296311	0.695709	0.679747	0.723173	0.305438	0.699543	2.2903	1.19553	4.98097e-06	0.000185045	RNA-binding protein 34 OS=Homo sapiens OX=9606 GN=RBM34 PE=1 SV=2
P46778	0.23344	0.221581	0.217448	0.500219	0.490244	0.54959	0.224156	0.513351	2.29015	1.19544	0.000148835	0.00062713	60S ribosomal protein L21 OS=Homo sapiens OX=9606 GN=RPL21 PE=1 SV=2
Q9UBV2	0.0531565	0.0556474	0.0526838	0.121641	0.117561	0.130598	0.0538292	0.123267	2.28996	1.19532	0.000136118	0.000597234	Protein sel-1 homolog 1 OS=Homo sapiens OX=9606 GN=SEL1L PE=1 SV=3
P21796	0.112511	0.113284	0.109123	0.258754	0.2495	0.258617	0.111639	0.255623	2.28972	1.19517	1.00316e-06	0.000164979	Voltage-dependent anion-selective channel protein 1 OS=Homo sapiens OX=9606 GN=VDAC1 PE=1 SV=2
Q16643	0.418722	0.413797	0.38955	0.895835	1.00568	0.896678	0.407356	0.932729	2.28971	1.19517	0.000219046	0.000779859	Drebrin OS=Homo sapiens OX=9606 GN=DBN1 PE=1 SV=4
P40692	0.0605535	0.0557595	0.0544105	0.143063	0.114048	0.133646	0.0569078	0.130252	2.28883	1.19461	0.00189622	0.00315174	DNA mismatch repair protein Mlh1 OS=Homo sapiens OX=9606 GN=MLH1 PE=1 SV=1
Q9Y2T2	0.0162479	0.0152988	0.0132951	0.0342624	0.0344306	0.0339195	0.0149473	0.0342042	2.28832	1.19429	0.00488108	0.00663225	AP-3 complex subunit mu-1 OS=Homo sapiens OX=9606 GN=AP3M1 PE=1 SV=1
P46459	0.773447	0.705175	0.675199	1.71588	1.50305	1.70871	0.717941	1.64255	2.28786	1.194	0.000157484	0.000653321	Vesicle-fusing ATPase OS=Homo sapiens OX=9606 GN=NSF PE=1 SV=3
Q562F6	0.116847	0.114321	0.111821	0.247166	0.254851	0.282532	0.11433	0.261516	2.28739	1.1937	0.00108621	0.00207916	Shugoshin 2 OS=Homo sapiens OX=9606 GN=SGO2 PE=1 SV=2
Q9ULV4	0.174697	0.156827	0.213023	0.295647	0.542781	0.407034	0.181516	0.415154	2.28715	1.19355	0.0268672	0.0297601	Coronin-1C OS=Homo sapiens OX=9606 GN=CORO1C PE=1 SV=1
O14979	0.399566	0.370871	0.437205	0.863389	0.89687	1.0018	0.402547	0.920686	2.28715	1.19355	0.000227492	0.000795308	Heterogeneous nuclear ribonucleoprotein D-like OS=Homo sapiens OX=9606 GN=HNRNPDL PE=1 SV=3
Q9UKV3	1.3561	1.34181	1.25822	3.08287	2.92638	3.03783	1.31871	3.01569	2.28685	1.19336	2.72478e-05	0.000288236	Apoptotic chromatin condensation inducer in the nucleus OS=Homo sapiens OX=9606 GN=ACIN1 PE=1 SV=2
O95243	0.077235	0.0837233	0.0827704	0.181647	0.171072	0.204611	0.0812429	0.185777	2.28668	1.19326	0.000960653	0.00191064	Methyl-CpG-binding domain protein 4 OS=Homo sapiens OX=9606 GN=MBD4 PE=1 SV=1		MBD4
Q8N163	0.315342	0.313346	0.301124	0.721641	0.687152	0.71739	0.309938	0.708728	2.28668	1.19325	2.6661e-06	0.000164979	Cell cycle and apoptosis regulator protein 2 OS=Homo sapiens OX=9606 GN=CCAR2 PE=1 SV=2
Q6IPU0	0.130187	0.132534	0.125159	0.295146	0.299551	0.292224	0.129293	0.29564	2.28658	1.19319	5.79641e-05	0.000398475	Centromere protein P OS=Homo sapiens OX=9606 GN=CENPP PE=1 SV=1
Q5SY16	0.134396	0.137157	0.148533	0.309615	0.304578	0.346307	0.140029	0.320167	2.28643	1.1931	0.00013298	0.00059094	Polynucleotide 5'-hydroxyl-kinase NOL9 OS=Homo sapiens OX=9606 GN=NOL9 PE=1 SV=1
Q15904	0.0173702	0.0223879	0.0191656	0.0445976	0.0448624	0.0452521	0.0196412	0.044904	2.28621	1.19296	0.00762894	0.00961512	V-type proton ATPase subunit S1 OS=Homo sapiens OX=9606 GN=ATP6AP1 PE=1 SV=2
O43795	0.10917	0.116338	0.113138	0.256123	0.261175	0.256741	0.112882	0.258013	2.28569	1.19263	0.000144371	0.00061398	Unconventional myosin-Ib OS=Homo sapiens OX=9606 GN=MYO1B PE=1 SV=3
Q8NHM5	0.0630532	0.0694892	0.0611659	0.144879	0.144911	0.15295	0.0645694	0.14758	2.28561	1.19258	0.000413856	0.00111324	Lysine-specific demethylase 2B OS=Homo sapiens OX=9606 GN=KDM2B PE=1 SV=1		KDM2B
Q14160	0.0323683	0.0307378	0.0300002	0.0713436	0.0717259	0.0697147	0.0310354	0.070928	2.28539	1.19244	0.000160357	0.00066074	Protein scribble homolog OS=Homo sapiens OX=9606 GN=SCRIB PE=1 SV=4
P07099	0.103839	0.117599	0.110396	0.250172	0.263175	0.245018	0.110612	0.252788	2.28537	1.19243	0.000169268	0.000679978	Epoxide hydrolase 1 OS=Homo sapiens OX=9606 GN=EPHX1 PE=1 SV=1
Q9H9L3	0.123734	0.138138	0.123951	0.280739	0.275228	0.32544	0.128608	0.293802	2.28449	1.19187	0.000420879	0.00112524	Interferon-stimulated 20 kDa exonuclease-like 2 OS=Homo sapiens OX=9606 GN=ISG20L2 PE=1 SV=1
Q92575	0.0373422	0.0327832	0.0366046	0.0858127	0.0842117	0.0737788	0.0355767	0.0812677	2.2843	1.19175	0.000219991	0.000779859	UBX domain-containing protein 4 OS=Homo sapiens OX=9606 GN=UBXN4 PE=1 SV=2
Q9UH17	0.472185	0.504805	0.445643	1.11769	1.08573	1.0458	0.474211	1.08307	2.28395	1.19153	0.00023411	0.000810075	DNA dC->dU-editing enzyme APOBEC-3B OS=Homo sapiens OX=9606 GN=APOBEC3B PE=1 SV=1
Q9BWF3	0.0317051	0.0332595	0.0276045	0.0668963	0.0640506	0.080422	0.0308564	0.0704563	2.28336	1.19116	0.000956729	0.00190479	RNA-binding protein 4 OS=Homo sapiens OX=9606 GN=RBM4 PE=1 SV=1
P17010	0.018314	0.0218835	0.0190793	0.0387723	0.0438895	0.0526768	0.0197589	0.0451129	2.28317	1.19104	0.00302164	0.00451246	Zinc finger X-chromosomal protein OS=Homo sapiens OX=9606 GN=ZFX PE=2 SV=2
Q13308	0.0783574	0.102553	0.0768783	0.214344	0.194152	0.179992	0.0859294	0.196163	2.28283	1.19083	0.00387808	0.00549755	Inactive tyrosine-protein kinase 7 OS=Homo sapiens OX=9606 GN=PTK7 PE=1 SV=2
P46776	0.0593802	0.0630727	0.0563745	0.132289	0.130479	0.145447	0.0596091	0.136072	2.28274	1.19077	6.34251e-05	0.000418029	60S ribosomal protein L27a OS=Homo sapiens OX=9606 GN=RPL27A PE=1 SV=2
Q9BV38	0.240837	0.236151	0.231325	0.557156	0.506459	0.553263	0.236104	0.538959	2.28272	1.19075	0.00038932	0.0010709	WD repeat-containing protein 18 OS=Homo sapiens OX=9606 GN=WDR18 PE=1 SV=2
Q15042	0.0327254	0.0353891	0.0320074	0.0751644	0.0763743	0.0769832	0.033374	0.076174	2.28244	1.19057	0.000824134	0.00171883	Rab3 GTPase-activating protein catalytic subunit OS=Homo sapiens OX=9606 GN=RAB3GAP1 PE=1 SV=3
Q08AF3	0.132509	0.127518	0.11085	0.293141	0.277228	0.276123	0.123626	0.282164	2.28241	1.19056	0.00181827	0.00306569	Schlafen family member 5 OS=Homo sapiens OX=9606 GN=SLFN5 PE=1 SV=1
Q8TC12	0.246805	0.231248	0.268362	0.536925	0.562834	0.603751	0.248805	0.567837	2.28226	1.19046	0.000159187	0.000658594	Retinol dehydrogenase 11 OS=Homo sapiens OX=9606 GN=RDH11 PE=1 SV=2
Q8IY37	0.297513	0.299672	0.290765	0.682305	0.660721	0.683392	0.295983	0.675473	2.28213	1.19038	8.00978e-07	0.000164979	Probable ATP-dependent RNA helicase DHX37 OS=Homo sapiens OX=9606 GN=DHX37 PE=1 SV=1
Q15424	0.837342	0.79156	0.819373	1.80889	1.83866	1.9388	0.816092	1.86212	2.28175	1.19014	1.08173e-05	0.000223403	Scaffold attachment factor B1 OS=Homo sapiens OX=9606 GN=SAFB PE=1 SV=4		SAFB
O95870	0.0193088	0.0186332	0.0165541	0.0439712	0.039079	0.0412661	0.0181653	0.0414388	2.2812	1.18979	0.000237292	0.00081746	Phosphatidylserine lipase ABHD16A OS=Homo sapiens OX=9606 GN=ABHD16A PE=1 SV=3
Q9BWH2	0.0103558	0.0107316	0.0122375	0.0229878	0.026377	0.026651	0.0111083	0.0253386	2.28105	1.1897	0.000297102	0.000915663	FUN14 domain-containing protein 2 OS=Homo sapiens OX=9606 GN=FUNDC2 PE=1 SV=2
Q9Y487	0.0739446	0.0851243	0.0776121	0.179455	0.170531	0.189762	0.0788937	0.179916	2.28049	1.18934	0.000148905	0.00062713	V-type proton ATPase 116 kDa subunit a2 OS=Homo sapiens OX=9606 GN=ATP6V0A2 PE=1 SV=2
Q6SPF0	0.0595587	0.0547788	0.0512162	0.126402	0.136371	0.114732	0.0551846	0.125835	2.28026	1.1892	0.00026908	0.000875374	Atherin OS=Homo sapiens OX=9606 GN=SAMD1 PE=1 SV=1
Q13637	0.113812	0.118552	0.11426	0.29264	0.2535	0.244158	0.115541	0.263433	2.27999	1.18903	0.0030461	0.00453674	Ras-related protein Rab-32 OS=Homo sapiens OX=9606 GN=RAB32 PE=1 SV=3
P23497	0.0359648	0.0342122	0.0346837	0.0842468	0.0758878	0.0789371	0.0349536	0.0796906	2.2799	1.18897	0.000190336	0.000720282	Nuclear autoantigen Sp-100 OS=Homo sapiens OX=9606 GN=SP100 PE=1 SV=3		SP100
Q96MH6	0.0262467	0.0263386	0.0285542	0.0625744	0.0598887	0.0625244	0.0270465	0.0616625	2.27987	1.18895	0.000109723	0.000536288	Transmembrane protein 68 OS=Homo sapiens OX=9606 GN=TMEM68 PE=2 SV=2
P84085	0.141411	0.132758	0.127857	0.322393	0.294633	0.299414	0.134009	0.30548	2.27955	1.18875	3.50451e-05	0.000325342	ADP-ribosylation factor 5 OS=Homo sapiens OX=9606 GN=ARF5 PE=1 SV=2
Q8IWA0	0.0536666	0.0490067	0.0519716	0.126151	0.118318	0.108011	0.0515483	0.117493	2.27928	1.18858	0.000357816	0.00101944	WD repeat-containing protein 75 OS=Homo sapiens OX=9606 GN=WDR75 PE=1 SV=1
Q96EU6	0.086392	0.102216	0.0906266	0.207767	0.20961	0.218992	0.0930783	0.212123	2.27897	1.18838	0.00171493	0.00292874	Ribosomal RNA processing protein 36 homolog OS=Homo sapiens OX=9606 GN=RRP36 PE=1 SV=1
Q9H307	0.804897	0.718905	0.745624	1.86495	1.54186	1.7646	0.756475	1.7238	2.27873	1.18823	0.00074536	0.0016188	Pinin OS=Homo sapiens OX=9606 GN=PNN PE=1 SV=5
Q8IYL3	0.0365004	0.0407128	0.037619	0.0861259	0.0916707	0.0838609	0.0382774	0.0872192	2.27861	1.18815	5.41548e-05	0.000388237	UPF0688 protein C1orf174 OS=Homo sapiens OX=9606 GN=C1orf174 PE=1 SV=2
Q14103	0.829027	0.789795	0.779898	1.78804	1.94038	1.73708	0.799573	1.82183	2.27851	1.18809	0.000156788	0.000651321	Heterogeneous nuclear ribonucleoprotein D0 OS=Homo sapiens OX=9606 GN=HNRNPD PE=1 SV=1
O95084	0.0464482	0.0450559	0.0442018	0.101347	0.104265	0.103556	0.0452353	0.103056	2.27822	1.18791	8.86248e-06	0.000209196	Serine protease 23 OS=Homo sapiens OX=9606 GN=PRSS23 PE=1 SV=1
Q9BVP2	0.618186	0.628653	0.578357	1.36724	1.31377	1.47714	0.608399	1.38605	2.27819	1.18789	7.86081e-05	0.00045767	Guanine nucleotide-binding protein-like 3 OS=Homo sapiens OX=9606 GN=GNL3 PE=1 SV=2
P40939	0.0563449	0.0597103	0.0571515	0.121954	0.144533	0.128097	0.0577355	0.131528	2.27811	1.18784	0.00162237	0.00281167	Trifunctional enzyme subunit alpha, mitochondrial OS=Homo sapiens OX=9606 GN=HADHA PE=1 SV=2
P18887	0.0599923	0.0502115	0.0730581	0.132978	0.136641	0.14787	0.0610873	0.139163	2.2781	1.18783	0.011312	0.0136417	DNA repair protein XRCC1 OS=Homo sapiens OX=9606 GN=XRCC1 PE=1 SV=2
Q8N4H5	0.012932	0.0146824	0.0128418	0.0296899	0.0281606	0.0343103	0.0134854	0.0307203	2.27804	1.18779	0.000564039	0.00135556	Mitochondrial import receptor subunit TOM5 homolog OS=Homo sapiens OX=9606 GN=TOMM5 PE=1 SV=1
P48509	0.0721592	0.0759057	0.077461	0.170561	0.166153	0.177022	0.0751753	0.171245	2.27795	1.18773	9.38117e-06	0.000213598	CD151 antigen OS=Homo sapiens OX=9606 GN=CD151 PE=1 SV=3
O95747	0.105216	0.0952394	0.0964755	0.225806	0.221988	0.228527	0.098977	0.22544	2.2777	1.18758	0.000740601	0.00161311	Serine/threonine-protein kinase OSR1 OS=Homo sapiens OX=9606 GN=OXSR1 PE=1 SV=1
P35232	0.0250733	0.0199781	0.0246692	0.0461635	0.0533485	0.0592419	0.0232402	0.0529179	2.277	1.18713	0.0013251	0.00241179	Prohibitin OS=Homo sapiens OX=9606 GN=PHB PE=1 SV=1	PHB1
Q9Y4E5	0.0315266	0.0318025	0.0337556	0.0722831	0.0749149	0.073857	0.0323616	0.073685	2.27693	1.18709	7.17366e-05	0.000444884	E3 SUMO-protein ligase ZNF451 OS=Homo sapiens OX=9606 GN=ZNF451 PE=1 SV=2
P50914	0.0864686	0.0741685	0.0782164	0.176762	0.170261	0.196796	0.0796178	0.181273	2.27679	1.187	0.00019383	0.000726864	60S ribosomal protein L14 OS=Homo sapiens OX=9606 GN=RPL14 PE=1 SV=4
P62851	0.143222	0.135252	0.118037	0.286063	0.341603	0.275029	0.13217	0.300899	2.2766	1.18688	0.000812446	0.00170261	40S ribosomal protein S25 OS=Homo sapiens OX=9606 GN=RPS25 PE=1 SV=1
P41223	0.0673383	0.0669954	0.0596119	0.146821	0.147397	0.147245	0.0646486	0.147155	2.27622	1.18664	0.00230742	0.00368437	Protein BUD31 homolog OS=Homo sapiens OX=9606 GN=BUD31 PE=1 SV=2
P02765	0.0121923	0.0167839	0.0146979	0.0357657	0.0302686	0.0333724	0.0145581	0.0331356	2.2761	1.18656	0.00411665	0.00577127	Alpha-2-HS-glycoprotein OS=Homo sapiens OX=9606 GN=AHSG PE=1 SV=2
Q5JTH9	0.770641	0.689989	0.703149	1.68888	1.57343	1.66245	0.72126	1.64159	2.276	1.1865	0.000119835	0.000558802	RRP12-like protein OS=Homo sapiens OX=9606 GN=RRP12 PE=1 SV=2
O14776	0.08629	0.0848441	0.0805258	0.181021	0.19653	0.195154	0.0838866	0.190902	2.27571	1.18632	2.52999e-05	0.000280505	Transcription elongation regulator 1 OS=Homo sapiens OX=9606 GN=TCERG1 PE=1 SV=2
P17026	0.0253284	0.0258623	0.020957	0.0573755	0.0516188	0.0551778	0.0240492	0.054724	2.2755	1.18618	0.00202912	0.00331878	Zinc finger protein 22 OS=Homo sapiens OX=9606 GN=ZNF22 PE=1 SV=3
Q13045	0.0614207	0.0697694	0.0659141	0.151644	0.156424	0.140367	0.0657014	0.149479	2.27512	1.18594	8.3311e-05	0.000472666	Protein flightless-1 homolog OS=Homo sapiens OX=9606 GN=FLII PE=1 SV=2
Q9H8Y8	0.0700166	0.0696853	0.0668422	0.147635	0.163072	0.159047	0.068848	0.156585	2.27435	1.18546	0.000176222	0.000689632	Golgi reassembly-stacking protein 2 OS=Homo sapiens OX=9606 GN=GORASP2 PE=1 SV=3
Q8N9T8	0.425762	0.405979	0.437787	0.90736	0.952327	1.02673	0.423176	0.962139	2.27361	1.18499	0.000156054	0.00064916	Protein KRI1 homolog OS=Homo sapiens OX=9606 GN=KRI1 PE=1 SV=3
Q5T280	0.120265	0.116198	0.106209	0.257814	0.24896	0.272294	0.114224	0.259689	2.2735	1.18492	0.000116058	0.000547654	Putative methyltransferase C9orf114 OS=Homo sapiens OX=9606 GN=SPOUT1 PE=1 SV=3
Q02241	0.385844	0.385581	0.370039	0.889696	0.840333	0.864478	0.380488	0.864836	2.27297	1.18458	3.80148e-06	0.000180867	Kinesin-like protein KIF23 OS=Homo sapiens OX=9606 GN=KIF23 PE=1 SV=3
P62750	1.05583	0.97226	0.951762	2.19455	2.16486	2.41313	0.993286	2.25751	2.27277	1.18445	6.33384e-05	0.000418029	60S ribosomal protein L23a OS=Homo sapiens OX=9606 GN=RPL23A PE=1 SV=1
Q8N972	0.0469838	0.0446076	0.0400363	0.0987159	0.0988055	0.101602	0.0438759	0.0997079	2.2725	1.18428	0.00239565	0.00377893	Zinc finger protein 709 OS=Homo sapiens OX=9606 GN=ZNF709 PE=2 SV=1		ZNF709
Q56NI9	0.0775921	0.0743647	0.0749574	0.175258	0.180747	0.159594	0.0756381	0.171866	2.27222	1.1841	0.000771604	0.00165124	N-acetyltransferase ESCO2 OS=Homo sapiens OX=9606 GN=ESCO2 PE=1 SV=1
P51610	0.464788	0.450895	0.442277	0.98647	1.09097	1.00766	0.452653	1.02837	2.27186	1.18388	0.000219474	0.000779859	Host cell factor 1 OS=Homo sapiens OX=9606 GN=HCFC1 PE=1 SV=2
Q13129	0.0789695	0.0864412	0.082274	0.207767	0.171072	0.183822	0.0825616	0.187554	2.27168	1.18376	0.00132231	0.00240959	Zinc finger protein Rlf OS=Homo sapiens OX=9606 GN=RLF PE=1 SV=2		RLF
Q9BQG0	1.6529	1.6409	1.54186	3.6954	3.41625	3.87308	1.61189	3.66157	2.27161	1.18371	0.00017447	0.000686385	Myb-binding protein 1A OS=Homo sapiens OX=9606 GN=MYBBP1A PE=1 SV=2
P09429	0.0461421	0.0440752	0.0459716	0.0949577	0.113724	0.100664	0.0453963	0.103115	2.27145	1.18361	0.00245149	0.00384585	High mobility group protein B1 OS=Homo sapiens OX=9606 GN=HMGB1 PE=1 SV=3	HMGB1
Q14289	0.0812907	0.0775309	0.0731012	0.175697	0.175612	0.175459	0.0773076	0.175589	2.27131	1.18352	0.00139328	0.00250519	Protein-tyrosine kinase 2-beta OS=Homo sapiens OX=9606 GN=PTK2B PE=1 SV=2
O76021	1.58174	1.46247	1.58475	3.45456	3.22474	3.83322	1.54298	3.50417	2.27104	1.18335	0.000686636	0.00152837	Ribosomal L1 domain-containing protein 1 OS=Homo sapiens OX=9606 GN=RSL1D1 PE=1 SV=3
Q92930	0.0118097	0.0123848	0.0106835	0.0289383	0.024323	0.0259476	0.011626	0.026403	2.27103	1.18335	0.000289107	0.000905688	Ras-related protein Rab-8B OS=Homo sapiens OX=9606 GN=RAB8B PE=1 SV=2
Q9Y3E5	0.0428517	0.0449999	0.0446334	0.102224	0.102751	0.0958968	0.0441617	0.100291	2.27099	1.18332	2.1098e-05	0.000263136	Peptidyl-tRNA hydrolase 2, mitochondrial OS=Homo sapiens OX=9606 GN=PTRH2 PE=1 SV=1
Q86TM6	0.0131361	0.0157752	0.0135109	0.0320075	0.0334577	0.0308714	0.0141407	0.0321122	2.2709	1.18327	0.00165544	0.00285114	E3 ubiquitin-protein ligase synoviolin OS=Homo sapiens OX=9606 GN=SYVN1 PE=1 SV=2
Q9HB58	0.142762	0.147777	0.152203	0.337238	0.307389	0.360766	0.147581	0.335131	2.27083	1.18322	0.00103376	0.00201265	Sp110 nuclear body protein OS=Homo sapiens OX=9606 GN=SP110 PE=1 SV=5		SP110
O00422	0.142839	0.156939	0.141066	0.337175	0.331117	0.332786	0.146948	0.333693	2.27082	1.18322	0.00132596	0.00241192	Histone deacetylase complex subunit SAP18 OS=Homo sapiens OX=9606 GN=SAP18 PE=1 SV=1
Q2M389	0.0306083	0.0326431	0.0317268	0.0729095	0.0722664	0.0704963	0.0316594	0.0718907	2.27075	1.18317	3.05127e-05	0.000302938	WASH complex subunit 4 OS=Homo sapiens OX=9606 GN=WASHC4 PE=1 SV=2
Q9UKV8	0.00964163	0.00924655	0.00865474	0.0230504	0.020107	0.0193826	0.00918097	0.0208467	2.27064	1.1831	0.000589208	0.00139513	Protein argonaute-2 OS=Homo sapiens OX=9606 GN=AGO2 PE=1 SV=3
Q8WXF1	0.171458	0.176805	0.167418	0.323082	0.511972	0.335834	0.171894	0.390296	2.27057	1.18305	0.0312773	0.0343205	Paraspeckle component 1 OS=Homo sapiens OX=9606 GN=PSPC1 PE=1 SV=1
Q8NI36	0.425915	0.465522	0.434874	1.03038	0.974758	1.00633	0.442103	1.00382	2.27056	1.18305	6.47017e-05	0.000422782	WD repeat-containing protein 36 OS=Homo sapiens OX=9606 GN=WDR36 PE=1 SV=1
Q5JWF2	0.0114016	0.0125529	0.0145253	0.0290009	0.0292957	0.0290739	0.0128266	0.0291235	2.27056	1.18305	0.00711695	0.00906382	Guanine nucleotide-binding protein G(s) subunit alpha isoforms XLas OS=Homo sapiens OX=9606 GN=GNAS PE=1 SV=2
Q9UBB5	0.00826425	0.0119645	0.00848208	0.0244911	0.0203773	0.0203204	0.00957027	0.0217296	2.27053	1.18303	0.0084924	0.0105721	Methyl-CpG-binding domain protein 2 OS=Homo sapiens OX=9606 GN=MBD2 PE=1 SV=1		MBD2
Q9BQE3	0.0431067	0.0359775	0.039324	0.0833072	0.0936166	0.0919109	0.0394694	0.0896116	2.27041	1.18295	0.000402322	0.00109577	Tubulin alpha-1C chain OS=Homo sapiens OX=9606 GN=TUBA1C PE=1 SV=1
P78346	0.0835353	0.0812015	0.0779574	0.172377	0.199449	0.179132	0.080898	0.183653	2.27018	1.1828	0.000640803	0.00146161	Ribonuclease P protein subunit p30 OS=Homo sapiens OX=9606 GN=RPP30 PE=1 SV=1
Q8N5M9	0.0190282	0.0189414	0.0162519	0.0425932	0.0403221	0.0401719	0.0180738	0.0410291	2.27008	1.18274	0.00158686	0.00277064	Protein jagunal homolog 1 OS=Homo sapiens OX=9606 GN=JAGN1 PE=1 SV=1
P62310	0.00492284	0.00431506	0.00461874	0.0111494	0.00826982	0.012036	0.00461888	0.0104851	2.27004	1.18272	0.0126347	0.0150461	U6 snRNA-associated Sm-like protein LSm3 OS=Homo sapiens OX=9606 GN=LSM3 PE=1 SV=2
Q9H9Q4	0.0137738	0.0131413	0.0115468	0.0300031	0.0276742	0.0296209	0.0128206	0.0290994	2.26973	1.18252	0.000993212	0.00195244	Non-homologous end-joining factor 1 OS=Homo sapiens OX=9606 GN=NHEJ1 PE=1 SV=1
Q9HBH5	0.0329295	0.03679	0.0370578	0.0794237	0.0840495	0.0788589	0.0355924	0.0807774	2.26951	1.18238	0.000297872	0.000916182	Retinol dehydrogenase 14 OS=Homo sapiens OX=9606 GN=RDH14 PE=1 SV=1
O95347	0.938401	0.963182	0.879308	1.80338	2.69196	1.81571	0.926964	2.10368	2.26944	1.18233	0.022488	0.0253146	Structural maintenance of chromosomes protein 2 OS=Homo sapiens OX=9606 GN=SMC2 PE=1 SV=2
P49006	0.0756281	0.0722071	0.0723674	0.161666	0.169396	0.168581	0.0734009	0.166548	2.26902	1.18207	2.65748e-06	0.000164979	MARCKS-related protein OS=Homo sapiens OX=9606 GN=MARCKSL1 PE=1 SV=2
P05023	0.205714	0.219255	0.20793	0.516881	0.446084	0.473075	0.210966	0.47868	2.26899	1.18205	0.000605118	0.00141384	Sodium/potassium-transporting ATPase subunit alpha-1 OS=Homo sapiens OX=9606 GN=ATP1A1 PE=1 SV=1
P39060	0.0242061	0.021127	0.0241944	0.0531162	0.0517269	0.0529113	0.0231758	0.0525848	2.26895	1.18203	0.00232745	0.0037047	Collagen alpha-1(XVIII) chain OS=Homo sapiens OX=9606 GN=COL18A1 PE=1 SV=5
Q1ED39	0.398929	0.417243	0.400837	0.899468	0.900005	0.961626	0.40567	0.920366	2.26876	1.1819	2.64393e-05	0.000286505	Lysine-rich nucleolar protein 1 OS=Homo sapiens OX=9606 GN=KNOP1 PE=1 SV=1
Q15572	0.0208647	0.0190815	0.0192519	0.0385218	0.051835	0.0439234	0.0197327	0.0447601	2.26832	1.18162	0.00636281	0.0082516	TATA box-binding protein-associated factor RNA polymerase I subunit C OS=Homo sapiens OX=9606 GN=TAF1C PE=1 SV=2
Q7L5N1	0.00726948	0.00714506	0.00666911	0.0110241	0.0249176	0.0118796	0.00702788	0.0159404	2.26817	1.18153	0.101365	0.103925	COP9 signalosome complex subunit 6 OS=Homo sapiens OX=9606 GN=COPS6 PE=1 SV=1
Q8IWZ3	0.0272414	0.0288324	0.0263311	0.0682117	0.0614021	0.057288	0.0274683	0.0623006	2.26809	1.18148	0.000726605	0.00159398	Ankyrin repeat and KH domain-containing protein 1 OS=Homo sapiens OX=9606 GN=ANKHD1 PE=1 SV=1
Q00839	1.98829	2.00353	1.96866	4.28713	4.7465	4.4848	1.98683	4.50614	2.26801	1.18143	0.000972652	0.00192776	Heterogeneous nuclear ribonucleoprotein U OS=Homo sapiens OX=9606 GN=HNRNPU PE=1 SV=6
Q15286	0.184925	0.193953	0.189174	0.447917	0.408627	0.43134	0.189351	0.429295	2.26719	1.18091	0.000108995	0.000534445	Ras-related protein Rab-35 OS=Homo sapiens OX=9606 GN=RAB35 PE=1 SV=1
P52597	0.24803	0.25669	0.231174	0.559349	0.550889	0.557874	0.245298	0.556037	2.26678	1.18065	0.00113362	0.00214004	Heterogeneous nuclear ribonucleoprotein F OS=Homo sapiens OX=9606 GN=HNRNPF PE=1 SV=3
P30519	0.104094	0.108577	0.0971662	0.232634	0.23469	0.234779	0.103279	0.234034	2.26604	1.18017	0.00143797	0.0025632	Heme oxygenase 2 OS=Homo sapiens OX=9606 GN=HMOX2 PE=1 SV=2
P18827	0.0131871	0.0149066	0.0122807	0.0294394	0.0308632	0.0311841	0.0134581	0.0304956	2.26596	1.18012	0.00245064	0.00384585	Syndecan-1 OS=Homo sapiens OX=9606 GN=SDC1 PE=1 SV=3
P62873	0.0950389	0.094567	0.0960654	0.218979	0.215124	0.21313	0.0952238	0.215744	2.26566	1.17993	1.42026e-06	0.000164979	Guanine nucleotide-binding protein G(I)/G(S)/G(T) subunit beta-1 OS=Homo sapiens OX=9606 GN=GNB1 PE=1 SV=3
O95819	0.0310675	0.0343523	0.0306045	0.0631381	0.082428	0.0719812	0.0320081	0.0725158	2.26554	1.17986	0.00300815	0.00449452	Mitogen-activated protein kinase kinase kinase kinase 4 OS=Homo sapiens OX=9606 GN=MAP4K4 PE=1 SV=2
Q9Y265	0.443999	0.419793	0.413442	0.944065	1.06092	0.888159	0.425745	0.96438	2.26516	1.17961	0.00130387	0.00238579	RuvB-like 1 OS=Homo sapiens OX=9606 GN=RUVBL1 PE=1 SV=1
Q96SI9	0.199056	0.204265	0.202555	0.452803	0.434517	0.485033	0.201959	0.457451	2.26507	1.17956	0.000923267	0.00186012	Spermatid perinuclear RNA-binding protein OS=Homo sapiens OX=9606 GN=STRBP PE=1 SV=1
Q8N5Y2	0.0180334	0.0210149	0.0156044	0.0390855	0.0436733	0.0410317	0.0182176	0.0412635	2.26504	1.17953	0.00539764	0.00717721	Male-specific lethal 3 homolog OS=Homo sapiens OX=9606 GN=MSL3 PE=1 SV=1
O00571	0.216503	0.203508	0.202404	0.465205	0.416572	0.527862	0.207472	0.46988	2.26479	1.17938	0.00388539	0.0055028	ATP-dependent RNA helicase DDX3X OS=Homo sapiens OX=9606 GN=DDX3X PE=1 SV=3
Q5JS54	0.0352761	0.0406288	0.0489932	0.122205	0.0456732	0.114967	0.0416327	0.0942816	2.26461	1.17926	0.137281	0.139993	Proteasome assembly chaperone 4 OS=Homo sapiens OX=9606 GN=PSMG4 PE=1 SV=2
Q9Y4K0	0.0192833	0.0196699	0.0203095	0.0459756	0.044376	0.0438453	0.0197542	0.0447323	2.26444	1.17915	2.57628e-06	0.000164979	Lysyl oxidase homolog 2 OS=Homo sapiens OX=9606 GN=LOXL2 PE=1 SV=1
Q3ZAQ7	0.0273179	0.0287203	0.0260721	0.0744128	0.0559429	0.0555686	0.0273701	0.0619748	2.26432	1.17908	0.00936737	0.0115668	Vacuolar ATPase assembly integral membrane protein VMA21 OS=Homo sapiens OX=9606 GN=VMA21 PE=1 SV=1
Q86SF2	0.00867236	0.00944269	0.00858999	0.0204197	0.0204313	0.019617	0.00890168	0.020156	2.26429	1.17906	0.000245021	0.000830059	N-acetylgalactosaminyltransferase 7 OS=Homo sapiens OX=9606 GN=GALNT7 PE=1 SV=1
Q8NI51	0.0225737	0.0179887	0.0202663	0.0449107	0.047565	0.0452521	0.0202762	0.0459093	2.26419	1.179	0.00394937	0.00558043	Transcriptional repressor CTCFL OS=Homo sapiens OX=9606 GN=CTCFL PE=1 SV=2		CTCFL
Q14554	0.00566254	0.00616436	0.0056763	0.0134043	0.0119994	0.0142243	0.0058344	0.0132093	2.26404	1.1789	0.000581371	0.00138087	Protein disulfide-isomerase A5 OS=Homo sapiens OX=9606 GN=PDIA5 PE=1 SV=1
O75477	0.162046	0.154081	0.157188	0.344316	0.353386	0.373896	0.157772	0.357199	2.26403	1.17889	4.65189e-05	0.000366021	Erlin-1 OS=Homo sapiens OX=9606 GN=ERLIN1 PE=1 SV=2
Q14697	0.200893	0.215893	0.221829	0.483558	0.447814	0.514107	0.212872	0.481826	2.26346	1.17853	0.000139341	0.00060098	Neutral alpha-glucosidase AB OS=Homo sapiens OX=9606 GN=GANAB PE=1 SV=3
P61313	0.240786	0.266132	0.230829	0.605262	0.520404	0.543962	0.245916	0.556543	2.26314	1.17833	0.000191023	0.000720282	60S ribosomal protein L15 OS=Homo sapiens OX=9606 GN=RPL15 PE=1 SV=2
P53999	0.0228032	0.026815	0.0384175	0.0546195	0.0534566	0.0911293	0.0293452	0.0664018	2.26278	1.1781	0.0260406	0.0289182	Activated RNA polymerase II transcriptional coactivator p15 OS=Homo sapiens OX=9606 GN=SUB1 PE=1 SV=3
Q96NC0	0.086137	0.081902	0.0891805	0.181835	0.189287	0.210864	0.0857398	0.193995	2.2626	1.17798	0.000403339	0.00109756	Zinc finger matrin-type protein 2 OS=Homo sapiens OX=9606 GN=ZMAT2 PE=1 SV=1
P06730	0.0161204	0.0145143	0.0145253	0.0337614	0.0318361	0.0365768	0.0150533	0.0340581	2.2625	1.17792	0.000120557	0.000559597	Eukaryotic translation initiation factor 4E OS=Homo sapiens OX=9606 GN=EIF4E PE=1 SV=2
Q9H8H2	0.355031	0.351621	0.321693	0.75534	0.768283	0.80297	0.342782	0.775531	2.26246	1.17789	0.000120892	0.000560297	Probable ATP-dependent RNA helicase DDX31 OS=Homo sapiens OX=9606 GN=DDX31 PE=1 SV=2
Q92522	0.825711	0.761831	0.798718	1.72797	1.61737	2.05346	0.79542	1.7996	2.26245	1.17789	0.00410481	0.00575997	Histone H1.10 OS=Homo sapiens OX=9606 GN=H1-10 PE=1 SV=1
O60293	0.274557	0.271933	0.269959	0.594676	0.574726	0.677765	0.272149	0.615722	2.26244	1.17788	0.00353058	0.00507183	Zinc finger C3H1 domain-containing protein OS=Homo sapiens OX=9606 GN=ZFC3H1 PE=1 SV=3
O15054	0.00688688	0.00633248	0.00671228	0.0146571	0.0146479	0.0157874	0.00664388	0.0150308	2.26235	1.17782	2.03455e-05	0.000257062	Lysine-specific demethylase 6B OS=Homo sapiens OX=9606 GN=KDM6B PE=1 SV=4
P55769	0.0707818	0.0627925	0.0700796	0.141622	0.148641	0.170301	0.0678846	0.153521	2.2615	1.17728	0.000502921	0.0012573	NHP2-like protein 1 OS=Homo sapiens OX=9606 GN=SNU13 PE=1 SV=3
P18615	0.102257	0.10132	0.0961302	0.211463	0.245662	0.220633	0.0999024	0.225919	2.2614	1.17722	0.000798621	0.00168758	Negative elongation factor E OS=Homo sapiens OX=9606 GN=NELFE PE=1 SV=3
P84157	0.0869022	0.0952114	0.088015	0.204071	0.198746	0.20805	0.0900429	0.203622	2.26139	1.17721	0.000190608	0.000720282	Matrix-remodeling-associated protein 7 OS=Homo sapiens OX=9606 GN=MXRA7 PE=1 SV=1
Q9P227	0.0135697	0.0111239	0.0153454	0.0306921	0.0277282	0.0321219	0.0133463	0.0301808	2.26135	1.17719	0.00513248	0.00690911	Rho GTPase-activating protein 23 OS=Homo sapiens OX=9606 GN=ARHGAP23 PE=1 SV=2
Q9H8V3	0.115598	0.115526	0.118598	0.258691	0.245446	0.286674	0.116574	0.263604	2.26126	1.17713	0.00236068	0.00374	Protein ECT2 OS=Homo sapiens OX=9606 GN=ECT2 PE=1 SV=4
O94818	0.00874888	0.00863011	0.00716552	0.0212339	0.0209718	0.0132864	0.0081815	0.0184974	2.26088	1.17689	0.0225714	0.0253902	Nucleolar protein 4 OS=Homo sapiens OX=9606 GN=NOL4 PE=1 SV=2
O60524	0.00780513	0.00947071	0.00841733	0.020357	0.0188098	0.0189136	0.00856439	0.0193602	2.26054	1.17667	0.00133989	0.00243079	Nuclear export mediator factor NEMF OS=Homo sapiens OX=9606 GN=NEMF PE=1 SV=4
P30101	0.495115	0.547115	0.500486	1.19367	1.09221	1.20125	0.514239	1.16238	2.26039	1.17657	5.06408e-05	0.000375866	Protein disulfide-isomerase A3 OS=Homo sapiens OX=9606 GN=PDIA3 PE=1 SV=4
Q8NBI6	0.0652468	0.0726835	0.0681588	0.161979	0.149559	0.154201	0.0686963	0.155247	2.2599	1.17626	5.75037e-05	0.000398475	Xyloside xylosyltransferase 1 OS=Homo sapiens OX=9606 GN=XXYLT1 PE=1 SV=1
Q2M2I8	0.0173447	0.0143742	0.0125828	0.0277482	0.0408627	0.0314967	0.0147672	0.0333692	2.25968	1.17612	0.00592496	0.00775311	AP2-associated protein kinase 1 OS=Homo sapiens OX=9606 GN=AAK1 PE=1 SV=3
Q8WXG6	0.00502487	0.00501555	0.00485615	0.0115878	0.0102697	0.0118015	0.00496552	0.0112197	2.25952	1.17601	0.0017267	0.0029439	MAP kinase-activating death domain protein OS=Homo sapiens OX=9606 GN=MADD PE=1 SV=2
Q13595	0.127815	0.139735	0.124663	0.317006	0.272958	0.296131	0.130738	0.295365	2.25922	1.17582	0.000167851	0.000676963	Transformer-2 protein homolog alpha OS=Homo sapiens OX=9606 GN=TRA2A PE=1 SV=1
Q9BRD0	0.202576	0.19527	0.197376	0.445913	0.42749	0.4712	0.198407	0.448201	2.25899	1.17568	0.000307446	0.000934303	BUD13 homolog OS=Homo sapiens OX=9606 GN=BUD13 PE=1 SV=1
Q8N684	0.286341	0.299	0.256707	0.60357	0.658667	0.639781	0.280683	0.634006	2.2588	1.17556	0.000420816	0.00112524	Cleavage and polyadenylation specificity factor subunit 7 OS=Homo sapiens OX=9606 GN=CPSF7 PE=1 SV=1
P53814	0.151537	0.1531	0.142059	0.347886	0.316091	0.344979	0.148899	0.336319	2.25871	1.1755	4.97069e-05	0.000370351	Smoothelin OS=Homo sapiens OX=9606 GN=SMTN PE=1 SV=7
P84095	0.0135952	0.0196979	0.0159066	0.03658	0.0350792	0.0394685	0.0163999	0.0370426	2.25871	1.1755	0.0106705	0.0129381	Rho-related GTP-binding protein RhoG OS=Homo sapiens OX=9606 GN=RHOG PE=1 SV=1
Q8IUH3	0.0424436	0.0444955	0.0403168	0.0981522	0.0921031	0.0971473	0.0424186	0.0958009	2.25846	1.17534	4.91382e-05	0.000370351	RNA-binding protein 45 OS=Homo sapiens OX=9606 GN=RBM45 PE=1 SV=1
Q9BXT2	0.0116822	0.0121886	0.0133598	0.0343877	0.0223231	0.0273544	0.0124102	0.0280218	2.25796	1.17502	0.016308	0.0189389	Voltage-dependent calcium channel gamma-6 subunit OS=Homo sapiens OX=9606 GN=CACNG6 PE=1 SV=1
Q8NDX6	0.0480041	0.0477178	0.0434248	0.115064	0.0963191	0.102775	0.0463822	0.104719	2.25775	1.17488	0.000513879	0.001275	Zinc finger protein 740 OS=Homo sapiens OX=9606 GN=ZNF740 PE=1 SV=1		ZNF740
Q9BU64	0.0526208	0.0527894	0.0462737	0.115002	0.117075	0.110356	0.0505613	0.114144	2.25754	1.17475	0.000853669	0.00176113	Centromere protein O OS=Homo sapiens OX=9606 GN=CENPO PE=1 SV=1
Q5T6F2	0.181788	0.208075	0.177455	0.417413	0.411059	0.45213	0.189106	0.426867	2.25729	1.17459	0.0004868	0.00122809	Ubiquitin-associated protein 2 OS=Homo sapiens OX=9606 GN=UBAP2 PE=1 SV=1
P57071	0.00846831	0.00829387	0.00625904	0.01829	0.0149181	0.0187573	0.00767374	0.0173218	2.25729	1.17459	0.00335373	0.00486291	PR domain zinc finger protein 15 OS=Homo sapiens OX=9606 GN=PRDM15 PE=1 SV=4		PRDM15
Q8NBM4	0.0168856	0.0145143	0.0153023	0.0400251	0.038106	0.0272763	0.0155674	0.0351358	2.25701	1.17442	0.013405	0.0158887	Ubiquitin-associated domain-containing protein 2 OS=Homo sapiens OX=9606 GN=UBAC2 PE=1 SV=1
Q15370	0.0178804	0.0163356	0.0140073	0.0335108	0.035944	0.0393122	0.0160744	0.0362557	2.25549	1.17344	0.00134442	0.00243649	Elongin-B OS=Homo sapiens OX=9606 GN=ELOB PE=1 SV=1
Q6W2J9	0.0377248	0.0389476	0.0393024	0.0854995	0.0857251	0.0903478	0.0386583	0.0871908	2.25542	1.1734	9.69867e-06	0.000215491	BCL-6 corepressor OS=Homo sapiens OX=9606 GN=BCOR PE=1 SV=1
A7E2Y1	0.055146	0.0567962	0.0543025	0.116693	0.129831	0.12841	0.0554149	0.124978	2.25531	1.17332	0.000491483	0.00123479	Myosin-7B OS=Homo sapiens OX=9606 GN=MYH7B PE=1 SV=4
Q2TAK8	0.00933554	0.00840595	0.00761876	0.0200438	0.0168099	0.0203204	0.00845342	0.0190581	2.25448	1.17279	0.000664001	0.00149548	PWWP domain-containing DNA repair factor 3A OS=Homo sapiens OX=9606 GN=PWWP3A PE=1 SV=3
O60506	1.22803	1.20454	1.16071	2.67504	2.76893	2.65635	1.19776	2.70011	2.2543	1.17268	4.81677e-06	0.000185045	Heterogeneous nuclear ribonucleoprotein Q OS=Homo sapiens OX=9606 GN=SYNCRIP PE=1 SV=2
Q6NUK1	0.0130851	0.0135896	0.0129713	0.0281867	0.0299984	0.0311841	0.0132153	0.0297897	2.25418	1.1726	0.000183674	0.000703507	Calcium-binding mitochondrial carrier protein SCaMC-1 OS=Homo sapiens OX=9606 GN=SLC25A24 PE=1 SV=2
Q71F23	0.191047	0.199221	0.184577	0.432947	0.427599	0.43517	0.191615	0.431905	2.25403	1.1725	0.000408579	0.00110473	Centromere protein U OS=Homo sapiens OX=9606 GN=CENPU PE=1 SV=1
Q99590	0.526948	0.499566	0.549803	1.16837	1.1328	1.25174	0.525439	1.1843	2.25393	1.17244	3.74814e-05	0.000339667	Protein SCAF11 OS=Homo sapiens OX=9606 GN=SCAF11 PE=1 SV=2
P83876	0.078791	0.0755135	0.074979	0.144879	0.209178	0.16272	0.0764278	0.172259	2.25388	1.17241	0.0162779	0.0189117	Thioredoxin-like protein 4A OS=Homo sapiens OX=9606 GN=TXNL4A PE=1 SV=1
Q07955	0.369519	0.367676	0.359096	0.841027	0.810875	0.818132	0.365431	0.823345	2.25308	1.1719	9.24982e-07	0.000164979	Serine/arginine-rich splicing factor 1 OS=Homo sapiens OX=9606 GN=SRSF1 PE=1 SV=2
P17813	0.0119883	0.0142341	0.0120217	0.0289383	0.028539	0.0286831	0.012748	0.0287201	2.25291	1.17179	0.00464193	0.00635838	Endoglin OS=Homo sapiens OX=9606 GN=ENG PE=1 SV=2
Q9NXV6	0.257187	0.251198	0.244836	0.550705	0.580455	0.56569	0.251074	0.565616	2.25279	1.17171	2.69025e-06	0.000164979	CDKN2A-interacting protein OS=Homo sapiens OX=9606 GN=CDKN2AIP PE=1 SV=3
Q96L91	0.271802	0.250918	0.238534	0.565738	0.585212	0.563658	0.253751	0.571536	2.25235	1.17143	0.000969304	0.00192282	E1A-binding protein p400 OS=Homo sapiens OX=9606 GN=EP400 PE=1 SV=4	EP400
Q9H254	0.0232623	0.0241251	0.0230505	0.0528656	0.0491865	0.0565846	0.0234793	0.0528789	2.25215	1.1713	0.000982733	0.0019381	Spectrin beta chain, non-erythrocytic 4 OS=Homo sapiens OX=9606 GN=SPTBN4 PE=1 SV=2
Q96BP3	0.0140288	0.0163356	0.0153454	0.0318196	0.04016	0.0309496	0.0152366	0.0343097	2.2518	1.17108	0.0030603	0.00455011	Peptidylprolyl isomerase domain and WD repeat-containing protein 1 OS=Homo sapiens OX=9606 GN=PPWD1 PE=1 SV=1
P04899	0.0522637	0.0557595	0.0559213	0.121203	0.127344	0.120594	0.0546482	0.123047	2.25162	1.17096	1.38274e-05	0.000239484	Guanine nucleotide-binding protein G(i) subunit alpha-2 OS=Homo sapiens OX=9606 GN=GNAI2 PE=1 SV=3
Q96T37	0.448642	0.457396	0.415427	1.0124	0.9573	1.00563	0.440488	0.991776	2.25154	1.17091	8.90743e-05	0.000486643	RNA-binding protein 15 OS=Homo sapiens OX=9606 GN=RBM15 PE=1 SV=2
P62854	0.0921566	0.0881784	0.0820366	0.19098	0.196692	0.203048	0.0874572	0.196907	2.25146	1.17086	0.000221431	0.000783109	40S ribosomal protein S26 OS=Homo sapiens OX=9606 GN=RPS26 PE=1 SV=3
O15498	0.0273179	0.0189694	0.0205685	0.0489821	0.0458894	0.0556467	0.0222853	0.0501728	2.25138	1.17081	0.00719701	0.00914264	Synaptobrevin homolog YKT6 OS=Homo sapiens OX=9606 GN=YKT6 PE=1 SV=1
O95391	0.0525698	0.0541063	0.053504	0.120388	0.106427	0.133802	0.0533934	0.120206	2.25132	1.17077	0.00599953	0.00783723	Pre-mRNA-splicing factor SLU7 OS=Homo sapiens OX=9606 GN=SLU7 PE=1 SV=2
P84090	0.383778	0.4354	0.300758	0.881115	0.776877	0.863072	0.373312	0.840354	2.25108	1.17062	0.0100608	0.0123231	Enhancer of rudimentary homolog OS=Homo sapiens OX=9606 GN=ERH PE=1 SV=1
Q9NRR5	0.0416529	0.0458965	0.042432	0.0970874	0.0944814	0.100977	0.0433271	0.0975152	2.25068	1.17036	7.1134e-05	0.000442831	Ubiquilin-4 OS=Homo sapiens OX=9606 GN=UBQLN4 PE=1 SV=2
Q9UNX4	0.56503	0.561041	0.563875	1.26827	1.19367	1.34138	0.563315	1.26777	2.25056	1.17028	0.00166494	0.00286588	WD repeat-containing protein 3 OS=Homo sapiens OX=9606 GN=WDR3 PE=1 SV=1
P54274	0.0687922	0.0711424	0.0660436	0.158472	0.143506	0.161547	0.0686594	0.154508	2.25036	1.17015	0.000198874	0.000737896	Telomeric repeat-binding factor 1 OS=Homo sapiens OX=9606 GN=TERF1 PE=1 SV=3		TERF1
Q709C8	0.0488713	0.0462608	0.0417845	0.119261	0.0846981	0.104103	0.0456388	0.102687	2.25	1.16992	0.00648595	0.00837562	Vacuolar protein sorting-associated protein 13C OS=Homo sapiens OX=9606 GN=VPS13C PE=1 SV=1
Q9Y5X2	0.0581814	0.0588417	0.0549716	0.127905	0.126047	0.133021	0.0573315	0.128991	2.24991	1.16987	1.2499e-05	0.000227901	Sorting nexin-8 OS=Homo sapiens OX=9606 GN=SNX8 PE=1 SV=1
Q9NXX6	0.0432343	0.0313542	0.0426262	0.0801754	0.087725	0.0958187	0.0390716	0.0879064	2.24988	1.16985	0.00656609	0.00846833	Non-structural maintenance of chromosomes element 4 homolog A OS=Homo sapiens OX=9606 GN=NSMCE4A PE=1 SV=2
Q9P253	0.0458615	0.0473535	0.0404463	0.0891951	0.123723	0.0877687	0.0445538	0.100229	2.24962	1.16968	0.00968686	0.011913	Vacuolar protein sorting-associated protein 18 homolog OS=Homo sapiens OX=9606 GN=VPS18 PE=1 SV=2
Q9H0U9	0.0596863	0.069153	0.0623098	0.1373	0.147614	0.145057	0.0637163	0.143324	2.2494	1.16954	0.000532745	0.00130222	Testis-specific Y-encoded-like protein 1 OS=Homo sapiens OX=9606 GN=TSPYL1 PE=1 SV=3
Q5FWF5	0.0552225	0.0514164	0.0505471	0.127842	0.117561	0.108167	0.0523954	0.117857	2.24938	1.16952	0.000534038	0.00130222	N-acetyltransferase ESCO1 OS=Homo sapiens OX=9606 GN=ESCO1 PE=1 SV=3
Q9BQ15	0.0211198	0.0213791	0.0157339	0.038835	0.0534566	0.038687	0.0194109	0.0436595	2.24922	1.16943	0.00536341	0.00714417	SOSS complex subunit B1 OS=Homo sapiens OX=9606 GN=NABP2 PE=1 SV=1
Q5VWN6	0.344982	0.351145	0.333197	0.795678	0.759418	0.759594	0.343108	0.771563	2.24875	1.16912	3.16466e-06	0.000164979	Protein TASOR 2 OS=Homo sapiens OX=9606 GN=TASOR2 PE=1 SV=1
P01106	0.0157633	0.0129171	0.0129497	0.0350767	0.0312416	0.0272763	0.0138767	0.0311982	2.24824	1.1688	0.00122799	0.00228281	Myc proto-oncogene protein OS=Homo sapiens OX=9606 GN=MYC PE=1 SV=1	MYC
P11021	1.09282	1.19014	1.06145	2.49583	2.4816	2.54084	1.1148	2.50609	2.24801	1.16865	0.00122277	0.00227538	Endoplasmic reticulum chaperone BiP OS=Homo sapiens OX=9606 GN=HSPA5 PE=1 SV=2
P68371	0.0271394	0.0274314	0.0244102	0.0583777	0.0610778	0.0580696	0.026327	0.059175	2.24769	1.16844	0.000498697	0.00124982	Tubulin beta-4B chain OS=Homo sapiens OX=9606 GN=TUBB4B PE=1 SV=1
P62913	0.231348	0.214464	0.214534	0.494206	0.487163	0.502696	0.220115	0.494688	2.24741	1.16826	0.000278086	0.0008876	60S ribosomal protein L11 OS=Homo sapiens OX=9606 GN=RPL11 PE=1 SV=2
P61326	0.230787	0.230575	0.222217	0.510304	0.502027	0.523877	0.22786	0.512069	2.2473	1.16819	1.33119e-06	0.000164979	Protein mago nashi homolog OS=Homo sapiens OX=9606 GN=MAGOH PE=1 SV=1
O95429	0.0172682	0.0188854	0.016662	0.0382712	0.0417815	0.0386088	0.0176052	0.0395539	2.24672	1.16782	0.000108653	0.000533628	BAG family molecular chaperone regulator 4 OS=Homo sapiens OX=9606 GN=BAG4 PE=1 SV=1
P0C1Z6	0.0392297	0.0407128	0.0374679	0.0928907	0.0808605	0.0900352	0.0391368	0.0879288	2.2467	1.16781	0.00033091	0.000972606	TCF3 fusion partner OS=Homo sapiens OX=9606 GN=TFPT PE=1 SV=1
Q9H853	0.0395868	0.0440472	0.0417629	0.089383	0.0933463	0.0989449	0.041799	0.0938914	2.24626	1.16753	4.60272e-05	0.000364946	Putative tubulin-like protein alpha-4B OS=Homo sapiens OX=9606 GN=TUBA4B PE=5 SV=2
Q2TBE0	0.0625175	0.0509961	0.0585328	0.114876	0.134966	0.136538	0.0573488	0.128793	2.24579	1.16722	0.000604128	0.00141373	CWF19-like protein 2 OS=Homo sapiens OX=9606 GN=CWF19L2 PE=1 SV=4
Q9NW64	0.310037	0.3113	0.291909	0.695835	0.658181	0.696835	0.304415	0.683617	2.24567	1.16715	9.39972e-06	0.000213598	Pre-mRNA-splicing factor RBM22 OS=Homo sapiens OX=9606 GN=RBM22 PE=1 SV=1
Q13428	1.01097	0.882513	0.946021	2.04134	2.14226	2.19218	0.946501	2.12526	2.24539	1.16697	0.000321254	0.0009581	Treacle protein OS=Homo sapiens OX=9606 GN=TCOF1 PE=1 SV=3
Q14739	0.044025	0.0361736	0.0444392	0.0889446	0.101022	0.0898789	0.0415459	0.0932817	2.24527	1.16689	0.00125852	0.00232819	Delta(14)-sterol reductase LBR OS=Homo sapiens OX=9606 GN=LBR PE=1 SV=2
Q7L2E3	0.383165	0.367256	0.362031	0.82305	0.809254	0.865025	0.370818	0.832443	2.24489	1.16664	8.3851e-06	0.000206819	ATP-dependent RNA helicase DHX30 OS=Homo sapiens OX=9606 GN=DHX30 PE=1 SV=1
A1A4S6	0.0360668	0.0321948	0.0348564	0.0749139	0.0727528	0.0837827	0.0343727	0.0771498	2.24451	1.1664	0.000174364	0.000686385	Rho GTPase-activating protein 10 OS=Homo sapiens OX=9606 GN=ARHGAP10 PE=1 SV=1
P60033	0.0541257	0.0586455	0.0530076	0.126527	0.131398	0.114107	0.0552596	0.124011	2.24415	1.16617	0.000181204	0.000699323	CD81 antigen OS=Homo sapiens OX=9606 GN=CD81 PE=1 SV=1
Q9Y2P8	0.130621	0.137185	0.121145	0.295835	0.293552	0.28347	0.12965	0.290952	2.24413	1.16616	0.000675918	0.00151782	RNA 3'-terminal phosphate cyclase-like protein OS=Homo sapiens OX=9606 GN=RCL1 PE=1 SV=3
Q96S66	0.0418569	0.0388635	0.0378348	0.0930786	0.0890222	0.083939	0.0395184	0.08868	2.24402	1.16608	4.5177e-05	0.000364262	Chloride channel CLIC-like protein 1 OS=Homo sapiens OX=9606 GN=CLCC1 PE=1 SV=1
P62888	0.170744	0.1524	0.169685	0.355465	0.345387	0.404767	0.164276	0.36854	2.24342	1.1657	0.000292017	0.000906415	60S ribosomal protein L30 OS=Homo sapiens OX=9606 GN=RPL30 PE=1 SV=2
Q9NZN4	0.0488713	0.0498473	0.0397773	0.100595	0.108264	0.101837	0.0461653	0.103565	2.24336	1.16566	0.00442753	0.00613368	EH domain-containing protein 2 OS=Homo sapiens OX=9606 GN=EHD2 PE=1 SV=2
Q14165	0.132764	0.133515	0.130728	0.302662	0.292795	0.294959	0.132335	0.296805	2.24283	1.16532	2.12078e-06	0.000164979	Malectin OS=Homo sapiens OX=9606 GN=MLEC PE=1 SV=1
Q86Y91	0.129167	0.131413	0.119504	0.290698	0.277228	0.284252	0.126695	0.284059	2.24207	1.16483	0.000203212	0.000749128	Kinesin-like protein KIF18B OS=Homo sapiens OX=9606 GN=KIF18B PE=1 SV=4
O95782	0.285499	0.279694	0.251808	0.609521	0.605805	0.616335	0.272334	0.610553	2.24193	1.16474	0.00199783	0.00327946	AP-2 complex subunit alpha-1 OS=Homo sapiens OX=9606 GN=AP2A1 PE=1 SV=3
Q86UK7	0.0767249	0.0687327	0.0617702	0.156593	0.148911	0.158968	0.0690759	0.154824	2.24136	1.16437	0.00317406	0.00468039	E3 ubiquitin-protein ligase ZNF598 OS=Homo sapiens OX=9606 GN=ZNF598 PE=1 SV=1		ZNF598
O60763	0.372299	0.349884	0.319168	0.797432	0.750662	0.785932	0.347117	0.778009	2.24134	1.16436	0.000927124	0.00186134	General vesicular transport factor p115 OS=Homo sapiens OX=9606 GN=USO1 PE=1 SV=2
O43390	1.13585	1.10992	1.07513	2.38898	2.56056	2.49293	1.10697	2.48082	2.2411	1.16421	1.00582e-05	0.000218766	Heterogeneous nuclear ribonucleoprotein R OS=Homo sapiens OX=9606 GN=HNRNPR PE=1 SV=1
Q14137	0.0767249	0.0787077	0.0782596	0.168243	0.179017	0.176397	0.0778974	0.174552	2.2408	1.16401	9.00317e-05	0.000488675	Ribosome biogenesis protein BOP1 OS=Homo sapiens OX=9606 GN=BOP1 PE=1 SV=2
Q13895	0.147073	0.12127	0.120605	0.306107	0.261553	0.303712	0.129649	0.290458	2.24033	1.16371	0.000809974	0.00170156	Bystin OS=Homo sapiens OX=9606 GN=BYSL PE=1 SV=3	BYSL
O95478	0.0796582	0.0738603	0.0754106	0.16912	0.163991	0.179758	0.0763097	0.170956	2.2403	1.16369	2.75457e-05	0.000288236	Ribosome biogenesis protein NSA2 homolog OS=Homo sapiens OX=9606 GN=NSA2 PE=1 SV=1
Q96MU7	0.077235	0.0730197	0.0676839	0.159912	0.164207	0.164127	0.0726462	0.162749	2.24029	1.16369	0.00144021	0.00256459	YTH domain-containing protein 1 OS=Homo sapiens OX=9606 GN=YTHDC1 PE=1 SV=3
Q5JPE7	0.143859	0.147328	0.156023	0.327091	0.327496	0.347167	0.14907	0.333918	2.24001	1.1635	1.83942e-05	0.000251139	Nodal modulator 2 OS=Homo sapiens OX=9606 GN=NOMO2 PE=1 SV=1
Q7Z7L1	0.104706	0.0902799	0.112037	0.209145	0.237609	0.240875	0.102341	0.22921	2.23967	1.16329	0.000834576	0.00173348	Schlafen family member 11 OS=Homo sapiens OX=9606 GN=SLFN11 PE=1 SV=2	SLFN11
A5PLL7	0.0427752	0.0553952	0.0542378	0.111306	0.112048	0.117937	0.0508027	0.113764	2.23932	1.16306	0.00787948	0.00988995	Plasmanylethanolamine desaturase OS=Homo sapiens OX=9606 GN=TMEM189 PE=1 SV=3
P56377	0.0125749	0.0112079	0.010403	0.0255559	0.023242	0.0277452	0.0113953	0.0255144	2.23903	1.16287	0.000441969	0.00115054	AP-1 complex subunit sigma-2 OS=Homo sapiens OX=9606 GN=AP1S2 PE=1 SV=1
Q8WYP5	0.485958	0.477206	0.468392	1.16298	1.02508	1.01665	0.477185	1.06824	2.23862	1.16261	0.00182959	0.00307966	Protein ELYS OS=Homo sapiens OX=9606 GN=AHCTF1 PE=1 SV=3		AHCTF1
Q5D862	0.111873	0.119477	0.151253	0.31331	0.172315	0.370848	0.127534	0.285491	2.23854	1.16256	0.0661293	0.0691022	Filaggrin-2 OS=Homo sapiens OX=9606 GN=FLG2 PE=1 SV=1
O00178	0.102512	0.0964163	0.0949215	0.221986	0.201881	0.233841	0.0979501	0.219236	2.23824	1.16237	0.00041207	0.00111156	GTP-binding protein 1 OS=Homo sapiens OX=9606 GN=GTPBP1 PE=1 SV=3
Q8WTT2	0.664278	0.639245	0.590681	1.51757	1.30296	1.41852	0.631401	1.41302	2.23791	1.16215	0.000193743	0.000726864	Nucleolar complex protein 3 homolog OS=Homo sapiens OX=9606 GN=NOC3L PE=1 SV=1
Q08170	0.388649	0.400572	0.397104	0.887567	0.835685	0.931458	0.395442	0.884903	2.23776	1.16205	0.000727017	0.00159398	Serine/arginine-rich splicing factor 4 OS=Homo sapiens OX=9606 GN=SRSF4 PE=1 SV=2
Q5C9Z4	0.285397	0.283897	0.267045	0.615221	0.588076	0.668073	0.27878	0.62379	2.23757	1.16193	0.000232353	0.000806745	Nucleolar MIF4G domain-containing protein 1 OS=Homo sapiens OX=9606 GN=NOM1 PE=1 SV=1
Q8NEF9	0.446831	0.435961	0.461485	0.951582	1.00292	1.05307	0.448092	1.00252	2.23731	1.16177	0.00011295	0.000543338	Serum response factor-binding protein 1 OS=Homo sapiens OX=9606 GN=SRFBP1 PE=1 SV=1
Q15291	0.0869787	0.0852083	0.0839574	0.188162	0.195449	0.189449	0.0853815	0.19102	2.23725	1.16173	1.01143e-06	0.000164979	Retinoblastoma-binding protein 5 OS=Homo sapiens OX=9606 GN=RBBP5 PE=1 SV=2
P16403	0.404591	0.297851	0.421276	0.772252	0.736771	1.005	0.374573	0.838008	2.23724	1.16172	0.00546713	0.00725377	Histone H1.2 OS=Homo sapiens OX=9606 GN=H1-2 PE=1 SV=2
Q6UVK1	0.0432088	0.0447757	0.0392377	0.0944566	0.0996162	0.0905041	0.0424074	0.094859	2.23685	1.16147	0.000155509	0.000648291	Chondroitin sulfate proteoglycan 4 OS=Homo sapiens OX=9606 GN=CSPG4 PE=1 SV=2
O43865	0.0330825	0.0411892	0.0348779	0.0759161	0.0943733	0.073857	0.0363832	0.0813821	2.2368	1.16144	0.00154859	0.0027147	S-adenosylhomocysteine hydrolase-like protein 1 OS=Homo sapiens OX=9606 GN=AHCYL1 PE=1 SV=2
Q9UJW0	0.0150491	0.018409	0.0146979	0.0297526	0.0453489	0.0325909	0.016052	0.0358974	2.23632	1.16113	0.011042	0.0133478	Dynactin subunit 4 OS=Homo sapiens OX=9606 GN=DCTN4 PE=1 SV=1
O60684	0.0298176	0.0275155	0.0281441	0.0603821	0.0703205	0.0604142	0.0284924	0.0637056	2.23588	1.16084	0.000967183	0.00191987	Importin subunit alpha-7 OS=Homo sapiens OX=9606 GN=KPNA6 PE=1 SV=1
Q96EZ8	0.0394848	0.0323349	0.0391945	0.0790479	0.086698	0.0824541	0.0370047	0.0827333	2.23575	1.16076	0.0025003	0.00389433	Microspherule protein 1 OS=Homo sapiens OX=9606 GN=MCRS1 PE=1 SV=1
P40855	0.023951	0.0276836	0.0235685	0.0512997	0.0604832	0.0563501	0.0250677	0.0560444	2.23572	1.16074	0.000334608	0.000975007	Peroxisomal biogenesis factor 19 OS=Homo sapiens OX=9606 GN=PEX19 PE=1 SV=1
P15311	0.0676444	0.0628205	0.0640364	0.143063	0.150857	0.140914	0.0648338	0.144945	2.23564	1.16068	1.24928e-05	0.000227901	Ezrin OS=Homo sapiens OX=9606 GN=EZR PE=1 SV=4
P62249	0.297819	0.247948	0.274448	0.629251	0.584995	0.619383	0.273405	0.61121	2.23555	1.16063	0.00138757	0.00249713	40S ribosomal protein S16 OS=Homo sapiens OX=9606 GN=RPS16 PE=1 SV=2
Q68DK7	0.051473	0.0512203	0.0486694	0.114438	0.107454	0.116452	0.0504542	0.112781	2.23531	1.16048	2.50358e-05	0.000280505	Male-specific lethal 1 homolog OS=Homo sapiens OX=9606 GN=MSL1 PE=1 SV=3
Q86UP3	0.126948	0.114713	0.120497	0.282618	0.268364	0.258538	0.12072	0.26984	2.23527	1.16045	3.6831e-05	0.000335779	Zinc finger homeobox protein 4 OS=Homo sapiens OX=9606 GN=ZFHX4 PE=1 SV=1		ZFHX4
Q96JB2	0.020023	0.0192496	0.0154533	0.0375822	0.0429166	0.0418132	0.018242	0.0407707	2.23499	1.16027	0.00311387	0.00461398	Conserved oligomeric Golgi complex subunit 3 OS=Homo sapiens OX=9606 GN=COG3 PE=1 SV=3
P51151	0.0313735	0.0348567	0.0307556	0.0784215	0.066591	0.0717468	0.0323286	0.0722531	2.23496	1.16025	0.000242015	0.000827317	Ras-related protein Rab-9A OS=Homo sapiens OX=9606 GN=RAB9A PE=1 SV=1
Q13356	0.10996	0.103421	0.103123	0.230316	0.236203	0.240797	0.105502	0.235772	2.23478	1.16013	2.73813e-05	0.000288236	RING-type E3 ubiquitin-protein ligase PPIL2 OS=Homo sapiens OX=9606 GN=PPIL2 PE=1 SV=1
O00429	0.0268333	0.0237608	0.0233095	0.0544942	0.0546997	0.0559594	0.0246346	0.0550511	2.23471	1.16009	0.00225334	0.00362271	Dynamin-1-like protein OS=Homo sapiens OX=9606 GN=DNM1L PE=1 SV=2
Q15006	0.042061	0.0483062	0.0450651	0.100031	0.0968056	0.105744	0.0451441	0.10086	2.23419	1.15975	0.000203855	0.000749686	ER membrane protein complex subunit 2 OS=Homo sapiens OX=9606 GN=EMC2 PE=1 SV=1
Q01954	0.0381074	0.0368741	0.0379643	0.103101	0.0730231	0.0762016	0.0376486	0.0841084	2.23404	1.15965	0.0175597	0.0202765	Zinc finger protein basonuclin-1 OS=Homo sapiens OX=9606 GN=BNC1 PE=1 SV=2
Q9UBS4	0.024002	0.028272	0.0297412	0.0623238	0.0617264	0.0591637	0.0273384	0.0610713	2.2339	1.15956	0.00433409	0.00603168	DnaJ homolog subfamily B member 11 OS=Homo sapiens OX=9606 GN=DNAJB11 PE=1 SV=1
P05556	0.236118	0.244809	0.242959	0.535609	0.550781	0.530363	0.241295	0.538918	2.23344	1.15927	8.98656e-07	0.000164979	Integrin beta-1 OS=Homo sapiens OX=9606 GN=ITGB1 PE=1 SV=2
Q68D91	0.0560898	0.0548348	0.0500291	0.113248	0.12048	0.125674	0.0536512	0.119801	2.23295	1.15895	7.43241e-05	0.000450052	Metallo-beta-lactamase domain-containing protein 2 OS=Homo sapiens OX=9606 GN=MBLAC2 PE=1 SV=3
Q6PJG2	0.172478	0.176273	0.168433	0.395052	0.379061	0.380696	0.172395	0.384936	2.23288	1.1589	1.70516e-06	0.000164979	Mitotic deacetylase-associated SANT domain protein OS=Homo sapiens OX=9606 GN=MIDEAS PE=1 SV=2
O43482	0.0216044	0.0242932	0.0220793	0.0503602	0.0498892	0.0515045	0.022659	0.0505846	2.23243	1.15862	0.00111313	0.00211052	Protein Mis18-beta OS=Homo sapiens OX=9606 GN=OIP5 PE=1 SV=2
Q96GM8	0.233057	0.232929	0.221527	0.515878	0.527053	0.491833	0.229171	0.511588	2.23234	1.15856	9.83685e-06	0.000215491	Target of EGR1 protein 1 OS=Homo sapiens OX=9606 GN=TOE1 PE=1 SV=1
Q14191	0.147481	0.155146	0.140159	0.3259	0.339874	0.32247	0.147595	0.329415	2.23187	1.15826	0.00012599	0.000574312	Werner syndrome ATP-dependent helicase OS=Homo sapiens OX=9606 GN=WRN PE=1 SV=2
Q8WUU5	0.0117332	0.0111239	0.00910798	0.0264328	0.0204313	0.0244627	0.010655	0.0237756	2.2314	1.15795	0.0017782	0.00301146	GATA zinc finger domain-containing protein 1 OS=Homo sapiens OX=9606 GN=GATAD1 PE=1 SV=1
Q9BQE5	0.162377	0.159461	0.150152	0.364673	0.340414	0.348027	0.15733	0.351038	2.23122	1.15783	1.6446e-05	0.00025039	Apolipoprotein L2 OS=Homo sapiens OX=9606 GN=APOL2 PE=1 SV=1
P62424	1.146	1.07207	1.012	2.47003	2.11686	2.61868	1.07669	2.40186	2.23078	1.15755	0.00127353	0.00234881	60S ribosomal protein L7a OS=Homo sapiens OX=9606 GN=RPL7A PE=1 SV=2
Q9NUX5	0.0492794	0.0558996	0.0474392	0.11306	0.12248	0.104885	0.0508727	0.113475	2.23056	1.15741	0.00029177	0.000906415	Protection of telomeres protein 1 OS=Homo sapiens OX=9606 GN=POT1 PE=1 SV=1
Q9UMN6	0.00854483	0.00532377	0.00759718	0.0152208	0.0154586	0.0171942	0.00715526	0.0159579	2.23023	1.15719	0.0225789	0.0253902	Histone-lysine N-methyltransferase 2B OS=Homo sapiens OX=9606 GN=KMT2B PE=1 SV=1		KMT2B
P52294	0.0599413	0.0602987	0.0583817	0.123144	0.146911	0.128253	0.0595406	0.13277	2.2299	1.15698	0.00346237	0.00500139	Importin subunit alpha-5 OS=Homo sapiens OX=9606 GN=KPNA1 PE=1 SV=3	KPNA1
Q13765	0.0202015	0.0188293	0.0178922	0.0405888	0.0409167	0.0454084	0.0189744	0.0423046	2.22957	1.15676	9.20014e-05	0.000491646	Nascent polypeptide-associated complex subunit alpha OS=Homo sapiens OX=9606 GN=NACA PE=1 SV=1
Q8NC51	0.276903	0.258119	0.255887	0.583652	0.576239	0.603439	0.263636	0.587777	2.2295	1.15672	7.5782e-05	0.000453352	Plasminogen activator inhibitor 1 RNA-binding protein OS=Homo sapiens OX=9606 GN=SERBP1 PE=1 SV=2
Q53F19	0.119117	0.135308	0.121576	0.278422	0.264418	0.295428	0.125334	0.279423	2.22943	1.15667	0.00012486	0.000571725	Nuclear cap-binding protein subunit 3 OS=Homo sapiens OX=9606 GN=NCBP3 PE=1 SV=2
A1L0T0	0.138834	0.148169	0.138087	0.311494	0.30701	0.329035	0.141697	0.315846	2.22903	1.15642	1.37805e-05	0.000239484	2-hydroxyacyl-CoA lyase 2 OS=Homo sapiens OX=9606 GN=ILVBL PE=1 SV=2
Q06481	0.00673383	0.00832189	0.00917273	0.0244284	0.0123777	0.0171942	0.00807615	0.0180001	2.2288	1.15627	0.0415266	0.0447288	Amyloid-like protein 2 OS=Homo sapiens OX=9606 GN=APLP2 PE=1 SV=2
Q92804	0.0572631	0.0631287	0.0553817	0.128093	0.142749	0.120907	0.0585912	0.130583	2.22871	1.15621	0.000277479	0.000886594	TATA-binding protein-associated factor 2N OS=Homo sapiens OX=9606 GN=TAF15 PE=1 SV=1	TAF15
P00747	0.00591761	0.00697694	0.00632379	0.0150955	0.0163234	0.0114107	0.00640611	0.0142766	2.22858	1.15613	0.00899958	0.0111579	Plasminogen OS=Homo sapiens OX=9606 GN=PLG PE=1 SV=2
P55072	0.558194	0.565973	0.573436	1.17275	1.31101	1.29863	0.565868	1.2608	2.22808	1.1558	0.0013152	0.00240094	Transitional endoplasmic reticulum ATPase OS=Homo sapiens OX=9606 GN=VCP PE=1 SV=4
Q969Q0	0.033159	0.031074	0.0325254	0.0682744	0.0710232	0.0762798	0.0322528	0.0718591	2.22799	1.15575	0.000133714	0.00059094	60S ribosomal protein L36a-like OS=Homo sapiens OX=9606 GN=RPL36AL PE=1 SV=3
Q96Q15	0.0135442	0.0152148	0.0132303	0.0263702	0.0337279	0.0334506	0.0139964	0.0311829	2.22792	1.1557	0.00295641	0.00444776	Serine/threonine-protein kinase SMG1 OS=Homo sapiens OX=9606 GN=SMG1 PE=1 SV=3
Q8N357	0.0101008	0.0123287	0.0120433	0.0266207	0.0268094	0.0233685	0.0114909	0.0255995	2.22781	1.15562	0.000807594	0.00170064	Solute carrier family 35 member F6 OS=Homo sapiens OX=9606 GN=SLC35F6 PE=1 SV=1
Q9NQ29	0.0906517	0.0951274	0.0741372	0.18077	0.182152	0.2161	0.0866388	0.193008	2.22773	1.15557	0.0014911	0.00263824	Putative RNA-binding protein Luc7-like 1 OS=Homo sapiens OX=9606 GN=LUC7L PE=1 SV=1
P49848	0.0729499	0.080473	0.0746552	0.157094	0.189287	0.161626	0.076026	0.169335	2.22734	1.15532	0.00121203	0.00225864	Transcription initiation factor TFIID subunit 6 OS=Homo sapiens OX=9606 GN=TAF6 PE=1 SV=1
Q5TGY3	0.171764	0.172406	0.169404	0.358284	0.379817	0.405627	0.171191	0.381243	2.227	1.1551	0.00165164	0.0028462	AT-hook DNA-binding motif-containing protein 1 OS=Homo sapiens OX=9606 GN=AHDC1 PE=1 SV=1		AHDC1
O75131	0.0168601	0.0201182	0.0167052	0.0400251	0.0395114	0.0400156	0.0178945	0.0398507	2.22698	1.15509	0.00542241	0.00720385	Copine-3 OS=Homo sapiens OX=9606 GN=CPNE3 PE=1 SV=1
Q9P2D0	0.0232623	0.0262546	0.0252304	0.0573129	0.0467002	0.0624463	0.0249158	0.0554864	2.22696	1.15508	0.005263	0.00705363	Inhibitor of Bruton tyrosine kinase OS=Homo sapiens OX=9606 GN=IBTK PE=1 SV=3
O43707	0.365668	0.347278	0.369218	0.754338	0.848603	0.806956	0.360721	0.803299	2.22692	1.15505	0.00019218	0.000722455	Alpha-actinin-4 OS=Homo sapiens OX=9606 GN=ACTN4 PE=1 SV=2
Q04637	0.795332	0.692426	0.661623	1.5559	1.55078	1.67753	0.716461	1.59474	2.22586	1.15436	0.00128555	0.00236811	Eukaryotic translation initiation factor 4 gamma 1 OS=Homo sapiens OX=9606 GN=EIF4G1 PE=1 SV=4
O94813	0.00785614	0.00784555	0.00789934	0.0184779	0.0174045	0.0166471	0.00786701	0.0175098	2.22573	1.15428	0.00136448	0.00246724	Slit homolog 2 protein OS=Homo sapiens OX=9606 GN=SLIT2 PE=1 SV=1
Q9BVC4	0.00793266	0.00952674	0.00664753	0.0176636	0.017999	0.0179758	0.00803565	0.0178795	2.22502	1.15382	0.0157791	0.0184246	Target of rapamycin complex subunit LST8 OS=Homo sapiens OX=9606 GN=MLST8 PE=1 SV=1
Q7Z589	0.0676189	0.070554	0.0633242	0.165612	0.130371	0.152325	0.0671657	0.149436	2.22489	1.15373	0.00268139	0.00411534	BRCA2-interacting transcriptional repressor EMSY OS=Homo sapiens OX=9606 GN=EMSY PE=1 SV=2
P61981	0.00408111	0.0039508	0.00438133	0.00876918	0.00891844	0.00992575	0.00413775	0.00920446	2.22451	1.15349	0.000122393	0.000564494	14-3-3 protein gamma OS=Homo sapiens OX=9606 GN=YWHAG PE=1 SV=2
O75817	0.016554	0.0137858	0.014072	0.0300658	0.0350251	0.033685	0.0148039	0.0329253	2.22409	1.15322	0.000536661	0.00130522	Ribonuclease P protein subunit p20 OS=Homo sapiens OX=9606 GN=POP7 PE=1 SV=2
Q7Z3B4	0.208953	0.20858	0.173397	0.441403	0.434679	0.437827	0.196977	0.43797	2.22346	1.15281	0.00569084	0.00752436	Nucleoporin p54 OS=Homo sapiens OX=9606 GN=NUP54 PE=1 SV=2
Q15287	0.22691	0.22811	0.212225	0.512872	0.464029	0.506604	0.222415	0.494502	2.22333	1.15272	6.41771e-05	0.000421042	RNA-binding protein with serine-rich domain 1 OS=Homo sapiens OX=9606 GN=RNPS1 PE=1 SV=1
Q92598	0.0281087	0.0258343	0.0270649	0.0586282	0.0588617	0.0626026	0.0270026	0.0600308	2.22315	1.1526	1.86977e-05	0.000251923	Heat shock protein 105 kDa OS=Homo sapiens OX=9606 GN=HSPH1 PE=1 SV=1
Q9ULK4	0.105497	0.101516	0.109922	0.227623	0.260689	0.216256	0.105645	0.234856	2.22307	1.15256	0.00168427	0.00289098	Mediator of RNA polymerase II transcription subunit 23 OS=Homo sapiens OX=9606 GN=MED23 PE=1 SV=2
Q96ST3	0.170055	0.163916	0.167742	0.347886	0.425869	0.341462	0.167238	0.371739	2.22282	1.15239	0.00683062	0.00877606	Paired amphipathic helix protein Sin3a OS=Homo sapiens OX=9606 GN=SIN3A PE=1 SV=2	SIN3A
Q96A65	0.16026	0.152904	0.144476	0.350893	0.315605	0.350684	0.152547	0.33906	2.22266	1.15229	7.90528e-05	0.000459381	Exocyst complex component 4 OS=Homo sapiens OX=9606 GN=EXOC4 PE=1 SV=1
O43823	0.35873	0.378268	0.363024	0.807955	0.778498	0.858226	0.366674	0.814893	2.22239	1.15211	0.000104094	0.000517072	A-kinase anchor protein 8 OS=Homo sapiens OX=9606 GN=AKAP8 PE=1 SV=1		AKAP8
Q9Y383	0.178039	0.19146	0.158375	0.383151	0.403978	0.385541	0.175958	0.39089	2.2215	1.15153	0.00256029	0.00397438	Putative RNA-binding protein Luc7-like 2 OS=Homo sapiens OX=9606 GN=LUC7L2 PE=1 SV=2
Q6UW56	0.0197424	0.0234526	0.0172663	0.046414	0.0425382	0.0453302	0.0201538	0.0447608	2.22097	1.15119	0.00776589	0.00976347	All-trans retinoic acid-induced differentiation factor OS=Homo sapiens OX=9606 GN=ATRAID PE=1 SV=2
Q9HAU4	0.027369	0.0244613	0.0240433	0.056436	0.0548619	0.0572098	0.0252912	0.0561692	2.2209	1.15114	0.00124004	0.002301	E3 ubiquitin-protein ligase SMURF2 OS=Homo sapiens OX=9606 GN=SMURF2 PE=1 SV=1
Q9Y2R4	0.305854	0.286027	0.293851	0.640839	0.631587	0.69449	0.295244	0.655639	2.22067	1.15099	7.00864e-05	0.000440027	Probable ATP-dependent RNA helicase DDX52 OS=Homo sapiens OX=9606 GN=DDX52 PE=1 SV=3
Q12788	0.48476	0.494522	0.471413	1.0637	1.062	1.09574	0.483565	1.07381	2.22062	1.15096	3.26425e-06	0.000164979	Transducin beta-like protein 3 OS=Homo sapiens OX=9606 GN=TBL3 PE=1 SV=2
O43395	0.333172	0.33097	0.334751	0.643407	0.880655	0.694021	0.332964	0.739361	2.22054	1.15091	0.0139925	0.0165016	U4/U6 small nuclear ribonucleoprotein Prp3 OS=Homo sapiens OX=9606 GN=PRPF3 PE=1 SV=2
Q9C0F1	0.0134167	0.0121606	0.0106619	0.0271218	0.0272418	0.0261039	0.0120797	0.0268225	2.22046	1.15086	0.0052718	0.0070592	Centrosomal protein of 44 kDa OS=Homo sapiens OX=9606 GN=CEP44 PE=1 SV=2
P07355	0.457722	0.488918	0.482032	1.03282	1.04724	1.09207	0.476224	1.05738	2.22033	1.15078	9.0951e-06	0.000211409	Annexin A2 OS=Homo sapiens OX=9606 GN=ANXA2 PE=1 SV=2
Q8TEB9	0.00456574	0.00358654	0.00448924	0.011212	0.00935085	0.00750293	0.00421384	0.00935527	2.22013	1.15064	0.00717671	0.00912065	Rhomboid-related protein 4 OS=Homo sapiens OX=9606 GN=RHBDD1 PE=1 SV=1
Q0ZGT2	0.261191	0.275967	0.276628	0.592797	0.611318	0.602579	0.271262	0.602231	2.22011	1.15063	5.77311e-05	0.000398475	Nexilin OS=Homo sapiens OX=9606 GN=NEXN PE=1 SV=1
Q13243	0.216503	0.245033	0.190339	0.494206	0.467434	0.48558	0.217292	0.482407	2.22009	1.15062	0.00606285	0.00790637	Serine/arginine-rich splicing factor 5 OS=Homo sapiens OX=9606 GN=SRSF5 PE=1 SV=1
Q9Y294	0.0477235	0.053714	0.052209	0.111557	0.11394	0.115592	0.0512155	0.113696	2.21995	1.15053	0.000977248	0.00193323	Histone chaperone ASF1A OS=Homo sapiens OX=9606 GN=ASF1A PE=1 SV=1	ASF1A
Q9H579	0.0164265	0.0163075	0.0149138	0.0358284	0.0312416	0.038687	0.0158826	0.0352523	2.21956	1.15027	0.00162071	0.00281039	Protein MROH8 OS=Homo sapiens OX=9606 GN=MROH8 PE=2 SV=2
Q14974	0.167606	0.14461	0.147325	0.321892	0.383331	0.314732	0.15318	0.339985	2.21951	1.15024	0.000760533	0.00163894	Importin subunit beta-1 OS=Homo sapiens OX=9606 GN=KPNB1 PE=1 SV=2
Q9UHB6	0.661905	0.701393	0.63853	1.46019	1.56932	1.41329	0.667276	1.48093	2.21937	1.15015	4.75037e-05	0.000366936	LIM domain and actin-binding protein 1 OS=Homo sapiens OX=9606 GN=LIMA1 PE=1 SV=1
Q9H7Z6	0.123454	0.127042	0.122375	0.259881	0.293011	0.27456	0.12429	0.275818	2.21914	1.15	0.000773163	0.00165124	Histone acetyltransferase KAT8 OS=Homo sapiens OX=9606 GN=KAT8 PE=1 SV=2
P50570	0.237138	0.222281	0.200613	0.476229	0.513107	0.475186	0.220011	0.488174	2.21886	1.14982	0.000699695	0.00154838	Dynamin-2 OS=Homo sapiens OX=9606 GN=DNM2 PE=1 SV=2
Q15910	0.0399439	0.0369582	0.0385686	0.0797996	0.0871304	0.0892536	0.0384902	0.0853945	2.2186	1.14965	0.000114397	0.000547239	Histone-lysine N-methyltransferase EZH2 OS=Homo sapiens OX=9606 GN=EZH2 PE=1 SV=2	EZH2
Q6P6C2	0.109858	0.11617	0.101958	0.243032	0.243068	0.241501	0.109329	0.242533	2.21839	1.14951	0.00217509	0.0035136	RNA demethylase ALKBH5 OS=Homo sapiens OX=9606 GN=ALKBH5 PE=1 SV=2
P48729	0.0965693	0.103141	0.10036	0.216975	0.226636	0.22204	0.100024	0.221884	2.21831	1.14946	1.56607e-05	0.000243778	Casein kinase I isoform alpha OS=Homo sapiens OX=9606 GN=CSNK1A1 PE=1 SV=2	CSNK1A1
Q9Y6M1	0.421757	0.437978	0.422183	0.972252	0.903627	0.96694	0.427306	0.947606	2.21763	1.14902	7.56529e-05	0.000453352	Insulin-like growth factor 2 mRNA-binding protein 2 OS=Homo sapiens OX=9606 GN=IGF2BP2 PE=1 SV=2
Q15005	0.0740722	0.0726835	0.0888783	0.160789	0.160099	0.201563	0.0785447	0.174151	2.21722	1.14875	0.00149851	0.00264981	Signal peptidase complex subunit 2 OS=Homo sapiens OX=9606 GN=SPCS2 PE=1 SV=3
P13674	0.0800408	0.0880383	0.0799646	0.180332	0.187017	0.182571	0.0826812	0.183307	2.21703	1.14863	0.000600297	0.00140905	Prolyl 4-hydroxylase subunit alpha-1 OS=Homo sapiens OX=9606 GN=P4HA1 PE=1 SV=2
Q9UQ80	0.0330315	0.0322789	0.0344895	0.0609458	0.08032	0.0799531	0.0332666	0.0737396	2.21663	1.14837	0.0105089	0.0127793	Proliferation-associated protein 2G4 OS=Homo sapiens OX=9606 GN=PA2G4 PE=1 SV=3
P01008	0.00614718	0.0074813	0.0050504	0.013467	0.0102697	0.0176631	0.00622629	0.0137999	2.2164	1.14822	0.0184984	0.0212799	Antithrombin-III OS=Homo sapiens OX=9606 GN=SERPINC1 PE=1 SV=1
P35908	0.962122	1.18445	1.55973	3.92258	1.39928	2.89004	1.23544	2.7373	2.21565	1.14773	0.124732	0.127367	Keratin, type II cytoskeletal 2 epidermal OS=Homo sapiens OX=9606 GN=KRT2 PE=1 SV=2
Q9BUF5	0.129601	0.131357	0.120605	0.290636	0.260743	0.294021	0.127188	0.2818	2.21562	1.14771	0.000152051	0.000638612	Tubulin beta-6 chain OS=Homo sapiens OX=9606 GN=TUBB6 PE=1 SV=1
Q7Z4L5	0.0103048	0.00921853	0.010295	0.0254306	0.0199989	0.0206331	0.00993946	0.0220209	2.2155	1.14763	0.0028763	0.00436172	Tetratricopeptide repeat protein 21B OS=Homo sapiens OX=9606 GN=TTC21B PE=1 SV=2
P48730	0.00987119	0.0119925	0.0124102	0.0241153	0.0259445	0.0258695	0.0114246	0.0253098	2.21537	1.14755	0.00417022	0.005841	Casein kinase I isoform delta OS=Homo sapiens OX=9606 GN=CSNK1D PE=1 SV=2	CSNK1D
P52209	0.020125	0.022612	0.0190793	0.0465393	0.0428625	0.0475186	0.0206054	0.0456401	2.21496	1.14728	0.000483271	0.00122426	6-phosphogluconate dehydrogenase, decarboxylating OS=Homo sapiens OX=9606 GN=PGD PE=1 SV=3
Q6UWL2	0.00849381	0.00874219	0.00638854	0.0186032	0.01481	0.0189136	0.00787485	0.0174423	2.21494	1.14727	0.00394228	0.005573	Sushi domain-containing protein 1 OS=Homo sapiens OX=9606 GN=SUSD1 PE=1 SV=1
Q9UKL0	0.0558602	0.0613915	0.0542378	0.120576	0.132587	0.126612	0.0571632	0.126592	2.21457	1.14703	0.000122256	0.000564494	REST corepressor 1 OS=Homo sapiens OX=9606 GN=RCOR1 PE=1 SV=2	RCOR1
Q8TEQ8	0.0143094	0.0125249	0.0127123	0.0284372	0.0321604	0.0269637	0.0131822	0.0291871	2.21413	1.14674	0.000371788	0.00103767	GPI ethanolamine phosphate transferase 3 OS=Homo sapiens OX=9606 GN=PIGO PE=1 SV=3
P09486	0.0181865	0.0234246	0.0180217	0.0427811	0.0439976	0.0452521	0.0198776	0.0440103	2.21406	1.1467	0.00935268	0.0115533	SPARC OS=Homo sapiens OX=9606 GN=SPARC PE=1 SV=1
Q8IYH5	0.0157633	0.0186612	0.0157555	0.0366427	0.0393492	0.0350918	0.0167267	0.0370279	2.2137	1.14646	0.000804109	0.00169447	ZZ-type zinc finger-containing protein 3 OS=Homo sapiens OX=9606 GN=ZZZ3 PE=1 SV=1		ZZZ3
Q9BVA1	0.0215789	0.0237888	0.0228994	0.0519887	0.0511324	0.0479875	0.0227557	0.0503695	2.21349	1.14632	3.45657e-05	0.000325304	Tubulin beta-2B chain OS=Homo sapiens OX=9606 GN=TUBB2B PE=1 SV=1
Q8TCT9	0.188726	0.160834	0.164397	0.378829	0.372304	0.386401	0.171319	0.379178	2.21329	1.14619	0.00280485	0.0042768	Minor histocompatibility antigen H13 OS=Homo sapiens OX=9606 GN=HM13 PE=1 SV=1
O75554	0.0047698	0.00445515	0.00343168	0.00833072	0.0124858	0.00719031	0.00421888	0.00933561	2.21282	1.14589	0.0230904	0.0259256	WW domain-binding protein 4 OS=Homo sapiens OX=9606 GN=WBP4 PE=1 SV=1
Q86V81	0.376636	0.389812	0.372391	0.838146	0.842333	0.838765	0.379613	0.839748	2.21212	1.14543	0.000255136	0.000847808	THO complex subunit 4 OS=Homo sapiens OX=9606 GN=ALYREF PE=1 SV=3
Q16629	0.187706	0.223626	0.176893	0.459818	0.41014	0.431184	0.196075	0.433714	2.21198	1.14534	0.00248161	0.00387911	Serine/arginine-rich splicing factor 7 OS=Homo sapiens OX=9606 GN=SRSF7 PE=1 SV=1
Q96FW1	0.0112741	0.0129732	0.0116763	0.0250548	0.0282147	0.0261821	0.0119745	0.0264839	2.21168	1.14514	0.000164126	0.000667125	Ubiquitin thioesterase OTUB1 OS=Homo sapiens OX=9606 GN=OTUB1 PE=1 SV=2
B7ZAQ6	0.025813	0.0247135	0.0256189	0.057125	0.0521053	0.0591637	0.0253818	0.0561313	2.21148	1.14501	0.000837521	0.00173841	Golgi pH regulator A OS=Homo sapiens OX=9606 GN=GPR89A PE=1 SV=2
Q6PI98	0.0272159	0.0283841	0.0358276	0.0732227	0.0615642	0.0673701	0.0304759	0.0673857	2.21112	1.14477	0.00304076	0.00453434	INO80 complex subunit C OS=Homo sapiens OX=9606 GN=INO80C PE=1 SV=1
P83731	0.416707	0.370674	0.369564	0.830128	0.809308	0.91864	0.385648	0.852692	2.21106	1.14474	0.000137659	0.000598806	60S ribosomal protein L24 OS=Homo sapiens OX=9606 GN=RPL24 PE=1 SV=1
Q86VS8	0.00535646	0.00658466	0.00558997	0.0101472	0.0161072	0.0125049	0.0058437	0.0129198	2.21089	1.14463	0.0151242	0.0177196	Protein Hook homolog 3 OS=Homo sapiens OX=9606 GN=HOOK3 PE=1 SV=2
Q9BQ39	0.371789	0.374653	0.369089	0.822111	0.792336	0.851817	0.371844	0.822088	2.21084	1.1446	0.000438341	0.00114867	ATP-dependent RNA helicase DDX50 OS=Homo sapiens OX=9606 GN=DDX50 PE=1 SV=1
Q9Y3Y2	0.118123	0.109782	0.0992813	0.251989	0.228366	0.242907	0.109062	0.241087	2.21056	1.14441	0.000621679	0.00143737	Chromatin target of PRMT1 protein OS=Homo sapiens OX=9606 GN=CHTOP PE=1 SV=2
P35268	0.277261	0.228334	0.224894	0.566176	0.526944	0.521454	0.243496	0.538191	2.21027	1.14422	0.00307652	0.00456975	60S ribosomal protein L22 OS=Homo sapiens OX=9606 GN=RPL22 PE=1 SV=2
Q9UK41	0.0103813	0.00849001	0.00887057	0.0192296	0.0219988	0.020086	0.0092473	0.0204381	2.21017	1.14416	0.000873498	0.00179269	Vacuolar protein sorting-associated protein 28 homolog OS=Homo sapiens OX=9606 GN=VPS28 PE=1 SV=1
Q9NZB2	0.596327	0.625879	0.586645	1.32289	1.3482	1.3263	0.60295	1.33246	2.20991	1.14399	0.000219739	0.000779859	Constitutive coactivator of PPAR-gamma-like protein 1 OS=Homo sapiens OX=9606 GN=FAM120A PE=1 SV=2
Q9NSY1	0.0303278	0.0276276	0.0277556	0.0674601	0.0600508	0.0618992	0.0285703	0.0631367	2.20987	1.14396	7.72848e-05	0.000455346	BMP-2-inducible protein kinase OS=Homo sapiens OX=9606 GN=BMP2K PE=1 SV=2
Q9Y512	0.0432088	0.0442433	0.0406622	0.0903852	0.096157	0.0965221	0.0427048	0.0943548	2.20947	1.1437	2.20774e-05	0.000265387	Sorting and assembly machinery component 50 homolog OS=Homo sapiens OX=9606 GN=SAMM50 PE=1 SV=3
Q03111	0.106211	0.101012	0.0963244	0.216411	0.232366	0.221884	0.101182	0.223553	2.20941	1.14366	4.37048e-05	0.000358582	Protein ENL OS=Homo sapiens OX=9606 GN=MLLT1 PE=1 SV=2
Q9BQ75	0.133937	0.124352	0.129325	0.275791	0.294795	0.285737	0.129205	0.285441	2.20922	1.14353	1.15096e-05	0.000223403	Protein CMSS1 OS=Homo sapiens OX=9606 GN=CMSS1 PE=1 SV=2
Q4G0J3	0.211453	0.217826	0.209268	0.500345	0.451813	0.45807	0.212849	0.470076	2.2085	1.14306	0.000488302	0.00122984	La-related protein 7 OS=Homo sapiens OX=9606 GN=LARP7 PE=1 SV=1
Q00577	0.154394	0.161534	0.156886	0.35415	0.346414	0.343572	0.157605	0.348045	2.20834	1.14296	3.7818e-06	0.000180867	Transcriptional activator protein Pur-alpha OS=Homo sapiens OX=9606 GN=PURA PE=1 SV=2		PURA
P62277	0.289657	0.283533	0.255865	0.633323	0.616994	0.580305	0.276352	0.610207	2.20808	1.14279	0.000163143	0.000665274	40S ribosomal protein S13 OS=Homo sapiens OX=9606 GN=RPS13 PE=1 SV=2
P84103	0.278587	0.277424	0.249757	0.619104	0.577644	0.582415	0.26859	0.593055	2.20803	1.14276	0.000171733	0.000682672	Serine/arginine-rich splicing factor 3 OS=Homo sapiens OX=9606 GN=SRSF3 PE=1 SV=1
Q14562	0.418799	0.445908	0.407679	0.976323	0.89033	0.942087	0.424129	0.936247	2.20746	1.14239	3.05792e-05	0.000302938	ATP-dependent RNA helicase DHX8 OS=Homo sapiens OX=9606 GN=DHX8 PE=1 SV=1
Q9ULV3	0.138044	0.140407	0.138087	0.29809	0.296795	0.32458	0.138846	0.306488	2.20739	1.14234	0.000954088	0.00190131	Cip1-interacting zinc finger protein OS=Homo sapiens OX=9606 GN=CIZ1 PE=1 SV=2
O14981	0.0185946	0.0279638	0.0181512	0.0501096	0.0441057	0.0485346	0.0215699	0.0475833	2.20601	1.14144	0.0223179	0.0251603	TATA-binding protein-associated factor 172 OS=Homo sapiens OX=9606 GN=BTAF1 PE=1 SV=2
Q8IV48	0.014743	0.0199781	0.0163598	0.0388976	0.0373493	0.0364205	0.017027	0.0375558	2.20566	1.14121	0.00967878	0.0119081	3'-5' exoribonuclease 1 OS=Homo sapiens OX=9606 GN=ERI1 PE=1 SV=3
Q5BKZ1	0.296161	0.291687	0.272009	0.63752	0.630777	0.628136	0.286619	0.632144	2.20552	1.14112	0.000824813	0.00171907	DBIRD complex subunit ZNF326 OS=Homo sapiens OX=9606 GN=ZNF326 PE=1 SV=2
O43913	0.109093	0.0983496	0.0939935	0.2285	0.21307	0.223212	0.100479	0.221594	2.20538	1.14103	0.0006969	0.00154444	Origin recognition complex subunit 5 OS=Homo sapiens OX=9606 GN=ORC5 PE=1 SV=1
Q86V48	1.05685	1.08271	1.01301	2.38941	2.22323	2.33935	1.05086	2.31733	2.20517	1.14089	1.15103e-05	0.000223403	Leucine zipper protein 1 OS=Homo sapiens OX=9606 GN=LUZP1 PE=1 SV=2
O75592	0.00732049	0.00902239	0.00789934	0.0194801	0.0174045	0.016569	0.00808074	0.0178178	2.20498	1.14076	0.000685249	0.00152751	E3 ubiquitin-protein ligase MYCBP2 OS=Homo sapiens OX=9606 GN=MYCBP2 PE=1 SV=4
Q13217	0.0252519	0.028272	0.0250146	0.056248	0.0603751	0.0565064	0.0261795	0.0577099	2.20439	1.14038	0.000273324	0.000881815	DnaJ homolog subfamily C member 3 OS=Homo sapiens OX=9606 GN=DNAJC3 PE=1 SV=1
Q9Y3B9	0.248285	0.236796	0.261282	0.531726	0.505162	0.608284	0.248788	0.548391	2.20425	1.14029	0.00109089	0.00208523	RRP15-like protein OS=Homo sapiens OX=9606 GN=RRP15 PE=1 SV=2
O15226	0.271088	0.298019	0.276649	0.614093	0.603535	0.646346	0.281919	0.621325	2.20391	1.14007	5.19453e-05	0.000380224	NF-kappa-B-repressing factor OS=Homo sapiens OX=9606 GN=NKRF PE=1 SV=2
P49711	0.0826425	0.0785116	0.0708998	0.176198	0.160154	0.17499	0.0773513	0.170447	2.20355	1.13983	0.000283629	0.000896525	Transcriptional repressor CTCF OS=Homo sapiens OX=9606 GN=CTCF PE=1 SV=1	CTCF	CTCF
Q9UDW3	0.0307104	0.0370422	0.0370362	0.074726	0.0704286	0.0857366	0.0349296	0.0769637	2.2034	1.13973	0.000775612	0.00165272	Zinc finger matrin-type protein 5 OS=Homo sapiens OX=9606 GN=ZMAT5 PE=1 SV=1
P62826	0.193827	0.171397	0.17508	0.385593	0.441382	0.363345	0.180102	0.396773	2.20305	1.1395	0.000717574	0.00157877	GTP-binding nuclear protein Ran OS=Homo sapiens OX=9606 GN=RAN PE=1 SV=3
O00339	0.0444841	0.0464009	0.0409643	0.0948324	0.0978325	0.0977726	0.0439498	0.0968125	2.2028	1.13934	0.00110501	0.00210166	Matrilin-2 OS=Homo sapiens OX=9606 GN=MATN2 PE=1 SV=4
Q9Y2X9	0.0563704	0.0548068	0.0563313	0.126464	0.115669	0.126768	0.0558362	0.122967	2.20229	1.139	0.000623133	0.00143964	Zinc finger protein 281 OS=Homo sapiens OX=9606 GN=ZNF281 PE=1 SV=1		ZNF281
P53621	0.872567	0.784303	0.744847	1.5933	2.05184	1.64338	0.800573	1.76284	2.20197	1.13879	0.00257669	0.00399288	Coatomer subunit alpha OS=Homo sapiens OX=9606 GN=COPA PE=1 SV=2
Q9Y4W2	0.318046	0.29163	0.333089	0.6798	0.642398	0.753341	0.314255	0.691846	2.20154	1.13851	0.000244802	0.000830059	Ribosomal biogenesis protein LAS1L OS=Homo sapiens OX=9606 GN=LAS1L PE=1 SV=2
Q01081	0.0385155	0.0418336	0.0384391	0.0791106	0.0857251	0.0966784	0.0395961	0.0871713	2.20151	1.1385	0.00147223	0.00260787	Splicing factor U2AF 35 kDa subunit OS=Homo sapiens OX=9606 GN=U2AF1 PE=1 SV=3
O00505	0.0712919	0.070554	0.0621371	0.151582	0.147343	0.150137	0.0679943	0.149687	2.20147	1.13846	0.00235363	0.00373465	Importin subunit alpha-4 OS=Homo sapiens OX=9606 GN=KPNA3 PE=1 SV=2
Q6UX71	0.00711644	0.00781753	0.00651803	0.0170373	0.0157289	0.0144588	0.00715067	0.0157416	2.20142	1.13844	0.000387186	0.00106753	Plexin domain-containing protein 2 OS=Homo sapiens OX=9606 GN=PLXDC2 PE=1 SV=1
P09651	0.196301	0.175292	0.165994	0.395991	0.415707	0.37163	0.179196	0.394443	2.20118	1.13828	0.000425028	0.0011313	Heterogeneous nuclear ribonucleoprotein A1 OS=Homo sapiens OX=9606 GN=HNRNPA1 PE=1 SV=5
Q92900	0.202219	0.200034	0.191958	0.3943	0.484839	0.428683	0.19807	0.435941	2.20094	1.13812	0.00369987	0.00527192	Regulator of nonsense transcripts 1 OS=Homo sapiens OX=9606 GN=UPF1 PE=1 SV=2	UPF1
Q9H0G5	0.176712	0.187537	0.19716	0.370811	0.404627	0.459945	0.187136	0.411794	2.20051	1.13784	0.00161689	0.00280697	Nuclear speckle splicing regulatory protein 1 OS=Homo sapiens OX=9606 GN=NSRP1 PE=1 SV=1
O00400	0.0121158	0.0153549	0.0140505	0.0339493	0.0274039	0.0300117	0.0138404	0.030455	2.20044	1.13779	0.00110466	0.00210166	Acetyl-coenzyme A transporter 1 OS=Homo sapiens OX=9606 GN=SLC33A1 PE=1 SV=1
P18754	0.203112	0.198969	0.20685	0.439023	0.462407	0.437984	0.202977	0.446471	2.19961	1.13725	1.48063e-05	0.000239484	Regulator of chromosome condensation OS=Homo sapiens OX=9606 GN=RCC1 PE=1 SV=1
Q8N488	0.00851932	0.00941467	0.00915114	0.0201065	0.0217286	0.0177413	0.00902838	0.0198588	2.1996	1.13724	0.00138191	0.00248842	RING1 and YY1-binding protein OS=Homo sapiens OX=9606 GN=RYBP PE=1 SV=2
Q6ZRQ5	0.031195	0.0332595	0.0291153	0.0677106	0.0745906	0.0634623	0.03119	0.0685878	2.19904	1.13687	0.000255317	0.000847808	Protein MMS22-like OS=Homo sapiens OX=9606 GN=MMS22L PE=1 SV=3
O43719	0.0137993	0.0122447	0.0143958	0.0251801	0.0359981	0.0277452	0.0134799	0.0296411	2.19891	1.13679	0.00866915	0.0107613	HIV Tat-specific factor 1 OS=Homo sapiens OX=9606 GN=HTATSF1 PE=1 SV=1
P49759	0.057059	0.0626524	0.057799	0.133229	0.129669	0.127394	0.0591701	0.130097	2.19869	1.13665	0.000255124	0.000847808	Dual specificity protein kinase CLK1 OS=Homo sapiens OX=9606 GN=CLK1 PE=1 SV=2
Q9BTX1	0.0239	0.0249377	0.0290722	0.0551832	0.0544295	0.0616647	0.0259699	0.0570925	2.19841	1.13646	0.000785912	0.0016681	Nucleoporin NDC1 OS=Homo sapiens OX=9606 GN=NDC1 PE=1 SV=2
Q6IBW4	0.103584	0.0990781	0.0989144	0.212903	0.23242	0.217663	0.100525	0.220995	2.1984	1.13646	8.12443e-05	0.00046548	Condensin-2 complex subunit H2 OS=Homo sapiens OX=9606 GN=NCAPH2 PE=1 SV=1
Q13547	0.0965693	0.0919891	0.0825761	0.182963	0.221826	0.191168	0.0903782	0.198652	2.19801	1.1362	0.000587973	0.00139329	Histone deacetylase 1 OS=Homo sapiens OX=9606 GN=HDAC1 PE=1 SV=1	HDAC1
Q15843	0.0448922	0.0487825	0.0437269	0.104479	0.100697	0.0968347	0.0458006	0.10067	2.19801	1.1362	0.000103937	0.000517072	NEDD8 OS=Homo sapiens OX=9606 GN=NEDD8 PE=1 SV=1
Q6SJ93	0.0396633	0.0348287	0.0339283	0.0809897	0.0789147	0.07839	0.0361401	0.0794314	2.19788	1.13611	0.00271378	0.00415876	Protein FAM111B OS=Homo sapiens OX=9606 GN=FAM111B PE=1 SV=1
Q13123	0.678434	0.731262	0.65776	1.52916	1.47473	1.54005	0.689152	1.51465	2.19784	1.13609	0.000348541	0.00100123	Protein Red OS=Homo sapiens OX=9606 GN=IK PE=1 SV=3
Q8NC44	0.00913149	0.0137297	0.011849	0.0258691	0.023296	0.02712	0.0115701	0.0254284	2.19777	1.13604	0.0129282	0.0153655	Reticulophagy regulator 2 OS=Homo sapiens OX=9606 GN=RETREG2 PE=1 SV=3
Q9NZ01	0.0943247	0.0944269	0.0993676	0.194049	0.205232	0.233919	0.0960397	0.211067	2.19771	1.136	0.00261746	0.00403441	Very-long-chain enoyl-CoA reductase OS=Homo sapiens OX=9606 GN=TECR PE=1 SV=1
P39019	0.436705	0.409118	0.445946	0.895584	0.955732	0.986714	0.430589	0.94601	2.19701	1.13554	3.64095e-05	0.000333544	40S ribosomal protein S19 OS=Homo sapiens OX=9606 GN=RPS19 PE=1 SV=2
Q8NAV1	0.0512435	0.0510241	0.0427341	0.107485	0.0992379	0.111841	0.0483339	0.106188	2.19696	1.13551	0.00102154	0.00199397	Pre-mRNA-splicing factor 38A OS=Homo sapiens OX=9606 GN=PRPF38A PE=1 SV=1
Q9UBI6	0.0442546	0.0449718	0.0417413	0.0974006	0.091995	0.0983197	0.0436559	0.0959051	2.19684	1.13543	1.47187e-05	0.000239484	Guanine nucleotide-binding protein G(I)/G(S)/G(O) subunit gamma-12 OS=Homo sapiens OX=9606 GN=GNG12 PE=1 SV=3
P62875	0.0564979	0.0606349	0.0563313	0.123583	0.128696	0.128722	0.0578214	0.127	2.19642	1.13516	6.54925e-05	0.000425197	DNA-directed RNA polymerases I, II, and III subunit RPABC5 OS=Homo sapiens OX=9606 GN=POLR2L PE=1 SV=1
Q13425	0.00576457	0.00860209	0.00764034	0.0122769	0.023242	0.0128175	0.00733567	0.0161121	2.19641	1.13515	0.045893	0.0489986	Beta-2-syntrophin OS=Homo sapiens OX=9606 GN=SNTB2 PE=1 SV=1
Q7L2Z9	0.136947	0.141977	0.128915	0.315565	0.284255	0.295897	0.135946	0.298572	2.19626	1.13505	4.75448e-05	0.000366936	Centromere protein Q OS=Homo sapiens OX=9606 GN=CENPQ PE=1 SV=1
Q7L014	0.543375	0.638012	0.47068	1.13154	1.26469	1.23181	0.550689	1.20935	2.19606	1.13492	0.00610844	0.0079522	Probable ATP-dependent RNA helicase DDX46 OS=Homo sapiens OX=9606 GN=DDX46 PE=1 SV=2
Q8WVC0	0.00976916	0.0121886	0.0115037	0.0241153	0.0265391	0.0228214	0.0111538	0.0244919	2.19583	1.13477	0.00113211	0.0021385	RNA polymerase-associated protein LEO1 OS=Homo sapiens OX=9606 GN=LEO1 PE=1 SV=1
P01111	0.0286698	0.0290846	0.0254246	0.0600689	0.0557267	0.066823	0.0277263	0.0608729	2.19549	1.13454	0.000400294	0.0010922	GTPase NRas OS=Homo sapiens OX=9606 GN=NRAS PE=1 SV=1
Q15911	0.00874888	0.00896635	0.00755401	0.0213592	0.0163775	0.0177413	0.00842308	0.0184927	2.19548	1.13453	0.00201327	0.0032977	Zinc finger homeobox protein 3 OS=Homo sapiens OX=9606 GN=ZFHX3 PE=1 SV=2		ZFHX3
Q7Z417	0.20857	0.221161	0.196275	0.482681	0.432787	0.458695	0.208669	0.458054	2.19513	1.13431	7.70337e-05	0.000455346	Nuclear fragile X mental retardation-interacting protein 2 OS=Homo sapiens OX=9606 GN=NUFIP2 PE=1 SV=1
Q9BZF1	0.130927	0.138362	0.129368	0.288381	0.301443	0.285111	0.132886	0.291645	2.19471	1.13403	1.12422e-05	0.000223403	Oxysterol-binding protein-related protein 8 OS=Homo sapiens OX=9606 GN=OSBPL8 PE=1 SV=3
Q13029	0.0339498	0.0245734	0.0295038	0.0597557	0.0713475	0.0620555	0.0293423	0.0643862	2.19431	1.13377	0.00421826	0.00590286	PR domain zinc finger protein 2 OS=Homo sapiens OX=9606 GN=PRDM2 PE=1 SV=3		PRDM2
Q9ULG1	0.0192577	0.0262266	0.0169642	0.0602568	0.0374574	0.0393122	0.0208162	0.0456755	2.19423	1.13372	0.0180702	0.0208345	Chromatin-remodeling ATPase INO80 OS=Homo sapiens OX=9606 GN=INO80 PE=1 SV=2
Q14139	0.0187986	0.0216874	0.0198994	0.0400251	0.0481596	0.0443142	0.0201285	0.0441663	2.19422	1.13371	0.000439227	0.00115	Ubiquitin conjugation factor E4 A OS=Homo sapiens OX=9606 GN=UBE4A PE=1 SV=2
O15533	0.0317817	0.0380509	0.0372736	0.079549	0.0730771	0.0823759	0.0357021	0.078334	2.1941	1.13363	0.000767425	0.00164912	Tapasin OS=Homo sapiens OX=9606 GN=TAPBP PE=1 SV=1
A2RRP1	0.0960337	0.0914568	0.0910798	0.223364	0.186909	0.200938	0.0928567	0.203737	2.1941	1.13363	0.00207905	0.00337998	Neuroblastoma-amplified sequence OS=Homo sapiens OX=9606 GN=NBAS PE=1 SV=2
P38159	0.156154	0.1531	0.192714	0.350705	0.345225	0.405393	0.167323	0.367107	2.19401	1.13357	0.0015301	0.00268849	RNA-binding motif protein, X chromosome OS=Homo sapiens OX=9606 GN=RBMX PE=1 SV=3
P23396	0.738528	0.745076	0.725077	1.63119	1.58321	1.63017	0.736227	1.61486	2.19342	1.13318	6.64436e-07	0.000164979	40S ribosomal protein S3 OS=Homo sapiens OX=9606 GN=RPS3 PE=1 SV=2
Q8NEZ4	0.0340008	0.0322508	0.0188203	0.048669	0.0882114	0.0497069	0.0283573	0.0621958	2.19329	1.1331	0.0455565	0.0486565	Histone-lysine N-methyltransferase 2C OS=Homo sapiens OX=9606 GN=KMT2C PE=1 SV=3
O75683	0.18263	0.235114	0.160296	0.464203	0.37198	0.431497	0.19268	0.42256	2.19306	1.13295	0.00724039	0.00919008	Surfeit locus protein 6 OS=Homo sapiens OX=9606 GN=SURF6 PE=1 SV=3
Q96QR8	0.0774901	0.0767463	0.0712883	0.15866	0.168099	0.167722	0.0751749	0.164827	2.19258	1.13263	3.82157e-05	0.000342255	Transcriptional activator protein Pur-beta OS=Homo sapiens OX=9606 GN=PURB PE=1 SV=3		PURB
P18031	0.528734	0.550758	0.525889	1.15127	1.1901	1.17835	0.535127	1.17324	2.19245	1.13254	5.87481e-06	0.000185045	Tyrosine-protein phosphatase non-receptor type 1 OS=Homo sapiens OX=9606 GN=PTPN1 PE=1 SV=1
Q7Z333	0.0891723	0.0982095	0.0929575	0.211149	0.18772	0.215709	0.0934464	0.204859	2.19227	1.13242	0.000287958	0.000905688	Probable helicase senataxin OS=Homo sapiens OX=9606 GN=SETX PE=1 SV=4
P05997	0.0949369	0.0975931	0.0939719	0.213968	0.203178	0.210864	0.0955006	0.209337	2.19199	1.13224	5.06588e-06	0.000185045	Collagen alpha-2(V) chain OS=Homo sapiens OX=9606 GN=COL5A2 PE=1 SV=3
Q92608	0.0321133	0.0355011	0.0326333	0.0729095	0.0649695	0.0818288	0.0334159	0.0732359	2.19165	1.13202	0.00228548	0.00366278	Dedicator of cytokinesis protein 2 OS=Homo sapiens OX=9606 GN=DOCK2 PE=1 SV=2
O95758	0.00910598	0.00868615	0.00841733	0.0207329	0.0198908	0.0168034	0.00873649	0.0191424	2.19108	1.13164	0.00319539	0.00469592	Polypyrimidine tract-binding protein 3 OS=Homo sapiens OX=9606 GN=PTBP3 PE=1 SV=2
Q96BK5	0.119577	0.116086	0.122958	0.256185	0.252797	0.276671	0.11954	0.261884	2.19076	1.13143	9.18087e-05	0.000491646	PIN2/TERF1-interacting telomerase inhibitor 1 OS=Homo sapiens OX=9606 GN=PINX1 PE=1 SV=2
Q9Y2X3	0.43826	0.412032	0.429607	0.949076	0.893681	0.961157	0.426633	0.934638	2.19073	1.13141	1.58784e-05	0.00024419	Nucleolar protein 58 OS=Homo sapiens OX=9606 GN=NOP58 PE=1 SV=1
Q9BWD1	0.00961612	0.00711704	0.0095828	0.0157219	0.0212961	0.0206331	0.00877199	0.019217	2.19073	1.13141	0.00481944	0.00655728	Acetyl-CoA acetyltransferase, cytosolic OS=Homo sapiens OX=9606 GN=ACAT2 PE=1 SV=2
Q9Y333	0.0204311	0.0207627	0.017698	0.0429064	0.0419437	0.0441579	0.0196306	0.0430026	2.19059	1.13132	0.00226919	0.00364051	U6 snRNA-associated Sm-like protein LSm2 OS=Homo sapiens OX=9606 GN=LSM2 PE=1 SV=1
Q99442	0.136207	0.146292	0.152893	0.308487	0.305443	0.339742	0.145131	0.317891	2.19038	1.13118	8.09734e-05	0.000465215	Translocation protein SEC62 OS=Homo sapiens OX=9606 GN=SEC62 PE=1 SV=1
Q2M1P5	0.0207116	0.0269551	0.0224894	0.0539305	0.043295	0.0564283	0.0233854	0.0512179	2.19017	1.13104	0.00228536	0.00366278	Kinesin-like protein KIF7 OS=Homo sapiens OX=9606 GN=KIF7 PE=1 SV=2
P35222	0.0593547	0.0626243	0.0547774	0.144629	0.119831	0.122626	0.0589188	0.129029	2.18994	1.13089	0.000817149	0.00170894	Catenin beta-1 OS=Homo sapiens OX=9606 GN=CTNNB1 PE=1 SV=1	CTNNB1
Q92538	0.0749904	0.0772507	0.070943	0.150329	0.184531	0.153888	0.0743947	0.162916	2.18989	1.13086	0.00292131	0.0044102	Golgi-specific brefeldin A-resistance guanine nucleotide exchange factor 1 OS=Homo sapiens OX=9606 GN=GBF1 PE=1 SV=2
P20290	0.00561153	0.00445515	0.00455399	0.00901973	0.0141614	0.00883157	0.00487356	0.0106709	2.18955	1.13063	0.0228233	0.0256541	Transcription factor BTF3 OS=Homo sapiens OX=9606 GN=BTF3 PE=1 SV=1
P62258	0.124908	0.132478	0.125569	0.279486	0.282147	0.276436	0.127652	0.279356	2.18843	1.1299	0.00019739	0.000734782	14-3-3 protein epsilon OS=Homo sapiens OX=9606 GN=YWHAE PE=1 SV=1
Q8NHQ9	0.279684	0.28796	0.286621	0.681178	0.517972	0.670262	0.284755	0.623137	2.18833	1.12983	0.0121718	0.0145631	ATP-dependent RNA helicase DDX55 OS=Homo sapiens OX=9606 GN=DDX55 PE=1 SV=3
P48634	0.45609	0.492869	0.475406	0.957344	0.948489	1.2111	0.474788	1.03898	2.1883	1.12981	0.00691183	0.00887665	Protein PRRC2A OS=Homo sapiens OX=9606 GN=PRRC2A PE=1 SV=3
Q9UHX1	0.400026	0.468099	0.40755	0.848356	1.01903	0.924033	0.425225	0.930472	2.18819	1.12974	0.000427937	0.00113557	Poly(U)-binding-splicing factor PUF60 OS=Homo sapiens OX=9606 GN=PUF60 PE=1 SV=1
P62312	0.0185691	0.0195298	0.0184102	0.0464767	0.0427004	0.0344666	0.0188364	0.0412146	2.18803	1.12963	0.010423	0.0126952	U6 snRNA-associated Sm-like protein LSm6 OS=Homo sapiens OX=9606 GN=LSM6 PE=1 SV=1
Q8N3X1	0.224155	0.208159	0.208189	0.447479	0.457921	0.495428	0.213501	0.466943	2.18707	1.129	5.44424e-05	0.000388237	Formin-binding protein 4 OS=Homo sapiens OX=9606 GN=FNBP4 PE=1 SV=3
O75915	0.0465247	0.046625	0.0432089	0.101472	0.0977785	0.0989449	0.0454529	0.0993985	2.18685	1.12885	0.000178403	0.000693781	PRA1 family protein 3 OS=Homo sapiens OX=9606 GN=ARL6IP5 PE=1 SV=1
P53396	0.246168	0.238645	0.232879	0.443032	0.680882	0.445487	0.239231	0.523133	2.18673	1.12878	0.031831	0.0349155	ATP-citrate synthase OS=Homo sapiens OX=9606 GN=ACLY PE=1 SV=3
P78316	0.0997322	0.0722351	0.0895474	0.192045	0.179234	0.200313	0.0871716	0.19053	2.18569	1.12809	0.00835303	0.0104242	Nucleolar protein 14 OS=Homo sapiens OX=9606 GN=NOP14 PE=1 SV=3
Q6UX53	0.0113251	0.0108437	0.0134246	0.0243658	0.0255121	0.0279015	0.0118644	0.0259265	2.18523	1.12778	0.00126769	0.00234088	Methyltransferase-like protein 7B OS=Homo sapiens OX=9606 GN=METTL7B PE=1 SV=2
Q8N9R8	0.0409897	0.0503516	0.0468996	0.10379	0.10113	0.0971473	0.0460803	0.100689	2.18507	1.12768	0.00310328	0.00460277	Protein SCAI OS=Homo sapiens OX=9606 GN=SCAI PE=1 SV=2
P51587	0.0648387	0.0664631	0.0606048	0.15202	0.140209	0.127081	0.0639688	0.13977	2.18497	1.12761	0.000848702	0.00175564	Breast cancer type 2 susceptibility protein OS=Homo sapiens OX=9606 GN=BRCA2 PE=1 SV=3
O75152	0.617141	0.574575	0.574752	1.30216	1.20604	1.35021	0.588823	1.28614	2.18426	1.12714	9.17111e-05	0.000491646	Zinc finger CCCH domain-containing protein 11A OS=Homo sapiens OX=9606 GN=ZC3H11A PE=1 SV=3
Q6DD88	0.256855	0.274398	0.253491	0.531037	0.628128	0.554904	0.261581	0.571356	2.18424	1.12713	0.0009526	0.00189959	Atlastin-3 OS=Homo sapiens OX=9606 GN=ATL3 PE=1 SV=1
P27797	0.303966	0.336154	0.320161	0.715127	0.652559	0.729582	0.320094	0.699089	2.18402	1.12698	7.82874e-05	0.000456677	Calreticulin OS=Homo sapiens OX=9606 GN=CALR PE=1 SV=1
P07237	0.601326	0.627728	0.605896	1.3524	1.27015	1.38476	0.61165	1.33577	2.18387	1.12689	0.000115813	0.000547654	Protein disulfide-isomerase OS=Homo sapiens OX=9606 GN=P4HB PE=1 SV=3
P29375	0.252085	0.257054	0.243606	0.538741	0.527647	0.5771	0.250915	0.54783	2.18333	1.12653	8.75779e-05	0.000485746	Lysine-specific demethylase 5A OS=Homo sapiens OX=9606 GN=KDM5A PE=1 SV=3
O75182	0.0614462	0.063605	0.0583601	0.134544	0.134479	0.131379	0.0611371	0.133468	2.18309	1.12637	0.000393292	0.00108084	Paired amphipathic helix protein Sin3b OS=Homo sapiens OX=9606 GN=SIN3B PE=1 SV=2	SIN3B
P17275	0.0261956	0.0307938	0.0298923	0.0639524	0.0607535	0.0649472	0.0289606	0.0632177	2.18289	1.12624	0.00134033	0.00243079	Transcription factor jun-B OS=Homo sapiens OX=9606 GN=JUNB PE=1 SV=1	JUNB	JUNB
Q9C0C4	0.0149981	0.0176525	0.01718	0.0356405	0.0314578	0.0416569	0.0166102	0.0362517	2.1825	1.12598	0.00259869	0.00401676	Semaphorin-4C OS=Homo sapiens OX=9606 GN=SEMA4C PE=1 SV=2
P43378	0.112282	0.111967	0.102691	0.251488	0.229015	0.232903	0.10898	0.237802	2.18207	1.1257	4.54162e-05	0.000364262	Tyrosine-protein phosphatase non-receptor type 9 OS=Homo sapiens OX=9606 GN=PTPN9 PE=1 SV=1
P54198	0.0293075	0.0204265	0.0359139	0.0549327	0.0605913	0.071356	0.0285493	0.0622933	2.18196	1.12562	0.0246956	0.0275149	Protein HIRA OS=Homo sapiens OX=9606 GN=HIRA PE=1 SV=2	HIRA
Q8NEL9	0.0325724	0.0309059	0.0307125	0.0650172	0.0677801	0.0726846	0.0313969	0.068494	2.18155	1.12536	0.000164308	0.000667125	Phospholipase DDHD1 OS=Homo sapiens OX=9606 GN=DDHD1 PE=1 SV=2
Q05682	0.419309	0.413545	0.406902	0.870216	0.931463	0.901368	0.413252	0.901016	2.18031	1.12453	8.99896e-05	0.000488675	Caldesmon OS=Homo sapiens OX=9606 GN=CALD1 PE=1 SV=3	CAD
Q86VY4	0.0134932	0.00885427	0.0120648	0.0244911	0.0251338	0.0254005	0.0114708	0.0250085	2.18019	1.12446	0.0235367	0.0263684	Testis-specific Y-encoded-like protein 5 OS=Homo sapiens OX=9606 GN=TSPYL5 PE=1 SV=2
O75787	0.0324959	0.0354171	0.0352664	0.0779831	0.0726988	0.0742478	0.0343931	0.0749765	2.17999	1.12432	4.48186e-05	0.000362959	Renin receptor OS=Homo sapiens OX=9606 GN=ATP6AP2 PE=1 SV=2
O43660	0.550695	0.56261	0.511493	1.28074	1.11956	1.14107	0.541599	1.18046	2.17958	1.12405	0.000232742	0.000807173	Pleiotropic regulator 1 OS=Homo sapiens OX=9606 GN=PLRG1 PE=1 SV=1
Q8WUY1	0.0336692	0.0359775	0.0339931	0.070404	0.0760499	0.079406	0.0345466	0.0752867	2.17928	1.12385	0.000195901	0.000731028	Protein THEM6 OS=Homo sapiens OX=9606 GN=THEM6 PE=1 SV=2
Q8N239	0.0102538	0.00949873	0.0103814	0.0209208	0.0219988	0.0227433	0.0100446	0.0218876	2.17904	1.12369	3.42249e-05	0.000325304	Kelch-like protein 34 OS=Homo sapiens OX=9606 GN=KLHL34 PE=2 SV=1
O95433	0.0286953	0.0332595	0.0372089	0.077482	0.0577807	0.0808128	0.0330546	0.0720252	2.17898	1.12365	0.00541823	0.00720145	Activator of 90 kDa heat shock protein ATPase homolog 1 OS=Homo sapiens OX=9606 GN=AHSA1 PE=1 SV=1
Q9BVI4	0.137533	0.131805	0.137807	0.312058	0.265445	0.309652	0.135715	0.295718	2.17896	1.12364	0.00271813	0.00416333	Nucleolar complex protein 4 homolog OS=Homo sapiens OX=9606 GN=NOC4L PE=1 SV=1
P51572	0.349445	0.340077	0.370427	0.732477	0.766607	0.810473	0.353316	0.769852	2.17893	1.12362	4.21604e-05	0.000354377	B-cell receptor-associated protein 31 OS=Homo sapiens OX=9606 GN=BCAP31 PE=1 SV=3
P13647	0.343757	0.375578	0.469536	0.976699	0.545754	1.06792	0.39629	0.863457	2.17885	1.12357	0.0539044	0.0569333	Keratin, type II cytoskeletal 5 OS=Homo sapiens OX=9606 GN=KRT5 PE=1 SV=3
P15407	0.0127025	0.017008	0.015108	0.0302537	0.0343225	0.0330598	0.0149395	0.0325453	2.17847	1.12332	0.00476754	0.0065012	Fos-related antigen 1 OS=Homo sapiens OX=9606 GN=FOSL1 PE=1 SV=1
Q06830	0.122255	0.114573	0.120821	0.263013	0.261013	0.254943	0.119216	0.259656	2.17803	1.12302	7.61663e-05	0.000454757	Peroxiredoxin-1 OS=Homo sapiens OX=9606 GN=PRDX1 PE=1 SV=1
Q9Y4A5	0.76253	0.767407	0.739689	1.6721	1.64229	1.6286	0.756542	1.64766	2.17789	1.12293	2.32363e-06	0.000164979	Transformation/transcription domain-associated protein OS=Homo sapiens OX=9606 GN=TRRAP PE=1 SV=3
Q9H2U1	0.293024	0.322508	0.303175	0.669652	0.684558	0.646503	0.306236	0.666904	2.17775	1.12284	9.12577e-05	0.000491646	ATP-dependent DNA/RNA helicase DHX36 OS=Homo sapiens OX=9606 GN=DHX36 PE=1 SV=2
Q9BXP5	0.55345	0.573874	0.538515	1.08769	1.40155	1.13849	0.55528	1.20924	2.17772	1.12282	0.0074352	0.00939427	Serrate RNA effector molecule homolog OS=Homo sapiens OX=9606 GN=SRRT PE=1 SV=1
P35613	0.0951919	0.0943988	0.0974467	0.2114	0.209448	0.20422	0.0956792	0.208356	2.17765	1.12277	6.85386e-07	0.000164979	Basigin OS=Homo sapiens OX=9606 GN=BSG PE=1 SV=2
Q66PJ3	0.103813	0.128219	0.0988496	0.2399	0.215664	0.264947	0.110294	0.24017	2.17755	1.12271	0.00195845	0.00323219	ADP-ribosylation factor-like protein 6-interacting protein 4 OS=Homo sapiens OX=9606 GN=ARL6IP4 PE=1 SV=2
Q9BZG1	0.0394337	0.0429264	0.0388492	0.0928281	0.0899951	0.0810473	0.0404031	0.0879568	2.17698	1.12233	0.000177508	0.000692079	Ras-related protein Rab-34 OS=Homo sapiens OX=9606 GN=RAB34 PE=1 SV=1
O15400	0.0500191	0.0533778	0.0473529	0.102725	0.103994	0.121454	0.0502499	0.109391	2.17694	1.1223	0.000637043	0.00145982	Syntaxin-7 OS=Homo sapiens OX=9606 GN=STX7 PE=1 SV=4
Q13740	0.0938146	0.110034	0.0985259	0.217852	0.225447	0.214928	0.100791	0.219409	2.17686	1.12225	0.00188509	0.00314009	CD166 antigen OS=Homo sapiens OX=9606 GN=ALCAM PE=1 SV=2
Q9BU76	0.0455044	0.0511642	0.0512378	0.110304	0.103184	0.10848	0.0493021	0.107322	2.17683	1.12223	0.000417147	0.00111913	Multiple myeloma tumor-associated protein 2 OS=Homo sapiens OX=9606 GN=MMTAG2 PE=1 SV=1
Q12873	0.120469	0.120794	0.114735	0.250235	0.287714	0.236968	0.118666	0.258306	2.17675	1.12217	0.00321545	0.00471857	Chromodomain-helicase-DNA-binding protein 3 OS=Homo sapiens OX=9606 GN=CHD3 PE=1 SV=3	CHD3
Q9UKS6	0.0210432	0.0285522	0.0222304	0.0509239	0.052862	0.0525205	0.0239419	0.0521021	2.17619	1.1218	0.0129613	0.0153929	Protein kinase C and casein kinase substrate in neurons protein 3 OS=Homo sapiens OX=9606 GN=PACSIN3 PE=1 SV=2
P0DP23	0.110649	0.125697	0.119569	0.265142	0.250743	0.258617	0.118638	0.258167	2.17609	1.12174	0.00053555	0.00130356	Calmodulin-1 OS=Homo sapiens OX=9606 GN=CALM1 PE=1 SV=1
P18074	0.200689	0.206983	0.186196	0.419919	0.4543	0.417898	0.197956	0.430705	2.17577	1.12152	5.59072e-05	0.000393076	General transcription and DNA repair factor IIH helicase subunit XPD OS=Homo sapiens OX=9606 GN=ERCC2 PE=1 SV=1
P40429	0.56378	0.55398	0.521033	1.20839	1.11589	1.24056	0.546264	1.18828	2.17529	1.1212	7.09183e-05	0.000442513	60S ribosomal protein L13a OS=Homo sapiens OX=9606 GN=RPL13A PE=1 SV=2
Q8TDD1	0.308022	0.321023	0.292103	0.691638	0.603265	0.708324	0.307049	0.667742	2.17471	1.12082	0.000729855	0.00159557	ATP-dependent RNA helicase DDX54 OS=Homo sapiens OX=9606 GN=DDX54 PE=1 SV=2
Q9UHB7	0.0803979	0.0749531	0.0695617	0.167053	0.160099	0.161938	0.0749709	0.16303	2.17458	1.12074	0.00141215	0.0025309	AF4/FMR2 family member 4 OS=Homo sapiens OX=9606 GN=AFF4 PE=1 SV=1
Q14257	0.154394	0.164617	0.162951	0.359411	0.333009	0.355295	0.160654	0.349238	2.17386	1.12026	1.94517e-05	0.000255385	Reticulocalbin-2 OS=Homo sapiens OX=9606 GN=RCN2 PE=1 SV=1
Q9UBU9	0.291927	0.268346	0.279844	0.596555	0.609589	0.620086	0.280039	0.608743	2.17378	1.12021	0.000143432	0.000613339	Nuclear RNA export factor 1 OS=Homo sapiens OX=9606 GN=NXF1 PE=1 SV=1
Q69YQ0	0.550644	0.581047	0.549932	1.21516	1.2442	1.19508	0.560541	1.21815	2.17316	1.11979	1.57253e-05	0.000243778	Cytospin-A OS=Homo sapiens OX=9606 GN=SPECC1L PE=1 SV=2
Q5JUR7	0.00959061	0.00846199	0.00846049	0.0197933	0.0185936	0.0192263	0.0088377	0.0192044	2.17301	1.11969	0.000752683	0.00162587	Testis-expressed protein 30 OS=Homo sapiens OX=9606 GN=TEX30 PE=2 SV=1
Q8N7H5	0.195434	0.212699	0.203462	0.53849	0.425977	0.364361	0.203865	0.442943	2.17273	1.11951	0.0177695	0.020511	RNA polymerase II-associated factor 1 homolog OS=Homo sapiens OX=9606 GN=PAF1 PE=1 SV=2
Q15678	0.00658079	0.00801367	0.00619429	0.0140933	0.0135668	0.0175068	0.00692959	0.0150557	2.17266	1.11947	0.00221947	0.00357961	Tyrosine-protein phosphatase non-receptor type 14 OS=Homo sapiens OX=9606 GN=PTPN14 PE=1 SV=2
P31946	0.0448157	0.0444675	0.0434248	0.0965863	0.101292	0.0903478	0.044236	0.0960753	2.17188	1.11894	0.000903059	0.00183566	14-3-3 protein beta/alpha OS=Homo sapiens OX=9606 GN=YWHAB PE=1 SV=3
P35606	0.473001	0.470033	0.460859	0.927592	1.1407	0.980539	0.467964	1.01628	2.17169	1.11882	0.00572431	0.00755877	Coatomer subunit beta' OS=Homo sapiens OX=9606 GN=COPB2 PE=1 SV=2
Q9Y639	0.0266803	0.0281599	0.0294822	0.0597557	0.0579969	0.065338	0.0281075	0.0610302	2.17132	1.11857	9.86208e-05	0.000501974	Neuroplastin OS=Homo sapiens OX=9606 GN=NPTN PE=1 SV=2
Q9Y4C8	0.270552	0.28597	0.278959	0.597557	0.622074	0.594216	0.278494	0.604616	2.17102	1.11837	3.98531e-06	0.000183868	Probable RNA-binding protein 19 OS=Homo sapiens OX=9606 GN=RBM19 PE=1 SV=3
Q8IY81	0.403341	0.371543	0.302419	0.879987	0.717637	0.741071	0.359101	0.779565	2.17088	1.11828	0.00255375	0.00396743	pre-rRNA 2'-O-ribose RNA methyltransferase FTSJ3 OS=Homo sapiens OX=9606 GN=FTSJ3 PE=1 SV=2
Q9Y2D4	0.0419334	0.0442713	0.0399715	0.100094	0.0834549	0.0903478	0.0420588	0.0912989	2.17075	1.11819	0.000808189	0.00170071	Exocyst complex component 6B OS=Homo sapiens OX=9606 GN=EXOC6B PE=1 SV=3
P08047	0.0210177	0.0207907	0.018475	0.0412778	0.0451867	0.0443923	0.0200945	0.043619	2.1707	1.11816	0.000233939	0.000810075	Transcription factor Sp1 OS=Homo sapiens OX=9606 GN=SP1 PE=1 SV=3	SP1	SP1
P53350	0.293457	0.281095	0.289189	0.622048	0.614832	0.637984	0.287914	0.624954	2.17063	1.11811	1.61908e-06	0.000164979	Serine/threonine-protein kinase PLK1 OS=Homo sapiens OX=9606 GN=PLK1 PE=1 SV=1
Q8N3V7	0.0104068	0.009891	0.010144	0.0236768	0.0219448	0.0203986	0.0101473	0.0220067	2.16873	1.11685	0.00130291	0.00238579	Synaptopodin OS=Homo sapiens OX=9606 GN=SYNPO PE=1 SV=2
Q9HBE1	0.0418569	0.0452801	0.0416334	0.0928281	0.083509	0.102931	0.0429235	0.0930893	2.16873	1.11685	0.00193501	0.00320738	POZ-, AT hook-, and zinc finger-containing protein 1 OS=Homo sapiens OX=9606 GN=PATZ1 PE=1 SV=1
Q9BS16	0.0865451	0.091877	0.0792308	0.195302	0.181504	0.18179	0.0858843	0.186199	2.16802	1.11638	0.000426717	0.00113381	Centromere protein K OS=Homo sapiens OX=9606 GN=CENPK PE=1 SV=1
P62917	0.464788	0.400796	0.41014	0.932978	0.854116	0.978195	0.425241	0.921763	2.16762	1.11612	0.000248013	0.00083911	60S ribosomal protein L8 OS=Homo sapiens OX=9606 GN=RPL8 PE=1 SV=2
Q9HCG8	0.20352	0.211746	0.205361	0.448481	0.438733	0.457132	0.206876	0.448115	2.16611	1.11511	1.3595e-06	0.000164979	Pre-mRNA-splicing factor CWC22 homolog OS=Homo sapiens OX=9606 GN=CWC22 PE=1 SV=3
P25705	0.120724	0.11306	0.109533	0.251049	0.242203	0.25041	0.114439	0.247888	2.16611	1.1151	0.00033031	0.000971852	ATP synthase subunit alpha, mitochondrial OS=Homo sapiens OX=9606 GN=ATP5F1A PE=1 SV=1
Q5T9L3	0.0313735	0.0341562	0.0334319	0.0737864	0.0709691	0.0695584	0.0329872	0.071438	2.16563	1.11478	4.27882e-05	0.000356959	Protein wntless homolog OS=Homo sapiens OX=9606 GN=WLS PE=1 SV=2
Q8N531	0.0450963	0.0406007	0.0420651	0.0908863	0.0900492	0.0957405	0.0425874	0.0922253	2.16556	1.11474	0.000110926	0.000538706	F-box/LRR-repeat protein 6 OS=Homo sapiens OX=9606 GN=FBXL6 PE=2 SV=1
O95793	0.421681	0.412536	0.397406	0.890886	0.864115	0.911059	0.410541	0.888687	2.16467	1.11415	5.50962e-06	0.000185045	Double-stranded RNA-binding protein Staufen homolog 1 OS=Homo sapiens OX=9606 GN=STAU1 PE=1 SV=2	STAU1
Q13190	0.0906517	0.0940626	0.0858999	0.203194	0.191882	0.190699	0.0902047	0.195258	2.16461	1.11411	3.43223e-05	0.000325304	Syntaxin-5 OS=Homo sapiens OX=9606 GN=STX5 PE=1 SV=2
Q16181	0.108124	0.0914848	0.098936	0.174507	0.263986	0.207737	0.0995149	0.21541	2.1646	1.1141	0.0140481	0.0165543	Septin-7 OS=Homo sapiens OX=9606 GN=SEPTIN7 PE=1 SV=2
O95235	0.53233	0.570008	0.511212	1.16323	1.16161	1.16741	0.53785	1.16408	2.16433	1.11392	0.001651	0.0028462	Kinesin-like protein KIF20A OS=Homo sapiens OX=9606 GN=KIF20A PE=1 SV=1	KIF20A
Q5TC82	0.00436169	0.00523971	0.00474824	0.0119637	0.00854008	0.010551	0.00478321	0.0103516	2.16415	1.1138	0.00590711	0.00773974	Roquin-1 OS=Homo sapiens OX=9606 GN=RC3H1 PE=1 SV=1
Q9H081	0.203035	0.20928	0.194829	0.409145	0.503919	0.400703	0.202381	0.437922	2.16385	1.1136	0.00576855	0.00761389	Protein MIS12 homolog OS=Homo sapiens OX=9606 GN=MIS12 PE=1 SV=1
P42766	0.129677	0.128415	0.110893	0.248732	0.249662	0.299805	0.122995	0.266066	2.16323	1.11318	0.000769721	0.00164952	60S ribosomal protein L35 OS=Homo sapiens OX=9606 GN=RPL35 PE=1 SV=2
P04439	0.0832547	0.0956317	0.0851229	0.186596	0.188693	0.195701	0.0880031	0.19033	2.16276	1.11288	0.00133647	0.00242814	HLA class I histocompatibility antigen, A alpha chain OS=Homo sapiens OX=9606 GN=HLA-A PE=1 SV=2
P46783	0.497105	0.452913	0.502104	0.996179	1.10826	1.03572	0.484041	1.04672	2.16246	1.11268	7.08579e-05	0.000442513	40S ribosomal protein S10 OS=Homo sapiens OX=9606 GN=RPS10 PE=1 SV=1
Q6ZUT6	0.0800408	0.0835271	0.0745473	0.165925	0.17745	0.171473	0.0793717	0.171616	2.16218	1.11249	0.000169662	0.000680606	Coiled-coil domain-containing protein 9B OS=Homo sapiens OX=9606 GN=CCDC9B PE=1 SV=1
P63261	0.712358	0.733671	0.653422	1.4446	1.66483	1.42915	0.699817	1.51286	2.16179	1.11223	0.000396952	0.00108894	Actin, cytoplasmic 2 OS=Homo sapiens OX=9606 GN=ACTG1 PE=1 SV=1
Q9Y5S9	0.161765	0.179607	0.170267	0.382524	0.357386	0.366081	0.170547	0.368664	2.16166	1.11214	8.51941e-05	0.000475665	RNA-binding protein 8A OS=Homo sapiens OX=9606 GN=RBM8A PE=1 SV=1
Q9H2H8	0.0191302	0.0184371	0.0164893	0.0380833	0.0392952	0.0394685	0.0180189	0.038949	2.16157	1.11208	0.0020605	0.00336059	Peptidyl-prolyl cis-trans isomerase-like 3 OS=Homo sapiens OX=9606 GN=PPIL3 PE=1 SV=1
Q01130	0.0776177	0.0873659	0.07472	0.174632	0.166694	0.17671	0.0799012	0.172678	2.16115	1.1118	0.00137097	0.00247604	Serine/arginine-rich splicing factor 2 OS=Homo sapiens OX=9606 GN=SRSF2 PE=1 SV=4
Q9Y6J0	0.102665	0.11051	0.0952021	0.226245	0.21815	0.221962	0.102793	0.222119	2.16085	1.1116	0.0019525	0.00322425	Calcineurin-binding protein cabin-1 OS=Homo sapiens OX=9606 GN=CABIN1 PE=1 SV=1	CABIN1
Q15828	0.0336182	0.0297571	0.0275829	0.078171	0.047565	0.0707308	0.0303194	0.0654889	2.15997	1.11101	0.0265274	0.0294158	Cystatin-M OS=Homo sapiens OX=9606 GN=CST6 PE=1 SV=1
P07437	0.0884581	0.0813696	0.0767056	0.177952	0.177396	0.1771	0.0821778	0.177483	2.15974	1.11086	0.0028327	0.00430848	Tubulin beta chain OS=Homo sapiens OX=9606 GN=TUBB PE=1 SV=2
P0DMV8	0.176585	0.166718	0.163534	0.351707	0.377709	0.364986	0.168945	0.364801	2.15928	1.11055	1.71913e-05	0.000250421	Heat shock 70 kDa protein 1A OS=Homo sapiens OX=9606 GN=HSPA1A PE=1 SV=1
[truncated: 1,051 more rows]

## Sheet: SWISNF components
Supplementary Table 14. Proteins analyzed in comparison between DDIT3 IP and BRG1 IP MLS (comparison 2)
B. SWI/SNF components and selected interaction partners
Significantly enriched proteins in FUS::DDIT3-bound SWI/SNF complecxes are highlighted in green (fold change >1.2, p<0.05).
Gene	Protein name used	Uniprot ID	Description	Fold change DDIT3 IP vs BRG1 IP	Log2 Fold change	p-value	False discovery rate
SMARCC1	BAF155	Q92922	SWI/SNF complex subunit SMARCC1 OS=Homo sapiens OX=9606 GN=SMARCC1 PE=1 SV=3	1.0865	0.119687	0.205617	0.208492
SMARCC2	BAF170	Q8TAQ2	SWI/SNF complex subunit SMARCC2 OS=Homo sapiens OX=9606 GN=SMARCC2 PE=1 SV=1	1.0018	0.00259011	0.982204	0.982527
[truncated: 34 more rows]
