# Supplementary material for: FET fusion oncoproteins enrich SWI/SNF complex subtypes and interaction partners
Source: Cell Mol Biol Lett. 2025 Sep 23;30:107. doi: 10.1186/s11658-025-00792-w (PMC12455829; doi:10.1186/s11658-025-00792-w)
Supplement: Supplementary file 16 — Additional file 16. Supplementary Table 15. [file 11658_2025_792_MOESM16_ESM.xlsx]

## Sheet: Blad1
Supplementary Table 15. Single-cell RNA-Seq data
Normalized log expression of SWI/SNF components and FUS::DDIT3
	BAF155	BAF60A	BAF60B	BAF60C	BAF170	BAF57	BAF47	BRG1	BRM	BAF53A	BAF53B	ACTB	BCL7A	BCL7B	BCL7C	SS18	SS18L1	ARID1A	ARID1B	BAF45B	BAF45D	BAF45C	ARID2	PBRM1	BAF45A	BRD7	BRD9	GLTSCR1	GLTSCR1L	DDIT3
1	0.672037	0.672037	0	0	0.823135	0.391441	0.672037	0.277183	0	0	0	3.8084	0	0.277183	0.954371	0.277183	0.277183	0.493973	0.277183	0	0	0	0.277183	0.954371	0	0.493973	0	0	0	1.07036
2	0.601541	0	0	0	0.601541	0.128822	1.45855	0.242927	0	0.864947	0	3.21579	0.242927	0	0.438224	0	0	0.956716	0.242927	0.242927	0	0.242927	0.242927	0.242927	0	0	0.601541	0	0	0.438224
3	1.0276	0.640365	0.261639	0	0	0.786743	0.468825	0.468825	0	0.914405	0	3.35037	0.468825	0	0.261639	0	0	0.261639	0	0	0	0.261639	0	0.261639	0	0	0.786743	0	0	1.30604
4	0.217927	0	0.548403	0	0.548403	0.217927	0.396755	0.680053	0	0.548403	0	3.25179	0	0	0.396755	0.396755	0	0.548403	0	0	0	0	0.217927	0	0.217927	0.548403	0.396755	0	0.217927	1.08112
5	0.641958	0.916423	0.262415	0	0	0.139791	0.641958	0.641958	0	0.470086	0	3.39472	0	0	0.641958	0.788578	0.262415	0	0.262415	0	0	0	0	0.262415	0	0	0.470086	0	0	0.470086
6	0.767632	0	0.654264	0	0.654264	0.207771	0.654264	0.961846	0	0.526381	0	3.41208	0	0	0.207771	0	0.379712	0.207771	0.654264	0	0.379712	0	0.207771	0.207771	0.654264	0.207771	0.207771	0	0	0.869447
7	0.239287	0.432228	0.239287	0	0.239287	0.432228	0.432228	0.432228	0	0.593896	0	2.87702	0	0.239287	0.432228	0.239287	0	0.594813	0.734092	0	0.239287	0.239287	0	0	0.733028	0	0	0	0.239287	0.733028
8	0.938837	0.938837	0.575772	0.575772	1.1445	0	0.938837	0.328765	0	0.575772	0	3.44558	0	0.328765	0.773691	0.773691	0	0	0	0	0.328765	0	0.328765	0	0	0.328765	0	0	0	0.938837
9	0.688015	0	0.285119	0.285119	0	0.402046	0.688015	0	0	0.285119	0	3.36879	0	0.285119	0.84143	0.506722	0	0.51053	0.506722	0	0.506722	0	0	0.285119	0.285119	1.09176	0.688015	0	0	0.97441
10	1.2968	0	0	0	0.321834	0.667388	1.06412	0	0	0.564922	0	3.9191	0	0	0.760323	0.321834	0	0	0	0	0	0	0	0	0.564922	0.321834	0	0	0	1.39556
11	0.505842	0	0.686914	0	0	0.152374	0.28457	0.505842	0	0.505842	0	2.55341	0	0	0	0.28457	0.28457	0.686914	0.505842	0	0.505842	0	0	0.505842	0	0.28457	0	0	0.28457	0.840171
12	0.991033	0	0.291776	0	0.291776	0.991033	1.31115	0.856631	0	1.21539	0	3.55192	0	0.291776	0.517368	0.291776	0.291776	0.517368	0	0	0.517368	0	0	0	0	0.517368	0	0	0.291776	0.291776
13	0.753594	0.446166	0	0	0	0.351877	0.753594	0.247762	0	0.611648	0	3.36157	0	0	0.877873	0	0	0.247762	0	0	0.611648	0	0	0	0.247762	0.611648	0	0	0	1.26141
14	0.508639	0	0.286316	0	0.844173	0.286316	0	0	0	0.844173	0	3.15882	0.286316	0.286316	0.690414	0.508639	0	0	0	0	0	0	0	0.286316	0.286316	0.286316	0.508639	0	0	0.977411
15	0.887708	0.305563	0	0	0.728594	0.539283	0.305563	1.02495	0	1.1456	0	3.85234	0.539283	0	1.1456	0.728594	0	0.539283	0.305563	0	0	0	0	0.728594	0	0	0	0	0	0.887708
16	0.553948	0.553948	0	0	0.746766	0.314851	1.04742	0.553948	0	0.553948	0	3.27842	0	0.553948	0.314851	0.746766	0	0.553948	0.322125	0	0	0	0	0	0.314851	0.746766	0.553948	0.314851	0.314851	1.46568
17	0.593541	0	0	0.340175	0.593541	0.340175	0.593541	0	0	0.795515	0	3.96004	0.340175	0	0.340175	0	0.340175	0	0	0	0.340175	0	0	0	0.340175	0	0	0	0	1.10723
18	0.941055	0	0	0	0.577367	0.329786	0.775654	0.775654	0	0.577367	0	3.00285	0	0	0.329786	0.329786	0	0.775654	0	0	0	0	0	0	0	0	0	0	0.577367	1.08294
19	0.734313	0.308477	0.308477	0	0.308477	0.308477	0.734313	0.543893	0	0.734313	0	2.88945	0	0	0.734313	0	0	0	0	0	0.308477	0	0	0	0.308477	0.308477	0.308477	0	0	0.308477
20	0.587535	0	0.587535	0	0.33631	0.33631	0.33631	0.33631	0	0	0	3.2342	0	0	0	0	0.33631	0	0.33631	0.33631	0	0	0	0.587535	0.33631	0.33631	0.587535	0	0	0.955163
21	0.942415	0.330413	0	0	0.578345	0.462043	0.578345	0.776858	0	0.776858	0	3.43878	0	0.330413	0	0	0.330413	0.330413	0.330413	0	0.330413	0.330413	0.330413	0.578345	0	0	0.330413	0	0	1.66902
22	0.573428	0.327265	0.327265	0.573428	0.573428	0.327265	0.327265	0.770806	0	0.327265	0	2.50372	0.573428	0	0.327265	0.935574	0	0.332631	0.935574	0	0	0	0	0	0.327265	0	0.573428	0	0.327265	1.31108
23	0.346709	0	0.346709	0	0.439892	0.188306	0.603666	0.346709	0	0.603666	0	3.81422	0	0	1.24888	0	0	0.346709	0.346709	0	0.346709	0	0	0.346709	0.346709	0.603666	0.603666	0	0	0.80791
24	0	0.627552	0	0.362216	0.362216	0.503659	1.50232	0.627552	0	0.627552	0	3.66295	0.627552	0	1.28621	0	0	0	0.362216	0	0.362216	0	0	0.362216	0	0	0	0	0.362216	0.837044
25	0.31704	0	0	0	0.557394	0	0.913178	0.751026	0	0.913178	0	3.44098	0.31704	0.31704	0.751026	0	0.31704	0.31704	0	0	0.444421	0	0.31704	0.330534	0.31704	0.31704	0.557394	0	0	1.2841
26	0.795327	0.340077	0	0	0	0.184426	0.340077	0	0	0.340077	0	3.14751	0	0.593388	1.107	0.340077	0.340077	0.848732	0.340077	0	0.593388	0	0	0	0.593388	0.340077	0.340077	0	0	1.107
27	0.301866	0.879427	0.301866	0	0	0.301866	0.533424	0.533424	0	0.721316	0	2.96133	0.301866	0.301866	0.301866	0.301866	0.533424	0	0.533424	0	0	0	0	0	0.721316	0.879427	0.301866	0	0	1.42826
28	0.283585	0	0	0	0.151811	0.283585	1.19246	0.504261	0	1.08765	0	3.09033	0	0	0.504261	0.504261	0	0.283585	0.283585	0	0.283585	0	0	0.504261	0	0.283585	0.283585	0	0	0.970554
29	0.557155	0.316888	0.750731	0	0	0.170944	0.912843	0.557155	0	0.557155	0	3.31318	0	0	0.316888	0	0.316888	0.316888	0.316888	0	0.557155	0	0	0.750731	0	0.557155	0.750731	0	0	0.557155
30	0.661667	0	0	0	0.878394	0.21067	0.384589	0	0	0.878394	0	3.53514	0	0	0.384589	0.384589	0	0.384589	0	0	0	0	0	0	0.384589	0	0.661667	0	0	1.20748
31	0.598232	0	0	0.3432	0.3432	0.186251	0.3432	0.801262	0	0.598232	0	3.79328	0	0.598232	0.598232	0	0.3432	0	0	0	0	0	0	0.3432	0	0	0.3432	0	0	1.35226
32	0	0	0.332324	0	0.581327	0.332324	1.08891	0.946556	0	0.581327	0	3.70904	0	0	0.780524	0	0.332324	0	0.332324	0	0	0	0	0.332324	0	0.946556	0.332324	0	0.332324	1.42399
33	0	0.355583	0	0	0.355583	0.193514	0.617359	0	0	0.355583	0	3.12578	0	0	0	0	0.355583	0.617359	0	0	0	0	0	0.355583	0	0	0.617359	0	0	0.355583
34	0.287195	0.287195	0	0.287195	0.287195	0.287195	0.846185	0.692174	0	0.287195	0	3.05841	0	0.287195	0	0	0.510047	0.692174	0	0	0	0	0	0.287195	0	0.287195	0	0	0	0.692174
35	0.983559	0	0.349592	0	0.349592	0.983559	0.608122	0.349592	0	0.349592	0	3.57612	0	0.349592	0.608122	0	0.349592	0.608122	0	0	0.349592	0	0	0	0	0.349592	0	0	0	1.25588
36	0	0	0.384777	0	0	0	1.20789	0.878738	0	0.384777	0	3.49382	0	0	0.384777	0.384777	0	0	0	0	0.661952	0	0	0.661952	0	0	0	0	0	0.878738
37	0.31544	0.31544	0.554876	0	0	0.31544	0.554876	0.554876	0	0.909649	0	3.41109	0	0	0.747914	0	0.554876	0.31544	0	0	0.31544	0	0	0	0.31544	0.31544	0.554876	0	0	1.17099
38	1.07859	0.395503	0	0.678166	0.898287	0.395503	1.07859	0.395503	0	0.678166	0	3.32079	0	0	0	0	0	0.395503	0	0	0.395503	0	0	0.678166	0.395503	0.395503	0	0	0	1.07859
39	0.324186	0	0.324186	0.324186	0	0	1.06971	1.06971	0	0.324186	0	3.28296	0	0	0.928859	0	0	0.568609	0	0	0.324186	0	0.324186	0	0	0	0.568609	0	0	1.06971
40	0.336886	0.336886	0	0	0	0.336886	0	0	0	0.956402	0	3.79014	0.336886	0	0.58843	0	0.336886	0.336886	0.336886	0	0.336886	0	0.336886	0	0	0.336886	0.789247	0	0	0.58843
41	0.321427	0	0	0	0.759535	0.564284	0.759535	0	0	0	0	3.25887	0	0	0.759535	0	0	0	0.321427	0	0	0	0.321427	0.321427	0.321427	0.173573	0	0	0	1.29573
42	1.00018	0	0	0	0	0.497461	1.27485	0.620247	0	0.35746	0	3.45025	0	0	0	0	0	0.35746	0	0	0.35746	0	0	0.35746	0	0.620247	0.620247	0	0	1.14692
43	0.886156	0	0	0.388836	0.886156	1.46484	0.388836	0.388836	0	0.388836	0	3.62688	0	0	0.388836	0	0	0	0	0	0	0	0	0.668099	0	0.388836	0.388836	0	0	1.34848
44	0.840204	0	0	0	0.363912	0.198419	0.840204	0.630151	0	1.0137	0	3.51101	0.363912	0	0.363912	0.363912	0.363912	0.363912	0.363912	0	0.363912	0	0	0.363912	0.363912	0	0.630151	0.363912	0	1.50665
45	0.896446	0.394489	0.394489	0	0.977629	0.216572	0.896446	0.896446	0	0.896446	0	4.14927	0.394489	0.394489	0	0	0	0	0.394489	0	0	0	0	0	0.676638	0	0.394489	0	0	1.07654
46	0.656109	0.380926	0.380926	0	0	0.656109	0.871677	0.380926	0	0	0	3.71047	0	0	0.656109	0	0	0.382836	0.380926	0	0.380926	0	0	0.380926	0.380926	0.380926	0	0	0	1.19942
47	0.715658	0	0.420529	0	0.420529	0	0	0.420529	0	1.28477	0	3.71972	0	0	0.420529	0.420529	0	0.715658	0.420529	0	0.420529	0	0	0.420529	0	0	0.715658	0	0	1.28477
48	0.865919	0	0.377794	0	0	0.377794	0.651349	0.377794	0	1.04248	0	3.36739	0	0.377794	0.377794	0	0.377794	0.865919	0	0	0.377794	0	0	0	0	0	0	0	0	0.865919
49	0.708894	0	0.415991	0	0	0.935158	0.415991	0.415991	0	0.708894	0	3.58572	0	0	0	0	0	0.415991	0.415991	0	0.415991	0.415991	0	0	0	0.935158	0.708894	0	0	0.935158
50	0	0	0	0	0.420036	0.231912	0.420036	0	0	1.12755	0	3.59723	0	0	0	0	0	0.714925	0.420036	0	0.942368	0	0	0.714925	0	0.714925	0.420036	0	0	0.714925
51	0.97258	0	0.344433	0	0.0978501	0.600143	1.45617	0.600143	0	0.97258	0	3.32242	0	0	0.344433	0	0	0	0	0.344433	0	0	0	0.344433	0.344433	0	0	0	0.344433	0.600143
52	0.884512	0	0	0.387935	0.666736	0.387935	0.666736	0.419584	0	0	0	3.62415	0	0.666736	0.387935	0	0	0	0	0	0	0	0.387935	0.666736	0.387935	0	0.387935	0	0	1.06324
53	0	0.372863	0	0.372863	0.372863	0.5175	0.643837	0.643837	0	0.643837	0	3.26978	0	0	0.643837	0.372863	0.372863	0.643837	0.372863	0	0	0	0	0.372863	0	0.643837	0.372863	0	0	1.31139
54	0.87567	0.659412	0	0	0.383102	0.209786	0	0	0	1.05337	0	3.22982	0.383102	0.383102	0	0.383102	0	0.383102	0	0	0	0.383102	0.659412	0.383102	0	0	0.659412	0	0	0.659412
55	0.680253	0	0.680253	0	0.680253	0.680253	1.36689	0	0	0.396888	0	3.32487	0.396888	0	0.396888	0.396888	0.396888	0.396888	0.150484	0	0.396888	0	0	0	0	0	1.08138	0	0	1.08138
56	0.769446	0.572323	0	0	0	0.176551	0.934036	0.769446	0	1.07533	0	3.61904	0	0.326559	0.326559	0	0	0	0	0	0	0	0.326559	0.572323	0.326559	0	0.769446	0	0	0.769446
57	0.360599	0	0	0	0.360599	0.196466	0.62507	0.62507	0	0.62507	0	3.12278	0.360599	0	0.834023	0	0	0.62507	0.360599	0	0.360599	0	0	0.360599	0.62507	0.360599	0	0	0	0.62507
58	0.688258	0	0	0	0.221191	0.221191	0.402209	0.910421	0	0.910421	0	3.45624	0	0	0	0	0	0	0	0	0.402209	0	0	0.402209	0	0	0.402209	0	0	1.37895
59	0.403291	0.403291	0	0	0.403291	0	0.912374	0.912374	0	0.912374	0	3.12924	0	0	0.403291	0	0	0	0	0	0.403291	0	0.689884	0.912374	0.403291	0	0.912374	0	0	1.09426
60	1.14746	0.430189	0.430189	0.730007	0.730007	0	0.430189	0	0	0	0	3.22643	0	0	0.730007	0	0	0	0	0	0	0	0	0.430189	0	0.730007	0	0	0	0.730007
61	0.684827	0.399926	0	0.399926	0	0.219824	1.0875	0.399926	0	1.0875	0	3.44955	0	0.399926	0.399926	0	0	0.399926	0.906299	0.399926	0.684827	0	0	0.399926	0	0	0	0	0	1.24086
62	0.413299	0	0.704875	0	0	0.227851	1.11422	0	0	1.11422	0	3.33667	0	0.413299	0.704875	0	0	0.413299	0	0	0	0	0	0.413299	0.413299	0.930348	0	0	0	1.72387
63	0	0.605126	0	0	0.188859	0	0	0	0	0.605126	0	3.15487	0	0.347653	0	0	0	0.347653	0	0	0	0	0	0.605126	0	0	0	0	0.347653	1.25118
64	0.328582	0.328582	0.575485	0	0.328582	0.575485	0.773339	0.328582	0	0.773339	0	3.10883	0	0	0.575485	0	0	0.575485	0.773339	0	0.575485	0	0	0.328582	0	0	0.575485	0	0	1.20417
65	0.334213	0.334213	0.334213	0.334213	0.334213	0.467038	0.584271	0.584271	0	0	0	3.30291	0	0	0.784141	0	0	0.784141	0	0	0	0	0.334213	0.334213	0	0.334213	0.584271	0	0	1.09333
66	0.642018	0	0	0	0.371671	0.515953	0.642018	0	0	0.854614	0	3.19491	0	0	0.642018	0	0	0	0.642018	0	0.371671	0	0	0.642018	0.371671	0.642018	0.642018	0	0.371671	0.854614
67	0	0.412486	0	0	0.412486	0.412486	0	0	0	0	0	3.37009	0	0	0.412486	0	0	0.412486	0	0	0	0	0	0	0	0.70366	0.412486	0	0	1.26775
68	0	0.386402	0.386402	0	0	0	1.45902	0.664414	0	0	0	3.44001	0	0	0.386402	0	0	0	0	0	0	0.386402	0	0.386402	0	0.386402	0	0	0	0
69	0	0.364412	0	0	0.364412	0.630917	1.01475	0.630917	0	0.364412	0	4.0402	0	0.364412	0	0.364412	0	1.01475	0	0.198714	0.630917	0	0.364412	0.630917	0	0	0.630917	0	0.364412	0.841136
70	0.42602	0	0	0	0	0.42602	0	0	0	0.42602	0	3.8658	0	0.42602	0	0	0	0.42602	0	0	0.42602	0	0	0	0	0	0	0	0	0
71	0.676296	0	0	0	0.676296	0.216437	0.896035	0.394263	0	1.36091	0	3.31713	0	0	1.2286	0.676296	0	0	0	0	0.394263	0	0.394263	0	0	0.394263	0.676296	0	0	1.2286
72	0.357168	0.357168	0	0	0	0	1.27415	0.357168	0	1.14625	0	3.67971	0	0.619798	0	0	0	0.619798	0	0	0.619798	0	0	0.357168	0.357168	0	0	0	0.357168	1.48935
73	0	0	0	0	0.416974	0.416974	0.710361	0.416974	0	0.416974	0	3.54468	0	0.416974	0.710361	0.710361	0	0.936912	0	0	0	0	0	0.416974	0	0.230065	0.416974	0	0	0.416974
74	0.381176	0.381176	0	0	0.872136	0.872136	0.381176	0.381176	0	0	0	3.39344	0	0	0.872136	0.656488	0	0.381176	0	0.381176	0	0	0	0	0	0.656488	0	0	0	1.19997
75	0.715739	0.715739	0	0	0	0.232241	1.28488	0.420583	0	1.12862	0	3.69421	0	0.715739	0.420583	0	0	0.725163	0	0	0.715739	0	0	0	0.420583	0.715739	0	0	0	0.94334
76	0.733257	0	0	0	0.964233	0.432383	0.733257	0	0	1.30958	0	3.01912	0	0	0.432383	0.432383	0	0.443285	0	0	0	0	0	0.733257	0.432383	0.432383	0.432383	0	0	0.432383
77	1.03885	0	0	0	0.376031	0.205587	0	0	0	0.376031	0	3.27954	0	0	0.862669	0	0	0.648665	0.376031	0	0	0	0	0.376031	1.03885	0.376031	0.376031	0	0	1.63089
78	0.626016	0	0.361215	0	0	0.196829	0	0.361215	0	0.626016	0	3.33129	0.361215	0	0.361215	0	0.361215	0.835175	0	0	0	0	0	0.361215	0.835175	0	0.626016	0	0	1.49975
79	0	0.395614	0.395614	0	0.217244	0	1.23153	0	0	0.395614	0	3.28544	0	0	1.07881	0.395614	0	0	0	0	0.678334	0.395614	0	0.395614	0	0	0.395614	0	0	0.678334
80	0.91354	0.403938	0	0	0.0948938	0.91354	0.91354	0.403938	0	1.24949	0	3.70909	0	0	0	0	0	0	0	0	0	0	0.403938	0.403938	0.403938	0	0	0	0	0.91354
81	0	0	0	0	0	0.24505	0.441714	0	0	0.441714	0	3.41558	0	0	0.441714	0	0	0	0.441714	0	0	0	0	0	0	0.441714	1.16984	0	0	0.747039
82	0.692498	0.405032	0	0	0.405032	0.222884	0.405032	0.405032	0	0.405032	0	3.25685	0.405032	0	0.692498	0	0.405032	0	0.405032	0	0	0	0	0	0	0	0.405032	0	0	0.692498
83	0.722854	0.722854	0	0	0.722854	0	1.13803	0.425367	0	0	0	3.68138	0.425367	0	0.425367	0	0	0.425367	0	0	0	0.425367	0	0	0.425367	0	0	0	0	1.29494
84	0.375459	0.375459	0.375459	0.647793	0.375459	0	0.375459	0.375459	0	0	0	3.43636	0	0	0.375459	0.375459	0	0	0	0	0.375459	0	0.647793	0.436183	0	0	0.861614	0	0	1.03767
85	0.748909	0.748909	0	0	0.442983	0.442983	0.748909	0	0	1.17229	0	3.17183	0	0	0.442983	0	0.442983	0.442983	0.748909	0	0	0	0	0	0.442983	0	0	0	0	1.3315
86	0	0	0	0	0	0.951135	1.13725	0	0	0.722268	0	3.6532	0.424973	0	0.722268	0	0	0.424973	0	0	0.424973	0	0	0.424973	0	0	0.951135	0	0	0.951135
87	0	0.376861	0	0.376861	0.649928	0.376861	0.649928	0.649928	0	1.04056	0	3.63953	0	0.376861	0	0.649928	0	0	0.649928	0	0.376861	0	0	0	0	0	0	0	0	0.649928
88	0	0.403731	0.913167	0	0.403731	0.222103	1.09514	0.690545	0	0.403731	0	3.39616	0	0.690545	0	0.690545	0	0	1.09514	0	0	0	0	0.690545	0.403731	0.403731	0	0	0	1.70049
89	0.682205	0	0	0	0.398183	0	0.682205	0.682205	0	0.903145	0	3.57592	0	0	0.398183	0.398183	0	0.682205	0.398183	0	0	0	0	0	0.903145	0.682205	0.903145	0	0	1.23709
90	0.722527	0.425147	0	0	0.722527	0.234999	0.722527	0.722527	0	0.722527	0	3.62587	0.425147	0.425147	0.425147	0.425147	0.820465	0	0	0.425147	0.425147	0	0	0	0.951444	0	0	0	0	1.65604
91	0	0	0	0	0.389038	0.668404	0	0.389038	0	0	0	2.89703	0	0.389038	0.668404	0.389038	0	0	0.389038	0	0	0	0	0.389038	0.389038	0.389038	0	0	0.389038	0.886524
92	0.668375	0.389019	0.668375	0	0	0.886489	0.886489	0.886489	0	0.668375	0	3.36924	0	0.668375	1.21718	0.668375	0.389019	0.389019	0.389019	0	0.389019	0	0	0.389019	0.389019	0	0.668375	0	0	0.886489
93	1.0159	0.364964	0.364964	0	0.842165	0.19904	0.631764	0.364964	0	0	0	2.92416	0.364964	0.364964	0.364964	0	0.364964	0.842165	0.364964	0	0	0	0	0.364964	0.631764	0.842165	1.16387	0	0.364964	1.16387
94	0.437754	0	0	0	1.16218	0	1.32072	0.741198	0	0.437754	0	3.13414	0	0	0.741198	0	0	0	0.437754	0	0	0	0	0	0	0.973681	0	0	0	0.973681
95	0.387157	0	0.387157	0	0.665557	0.88309	0.387157	0	0	0.88309	0	3.14506	0	0.387157	0.387157	0	0.665557	0.88309	0	0.387157	0	0	0.88309	0.665557	0	0.387157	0.665557	0	0	1.34462
96	0	0	0.575812	0	0.328791	0	0.328791	0.938892	0	0.938892	0	3.2548	0	0	0.575812	0.328791	0	0.328791	0	0	0.328791	0	0	0	0.328791	0.575812	0.773741	0	0	0.328791
97	0	0	0	0.466147	0	0.466147	0.782843	0.782843	0	0.466147	0	3.13428	0	0.466147	0.782843	1.023	0	0.466147	0	0	0.466147	0	0	0.782843	0	0.782843	0.466147	0	0	1.023
98	0.462123	0.462123	0	0	0.462123	0	0	0.462123	0	0	0	3.65315	0	0	0.462123	0.462123	0.462123	0.462123	0	0	0	0	0	0	0.776974	0	0	0	0	1.37047
99	0	0	0	0	0	0.579516	0.420977	0	0	0.716326	0	3.34001	0.420977	0.716326	0	0.420977	0	0.944042	0	0.420977	0	0	0	0	0	0.420977	0	0	0	1.28571
100	1.00101	0	0	0.453413	0.252187	0.252187	0.764234	0.568093	0	1.35283	0	3.22264	0	0	0	0	0	0	0.453413	0	0.453413	0	0.453413	0	0.764234	0.453413	0	0	0	1.00101
101	0	0	0.420255	0	0	0	0.942757	0	0	0.715251	0	3.49236	0	0	0.715251	0.420255	0.420255	0	0.420255	0	1.12798	0	0	0	0	0	0	0	0	1.28419
102	0.35558	0	0	0	0	0.35558	0.35558	0.35558	0	0.617354	0	3.53534	0	0	0.824625	0	0	0	0	0	0	0	0	0	0	0	0.824625	0	0	0.996223
103	0.32821	0	0	0.32821	0	0.32821	0.32821	0.574904	0	0.937629	0	3.29688	0.32821	0	0.574904	0.32821	0	0.772623	0.574904	0.32821	0.574904	0	0.32821	0.32821	0	0.574904	0.574904	0	0	1.07923
104	0.36104	0	0	0	0.36104	0.36104	0.834847	0	0	0.834847	0	3.34617	0	0	1.0077	0	0.36104	0.36104	0.196726	0	0	0	0	0	0	0	0.36104	0	0	0.834847
105	0.714285	0.419607	0.419607	0	0.307868	0	0.419607	0.941603	0	0.419607	0	3.45822	0	0.419607	0.419607	0.419607	0.714285	0.941603	0.419607	0	0.419607	0	0	0.419607	0.714285	0	0.714285	0	0.941603	0.714285
106	1.32157	0	0	0	0	0.601464	0.974399	0	0	0.974399	0	4.26804	0	0.438164	0.741802	0.741802	0.741802	0.438164	0	0	0	0	0	0.438164	0.438164	0.438164	0	0	0	1.32157
107	0.464097	0	0	0	0.464097	0.464097	0.464097	0.464097	0	1.37445	0	3.643	0	0.464097	0	0	0.464097	0.464097	0	0	0	0	0.464097	0	0.779854	0	0	0	0	0.779854
108	0.424405	0	0.424405	0	0.721425	0.424405	0.424405	0.424405	0	1.13614	0	3.38604	0	0	0.424405	0	0	0.424405	0	0	0.721425	0	0	0.424405	0	0	0.721425	0.424405	0	0.424405
109	0	0.746397	0	0	0.746397	0.746397	0.979858	0.441278	0	0.441278	0	2.77113	0	0.441278	0.746397	0.441278	0	0	0.441278	0	0	0	0	0.746397	0	0	0	0	0	0.746397
110	0.652846	0.378779	0.378779	0	0.207218	0.207218	0.378779	0.378779	0	0.652846	0	3.64546	0.378779	0.378779	0.378779	0	0	0	0.378779	0	0.378779	0	0	0.652846	0.378779	0.867731	0.652846	0	0	1.32522
111	0.382964	0	0	0	0.382964	0	1.05309	0.659202	0	0.382964	0	3.15265	0.382964	0.382964	0.875416	0	0	0.382964	0	0	0	0.382964	0.382964	0.659202	0	0.659202	0	0	0	1.05309
112	0.8581	0	0	0	0	0	1.20003	0.373556	0	0.8581	0	2.95051	0	0.8581	0	0	0.373556	0	0.373556	0	0	0	0	0	0.373556	0.373556	0	0	0	1.31301
113	0.776356	0	0	0	0.631353	0.257262	1.36962	0.776356	0	0.4617	0	3.71114	0.776356	0	1.01534	0	0.4617	0.4617	0	0	0	0	0.4617	0	0	0	0	0	0	0.4617
114	0.412388	0	0	0	0.412388	0.227303	0.412388	0	0	0.412388	0	3.42114	0	0.412388	0.412388	0	0.412388	0.703514	0	0	0	0	0.412388	0	0	0	0	0	0	1.52016
115	0	0.439449	0	0.976654	0	0.439449	0.976654	0.7437	0	0.7437	0	3.6369	0	0	0.439449	0.439449	0	0.439449	0.439449	0	0	0	0.439449	1.32422	0	0.439449	0	0	0	0.976654
116	0.761409	0	0	0	0	0.25101	0	0	0	0.997663	0	3.47771	0.761409	0	0.761409	0	0	0.451487	0	0	0	0	0.451487	0.761409	0	0	0	0	0	1.90307
117	0	0	0	0	0.746042	0.244638	0.979437	0	0	0.441037	0	3.25595	0	0	0.441037	0	0	0	0.441037	0	0.441037	0	0	0	0	0	0	0	0.441037	1.7899
118	0	0.445885	0	0	0	0.445885	0.987909	0.75318	0	0.987909	0	2.81735	0	0	0.445885	0.75318	0	0	0	0	0	0	0.445885	0	0	0.445885	0.445885	0	0	1.33746
119	0.424991	0	0	0	0.722295	0.584651	0.424991	0.424991	0	1.13729	0	3.12292	0.424991	0.424991	0.424991	0.424991	0.424991	0	0.424991	0	0.722295	0	0	0	0.424991	0	0	0	0	0.951168
120	1.05664	0.485853	0	0	1.05664	0	0.813417	0.811428	0	0.485853	0	3.1032	0.485853	0	0	0.811428	0	0	0.485853	0	0	0	0	1.05664	0.485853	0.811428	0	0	0	0
121	0	0	0.598555	0	0	0.343408	0.598555	0.343408	0	0.598555	0	3.17579	0	0	0.801657	0.343408	0	0.343408	0.598555	0	0	0.343408	0.343408	0.343408	0	0.343408	0.343408	0	0	1.24082
122	1.22156	0	0	0	0.786749	1.22156	1.22156	1.02761	0	0.468829	0	3.87643	0	0	0.786749	0	0	0.468829	0.468829	0.468829	0	0.786749	0	0	0.786749	0	0	0	0	0
123	0.678603	0	0.395792	0	0.678603	0.217351	0	0	0	0.395792	0	3.37288	0.395792	0	1.23192	0.678603	0	0	0	0	0	0	0	0.395792	0	0.395792	0.898812	0	0	0.678603
124	0.683732	0	0.399198	0	0.683732	0.904982	0.683732	0.399198	0	1.37214	0	3.1174	0	0	0.683732	0	0	0	0	0	0	0	0.399198	0.683732	0.399198	0	0.399198	0	0	0.399198
125	0	0	0	0.686462	0	0.553888	1.2432	0.152245	0	1.08969	0	3.28292	0.401013	0	1.08969	0	0.401013	0	0	0	0	0	0.401013	0	0.401013	0.401013	0	0	0	1.08969
126	0.375756	0	0.375756	0	0.375756	0.648245	0.862161	0.648245	0	0.648245	0	3.39228	0	0.375756	0.862161	0	0	0	0.375756	0	0.375756	0	0	0.375756	0	0.648245	0	0	0	0.862161
127	1.03782	0.474793	0	0.474793	0.474793	0.474793	0.474793	0.474793	0	1.39585	0	3.74531	0	0.474793	0.795416	0	0	0	0	0	0	0	0	0	0	0	0	0	0	0.474793
128	0.423601	0.423601	0.423601	0	0.423601	0.234065	0.948703	0.423601	0	0.72023	0	3.02119	0	0	0.423601	0	0.72023	0.53255	0	0	0	0	0.423601	0	0	0	0.423601	0	0	0.948703
129	0	0	0	0	0.477614	0.799508	0.477614	0	0	0.477614	0	3.75259	0	0	0	0	0	0.477614	0	0	0	0	0	0.477614	0.799508	0.477614	0.477614	0	0.477614	0.799508
130	0.468114	0	0.468114	0	0	0.639466	1.02638	0.785707	0	0.785707	0	3.63792	0	0	0	0	0	0	0	0	0	0	0	0.785707	0	0.468114	0	0	0	1.02638
131	0	0	0	0	0.782129	0	1.02216	1.02216	0	0	0	3.4419	0	0	0	0.465657	0	0.465657	0.465657	0	0	0	0.465657	0.465657	0.465657	0	0.465657	0	0	0
132	0	0	0	0	0.829123	0	1.27609	0.35798	0	0.829123	0	3.3053	0	0	0.35798	0	0.621046	0.35798	0	0	0.621046	0	0	0	0	0.621046	0.621046	0	0.35798	1.14809
133	0.69049	0	0.913101	0	0.403695	0	0.913101	0.69049	0	0.403695	0	3.47608	0	0	1.09507	0	0	0	0	0.403695	0	0	0	0.69049	0	0	0.69049	0	0	1.24896
134	0.66898	0	0.66898	0	0.887219	0.389419	0.887219	0.887219	0	1.21806	0	3.17195	0	0	1.06626	0.389419	0	0	0.389419	0	0.389419	0	0	0.389419	0.66898	0.389419	0	0	0	0
135	0.466175	0	0.466175	0	0.477054	0.26001	0.466175	0.782884	0	0	0	2.99595	0	0	0.782884	0.466175	0	0	0	0	0.466175	0	0	0	0.466175	0.466175	0.782884	0	0	0.782884
136	0.465672	0	0.465672	0	0.465672	0.465672	0.465672	0.465672	0	0.782151	0	3.72158	0.465672	0.465672	0.465672	0	0	0	0	0	0.465672	0	0.465672	0	0	1.02218	0.465672	0	0	0.465672
137	0.466973	0	0.466973	0	0.784046	1.02442	0	0.466973	0	1.38022	0	3.08331	0	0	0	0	0	1.02442	0.466973	0	0.466973	0	0	0	0	0	0	0	0	1.64212
138	0.630835	0.364358	0.364358	0	0	0	0	0.364358	0	0.364358	0	3.277	0	0	0.630835	0	0	0.364358	0	0	0	0	0	0.364358	0	0	0	0	0	0.630835
139	0	0	0	0	0.408767	0	0	0.408767	0	1.10521	0	2.9538	0	0.698096	0.408767	0.408767	0	0	0.408767	0	0	0.408767	0	0	0	0.408767	0	0	0	0.922227
140	0.491016	0.491016	0.491016	0	0.491016	0.491016	1.06537	0	0	0.818876	0	3.40661	0	0.491016	0.818876	0.491016	0	0	0.491016	0	0	0	0	0	0	0.491016	0	0	0.491016	0.818876
141	0	0	0	0	1.09941	0.405866	0	0.405866	0	0.405866	0	3.15815	0	0	0	0.693748	0.405866	0	0	0	0	0	0	0.917011	0.405866	0.405866	0.693748	0	0	1.50501
142	0.946009	0.422084	0.422084	0	0.946009	0.422084	1.13158	0	0	0.946009	0	3.37954	0	0.422084	0	0.422084	0.422084	0.422084	0	0	0	0	0	0	0.717973	0	0	0	0	1.13158
143	1.3904	0	0	0	0	0	1.25667	0	0	0.40729	0	3.20392	0.40729	0	1.10226	0	0	0	0	0	0	0	0	0.919573	0	0.695883	0	0	0	1.10226
144	0.602834	0.806894	0.976287	0.346172	0.346172	0.346172	1.46074	0.976287	0	0.806894	0	3.74631	0	0	0.346172	0.346172	0	0	0.860791	0	0.806894	0	0	0.806894	0.976287	0.346172	0	0.346172	0	0.976287
145	0	0	1.04569	0	0.47941	0.268163	0	0.47941	0	0	0	3.58524	0	0	0.47941	0	0	0.47941	0	0	0	0	0	0	0	0.80211	0.47941	0	0	1.66881
146	0.996656	0	0	0	0	0	0.760559	0.760559	0	0.996656	0	3.79098	0	0.760559	0.450907	0	0	0	0.450907	0.450907	0	0	0	0	0.450907	0	0	0	0	1.18752
147	0.416371	0	0	0	0	0.229702	0.709462	0.709462	0	1.12031	0	3.62881	0	0	0	0.709462	0	0.416371	0	0	0	0	0.416371	0	0.709462	0.935837	0	0	0	1.73131
148	0.76473	0	0.76473	0	0	0.89016	0	1.49183	0	0.453752	0	2.56943	0	0	0	0	0	0	0	0	0	0.453752	0	0	0	0	0.76473	0	0	0
149	0.992125	0	0	0	0.992125	0.448303	0	0	0	0.448303	0	3.73115	0	0	0.448303	0	0	0	0	0	0	0	0	0	0.448303	0.448303	0	0	0	0.756735
150	0.425016	0	0	0	0	0.162576	0.722332	0.722332	0	0	0	3.16857	0.425016	0	0.951212	0.425016	0.425016	0	0.23492	0	0	0	0	0.425016	1.13734	0.23492	0	0	0	1.13734
151	0.800925	0	0	0.478592	0	1.0443	0	0.478592	0	0.478592	0	3.53062	0	0	0.800925	0	0	0	0	0	0	0	0	0	0.478592	0	0	0	0	1.77671
152	0.8627	0	0.64869	0	0.205597	0.376048	0.376048	0.8627	0	0	0	3.1317	0.376048	0	0	0	0	0	0	0	0.205597	0	0	0.64869	0.376048	0	0.376048	0.376048	0	0.64869
153	0.478742	0	0	0	0	0.267751	0.801143	0	0	0	0	3.56633	0.478742	0	1.04455	0	0	0.478742	0	0	0	0	0	0	0.478742	1.24016	0.478742	0	0	0.478742
154	0.407077	0.695564	0	0	0.407077	0.407077	0.407077	0.407077	0	0.407077	0	2.83776	0	0	0.407077	0	0.407077	0	0.407077	0	0	0	0	0.695564	0.407077	0.695564	0	0	0	1.50783
155	0.643297	0.372509	0	0	0.372509	0.203501	0.372509	0.372509	0	0.643297	0	3.58925	0	0	0.643297	0.372509	0	0.643297	0	0	0.372509	0	0	0.856166	0	0	0	0	0	0.372509
156	0	0	0	0	0	0.266881	0	0	0	0.477333	0	3.4908	0	0	0.477333	1.04215	0	0	0	0	0.477333	0	0	0	0	0.799101	0	0	0	0.477333
157	0	0.745435	0	0	0	0.868863	0.745435	0.978716	0	0.440626	0	3.23325	0	0	0.745435	0	0.440626	0	0	0	0	0	0	0	0.440626	0	0.978716	0	0	0.745435
158	1.02794	0	0	0	0	0.469023	0.469023	0	0	0.469023	0	3.21636	0	0	0	0.469023	0.469023	0	0	0	0.469023	0	0	0.787031	0	0.469023	0	0	0	1.38433
159	0.779841	0	0	0	0.779841	1.01946	0.464088	0	0	0.464088	0	3.43781	0	0	0	0	0	0	0	0	0	0	0.464088	0.464088	0.464088	0	0.464088	0	0	1.63587
160	0.408003	0.696952	0.408003	0	0	0.224667	0.408003	0.408003	0	0.408003	0	3.40854	0	0.696952	0.920855	0.696952	0	0	0	0	0	0	0	0.696952	0.408003	0	0.408003	0	0	0.408003
161	1.03069	0	0.47063	0	0	0.47063	0.789369	0.47063	0	0	0	3.64446	0	0	0	1.03069	0	0.47063	0	0	0	0	0	0	0	0.47063	0.47063	0	0	1.22495
162	0.769539	0	0.457036	0	0	0	1.4988	0.457036	0	0	0	3.13622	0	0	0.457036	0.769539	0	0.457036	0	0	0	0	0	0	0.457036	0	0.457036	0	0	1.00728
163	0.796768	0	0	0.475725	0.796768	1.23452	0.796768	0	0	1.23452	0	3.32518	0	0	0	0	0	0.475725	0	0	0	0	0	0	0.475725	0.475725	0.475725	0	0	0.796768
164	0.760013	0	0	0	0	0.760013	1.18681	0.450535	0	0.450535	0	3.72352	0.760013	0	0	0.760013	0.450535	0.450535	0	0	0.450535	0	0	0	0	0	0	0	0	0
165	0.444957	0	0	0	0	0.751815	0.444957	0	0	0.98629	0	2.78077	0	0.444957	0.98629	0	0	0.444957	0	0	0.444957	0	0	0.444957	0	0	0	0	0	1.1761
166	0.71614	0	0	0	0	1.12915	1.12915	0.943819	0	0.71614	0	3.24233	0	0.71614	0.420852	0	0	0	0.943819	0	0.71614	0	0.420852	0.736392	0.420852	0	0.420852	0	0	0.420852
167	0.496363	0	0	0	0.496363	0.278667	0.496363	0.496363	0	1.07439	0	3.28502	0	0	0.496363	0	0	0.496363	0	0	0	0	0	0	0.496363	0	0.826572	0	0	0
168	0.85643	0	0	0.517227	0.517227	0	0	0.85643	0	0.517227	0	3.5897	0	0.85643	0.85643	0.517227	0	0	0	0.517227	0.85643	0	0	1.10926	0	0	0	0	0	0.517227
169	0.923521	0	0.409489	0	0.699176	0.699176	1.10664	0.409489	0	0	0	3.147	0	0	0.409489	0.409489	0.409489	0.409489	0	0.409489	0.409489	0	0	0.409489	0.699176	0	0	0	0	1.61907
170	1.13424	0	0	0	0.423435	1.13424	0.423435	0.719983	0	0.423435	0	2.79048	0	0	0.423435	0	0	0.423435	0	0	0.423435	0	0	0	0.423435	0.423435	0.423435	0	0	0.719983
171	0.429195	0.429195	0	0	0	0.237449	0.429195	0	0	0.429195	0	3.3813	0	0	0.728534	0	0	0	0.429195	0	0.728534	0.429195	0	0.728534	0.728534	0	0.728534	0	0	1.14552
172	0	0	0	0.473936	0.794173	0.794173	1.03635	0.473936	0	0.794173	0	3.71396	0	0.473936	0.473936	0	0	0.794173	0.473936	0	0	0	0	0	0	0.473936	1.03635	0	0	1.53425
173	0	0	0	0	0	0	0.482024	0.482024	0	0	0	2.83926	0	0.482024	0	0	0	0	0	0	0	0	0	0	0	0	0	0	0.482024	1.24628
174	0	0	0	0	1.08304	0	0.501509	0.501509	0	0	0	3.78373	0	0	0.501509	0	0.501509	0	0	0	0	0	0	0	0	0	0.501509	0	0	0.501509
175	0.888257	0.389988	0.389988	0	0.888257	0.66984	1.2193	0.66984	0	1.06741	0	3.15347	0	0	0	0.389988	0	0	0	0	0.389988	0	0	0.66984	0	0.66984	0	0	0	0.888257
176	0.79698	0	0	0	0	0.925662	0	0	0	0.475871	0	3.67359	0	0	0	0.475871	0	0.475871	0	0	0.475871	0	0	0.79698	0.475871	0	0	0	0	0.79698
177	0.528553	1.12799	0	0.528553	0.528553	0.715258	1.33128	0.872528	0	0.872528	0	3.11754	0	0	0.528553	0	0.528553	0.528553	0.528553	0	0	0	0	0.528553	0	0	0	0	0	0.872528
178	0.824283	0	0	0	0	0.277678	0.494771	0	0	0.824283	0	3.06731	0	0.494771	0.494771	0.494771	0.494771	0	0	0	0	0	0	0	0	0.494771	0.494771	0	0	1.07171
179	0	0	0	0	0	0	0.519547	0.519547	0	0	0	3.70163	0	0	0.519547	0	0	0	0.859734	0	0	0	0	0	0	0	0.519547	0	0	1.31508
180	0.753507	0.446107	0	0	0.753507	0.877777	1.33792	0.446107	0	0	0	3.33172	0	0	0.446107	0	0.446107	0.446107	0.446107	0	0	0	0	0	0	0.753507	0.753507	0	0	0.988298
181	0.767235	0.455461	0.767235	0	0	0	0	0.455461	0	0.455461	0	3.66549	0	0.455461	0	0	0	0	0	0	0	0	0	0	0	0	0	0	0	0.767235
182	0.757071	0.448532	0	0	0.448532	0.448532	0.448532	0	0	0.757071	0	3.37761	0	0	0.448532	0	0	0	0	0	0	0	0	0	0	0	0.757071	0.448532	0	0.992523
183	1.08346	0.501762	0	0	0	0.681804	0.501762	0.501762	0	0	0	3.22328	0	0	0.501762	0	0	0.501762	0	0	0	0	0	0.501762	0.501762	0	0	0	0	0.834324
184	0	0	0	0	0.517646	0.517646	0.857028	0	0	1.10995	0	3.82325	1.10995	0.517646	0.517646	0.517646	0.517646	0.517646	0.156592	0	0	0	0	0.517646	0	0	0.517646	0	0	1.62303
185	0.349326	0.812854	0	0	0.60771	0.349326	0.812854	0.982994	0	0	0	3.24527	0	0	0.812854	0	0	0	0.349326	0	0	0	0	0	0	0	0.812854	0	0	0.812854
186	0	0	0.489153	0	0	0	0.816192	0.816192	0	1.26259	0	3.48268	0	0	0	0	0	0.816192	0	0	0	0	0	0.816192	0	0	0	0.489153	0	0
187	0	0	0	0.40656	0	0.40656	0.91826	1.1008	0	0.40656	0	3.31735	0	0	0.40656	0.694789	0.694789	0.40656	0	0	0	0	0	0	0	0.2238	0.694789	0	0	0
188	0.450193	0	0.75951	0	0	0	0.75951	0	0	0	0	3.25883	0	0.75951	0	0	0.450193	0.450193	0	0	0	0	0	0	0	0.450193	0	0	0	0.450193
189	1.28631	0.837121	0.503713	0.837121	0.837121	0	1.28631	0.837121	0	0.837121	0	3.78919	0	0	0.837121	0	0	1.28631	0	0	0	0	0.503713	0	0.503713	0	0	0	0	0.503713
190	0.664025	0	0	0	0	0.211596	1.21089	0.386145	0	0.88124	0	3.37683	0	0.386145	0.386145	0.664025	0	0	0	0	0.386145	0	0	0.386145	0	0	0	0	0	0.88124
191	0.790751	0	0	0	1.03232	0.643846	0.471581	0.790751	0	1.03232	0	3.53044	0	0	0.471581	0.471581	0	0.471581	0	0	0	0	0	0	0	0.471581	0	0	0	0.471581
192	0	0.450071	0.450071	0	0	0.250145	0.450071	0.759332	0	0	0	3.62111	0.450071	0	0.759332	0.759332	0	0.759332	0	0	0	0.450071	0	0.450071	0	0.450071	0.450071	0	0	1.18592
193	0	0.818504	0	0	0	0	1.06494	0	0	1.06494	0	3.68001	0	0	0.490757	0.490757	0	0	0.818504	0	0.490757	0	0	0	0	0	0	0	0	0.490757
194	0.843846	0	0	0	0	0.508411	0.843846	0.843846	0	0.508411	0	3.38418	0.508411	0	0	0	0	0	0	0	0	0	0	0.508411	0	0.508411	0	0	0.508411	1.09458
195	0	0	0.507873	0	0.507873	1.09369	0	0	0	0.507873	0	3.42683	0	0	0.507873	0	0	0	0	0	0	0	0	0.507873	0	0.507873	0	0	0	0
196	1.23395	0.475424	0	0	1.03889	0.648696	0	0	0	1.03889	0	3.7612	0	0	0.475424	0	0	0.475424	0	0	0	0	0	0	0.796332	0	0	0	0	1.39711
197	0	0	0.523928	0	0.523928	0.295891	0.865963	0.865963	0	0.523928	0	3.66037	0	0	0	0	0	0	0	0	0.523928	0	0	0.523928	0	0	0	0	0	0.865963
198	0	0	0	0	0	0	0	0	0	1.32955	0	2.96705	0	0	1.32955	0	0	0.871156	0	0	0	0	0	0	0	0	0	0	0.871156	0
199	0	0	0.453804	0.453804	0.252426	0.764806	0.766834	0.764806	0	0.453804	0	3.83663	0.453804	0.764806	0.453804	0	0	0.453804	0	0	0	0.453804	0	0.453804	0.453804	0.453804	0	0	0	0.453804
200	0	0	0.52914	0	0	1.12895	1.12895	0	0	0	0	3.54034	0	0	0	0	0	0	0	0	0	0	0	0.608115	0	0.52914	0.87336	0	0	1.12895
201	0.798445	0	0	0	0.798445	0	0.476881	0.476881	0	1.04138	0	3.80655	0	0.476881	0.476881	0.476881	0.476881	0	0	0	0	0	0	0	0.476881	0.798445	0	0	0	1.23668
202	0	0	0	0	0.25135	0.25135	0.762226	0.762226	0	0.998631	0	3.51383	0.452044	0	0.762226	0	0	0.452044	0	0	0.452044	0	0	0.452044	0	0	0	0	0	1.1897
203	0.43411	0	0.43411	0	0	0.43411	0	0	0	0.735813	0	3.66487	0	0	0.43411	0	0.43411	0.735813	0	0	0	0	0	0.43411	0.43411	0.43411	0	0	0	0.967275
204	0.838382	0	0	0	0	0.283791	0.504593	0.504593	0	0	0	3.44011	0	0	0.504593	0	0	0	0	0	0	0	0	0	0.838382	0.504593	0.504593	0	0	0.838382
205	1.33905	1.13512	0.532893	0	0	0.878675	0.878675	0.878675	0	0.532893	0	3.06394	0	0	0.532893	0	0.532893	0.532893	0	0	0.532893	0	0	0	0.532893	0	0	0	0	0
206	0	0	0.386689	0	0	0.882236	1.0607	0.386689	0	0.66485	0	2.14635	0	0.386689	0	0	0.882236	0	0	0.386689	0.386689	0	0.66485	0	0	0	0	0	0	1.21209
207	0.900372	0.396653	0	0	0.396653	0.396653	0.396653	0	0	0	0	3.35863	0	0.396653	0	0	0.396653	0.396653	0	0	1.23378	0	0	0	0	0.396653	0	0	0	0.679899
208	0.487301	0	0.487301	0	0	1.4206	0.487301	0	0	0.487301	0	3.41812	0	0	0	0	0.487301	0	0.487301	0	0	0	0	0	0	0	0.487301	0	0	0
209	0	0	0	0	0	0.841299	1.09161	0	0	1.29164	0	3.82557	0	0	0.50663	0	0	0	0	0	0.50663	0	0	0	0.841299	0	0	0	0	0
210	0.800306	0.800306	0	0	0	0.478165	0.478165	0.800306	0	0.478165	0	3.4741	0	0	0	0	0	0	0	0	0	0	0	0.478165	0.478165	0	0.478165	0	0	0.800306
211	0.737623	0	0	0	0	0	0	0.737623	0	0.435334	0	3.30259	0.435334	0	0.737623	0	0.737623	0.435334	0	0	0	0	0	0	0.435334	0	0.435334	0	0	1.31571
212	0.711779	0.417925	0	0	0.230638	0	1.12338	0	0	0	0	3.54739	0	0.417925	0.711779	0	0	0.711779	0	0	0	0	0	0.417925	0	0.417925	0	0	0	0.711779
213	0	0	0	0	0	0.263766	0	0	0	0.47228	0	3.80813	0	0	0	0	0	0.47228	0	0	0	0	0	0	0.47228	0	0	0	0	0.47228
214	1.09926	0	0.511213	0	0.511213	0.287924	0.511213	1.09926	0	0	0	3.69812	0.511213	0	0.511213	0	0.511213	0.511213	0.511213	0	0.511213	0	0	0.511213	0	0.511213	0	0	0	0
215	0	0.462344	0.462344	0	0	0	0.462344	0.777296	0	0.462344	0	3.57458	0	0.777296	0.462344	0.462344	0	0	0	0	0	0	0	0	0.462344	0	0	0	0	0.462344
216	0.836648	0	0.503383	0	1.08618	0.283037	0.503383	0	0	0	0	3.55603	0.503383	0.503383	0.836648	0	0	0	0	0	0	0	0	0.503383	0.836648	0.503383	0	0	0	1.28571
217	0	0	0	0.438048	0.24282	0.24282	0.438048	0.974196	0	0.438048	0	3.38721	0.438048	0.438048	0.741632	0	0	1.16275	0.438048	0	0	0	0	0.974196	0.741632	0	0	0.741632	0	0.741632
218	0	0	0	0.410415	0.410415	0.410415	0.427663	0.410415	0	0.700562	0	3.39867	0	0.410415	1.10849	0	0	0	0	0	0.410415	0	0	0.925182	0	0.700562	0.410415	0	0.700562	1.3974
219	0.402695	0	0	0	0.402695	0.556053	0.402695	0.402695	0	0.688989	0	2.98782	0	0	0.688989	0	0	0	0	0	0	0	0	0.688989	0	0	0	0	0	0.911299
220	0.374606	0	0.374606	0	0.646494	0.204743	0.374606	0.646494	0	0.646494	0	3.29219	0	0	0.646494	0	0.374606	0.646494	0	0	0	0	0	0	0	0	0.646494	0	0	1.03591
221	0.515808	0	0	0	0.854408	0.290799	1.1069	0	0	0.515808	0	3.58628	0	0	0	0.515808	0	0.526054	0	0.515808	0	0	0	0	0.854408	0	0	0	0	1.30832
222	0.470721	0	0.789501	0	0.789501	0	0.470721	0.470721	0	0.789501	0	3.2676	0	0.789501	0.470721	0	0.470721	0	0	0	0	0	0	0	0	0.262806	0.789501	0	0	1.38773
223	0	0	0	0	0.526262	0.297357	1.12421	0.869277	0	0.526262	0	3.3326	0	0	0.526262	0.869277	0	0	0	0	0.869277	0	0	0	0	0.526262	0	0	0.526262	1.49581
224	0.507238	0	0	0.507238	0.507238	1.45943	0.507238	0	0	1.09263	0	3.48779	0	0	0.507238	0.507238	0	0	0	0	0	0.507238	0	0.507238	0	0	0.507238	0	0	1.45943
225	0.815963	0	0.815963	0	0.488995	0.274094	0.488995	0	0	0.488995	0	3.35863	0	0	0.488995	0	0	0.488995	0.488995	0	0	0.488995	0	0.488995	0	0	0.488995	0	0	0.488995
226	0.524743	0	0	0	0	0	0	0	0	1.1217	0	3.16846	0	0.867121	0.524743	0	0	0.867121	0	0	0	0	0	0	0.524743	0.524743	0	0	0	1.32444
227	0.523836	0	0.865832	0	0.523836	0.523836	0	1.32281	0	0.523836	0	3.76115	0	0	0	1.1202	1.1202	0	0	0	0	0	0	0.523836	0.523836	0.523836	0.523836	0	0	1.49121
228	0.892608	0.392377	0	0	0.392377	0	0.392377	0.392377	0	0.392377	0	2.88017	0	0.67345	0.67345	0.392377	0	0	0	0	0.67345	0	0.392377	0	0	0.67345	0	0	0	0.392377
229	0.532356	0.532356	0.532356	0	0	0.301193	1.13424	0	0	0.877916	0	3.74888	0	0.532356	0.532356	0	0	0.532356	0	0	0	0	0	0	0.532356	0	1.13424	0	0	0.877916
230	0.47129	0	0	0	0.47129	0.263156	0.790327	0	0	0	0	2.88243	0	0.47129	0	0	0	0	0	0	0	0	0	0	0.47129	0	0.790327	0	0.47129	1.52874
231	0.790284	0.47126	0.47126	0	0	0.263137	1.22614	0.790284	0	0.790284	0	3.8703	0	0	0.47126	0	0	0.47126	0	0	0	0	0	0.790284	0	0	0	0	0.47126	1.52868
232	0.527796	0	0.527796	0	0	0.298323	0.871455	0.871455	0	0	0	3.87687	0	0	0	0	0	0.527796	0	0	0.871455	0	0	0	0	0	0	0	0	0.871455
233	0.727825	0	0.727825	0	0.428717	0	0.957762	0.957762	0	0.727825	0	3.71714	0	0	0	0.428717	0.428717	0.727825	0	0	0.428717	0	0	0	0	0.428717	0.727825	0	0	0
234	0.725231	0	0	0	0	0	0.95467	0.426968	0	0	0	3.17396	0	0.426968	0	0	0	0.426968	0	0	0.510279	0	0	0.494163	0	0.426968	0.426968	0	0	1.55355
235	0.82953	0.498421	0	0	0	0.279947	1.07785	0.82953	0	0	0	3.59831	0	0	0.498421	0.498421	0.498421	0.498421	0	0	0	0	0	0	0	0	0	0	0	1.27661
236	0.929094	0	0.412598	0	0	0.22743	0.412598	0.412598	0	0.412598	0	2.93788	0	0	0	0	0.412598	0	0.412598	0	0	0	0.412598	0	0.703828	0.703828	0.412598	0	0	0
237	0.507554	0.507554	0	0	0	1.09315	0.507554	0.507554	0	0.507554	0	3.52816	0	0	1.09315	0.507554	0.507554	0.842621	0	0	0	0	0	0	0	0.507554	0.507554	0	0	0.842621
238	1.29486	0	0.508397	0	0.843827	0.286165	0.843827	0.508397	0	0.508397	0	3.62286	0	0	0.843827	0.508397	0	0	0	0	0	0	0	0	0	0.508397	0.843827	0	0	0.508397
239	1.07359	0.39303	0	0	0.674436	0.543599	0.674436	0.39303	0	0.893795	0	3.41343	0	0	0	0	0	0.674436	0	0	0.39303	0	0.39303	0	0.39303	0.39303	0	0	0	0.674436
240	1.07987	0	0.499622	0.499622	0	0	1.27882	0	0	0.831254	0	4.18677	0	0	0.831254	0.499622	0	0	0	0	0.499622	0	0	0.499622	0	0.499622	0	0	0	0.499622
241	0.846334	0.510151	0	0	0	0.510151	0.846334	0	0	1.29806	0	3.66192	0	0	0.846334	0	0	0	0	0	0	0.510151	0.510151	0	0.510151	0.510151	0.510151	0	0	0.846334
242	0.46221	0	0	0	0.777101	0.46221	1.01622	0.46221	0	0.46221	0	3.14965	0	0	0.46221	0	0	0.46221	0.46221	0	0	0	0	0.777101	0	0	0.46221	0	0	1.01622
243	0.491245	0	0	0	0.275489	0	1.06576	0.819207	0	0.491245	0	3.44836	0	0	0.819207	0	0	0	0	0	0	0	0	0	0	0	0.491245	0	0	0
244	0	0	0	0.437768	0.973705	0	0.741218	0.437768	0	0	0	3.32909	0	0.741218	0.741218	0	0.437768	0.741218	0.973705	0	0.437768	0	0	0	0.741218	0	0	0	0	1.45756
245	0.762262	0.452068	0	0	0.762262	0.762262	0	0.452068	0	0.452068	0	2.83343	0	0	1.18974	0	0	0	0	0	0.452068	0	0	0	0	0.452068	0	0	0	0.452068
246	0	0	0	0	0	0.303569	0.883247	0.536125	0	0.536125	0	3.49413	0	0	0	1.14043	0	0	0	0	0	0	0	0	0	0	0.536125	0	0	1.51444
247	0	0	0	0	0.829979	0.498734	1.27719	0.498734	0	0	0	3.07696	0	0	0.498734	0	0	0	0	0	0.498734	0	0	0.498734	0	0.829979	0	0	0	1.07838
248	0.866891	0	0	0	0	0.710312	0	0	0	0.866891	0	3.46695	0	0	0.524581	0	0	0	0.524581	0	0	0	0	0	0	0	0.524581	0	0	0.524581
249	0.909867	0	0	0	0	0	0	0.909867	0	0	0	3.17813	0	0	1.17124	0	0	0.636786	0	0	0	0	0.555031	0	0	0	0	0	0	0
250	0.661236	0.384305	0	0	0.661236	0	0.384305	0.661236	0	0.877873	0	3.30473	0	0.384305	0.661236	0.384305	0	0.384305	0	0	0.384305	0	0	0	0.384305	0	0.661236	0	0.384305	0.877873
251	0.562448	0.920254	0	0.562448	0	1.39125	1.56336	0.562448	0	0	0	3.33857	0	0	0.920254	0	0	0	0	0	0.562448	0	0	0	0	0	0.562448	0	0	0
252	0.50183	0	0	0	0	0.68189	0.50183	0	0	0	0	3.94808	0.50183	0	0.50183	0	0.834423	0.834423	0	0	0	0	0.50183	0.50183	0	0	0	0	0	0.834423
253	0.509947	0.509947	0	0	0	0	0.509947	0.509947	0	0.846043	0	3.24308	0	0.846043	0.509947	0	0	0	0	0	0	0	0	0.846043	0	0	0	0	0	1.29769
254	0	0.883487	0	0	0	0.536295	1.14071	0.536295	0	0	0	3.33103	0	0	0	0	0	0.536295	0	0	0.536295	0	0	0	0	0.536295	0	0	0	0.536295
255	0.46171	0.46171	0	0	0.776372	0.776372	0.776372	1.01536	0	0	0	3.37299	0	0	0.46171	0.46171	0	0	0	0	0.46171	0	0.46171	0	0	0.46171	0.46171	0	0	1.20811
256	0.84726	0	0	0	0.510799	1.09857	0.510799	0.510799	0	1.46629	0	3.32016	0	0	0.510799	0	0	0	0	0	0	0	0	0.510799	0	0	0	0	0	1.29923
257	0.497826	0	0.497826	0	1.07685	0.279577	0.497826	0	0	0.497826	0	3.13265	0	0.497826	0.497826	0	0	0.497826	0	0	0	0	0	0	0	0.497826	0.497826	0	0	0.828674
258	0.498929	0	0	0	0.498929	0	1.0787	0	0	1.0787	0	3.07743	0	0	0.830259	0	0	0	0	0	0.498929	0	0	0	0.498929	0	0	0	0	0.830259
259	1.18015	0	0.560544	0	0	0	0.560544	0	0	0.91759	0	3.15907	0	0	0	0	0	0	0	0	0	0	0	0.560544	0	0	0.560544	0	0	0
260	0.487395	0	0	0	0.273102	0	0.813655	0	0	0.487395	0	3.41836	0.487395	0	0.813655	0	0	0	0	0	0	0	0	0.487395	0.813655	0	0.487395	0	0	1.05925
261	0.857581	0	0	0	0.292194	0	0.857581	0	0	0	0	3.64623	0	0	0	0	0	0.518035	0.857581	0	1.1106	0	0	0.518035	0	0	0	0	0	0.857581
262	0.486069	0	0	0	0	0	0.486069	0	0	0	0	3.1584	0	0	0.486069	0	0	0	0	0	0	0	0	0.486069	0.486069	0.811741	0.486069	0	0	0
263	0	0.507909	0	0	0	1.29397	0	1.09375	0	0.507909	0	3.12851	0	0	0	0.507909	0	0	0.507909	0	0	0	0	0.507909	0	0	0.507909	0	0	0.507909
264	0.44747	0.44747	0	0	0	0	0.44747	0.755511	0	0.755511	0	3.11108	0	0	0.755511	0.44747	0	0.44747	0	0	0.44747	0	0	0	0.44747	0	0.44747	0	0	0
265	1.14976	0	0	0	0	0.307168	0.541824	0.541824	0	0.541824	0	3.7026	0	0	0.891293	0	0	0	0	0.541824	0.541824	0	0	0	0.541824	0.541824	0	0	0	0.891293
266	1.11179	0.858601	0	0	0.518752	1.31365	0.518752	0	0	0	0	3.31481	0	0	0.858601	0	0.518752	0	0	0	0.518752	0	0	0.858601	0	0	0	0	0	1.11179
267	0.829894	0.498675	0	0	1.07828	0.280105	0.498675	0	0	0.498675	0	3.61647	0	0.498675	0	0	0	0	0	0	0	0	0	0	0	0	0.498675	0	0.498675	0.498675
268	0	0	0	0	0.50762	0.50762	1.09326	0	0	0.50762	0	3.58492	0	0.50762	0	0.50762	0	0.50762	0	0.50762	0	0	0	0.50762	0	0	0	0	0	1.93903
269	0.450324	0	0	0	0	0.2503	0.759703	0.995642	0	0.759703	0	3.28079	0	0.759703	1.34654	0.450324	0.450324	0	0	0	0	0	0	0	0.450324	0.450324	0	0	0	1.90034
270	0.497459	0.828148	0	0	0	0.828148	0.828148	0	0	0.497459	0	3.18649	0	0	0	0	0	0	0	0	0	0	0	0	0	0.828148	0.497459	0	0	0.497459
271	0.535934	0.535934	0.882977	0	0.535934	0.303449	0.882977	0	0	0.882977	0	3.03751	0	0	0.535934	0	0	0	0	0	0	0	0	0	0	0	0.882977	0	0	1.34448
272	0.451573	0	0	0	0.451573	0.618516	1.34909	0.997813	0	0.761535	0	3.171	0	0	0.997813	0	0	0.997813	0	0	0	0	0	0.451573	0.451573	0	0.761535	0	0	0.451573
273	0.43461	0	0.736552	0	0	0	0	0.43461	0	1.15608	0	2.88341	0	0	1.15608	0	0	0	0	0	0.736552	0	0.43461	0	0.43461	0	0	0	0	1.31421
274	0.543499	0.543499	0	0	0	0.308228	1.35792	0	0	0.543499	0	3.59399	0.543499	0	0.543499	0	0.543499	0	0	0	0	0	0	0.893654	0.543499	0.543499	0	0	0	1.15249
275	0	0.486286	0	0	0	0.812054	0.486286	0.812054	0	0	0	3.53199	0	0.486286	0	0	0	0.857351	0	0	0.812054	0	0	0	0.486286	0	0.486286	0	0	1.05737
276	0	0	0.529068	0.529068	0.299123	0.299123	0	0	0	0.529068	0	3.43354	0	0	0	0	0.529068	0	0	0	0.529068	0	0	0.529068	0.873258	0	0.529068	0	0	1.12883
277	0	0	0	0	0.284799	0	0	0.506209	0	0.506209	0	3.48528	0	0.506209	0	0	0	0	0	0	0	0	0	0.840696	0	0.506209	1.09091	0	0	1.93599
278	0	0	0	0	0.854764	0	1.30878	0.516058	0	0.516058	0	3.7583	0.516058	0	0	0.854764	0	0.516058	0	0	0	0	0.516058	0.516058	0	0	0.516058	0	0	0.854764
279	0.902542	0	0.549815	0	0.549815	0.312228	0	0.549815	0	0	0	3.45894	0	0	0.549815	0	0	0	0	0	0	0	0	0	0.902542	0	0.902542	0	0	0.902542
280	0.878593	0	0	0	0	0.301494	1.37523	0.532834	0	0.532834	0	3.88886	0	0	0	0.532834	0.532834	0	0	0	0.532834	0.532834	0	0	0.532834	0	0	0	0	0.878593
281	0.745106	0.745106	0	0	0	0.978325	0.440402	0.440402	0	0.440402	0	3.33624	0	0.440402	0.440402	0.440402	0	0	0	0	0.440402	0	0	0	0	0.978325	0.440402	0	0	1.46325
282	0	0.558093	0.558093	0	0.914159	0	0.558093	0.914159	0	0	0	3.35521	0	0	0.558093	0	0	0.914159	0.558093	0	0	0	0	0	0.558093	0	0	0	0	0.558093
283	1.06153	0.488739	0	0	0	0.946101	0.488739	0.815594	0	0.815594	0	3.79522	0	0	0.815594	0.488739	0	0.882975	0	0	0	0	1.42342	0.488739	0.815594	0	0	0	0	0
284	0.581284	0	0	0	0	0.581284	1.21343	0.581284	0	0.946496	0	3.52959	0	0	0	0	0	0	0.581284	0	0	0	0.581284	0	0	0	0.581284	0	0	0.581284
285	0.843355	0	0.508068	0	0.285959	0.285959	0	0.508068	0	0	0	3.33737	0	0	0.508068	0	0	0.843355	0	0	0.508068	0	0	0	0	0.508068	0	0	0	1.60391
286	0.492261	0.492261	0	0	0.82067	0	0.492261	0.492261	0	0	0	2.96755	0	0	0.492261	0.492261	0	0.492261	0	0	0.82067	0	0.492261	0.492261	0.492261	0	0	0	0	1.57196
287	0.57347	0	0	0	0	0.57347	0	0.57347	0	0.57347	0	3.44049	0	0	0	0.57347	0	0	0	0	0	0	0	0	0	0.57347	0.935633	0	0	1.73103
288	0	0.524736	0	0	0	0.296399	1.12169	0.867111	0	0.524736	0	3.13898	0	0	0	0	0	0	0.867111	0	0	0	0	0.867111	0	0	0	0	0	0
289	0.504235	0	0.504235	0	1.0876	0.504235	0	0	0	0	0	3.41797	0	0.837869	0.504235	0	0	0.504235	0	0	0.504235	0	0	0.504235	0	0.504235	0.504235	0	0	0.837869
290	0.514129	0	0	0	0.514129	0.289748	0.514129	0.514129	0	1.74139	0	3.42021	0	0	0	0	0	0.514129	0	0	0.514129	0	0	0	0	0.514129	0	0	0	0
291	0.56495	0	0	0	0.92375	0.92375	0.56495	0.56495	0	0.56495	0	2.51692	0	0	0.56495	0	0	0.56495	0	0	0.56495	0	0	0	0	0	0	0.56495	0	0.56495
292	0.53668	0	0	0	0.53668	0	0.53668	0.53668	0	0.53668	0	3.45138	0	0	0.53668	0	0	0	0	0	0	0	0	0.884032	0.53668	0.884032	0	0	0	1.14134
293	0.541955	0	0	0	0.891477	0.307251	0	0	0	0.891477	0	3.61006	0	0.541955	0.541955	0	0	0	0	0	0	0	0	0	0	0	0	0	0	0.541955
294	0.448962	0.757703	0	0	0.249468	0	0	0.757703	0	0.993272	0	3.27718	0	0	0.993272	0	0	0.450565	0	0	0	0	0	0	0	0	0.757703	0	0	0.993272
295	0	0	0	0	0	0.268619	1.24279	0.480148	0	0.480148	0	3.1954	0	0.480148	0	0	0	0	0	0	0	0	0	0	0.480148	0	0.480148	0	0	0.480148
296	0	0	0	0	0.521002	0	1.31771	1.11552	0	0	0	2.96838	0	0.521002	0	0	0.861804	0.521002	0	0	0	0.861804	0	0	0.521002	0	0	0	0	0.521002
297	0.589516	0.589516	0	0	0.589516	0.79058	0.589516	0	0	0.589516	0	3.77426	0	0.589516	0.589516	0.589516	0	0	0	0	0	0	0	0.589516	0.589516	0	0	0	0	0.957906
298	0	0	0	0	0	0.835702	1.71785	0.835702	0	0.502722	0	3.27622	0	0	0	0	0	0	0	0	0	0	0	0.502722	0	0.502722	0	0	0.502722	0.502722
299	0.497973	0	0	0	0.279669	0.279669	0	1.0771	0	0.497973	0	3.07511	0	0	0	0	0	0.497973	0.828887	0	0	0	0	0	0	0.497973	0.828887	0	0	0.828887
300	0.451135	0	0	0	0.774276	0.451135	0	0.760893	0	0.451135	0	3.36504	0	0	0.997051	0.451135	0	0	0	0	0.451135	0	0	0	0.451135	0	0.760893	0	0	1.18796
301	0.502848	0	0.502848	0	0.835882	0.502848	0	0.502848	0	0.502848	0	3.81623	0	0	0.502848	0.502848	0	0.835882	0.502848	0	0	0	0	0	0.502848	0.502848	0	0	0	0.835882
302	1.08993	0	0.505627	0	1.08993	0	0.839863	0.839863	0	1.28981	0	3.12302	0	0.839863	0	0	0	0.505627	0	0	0	0	0	0	0	0.505627	0.505627	0	0	0.505627
303	1.31263	0.518186	0	0.518186	0	0.992306	0	0	0	0.857796	0	2.63193	0	0	0	0	0	0	0	0	0.518186	0	0	0.518186	0.518186	0	0.518186	0	0	1.11085
304	0	0.899513	0	0	0	0.310862	0.625119	0	0	0	0	3.69826	0	0	0	0	0	0.54766	0	0	0	0	0	0	0	0	0.54766	0	0	0
305	0.829785	0	0	0	0.498599	0.280058	1.07815	0.102318	0	0.498599	0	3.48659	0	0.498599	0	0	0.829785	0	0	0	0	0	0	0	0	0	0	0	0	1.07815
306	1.37658	0	0	0	0	0.314931	1.54791	0.554074	0	1.37658	0	3.51377	0	0	0.554074	0	0	0.554074	0	0.554074	0	0	0	0	0	0.908524	0	0	0	0
307	0.563061	0	0	0.563061	1.18421	0	1.39232	0.563061	0	0.563061	0	3.61872	0	0	0	0	0.563061	0.563061	0	0	0.563061	0	0	0	0.563061	0	0	0	0	0
308	0.545047	0	0.545047	0	0.545047	0	0.545047	0	0	0.545047	0	3.74496	0.545047	0	1.15501	0	0	0	0	0	0.545047	0	0	0.545047	0	0.895835	0.545047	0	0	0.895835
309	0.439131	0	0	0.743231	0.743231	0.976097	0	0	0	0.439131	0	3.22921	0	0	0.743231	0	0.439131	0	0	0	0	0	0.439131	0.439131	0	0	0.439131	0	0	0.743231
310	1.07579	0	0	0	0.497194	0	1.27436	0	0	0	0	3.57743	1.27436	0	0.497194	0	0	0	0	0	0	0	0.497194	0	0	0.827767	0	0	0	0.827767
311	0	0	0	0	0.77403	0	1.01259	0.460107	0	1.20507	0	3.28492	0	0.460107	0.460107	0.77403	0	0.460107	0	0	0	0	0	0	0.460107	0.460107	0.460107	0	0	1.20507
312	0	0.55915	0	0	0.55915	0.318157	0.55915	0.55915	0	0	0	3.52531	0	0	0.55915	0.55915	0	0.55915	0	0	0	0	0	0	0	0	0	0	0	0
313	0	0	0	0	0	0.301778	0.533285	0.879231	0	0	0	2.80333	0	0	0	0	0	0.533285	0	0	0	0	0.533285	0.533285	0	0.533285	0	0	0	0.533285
314	0	0.53111	0	0	0.53111	0.300408	1.1322	0	0	0.876152	0	3.4606	0	0.53111	0	0.876152	0	0	0	0.53111	0	0	0	0	0	0.53111	0.53111	0	0	0.53111
315	0.489997	0	0	0	0	0.489997	0.817408	1.06365	0	0.489997	0	3.87998	0	0.489997	0	0.489997	0	0.489997	0	0	0	0	0.489997	0.489997	0.489997	0.489997	0	0	0	0.817408
316	1.20202	0	0	0	0.574147	0.327725	0	0.936575	0	0	0	4.05387	0.574147	0	0	0.574147	0	0	0	0	0	0	0	0	0	0	0	0	0	0.574147
317	1.12095	0	0	0	0.524285	0	0	0	0	0.524285	0	3.30291	0.524285	0	0.524285	0.524285	0	0	0.524285	0	0	0	0	0	0	0	0	0	0.524285	1.12095
318	0.883185	0	0.536081	0	0.303541	0.724618	0	0	0	0.536081	0	3.65306	0	0.536081	0.536081	0.536081	0	0.883185	0	0	0	0	0	0	0	0.536081	0.883185	0	0	0
319	0.794661	0	0.474273	0.474273	0.474273	0	0	0	0	1.03693	0	2.78323	0	0	0.474273	0	0.794661	0.474273	0.474273	0	0	0	0	0	0	0.474273	0	0	0	0.794661
320	0.943779	0	0	0	1.21031	0.943779	1.42054	0	0	0	0	3.34883	0.943779	0	0.579327	0	0	0	0.943779	0	0	0	0	0	0	0.579327	0.579327	0	0	1.21031
321	1.04445	0	0	0	0.478684	0.801058	0.801058	0	0	0.478684	0	3.37559	0	0	1.40358	0	0	0.478684	0	0	0	0	0	0	0.478684	0.478684	0	0	0	1.40358
322	0	0	0	0	0	0.24595	0.983205	0	0	0.443191	0	3.34377	0	0.443191	0.443191	0	0.749216	0	0	0	0	0	0	0.443191	0	0	0	0.443191	0	0
323	1.12402	0	0	0	0.297286	0.297286	0.869116	0.526148	0	0.526148	0	3.73413	0	1.32697	0.526148	0	0.526148	0.869116	0	0.526148	0.526148	0	0	0	0.526148	0	0.526148	0	0	1.12402
324	0.488934	0.488934	0.488934	0	0.815875	0.274056	0.815875	0.488934	0	0	0	2.92618	0	0	0	0	0	0.488934	0.488934	0	0	0	0.815875	0	0	0.488934	0.488934	0	0	0.815875
325	0	0	0	0	0	0	0.924743	0.41017	0	0.41017	0	3.14894	0	0	0.700196	0	0.41017	0	0	0	0	0	0	0	0.41017	0	0	0	0	0.700196
326	0.920722	0.562783	0	0.920722	0.920722	0.920722	0.920722	1.39183	0	0	0	3.06339	0	0	0.562783	0	0	0	0	0	0	0	0	0	0.562783	0	0	0	0	1.18377
327	0.585168	0	0.951883	0	0	0.785242	0.585168	0	0	1.21961	0	3.60518	0	0	0	0	0.585168	0	0	0	0	0	0.585168	0	0	0	0.951883	0	0	0.585168
328	0.938821	0	0	0	0	1.20461	0.575761	0.575761	0	1.20461	0	3.28429	0	0	0.938821	0.575761	0	0	0	0	0.938821	0	0.575761	0	0	0.575761	0	0	0	0.575761
329	0	0	0	0	0	0.25049	0.450635	0.760159	0	1.187	0	3.47544	0.450635	0.450635	0.996183	0	0	0	0	0	0	0	0	0	0	0.450635	0	0	0	0.450635
330	0.916553	0.559803	0	0	0	0	0	0	0	0	0	3.50448	0.559803	0	0.559803	0	0.559803	0	0	0	0.559803	0	0	0	0	0.559803	0.916553	0	0	0
331	0.450835	0	0.450835	0	0	0	0	0.760453	0	0	0	3.01392	0	0.450835	0	0	0	0.450835	0	0	0	0	0.760453	0	0.99653	0	0.450835	0	0	1.34758
332	0.444508	0	0.444508	0	0.246752	0.246752	0.444508	0.444508	0	0	0	3.05164	0	0	0.751155	0	0	0.444508	0	0	0	0	0	0	0	0.444508	0.444508	0	0	0.751155
333	0.513251	0.513251	0	0	0	0.513251	0	0.513251	0	0.513251	0	3.46113	0	0	0.513251	0	0	0.513251	0	0	0.85076	0	0.513251	0.85076	0	0	0.513251	0	0	1.10265
334	1.0293	0.469817	0.469817	0	0.788186	0.788186	0	0.788186	0	0	0	2.7339	0.469817	0.788186	1.52567	0	0	1.38592	0	0.113275	0	0	0	0	0	0.262249	0	0	0	0.788186
335	0.824319	0	0	0	0.824319	0.67307	0.494796	0.494796	0	0.494796	0	3.39476	0	0	0.494796	0	0.494796	0	0	0	0	0	0	0	0	0	0.494796	0	0	0
336	0.461021	0	0.775364	0	0	0.461021	0.461021	0.461021	0	0.461021	0	3.33012	0	0	0.775364	0.461021	0.461021	0.461021	0	0	0	0	0.775364	0.461021	0	0	0.461021	0	0	0.775364
337	0	0.693773	0.405882	0	0	0.405882	1.09945	0.405882	0	0.405882	0	3.49772	0.405882	0	1.25366	0	0	0.405882	0	0	0.405882	0	0	0.405882	0	0	0.405882	0	0	1.09945
338	0	0	0	0	0	0.595284	0	0.965877	0	0	0	4.08724	0	0	0	0	0	0	0	0	0	0	0	0.965877	0	0	0	0	0	1.23566
339	1.30261	0	1.10166	0	0	0.288826	0	0	0	0.512655	0	3.45969	0	0.512655	0.512655	0	0	0.512655	0.512655	0	0	0	0	0.84991	0.512655	0.512655	0	0	0	0.84991
340	0	0	0	0	0	0	0	0	0	0	0	3.11472	0	0	0.730616	0	0	0.4306	0	0	0.4306	0	0	0	0.4306	0	0.4306	0	0	1.14827
341	0.53506	0	0	0	0.53506	0.53506	1.13868	0	0	0.881742	0	3.44759	0	0	0	0.881742	0	0	0.53506	0	0	0	0	0.53506	0.53506	0	0	0	0	0.881742
342	0	0	0	0	0	0	0.533361	0.879337	0	0.533361	0	3.1287	0	0	1.13589	0	0	0	0	0	0.533361	0	0	0	0.533361	0	0.533361	0	0	0.533361
343	1.08789	0.504407	0.504407	0	0	0.504407	1.08789	0	0	0.838116	0	3.77598	0	0.504407	0.838116	0	0	0.838116	0	0	0.504407	0	0	0	0	0	1.08789	0	0	1.08789
344	0	0	0.506078	0	0.840508	0.840508	0	0.840508	0	0.506078	0	3.06442	0	0	0.840508	0	0	0	0	0	0	0	0	0	0	0	0.506078	0	0	0.506078
345	0	0.538744	0	0	0	0.305222	0.886946	1.14472	0	0.886946	0	2.77202	0	0	1.34948	0.538744	0	0	0.538744	0	0	0	0	0.538744	0	0.538744	1.14472	0	0	1.14472
346	0.612086	0.612086	0	0	0	0.352161	0	0.612086	0	0.612086	0	3.57277	0	0.989001	0	0	0	0	0	0	0.612086	0	0	0	0	0	0	0	0	0.989001
347	0	0.972299	0	0	0.436967	0.436967	0	0.436967	0	0	0	2.52638	0	0	0.436967	0.972299	0	0	0	0	0.436967	0.436967	0	0.436967	0	0	0	0	0	0.436967
348	0.93724	0	0.574624	0	0	0.574624	0	0	0	0	0	2.85104	0	0.574624	0.574624	0	0	0.574624	0	0	0	0	0	0.574624	0	0	0	0	0	0.93724
349	0.919029	0.561573	0.561573	0	0.561573	0.224057	0.561573	0	0	1.18181	0	3.41391	0	0	0.919029	0	0	0	0	0	0	0	0	0.561573	0	0	0	0	0	0.561573
350	0	0	0	0.557149	0.557149	1.70003	0.912836	1.17467	0	0	0	3.62537	0	0.912836	0.557149	0	0.557149	0	0	0	0.557149	0	0	0	0	0.912836	0.557149	0	0	1.17467
351	0.48996	0	0	0	0.48996	0	0.817355	0.48996	0	0	0	3.29295	0	0	0	0	0	0.817355	0.48996	0	0	0	0	0.48996	0	0	0	0	0	1.06359
352	0.500689	0	0	0	0	0.500689	0.500689	1.08166	0	1.08166	0	2.48886	0	0	0	0	0.00295897	0	0.500689	0	0	0	0	0	0.500689	0	0	0	0	1.28078
353	0	0	0	0	0	0	0	0	0	0	0	3.58653	0	0	0.508279	0	0.843657	0	0	0.508279	0.508279	0	0	0	0.508279	0	0	0	0	1.46143
354	1.45472	0	0	0	0.971397	0.343879	0.599285	0.599285	0	0	0	2.85741	0	0.599285	1.45472	0	0	0.599285	0.599285	0	0.599285	0	0	0	0	0	0	0	0	2.02373
355	0.48308	0	0	0	0.807422	0.48308	1.05193	0	0	0	0	3.42787	0	0	0.48308	0	0	0.807422	0	0	0.48308	0	0	1.05193	0	1.05193	0.48308	0	0	1.24825
356	0.475391	0	0	0	0.475391	0.475391	1.03884	0.796284	0	0.475391	0	3.1047	0	0	0.796284	0	0	0	0	0	0	0	0	0	0.475391	0	0.475391	0	0	1.23389
357	0	0	0.556293	0	0	0.316341	0.911636	0.556293	0.556293	0.911636	0	2.97578	0	0.556293	0.556293	0.556293	0	0	0.556293	0	0	0	0.556293	0	0	0	0.556293	0	0	0.556293
358	0	0.551754	0.551754	0	0	0.551754	0.551754	0	0	0	0	3.46337	0	0.905267	0.551754	0.551754	0	0	0	0	0.551754	0	0	0	0	0	0	0	0	0.551754
359	0.57525	0	0	0.57525	0	0	0.57525	0	0	1.20379	0	3.56142	0	0	0.57525	0	0	0	0	0	0	0	0	0.57525	0.57525	0	0	0	0	0.57525
360	0	0	0	0	0.497354	0.497354	1.07606	0	0	0	0	3.21252	0	0	0.497354	0.497354	0	0	0	0	0	0	0	0	0.497354	0	0	0	0	0
361	0.867411	0	0	0	0	0	0	0	0	0.867411	0	2.94178	0	0	0.524947	0	0	0	0	0	0.524947	0	0	0	0	0	0.524947	0	0	0.867411
362	1.24402	0	0	0	0	0.600583	0	0.973186	0	0	0	3.8346	0	0	1.24402	0	0	0.600583	0	0	0.600583	0	0	0	0	0	0	0	0	0.973186
363	0	0	0.815728	0	0	0	0.488832	0	0	0	0	3.5384	0.488832	0	0.488832	0	0	0	0	0	0.488832	0	0	0	0	0.815728	0	0	0	0.815728
364	0.814485	0	0	0	0	0.273459	0.48797	0.48797	0	1.42191	0	2.65388	0	0.48797	0	0	0.48797	0	0	0	0	0	0	0	1.06022	0.48797	0.814485	0	0	1.25733
365	0.963467	0	0	0.593539	0.593539	0.340174	0.963467	0.593539	0	0	0	3.35176	0.593539	0.593539	0.593539	0	0	0	0	0	0.593539	0	0	0.963467	1.2329	0	0	0	0	1.44493
366	0	0	0	0.536336	1.34519	0	1.51483	0	0	0.536336	0	4.03174	0	0	0	0	0	0	0	0	0.536336	0	0	0.536336	0.883546	0	0	0	0	1.78643
367	0	0	0.457603	0	0	0	0	0.457603	0	0	0	3.45805	0	0	0	0.770369	0	0.457603	0	0	0.457603	0	0	0	0	0.457603	0	0	0	1.73028
368	0	0	0	0	0.907325	0.907325	0.907325	0.55322	0	0	0	3.29062	0	0	0	0	0	0	0.55322	0	0.55322	0	0	0	0	0	0.55322	0	0	0.907325
369	0	0	0	0	0	0	0	0.588396	0	0	0	3.84294	0	0	0	0.588396	0	0.588396	0	0	0	0.956355	0	0	0	0.588396	0	0	0	1.22474
370	0	0	0	0	0.43159	0.2389	0.43159	0.43159	0	0	0	2.87531	0	0	0.732083	0	0.43159	0	0	0	0	0	0	0	0	0	0.732083	0	0	0.962836
371	0.978673	0	0	0	0	1.46368	0.604568	0	0	0	0	2.86842	0	0	0	0	0	0	0.978673	0	0	0	0	0	0	0	0	0	0.604568	1.46368
372	0.911874	0	0	0	0	0.556463	0.556463	0.556463	0	1.38077	0	4.0532	0	0	0	0	0	0	0	0	0.556463	0	0	0	0	0	0	0	0	0.911874
373	0	0	0	0	0.478528	0.65261	0.800833	0.478528	0	1.04419	0	2.67424	0	0	0.478528	0	0.478528	0	0	0	0	0.478528	0	0	1.04419	0.800833	0	0	0	1.23976
374	0	0	0	0	0	0	0	0.482344	0	0.482344	0	3.44596	0	0	1.24688	0.806357	0	0	0	0	0	0	0	0.482344	0.482344	0	0	0	0	1.05068
375	0.991127	0	0	0	0	0	0.613636	0.613636	0	0.991127	0	3.17273	0	0.613636	0.613636	0	0	0	0	0	0	0	0	0	0.613636	0.991127	0	0	0	0.613636
376	1.23179	0	0.592838	0.592838	0.962499	0	0.962499	0.592838	0	0.592838	0	3.81774	0	0.592838	0	0	0	0	0.962499	0.592838	0	0.592838	0	0	0.592838	1.23179	0.592838	0	0	1.44373
377	0.642627	0	0	0	0.642627	0	1.52733	0	0	0.642627	0	2.67567	0	0	0	0	0	0	0.642627	0	0	0	0.642627	1.03067	0	1.03067	0	0.642627	0	0.642627
378	0	0	0	0.464216	1.01968	0	0.780028	0.780028	0	0	0	3.41898	0	0	0	0	0	0	0	0	0	0	0	0	0.464216	0.780028	0	0	0	0.780028
379	0	0	0	0	0	0.645288	0.472723	0.472723	0	0.472723	0	2.9824	0	0	0.792411	0.472723	0	0	0	0	0	0	0.472723	0	0.792411	0	0.472723	0.472723	0	1.22889
380	1.10879	0	0.516942	0	0	0.700787	0.856024	0.856024	0	0.516942	0	2.99104	0.856024	0.516942	1.31038	0.516942	0	0	0	0	0	0	0	0.516942	0	0.856024	0	0	0	0.516942
381	0.544789	0	0	0	0	0.309044	0.544789	0	0	0.895471	0	3.12357	0	0.544789	0	0	0	0.544789	0	0	0	0	0	0.544789	0.895471	0	0	0	0	1.67625
382	0.530332	0.530332	0.530332	0	0	0.299918	0	0	0	1.13091	0	2.8384	0	0	0	0	0	0	0	0	0	0	0.530332	0	0	0	0.530332	0	0	1.50352
383	0.586209	0.586209	0	0	0.335458	0.953326	0.586209	0.586209	0	0	0	3.56326	0	0.586209	0.586209	0	0.586209	0	0	0	0	0	0	0	0	0.586209	0	0	0	0.586209
384	0	0	0	0	0	0.65235	0	0	0	1.32446	0	3.05594	0	1.04384	0.65235	0	0	0	0	0	0	0	0	0.65235	1.04384	0	0	0	0	1.32446
385	0	0.580676	0	0	0	0	0.580676	0	0	0.580676	0	3.23493	0.580676	0	0.580676	0	0	0	0	0	0	0	0	0	0	0	0	0	0	0.580676
386	0.621768	0	0	0	0.621768	0.35845	1.00226	0	0	0.621768	0	2.06658	0	0	1.00226	0	0	0.635294	0	0.621768	0.621768	0	0	0	0.621768	0.621768	0	0	0	1.00226
387	1.29471	0	0	0	0.365793	0	0	0.633033	0	1.01763	0	3.46311	0	0.633033	0	0	0	0.633033	0.258076	0	0.633033	0	0	0	0	0.633033	0	0	0	1.01763
388	0	0	0	0	0	0	0.51444	0.852458	0	0.51444	0	3.6551	0	0	0.51444	0	0	0.51444	0	0	0	0	0	0	0.51444	0.51444	0	0	0	0.51444
389	1.03753	0	0.474623	0	0.474623	0.474623	0	0	0	1.03753	0	3.42631	0	0.474623	0	0.79517	0.474623	0.474623	0.474623	0	0.474623	0.474623	0	0.79517	0.474623	0	0.79517	0	0	1.23245
390	0	0	0.531713	0	0	0.531713	1.33694	0.531713	0	0.531713	0	3.39369	0	0.531713	0	0	0	1.13319	0	0	0.531713	0	0	0	0	0.531713	1.13319	0	0	0.877006
391	0.584587	0	0.584587	0	1.21869	0	0.584587	0.951078	0	0	0	3.88475	0	0	0	0	0	0	0	0	0.584587	0	0.584587	0.584587	0	0.951078	0	0	0	0.584587
392	0	0	0	0	0.338538	0	0.959956	0.590999	0	0.590999	0	3.59607	0	0.959956	0.590999	0.590999	0	0	0	0	0	0	0	0	0	0	0	0	0	0
393	0.504253	0	0	0	1.08763	1.08763	1.2873	0	0	0.837895	0	3.06003	0	0	0	0.504253	0	0	0	0	0	0	0	0	0	0	0	0	0	0.837895
394	0	0.576913	0	0	0	0	0.576913	0.576913	0	0.940424	0	3.31557	0	0.576913	0.576913	0	0	0.576913	0	0	0	0	0	0.576913	0	0.576913	0	0	0	0.940424
395	1.16039	0.436831	0.436831	0.436831	0	0	1.16039	0	0	0.436831	0	3.05722	0	0.436831	0.436831	0	0	0.436831	0	0	0	0	0	0	0.97206	0	0.739835	0	0	1.31881
396	0.728409	0.429111	0.429111	0	0	0.237398	1.66528	0.429111	0	0.429111	0	3.2019	0	0	0.429111	0	0	0	0.429111	0	0	0	0	0.429111	0.429111	0	0.429111	0	0	0.429111
397	1.28332	0.502075	0.502075	0	0.502075	0	0.834773	0	0	0.834773	0	3.45477	0	0.502075	0.502075	0	0.834773	0	0.834773	0	0	0	0	0.502075	0.502075	0	1.08399	0	0	0.834773
398	0.604945	0	0	0	0	0	1.25089	0.604945	0	0	0	3.43145	0	0	0.604945	0	0.604945	0	0	0	0	0	0.604945	0	0	1.46432	0.604945	0	0	0
399	0	0.847107	0	0.510692	0	0.692981	0.510692	0	0	0	0	3.43366	0	0	0.510692	0.510692	0	0	0	0	0.847107	0	0	0	0	0	0	0	0	0.847107
400	0.549017	0.549017	0	0.549017	0	0.311722	0	0.549017	0	0	0	4.00978	0	0	0.90142	0	0	0.90142	0.575079	0	0	0	0.549017	0	0	0	0.549017	0	0	1.16148
401	0.457859	0	0	0	0	0.254908	1.36186	0	0	0.770744	0	3.30067	0.457859	0	0.457859	0.770744	0	0.457859	0.457859	0	0	0	0	0.457859	0.457859	0.770744	0.770744	0	0	0.457859
402	0	0	0	0	0	0.25916	0.464791	0	0	0.780866	0	3.02167	0	0	0.780866	0.464791	0	0.464791	0	0	0	0	0	0	0	0.464791	0	0	0	0.780866
403	0.49635	0	0.49635	0.49635	0	0	0	0.826554	0	0.826554	0	2.67394	0	0	0.49635	0	0	0.49635	0.49635	0	0	0.49635	0	0	0.49635	0	0	0	0	1.43831
404	0	0.61729	0.996135	0	0.996135	0.355539	0	0	0	0.61729	0	3.02721	0.61729	0.61729	0	0	0	0	0.726279	0	0	0	0	0.61729	0	0	0	0	0	0.996135
405	0.960462	0.591364	0	0	0	0.338774	0.591364	0.960462	0	0.591364	0	3.55165	0	0.591364	0.960462	0	0	0	0	0	0	0	0	0	0.591364	0.591364	0	0	0	0.591364
406	0.483998	0	0.483998	0	0	0.483998	0	0.808749	0	0.483998	0	2.76891	0	0	0	0	0.483998	0.483998	0	0	0	0	0	0.808749	0	0.483998	0.483998	0	0	0.483998
407	0.539436	0	0	0	0	0	0.887923	0.887923	0	0.539436	0	2.62978	0.539436	0	0.887923	0.539436	0	0	0	0	0	0	0	0	0	0	0	0	0	0.539436
408	0.964161	0	0.594041	0	0.964161	0.340497	0.594041	0	0	1.23369	0	3.66691	0	0	0.964161	0	0	0	0	0	0	0	0.594041	1.23369	0	0	0.594041	0	0.594041	0
409	0	0	0.784648	0	0.784648	0.260754	0	1.21884	0	0.467386	0	3.05672	0	0	1.02513	0	0.467386	0.467386	0	0	0	0	0	0.467386	0	0	0.467386	0	0	1.52059
410	0	0	0	0	0	0.304059	0.536902	0	0	1.1417	0	3.33244	0	0	0.536902	0.536902	0.536902	0	0	0.536902	0.884345	0	0	0	0.536902	0	0	0	0	0.536902
411	0.773987	0.460078	0.460078	0	0	0.256268	0.460078	0.773987	0	0	0	2.66976	0	0	1.20501	0.460078	0	0.460078	0	0	0	0	0.460078	0.773987	0	0	0	0	0	1.01254
412	0.967992	0	0	0	0.596816	0.596816	0.967992	0.967992	0	0	0	3.30036	0	0	0	0	0	0.596816	0	0	0	0	0	0.596816	0	0	0.967992	0	0	0
413	0	0	0	0	0	0	1.44119	0	0	1.22943	0	3.66105	0	0	0.591352	0	0	0	0	0	0	0	0	0	0	0	0.591352	0	0	0.591352
414	0.648843	0	0	0	0.648843	0.376148	0	0	0	0	0	3.62522	0	1.03909	0	0	0.648843	0	0	0	0	0	0	0.648843	0.648843	0	0.648843	0	0	0.648843
415	0	0	0	0	0.289891	0.514357	0	0	0	0.514357	0	3.02064	0	0	0	0	0	0.514357	0	0	0	0	0	0.514357	1.10449	0.852339	0	0	0	0.852339
416	0	0.453421	0	0	0.453421	0.453421	1.00102	0.453421	0	0.453421	0	3.48286	0	0	1.19233	0.453421	0	0.764245	0.453421	0.453421	0	0	0	0.453421	0.453421	0	0	0	0	0.764245
417	0.534321	0.534321	0	0	0.534321	0	0	0.534321	0	0	0	3.5321	0	0.534321	0	0	0.534321	0.880696	0	0	0	0	0	0.880696	0	0.534321	0	0	0	1.3416
418	1.49638	0	0	0	0.526559	0.526559	0.526559	0	0	0	0	3.17271	0	0	0.526559	0	0.526559	0	0	0	0	0	0	0	0.869699	0.526559	0	0	0	1.76673
419	0.998944	0.619343	0	0	0	0.998944	1.48859	0.998944	0	0	0	3.14847	0	0	0	0	0	0.689231	0	0	0	0	0.998944	0	0	0	0	0	0	0.619343
420	1.36023	0.544804	0.544804	0.544804	0	0.309054	0	0	0	0.544804	0	3.76138	0	0.544804	0.895493	0	0	0	0.544804	0	0	0	0	0	0.544804	0	0	0	0	0.895493
421	0.98498	0.444207	0	0	0.444207	0.246568	0.444207	0.98498	0	0.750711	0	3.28562	0	0.444207	0	0.444207	0	0	0.444207	0	0	0	0	0.750711	0	0.444207	0.444207	0	0	0.750711
422	0.460876	0	0	0	0.460876	0.256757	0	0.460876	0	0.460876	0	3.42942	0	0.460876	0.460876	0.775154	0	0.460876	0.775154	0	0.460876	0	0	0.460876	0.460876	0	0	0	0	1.01392
423	0	0.560125	0	0.917004	0.560125	0.318778	0	0	0	0.917004	0	3.05749	0	0.560125	0.917004	0.917004	0	0	0.560125	0	0	0	0	0.560125	0.560125	0.560125	0	0	0	0.917004
424	0.499382	0.499382	0	0	0.499382	0	0.499382	0.499382	0	0.499382	0	3.71741	0	0.499382	0.499382	0	0	0	0	0.499382	0	0	0	1.44421	0.499382	0	0	0	0	1.27838
425	0.586226	0	0	0	0	0.586226	0	0.953351	0	0.586226	0	3.11459	0	0	0	0.586226	0	0.586226	0	0	0	0	0	0.124751	0	0	0	0	0	0
426	0.436919	0	0	0	0	0.242134	0	0	0	0.739964	0	3.00457	0	0.739964	0.436919	0	0.739964	0	0	0	0	0	0	0	0	0	0.436919	0	0	1.45572
427	0.687398	0	0	0	0.909388	0.401636	0.401636	0	0	0.687398	0	3.24701	0	0	0.687398	0	0	0	0	0	0	0	0	0.687398	0	0	0.687398	0	0	0
428	0.852744	0	0	0	0.514641	0	1.10496	0.852744	0	0.852744	0	3.17318	0	0.514641	0.514641	0	0.514641	0.514641	0	0	0	0	0	0.514641	0	0	0.514641	0	0	1.61705
429	0.505444	0	0	0.505444	0	0	0.505444	0.505444	0	0.505444	0	3.28283	0	1.28948	0.505444	0	0.505444	0	0	0	0	0	0	0	0.505444	0	0.839601	0	0	1.59865
430	0.443411	0	0.443411	0	0	0.246084	0.443411	0.443411	0	0.74954	0	3.24074	0	0	0.443411	0.443411	0	0	0.443411	0	0	0	0.443411	0.443411	0.98359	0	0.74954	0	0	0.74954
431	0.529312	0.873603	0	0	0	1.12924	0	0	0	0.529312	0	3.2356	0	0.529312	1.12924	0	0.529312	0	0	0	0	0	0.529312	0.529312	0	0.529312	0.529312	0	0	1.50159
432	0	0	0	0	0	0.594496	0.964789	0	0	0.964789	0	3.64695	0	0	0	0	0	0	0	0	0.594496	0	0	0	0.964789	0	0	0	0	0.964789
433	0.577718	0	0.577718	0	0.577718	0.776086	0	0.941543	0	0	0	3.65155	0	0	0.577718	0	0	0	0	0	0	0	0	0	0	0	0	0.577718	0	0.577718
434	0.91281	0.557131	0.557131	0.557131	0	0	0.557131	0	0	0.557131	0	3.24285	0	0	0.557131	0	0	0	0.557131	0	0	0	0	0.91281	0	0.557131	0.557131	0	0	0.557131
435	0.527526	0	1.12629	0	0.527526	0.527526	1.12629	0	0	0.527526	0	2.43545	0	0	0.527526	0	0	0	0	0	0.527526	0	0	0	0	0	0	0	0	0.527526
436	0	0.573065	0	0	0.573065	0.327033	0	0	0	0.935069	0	3.4641	0	0	0	0	0.573065	0	0	0	0	0	0	0.935069	0	0	0	0	0	1.20029
437	0	0	0.570673	0	0.570673	0.570673	0.931737	0	0	0	0	2.52907	0	0	0.570673	0.570673	0	0	0.570673	0	0	0	0	0.570673	0	0	0.570673	0	0	0.931737
438	0	0	0	0	0	0	0.490727	0.490727	0	0.490727	0	2.93056	0	0	0.81846	0	0	1.06489	0	0	0	0	0	0	0	0	0	0	0	1.42732
439	0.516645	0	0.516645	0	0.291323	0	0	0.516645	0	0	0	3.33419	0	0	0.8556	0	0.516645	0.96445	0	0	0	0	0	1.30984	0.516645	0.516645	0.516645	0	0	0
440	1.01254	0.460074	0.460074	0	0.460074	1.01254	0.460074	0	0	0.773982	0	3.19326	0.460074	0.460074	0.460074	0.773982	0.460074	0	1.01254	0.460074	0.460074	0	0	0.773982	0.460074	1.01254	0	0	0	0.773982
441	0	0	0	0	0.889044	0.729769	0.889044	0	0	0	0	3.34015	0	0	1.14715	0.54023	0.54023	0	0.54023	0	1.14715	0	0	0.54023	0.889044	0	0	0	0	0.889044
442	1.21717	0	0.466498	0	0.783354	0.260208	0	0.466498	0	0.466498	0	3.25674	0	0	0.466498	0	0	0.466498	0	0	0	0	0	0.783354	0	0.260208	0.466498	0	0	0.783354
443	0	0	0	0	0.602503	0	0.602503	0	0	0.602503	0	3.47859	0	0	0	0	0	0	0	0	0.602503	0	0	0	0	0.602503	0.602503	0	0	0.602503
444	1.02916	0.641518	0	0	1.30781	0	1.02916	0	0	0	0	3.65773	0	0	0.641518	0.641518	0.641518	0.641518	0	0	0	0	0	0	0	0	0.641518	0	0.641518	1.5255
445	0.623409	0	0	0	0	0.832002	0.623409	1.0045	0	1.27977	0	2.85878	0.623409	0	1.0045	0	0	0	0	0	0	0	0	0	0.623409	0	1.0045	0	0	1.8232
446	0	0.944763	0	0	0.580035	0.778936	0.580035	0	0	0	0	3.9379	0	0	0.944763	0	0	0.580035	0	0	0	0	0.580035	0	0.944763	0	0.580035	0	0	0.580035
447	0	0	0	0	0	0.305758	0	0	0	0.539592	0	2.97543	0	0	0.888144	0	0	0	0	0	0	0	0	0	0	0	0	0	0	0
448	1.08007	0.499743	0	0	0	0	0	0.831428	0	0.499743	0	2.95243	0	0.831428	0	0.499743	0	0	0	0	0	0	0	0.499743	0.831428	0	0.831428	0	0	0.831428
449	0.559562	0	0	0	0.916216	0.31842	0	0.559562	0	0.559562	0	3.45777	0	0	0	0.559562	0	0.559562	0	0.559562	0	0	0	0	0.559562	0.916216	0	0	0	0.916216
450	0	0	0.530068	0	1.13048	0.530068	1.13048	0.874675	0	1.13048	0	3.47992	0	0.530068	0	0.530068	0	0	0	0	0.530068	0	0	0	0	0	0	0	0	0.530068
451	0	0	0	0	0	0	0	0	0	1.29836	0	3.49528	0.635393	0	1.02084	0	0	0	0	0	0	0.635393	0	0	1.02084	0.635393	0.635393	0	0	0
452	0.63922	0	0	0.63922	0.63922	1.30427	0.63922	0	0	0.63922	0	3.11263	0	0	0.63922	1.02604	0	0	0	0	0	0	1.02604	0	0	0	0	0	0	1.5217
453	0.563261	0	0.563261	0	0.921391	0.921391	0.563261	0	0	0	0	3.4177	0	0	0	0	0.563261	0	0	0	0	0	0	0.921391	0	0.563261	0	0	0	1.95319
454	0	0.613073	0	0	0	0	0	0	0	0	0	3.059	0	0	0.613073	0	0	0	0	0	0	0	0	0	0	0	0	0	0	0
455	0.562356	0	0	0	0.562356	0.320199	1.18308	0	0	0.562356	0	2.95049	0	0.562356	0.562356	0.562356	0.562356	0	0	0.562356	0	0	0	0	0.920125	0	0	0	0	0.562356
456	0	0	0	0	0.523401	0	1.11948	0.523401	0	0.523401	0	3.10551	0	0	0.523401	0.523401	0	0	0	0	0	0	0	0	0	0	0.523401	0	0	0.865215
457	0.499692	0	0.499692	0	0.280738	0	1.07999	0.499692	0	0	0	3.74917	0	0.499692	1.27895	0	0.499692	0	0	0	0	0	0	0.831355	0	0.831355	0	0	0	0.831355
458	0.515075	0	0	0	0	0.853363	1.10568	0	0	1.10568	0	3.44424	0	0	0.515075	0.515075	0.515075	0	0.515075	0	0	0	0	0.515075	0	0.515075	0.515075	0.515075	0	1.307
459	0	0	0	0	0	0	0.982669	0	0	1.6446	0	3.15982	0.607474	0	0	0	0.607474	0	0	0	0	0	0	0	0	0	0	0	0	1.6446
460	0	0.63136	0	0	0	0	1.01535	0.63136	0	0	0	3.65963	0	0	1.01535	1.01535	0	0	0	0	0	0	0	0.63136	0	0.63136	0.63136	0	0	0.63136
461	0	0	0.465834	0	0.465834	0.782387	1.02246	0	0	0	0	3.20817	0.465834	0	1.02246	0	0	0.782387	0.465834	0.465834	0	0	0	0	0	0	0	0	0	0.782387
462	0	0.466559	0	0	0	0	1.51885	0.783443	0	0	0	3.63387	0	0	1.02371	0	0.466559	0.466559	0	0	0	0	0	0	0	0	0	0	0	1.02371
463	0.543111	0	0	0	0.543111	0.543111	1.16016	0.543111	0	0.543111	0	3.83827	0	0	0	0	0.543111	0	0	0	0	0.543111	0	0	0.543111	0.543111	0.543111	0	0	1.35723
464	0	0	0	0	0	0.275859	0	0	0	0.491841	0	3.06013	0	0.491841	0.820065	0	0	0	0	0	0.491841	0	0	0	0.820065	0.491841	0.491841	0	0	0.820065
465	0	0	0.824481	0	0.824481	0.673211	0.494909	0	0	0.824481	0	2.71388	0	0.494909	1.27015	0	0	0.824481	0	0	0.494909	0	0	0	0.494909	0.494909	0	0	0	0.494909
466	0	0	0.633711	0	0	0.366236	0	0	0	0	0	3.28291	0	0	0	0	0.633711	0	0	0	1.01855	0.633711	0.633711	0	0.633711	0	0	0	0	0
467	0	0	0	0	0.653919	0.379485	0	0	0	1.54591	0	3.44875	0	0.653919	0.653919	0	0	0.653919	0	0	0	0	0	0.653919	0	0	0.653919	0	0	1.54591
468	0	1.18185	0	0	0.561594	0.319713	0	0.91906	0	0.561594	0	3.48571	0	0	0.561594	0	0	0	0	0	0	0	0	0.561594	0.91906	0	0.561594	0	0	1.56179
469	0.544834	0	0	0	0	0.895535	0.544834	0	0	0	0	2.78568	0.544834	0	1.15467	0.544834	0	0	0	0	0	0	0	0	0.544834	0.895535	0.895535	0	0	1.36028
470	0.623536	0	0	0	0	0.832157	1.00468	0	0	0	0	3.22821	0	0.623536	1.27997	0	0	0	0	0	0	0	1.00468	0	0.623536	0.623536	0.623536	0	0	0
471	1.26999	0	0.617133	0	0.99592	0.355436	0.617133	0.99592	0	0.617133	0	3.45726	0	0.617133	0.617133	0.617133	0	0.617133	0	0	0	0	0	0	0.99592	0	0	0	0	0.99592
472	0	0	0	0	1.29536	1.37296	0.552018	0.552018	0	0	0	3.65259	0	0	0.552018	0	0	0	0.552018	0	0	0	0	0.905638	0	0	1.37296	0	0	1.69019
473	0	0.562364	0	0	0	0	0.562364	0.562364	0	0	0	3.16313	0	0	0.920137	0	0	0.562364	0.562364	0	0	0	0	0	0.562364	0	0	0	0	0.920137
474	1.4833	0	0	0	0.249946	0.449745	1.18529	0	0	0	0	3.34144	0	0	0.449745	0.449745	0	0.449745	0.449745	0	0.449745	0	0	0	1.18529	0	0	0	0	0.758853
475	1.26908	0	0	0	0.616553	0	0.995125	0	0	0.995125	0	3.34219	0	0	0.616553	0.616553	0	0	0	0	0	0	0	0	0	0	0.616553	0	0	0.616553
476	0.610275	0.610275	0	0	0.350987	0.350987	0.610275	0	0	0	0	3.12958	0	0.986516	0	0	0	0.610275	0	0.610275	0.610275	0	0.610275	0	0	0.610275	0	0	0	0.610275
477	1.12264	0.867932	0	0	0	0.525314	0.525314	0.525314	0	0	0	3.59018	0.525314	0.525314	0.525314	0	0	0.525314	0	0	0.525314	0	0.525314	0	0	0.525314	0	0	0	1.32547
478	0.650723	0	0	0	0	0	1.04164	0.650723	0	0	0	3.55324	0	0	1.04164	0.650723	0	0.650723	0	0	0	0	0	0	0	0	0	0	0	1.04164
479	0.555211	0	0.555211	0	0.555211	0	0	0.555211	0	0.910118	0	3.83473	0.910118	0	0	0	0.555211	0	0	0	0	0	0	0.910118	0.910118	0.555211	0	0	0	0.910118
480	1.28856	0	0	0	1.08879	0.198002	0.838886	0	0	1.08879	0	3.50218	0.504944	0	1.08879	0	0	0	0	0	0	0	0	0	0	0	0	0	0	0.838886
481	0	0.530562	0	0	0	0	0	0	0	0	0	3.5437	0.530562	0	0.530562	0	0	0	0.530562	0	0	0	0	0	0	0	0.530562	0	0	0
482	0	0.799398	0	0	0.477538	0.651362	0.477538	1.23791	0	1.0425	0	2.79132	0	0	0.799398	0.477538	0	0	0.477538	0	0	0	0	0.799398	0	0	0.799398	0	0	1.40131
483	0	0	0.788747	0	0	0	1.02996	0.788747	0	0.470202	0	3.00619	0	1.02996	1.38669	0.470202	0	0	0	0.470202	0	0	0.470202	0.788747	0	0.470202	0.470202	0	0	1.7583
484	0	0	0	0	0	1.24315	0.923407	0.321695	0	0.564704	0	3.06764	0	0	0.564704	0	0.564704	0.923407	0	0	0	0	0	0	0	0.923407	0.564704	0	0	0.923407
485	0.641603	0	0.641603	0	0.371399	0.371399	0	0.641603	0	0.641603	0	3.58578	0	0.641603	0.641603	0.641603	0	0	0	0	0.641603	0	0	0	0.641603	0.641603	0	0	0	1.52564
486	0	0.886673	0	0	0	0.886673	0.886673	0	0	0.53855	0	3.22921	0	0.53855	0	0	0	0	0	0	0	0	0	0	1.34913	0.886673	0	0	0	0.886673
487	0.983168	0	0	0	1.25544	0	0	0	0	0	0	3.38234	0	0	0	0.607837	0	0.607837	0	0	0	0	0	0	0	0	0.607837	0	0	0
488	0.921482	0	0.563327	0	0	0.320817	0.563327	0	0	0.921482	0	2.91233	0	0.563327	0	0.563327	0	0	0	0	0	0	0	0	0	0	0.563327	0	0	0.921482
489	0.870163	0	0	0	0.526886	0.29775	0.870163	0.526886	0	1.6413	0	3.6128	0	0	0	0	0	0	0	0	0.526886	0	0	0	0	0	0	0	0	1.12524
490	1.0388	0	0	0	0	1.53722	0	0	0	0	0	3.04851	0	0	0.648625	0	0	1.0388	0	0	0	0	0	0	0	0	0.648625	0	0	0.648625
491	0.592152	0	0	0	0	0.33928	0.592152	0.96155	0	0	0	3.7983	0	0	0	0	0	0	0	0	0	0	0	0	0	0.592152	0.592152	0	0	0.96155
492	1.38976	0	0.5616	0.5616	0	0.319717	0.919067	0.5616	0	0.5616	0	3.86526	0	0.5616	0.919067	0.5616	0	0.5616	0	0	0	0	0	0.5616	0	0	0.5616	0	0	0
493	0	0.994401	0.616025	0	0	0	1.26826	0.616025	0	0	0	3.91979	0	0	0	0	0.616025	0	0	0	0	0	0	0.616025	0	0.616025	0.616025	0	0	0.994401
494	1.04716	0	0	0	0.380069	0.654806	0	0	0	0	0	3.73026	0	0	0.654806	0	0	0.713135	0	0	0.654806	0	0	0	0.654806	0	0	0	0	1.04716
495	0	0	0	0	0	0.666021	0.666021	0	0	0	0	3.75291	0.666021	0	1.06228	0.666021	0	0	0	0	0.666021	0	0	0	0	0	0	0	0	0
496	0	0.528677	0.528677	0	0.298876	0	0.872703	0.528677	0	0.528677	0	3.55927	0	0	0	0	0	0.528677	0	0	0	0	0	0.872703	0	0.872703	0	0	0	1.33151
497	0	1.20993	0	0	0.943456	0.330893	0.943456	0	0	1.20993	0	3.54761	0	0	0	0.579094	0.330893	0	0	0	0	0	0	0	0	0	0	0	0	0
498	0	0	0	0	1.02285	0	0	0	0	0	0	3.25561	0	0	0	0	0	0.636868	0.636868	0	0	0	0	0	0	0	0	0	0	1.02285
499	0	0.555469	0	0	0	0.555469	0.555469	0	0	0	0	3.32285	0	0.91048	0.555469	0.555469	0	0	0	0	0.555469	0	0	0	0	0.555469	0	0	0	0.91048
500	0.622188	0	0	0	0	0	1.00283	0	0	0.622188	0	3.35396	0.622188	0.622188	0.622188	0.622188	0.622188	0.622188	0	0	0.622188	0	0	0	0	0	0.622188	0	0	1.27787
501	0.468997	0.468997	0	0	0.468997	0.468997	0.470873	0	0	0.468997	0	3.37157	0	0.468997	0	0	0.468997	0.786993	0	0	0.468997	0	0	0.468997	0.468997	0	0.468997	0	0	0.786993
502	0.592603	0	0	0	0	0.592603	0.962174	0	0	0	0	3.78102	0	0	0	0	0.592603	0	0	0	0	0	0	0	0	0	0	0	0	0
503	0	0	0	0	0	0.522785	0.522785	0.522785	0	0.864339	0	3.72609	0	0.522785	0.522785	0	0	0.522785	0.522785	0	0	0	0	0	0.864339	0	0.522785	0	0	0.522785
504	1.20827	0	0	0	0	0.330226	0	0	0	0.578053	0	3.34603	0	0	0	0	0	0	0	0	0	0	0	0	0.578053	0	0.578053	0	0	0.578053
505	0	0.602148	0	0	0	0.602148	0.602148	0	0	0	0	3.14858	0	0	0	0.602148	0	0.602148	0	0	0	0	0	0	0	0	0	0	0	0
506	0.955648	0	0	0	0.955648	0.336536	0.955648	0.587885	0	0.587885	0	3.25059	0	0	0	0.587885	0	0	0.587885	0	0	0	0	0	0.587885	0	0	0	0	0.587885
507	0	0	0	0	0	0	0.341531	0	0	0.595644	0	3.3563	0	0	0	1.23623	0	0.595644	0.595644	0	0	0	0	0	0	0	0	0	0	0.595644
508	0.782524	0	0	0	0.259858	0.465928	0.465928	0.465928	0	0.465928	0	3.4039	0	0	0.465928	0	0	0.782524	0	0	0	0	0	0	0	0	0.465928	0	0	1.21609
509	1.2592	0.488978	0	0	0	0.274084	0.488978	0.815939	0	0.488978	0	3.29051	0	0	0.488978	0	0	0.488978	0	0	0.488978	0	0	0	0.488978	0.488978	0	0	0	0.815939
510	0.548403	0	0	0	1.16048	0.548403	1.16048	0.548403	0	0.548403	0	3.19358	0	0	0.548403	0	0	0	0	0	0	0	0	0.548403	0	0.900557	0.548403	0	0	1.53739
511	0	0	0	0	0	0.349689	0	0	0	0	0	3.16149	0	0.608271	0.608271	0	0	0	0	0.608271	0	0.608271	0	0	0	0	0	0	0	0.983764
512	0.668887	0	0.668887	0	0	0	0.668887	0	0	0	0	3.58979	0	0	0.668887	0	0.668887	0	0	0	0	0	0.668887	0	0	1.06613	0	0	0	0.668887
513	0.733421	0	0.432494	0	0	0.239448	0.432494	0.432494	0	0.964429	0	3.4608	0	0	0.432494	0	0	0.432494	0	0	0	0	0	0.733421	0	0.239448	0	0	0	1.30981
514	0	0	0	0.571908	0.326294	0.768935	0	0	0	0	0	3.15178	0	0.571908	0.571908	0	0	0	0.571908	0	0.571908	0	0	0	0	0.571908	0	0	0	1.40771
515	0.589338	0.589338	0	0	0.957658	0.337469	0.589338	0	0	0	0	3.54724	0.589338	0	0	0	0	0	0	0	0	0	0	0	0	0	0	0	0	0
516	0	0.786472	0	0.468639	0	0.468639	0.468639	1.02728	0	0.786472	0	3.08756	0	0	0.468639	0	0	0	0	0	0	0	0	0	0.468639	0	0.786472	0	0	1.22121
517	1.05298	0	1.05298	0	1.05298	0.4837	1.2494	0.4837	0	1.2494	0	2.80648	0	0	0	0	0	0	0	0	0.4837	0	0	0	0	0	0.4837	0	0.4837	1.55443
518	0.60775	0.60775	0	0.60775	0.60775	0.983048	0.983048	0.60775	0	0	0	3.83211	0	0	0.60775	0	0.60775	0	0	0	0.60775	0	0	0.60775	0.60775	0	0	0	0	1.64509
519	0	0	0	0	0.262794	0.262794	0.789473	1.22509	0	0	0	3.06517	0	0.789473	0.470702	0.470702	0	0	0.789473	0	0	0	0.470702	0	0.470702	0.470702	0.470702	0	0	0
520	0	0.546011	0	0	0	0.546011	0.897192	0.897192	0	0.546011	0	3.473	0	0	0.897192	0	0	0	0	0	0	0	0	0	0.546011	0	0.897192	0	0	0.897192
521	0.853053	0	1.10532	0	0.514858	0	1.3066	0.514858	0	0	0	3.08536	0.514858	0	0.853053	0	0.514858	0	0	0	0	0	0	0	0	0.514858	0.514858	0	0	1.3066
522	0.515124	0	0	0	0.290371	0.515124	1.10577	1.10577	0	0.515124	0	3.086	0	0	0.515124	0.515124	0	0	0	0	0	0	0	0	0.515124	0	0.515124	0	0	1.10577
523	0.607541	0.607541	0	0	0	0.349216	0.607541	0	0	0	0	3.58652	0	0	0.607541	0	0	0	0	0	0.607541	0	0	0	0	0	0	0	0	1.64472
524	0.823422	1.0707	0.494172	0	0	0.277306	1.43406	0	0	0.494172	0	3.3715	0	0.494172	1.0707	0	0	0	0	0	0	0	0	0.494172	0	0.494172	0	0	0.494172	0
525	0	0	0.838985	0	0	0.284054	0	0.838985	0	0	0	3.2568	0	0	0	0	0	0.505014	0	0	0.505014	0	0	0	0.505014	0	0	0.505014	0	0
526	0.520937	0	0	0	0.861712	0	0	0.861712	0	0.861712	0	3.06843	0	0	0	0	0	0	0	0	0	0	0	0	0.520937	0.520937	0.520937	0	0	1.31759
527	0.539635	0	0	0.539635	0	0	0.539635	0.888205	0	0	0	2.85955	1.90554	0.539635	0	0	0.539635	0	0	0	0	0	0.539635	0	0.539635	0.539635	0.539635	0	0	2.57729
528	0	0.467386	0	0	0	0	0.467386	0.784648	0	0.784648	0	2.96889	0	0	0.467386	0	0	0	0	0	0	0.784648	0	0	0	0	0.467386	0	0	0.784648
529	0	0	0	0	0	0	0.871859	1.12721	0	0.528082	0	3.89185	0.871859	0	0.528082	0	0	0.528082	0	0	0	0	0	0	0.871859	0	0	0	0	0.528082
530	0	0	0	0	0.659632	0.659632	0.659632	1.33559	0	1.33559	0	3.88441	0.659632	0	0	0.659632	0	0	0	0	0.659632	0	0	0	0	0	0	0	0	0.659632
531	0.625261	1.00703	0	0	0	0.625261	0.625261	0.625261	0	0	0	3.73363	0	0	0.625261	0	0.625261	0	0	0	0	0	0	0.625261	0	0	0	0	0	0
532	0.568247	0	0	0	0.568247	0	0	0.928353	0	0.568247	0	3.47729	0.568247	0	0.928353	0	0	0.568247	0	0	0	0	0	0	0	0.568247	0.568247	0	0.568247	0.568247
533	0.489581	0	0.489581	0	0.489581	0.489581	0.816808	0.816808	0	0	0	2.961	0	0.489581	0.816808	0	0	0	0	0	0.816808	0	0	0	0	0.489581	0.489581	0	0	0.489581
534	0	0	0.97669	0	0	0.97669	0.603127	0	0	0	0	3.68657	0	0	0	0	0	0	0	0	0	0	0	0	0	0	0	0	0.603127	0.603127
535	0.65641	0	0	0	0.65641	0.381124	0	0.65641	0	1.04932	0	3.68813	0	0	0.65641	0	0	0	0	0	1.04932	0	0	1.04932	1.04932	0.65641	0	0	0	1.04932
536	0	0	0.597202	0	0.597202	0	0.600956	0	0	0.968524	0	3.06459	0.597202	0	0	0	0	0	0	0	0	0	0	0	0	0	0	0	0	0.597202
537	0	0.639015	0	0	0	0	0.639015	0.639015	0	1.02577	0	3.41846	0	0	0	0	0	0.639015	0	0	0	0	0	0	0	0.639015	1.30396	0	0	0
538	0.590143	0	0.590143	0	0	0.337988	0	0.590143	0	0.590143	0	3.19143	0	0	0.590143	0.590143	0	0	0	0	0	0	0	0	0.590143	0	0.590143	0	0	1.61368
539	0.678764	0	0	0	0.395899	0.678764	0	1.07939	0	0	0	3.9969	0	0.678764	0.678764	0	0.678764	0	0	0	0	0	0	0	0	0.678764	0	0	0	0.678764
540	0	0	0	0.637057	0.637057	0.368424	1.0231	0.637057	0	0	0	2.72488	0	0	0	0	0	0	0	0	0	0	0	0.637057	0	1.30093	1.0231	0	0	1.0231
541	0.565863	0	0.925026	0	0.565863	0.322434	0	0.565863	0	0	0	3.26239	0	0	0.565863	0	0	0	0	0	0	0	0	0	0	0	0.925026	0.565863	0	1.3972
542	0	0.460061	0.460061	0.460061	0	1.01251	0.460061	0	0	0.460061	0	2.95017	0	0	0.773962	0	0	0.460061	0	0	0.460061	0	0.460061	0	1.01251	0.773962	0	0	0	0.460061
543	1.30906	0	0.516216	0	0	0	0	0.516216	0	0	0	3.2581	0	0	0.85499	0	0	0	0	0	0	0	0	0	0	0	0	0	0	0.85499
544	0.927883	0	0	0	0	0.927883	0.56791	1.40076	0	0	0	3.37722	0.56791	0.56791	0.927883	0.927883	0	0	0	0	0.56791	0	0	1.19202	0.56791	0	0.56791	0	0	0.927883
545	1.24686	0	0	0	0.602385	0.345881	0	0	0	0.602385	0	3.62072	0	0	0.602385	0	0	0.602385	0	0	0	0	0	0.602385	0	0.975668	0	0	0	1.63556
546	0.528968	0	0.528968	0	0	0.715774	0	0.873116	0	0.873116	0	3.38725	0.528968	0	0.873116	0	0	0.528968	0	0	0	0	0	1.12867	0	0	0.873116	0	0	0
547	0.511039	0	0.511039	0	0.693414	0.287815	1.09897	0	0	0.847603	0	3.01277	0	0	0.847603	0	0	0	0.847603	0	0	0	0	0.847603	0	0	0	0	0	0.511039
548	0.46719	0	0	0	0	1.02479	0.784362	0.46719	0	1.21847	0	2.76554	0	0.46719	1.02479	0	0.784362	0.46719	0	0	0	0	0	0.784362	0	0.46719	0.46719	0.46719	0	1.02479
549	0.653012	0	0	0	0	0	0	0.653012	0	0	0	2.91804	0	0	0	0.653012	0	0	0	0	0	0	0	0	0	1.04473	0	0	0	0
550	0	0	0	0	0	0	0.509443	0	0	0.845322	0	3.18853	0	0	1.29677	0	0	0.845322	0	0	0	0	0	0	0.509443	0	0.509443	0	0	1.29677
551	0.623209	0.623209	0	0	0.623209	0.623209	1.00423	0	0	0.623209	0	3.38581	0	0.623209	0.623209	0	0	0	0	0	0	0	0	0	0	1.00423	0.623209	0	0	1.00423
552	0.590651	0.590651	0	0	0.338315	0.338315	1.61459	0	0	0	0	3.40073	0	0	1.22832	0	0	1.00754	0.590651	0	0	0	0.590651	0.590651	0	0	0	0	0	0
553	0	0	0	0	0	0	0.558312	0	0	0	0	3.75823	0	0.558312	0.558312	0	0	0	0	0	0	0	0	0	0	0	0	0	0	0.914465
554	0.521994	0.521994	0	0.521994	0	0.294677	1.3195	0.521994	0	0	0	3.07091	0	0	0	0	0	0	0	0	0	0	0	0.521994	0	0.863215	1.3195	0	0	0.521994
555	0.843696	0	0.508306	0	0.286108	0.843696	0.843696	0.508306	0	0.508306	0	3.3612	0	0	0.508306	0.843696	0	0	0	0	0	0	0	0.508306	0	0.508306	0.508306	0	0	0.843696
556	0	0.543802	0	0	0	0.308419	0.543802	0.543802	0	0	0	3.15269	0	0.894081	0	0.894081	0	0.543802	0.308419	0	0.894081	0	0.543802	0	0	0	1.15298	0	0	1.15298
557	0.828409	0	0.497641	0	0	0.497641	1.07654	0	0	0.497641	0	3.18694	0	0	0.497641	0	0	1.27518	0	0	0.828409	0	0	0.497641	0.497641	0.828409	0	0	0	1.07654
558	0	0	0	0	0.607897	0.349447	0.983251	0	0	0.607897	0	3.08713	0	0	0.607897	0	0	0.983251	0.607897	0	0.607897	0	0	0	0	0.349447	0	0	0	0
559	0	0.572609	0	0	0	1.19956	0	0.572609	0	0.934435	0	3.57739	0	0	0	0	0	0.572609	0	0	0	0	0	0	0	0.934435	0	0	0	0
560	0.611487	0.611487	0	0.98818	0	0.351773	0.98818	0.638042	0	0.98818	0	3.52293	0	0.611487	0	0	0.611487	0	0	0	0.98818	0	0	0	0.611487	0.611487	0	0	0	0.98818
561	0	0	0.620835	0	0	0	0.620835	0.620835	0	0	0	2.63241	0	0	0	0	0	0	0	0	0	0	0	0	0.620835	1.00099	0	0	0	1.00099
562	1.04863	0	0.481137	0	0	0	0	0	0	0	0	3.27088	0	0	0.481137	0	0	0	0.481137	0	0	0.481137	0	0.481137	0	0	0	0	0	0.804611
563	0.978569	0	0.604493	0	0	0	0.978569	0	0	0	0	3.18838	0	0	0	0	0	0	0.604493	0	0	0	0	0.604493	0.604493	0	0.978569	0	0	0
564	0	0	0.602597	0	0.346018	0	1.46034	1.46034	0	0.602597	0	3.70596	0	0	0.602597	0.602597	0	0	0	0	0	0	0	0	0	0	0.602597	0	0	0
565	1.16557	0	0	0	0.90496	0	1.16557	0	0	0.90496	0	3.0383	0	0	0	0	0	0	0	0	0	0	0	0	0.551535	0.551535	0	0	0	1.37211
566	0.460031	0	0	0	0	0.256239	1.01246	0.460031	0	0	0	3.19315	0	0	0.773919	0	0	0.460031	0	0	1.20492	0	0	0	0	0	0	0	0	0.773919
567	1.1992	0	0.572382	0	0.572382	0.326597	0	1.1992	0	0	0	3.63967	0.572382	0	0.934118	0.572382	0	0	0	0	0	0	0	0.572382	0	0	0	0	0	0.572382
568	0	0	0	0	1.51528	0.725233	0.883885	0	0	0.883885	0	3.38119	0.536576	0	0.536576	0	0	1.14117	0.536576	0	0	0	0.883885	0.536576	0	0	0	0	0	0.536576
569	0	0	0	0	1.53529	0	1.7144	0	0	0	0	3.20588	0	0	0.647451	0	0	0	1.03721	0	0	0	0	0	0	0	1.03721	0	0	1.03721
570	0.485815	0	0.485815	0	0.485815	0.485815	0.485815	0	0	0	0	2.84856	0	0	0.485815	0.485815	0.485815	0	0	0.485815	0	0	0	0.811373	0.811373	0.811373	0	0	0	1.25333
571	0.517939	0	0	0	0.857444	1.16073	1.11044	0	0	0.857444	0	2.72457	0	0.517939	0.517939	0	0	0.517939	0	0	0.517939	0.517939	0	0	0.517939	0	0	0	0	0.517939
572	0	0	0	0	0.499646	0.679154	0.831289	0.831289	0	0.499646	0	2.98548	0	0	0.831289	0	0	0.499646	0.499646	0	0	0	0	0	0	0	0.499646	0	0	0.499646
573	0	0	0	0	0	0	0.540115	0.61069	0	0	0	3.66251	0	0.540115	0.888882	0	0	0	0	0	0	0	0	0.540115	0	0.540115	0	0	0	0.888882
574	0	0.922648	0.564161	0	0	0.564161	0	0	0	0.564161	0	3.19856	0	0	0.564161	0	0	0	0	0	0	0	0	0	0	0	0.564161	0	0	0.564161
575	0.551872	0	0	0	0	0.313533	0.551872	0	0	0.905433	0	3.20145	0	0	0.905433	0	0	0.551872	0	0	0	0.905433	0	0.551872	0	0	0	0	0	0
576	0	0	0	0	0	0	0	0.601457	0	0.601457	0	3.55007	0	0	0	0.601457	0	0	0.601457	0	0	0	0	0	0	0	0.601457	0	0	0
577	0.57893	0	0	0	0.943228	0	0.943228	0	0	0	0	3.5244	0	1.20967	0.57893	0	0.57893	0	0	0	0	0	0	0	0.57893	0.57893	0	0	0.57893	0
578	1.25653	0	0	0	0.984122	0.349858	0	0.608532	0	0	0	3.51665	0	0	0	0	0	0	0.984122	0	0	0	0	0	0.984122	0.608532	0	0	0	1.25653
579	0	0.578839	0	0	0	0	1.4197	1.20953	0	0	0	3.29104	0	0	0.578839	0	0	0	0	0	0	0	0	0.9431	0	0	0.9431	0	0	0.578839
580	0	0	0	0	0.329676	0.775443	0	0.577195	0	0.577195	0	3.52057	0	0.577195	0	0	0	0	0	0	0	0	0	0	0	0	0	0	0	1.2069
581	1.12435	0.526347	0	0	0	0.297411	0	0.526347	0	0.869398	0	2.54761	0.526347	0.869398	1.49597	0.526347	0	0.526347	0	0	0	0	0	0	0	0	0	0	0	1.12435
582	0	0	0	0	0.587201	0	0	0	0	0.9547	0	3.93834	0	0	0.587201	0	0.587201	0	0.587201	0	0	0	0	0.587201	0.587201	0.587201	0	0	0	0.9547
583	0	0.490868	0	0.490868	0.490868	0.490868	1.06513	0.490868	0	0.490868	0	3.02751	0	0	0.490868	0.490868	0	0.818664	0	0	0	0	0	0.490868	0	0	0	0	0	0.490868
584	0	0	0	0	0.606212	0	0	0.606212	0	1.46647	0	3.56026	0	0	0.606212	0	1.46647	0.980933	0	0	0.980933	0.606212	0	0.606212	0	0	0.606212	0	0	0.606212
585	0.809302	0	0	0	0.271236	0.271236	0	0	0	0.484381	0	2.88063	0	0.484381	0	0	0	0	0	0	0.484381	0	0	0.484381	0.484381	0	0	0	0	1.05414
586	1.01353	0	0.630024	0	0	0	0	0	0	0.630024	0	3.30797	0	0.630024	0	0.630024	0	0	0	0	0.630024	0	0	0	1.01353	0	0	0	0	1.01353
587	0.479882	0.479882	0	0	0	0.268455	1.40595	1.04649	0	0.479882	0	3.31357	0	0	0.802794	0.479882	0	0	0.479882	0	0.479882	0	0	0	0	0	0	0	0	1.24229
588	0.514506	0.514506	0	0	0.289984	0	0.852551	0.852551	0	0.514506	0	3.11485	0	0	1.30596	0	0	0	0.514506	0	0	0	0	0	0.514506	0	0	0	0	1.10474
589	0	0	0	0	0.569905	0	0.569905	0	0	0.569905	0	3.04312	0	0	0.569905	0.569905	0	0	0	0	0.569905	0	0	0	0.569905	0	0	0	0	0.930666
590	0	0.84536	0	0	0	0.509469	0.509469	0	0	1.09635	0	3.29257	0	0	0	0	0	0.509469	0	0	0	0	0.509469	0	0.509469	0	0.509469	0	0.509469	0.509469
591	0.510692	0.510692	0	0	0	0.692981	0	0.510692	0	0	0	2.66228	0.510692	0.510692	0.847107	0	0	0	0.847107	0	0.510692	0.510692	0.510692	0	0.510692	0.847107	0	0	0	1.60917
592	0	0.664544	0	0	0	0.664544	0.664544	0	0	0.664544	0	3.31131	0	0	0.664544	0	0	0	0	0	0	0	0	0	0	0.664544	0	0	0	0.664544
593	0.631401	0	1.01541	0	0	1.01541	0	0.631401	0	0	0	3.58933	0	0	0	0	0	0	0	0	0	0	0	0	0.631401	0	0	0	0	0.631401
594	0.631061	0.631061	0.631061	0	0.631061	0.364506	1.01494	1.01494	0	0.631061	0	3.45903	1.01494	0.631061	0.631061	0	0.631061	0	0.631061	0	0	0.631061	0.631061	0	1.29166	0	0	0	0	0.631061
595	0	0	0	0	0	0	0	0	0	0.636031	0	2.72284	0	0	1.02171	0	0.636031	0	0.636031	0	0.636031	0	0	0	0	0	0	0	0	0.636031
596	0.524693	0	0.524693	0	0.524693	0	1.12162	0.867051	0	0	0	3.16834	0	0	0.867051	0	0	0	0	0	0	0	0	0.524693	0	0.524693	0	0	0	0
597	0	0	0.520579	0	0.520579	0.520579	0	0	0	0.520579	0	3.49957	0	0.520579	0.520579	0	0	0.520579	0	0	0	0	0.520579	0	0	0.861202	0	0	0	1.11482
598	0.626475	0	0	0	0	0	0	0	0	0.626475	0	3.44952	0	0.626475	0.626475	0	0	0.626475	0	0	0	0	0	0	0	0	0	0	0	0
599	0.85257	0	0	0	0.514519	0.289992	0.855372	0.514519	0	0.514519	0	2.71665	0	0	0.85257	0	0	0	0	0	0.514519	0	0	0.514519	0	0	0.514519	0	0	1.10476
600	0.665492	0	0.665492	0.665492	1.06157	1.06157	1.34452	0	0	1.34452	0	3.44216	0.665492	0	0	0	0	0	0	0	0	0	0	0	0	0	0	0	0	1.06157
601	0	0	0	0	0.593025	0	0.593025	0.593025	0	0	0	3.26167	0.593025	0	0	0.593025	0	0	0	0	0	0	0	0.593025	0	0	0.593025	0	0	0.962758
602	1.54424	0	0.652902	0.652902	0	0.378816	0.652902	0	0	0	0	3.35457	0	0	0.652902	0	0	0	0.652902	0	0	0	0	0	0	0	0.652902	0	0	0.652902
603	1.29465	0	0.632992	0	0.632992	0	0	0	0	1.01757	0	3.28143	0	0	0	0	0	1.01757	0.632992	0	0	0	0	1.01757	0	0	0	0	0	1.01757
604	0.793985	0	0	0	0	0.473807	1.03613	0	0	0	0	2.92191	0	0	0.793985	0.473807	0	0	0	0	0.793985	0	0	0.473807	0	0.473807	0.473807	0	0	0.793985
605	0.843582	0.508226	0	0	0	0.508226	1.09428	0.508226	0	0.508226	0	3.1856	0	0	0.843582	0	0.508226	0	0	0	0	0	0.508226	0	0.843582	0	0	0	0	1.46133
606	0	0	0.65785	0	0	0.65785	1.05127	0.65785	0	0	0	3.54104	0	0	0.65785	0	0.65785	0.65785	0	0	0	0	0	0	0.65785	0.65785	0	0	0	0.65785
607	0.48898	0	0	0	0.274085	0	1.06193	1.06193	0	0.48898	0	3.11094	0.48898	0	0.48898	0	0	0.48898	0	0	0.48898	0	0.48898	0.523535	0.48898	0.48898	0.48898	0	0	0.48898
608	0	0	0	0	0.567656	0.567656	0	0.567656	0	0	0	3.10886	0	0.567656	0	0	0	0	0	0	0	0	0	0	0.567656	0	0.567656	0	0	0.927529
609	0	0.613989	0	0	1.26508	0.613989	0	0	0	0	0	2.61862	0.613989	0	0.613989	0	0	0.613989	0	0	0	0	0	0	0.613989	0	0.613989	0	0	0.991612
610	1.03847	0	0.648385	0	0.648385	1.03847	1.03847	0	0	0	0	3.69475	0	0	0	0	0	0.648385	0	0	0	0	0	0	0	0	0	0	0	1.03847
611	0	0	1.07473	0	0.675288	1.07473	1.07473	0	0	0.675288	0	3.14354	0	0	0	0.675288	0	0	0	0	0	0	0	0	0.675288	0	0	0	0	1.35938
612	0	0.675257	0	0	1.07469	0	0	0.675257	0	0	0	3.36632	0	0	0.675257	0	0	0	0	0.675257	0	0	0	0.675257	0	0.393574	0.675257	0	0	1.58066
613	0.564671	0	0.564671	0.564671	0.564671	0.564671	0.564671	0	0	0	0	3.46928	0	0	0.923361	0	0	0.564671	0	0	0	0	0	0	0.564671	0	0	0	0	1.18681
614	0.647283	0	0	0	0	0.375124	0	0.647283	0	0	0	3.34323	0	0	0	0	0	0.647283	0	0	1.03698	0	0	0.647283	0	0	0	0	0	1.03698
615	0.516462	0.516462	0	0	0.516462	0.291208	0	0	0	0.85534	0	2.57791	0	0.516462	0.85534	0	0	0	0	0	0	0	0	0	0	0.516462	0	0	0	1.30951
616	0	0.555122	0	0	0	0	0	0.555122	0	0.555122	0	3.6972	0.555122	0	0.555122	0.909994	0	1.37842	0	0	0	0	0	0.909994	0.909994	0	0	0	0	0.555122
617	0.548974	0	0	0	0.90136	0.548974	0.548974	0.548974	0	0.548974	0	3.19488	0.548974	0	0.90136	0.548974	0	0	0.548974	0	0	0	0.548974	0	0	0	1.3676	0	0	0.90136
618	0	0	0	0	0	1.22071	0	0.585855	0	0	0	3.51624	0	0	0	0	0.585855	0	0	0	0.585855	0	0	0	0.585855	0	0.585855	0	0.585855	1.22071
619	0.557497	0	0	0	0	0.317106	0	0.557497	0	0	0	3.4531	0	0	0.557497	0.557497	0.557497	0	0	0	0	0.557497	0	0	0.557497	0.913324	0	0	0	1.17523
620	0	0	0	0	0	0	0	0	0	0	0	3.05413	0	0	1.13995	0	0	0.724308	0	0	0	0	0	0	0.724308	0	0	0	0	0
621	0	0.526914	0	0	0	0.297768	1.04727	0.526914	0	0.526914	0	3.28342	0	0	0.870203	0	0	0.526914	0	0	0.526914	0	0	0	0	0	0.870203	0	0	0.870203
622	0.714431	0	0	0	0	0	0	0.714431	0	0.714431	0	2.87291	0	0	0	0	0	0.714431	0	0	0	0	0	0	0	0.419705	1.12689	0	0	1.12689
623	0	0	0	0	0	0.811788	0.606837	0	0	0	0	3.58502	0	0	0.606837	0	0	0.606837	0.606837	0	0	0	0	0.606837	0	0.606837	0	0	0	0.981794
624	1.10971	0	0.5175	0	0.5175	0	1.10971	0	0	1.10971	0	3.17998	0	0	0.5175	0	0	0.856819	0	0	0	0	0	0	0.5175	0	0.5175	0	0	0.5175
625	0.585661	0	0	0	0.585661	0	0.585661	0.585661	0	0.585661	0	3.6892	0	0	0	0	0	0	0	0	0	0	0	0.585661	1.2204	1.2204	0.585661	0	0	0.952567
626	1.18916	0.566132	0.925402	0	0.64651	0	0	0	0	0	0	3.13904	0	0	0.566132	0	0	0.57404	0.566132	0	0.566132	0	0	0	0	0.566132	0.566132	0	0	0.925402
627	0.962129	0	0.592571	0.592571	0.592571	0.33955	0	0	0	0.592571	0	3.26069	0	0.592571	0	0	0	0.962129	0	0	0.962129	0	0	0.962129	0.592571	0	0.592571	0	0	0.962129
628	0.612524	0	0	0	0	0.818732	0.612524	0.612524	0	0.989602	0	3.52513	0	0	0.612524	0.612524	0.612524	0.612524	0	0	0	0.612524	0	0	0.612524	0	0.612524	0	0	0.989602
629	0	0	0.520824	0	0	0	0.520824	1.11522	0	0.520824	0	2.77478	0	0	0.520824	0	0.520824	0	0	0	0	0	0	0	0.861551	0	0	0.520824	0	1.11522
630	0.969513	0.969513	0.597919	0	0.342998	0	0.597919	0	0	0	0	2.0211	0	0	0.969513	0	0.597919	0	0	0	0	0	0	0	0.597919	0.597919	0	0	0	0.969513
631	0	0	0	0	1.03401	0	0.645094	0	0	1.03401	0	3.23736	0	0	0.645094	0	0	0	0	0	0	0	0	0.645094	0	0	0	0	0	1.03401
632	0	1.05365	0	0	0	1.05365	0.659619	0	0	0	0	3.76196	0	0	1.05365	0	0	0.659619	0	0	0	0	0	0.659619	0	0	0	0	0	0.659619
633	0.57298	0.57298	0	0	0.934951	0	0	0.57298	0	0	0	2.84749	0	0	0	0	0	0	0.57298	0	0	0	0	0	0.57298	0.57298	0	0	0	0.57298
634	0	0	0	0	0.625423	1.00725	0	0	0	0.625423	0	3.1972	0	0	0.625423	0	0	0.625423	0	0	0	0	0	0.625423	0	1.00725	0	0	0	1.82684
635	0.953675	0	0.58646	0	0	0	0.953675	0.58646	0	0.953675	0	3.18349	0	0.953675	0	0	0	0	0	0	0	0	0	0.58646	0.953675	0.235761	0	0	0	1.9989
636	0	0.530564	0	0	0	0	0.530564	0.875378	0	0.530564	0	2.79714	0	0.530564	0.530564	0	0	0.875378	0	0	0	0	0	0	0	0.530564	0.875378	0	0	1.50396
637	1.10741	0	0	0	0	0.409874	0	0.699754	0	0	0	3.50928	0	0	0.699754	0.699754	0	0	0.699754	0	0	0	0	0	0.699754	0	0.699754	0	0	0.699754
638	0.543227	0	0	0	0.543227	0.308055	0.89327	0.89327	0	0.543227	0	3.26783	0	0	0	0.543227	0	0.543227	0	0	0.543227	0	0	0	0.543227	0	0.543227	0	0	1.52774
639	0	0	0	0	0.564197	0.564197	0.922698	0.564197	0	0	0	3.68034	0.564197	0.564197	0	0.564197	0	0.564197	0.564197	0	0	0	0	0.564197	0	0.564197	0	0	0	0.564197
640	1.01258	0	1.01258	0.629327	0.363374	0.363374	0	0	0	0	0	3.13152	0	0	0.629327	0	0	0	0	0	0	0	0	0	0	0	0	0	0	1.01258
641	0.925448	0	0	0	0	0.566165	0	0	0	0	0	3.26306	0.566165	0.566165	0.925448	0	0	0	0	0	0	0	0.566165	0.566165	0	0	1.18921	0	0	1.18921
642	0.582852	0	0.582852	0	0	0	0	0	0	0.948672	0	2.72396	0	0	0	0	0	0	0	0	0	0	0	0	0	0	0	0	0	0.582852
643	0	0.605738	0.605738	0	0.980283	0.605738	0	0.980283	0	0.980283	0	2.77177	0	0	0.605738	0	0	0	0	0	0	0	0	0	0.605738	0	0	0	0	1.25214
644	0.602597	0.602597	0.602597	0	0	0.346018	0.602597	0	0	0.602597	0	3.34238	0	0	0	0	0.602597	0	0	0	0	0	0	0.97596	0.602597	0	0	0	0	0.602597
645	0.59722	0	0	0	1.23872	0	0.59722	0	0	0.59722	0	3.46724	0	0	1.4512	0	0.59722	0.59722	0	0	0	0	0	0	0.59722	0	0.59722	0	0	0
646	0.684803	0	1.08747	0	0	0.39991	0.684803	0	0	1.08747	0	3.48026	0.684803	0	1.37375	0	0	0.684803	0	0	0	0	0	0	0	0.684803	0.684803	0	0	0
647	0	0	0	0.655051	0	0.38023	0.655051	0.655051	0	0	0	3.35889	0.655051	0	0	0	0	0	0	0	1.04749	0	0.655051	0	0	0.655051	0	0	0	0.655051
648	0.593576	0	0.593576	0	0.340198	0	0.593576	0.963519	0	0	0	3.53306	0	0	0.963519	0.593576	0	0	0	0	0.593576	0	0	0	0	0.593576	0	0	0	1.23296
649	1.24224	0	0.599451	0	0.599451	0.343986	0.971626	0.599451	0	0.599451	0	3.10679	0	0	1.63034	0	0.599451	1.24224	0	0	0	0	0	0	0	1.24224	0	0	0	0
650	1.1692	0	0	0	0.553775	0	0.908105	0.908105	0	0	0	3.51308	0	0	0.553775	0.553775	0	0	0	0	0	0	0	0.553775	0.908105	0.553775	0.553775	0	0.908105	1.1692
651	0	0	0	0	0.705445	1.11498	0.705445	0	0	0	0	3.24236	0	0	0	0.705445	0	0	0	0	0	0	0	0	0	0	1.11498	0	0	0
652	0.961359	0	0	0	0	0.339191	0	0	0	0.961359	0	3.31968	0	0	0.961359	0.592013	0	0	0	0	0	0	0	0	0	0	0	0	0	0.961359
653	0	0	0	0	0.527603	0.87118	0.527603	0.527603	0	0.527603	0	3.08401	0.527603	0	0.87118	0	0	0	0	0	0.527603	0.527603	0	0	0	0	0	0	0	1.88083
654	0	0.589646	0	0	0.589646	0.337668	0.589646	0.589646	0	0.589646	0	2.83715	0	0	0.958084	0	0	0	0	0	0	0	0	0	0.589646	0.337668	0	0	0	1.22673
655	0	0	0	0	0	0	1.06792	0	0	0	0	2.8466	0	0	0	0.670213	0	0.670213	0	0	0	0	0	0	0.670213	0	0.670213	0	0	0.670213
656	0	0	0	0	0	0	0.962233	0	0	0	0	3.09231	0.592645	0	0.592645	0.592645	0	0	0	0	0	0	0	0	0	0.592645	0	0	0	1.61817
657	0	0	0.585823	0	0.33521	0	0	1.22065	0	0.952792	0	3.44253	0	0	0.585823	0	0.585823	0.585823	0	0	0	0	0	0.585823	0	0.952792	0.585823	0	0	0
658	0	0	0.508605	0	0.844124	0.844124	1.09858	0	0	0	0	3.15874	0	0	1.09491	0	0	0.844124	0	0	0	0	0	0.508605	0	0	0.508605	0	0	1.09491
659	0.552384	0.552384	0	0	0	0	0.906152	0	0	0.906152	0	3.69092	0	0	0.906152	0	0	0	0	0	0.552384	0	0.552384	0.552384	0	0.906152	0	0	0	0.906152
660	1.23136	0	0	0	0.592571	0.339551	0	0	0	0	0	3.12821	0	0	0.592571	0.96213	0	0	0	0	0	0	0.592571	0	0.592571	0.592571	0	0	0	0.592571
661	0	0	0	0	0	0.381277	0.656642	0.656642	0	0	0	3.83917	0	0	0.656642	0	0	0	0	0	0.656642	0	0	0	1.04964	0	0	0	0	0.656642
662	0.966779	0	0	0	0.966779	1.23669	0	0.595937	0	0.966779	0	2.75144	0	0	0	0	0	0	0	0	0	0	0	0	0	0	0	0	0	0.966779
663	1.07766	0	0	0	0.677474	0.395044	1.77276	1.07766	0	0	0	4.04649	0	0	0.677474	0	0	0	0	0	0.677474	0	0	0	0	0.677474	1.07766	0	0	0.677474
664	0.588837	0	0	0	0	0	0.588837	0	0	0	0	3.00793	0	0.588837	0	0	0	0	0	0	0	0	0	0	0	0.588837	0.956966	0	0	1.88907
665	0	0	0	0	0	0	0	0	0	0	0	2.7541	0	0.623319	1.00438	0	0	0.623319	0	0	0	0	0	0	0.623319	0.623319	1.49525	0	0	0.623319
666	0	0.951103	0	0	0	0	1.21872	0	0	0	0	3.48955	0	0	0	0	0	0.584604	0	0	0.584604	0	0	0	0	0	0	0.584604	0	0.584604
667	0.559284	1.17812	0	0	1.38571	0	1.17812	0.171728	0	0.559284	0	3.2764	0	0.915826	0.915826	0.559284	0.559284	0	0	0.559284	0	0	0.559284	0.915826	0.915826	0.915826	0	0	0	1.70411
668	0.539771	0.539771	0.888397	0	0	0.305871	0.539771	0	0	0.539771	0	3.36415	0	0	0	0	0	0.539771	0	0	0	0	0	0	0	0.539771	0	0	0	1.52128
669	0	0	0.602915	0	0.602915	0	0	0	0	1.2477	0	3.18504	0	0	0.602915	0	0	0	0.602915	0	0.602915	0	0	0	0	0.602915	0	0	0	0.976398
670	0	0	0	0	0	0	1.09717	0	0	0.846062	0	2.70603	0	0	0	0	0	0.50996	0	0	0.50996	0	0	0	0	0.50996	0	0	0	1.09717
671	1.76006	0.674248	0	0	0	0.674248	0.674248	0	0	1.07333	0	3.05465	0	0.674248	0	0	0	0	0	0	0	0	0	0	0	0	0	0	0	0
672	0.58612	0.58612	0	0.953204	0.58612	0.335401	0	0	0	0	0	3.67011	0	0.58612	0	0	0.58612	0	0	0	0.58612	0	0	0	0	0	0	0	0.58612	0.58612
673	0.956843	0	0	0	0	0.337091	0.956843	0	0	0.588748	0	3.15481	0	0	0	0.588748	0	0.588748	0	0	0.956843	0	0	0	0.588748	0	0	0	0	1.43673
674	0	0	0	0	0	0.533883	0.533883	0	0	0.880076	0	2.6676	0	0.533883	1.34082	0	0.533883	0	0	0	0.533883	0	0	0.533883	0	0	0	0	0	0.880076
675	0.611025	0	0	0	0	0.351473	0	0	0	0.611025	0	3.26841	0	0.611025	1.4746	0	0	0.611025	0	0	0	0	0	0	0	0	0.611025	0	0.611025	0.987545
676	0	0.591776	0	0	0	0.793352	0	0.591776	0	0.961031	0	3.52915	0	0	0.961031	0.961031	0	0	0.591776	0	0.591776	0	0	0	0	0	0	0	0	0.591776
677	0	0	0	0.557683	0	0	0.557683	0	0	0.557683	0	2.72036	0	0.557683	0.557683	0	0	0	0	0.557683	0	0	0	0.557683	0.557683	0	0.913584	0	0	0.913584
678	0	0	0	0	0	0	0.618052	0	0	0.997177	0	3.25053	0.618052	0	0.618052	0	0.997177	0	0	0	0	0	0	0	0	0	0	0	0	0
679	0	0.55976	0.55976	0	0	0	0.916493	1.17889	0.55976	0.55976	0	3.24876	0	0.55976	0	0.55976	0	0.55976	0.55976	0.55976	0	0	0	0	0.916493	0	0.55976	0	0	0.55976
680	0.675786	0	0	0	0	0.895421	1.0754	0.675786	0	0	0	2.85732	0	0	0	0.675786	0.675786	0	0	0	0	0	0.675786	0	0	0	0.675786	0	0	1.0754
681	1.028	0	0	0	1.028	0	0	1.028	0	1.3065	0	3.22839	0	0	0.640663	1.028	0	0.370784	1.3065	0	0	0	0	0	0	0	0	0	0	0.640663
682	0	0	0	0	0	0	0.909254	0.554595	0	0.909254	0	3.51495	0	0	0	0	0	0	0	0	0	0	0	0	0	0	1.17053	0	0	0.554595
683	0	0	0.967503	0	0.596462	0.342058	0.596462	0.596462	0	0.596462	0	3.43979	0	0	0.596462	0	0	0.967503	0.596462	0	0	0	0	0	0	0	0	0	0	1.44991
684	0.98491	0.609105	0	0	0	0	0	0	0	0.98491	0	3.41304	0	0.609105	0	0	0	0	0	0	0	0	0	0	0	0.609105	0	0	0	0.609105
685	0	0	0.660647	0	0	0.383916	0	0.660647	0	0	0	3.3701	0	0	0.660647	0	0	0	0	0	0	0	0	0	0	0.660647	0.660647	0	0.660647	0
686	0.795599	0	0	0	0.474919	0	0	0	0	0.474919	0	2.85721	0	0.795599	0.795599	0	0.474919	0.474919	0	0	0.474919	0	0.474919	0	0.474919	0	0.474919	0	0	0.795599
687	0	0	0	0	0	0	1.04779	0	0	0.655273	0	3.29282	0	0	0	0	0	0	0	0	0.655273	0	0	0	0	0	0.655273	0	0	1.72782
688	0.546665	0	0	0	0.546665	0	0.546665	0.546665	0	0.546665	0	2.74404	0	0	0.546665	0	0	0	0	0	0	0	0	0	0	0	0	0	0	0.898113
689	1.05901	0	0	0	0.663591	0	1.05901	0	0	1.34163	0	3.60513	0	0	0	0	0	0	0.663591	0	0.663591	0	0	0.663591	0	0.663591	0.663591	0	0	1.56172
690	1.28135	1.00589	0.624424	0	0	1.00589	0	0	0	0.624424	0	3.32799	0	1.00589	0.624424	0	0	0	0	0	0	0.624424	0	0.624424	0	0	0	0	0	0.624424
691	1.05615	0.661474	1.05615	0	1.05615	0.661474	0	0.661474	0	0.661474	0	3.90716	0	0	1.05615	0	0.661474	0.6711	0	0	0.661474	0	0	0	0	0	1.05615	0	0	0.661474
692	0	0	0	0	0	0	0	0.739406	0	0	0	3.45478	0	0.739406	0	0.739406	0	0	0	0	0	0	0	0	0.739406	0	0	0	0	1.15983
693	0	0	0	0	0	0.336568	0	0.587935	0	0.955717	0	2.96559	0	0	0	0	0	0	0	0	0	0	0	0.587935	0	0	0	0	0	0.955717
694	0.658261	0.658261	0	0.658261	0	0	1.05182	0.658261	0	0.658261	0	3.48642	0.658261	0	0	0	0	0	0	0	0	0	0	0	1.05182	0.658261	0	0	0	0.658261
695	1.00461	0	1.00461	0	0.62349	0.35957	0.62349	0.62349	0	0.62349	0	3.52301	0	0	0.62349	0	0	0	0	0	0	0	0	0.62349	0	0.62349	0	0	0	1.2799
696	0	0.681046	0	0	0	0.397414	0	1.08244	0	0	0	2.86739	0.681046	0	0.681046	0	0	0	0	0	0	0	0	0	0	0.681046	0.681046	0	0	1.36809
697	0	0	0	0	0	0	0	0	0	0	0	3.46545	0	0	0.573673	0	0	0	0	0	0	0	0	0.573673	0	0	0	0	0	0.573673
698	1.33281	0	1.05121	0	0	0.657811	1.38274	0.657811	0	0	0	3.59351	0	0	0.657811	0	0.657811	0	0.657811	0	0	0	1.05121	0	0	0	1.05121	0	0	1.05121
699	1.16473	0.551021	0	0	0	0.312993	0.551021	0	0	0.551021	0	3.33918	0	0.551021	0	0	0	0	0	0	0.551021	0	0	0	1.16473	0.551021	0.551021	0	0	1.16473
700	0.618098	0	0	0	0.618098	0.356063	0	0	0	0.618098	0	3.3911	0.618098	0.618098	0	0.618098	0	0.618098	0	0	0	0	0	0.99724	0.618098	0	0.618098	0	0	0
701	0.769964	0.769964	0.769964	0	1.19978	1.00779	0	0.769964	0	0	0	3.32045	0	0	0	0.769964	0	0	0	0	0	0	0	0	0	0	0.769964	0	0	0
702	0	0	1.07958	0	0	1.58656	1.07958	0	0	0	0	3.30456	0	0	0.678908	0	0	0.678908	0	0	0	0	0	1.36486	0	0	0	0	0	1.58656
703	0.603496	0	0.603496	0.603496	0	0	1.24861	0	0	0.603496	0	2.91227	0	0	0.603496	0	0.603496	0	0	0	0.977198	0	0	0	0.603496	0	0	0	0	0.603496
704	0.520933	0.520933	0	0	0.520933	0.520933	0	0.520933	0	0.520933	0	3.00274	0	0.520933	0.861705	0	0	0	0.520933	0	0	0	0	0.861705	0	1.31758	0	0	0	0.861705
705	0.508437	0	0.508437	0	0.508437	0.508437	0.843884	0	0	0.508437	0	3.21313	0	0	0.843884	0	0	0	0	0	0	0	0	0	0.508437	0.843884	0.508437	0	0	0
706	0	0	0	0	0	0.958326	0.958326	0.589821	0	0	0	3.84607	0.589821	0	0	0	0.589821	0	0	0	0	0	0	0.958326	0.589821	0.33778	0	0	0	0.589821
707	0	0	0	0	0	0.316248	0.556148	0.556148	0	0.556148	0	2.8965	0	0	0.911432	0	0	0	0	0	0.556148	0	0	0	0	0.556148	0	0	0	0.556148
708	0.931415	0	0	0.570442	0.570442	0.570442	0.931415	0.570442	0	0.570442	0	3.45827	0	0.570442	0.570442	0.931415	0	0.653813	0	0	0	0	0.570442	0	0	0.931415	0	0	0.570442	0.931415
709	1.2658	0	0	0	0.992247	0	0	0	0	0.614453	0	3.42435	0	0	0.614453	0	0	0	0	0	0	0	0	0.614453	0	0	0.614453	0	0	1.2658
710	0.635007	0	0	0	0.367083	0.635007	0	0	0	1.02032	0	3.73298	0	0	1.51472	0	0	0	0	0	0	0	0	0	0.635007	0	0	0	0	0
711	0.521336	0	0.521336	0	0.862279	0.706268	0.862279	1.11607	0	0.862279	0	2.93339	0	0	1.31831	0	0	0	0	0	0.862279	0	0	0.862279	0	0	0	0	0	0.862279
712	0.560496	0.560496	0	0	0	0.754859	1.18008	0	0	0	0	2.44422	0	0.560496	0	0	1.18008	0	0	0	0	0	0	0	0.560496	0	0	0	0	1.38783
713	0.618398	0	0.618398	0	0	0	0.997651	0	0	0.618398	0	3.60957	0	0	0	0.618398	0	0	0	0	0	0	0	0	0	0	0.618398	0	0	1.487
714	0	0.991905	0.991905	0	0	0.353534	0	0	0	0.614203	0	3.45108	0	0	0.991905	0	0	0.614203	0	0	0	0	0	0	0.614203	0	0	0	0	0.614203
715	0	0	0.53015	0	0	0.717244	0.874791	0.53015	0	0	0	3.34174	0	0	0.53015	0	0	0.53015	0	0	0.53015	0	0	0	0	0	0	0	0	0.53015
716	0	0	0	0.599211	0	0.343831	0.971295	0.599211	0	0.599211	0	3.33515	0	0	0.599211	0	0	0	0	0	0	0	0	0	0	0	0	0	0	0
717	0	0.613762	0	0.613762	0	0.353248	0.613762	0.613762	0	0.9913	0	3.55234	0.9913	0	0	0.613762	0	0	0	0	0	0	0	0	0	0.9913	0	0	0	0.9913
718	1.38297	0	0	0	0	0.69093	1.09566	0.69093	0	0.69093	0	3.63326	0	0	1.09566	0	0	0	0	0	0	0	0	0	0	0	0	0	0	0.69093
719	0	0	0	0	0.691228	0.691228	0.691228	0.691228	0	0.691228	0	3.75745	0	1.09605	0.691228	0.691228	0	0.691228	0	0	0.691228	0	0	1.09605	0	0.691228	0	0	0	0.691228
720	0	0	0	0	0	0.43519	0.737409	0	0	0.737409	0	3.37941	0	0	0.737409	0	0	1.1572	0	0	0	0	0	0.737409	0	0	0.737409	0	0	0.737409
721	0	0	0	0	0	0.341881	0	0.967124	0	0.967124	0	3.38546	0	0	0	0	0	0.341881	0.341881	0	0.596187	0	0	0.967124	0.596187	0.596187	0	0	0	0.967124
722	0.633863	0	0	0	0.633863	0	0	1.01876	0	0.633863	0	3.28322	0	0	0	0	0	0	0.633863	0.633863	0.633863	0	0	0.633863	1.01876	0	0	0	0	1.84202
723	0	0.74217	0	1.16346	0	0.438413	0	0	0	0.74217	0	2.72827	0	0	0.74217	0	0	0	0	0	0	0	0	0	0	0	1.16346	0	0	0.74217
724	0.64389	0.64389	0	0	0	0.856884	1.03238	1.03238	0	1.03238	0	3.6151	0	0	0	0.64389	0	0	0	0	0	0	0	0	0	0	0	0	0	1.52942
725	0	0.956341	0.588386	0	0	0.588386	0	0	0	0	0	3.39581	0	0.588386	0.588386	0	0.588386	0.588386	0	0	0.588386	0	0	0.588386	0.588386	0	0.588386	0	0	0.956341
726	0.963258	0	0	0	0.963258	0.340077	0.593388	0.963258	0	0	0	3.0939	0	0.593388	0	0	0	0	0	0	0.593388	0	0	0	0	0	0.593388	0	0	0
727	0	0.659	0	0.659	0	0.659	1.55423	0	0	0	0	3.06912	0	0	0.659	0	0	0	0	0	0	0	0.659	0	0	0	0	0.659	0	0.659
728	0	0	0	0	0.752013	0	0.752013	1.17635	0	0	0	2.9988	0	0	0	0	0	0.752013	0	0	0	0	0.752013	0.752013	0.752013	0	0	0	0	1.17635
729	0.942606	0.578483	0.578483	0	0.578483	0.330501	1.41908	0.578483	0	0.942606	0	3.23014	0	0	1.20896	0.578483	0	0	0	0	0.578483	0	0	0	0	0.578483	0	0	0	1.20896
730	0.632881	0	0	0	0	0	0.632881	0.632881	0	0	0	3.40585	0	0.632881	0	0	0	0	0	0	1.01742	0	0	0	0	1.01742	0	0	0	1.29448
731	0.573521	0.573521	0.935704	0	0	0	0.935704	0	0	0	0	3.64221	0	0.573521	0.573521	0	0	0	0	0	0	0	0	0.573521	0	0	0	0	0.573521	0.935704
732	0	0	0	0	0.618855	0.356555	0.618855	0.618855	0	1.27268	0	3.2522	0	0	0	0.618855	0.618855	0	0	0	0	0	0	0	0	0	0	0	0	1.27268
733	0.894914	0	0	0	0	0.734934	1.15395	0	0	0.544394	0	2.87028	0	0	1.52992	0	0.544394	0.894914	0	0	0	0	0.544394	0	0	0.894914	0.544394	0	0	1.3595
734	0.587973	0	0	0.95577	0.95577	0.95577	0	0	0	0.587973	0	3.21928	0.587973	0	0.587973	0	0	0	0	0	0	0	0	0	0.587973	0.587973	0	0	0	1.22407
735	1.2503	0.604568	0.604568	0	0	0.978673	0.978673	0.604568	0	0	0	2.91451	0	0	0.604568	0.978673	0	0	0	0	0	0	0	0.978673	0.604568	0	0	0	0	0.978673
736	0	0	0.881379	0	0.534804	0	0	0.534804	0	0	0	2.88874	0	0	0	0	0	0	0	0	0	0	0	0	0	0.534804	0.534804	0	0	0.534804
737	0.844754	0	0	0	0.28657	0.509045	0.509045	0	0	0	0	2.90451	0.509045	0	0.509045	0	0	0	0	0	0	0	0	0	0	0	0	0	0	0.844754
738	0.653299	0	0.653299	0	0	0	0.653299	0	0	0.653299	0	2.81372	0	0	0	0	0	0	0	0	0	0	0.653299	0.653299	0	0	0	0	0	0.653299
739	1.1949	0	0	0	0	0	0	0	0	0	0	3.27091	0	0	0	0	0	0.766216	0	0	0	0	0	0	0	0.766216	0	0	0	0
740	0	0.579966	0	0.944667	0.331452	0.331452	0.944667	0.944667	0	0	0	2.48521	0	0.944667	0.944667	0	0	0.944667	0	0	0.579966	0	0	0	0.579966	0	0	0.579966	0	0.944667
741	0	0	0	0	0	0.937118	0	0	0	0	0	2.89474	0	0	0	0	0	0	0.574537	0	0.574537	0	0	0	0	0	0.574537	0	0	1.58546
742	0.882084	0	0	0	1.13908	0.30305	0.535302	0.535302	0	0	0	3.16357	0.535302	0	1.13908	0	0.535302	0	0.535302	0	0	0	0	0	0.882084	1.13908	0	0	0.535302	0.535302
743	0	0	0	0	0	0	0	1.09788	0	0	0	3.49544	0	0	0	0	0	0	0	0	0.692598	0	0	0.692598	0.692598	0.692598	0	0	0	0
744	0	0	0	0.590825	0	0.590825	1.44029	0	0	0.590825	0	3.19289	0.590825	0	0	0	0	0	0	0	0	0	0	0	0.959716	0.590825	0	0	0	1.44029
745	0.57376	0	0	0	0.936037	0.327477	0.57376	0	0	0	0	2.75516	0	0	0.57376	0	0	0.936037	0	0	0	0	0	0.936037	0	0	0.57376	0	0.936037	0
746	1.04471	0	0	0	0	0.378876	1.04471	1.04471	0	0.652994	0	3.53124	0	0	1.04471	0	0	0	0.652994	0	0	0	0	0	0	0.652994	1.04471	0	0	0
747	0.631422	0	0	0	0	0.364741	0.631422	0	0.631422	0	0	2.92346	0	0.631422	0.631422	0.631422	0.631422	0	0	0	0	0.631422	0	0	0.631422	0	0.631422	0	0	1.50876
748	0.576676	0	0	0	0	0.329344	1.20607	0.576676	0	0.576676	0	2.89936	0	0.576676	0.576676	0	0	0	0	0	0	0	0	0.576676	0.576676	0	0.576676	0	0	1.20607
749	1.03419	0	0	0	0	0.373772	0	0.670115	0	0	0	3.83559	0.645223	0	0	0	0.645223	0	0	0	0.645223	0	0	0	1.03419	0.645223	0	0.645223	0	1.86229
750	0.958574	0	0.59	0	0.337895	0.59	0.59	0.958574	0	0	0	3.31533	0	0	0.59	0	0	0.59	0.59	0	0.59	0	0	0.59	0	0	0	0	0	1.43888
751	0	0	0.550663	0	0.550663	1.16415	0.550663	0.550663	0	1.37057	0	2.96321	0	0	0.550663	0	0	0.903735	0	0	0	0	0	0	0.550663	0	0	0	0	0.903735
752	0	0.566626	0	0	0.322921	0.322921	0.566626	0	0	1.18996	0	3.37436	0	0	0.926092	0	0	0.566626	0.566626	0	0	0	0	0.566626	0	0.566626	0	0	0	0.926092
753	0	0	0.697931	0	0.697931	0.408657	0	1.10499	0	0.697931	0	3.10016	0	0	1.10499	0	0	0	0	0	0	0	0	0	0	0	0	0	0	0.697931
754	0	0	0	0.49829	0.49829	0.49829	0.829341	0.829341	0	0	0	2.87883	0	0.49829	0.49829	0	0.49829	0	0	0	0	0	0	0	0.829341	0	0	0	0	1.27637
755	0	0.725708	0	0	0	0	0.725708	0.725708	0	0.725708	0	3.05672	0	0	0	0	0	0	0.725708	0	0	0	0	0.725708	0.725708	0	0.725708	0	0	0
756	0	0	0	0	0	0	0	0.968651	0	0	0	3.06478	0	0.597293	0.597293	0	0	1.23883	0	0	0	0	0.597293	0.597293	0	0.597293	0	0	0	1.77549
757	0	0.563984	0	0	0	0.321236	0.563984	0.922402	0	0	0	3.22864	0	0	0.563984	0	0.563984	0	0	0	0	0	0.922402	0	0.563984	0	0	0	0	0
758	0	0	0	1.09597	1.09597	0.404147	1.38333	0	0	0	0	3.4619	0	0	0	0	0	0.691169	0	0	0.691169	0	0	0	0	0	0	0	0	0.691169
759	0	0	0	0	0	0.436231	1.45423	0	0	0	0	3.55265	0	0	0.738949	0	0	0	0.738949	0	0	0	0	0	0	0	0	0	0	0.738949
760	0	0	0.600583	0	0	0.344717	1.24402	0	0	0	0	3.27785	0	0.600583	0	0	0	0.600583	0	0	0	0	0	0	0.600583	0	0	0	0	0.973186
761	0.855345	0.516465	0.516465	0	0.516465	0	1.10799	1.30951	0	0.516465	0	2.76468	0	0	0.516465	0	0	0	0	0	0.516465	0	0	0.516465	1.10799	0	0	0	0	0.855345
762	0.973493	0.600806	0.600806	0.600806	0.973493	0	1.4573	0.600806	0	0.600806	0	3.5247	0	0.600806	0.600806	0.600806	0	0	0.973493	0	0	0	0	0.600806	0	0.600806	0	0	0	0
763	0.699168	0	0	0	0	0.699168	1.10663	0	0	0	0	3.47737	0	0	0.699168	0	0	0	0	0	0	0	0	0	0	0.699168	0.699168	0	0	0.699168
764	1.09895	0	0	0	0	0	0	0	0	0.693401	0	2.70852	0.0800815	0	0	0.693401	0	0.693401	0	0	0	0	0	0	0	0	0	0	0	1.60984
765	0	0	0	0	0	0.427964	0	0.726709	0	0.726709	0	3.05857	0	0	0	0.726709	0	0	0.726709	0	0	0	0.726709	0	0	0	0.726709	0	0	1.14312
766	0.635884	0	0.635884	0	0.367656	0.635884	0	0	0	0	0	3.54876	0	0	0	0.635884	0	0	0	0	0	0	0	1.02151	0	0.635884	0	0	0	0
767	0	0	0	0	0	0	0	0	0	0	0	3.24253	0.556987	0.556987	0	0	0	0	0	0.556987	0	0	0	0	0.556987	0.912609	0	0	0	0
768	0.864817	0.523121	0	0	0.864817	0.295384	0.864817	0.523121	0	0	0	3.04124	0	0	0.523121	0.523121	0	0	0	0	0	0	0	0.523121	0	0.864817	0.523121	0	0	1.48985
769	0.529671	0.529671	0.529671	0.529671	0.874112	0.299502	0	0.529671	0	0	0	3.34062	0	0	0	0.874112	0	0.529671	0	0	0	0	0	0	0	0	0.529671	0	0	0.874112
770	0	0.661905	0	0	0	0.661905	1.33906	0	0	0	0	2.88439	0	0	0.661905	0.661905	0	0	0	0	0	0	0	0	1.33906	0	0	0	0	0.661905
771	0	0	0	0	0.547956	0.547956	0.899929	0.547956	0	0	0	2.95714	0	0	0	0	0	0	0	0	0	0	0	0.547956	0	0.547956	0.547956	0	0	1.15975
772	0.532598	0.532598	0	0	0	0.532598	0	0.532598	0	0.532598	0	3.15731	0	0	1.13464	0.532598	0	0	0	0	0.532598	0	0	0.532598	0.532598	1.13464	0	0	0	1.13464
773	0.633033	0.633033	0	0	0.633033	0	1.29471	1.01763	0	0	0	3.05947	0	0	0	0	0	0	0.633033	0	0	0	1.01763	0	0	0	0	0	0	1.97174
774	0	0	0	0	0.368372	0	0	0.636979	0	0	0	2.93466	0	0	0	0	0	0	0	0	0	0	0	0	0.636979	0.636979	0	0	0	0.636979
775	0.556993	0	0	0	0.316785	1.3817	0	0	0	0	0	3.24254	0	0	0	0	0	0	0	0	0.556993	0	0	0.912617	0	0.556993	0.556993	0	0	1.17441
776	0	0.581232	0.946424	0	0	1.42382	0.946424	0	0	0	0	3.32504	0.581232	0	1.21334	0	0.581232	0	0	0	0.581232	0	0	0	0	0	0	0	0	1.42382
777	0	0.627545	0	0	0.627545	0.837036	1.01015	1.01015	0	0	0	3.79886	0	0	0	0	0	0	0	0	0	0	0	0.627545	0	0.627545	0	0	0	1.01015
778	1.26605	0	0	0	0.992461	0	0.614608	0.614608	0	0.614608	0	3.24334	0	0.614608	0	0	0	0	0	0	0	0	0	0.614608	0	0.614608	0	0	0	0
779	1.01763	0	0.633033	0	1.29471	0	1.01763	0	0	0	0	2.71688	0	0	0	0	0	0	0	0	0	0	0	0	0	0	0	0	0	0
780	0.639988	0	0	0	0	0.370342	1.02709	0	0	0	0	3.50473	0.639988	0.639988	0	0	0	0.639988	0	0	0	0	0	0.639988	0	0.639988	1.02709	0	0	0.639988
781	0.689925	0	0	0	0	0	0.689925	0.689925	0	0	0	3.6313	0	0	1.09431	0	0	0	0	0	0	0.689925	0	0	0	0	0	0	0	0
782	0.89261	0	0	0.542758	0.542758	0.307759	0.89261	0.542758	0	0.542758	0	2.78103	0	0	0	0	0	0.542758	0	0	0	0	0	0	0.542758	0	0.542758	0	0	1.15128
783	0	0	0.630845	0	0	0	0	0.630845	0	0.630845	0	3.01271	0	0	0	0	0	0.630845	0	0	0	0	0	0	0	0.630845	0.630845	0	0	1.01465
784	0	0	0	0.605502	0.605502	0.605502	0	0	0	0.605502	0	3.51019	0	0.605502	0	0	0	0	0	0	0	0	0	0.605502	0.979958	0	0.605502	0	0	0.979958
785	0	0.719303	0	0	0.719303	0	0.723039	0.719303	0	0.719303	0	2.34918	0	0	0.719303	0.719303	0	0	0	0	0.719303	0	0	0	0.719303	0	0.719303	0	0	0
786	0.964211	0	0	0	0	0	0	0	0	0.594077	0	3.62464	0	0.594077	0.594077	0.594077	0	0.594077	0.594077	0	0	0	0.594077	0	0	0	0	0	0	0.594077
787	0.747273	0.747273	0	0	0	0	1.17015	0.747273	0	0	0	2.582	0	0	0	0.747273	0.747273	0	0	0	0	0	0	0.747273	1.17015	0	0	0	0	1.46642
788	1.40685	0.932772	0.571416	0	0	0.325979	0.571416	0.571416	0	0.932772	0	3.27471	0	0	0.571416	0	0	0	0	0.571416	0	0	0	0	0	0.932772	0	0	0.571416	0.932772
789	0.6521	0	0.6521	0	0.6521	0	0	1.32407	0	0.6521	0	3.90675	0	0	0.6521	0	0	0	0.6521	0	0.6521	0	0	0	0	0	0	0	0	1.0435
790	1.098	0	0	0	0	0.40516	0.69269	1.098	0	1.098	0	3.73678	0	0	0.69269	0.69269	0.69269	0.69269	0.69269	0	0	0	0	0	0.69269	1.098	0	0	0	0.69269
791	0.613007	0	0	0	0	0.352758	0	0.613007	0	0	0	2.73317	0	0	0.613007	0.613007	0	0.613007	0	0	0.613007	0.613007	0.613007	0.613007	0	0	0	0	0	0.990265
792	0	0.500104	0	0	0	0	1.2797	0	0	0.500104	0	2.98659	0	0.500104	0.500104	0	0	0.500104	0.500104	0	0	0	0	0	0	0.500104	0.831946	0	0	0.500104
793	0	0	0	0	0	0.715311	0.715311	0.715311	0	0	0	3.17747	0.715311	0	0.715311	0	0	1.41936	0	0	0.715311	0	0	0	0	0	0.715311	0	0	0
794	0	0	0.590909	0	0	0.33848	0.590909	0.590909	0	0	0	3.0886	0	0	0	0	0	0	0	0	0	0	0	0	0	0	0.590909	0	0	0.590909
795	0.559884	0	0.559884	0	0.318624	0	0.916666	0	0	0.559884	0	2.98375	0	0.916666	0	0.559884	0	0	0	0	0	0	0.559884	0	0	0.559884	0	0	0	0.916666
796	0.700273	0	0	0	0	0.410221	0	0	0	0	0	3.27175	0	0.700273	1.1081	0	0	0.700273	0	0	0.700273	0	0	0	0	0	0.700273	0	0	1.1081
797	0.92174	0	0	0	0.320934	1.18494	0.92174	0.563511	0	1.18494	0	3.22758	0.92174	0	0	0.563511	0	0.92174	0	0	0	0	0	0.563511	1.18494	0.563511	0	0	0	0.92174
798	0	0	0	0	0	0.88794	0.669578	0	0	0	0	3.41955	0	0	1.06706	0	0	0	0	0	0	0	0	0.669578	0.669578	0	0	0	0	0.669578
799	0.65474	0	0	0	0	0.380025	1.04707	0.65474	0	0	0	3.10309	0	0.65474	0.65474	0	0	0	0.65474	0	0	0	0	0.65474	0	0.65474	0.65474	0	0	1.04707
800	0.761318	0	0	0	0	0	0.761318	0.761318	0	0.761318	0	3.42324	0	0	1.18851	1.18851	0.761318	0	1.18851	0	0	0	0	0	0	0	0	0	0	0
801	0	0	0	0	0	0.706293	0	0.706293	0	0	0	3.28323	0.706293	0	0	0	0	0	0	0	0.706293	0	0	0	0	0.706293	0	0	0	1.63039
802	0.976759	0	0	0	0	0.346393	0	1.24811	0	0.603177	0	2.95565	0.976759	0	1.63697	0.603177	0	0.976759	0	0	0.603177	0	0.603177	0.603177	0	0	0.603177	0	0	0.976759
803	0.558536	0	0	0	0	0	0.558536	0.558536	0	0	0	2.81603	0.558536	0.558536	0	0.558536	0	0.558536	0	0	0	0	0	0	0	0	0	0	0	1.70269
804	0	0.60396	0	0	0.346899	0	0.60396	0.60396	0	0.60396	0	2.59825	0	0	0.60396	0	0	0	0	0	0.60396	0	0	0.60396	0.60396	0.60396	0.60396	0	0	1.24934
805	1.66207	0	0.617369	0	0	1.27036	1.27036	0	0	0.996243	0	3.14437	0	0	0.617369	0	0	0.649742	0.617369	0	0	0	0	0.996243	0.617369	0.617369	0	0	0	1.48527
806	0.572615	0	0	0.572615	0	0.326745	0.572615	0.572615	0	0	0	3.18581	0	0	0.572615	0	0.572615	0	0.572615	0	0	0	0	0.572615	1.40893	0.934443	0	0	0	1.19957
807	0.670563	0.670563	0	0	0	0.390466	0	0.670563	0	1.06839	0	3.25188	0	0	0	0	0	0	0	0	0.670563	0	0	0.670563	0	0	0	0	0	0
808	1.04031	0	0	0	1.04031	0.64974	1.04031	0.64974	0	0	0	3.49731	0.64974	0	0	0	0	1.04031	0	0	0	0	0	0.64974	1.04031	0.376737	1.04031	0	0	0
809	0	0	0	0	0	0.659785	0.659785	0	0	0	0	2.64484	0	0	0	0	0	0.659785	0	0	0	0.659785	0.659785	0	0	0	0	0	0	1.05388
810	1.11055	0	0	0	0.702116	0	1.11055	0	0	0	0	3.15258	0	0	0.702116	0	0.702116	0	0.702116	0	0	0	0	0	0	0.702116	0	0	0	1.39972
811	0.567683	0	0.567683	0	1.19166	0.567683	0.567683	0.567683	0	0.927567	0	2.92187	0	0	0.567683	0.567683	0	0.567683	0	0	0.927567	0	0	0	0	0	0	0	0	0
812	0.909438	0	0	0	0.315345	0.315345	1.37772	0	0	0.554726	0	3.42291	0	0	1.17074	0	0	0	0.554726	0	0	0	0	0	0	0	0.554726	0	0	1.54912
813	0.591113	0	0.591113	0	0	0.591113	0.960114	0	0	0.591113	0	3.37451	0	0	0	0	0	0	0	0	0.591113	0	0	0	0	0.960114	0	0	0	0.960114
814	0	0	0	0	0.617231	0.617231	0	0	0	0	0	3.40216	0.617231	0	0.996054	0	0	0	0	0	0	0	0	0	0.617231	0	0	0	0	0
815	0	0.681359	0	0	0	1.08286	0	0	0	1.08286	0	3.02195	0	0	0	0	0	0.681359	0	0	0	0	0	0	0	0.681359	1.08286	0	0	1.59051
816	1.20844	0	0	0	0	0.776625	0.776625	0	0	0.776625	0	3.19796	0	0	0	0	0	0	0	0	0	0	0	0	0	0	0	0	0	0
817	0.674099	0	0	0	0	0	1.35758	1.07313	0	1.07313	0	3.76907	0	0	0.674099	0	0	0.674099	0.674099	0	0	0	0	0	1.07313	0	0.674099	0	0	0.674099
818	0.60093	0	0	0	0	0.344941	0.60093	1.24457	0	0.973664	0	3.47522	0	0	1.24457	0.60093	0	0	0	0	0	0	0	0	0.60093	0	0	0	0	0.973664
819	0.542931	0	0	0	0	0	0	0.542931	0	0.542931	0	2.90718	0	0	0	0	0	0.542931	0	0	0	0.542931	0	0	1.15156	0	0.542931	0	0	1.67265
820	0.647104	0	0	0	0.647104	0	0	0.647104	0	0.647104	0	3.08786	0	0	0	1.03674	0	0.647104	0	0	0	0	0	0	0	0	0	0	0	0.647104
821	0.593473	0	0	0	0	0.593473	0.593473	0.593473	0	0.963376	0	3.64472	0	0	0.593473	0	0	0	0	0	0	0	0	0.593473	0.593473	0	0	0	0	0.593473
822	0.730704	0	0	0	0.730704	0.730704	1.14838	0	0	0	0	3.20615	0	0	0	0	0	0	0.730704	0	0	0	0	0	0	0	0	0	0	0
823	0.577213	0.94084	0	0	0	0	1.41689	0.577213	0	0.577213	0	3.05907	0	0	0.577213	0	0	0	0.178369	0	0	0	0.577213	0.577213	0	0.94084	0	0	0	0
824	0	0.697728	0	0	1.10472	0.408522	0.697728	0	0	0.697728	0	3.22765	0	0.697728	1.10472	0	0	0	0	0	0	0	0	0	0	0	0	0	0	1.10472
825	0.637886	0	0	0	0	0.368966	0	0	0	0	0	2.837	0	0	0	0	0.637886	0	0.637886	0	0	0	0	0	0	0.637886	0	0	0	0
826	0	0	1.12721	0.714671	1.12721	0	0	0	0	0	0	3.47524	0	0	0.714671	0	0	0	0	0	0.714671	0	0	0	0	0	0	0	0	0
827	0	0.580702	0.580702	0	0.945689	0.331924	0	0.580702	0	0	0	3.06664	0.580702	0	0.945689	0	0	0	0	0	0	0	0	0	0	0.580702	0	0	0	1.42291
828	0.571516	0	0	0	0.326043	0.326043	0.932912	0	0	0.571516	0	3.35878	0	0	0	0	0	0.571516	0	0	0	0	0	0	0	0	0	0	0	0.571516
829	0	0	0	0	0	0.464228	0.780046	1.21288	0	0.780046	0	3.29564	0	0	0.780046	0	0	0	0	0	0	0	0	0	0	0	0	0	0	1.21288
830	0.610794	0	0.610794	0	1.47421	0.351323	0.987228	0.351323	0	0.610794	0	3.23534	0	0	0.610794	0	0	0	0	0	0.610794	0	0	0.987228	0.610794	0	0	0	0	1.65048
831	0.672506	0	0	0	0	0.391752	0.672506	0.672506	0	1.07099	0	3.3609	0	0.672506	0.672506	0	0.672506	0.672506	0	0	0	0	0	0.672506	0	1.07099	0	0	0	1.35517
832	0	0	0	0	0.643948	0	1.03246	1.03246	0	1.03246	0	3.08152	0	0	0.643948	0	0	0	0	0	0	0	0.643948	0.643948	0	0	0	0	0	1.03246
833	1.42655	0	0.948624	0	0.948624	0	0	0	0	0	0	3.142	0	0	0.948624	0.582817	0	0.582817	0	0	0	0	0	0	0	0	0	0	0	0.582817
834	0	0	0	0	0.783642	0.466695	0	0.783642	0	0.783642	0	3.30202	0	0	0	0	0	0	0.783642	0	0	0	0	0	0	0	0	0	0	0
835	0.95203	0	0	0	0	0.585273	0	0.95203	0	0.585273	0	3.60541	0.585273	0.585273	0.95203	0	0	0.585273	0	0.585273	0	0	0	0	0	0.95203	0.585273	0	0	0.95203
836	0.615731	0	0	0	0	0.354526	0.615731	0	0	0	0	2.15861	0	0.993999	0.993999	0	0	0	0	0	0	0	0	0	0.993999	0	0	0	0	1.48252
837	0.625504	0	0.625504	0	0	0	0	0.625504	0	0.625504	0	3.39058	0	0	1.00736	0.625504	0	0.625504	0	0	0	0	0.625504	0	0.625504	0.625504	0	0	0	0.625504
838	0.613833	0	0	0	0	0	0.613833	0.613833	0	1.26483	0	3.39501	0	0	0.991398	0	0	0	0	0	0	0	0	0	0	0.991398	0.991398	0	0	1.26483
839	0.680027	0	0.680027	0.680027	0	0	0.680027	0.680027	0	0.680027	0	2.68342	0.680027	0	0	0	0	0	0	0	0	0	0	0	0	0.680027	0	0	0	1.58836
840	0.568795	0	0	0	0	0.568795	0	0.568795	0	1.19344	0	3.14493	0	0	0	0	0	0.929118	0	0	0	0	0	0.982675	0	0.568795	0.929118	0	0	0.568795
841	0.659552	0	0	0	0	0	0.659552	0	0	0	0	3.33519	0	0	0.659552	0	0.659552	0.659552	0	0	0	0	0	0.659552	0	0	0	0	0	0.659552
842	1.12461	0	0.712705	0	0.712705	0	1.64055	0	0	0.712705	0	3.70133	0	0	0	1.12461	0	0	0	0	0	0	0	0	0	0	0	0	0	0
843	0	0.728354	0	0	1.14528	1.14528	0.728354	0.728354	0	0.728354	0	2.62901	0	0	0	0	0.728354	0	0	0	0	0	0	0	0	0	0	0	0	1.14528
844	0.642115	0	0	0	0	0	0	0	0	0	0	3.19511	0	0	1.7052	0	0	1.02997	0	0.642115	0	0	0	0	0	0	0	0	0	1.7052
845	1.04947	0	0	0.656522	0	0	1.04947	0	0	0.656522	0	3.14733	0	0	0.656522	0	0	0	0	0	0	0	0	0	0.656522	0	0.656522	0.656522	0	0
846	0.686546	0.686546	0.686546	0	0	0	1.0898	0	0	0	0	3.03191	0	0.686546	0.686546	0	0	0	0	0	0	0	0.686546	0	0.686546	0	0.686546	0	0	0.686546
847	0.96473	0	0	0	0	0.340763	0	0	0	0.594453	0	3.26474	0	0	0.594453	0	0	0.594453	0.594453	0	0	0.594453	0	0.594453	0	0	0	0	0	0.96473
848	0	0	0	0.62353	0	0.359596	1.27996	0.62353	0	0	0	3.15713	0	0	1.27996	0	0	0	0	0	0.62353	0	0	0	0.62353	0	0	0	0	1.27996
849	0	0	0	0	0	0.579975	0.944679	0	0	1.21134	0	3.37744	0	0	0.579975	0.579975	0	0.579975	0	0	0	0	0	0	0.944679	0.579975	0.944679	0	0	1.74326
850	0.585727	0	0	0	0.335148	0.952658	0	0	0	0.585727	0	2.6767	0	0	0.952658	0	0	0	0	0	0	0	0	0	0	0	0	0	0	0
851	0.663431	0.663431	0	0	1.05879	0.385753	1.05879	0	0	1.05879	0	3.49678	0	0.663431	0.663431	0	0.663431	0	0.663431	0	0	0	0	0	0.663431	1.05879	0	0	0	0.663431
852	0	0	0	0.657999	1.55259	0	0.657999	0	0	0	0	3.22701	0	0	1.05147	0	0	0.657999	0	0	0	0	0	0	0.657999	0	1.05147	0	0	0.657999
853	0.57195	0	0.57195	0	0.933517	1.40778	0.57195	0.57195	0	0.57195	0	2.79938	0	0.57195	0.57195	0.57195	0	0	0.57195	0	0	0	0	0	0.57195	0.57195	0	0	0	1.19851
854	0	0.56961	0	0	0.56961	0	0	0.56961	0	0.56961	0	3.35455	0	0.56961	0.56961	0	0	0	0	0	0	0	0	0.56961	0	0	0.56961	0	0	0.930255
855	0	0	0	0	0.369208	0	0	1.02473	0	0	0	2.88872	0	0	0.638256	0.638256	0	0.638256	0	0	0	0	0	0	1.02473	0.638256	0.638256	0	0	1.5201
856	0.975085	0	0	0	0	0	0.975085	0	0	0.601961	0	3.21668	0	0	0.601961	0.601961	0	0	0	0	0.601961	0	0	0	0.601961	0	0.601961	0	0	0.975085
857	1.10032	0	0.694425	0	0	0	0.694425	0.694425	0	0.694425	0	3.43646	0	0	0	0	0	0	0	0	0	0	0	0	0	0	0	0	0	0.694425
858	1.05953	0	0	0.663979	0	0	0	0.663979	0	0	0	2.77758	0	0	0.663979	0.663979	0	0	0	0	1.05953	0	0	0	0	0	0	0	0	1.05953
859	0	0	0	0	0	0.368259	0	0	0	0	0	3.06712	0	0.636806	0.636806	0.636806	0	0	0	0	0	0	0	1.5177	0	0	0	0	0	1.02276
860	1.0079	0	0	0	0	0	0	1.0079	0	0	0	2.35794	0	0	0	0.625896	0.625896	1.0079	0.625896	0	0	0	0	0	0	0	0	0	0	1.0079
861	0.707813	0	0	0	0	0.707813	0.707813	0	0	0	0	3.32389	0.707813	0	1.40821	0.707813	0	0	0	0	0	0	0	0	0.707813	0	0	0	0	0.707813
862	0.889072	0	0.540249	0	0	0	1.14718	0.540249	0	0	0	2.86094	0	0	1.14718	0.540249	0	0	0	0	0	0.540249	0.540249	0	0	0	0.540249	0	0	0.540249
863	0.600589	0	0	0	0	0.600589	0.600589	0.600589	0	0.600589	0	3.3949	0	0.600589	0	0	0	0	0	0	0	0	0.973194	0	0	0.600589	0.600589	0	0	1.63237
864	0.564331	0	0	0.564331	0.922886	0.321457	0.564331	0	0	0.564331	0	3.03086	0	0	0.564331	0	0	0	0.922886	0	0	0	0	0	0.922886	0	0	0	0	1.39453
865	0.626455	0	0.626455	0	0	0.626455	0	0	0	0	0	3.6494	0	0	0	0	0	0	0	0	0	0	0	0	0	0	0.626455	0	0	1.50049
866	0.935414	0	0	0	0	0.327191	0	0.573312	0	0.573312	0	2.84821	0	0	0.935414	0	0.573312	0	0	0	0	0	0	0	0.935414	0	0	0	0	0.573312
867	1.04551	0	0	0	0	0	0.653587	1.32635	0	0.653587	0	2.96777	0	0	0.653587	0.653587	0.653587	0	0	0	0.653587	0	0	0	0	0.653587	0	0	0	0.653587
868	0	0	0	0	0.726847	1.1433	1.1433	1.1433	0	0.726847	0	3.35976	0	0.726847	0.726847	0.726847	0.726847	0	0	0	0.726847	0	0	0.726847	0	0	0	0	0	0
869	0	0	0	0	0	0	0	0	0	1.42717	0	3.51823	0	0	0	0	0	1.13503	0.720583	0	0	0	0	0	0.720583	0.720583	1.42717	0	0	0
870	0	0	0	0	0.642221	1.03012	1.03012	0	0	0.642221	0	3.36459	0	0	0	0	0	0	0	0	0	0	0	0	0	1.03012	0	0	0	0
871	0	0	0	0	0	0.349737	0.608345	0	0	0	0	2.92236	0	0.608345	0.608345	0	0	0	0	0	0	0	0.608345	0	0	0	0	0	0	1.25623
872	0.586456	0.586456	0	0	0.335617	0.586456	0.586456	0.953669	0	0.586456	0	2.67823	0	0	0.586456	0	0	0	0	0.586456	0	0	0	0.586456	0	0.586456	0	0	0	1.4328
873	0.6468	0	0.6468	0	0	0.374807	1.53422	0.6468	0	0.6468	0	3.43434	0	0	0	0	0	0	0	0	0	0	0	0	0	0	0	0	0	0.6468
874	0	0	0.915669	0	0	0.318171	0.559172	0	0	1.17794	0	3.38339	0	0	1.17794	0	0	0.559172	0	0	0	0	0.559172	0.559172	0	0	0.559172	0	0	0.559172
875	0	0	0	0	0	0	0.580936	0.946014	0	0.580936	0	3.43183	0	0	0	0	0	0	0	0	0	0	0	0	0	0	0	0	0	0
876	0	0	0	0	0	0	0	0	0	1.12721	0	3.50703	0	0	0	0	0	0	0	0	0	0	0	0	0	0.419866	0	0	0	1.12721
877	0.599214	0	0	0	0	0.343833	0.599214	0.599214	0	0	0	3.17719	0	0	0.599214	0	0	0.599214	0	0	0	0	0	0	0	0	0.599214	0	0	1.24186
878	0	0	0	0.604549	0.604549	0	1.46365	0.604549	0	0.604549	0	3.84318	0	0.604549	0	0	0	0	0	0	0	0	0	0.604549	0.604549	0	0	0	0	0.604549
879	0	0	0	0	0	0.351585	0	0	0	0	0	2.83381	0	0.611198	0.611198	0	0	0	0.987783	0	0.611198	0	0	0	0.611198	0	0	0	0	0.987783
880	0.768938	0	0	0	0	0	0.768938	0	0	0.768938	0	3.35966	0	0	0	0	0	0	0	0	0	0	0	0	0.768938	0	0	0	0	0.768938
881	0.773898	1.20489	0	0	0	0	1.20489	0	0	0	0	3.48251	0	0	0	1.20489	0	0	0	0	0	0	0	1.20489	0	0	0	0	0	0.773898
882	0	0	0.599211	0.599211	0.599211	0.971295	0.599211	0.599211	0	0	0	3.06884	0	0	0.971295	0	0	0	0	0	0	0	0	0.971295	0.971295	0.599211	0	0	0	1.24186
883	0.947124	0	0.581736	0	0	0.332587	0	0.581736	0	0	0	2.77219	0	0	0.581736	0.581736	0	0.581736	0	0	0	0	0	0	0	0.581736	0	0	0	0.947124
884	0	0	0	0	1.6259	0	0.703467	0	0	0.703467	0	3.82675	0	0.703467	0	0	0	0	0.703467	0	0	0	0.703467	0.703467	0	0	0	0	0	0
885	0	0	0	0	0	0.348972	0.982243	0	0	0.607164	0	2.66469	0	0	0.607164	0	0	0	0	0	0.607164	0	0	0.607164	0	0.607164	0	0	0	0.982243
886	0.916688	0	0.5599	0	0	0.318635	1.17911	0.916688	0	0.916688	0	3.21951	0	0	0	0	0	0	0	0	0	0	0	0	0	0	0.5599	0	0	0.5599
887	0	0.713132	0	0.713132	0.713132	0.418833	0	0.713132	0	1.12517	0	3.2569	0	0	0	0	0	0	0	0	0	0	0	0	0	0	0.713132	0.713132	0	0
888	0	1.00462	0	0	1.00462	0.359572	0.623493	0	0	0	0	3.15705	0	0	0	0	0	0	0	0	0	0	0	0	0	0	0	0	0	1.27991
889	0	0	0.634841	0	0.366974	0.366974	0	0.634841	0	0	0	3.14277	0	0	0	0	0	0	0	0	0	0	0	0	0	0	0	0	0	2.09109
890	0.554248	0.554248	0	0	0	0.554248	1.16997	1.4328	0	0.908767	0	3.46906	0	0	0.908767	0	0	1.09025	0	0	0.908767	0	0	0.908767	0	0.554248	0.554248	0	0	0.554248
891	0.639925	0.639925	0	0	1.027	0.3703	0	0	0	0.639925	0	3.67738	0	0	0	0	0	0.164894	0	0	0	0	0	0	0	0	0	0	0.639925	0.639925
892	0	0	0	0	0	1.55383	1.33425	0	0	0	0	2.76746	0	0.658756	0	1.05249	0	0	0	0	0	0	0	0	0	0.658756	0.658756	0	0	0.658756
893	0	0	0	0	0	0.806214	0.602279	0.975522	0	0	0	2.86366	0	0	0.602279	0	0	0.602279	0	0	0	0	0	0	0.602279	0	0	0	0	0.975522
894	0	0.627796	0	0	0	0	0	0.627796	0	0.627796	0	3.33498	0	1.01049	0.627796	0	0	0	0	0	0	0	0.627796	0	0.627796	0	0	0	0	0
895	0.535772	0.535772	0.535772	0.535772	0.535772	0.535772	0	1.13985	0	0.882748	0	2.96671	0	0	0	0.535772	0	0	0	0	0	0	0	0.535772	0.535772	0	0.535772	0	0	1.51377
896	0	0	0	0	0	0.388989	0.66833	0	0	0	0	3.24748	0	0	0	0	0	0.66833	0	0	0	0	0	0	1.06538	0.66833	0.66833	0	0	1.90298
897	0	0	0	0	0	0	0.646195	0	0	0	0	3.04366	0	0	0.646195	0	0	0	0	0	0.646195	0	0	0.646195	0	0.646195	0.646195	0	0	0
898	0.654099	0.654099	0	0	0.654099	0.379603	0	0.654099	0	0	0	3.25548	0	0	1.54621	0	0	0	0	0	0	0	0	0	1.32714	0	0	0	0	0.654099
899	1.06049	0	0	0	0	0	0	0	0	0	0	3.03599	0	0	0.664689	0	0	0.664689	0.664689	0	0	0	0	0	0	0.211857	0	0	0	1.3433
900	0	0	0.654829	0	0.768262	0.380083	0.654829	1.04719	0	0.654829	0	3.01657	0	0	1.04719	0	0	0	0	0.268706	0	0	0	0	0	0	0.654829	0	0	1.04719
901	0	0	1.27273	0	0.618888	0.356576	0.998321	0.618888	0	0	0	2.89797	0.618888	0	1.27273	0	0	0	0	0	0.618888	0.618888	0	0.998321	0	0	0.618888	0	0	1.48782
902	0	0	0	0	0	0	1.12449	0	0	0	0	3.28229	0	0	1.12449	0.526433	0	0	0.86952	0	0.526433	0	0	0	0	0	0	0	0	0.86952
903	0.725566	0.725566	0	0	0	0.427194	0.725566	0.725566	0	1.14161	0	3.42898	0	0	1.14161	0	0	0	0.725566	0	0	0	0	0	0	1.14161	0.725566	0	0	1.14161
904	0.675387	0	0.675387	0	0	0.39366	0.675387	0	0	0.675387	0	2.67464	0	0	0	0	0	0	0.675387	0	0	0	0	0	0	0	0.675387	0	0	0.675387
905	0.792372	0	0	0	1.22884	0.472697	1.22884	0.792372	0	0.792372	0	3.22576	0	0	0.792372	0	0	0	0	0	0	0	0	1.22884	0	0	0	0	0	0.792372
906	0	0	0	0	0.419866	0.419866	1.12721	0	0	0	0	3.08513	0	0	1.41841	0	0	0	0	0	0	0	0	0	0	0	0	0	0	0
907	0.710173	0	0	0	0	0	1.12125	0.710173	0	0	0	3.07671	0	0.710173	0.710173	0.710173	0.710173	0	0.710173	0	0	0	0.710173	0	0.710173	0	0.710173	0	0	0.710173
908	0	0	0	0	0	0	0.606572	0.606572	0	0.606572	0	3.35083	0	0.606572	0.606572	0.606572	0	0.981429	0	0	0.606572	0	0.606572	0	0.606572	0	0	0	0	1.46707
909	0	0	1.06551	0	0.38905	0.668423	0	0	0	0	0	3.17085	0	0.668423	0	0	0	0.668423	0	0	0	0	0	0.668423	1.06551	0	0.668423	0	0	1.34898
910	0.628891	0.628891	0	0	1.01199	0	0	0	0	0	0	3.16816	0.628891	0	0	0	0	0	0	0	0	0	0	0.628891	0	1.01199	0	0	0	1.50455
911	0	0	0.752279	0	0.752279	0.752279	0	0	0	0	0	3.60817	0	0	0	0	0.752279	0	0	0	0	0	0	0	0	0	0.752279	0	0	0
912	0	0	0	0	0.823422	0	0.823422	0	0	0	0	3.53326	1.26879	0	0	0.823422	0	0	0	0	0	0	0	1.57585	0	0	0	0	0	1.26879
913	0.64693	0	0	0	1.31614	0.860569	0.64693	0.64693	0	0	0	3.62132	0	0	0	0	0	0	0	0	0	0	0.64693	0.64693	0	0.374892	0	0	0	1.0365
914	1.23976	0.597882	0.597882	0	0	0.597882	1.23976	0	0	0	0	3.02715	0	0.597882	0	0	0	0.597882	0	0	0	0	0	0.969463	0	0	0	0	0	0
915	0.952054	0.585291	0	0	0	0	1.21981	0.952054	0	0	0	3.30512	0	0	0.585291	0.585291	0	0	0	0	0	0	0	0.585291	0.585291	0.952054	0.585291	0	0.585291	1.4308
916	1.33817	1.05595	0	0.661322	0	1.33817	0	1.05595	0	0.661322	0	3.11614	0	0	1.05595	0	0	0	0	0	0	0	0.661322	0.661322	0.661322	0	0	0	0	0
917	0	0	0	0	1.05353	0	1.05353	0	0	0.659529	0	3.33515	0	0.659529	0	0.659529	0	0.659529	0	1.05353	0	0	0	0	1.05353	0	0	0	0	0.659529
918	0	0.652791	0	0.652791	0	0	0	0	0	0.652791	0	2.56277	0	0.652791	0.652791	0	0	0	0	0	0	0	0	0.652791	0	0.652791	0	0	0	0.652791
919	0	0	0	0	0.580001	0.944715	1.59538	0	0	0	0	2.26659	0.580001	0	0.944715	0	0.580001	0	0	0	0	0	0	0	0	0.580001	0	0	0.580001	0.944715
920	1.05996	0	0	0.6643	0.6643	1.05996	0.6643	0	0	0	0	2.83516	0	0.6643	0	0	0	0	0	0	0	0	0	0.6643	1.05996	0	0	0	0	1.05996
921	0.656812	0	0	0	1.04987	0.381389	0.656812	0	0	0.656812	0	3.36242	0	0	0	0	0	0.656812	0	0	0	0	0	0.656812	0	0.381389	0	0	0	0
922	0.956267	0.588332	0	0	0.588332	1.22464	0.956267	0.588332	0	0.956267	0	3.18753	0	0	0	0	0	0	0	0	0	0	0	0.588332	0.588332	0	0.588332	0	0	0.588332
923	0.56357	0.56357	0	0.56357	0	0	0.921823	0.921823	0	0	0	3.06513	0	0.56357	1.18504	0	0	0.56357	0	0	0.56357	0	0	0	0	0.921823	0	0	0	0.56357
924	1.17441	0	0	0	0	0	0	0.556987	0	0	0	2.49989	0	0	0.912609	0	0	0	0	0	0	0	0.556987	0.556987	0.556987	0	0	0	0	0.912609
925	0.589838	0	0.589838	0	0.589838	0	0.589838	0	0	0.958351	0	2.96965	0	0	0.958351	0	0	0	0	0	0.589838	0.589838	0	0	0	0.958351	0.589838	0	0	0.589838
926	0.728609	0	0	0	0.728609	0.728609	0.728609	0	0	1.14562	0	3.53334	0	0	0.728609	0	0	0	0	0	0	0	0	0	0	0	0.728609	0	0	0.728609
927	0	0.756245	0.756245	0	0	0	0.756245	0	0	0	0	3.5198	0	0.756245	0.756245	0	0	0	0	0	0	0	0	1.18189	0	0.756245	0	0	0	0
928	0	0	0.644366	0	0	0	0	0	0	0	0	3.27085	0	0	1.5302	0	0	1.03303	0	0	0	0	0	0.644366	0	0.263589	0	0	0	0.644366
929	0	0.565967	0	0	0	0.565967	0	0	0	0	0	2.45583	0	0	0	0	0	0.565967	0	0	0.925172	0	0	0	0	0	0.565967	0	0	0.565967
930	1.11613	0.706315	0	0	0	0	0.706315	0	0	0	0	3.49109	0	0	0.706315	0	0	1.11613	0	0	0	0	0	0	0	0.706315	0.706315	0	0	0
931	0	0	1.02168	0	0.63601	1.29932	0	1.02168	0	0.63601	0	2.45678	0	0	0.63601	0	0.63601	0	0	0	0	0	0	0.63601	0	0	0	0	0	0
932	0	0.696931	0	0	0.696931	0.696931	0.696931	0.92083	0	0.696931	0	3.26536	0	0	0	0	0	0.696931	0	0	0	0	0	0	0	0	0	0	0	0
933	1.30556	0	0	0	0.64361	0.640052	1.02717	0.640052	0	0	0	3.32853	0	0.640052	0	0	0	0	0	0	0	0	0	0	0	0.640052	0.640052	0	0	1.85309
934	0	0	0	0	0.726189	0.427614	0	0	0	0	0	3.10655	0	0.726189	0.726189	0	0	0	0.726189	0	0	0	0	0.726189	0	0	0.726189	0	0	0.726189
935	0	0.629286	0.629286	0	0.629286	0	1.28891	0.629286	0	0.629286	0	3.20515	0	0.629286	0	0	0	0	0	0	0.629286	0	0	0	1.01252	0.629286	0.629286	0	0	0
936	0.691551	0	0	0.691551	0.691551	0.404401	1.09648	0.691551	0	0	0	3.21581	0	0	0.691551	0	0	0	0	0	0	0	0	0.691551	0.691551	0	0	0	0	1.09648
937	0	0	0	0	0	0	0.713939	0	0	1.41732	0	3.08376	0	0	0	0.713939	0	0	0	0	0	0	0	0	0.713939	0.713939	0.713939	0	0	1.98129
938	1.24823	0	0.603252	0	0.603252	0	0.976862	0.603252	0	0	0	3.18575	0	0.976862	0	0	0	0.976862	0.603252	0	0	0	0	0	0	0	0	0	0	0.603252
939	0	0	0	0	0	0.799404	0.799404	1.23792	0	0.799404	0	3.59737	0	0	0	0	0	0	0	0	0	0	0	0	0	0	0	0	0	0.799404
940	0.768411	0.768411	1.19776	0	0.768411	0	0.768411	0	0	0.768411	0	3.23014	0	0	0	0	0	0.768411	0	0	0	0	0	0	0	0	0	0	0	1.49717
941	0.623209	0	0	0	0.359387	0.359387	1.00423	0	0	0	0	2.80749	0	0	0	0	0	0	0.623209	0	0	0	0	0	0	0.623209	0	0	0	0
942	0	0	0.639734	0	0.639734	0.370175	0.639734	0	0	0	0	2.66998	0	0	0.639734	1.02674	0	0	0	0	0	0	0	1.02674	0.639734	0	0.639734	0	0	1.30507
943	0	0	0	0	0	0	0.996288	0.617402	0	0.617402	0	2.94108	0	0	0.996288	0	0	0	0	0	0	0	0	0	0	0.996288	0	0	0.996288	1.27041
944	0.620308	0	0	0	0.620308	0.3575	1.00026	1.00026	0	0	0	2.90087	0	0	0.620308	0	0	0	0	0	0	0	0.620308	0	0	0	0.620308	0	0.620308	1.27494
945	1.06969	0.671537	0	0	0	0	0	0.671537	0	0	0	2.95427	0	0	0	0.671537	0	0.671537	0	0	0.671537	0	0	0	0	0	0.671537	0	0	0.671537
946	0	0	0	0	0	0.354101	0.615077	0	0	0.615077	0	3.30849	0	0	1.26678	0	0	0	0	0	0.993102	0	0	0	0	0.615077	0	0	0	0.615077
947	0.954307	0.586917	0	0	0.586917	0.335913	0	0.586917	0	0	0	3.41911	0	0.586917	1.22239	0	0	0.586917	0	0	0	0	0	0	0	0	0	0	0	0.586917
948	1.22641	0.589445	0	0	0.589445	0.337538	0	0	0	1.22641	0	3.12151	0	0	0.589445	0	0	0	0	0	0.957807	0	0	0.589445	0.957807	0.589445	0	0	0.589445	0.589445
949	0	0	0	0.60815	1.25593	0.349611	0	0	0	0.60815	0	3.383	0	0	0	0	0	0	0	0	0.60815	0	0	0	0.60815	0.60815	0.60815	0	0	0.983598
950	0.738949	0	0	0	0	0	0	0.738949	0	0.738949	0	3.41874	0	0	1.15923	0.738949	0	0	0	0	0	0	0	0	0	0	0	0	0	1.68175
951	0.595389	0	0	0	0.595389	1.23582	1.23582	0.595389	0	0	0	2.69689	0	0	0	0	0	0	0	0	0.966022	0	0	0	0	0	0.595389	0	0	1.23582
952	1.05301	0.659138	0.659138	0	0.659138	0.659138	1.05301	0	0	0	0	3.26555	0	0	1.05301	0	0	0	0	0	0.659138	0	0	0	0.659138	0	0	0	0	0
953	0	0	0	0	0	0.420122	0	0.715053	0	0.715053	0	3.26052	0	0	0	0	0	0	0	0	0	0	0	0.715053	0	0	0	0	0	0
954	1.10441	0	0	0	0	0.6975	1.39282	0	0	0.6975	0	3.64605	0	0	0.6975	0	0	0	0	0	0	0	0.6975	0	0	0.6975	0	0	0	1.10441
955	0.634445	0.634445	0	0	0	0	0.634445	0	0	0	0	3.25066	0	0	0	0.634445	0	0	0	0	0	0	0	0	0	0.634445	0.634445	0	0	1.2969
956	0	0	0.705523	0	0	0	0	0	0	1.11508	0	3.39106	0	0	0	0	0	0	0	0	0.705523	0	0	0	0	0.705523	0	0	0	0
957	0	0	0.77917	0	0	0.463628	1.21174	0.77917	0	0.77917	0	3.56134	0	0	0	1.21174	0	0.77917	0	0	0	0	0	0	0	0	0	0	0	0.77917
958	0.68136	0	0	0	0	0	0.68136	0	0	0.68136	0	3.64046	0	0.68136	0	0	0	0	0	0	0	0	0	1.08286	0.68136	0	0	0	0	1.77204
959	0.674201	0	0	0	0	0	1.07327	0.674201	0	0	0	3.00812	0	0	1.07327	0	0	0	0	0	0	0	0	0	0	0	0	0	0	1.35774
960	0	0	0	0	0	0.945613	1.13114	0	0	0	0	3.57337	0	0	0.717641	0	0	0	0	0	0	0	0	0	0.717641	0	0	0	0	0.717641
961	1.33229	0	0	0	0	0.657472	1.05592	1.05076	0	0	0	3.45591	0	0	1.05076	0	0	0	0	0	0	0	0.657472	1.05076	0.657472	0.657472	0	0	0	0
962	0.938044	0	0	0	0	0	0	0.938044	0	0.575202	0	3.22295	0	0	0.938044	0	0	0	0	0	0.575202	0	0	0.575202	0	0.575202	0	0	0	1.41341
963	1.38761	0	0	0	0	0	0.560367	0	0	0	0	2.30416	0	0	0	0	0.560367	0	0	0	0	0	0	0	0	0.560367	0.560367	0	0	0.560367
964	0	0	0.686808	0	1.09015	0	0.686808	0	0	0.686808	0	2.98365	0	0	0	0	0	0	0	0.686808	0	0	0	0	0.686808	0.686808	0	0	0	0
965	0	0	0.58674	0	0	0.335799	0.58674	0.954062	0	0.58674	0	2.92093	0	0	0	0	0	0	0	0	0	0	0	0.58674	0	0	0.954062	0	0	1.43329
966	0	0	0	0.633697	0.633697	0	0.633697	0.633697	0	0.633697	0	3.178	0	0.633697	0.633697	0.633697	0	0	0	0	1.29574	0	0	0.633697	0.633697	0	0	0	0	1.01853
967	0.623911	0	0	0	0	0.623911	0	1.00519	0	0	0	3.26271	0	0	0	0	0	0	0	0	0	0	0	0	0	0	0	0	0	1.00519
968	0.9284	0	0	0	0.9284	0.56828	0	0.56828	0	0	0	3.2077	0.56828	0	0	0.56828	0	0.56828	0	0	0	0	0	0	0	0	0	0	0	0.9284
969	1.27113	0	0	0	0	0	0.617861	0	0	1.27113	0	3.1079	0	0	0.996917	0.617861	0	0.617861	0.617861	0	0	0	0	0	0.617861	0	0	0	0	0
970	0	0.592013	0.961359	0	0.592013	0	0.592013	0.592013	0	0.961359	0	3.09096	0	0	0.592013	0	0	0.592013	0	0	0	0	0	0	0.961359	0	0	0	0	0.592013
971	0.7365	0	0	0	0	0	1.15601	0	0	0	0	3.12554	0	0	0	0	0	0.7365	0.7365	0	0	0	0	0.7365	0.7365	0.7365	0.7365	0	0	0
972	0	0	0.56354	0	0	0.320953	0.92178	0	0	1.18499	0	3.28593	0.56354	0	0.56354	0	0	0	0	0	0	0	0	0	0	0.92178	0	0	0	0.56354
973	0.565589	0	0	0	0.700113	0.565589	0.565589	0	0	0	0	2.57777	0	0.565589	0.924644	0	0	0.565589	0	0	0	0	0	0	0.565589	0	0.565589	0	0	0.565589
974	1.01995	0.634736	0	0	0	1.01995	1.29735	0	0	1.01995	0	3.49393	0	1.01995	0	0	0	0.634736	0	0	0	0	0	0	0	0.634736	0.634736	0	0	0.634736
975	0	0	0	1.09845	0	0.693022	0	0	0	0	0	3.25786	0	0	1.09845	0	0	0	0	0	0	0	0	0	0.693022	0	0.693022	0	0	0
976	1.52347	0	0	0	0	0	1.0275	1.0275	0	0	0	3.44996	0	0	0.640292	0	0.640292	0	0	0	0.640292	0	0	0.640292	0	0.640292	0	0	0	0.640292
977	1.42665	0	0.720231	0	0	0	1.13456	0	0	0	0	2.53401	0	0	0	0	0	0.720231	0	0	1.13456	0	0	0.720231	0	0.423602	0	0	0	0.720231
978	0.60536	0	0	0	0.347805	0.347805	0	0	0	0.60536	0	3.288	0	0.60536	0.979763	0	0.60536	1.25154	0	0	0	0	0	0.979763	0.979763	0.347805	0	0	0.60536	1.79034
979	1.17767	0	0	0	0	0	1.17767	0	0	0.753021	0	4.06549	0	0	1.17767	0	0	0	0.753021	0	0	0	0	0	0.753021	0	0.753021	0	0	1.17767
980	0.60519	0	1.25128	0	0	0.347695	0.60519	0.60519	0	0	0	3.08145	0	0	0.60519	0	0	0	0	0	0	0	0	0	0	0.60519	0	0	0	1.25128
981	1.19221	0	0	0	0.764157	0.453361	0	0.764157	0	0	0	3.39046	0	0	0	0	0	0	0	0	0	0	0	0	1.19221	0	0.764157	0	0	0
982	0.997934	0	0	0	0.618604	0.356392	0.618604	0	0	0	0	3.10944	0	0	1.27229	0	0	0	0	0	0.618604	0	0	0.618604	0	0	0	0	0	0
983	0	0	0	0	0	0.482237	0.806202	0	0	0	0	3.0364	0	0.806202	1.24668	0	0	0	0	0	0.806202	0	0	0	0	0	0	0	0	1.24668
984	0	0	0	0	0	0	0.701723	0.185188	0	0.701723	0	2.78861	0	0	0.701723	0	0	0	0	0	0	0	0	0.701723	0	0	0	0	0	1.62312
985	0	0	0	0	0	1.01944	0.77983	0	0	0.77983	0	2.55031	0	0	0.77983	0	0	0	0	0	0	0	0	0	0	0.77983	0	0	0	0.77983
986	0.593007	0.593007	0	0	0	0.593007	0.593007	1.23205	0	0	0	3.35062	0	0	1.23205	0	0.593007	0.593007	0	0	0	0	0	0	0.593007	0	0	0	0	0.593007
987	1.11288	1.11288	0	0	0	0.703867	1.40233	0.703867	0	0	0	3.35278	0	0	0.703867	0	0	0	0.703867	0	0	0	0	0	0	0.412624	1.40233	0	0	0.703867
988	0	0	0	0	0	0.38367	0.660274	0.660274	0	0	0	3.46153	0	0	0.660274	0	0	0.660274	0	0	0	0	0	0	0	0.660274	0	0	0	1.88888
989	0.601029	0.973801	0	0	0.601029	0	0.601029	0.601029	0	0.601029	0	2.95115	0	0	0	0	0.601029	0.601029	0	0	0	0	0	0	0.601029	0	0	0	0	0.973801
990	0.956793	0	0	0	0	1.22525	0	0.588713	0	0.956793	0	3.0839	0	0	0	0.588713	0.588713	0.588713	0	0	0.956793	0	0	0	0	0	0.588713	0	0	0.588713
991	0.554106	0	0.554106	0	0	0	0.908569	0.554106	0	0.554106	0	3.37193	0	0	0.554106	0	0	0	0	0	0	0	0	0	0.554106	0.908569	0	0	0	0.554106
992	0	0	0	0	0	0	1.11318	0.704091	0	0.704091	0	2.50488	0	0	0.704091	0	0.704091	0	0.704091	0	0	0	0	0	0	0	0	0	0	1.11318
993	0.678469	0	0	0	0.678469	0	0.678469	0	0	0	0	3.01638	0	0	0.678469	0	0	0	0	0	0.678469	0	0	0	0.678469	0	1.07899	0	0	0.678469
994	0.788872	0	0	0	0	0	0	0.788872	0	0	0	3.26649	0.788872	0.788872	0.788872	0	0.788872	0	0	0	0	0	0	0	0.788872	0	0	0	0	0.788872
995	0	0	0	0	0.622208	0.622208	0	0	0	0	0	2.69521	0	0	1.00286	0	0	0	0	0	0	0	0	0.622208	0	0	0	0	0	0.622208
996	0.693131	0	0	0	0	0	0	0	0	0.693131	0	3.25806	0	0	1.09859	0.693131	0	0	0	0	0.693131	0	0	0	0.693131	0.405454	0.693131	0	0	0
997	0	0	0.609699	0	0	0.350614	1.25836	0	0	0	0	3.4143	0	0.609699	0	0.609699	0	0.609699	0.609699	0	0	0	0	0	0.609699	0.609699	0.609699	0	0	0.609699
998	0	0	0	0	0	0.440468	0	0	0	1.69147	0	3.81275	0	0	0.745203	0	0	0	0	0	0	0	0	0	0	0	0	0	0	1.4634
999	0	0.711383	0	0	1.12285	0.417659	1.12285	1.12285	0	1.12285	0	3.46899	0	1.12285	0	0.711383	0	0	1.12285	0	0.711383	0	0.711383	0	0	1.12285	1.12285	0	0	1.12285
1000	1.05132	0	0	0	0.657887	0	0.657887	0.657887	0	0.657887	0	3.33187	0	0	0.657887	0	0	1.05132	0	0	0	0	0	1.05132	0.657887	1.33293	0	0	0	0
1001	0	0	0.662983	0.662983	1.05819	0.662983	1.3407	0	0	0	0	3.16013	0.662983	0	0	0	0	0	0	0	0	0	0	0	0	0	0	0	0	0.662983
1002	0	0	0.974606	0	0.601614	0.8054	0	0.601614	0	0.601614	0	3.14745	0	0	0.601614	0	0	0	0	0	0	0.601614	0.601614	0.601614	0	0.601614	0.601614	0	0	1.24565
1003	0	0	0.693927	0	0.693927	0.405985	0.693927	0	0	0.693927	0	2.94592	0.693927	0	1.09965	0.693927	0	0	0	0	0	0	0	0	0	0	0	0	0	0
1004	0.555633	0	0	0	0	0.315921	0.555633	0.91071	0	1.17221	0	2.71587	0	0	1.17221	0.555633	0	0	0	0	0	0	0	0.555633	0	0.555633	0	0	0	0.555633
1005	0.650139	0	0	0	0.650139	1.04085	0	0.650139	0	1.04085	0	3.1346	0	0	0.650139	0	0	0	0	0	0	0	0	0	0.650139	0.650139	0.650139	0	0	1.71902
1006	0.587727	0	0.587727	0	0.336434	0.336434	0	0	0	0.587727	0	3.54372	0.587727	0	0.955429	0.587727	0	0	0	0	0	0	0	0.587727	0	0.587727	0.587727	0	0	1.22368
1007	0.948163	0	0	0	0	0.333067	0.948163	0	0	0	0	2.66988	0	0	0.948163	0.582485	0	0	0	0	0	0	0.582485	0	0.582485	0	0	0	0	1.74796
1008	0.651001	0	0	0	0	0.651001	0	0.651001	0	0	0	2.91407	0	0	0.651001	0	0	0.651001	0	0	0.651001	0	0.651001	0	0.651001	0	0	0	0	1.04201
1009	0	0	1.0525	0	0	0.874886	0.658763	1.0525	0	0.658763	0	3.69289	0	0	1.33426	0	0	1.0525	0	0	0	0	0	0	0.658763	0.658763	0	0	0	1.33426
1010	0	0	0	0	0.625039	0.625039	1.00673	0	0	0	0	3.29767	0.625039	0	0.625039	0.625039	0	0	0	0	0.625039	0.625039	0	0	0.625039	0.625039	0	0	0	1.00673
1011	0	0	0	0	0.644427	0.644427	0.644427	0	0	0.644427	0	3.23602	0	0	0	0.644427	0	0	0	0	0	0	0	0.644427	0.644427	0	0	0	0	0.644427
1012	0	0	0	0	0	0.37982	1.54675	0	0	0.654429	0	3.56075	0	0	0	0.654429	0	0	0	0	0.654429	0	0	0	0	0	0.654429	0	0	1.32764
1013	0.746163	0.746163	0	0	1.20307	0.44112	0	0.746163	0	0.746163	0	2.86979	0.746163	0	0.746163	0	0	0	0	0	0.746163	0	0	0.746163	0	0	0	0	0	1.69296
1014	0.605689	0	0	0	0.605689	0.348018	0	0	0	0.605689	0	2.87075	0	0	0	0	0	0	0	0	0	0	0	0.605689	0	0	0	0.605689	0	0.980215
1015	0	0.565535	0	0	0.565535	0.322224	0.565535	0	0	0	0	3.39768	0	0	0.565535	0.565535	0	0.565535	0.565535	0	0	0	0	0.565535	0	0.565535	0	0	0	1.1882
1016	0	0.674437	0	0	0	0.393031	0.674437	0	0	0.674437	0	3.62677	0	0.674437	0	0	0	1.07359	0	0	0	0	0	0	1.07359	0	0	0	0	1.3581
1017	0	0.686947	0	0	1.09034	0	0	0.686947	0	0	0	3.62548	0	0	1.37698	0.686947	0	0	0	0	0	0	0	0	0	0	1.37698	0	0	1.37698
1018	0.602896	0	0	0.602896	0	0.602896	0	0	0	0	0	3.82166	0	0.602896	0.976372	0.602896	0	0	0	0.602896	0	0	0	0	0	0.602896	0	0.602896	0	0.602896
1019	0.640335	0	0	0	0.370569	0.640335	0.640335	0	0	1.02756	0	3.11488	0	0	0	0	0	0	0	0	0	0	0	0	0	0.370569	0	0	0	1.30599
1020	0.567783	0	0	0.567783	0	0.323659	0.567783	0.927706	0	0	0	2.52295	0	0	0	0	0	0	0	0	0	0	0	0.927706	0	0	0.927706	0	0	0
1021	0	0	0	0	0	0.406384	1.10045	1.10045	0	0.694525	0	2.89297	0	0	0	0.694525	0	0	0.694525	0	0.694525	0	0	1.10045	0	0	0	0	0	0.694525
1022	0.756876	0	0	0	0	0.756876	1.18271	0	0	0	0	3.25406	0	0.756876	0.756876	0	0	0	0	0	0	0	0	0	0	0	0	0	0	0
1023	0	0	0	0.817867	0.817867	0.490315	0	0.817867	0	0	0	3.72572	0	0	0.817867	0	0	0.817867	0	0	0	0	0	0	0	0	0	0	0	1.56799
1024	0	0	0	0	0	0.381949	0	0	0	0	0	2.76534	0	0	0	0	0.657663	0.381949	0	0	0	0	0	0.657663	0	0	0.657663	0	0	0.657663
1025	1.15059	0	0	0	0.732382	0	0.732382	0	0	0	0	3.2929	0	0	0.732382	0	0.732382	0	0	0	0	0	0	0	0	1.15059	0	0	0	0.732382
1026	1.00872	0	0	0	0	0	0.626496	0	0	1.00872	0	2.91348	0	0.626496	1.00872	0	0	0	0	0	0	0	0	0.626496	0	0.626496	0	0	0	1.50055
1027	0.964755	0	0	0	0	0	0	0	0	0.594471	0	2.63857	0	0	0.594471	0	0	0	0	0	0.964755	0	0	0	0	0	0.594471	0	0	0.964755
1028	1.07587	0	0	0	0	1.07587	0	0	0	0.676142	0	3.01188	0	0	1.36068	0	0	0	0	0	0	0	0	0.676142	0.676142	0	0	0	0	0
1029	0.660747	0.660747	0	0	1.05517	1.55708	0.660747	0	0	0	0	3.3703	0.660747	0.660747	1.33729	0	0	0.660747	0	0	1.05517	0	0	0.660747	0	0	0	0	0	0
1030	0	0.62684	0	0	0.62684	0.62684	1.28511	0.62684	0	0.62684	0	3.04684	0.62684	0	0.62684	0	0	0	0	0	1.00919	0	0	0	0	0.62684	0	0	0	0.62684
1031	0.643846	0	0	0	0	0.372869	0.643846	0	0	0	0	3.59038	0	0	0.643846	0	0	0.643846	0	0	0.643846	0	0	1.03232	0	0	0.643846	0	0	1.52935
1032	1.4043	0.569944	0.569944	0.569944	0	0	0.569944	0.93072	0	0	0	3.21039	0	0.569944	0.569944	0	0	0.569944	0	0	0.569944	0	0	0	0	0	0	0	0	0.569944
1033	0.944155	0.579598	0	0	0	0	0	0	0	0	0	2.76764	0	0	0.579598	0	0.579598	0	0	0	0	0	0	0	0.579598	0	0.944155	0	0	0
1034	0.717682	0	0	0	0	0.421888	0	0	0	1.13119	0	3.60248	0	0	0.717682	0	0	0.767144	0	0	0	0	0	1.42287	0	0	0	0	0	0
1035	1.0487	0	0	0	0.655948	0.38082	1.0487	0.655948	0	0	0	3.01878	0	0	1.0487	0.655948	0	0.655948	0.655948	0	0	0.655948	0	0.655948	0	0	0.655948	0	0	1.32996
1036	0.93271	0.571371	0	0	0.571371	0.228646	0.571371	0.571371	0	0.571371	0	3.46034	0	0	0	0	0	0.571371	0	0	0	0	0	0.571371	0	0	0.571371	0	0	1.19758
1037	0	0	0	0	0	0.380449	0.655385	0	0	0.655385	0	3.22179	0	0	0.655385	0	0	0	0	0	0	0	0	0	0	0	0	0	0	0.655385
1038	0.745115	0	0	0	0	1.16732	0.745115	0.745115	0	0.745115	0	3.39363	0	0	0	0	0	0	0	0	0	0	0	0.745115	0	0.745115	0	0	0	0
1039	0	0.744317	0	0	0	0.79548	0.744317	0.744317	0	0	0	3.46386	0	0	0	0	0	0	0	0	0	0	0.744317	0	0	0	0	0	0	1.16627
1040	0.668968	0	0	0	0	0	0	0	0	0	0	3.24874	0	0	0	0	0	0.668968	0	0	0	0	0	0	0.668968	0	0.668968	0	0	0.668968
1041	0	0	0	0	0.627491	0.362177	1.28612	0.627491	0	0.627491	0	2.7625	0	0.627491	0	0	1.01008	0.627491	0	0	0	0	0	0.627491	0	0	0	0	0.627491	1.01008
1042	0	0	0	0	0	0.412406	0	0	0	0	0	3.68372	0	0	0	0	0	0	0	0	0.70354	0	0	0	0	0	0	0	0	0
1043	0.611269	0	0.611269	0.611269	0.98788	0	0.98788	0	0	0	0	2.48123	0	0.611269	0.611269	0	0.611269	0	0	0	0	0	0	0.611269	0	0.611269	0	0	0	1.47501
1044	0	0.624067	0	0	1.0054	0	0.624067	0	0	0	0	2.95473	0	0	0.624067	0	0	0	0	0	1.2808	0	0	0	0.624067	0	0	0	0	0
1045	0	0.716234	0	0	0	0.420915	0	0	0	0	0	3.4782	0	0	0	0	0	0	0	0	0	0	0	0	0	0	0	0	0	1.12928
1046	0.721071	0	0	0	1.13567	0	0	0	0	0	0	3.48735	0	0	0.721071	0	0	0	0	0	0	0	0	0	0	0	0.721071	0	0	0
1047	0	1.3089	0	0	0	0.642221	0.642221	0.642221	0	0.642221	0	3.11869	0	0.642221	0.642221	0	0	0	0.642221	0	0	0	0	1.03012	0.642221	1.3089	0.642221	0	0	1.3089
1048	0	0	0	0	0	0.3502	0.609061	0.609061	0	0.609061	0	3.4402	0	0	0	0	0	0	0	0	0.609061	0	0.609061	0.984849	0	0	0	0	0	0.609061
1049	1.44947	0.735707	0	0	0	0	0	0	0	0.735707	0	3.48191	0	0.735707	0	0.735707	0	0	0	0	0	0	0	0	0	0	0	0	0	1.67669
1050	0.651814	0.651814	0	0.651814	0	0.3781	0	0.651814	0	0	0	3.47341	0.651814	0	0	0.651814	0	0.651814	0	0	0.651814	0	0	0	0	0.3781	0	0	0	1.04311
1051	0.991553	0	0	0	0	0	0.613947	0	0	0	0	3.02029	0	0.991553	0.991553	0	0	0	0	0	0	0	0	0	0	0.613947	0	0	0	0.991553
1052	0.672224	0	0	0	0	0	0.672224	0	0	1.07062	0	3.87059	0	0.672224	1.07062	0	0.672224	0	0	0	0	0	0	0	1.07062	0	0	0	0	0.672224
1053	0	0	0	0	0.423817	0	0	0.720551	0	0	0	3.48636	0	0	0	0	0	0	0	0	0.720551	0	0	0	0	0	0	0	0	1.13499
1054	0.716648	0	0.716648	0	0	0.421194	0	0	0	0.716648	0	3.03992	0	0	0	0	0	0	0.716648	0	0	0	0	0.716648	0	0	0	0	0	0.716648
1055	0.672694	0	0	0	0.672694	0	1.35546	1.07125	0	0	0	3.17923	0	0	0.672694	0	0.672694	0	0	0	0	0	0	0	1.07125	0.672694	0	0	0	0.672694
1056	0	0	0	0	0.662747	1.34034	1.05787	0	0	0	0	3.11895	0	0.662747	0	0	0	0	0	0	0	0	0	0.662747	0	0	0.662747	0	0	0.662747
1057	0	0	0	0	0.357622	0.357622	0	0.620496	0	1.00052	0	3.18701	0	0	0.620496	0	0	0	1.00052	0	0.620496	0	0	0	0	0	0	0	0	1.00052
1058	0	0.744525	0	0	0	0.440008	0	0.744525	0	0	0	3.0912	0	0.744525	0.744525	0	0	0	0	0	0.744525	0	0	0	0.744525	0	0	0	0	0.744525
1059	0.608564	0	0.608564	0	0	0.349878	0.608564	0.984166	0	0	0	3.23064	0	0	0.608564	0	0	0.608564	0	0	0	0	0	0.608564	0	0	0.608564	0	0	1.25658
1060	1.12859	0	0	0	0.715712	0	0	0	0	0	0	3.44437	0	0	1.12859	0	0	0.715712	0	0	0	0	0	0	0	0	0	0	0	0.715712
1061	0.663819	0	0	0	0	0.663819	0	0	0	0	0	3.49756	0	0	1.56209	0	0	0	0	0	0.663819	0	0	1.05931	0.663819	0.663819	0	0	0	0.663819
1062	1.76225	0	0	0	0	0.393767	0.675549	1.07508	0	0.675549	0	3.46209	0	0	0.675549	0	0	0.675549	0	0	0.675549	0	0	0	0	0.393767	0	0	0	0.675549
1063	1.9991	0	0	0	0	0.493625	0.822634	0.822634	0	1.57473	0	3.97661	0	0	0	0	0	0	0	0	0	0	0	0	0	0	0	0	0	0
1064	0.600285	0	0	0	0	0.344525	1.24355	0	0	0.600285	0	2.81122	0	0.600285	0	0.600285	0	0	0.623763	0	0.600285	0	0	0	0	0.600285	0	0	0	0
1065	0.587183	0	0	0	0	0.587183	0.954675	0	0	0	0	3.21757	0	0	0.954675	0	0	0	0	0	0	0	0	0	0	0.336084	0.587183	0	0	0.587183
1066	0.611381	0	0	0	0	0.351704	0	0.611381	0	0.611381	0	3.5947	0	0	0	0	0.611381	0	0	0	0.611381	0	0	0	0	0.611381	0	0	0	0
1067	0	0	0	0	0	0	0	0	0	0	0	2.44565	0	0	0	0.775138	0	0	0	0	0.775138	0	0	0	0	0	0	0	0	1.2065
1068	0	0	0.726709	0.726709	0	0.726709	1.14312	0	0	1.14312	0	2.70052	0	0	0	0	0	0	0	0	0	0	0	0	0.726709	0	0	0	0	0
1069	0	0	0	0.775802	0	0.46132	0	0	0	0.775802	0	3.19649	0	0	0	0.775802	0	0	0	0	0	1.20737	0	0	0	0	0	0	0	1.20737
1070	0.78943	0	0.78943	0.78943	0	0	0.78943	0	0	0	0	3.00738	0	0	0.78943	0.78943	0	0.262776	0	0	0.78943	0	0	0	0	0	0.78943	0	0	0
1071	0.643676	0.643676	0.643676	0	1.03209	0.372758	0	0	0	0.643676	0	3.33591	0	1.03209	0	0	0	0	0	0	0	0	0	0	0	0	1.03209	0	0	0.643676
1072	0	0.669445	0	0	0	1.06688	0	0	0	0	0	3.38759	0	0	0	0.669445	0	0.669445	0	0	0.669445	0	0	0.669445	0	0	0	0	0	0.669445
1073	0.642285	0.642285	0	0	1.0302	0.642285	0	0.642285	0	0	0	3.48212	0	0	0.642285	0.642285	0	0	1.309	0	0.642285	0	1.0302	0	0.642285	0	1.0302	0	0	0.642285
1074	1.66781	0.889339	0	0	0	0.540439	0.889339	0.889339	0	0	0	3.68148	0	0	0.889339	0	0.889339	0	0	0	0	0	0	0	0.889339	0	0	0	0	0
1075	1.07894	0	0.678429	0	0	0	0.678429	0	0	0.678429	0	3.37254	0	0	0	0	0	0	0	0	0	0	0	0.678429	0	0	0	0	0	0.678429
1076	0.66485	0	0	0	0.66485	0.386689	0	0	0	0	0	3.55509	0.66485	0	1.0607	0	0	0	0	0	0	0	0	0.66485	0	0	0	0	0	0
1077	0	0	0	0	0	0.38719	0	0	0	1.06172	0	3.70667	0	1.06172	1.06172	0	0	0	0	0	0	0	0.665607	0.665607	0	0.665607	1.06172	0	0	1.06172
1078	0	0	0	0	0	0.838209	0	1.2877	0	0	0	3.27221	0	0	0	0	0	0.62851	1.01147	0	0.62851	0	0	1.01147	0.62851	0.62851	0.62851	0	0	0
1079	0.980309	0.605757	0.605757	0	0	0.348062	0.605757	0.980309	0	0.605757	0	2.77181	0	0	0.605757	0	0.605757	0.605757	0	0	0	0	0	0	0	0.980309	0	0	0	0.605757
1080	0	0	0	0	0	0.619574	1.48897	0	0	0.619574	0	3.43511	0	0.619574	0.99926	0	0	0.619574	0.619574	0	0	0	0	0.99926	0.619574	0.99926	0.99926	0	0	1.48897
1081	0	0.604681	0	0	0	0	0	0	0	0.604681	0	2.86866	0	0	0.604681	0	0	0	0	0	0	0	0	0.978828	0.604681	0.604681	1.25048	0	0	1.25048
1082	0	0	0	0	0.433351	0.433351	0	0	0	0	0	3.21352	0	1.15363	0.734689	0	0	0	0	0	0	0	0.734689	0	0	0	0	0	0	1.15363
1083	0	0	0	0.746572	0.746572	0	0	0.746572	0	0.746572	0	3.35842	0	0	0	0	0	0.746572	0.746572	0	0	0	0	0	0	0	0	0	0	0.746572
1084	0	0.645266	0	0	0.645266	0	0	0	0	0	0	2.79792	0	0.645266	0.645266	0	0	0.645266	0	0	0	0	0	0	0	0	0	0	0	1.31359
1085	0.627267	0	0	0	0	0.627267	0	0.627267	0	0	0	2.70537	0.627267	0	1.00977	0	0.627267	0.627267	0	0	0	0	0	0	1.00977	0.627267	0	0	0	1.67942
1086	0.601737	0	0	0	0	0.601737	0	0	0	0.601737	0	3.07418	0	0	0	0	0	0	0	0	0	0	0	0	0	0	0	0	0	1.24584
1087	0.709363	0	0	0	0	0.709363	0	0	0	0	0	2.66897	0	0.709363	0	1.12018	0	0	0	0	0	0	0	0	0	0.709363	0	0	0.709363	1.12018
1088	0.677779	0	0	0	0	0	0	0	0	1.36315	0	2.91512	0	0	0.677779	0	0	0	0	0	0	0	0	0.677779	0	1.07807	0	0	0	1.36315
1089	0.74223	0	0	0	1.16353	0.438453	0	0	0	0	0	3.18275	0	0	0.74223	0	0	0.74223	0	0	1.16353	0	0	1.16353	0	0	0	0	0	1.16353
1090	0.742624	0	0.742624	0	0	0	0.742624	0	0	0	0	2.86344	0.742624	0	0	0.742624	0	0	0.742624	0	0	0	0.742624	0	0.742624	0.742624	0	0	0	1.16405
1091	0.682907	0	0	0	0	0.39865	0	0	0	0	0	3.7411	0	0.682907	0	0	0	0	0	0	0	0	0	0	0	1.92829	0	0	0	0.682907
1092	0.886212	0	0	0	0	0.538224	0.886212	0	0	0	0	3.10856	0	0.886212	1.6635	0	0	1.34855	0	0	0.886212	0	0	0	0	0	0	0	0	0.886212
1093	0	0	0	0	0.739635	0	0.739635	0.739635	0	0	0	3.22262	0	0	0	0	0.739635	0	0	0	0	0	0	0	0	0	0.739635	0	0	0.739635
1094	0	0.692639	0	0	0.692639	0	1.09793	1.09793	0	0	0	3.04355	0	0	0.692639	0	0.692639	0	0	0	0.692639	0	0	0	0.692639	0	1.09793	0	0	1.09793
1095	0	0	0.63284	0.63284	0.365667	0.843473	0.63284	0.63284	0	0	0	3.31377	0.63284	0	0.63284	0	0	0	0.63284	0	0.63284	0	0	0	0.63284	0	0.63284	0	0	1.51112
1096	0	0	0	0	1.34267	1.34267	1.34267	0	0	0.881545	0	3.32783	0	0	0	0	0	0	0	0	0	0	0	0	0	0	0	0	0	0.881545
1097	1.22977	0	0	0	0	0.47319	0	0.793089	0	0	0	3.36159	0	1.22977	0	0	0	0.793089	0	0	0	0	0	0	0	0	0.793089	0	0	1.22977
1098	0.637842	0.637842	0	0	0	0	0.637842	0	0	0	0	2.83692	0	0	0.637842	0.637842	0	0	0	0	0	0	0	0	0	0.637842	0	0	0	1.30215
1099	0	0	0	0	1.10706	0	0	0	0	0.69949	0	3.92442	0	0	0	0	0	0.69949	0	0	0	0	0	0	0	1.10706	0.69949	0	0	1.39579
1100	0	0	0	0	0	0.532123	0	0	0	0	0	2.24395	0	0	0	0	0	1.33767	0	0	0	0	0	0.877586	0	0	0.877586	0	0	1.33767
1101	0	1.20006	0	0	0	0.457476	0	0	0	0.770182	0	3.32084	0	0	0	0	0	0	0	0	0.770182	0	0	0	0	0	1.49973	0	0	0
1102	0	0	0	0	0	0.438616	1.16385	0	0	0	0	3.18319	0	0.74247	0.74247	0	0	0	0	0	0	0	0	0	0	0	1.16385	0	0	1.16385
1103	0	0	0	0	0	0	1.57337	0.821668	0	0	0	3.27661	0	0	0.821668	0	0	0.821668	0	0	0	0	0	0	0.821668	0	0	0	0	1.26655
1104	0	0.789758	0	0	0	0	0	0	0	0	0	3.00795	0	0	0.789758	0	0.789758	0	0	0	0	0	0	0	0	0	0	0	0	0
1105	0	0.780946	1.21404	0	0.780946	0.464846	0	0	0	0	0	2.79643	0	0.780946	0	0	0	0.891643	0	0	0	0	0	0	0	0.780946	1.21404	0	0	1.21404
1106	0	0	0	0	0.473213	0.793123	0	1.22981	0	1.22981	0	3.07153	0	0	0	0	0	0	0	0	0	0	0	1.22981	0	0.793123	0	0	0	1.53274
1107	0	0	0	0	0	0	1.66848	0	0	0	0	3.18809	0	0	0.621017	0	0.621017	0.621017	0	0	0	0	0	0	0	0.621017	0.621017	0	0	0.621017
1108	0.866611	0.866611	0	0	0.866611	0.524384	0.866611	0	0	0	0	2.94048	0	0	1.3238	0	0	0	0	0	0	0	0	0	0	0	0.866611	0	0	0.866611
1109	0.780449	0	0	0	0	0	0.780449	0	0	0	0	3.38028	0	0	0.780449	0	0	0	0	0	0.780449	0	0	0	0	0	0	0	0.780449	0
1110	1.01154	0	0	0	0	0	0	0	0	0.628564	0	2.44226	0	0	0.628564	0	0.628564	0.628564	0	0	0	0	0	0	0	1.28778	0	0	0	0.628564
1111	1.25237	0.605883	0.605883	0	0	0.605883	0	0.605883	0	0.605883	0	3.45998	0	0	0.605883	0	0	0	0	0	0.605883	0	0	0.605883	0.605883	0	0	0	0	1.25237
1112	0	0	0.609067	0	0	0	0.609067	0.984857	0	0	0	2.92386	0	0	0	0	0	0	0	0	0	0	0	0	0	0.609067	0	0	0	0
1113	0.598878	0	0	0	0.343616	0.343616	1.24133	0.598878	0	0	0	3.02925	0	0	0	0	0	0.598878	0	0	0	0	0	0	0.598878	0.598878	0	0	0	0
1114	0	0	0	0	0	0	0.642798	0.642798	0	0.642798	0	2.99261	0	0	0	0.642798	0	0.642798	0	0	0	0	0	0	0	0	0	0	0	0.642798
1115	1.32676	0	0	0	1.04587	0.379441	0.653853	0.653853	0	0	0	2.9197	0	0	0.653853	0	0.653853	0	0.653853	0	0	0	0	0	0.653853	1.04587	0	0	0	1.04587
1116	0.657349	0	0	0	0	0.657349	1.33211	0	0	0.657349	0	3.02155	0	0	0	0	0.657349	0	0	0	0	0	0	0	0.657349	0	0.657349	0	0	0.657349
1117	0.983913	0	0	0	0.983913	0.608379	0.608379	0	0	0.983913	0	3.08814	0	0	0	0	0	0.983913	0	0	0.983913	0	0	0	0.608379	0	0.608379	0	0.608379	0
1118	0.777074	1.20902	0	0	0	1.01619	0.777074	0.777074	0	1.20902	0	2.98576	0	0	0	0	0	0	0	0	0.777074	0	0	0.777074	0	0	0	0	0	0.777074
1119	0	0	0	0	0.438466	0.438466	0.742249	0	0	0.742249	0	3.13606	0	0	0	0	0	0	0	0	0.742249	0	0	0	0	0	0	0	0	0
1120	0	0	0	0	0	0	0	0	0	0	0	3.80469	0	0	0	0	0	0.703686	0	0	0	0	0	0	0	0	0	0	0	1.11264
1121	0.68464	0	0	0	0	0.399802	1.37351	0	0	0.68464	0	3.41746	0	0	0.68464	0	0.68464	0	0	0	0	0	0	0	0	0	0	0	0	1.08725
1122	0	0	0	0	0	0	0	0	0	0.660334	0	2.98106	0.660334	0	0.660334	0	1.05462	0.660334	0	0	0.660334	0	0	0	0	0	0	0	0	0.660334
1123	0	0.682471	0	0	0	0	1.08435	1.08435	0	0.682471	0	2.81302	0	0	0.682471	0	0	0.682471	0	0	0	0	0	0	0.682471	0.682471	0.682471	0	0	0.682471
1124	1.35923	0.675188	0.675188	0.675188	0	0.393529	1.07459	1.58055	0	1.35923	0	2.91013	0	0.675188	0	0	1.07459	0	0	0	0	0	0	0	0	0	0	0	0	1.35923
1125	0.656477	0	0	0	1.04941	0.381168	0.656477	0.656477	0	0.656477	0	2.70269	0	0	1.04941	0.656477	0	0	0	0	0	0	0.656477	0.656477	0	0	0	0	0	1.5501
1126	0.635961	0	0	0	0	0.635961	0	1.02161	0	0	0	3.10602	0	0	0.635961	0	0	0	0.635961	0	0	0	0	1.02161	0.635961	0.635961	0	0	0	0.635961
1127	0	0	0	0	0	0.527186	0.870589	0	0	0	0	2.87129	0	0	1.32883	0	0	0.870589	0	0	0	0	0	0	0	0	0	0	0	1.32883
1128	1.10478	0	0	0	0	0	1.10478	0	0	1.10478	0	2.49338	0	0	0.697779	0	0.697779	0	0	0	0	0	0	0	0.697779	0	0	0	0	1.10478
1129	0.730927	0.730927	0	0.730927	0	0.730927	0	0	0	0.730927	0	2.96058	0	0	0.730927	0	0	0	0	0	0	0	0	0.730927	0.730927	0	0	0	0	0.730927
1130	0.700128	0	0	0	0	0.410124	0	0	0	0.700128	0	3.14881	0	0	0.700128	0	0.700128	0.700128	0	0	0.700128	0	0	0	0	0	0	0	0	1.39675
1131	1.45796	0	0	0	0	0.345113	0	0	0	0	0	2.5926	0	0.601197	0.974031	0	0	0.601197	0	0	0	0	0	0.601197	0	0	0	0	0	0.601197
1132	0	0	0	0.778596	0.778596	0.778596	0.778596	0	0	0	0	3.2483	0	0	0.778596	0	0.778596	1.32166	0	0	0	0	0	0	0	0.778596	0	0	0	0.778596
1133	0	0	0	0	0	0	1.03889	1.31885	0	0	0	2.74782	0	0	0	0	0	0	0	0	0.64869	0	0	0	0.64869	1.03889	0.64869	0	0	1.03889
1134	0	0	0	0	1.43168	0	0	0	0	0.723632	0	3.00143	0	0	0.723632	0	0	0	0	0	0	0	0	0.723632	0	0	0	0	0	1.13906
1135	0	0	0	0	0	0	0	1.14787	0	0.730314	0	2.77635	0	0	0.730314	0	0	0	0	0	0.730314	0	0	0.730314	0.730314	0	0	0	0	0.730314
1136	0	0	0	0	1.01736	1.01736	0	0.632837	0	0.632837	0	3.09967	0.632837	0.632837	0	0	0	0	0	0	0	0	0	1.01736	0	0	1.29441	0	0	1.51111
1137	0	0	0	0	0	0.39828	0	0	0	0.68235	0	3.27494	0	0	0	0	0	0	0.68235	0	0.68235	0	0	0	0	0	0.68235	0	0	1.08419
1138	0	0	0.80107	0	0	0	0.80107	0	0	0	0	3.45626	0	0	0.80107	0.80107	0	0	0	0	0.80107	0	0	0	0.80107	0	0	0	0	1.24007
1139	0	0	0	0	0.666459	0.666459	1.34599	0	0	0.666459	0	3.41336	0	0	0	0	0	0	0	0	0	0	0	0	0	0	1.06287	0	0	1.06287
1140	0	0	0.62831	0	0	0.837965	0.62831	1.01119	0	0.62831	0	3.36668	0	0	0.62831	0	0	0.62831	0	0	0	0	0	0	0	0	0	0	0	1.01119
1141	0.672328	0	0	0	0	0	0	0	0	0	0	3.21767	0	0	0.672328	0	0	0.672328	0	0	0	0	0	0	0	0	0	0	0	0.672328
1142	0	0	0	0	0	0	0	0	0	0	0	2.42545	0	0	0.661157	0	0	0	0	0	0.661157	0	0	0	0.661157	0	0	0	0	0
1143	0.633468	0	0	0	0	0	1.29539	0.633468	0	0.633468	0	3.13998	0	0.633468	0.633468	0	0	0.633468	0	0	0.633468	0	0	0	0	0	0	0	0	0.633468
1144	0	0	1.14392	0	0	0	0.727316	0.727316	0	0	0	3.05969	0	0	1.14392	0	0.727316	0.727316	0	0	0	0	0	0	0	0.727316	0.727316	0	0	1.43712
1145	1.25749	0	0	0	0.609148	1.25749	0.609148	0.984969	0	0.609148	0	3.32661	0	0	1.25749	0	0	0	0	0	0.609148	0	0	0	0	0	0.609148	0	0	1.79728
1146	1.30856	0	0	0	0.642001	0	0.642001	0	0	0.642001	0	2.8962	0	0	0	0	0	0	0	0.642001	0	0	0	0	1.02982	0.642001	0.642001	0	0	1.705
1147	0	0	0	0	0	0	0.654651	1.32798	0	0	0	2.56634	0	0	1.04695	0	0	0	0	0	0	0	0	0.654651	0.654651	0	0.654651	0.654651	0	0.654651
1148	0	0	0	0	0.391788	0.672561	0.672561	1.35525	0	0	0	3.766	0.672561	0	0	0	0	0	0	0	0.672561	0	0	0	0	0.672561	0	0	0	0
1149	0	0	0.687299	1.09081	0.687299	0.40157	0.687299	1.09081	0.687299	0	0	3.16681	0.687299	0	0.687299	0	0	0	0	0	0	0	0	1.09081	1.09081	0	0.687299	0	0	0
1150	1.09117	0	0.687569	0	0	0.687569	0.687569	0	0	0	0	3.32142	0.687569	0	0.687569	0	0	0	0	0	0	0	0	0	0.687569	1.09117	0	0	0	0.687569
1151	0.745988	0	0.745988	0.745988	1.16846	0	0.745988	0.745988	0	0	0	3.0423	0	0	0	0	0.745988	0	0	0.745988	0	0	0	1.46454	0	0	0	0	0	0
1152	0	0	0	0	0	0.388331	0	0	0	0.667335	0	3.4151	0	0	0	0	0	0	0	0	0	0	0	0	0	0.667335	0.667335	0	0	1.34732
1153	0.789626	0	0	0	0	0	1.3879	1.22529	0	0.789626	0	4.242	0	0	0	0.789626	0	0	0	0.789626	0.789626	0	0.789626	0	1.22529	0	0.789626	0	0	0
1154	0.656566	0	0	0	0	0	1.04953	0	0	1.33091	0	4.1313	0	0	0	0	0	0	0	0	0.656566	0	0	0.656566	0.656566	1.04953	0	0	0	1.04953
1155	1.36915	0	0.681752	0	1.08339	0	0.681752	1.08339	0	0	0	3.11358	0	0	0.681752	0	0.681752	0.681752	0	0	1.08339	0	0	0	0.681752	0	0	0	0	1.36915
1156	0.635536	0	0	0	0.635536	0.367429	0	0.635536	0	1.29858	0	2.97801	0	0	0	0.635536	0	0.635536	0	0	0	0	0	0	0	0	0	0	0	0
1157	0.756036	0	0	0	0	0	0	0	0	0	0	3.37572	0.756036	0	0.756036	0	0	0	0	0	0	0	0	0	0	0	0	0	0	0
1158	0.670379	0.670379	0.670379	0	0.542912	0.670379	0.670379	0	0	0	0	3.59276	0	0	0.670379	0	0.670379	0	0	0	0	0	0	0.670379	1.06814	0	0	0	0	0.670379
1159	0.856313	0	0	0	0.856313	1.10912	0	0.856313	0	0	0	2.76626	0	0	0.856313	0	0	0	0	0	0	0	0	0	0	0.856313	0	0	0	0
1160	0	0	0.641731	0	0	0	1.02945	1.02945	0	0	0	2.84466	0	0	0.641731	0	0	0	0.641731	0	0	0	0	0	0	0	0.641731	0	0	0.641731
1161	0.800112	0	0.800112	0	0	1.23883	1.54274	0	0	0.800112	0	3.6945	0	0.800112	0.800112	0	0	0	1.23883	0	0.800112	0	0	1.77549	0	0	0	0	0	0
1162	0.65514	0	0	0.65514	0	0.870505	0	0.65514	0	0	0	3.01718	1.04761	0	0	0	0.65514	0	0	0	0	0.65514	0	0.65514	1.32873	0.65514	1.04761	0	0	0.65514
1163	0.700605	0	1.10854	0	0	0.410443	1.39746	0.700605	0	0	0	3.51092	0	0.700605	0.700605	0	0	0	0	0	0	0	0	0	0.700605	0	0	0	0	1.10854
1164	0	0.660071	0	0	0	0	0.660071	1.33626	0	0.660071	0	2.64539	0	0	0	0	0	0	1.05426	0	0	0	0	0	0	0	0.660071	0	0	0.660071
1165	0.674957	0	0	0.674957	0	0.674957	1.35888	0	0	0	0	3.1004	0	0	1.07428	0	0	0	0	0	0	0	0	0.674957	0	0	0	0	0	0.674957
1166	0	0	0.817284	0	0	0	0.817284	0	0	0	0	2.51601	0	0	0.817284	0	0	0	0	0	0.817284	0	0.817284	0.817284	0	0	0	0	0	0
1167	0.858579	0.858579	0	0	0.858579	0	0.858579	0.858579	0	1.31362	0	3.47431	0	0	0.858579	0	0	1.31362	0	0	0.858579	0	0	0.858579	0	0	0	0	0	0
1168	1.0661	0	0	0	0	0	0	0	0	0	0	3.21086	0	0	0	0	0	0	0	0	0	0	0	0	0	0.275614	0	0	0	1.0661
1169	0.714605	0	0.714605	0	0.714605	0	1.12712	0	0	0.714605	0	3.53771	0	0	0.714605	0	0	0	0	0	0	0	0	1.12712	0	0	0.714605	0	0	0.714605
1170	0.646952	0	0.646952	0	0	0	1.03653	0	0	0	0	2.80124	0	0	1.03653	0	0	0	0	0	0.646952	0	0.646952	0	0.646952	0	1.03653	0	0	0.646952
1171	0.641284	1.02885	0.641284	0	0.641284	0.37119	1.02885	0	0	0.641284	0	3.2646	0	0	0	0	0	0.641284	0	0	0	0	0.641284	1.02885	0	0	0	0	0	1.85528
1172	0.867451	0	0	0	0	0.867451	0	1.32486	0	0	0	3.57012	0	0	0	0	0	0	0	0	0	0	0	0.867451	0.867451	0	0	0	0	1.63754
1173	0	0	0.776488	0	0	0	0	0	0	0	0	3.3732	0	0	0	0.776488	0	0	0	0	0.776488	0	0	0.776488	0	0	0	0	0	0
1174	0	0	0.796384	0	0	1.23402	0	0	0	0.796384	0	3.90601	0	0.796384	0.796384	0	0	0	0.796384	0	0	0	0	0.796384	0	0	0.796384	0	0	0.796384
1175	1.30923	0	0	0	0.855121	0.516308	0.855121	0	0	1.30923	0	3.28397	0	0	1.62037	0	0.855121	0	0	0	0	0	0	0.855121	0	0	0	0	0	0
1176	0.776815	0	0	0	0.776815	0.776815	0	0.776815	0	0	0	3.14915	0	0	0	0	0	0	0.776815	0	0	0	0	0	0	0	0	0	0	0.776815
1177	0	0	0	0	0	0	0	1.18354	0	0	0	3.5221	0	1.18354	0	0	0	0	0	0	0	0	0	0	0.757507	0	1.18354	0	0	0
1178	1.05913	0	0	0	0	0.385919	0	0	0	0	0	3.07835	0	0	1.05913	0.663682	0	0	0	0	0	0	0	0	1.05913	0.663682	0.663682	0	0	1.05913
1179	1.47166	0	0	0	0	0.444307	0.750859	0	0	1.17484	0	3.40417	0	0	1.17484	0	0	0.750859	0	0	0.750859	0	0	0	0.750859	0	0	0	0	1.17484
1180	0.69455	0	0	0	0.69455	0	0.69455	0	0	0	0	2.71067	0	0	0	0	0.69455	0	0	0	0	0	0	0.69455	0.69455	0.406401	0.69455	0	0	1.3884
1181	0.652273	0	0	0	1.04373	0	0	1.04373	0	0	0	2.91659	0	1.04373	0.652273	0	1.04373	0	0.652273	0	0	0	0	0	0	0	0.652273	0	0	1.32434
1182	0	0	1.15651	0	0.736881	0	0	0	0	0.736881	0	3.48409	0	0.736881	0.736881	0	0	0	0	0	0.736881	0	0	0	0	0	0	0	0	0.736881
1183	0.640052	0	0	0	0	0.370383	0	0	0	0.640052	0	3.29587	0	0	0	0	0	1.02717	0	0	0.640052	0	0	0	1.02717	0	0.640052	0	0	1.02717
1184	0	0	0	0	0	0	0	0	0	0.824499	0	2.6252	0	0	0.824499	0	0	0	0	0	0	0	0	0	0	0.824499	0.824499	0	0	0.824499
1185	1.03565	0	0	0	1.31518	0	0	0.646303	0	0.646303	0	3.49032	0	0	0	0	0	0	0	0	0	0	0	0.646303	0	0.646303	0.646303	0	0	1.99596
1186	0.670143	0	0.670143	0	0	0	0	1.35159	0	0	0	2.72901	0	0	1.35159	0	0	0	0	0	0.670143	0	0	0.670143	0	0	0.670143	0	0	1.06782
1187	1.43647	0.726874	0	0	0	0	0	0.726874	0	0	0	2.77011	0	0	1.66287	0	0	0	0	0	0	0	0	0.726874	0	0	0.726874	0	0	0.726874
1188	0	0	0	0	1.06067	0.386674	0	0.664827	0	0.664827	0	3.0806	0	0	0.664827	0	0	0	0	0	0	0	0	0	0.664827	0	0	0	0	0.664827
1189	0.676051	0	0	0	0	0.3941	0.680325	0	0.676051	0	0	2.963	0.676051	1.07575	0	0	0	0	0	0	0	0	0	0	0	0	0	0	0	0
1190	0	0	0.706328	0	0	0.414272	0.706328	0.706328	0	1.406	0	3.16056	0	0	0.706328	0	0	0	0.706328	0	0	0	0	0.706328	0	0.706328	0	0	0	1.406
1191	0	0	0	0	0	0.274491	0	0.666589	0	0.666589	0	3.28034	0	0	0.666589	0	0	0	0	0	0	0.666589	0	0	0	0	1.06304	0	0	0
1192	0.661701	0.661701	0.661701	0	0	0.384611	0.661701	0.661701	0	0.661701	0	3.19672	0.661701	0	0	0	0	0	0	0	0	0	0	0	0	0	1.33875	0	0	0.661701
1193	1.20474	0	0	0	0	0	0	0	0	0	0	3.1929	0	0	0.773783	0	0	0.773783	0	0	0	0	0	0	0.773783	0	0.773783	0	0	1.92275
1194	0.919513	0	0	0	0.561918	0.919513	0	0.919513	0	0.919513	0	3.65588	0	0	0	1.39032	0	1.39032	0	0	0	0	0	0	0	0	0	0	0	0.919513
1195	0.679771	1.08074	1.08074	0	1.08074	0.679771	0	0	0	0.679771	0	2.80788	0	0	0.679771	0	0	0	0	0	0.679771	0	0	0.679771	0	0	0	0	0	1.08074
1196	0.72646	0	0	0	0	0	1.43586	0	0	0	0	2.95239	0	0	1.14279	0	0	0	0	0	0	0	0	0.72646	0	0	0.72646	0	0	2.13703
1197	0	0.767241	0.767241	0	0.767241	0.455466	0	0	0	0.767241	0	3.18123	0.767241	0	0	0	0	0	0	0	0	0	0	0.767241	0	1.19623	0	0.767241	0	0.767241
1198	0.734887	0	0.734887	0	0	0	0.734887	0	0	0.734887	0	3.71732	0	0.734887	0.734887	0	0	0	0.734887	0	0	0	0	0	0	0.734887	0	0	0	1.15389
1199	0.710527	0	0	0.710527	0	0	0	0.710527	0	1.41225	0	2.97712	0	0	1.12172	0	0	0.710527	0	0	0	0	0.710527	0	0	0.710527	0	0	0	1.12172
1200	0	0	0	0	0	0	0.909431	0	0	0	0	2.55438	0	0	0	0	0	0.909431	0	0	0	0	0.909431	0	0	0.909431	0	0	0	0
1201	0	0	0	0	0.692747	0.405199	0.692747	0	0	0.692747	0	3.61014	0	0	0	0	0	0	0.692747	0	0	0	0	0.692747	0.692747	0	0.692747	0	0	1.09808
1202	0.677665	0	0	0	0.677665	0	1.07792	0.677665	0	0.677665	0	3.37105	0	1.07792	0	0	0	0	0.677665	0	0	0	0	0	0	0	0	0	0	0.677665
1203	0	0	0.69034	0.69034	1.09487	0.69034	0	1.09487	0	0.69034	0	3.60545	0	0.69034	0.69034	0	0	0	0	0	0	0	0	0	0	0	0.69034	0	0	0.69034
1204	0	0	0	0	0	0	0	0	0	0.688965	0	3.28777	0	0.688965	1.38001	0.688965	0	1.09303	0	0	0.688965	0	0	0	0.688965	0.688965	0	0	0	0.688965
1205	0.693322	0	0.693322	0	0.693322	0.405582	0	0	0	0	0	3.09138	0	0.693322	0.693322	0	0	0	0	0	0	0	0	0	0	0.693322	0	0	0	1.09885
1206	0	0.785545	0	0	0.785545	0	0	0.785545	0	0	0	3.46679	0	0	0	0	0.785545	0	0	0	0	0	0	0	0	0	0.785545	0	0	0
1207	0	0	0	0	0.391829	0	0.672623	0	0	0.672623	0	2.79422	0	0	0.672623	0.672623	0	1.07115	0	0	0	0	0	0	0.672623	0	0	0	0	0
1208	0	0	0	0	0.83624	0.503098	0	0.83624	0	1.28519	0	2.73335	0	0	0.83624	0	0	0	0	0	0	0	0	0	0	0.83624	0.83624	0	0	2.31784
1209	0	0	0	0	0	0.764678	0	1.49176	0	0.764678	0	3.68994	0.764678	0	0	0	0	0.812126	0	0	0	0	0	0	0	0.764678	0	0	0	0.764678
1210	0.669677	0	0.669677	0	0	0.38988	0	1.0672	0	0	0	3.35531	0	0.669677	0	0	0	0	0	0	0	0	0	0	0.669677	0.669677	0	0	0	0
1211	0	0.640497	0	0	0	0	0.640497	0.640497	0	0	0	2.73169	0	0	0	0	0	0	0	0	0.640497	0	0	0.640497	1.02778	1.02778	0.640497	0.640497	0	1.30624
1212	0	0	0	0.779937	0.779937	0	0.779937	0	0	0	0	3.7176	0	0	0	0	0	0.779937	0	0.779937	0	0	0	0	0.779937	0.464154	0.779937	0	0	0.779937
1213	0	0	0	0	0	0.413068	0.70453	0.70453	0	0.70453	0	3.27987	0	0	0.70453	0	0	0	0	0	0	0	0	1.11376	1.11376	0.70453	0	0	0	0
1214	0.929476	0	0	0	0	0	0	0	0	0	0	3.29821	0	0	0	0	0	0	0	0	0	0	0	0	0	0.929476	0	0	0	0
1215	0.735594	0	0	0	0	0	0.735594	0	0	0	0	3.57725	0.735594	0	1.15482	0	0	0	0	0	0	0	0	0.735594	0.735594	0	0	0	0	0.735594
1216	0	0	0	0.700451	0.700451	1.10834	1.10834	0.700451	0	0.700451	0	3.59767	0	0	1.10834	0.700451	0	0	0	0	0.700451	0	0	1.10834	0	0.700451	0.700451	0	0	1.10834
1217	0	0	0	0	0	0	0.696438	0.696438	0	0	0	2.8394	0	0.696438	0	0	0	0.696438	0	0	1.103	0	0	0.696438	0	0	0	0	0	1.103
1218	0	0.684332	0	0	0	0.399597	1.77702	0	0	0	0	3.41685	0	0	0	0.684332	0	0	0	0	0	0	0	0	0.684332	0	0	0	0	1.08684
1219	1.375	0	0	0	0	0	0	0.685633	0	0	0	3.31766	0	0	0.685633	0	0	0	0	0	0	0	0	0	0	0	0.685633	0	0	1.375
1220	0.630133	0.630133	1.01368	0	0.630133	0.3639	0	0	0	0.630133	0	3.05357	0	1.01368	0.630133	0	0	0.630133	0	0	0.630133	0	0	0.630133	0	0	0	0	0	1.01368
1221	0	0	0	0	0	0.662952	1.05815	1.34065	0	0	0	3.3747	0	0	0.662952	0	0	1.05815	0	0	0	0	0	0.662952	0	0	0	0	0.662952	1.56068
1222	1.39447	0	0.698608	0	0	0	0.698608	0	0	0.698608	0	2.84347	0	0	0	0	0	0	0.698608	0	0	0	0	0	0	0	0	0	0	1.80084
1223	1.05671	0.661883	1.05671	0	0.384731	0.384731	0	0.661883	0	0	0	3.27101	0.661883	0.661883	0	0	0.661883	0	0	0	0.661883	0	0	0.661883	0	0.661883	0.661883	0	0	1.05671
1224	0.991367	0	0	0	0	0	0	0	0	0	0	2.67823	0	0	0.61381	0.61381	0	0	0.61381	0	0	0	0	0	0.61381	0.61381	0	0	0	0.61381
1225	1.06996	0.671732	0	0	0.671732	0.391239	0	0	0	1.06996	0	3.25418	0	0	0	0	0	1.06996	0	0	0	0	0	0	0	0	0	0	0	1.354
1226	0	0.695053	1.10115	0	0	0	0.695053	0	0	0	0	2.4884	0	0	1.10115	0	0	0.695053	0	0	0	0	0	0	0	0.695053	0	0	0	0.695053
1227	0	0	0	0	0.732233	0	0.732233	0.732233	0	0.732233	0	3.3698	0	0	0.732233	0	0	0	0	0	0	0	0	0	0	0	0.732233	0	0	0
1228	0	0	0	0	0.698261	0	1.10543	0.698261	0	0	0	2.71758	0	0	0	0	0	0	0	0	0	0	0	0	0	0.408877	0	0	0	0.698261
1229	0.682495	0	1.08438	0	1.59234	0.682495	0	0.682495	0	0	0	3.19832	0	0	1.08438	0.682495	0	0	0	0	0	0	0.682495	0.682495	0	0	0.682495	0	0	0.682495
1230	0.655847	0	0.655847	0.655847	0.655847	0	0	0.655847	0	0.655847	0	2.41542	0	0	0	0	0	0	0	0	0.655847	0	0	0	0	0	0	0	0	1.32981
1231	0	0	0	0	0.687152	0	0.687152	0.687152	0	0.687152	0	3.28426	0	0	1.37729	0	0	0.687152	0	0	0	0	0	0.687152	0.687152	0.687152	0	0	0	0
1232	0.662315	0	0	0	0	0.385016	1.05729	0.662315	0	1.05729	0	3.3407	0	0	0	0	0	0.662315	0	0	0	0	0	0	0	0	0	0	0	1.05729
1233	0	0	0	0	0.767049	0	1.4952	1.19598	0	0.767049	0	3.75003	0	0	0	0.767049	0	0.767049	0	0	0	0	0	0	0	1.19598	0	0	0	0.767049
1234	1.28184	0	0.833618	0	0	1.08263	0	0	0	0	0	2.64022	0	0	0	0	0	0	0	0	0.833618	0	0	0	0	0	0	0	0	0
1235	0	0	0	0	0	0.760953	0.760953	0.760953	0	1.18804	0	2.89617	0	0.760953	0.760953	0	0	0	0	0	0	0	0	0.760953	0.760953	0	0	0	0	1.18804
1236	0.65372	0	1.04569	0	0	0	0	0.65372	0	0.65372	0	3.14175	0.65372	0.65372	0.65372	0	0	1.04569	0.665084	0	0	0	0	1.04569	0.65372	0.65372	0.65372	0	0	1.04569
1237	0.751184	0.751184	0	0	0	0.444528	0.751184	0	0	0	0	3.10327	0	0	0.751184	0.751184	0	0	0	0	0	0	0	0	0	0.751184	0	0	0	1.17527
1238	1.04371	0.652255	0.652255	0	0	0.37839	1.04371	0.652255	0	0	0	2.69449	0	0	0	0	0.652255	0	0	0	0	0	0	0.652255	0	0	0.652255	0	0	1.04371
1239	0	0	0	0	0.486713	0	0	0	0	0.81267	0	2.98613	0	0	0.81267	0	0	0	0	0	0	0	0	0	0	0	0	0	0	0.81267
1240	0	0	0	0	0	0.44432	0.750878	0	0	0	0	2.66905	0	0	0	0	0	0	0	0	0	0	0	0	1.17487	0	0.750878	0	0	0
1241	0.631422	0	0	0	0	0	0	1.01543	0	0	0	3.65976	0	0	0.631422	0	0	0	0	0	0	0	0	0	0	1.01543	0	0	0	0
1242	0.679371	0	0	0	0	0	0	0.679371	0	0.679371	0	3.30546	0.679371	0.679371	0	0	0.679371	0	0	0	0	0	0	0	0.679371	0	0	0	0	1.5873
1243	0.750308	0	0	0	0	0	0	0.750308	0	0	0	3.19748	0	0	0	0	0	0.750308	0	0	0	0	0	0	0	0	0	0	0	1.88529
1244	0	0	0	0	0	0	0	0	0	0	0	3.34585	0	0	0.761288	0	0	1.18847	0	0	0	0	0.761288	0	0	0	0	0	0	1.18847
1245	1.76226	0.791359	0.791359	0.791359	1.22753	0	0	0	0	0.791359	0	3.22398	0	0	0.791359	0	0	0	0	0	0.791359	0	0	0	0	0.472	0	0	0	0
1246	0	0	0	0	1.09271	0	1.37966	0	0	0	0	3.24958	0	0.688727	1.09271	0	0	1.09271	0	0	0	0	0.688727	0	0	0	1.37966	0	0	1.60236
1247	0.610486	0.610486	1.25959	0	0.610486	0.351124	0.610486	0.610486	0	0	0	2.97088	0.610486	0	0.610486	0	0	0	0.610486	0	0	0.610486	0	0.610486	0	0	0	0	0	0.610486
1248	0	0	0	0	1.14062	1.14062	0.724817	1.65964	0	1.14062	0	3.46155	0.724817	0	1.14062	0	0	0	0.724817	0	0	0	0	0	0.724817	1.14062	0	0	0	1.14062
1249	0	0	0	0	0	0	0	0	0	0	0	3.30322	0	0	0.627721	0	0	0	0	0	0	0	0	0	0.627721	0.627721	0.627721	0	0	0.627721
1250	0.738444	0	0	0	0.738444	0.738444	0	0	0	0	0	3.38132	0	0	1.45349	0	0	0.738444	0	0	0.738444	0	0	0	0	0	0	0	0	0
1251	0	0	0	0	0.717883	0	0.717883	0	0	0	0	2.81848	0	0.717883	1.13146	0	0	0	0	0	0	0	0	0.717883	0	0.717883	0	0	0	1.42317
1252	0	0	0	0	1.03428	0.858579	1.03428	0.645288	0	0	0	3.20152	0.645288	0	0	0	0	0	0	0	0	0	0	0.645288	0	0	0.645288	0	0	0
1253	0.72015	0	0	0	0.72015	0	0	0	0	1.13446	0	3.14198	0	0	0.72015	0	0	0	0	0	0	0.72015	0	0	0	0	0	0	0	0.72015
1254	0.732663	0.732663	0	0.732663	0	1.445	1.445	0.732663	0	0	0	2.84544	0	0	0	0.732663	0	0	0	0	0	0	0	0	0	0	0	0	0	0.732663
1255	0	0	0	0	0	0.441753	1.16992	0	0	0	0	3.35939	0	0	0	0	0	0	0	0	0	0	0	0	0.747097	0	0.747097	0	0	1.16992
1256	0.787401	0	0	0	0	0.335919	0.787401	0	0	0.787401	0	3.43211	0	0	0	0	0	1.22241	1.22241	0	0.787401	0	0	1.22241	1.52454	0	0.787401	0	0	1.22241
1257	0.664399	0.664399	0	0	0	0	0.664399	0	0	1.34286	0	3.31102	0	0.664399	0.664399	0	0	0.664399	0.664399	0	0	0	0	0	0	0.664399	0	0	0	2.43155
1258	0	0	0	0	0	0.394066	0.675999	0.675999	0	0	0	3.33391	0.675999	0.675999	0.675999	0	0	0	0	0	0	0	0	0	0.675999	0	0.675999	0	0	1.07568
1259	0	0	0	0	0	0.495622	0.825507	0.825507	0	0	0	3.12727	0	0	0	0	0	0	0	0	1.27147	0	0	0	0	0	0	0	0	1.27147
1260	0.777069	0	0.777069	0	0	0	0	0	0	1.50968	0	3.0434	0	0	0.777069	0	0.777069	0	0	0	0	0	0	0	0	0	0	0	0	0.777069
1261	0	0	0	0	0.846309	0	1.29802	0.846309	0	0	0	3.21721	0	0	0	0	0	0	0	0	0	0	0	0	0	0	0	0	0	1.29802
1262	0.657215	0	0.657215	0	1.05041	0.381654	0.657215	0	0	0.657215	0	2.97493	0	0	0.657215	0	0	0.657215	0	0	0	0	0	0.657215	0	0	0	0	0	1.05041
1263	0.681034	0.681034	0.681034	0	0.397406	0.681034	1.36807	0	0	0	0	3.50271	0	0	0.681034	0	0	0.681034	0	0.681034	0	0	0.681034	0	0.681034	0	0.681034	0	0	1.58999
1264	0	0.720285	0	0	1.13464	0	1.42673	0	0	1.42673	0	3.18678	0	0	0	0	0	0	0	0	0	0	0	0	0	0	0	0	0	0.720285
1265	0.781508	0	0	0	0.781508	0	0	0	0	0	0	2.64137	0	0	0.781508	0	0	0	0	0	0.781508	0	0	0.781508	0	0.781508	0	0	0	0.781508
1266	1.04324	0	0.65191	0	0.378163	0	0.65191	0	0	0	0	3.13814	0	0	0.65191	0	0	0	0	0	0	0	0	0.65191	0	1.32378	0	0	0	1.32378
1267	1.51455	0	0	0.780449	0.780449	0	0	0	0	0.780449	0	3.29635	0	0	0	0	0	0	0	0	0	0	0	0.780449	1.2134	0	0	0	0	1.2134
1268	0.717821	0	0	0	1.13138	0.421982	0	0	0	1.64863	0	2.68441	0	0	0	0	0	0	0	0	0	0	0	0	0	0	0.717821	0	0	1.42308
1269	0.7075	0	0	0	0	0.7075	0	0.7075	0	0	0	3.46158	0	0	1.40775	0.7075	0	0	0	0	0	0	0	0	0	0	0	0	0	0.7075
1270	0.791832	0	0	0	1.22814	0.791832	0	0	0	0.791832	0	3.35937	0	0	0	0	0	0	0	0	0	0	0.791832	0.791832	0	0	0	0	0	1.5309
1271	0.932866	0.932866	0	0	0	0	0	0	0	0.932866	0	3.85553	0	0	0	0	0	0	0	0	0.932866	0	0	0.932866	0	0	0	0	0	0
1272	0.884581	0	0	0	0.884581	0	1.3465	0	0	0	0	2.51574	0.884581	0	0	0.884581	0	0	0	0	0	0	0	0	0	0	0	0	0	1.3465
1273	0.820255	0	0	0	0	0	1.26474	0.820255	0	0.820255	0	3.32117	0	0	0	0.820255	0	0	0	0	0	0	0	0	0	0	0	0	0	1.26474
1274	0	0	0	0	0	0	1.47564	0	0	0	0	3.20343	0	0	0	0	0	0.753587	0	0	0	0	0.753587	0	0	0	0	0	0	1.47564
1275	0.706952	0	0	0	1.11698	0.41469	1.40693	0.706952	0	0.706952	0	3.9389	0	0	0.706952	0	0	0	0	0	0	0	0	0	0	0	0	0	0	0.706952
1276	0	0	0	0	0	0	0	0	0	0.667751	0	2.51755	0.667751	0	1.34795	0	0.667751	0	0	0	0	0	0	0	0	0	0	0	0.667751	0.667751
1277	0	0	0	0	0	0	0	0	0	0.771555	0	2.7801	0	0	0.771555	0	0	0	0.771555	0	0	0	0	0	0	0	0.771555	0	0	0
1278	0.628469	0	0	0	0	0.362814	0.628469	0	0	0	0	2.18297	0	0	0	0	0	0	0	0.628469	0.628469	0	0	0	0	1.01141	0	0	0	0.628469
1279	0	0	0	0	0	0	0	1.13077	0	0.717364	0	3.26487	0	0	0.717364	0	0	0	0.299863	0	0	0	0	0	0.717364	0	0.717364	0	0	1.13077
1280	0.741443	0	0	0	0.741443	1.1625	0	1.1625	0	0	0	3.26866	0	0	1.1625	0	0	0	0	0	0	0	0	0.741443	0	0.741443	0	0	0	0
1281	0	0	0	0	0	0.472128	0	0.791546	0	0.791546	0	3.58345	0	0	0	0	0	0.791546	0	0	0	0	0	0	0	0	0	0	0	1.22777
1282	1.05487	0	0.660523	0	0	0.660523	1.05487	0.660523	0	0.660523	0	3.49096	0	0	0.660523	0	0	0.660523	0	0	0.660523	0	0	0	0	0	0	0	0	0.660523
1283	0.915658	0	0.915658	0	0	0.915658	0	0	0	1.70389	0	3.09004	0	0.915658	0.915658	0	0	0.973033	0.960803	0	0	0	0	0.915658	0.915658	0.915658	0	0	0	0.915658
1284	0	0	0	0	0.423184	0.423184	0.719609	1.13374	0	0.719609	0	3.26908	0	0	0.719609	0.719609	0	0	0	0	0	0	0	0	0	0.719609	0	0	0	0
1285	1.43775	0.727745	0	0	0	0	0.727745	0.727745	0	0	0	3.64973	0	0	0.727745	0	0	0	0	0	0.727745	0	0	0	0	0.727745	1.14448	0	0	0
1286	1.38376	0	0	0	0	0	0.729138	0	0	0	0	2.99252	0	0	0.69146	0	0.69146	0	0	0	0	0	0	0	0	0	0	0	0	0.69146
1287	1.75789	0	1.2238	0	0.470019	0.470019	0	0.788479	0	0	0	3.43403	0.788479	0	0	0	0	0	0	0	0	0	0.788479	0	0.788479	0.788479	0.788479	0	0	0
1288	0	0.691228	0	0	0	0	0	0	0	0	0	3.3285	0	0	1.38341	0.691228	0	0	0	0	0.691228	0	0	0	0.691228	0	0	0	0	1.09605
1289	0.681427	0	0	0	0	0.397667	1.08295	0.681427	0	0	0	2.97334	0	0	0.681427	0	0	0	0	0	0.681427	0	0	0	0	0	0.681427	0	0	0.681427
1290	0.75015	0	0	0.75015	0.443826	0	0.75015	0.75015	0	0	0	2.74246	0	0	0	0	0	0	0	0	0	0	0	0	0.75015	0	1.17392	0	0	0.75015
1291	0	0	0	0	1.17919	0.446566	0.754182	0	0	0	0	3.10868	0	0	0.754182	0	0	0	0	0	0	0	0	0	0	0	0	0	0	1.4765
1292	1.39635	0	0	0	0	0.565376	1.9574	0.924346	0	0	0	3.34512	0	0	0.924346	0	0	0	0	0	0	0	0	0	0	0	0	0	0	0
1293	0.827555	0.827555	0	0	0	0	0	0	0	0	0	3.5404	0	0	0.827555	0	0	1.27409	0	0	0	0	0	0	0	0	0	0	0	1.27409
1294	0.724098	0.724098	0	0	0.724098	0	0	0	0	0	0	3.10267	0	0	1.13967	0	0	0	0	0	0.724098	0	0	0.74725	0.724098	0.724098	0	0	0	0.724098
1295	0.717843	0	0	0	0.421997	0.421997	0.717843	0	0	0	0	2.75367	0	0	0	0	0	0	0	0	0.717843	0	0	1.13141	0	0.717843	0	0	0.717843	0
1296	0	0	0	0	0	0.39563	1.36403	0.678357	0	1.07884	0	2.91623	0	0	1.58567	0	0	1.07884	0	0	0.678357	0	0	0	0	0.678357	0	0	0	1.58567
1297	0	0	0	0	0	0	1.56422	0.665125	0	1.34396	0	2.9418	0	0.665125	0.665125	0	0	0	0	0	1.06107	0	0	0	0.665125	0	0	0	0	1.06107
1298	0.71126	0	0	0	0	0.417577	0	0	0	0	0	3.33043	0	0.71126	0	0	0	1.12269	0.71126	0	0	0	0	0	0	0	1.12269	0	0	1.41334
1299	0.708892	0	0	0	0	0.415989	1.11955	0.708892	0	0.708892	0	3.24889	0	0	1.81786	0	0	0	0	0	0	0	0	0	1.40982	0.708892	0	0	0	0
1300	0.677705	0	0	0	1.07797	0	0	0	0	0.677705	0	2.61019	0	0	0	0	0	0.677705	0	0	0.677705	0	0	0	0.677705	1.07797	0.677705	0	0	1.58461
1301	0	0	0	0	0	0.785675	0.785675	0	0	0	0	3.16479	0	0	0.785675	0	0	1.22017	0	0	0	0	0	0	0	0.785675	0.785675	0	0	1.22017
1302	0.747949	0	0	0	0	0.848091	0.747949	0	0	0	0	3.76772	0	0	0	0	0.747949	0	0.768003	0	0.747949	0	0	0	0	0	0.747949	0.747949	0	0
1303	0	0	0.709567	0	1.12045	0	0.709567	0.709567	0	0.709567	0	3.46553	0	0	0.709567	0.709567	0	0	0.709567	0	0	0	0	1.12045	0	0	0	0	0	0.709567
1304	0	0	0	0	0	0.484548	0.809544	0.809544	0	0	0	2.68892	0	0	0.809544	0	0	0	0.809544	0	0	0	0	0	1.25098	0.809544	0.809544	0	0	0.809544
1305	0	1.09682	0	0	0.6918	0.6918	0	1.09682	0	0	0	2.94188	0	0	1.09682	0	0	0	0	0	0.6918	0	0	0	0	0.404567	0	0	0	0.6918
1306	0.77262	0	0	0	0	0.459143	0	0	0	0	0	3.32521	0	0	0.77262	0	0	0	0	0	0	0	0	0	0	0	0	0	0	1.50325
1307	0	0	0	0	0	0.483021	0.807336	0.807336	0	0.807336	0	3.46724	0	0	0	0	0	0.807336	0.807336	0	0	0	0	0	0	0	0	0	0	1.55303
1308	0.709804	0.709804	0.709804	0	0.717115	0.4166	0	0.709804	0	0	0	3.49776	0	0	0.709804	0	0	0	0	0	0.709804	0	0	0	0	0	0	0	0	0.709804
1309	0.679004	0.679004	0	0	1.07971	0.679004	0	0.679004	0	0	0	3.3398	0	0	1.365	0	0	0	0	0	0	0	0	0	0	1.365	1.07971	0	0	1.76807
1310	0.707213	0	0.707213	0	0.707213	0	0	0.707213	0	0	0	3.16223	0	0	0.707213	0.707213	0	0	0.707213	0	0	0	0.707213	0.707213	0	0.707213	0.707213	0	0	1.40732
1311	0	0	0	0	0	0	0.887471	0	0	0	0	3.04479	0	0	0	0	0	0	0	0	0.887471	0	0	0	0.887471	0	0	0	0	0
1312	0	0	0	0	1.35983	0	0	0	0	0.675584	0	3.29805	0	0	1.07513	0	0	0.675584	0	0	0	0	0	0	0	0	1.07513	0	0	0.675584
1313	0	0	0	0	0.637961	1.02433	0	0.637961	0	0	0	2.93664	0	0	0	0.637961	0.637961	0.637961	0	0	0	0	0	0.637961	0	0.637961	0	0	0	0.637961
1314	0	0	0	0	0	0.441374	0	0	0	0	0	3.278	0	0.746538	0	0	0.746538	0.746538	0	0	0	0	0	1.16918	0	0	0	0	0	0.746538
1315	0.665033	0	0	0	0	0.38681	0.665033	1.06095	0	0.665033	0	3.16418	0	0.665033	0.665033	0	0	1.06095	1.06095	0	0	0	0	0	0	1.06095	0	0	0.665033	1.56407
1316	0	0	0	0	0	1.60475	0	0	0	0	0	3.21324	0	0.690217	0	0	0	0	0	0	0	0	0	0	0	0.690217	0	0	0	1.60475
1317	0	1.13725	0	0	0.722268	0.424973	1.42966	0.722268	0	0.722268	0	3.4896	0	0.722268	0	0	0	0.722268	0.722268	0	0.722268	0	0	0.722268	1.42966	0	0	0	0	1.65563
1318	0	0	0.799209	0	0.799209	0.799209	0	0	0	0	0	3.37235	0	0	0.799209	0	0	0	0	0	0	0	0.799209	0.799209	0	0	0	0	0	0.799209
1319	0.757056	0.757056	0	0	0	0.757056	0	0.757056	0	0.757056	0	3.33818	0	0	0.757056	0	0	0	0	0.757056	0.757056	0	0	0	0.757056	0	0	0	0	1.18295
1320	0.695934	0	1.61389	0	0.407324	0.407324	0	0	0	0	0	2.40296	0	0	0.695934	0	0	0	0.695934	0	0.695934	0	0	1.39047	0	0	0	0	0	0.695934
1321	0.811092	0	0	0	0	0	0	0.811092	0	0	0	3.65094	0	0.811092	0	0	0	0	0	0	0	0	0	0	0	0	0	0	0	0
1322	1.17064	0	0.747647	0	0	0	0.747647	0	0	0	0	3.3604	0	0	0	0.747647	0	0	0	0	0	0	0	0	0	0	0	0	0	0
1323	0	0	0	0	0.960163	0.591149	0	0	0	0	0	3.50383	0	0	0.960163	0.960163	0	0	0	0	0	0	0	0.960163	0	0	0.960163	0	0	0.960163
1324	0.784507	0	0	0	0.784507	0	0	0	0	0	0	3.50152	0	0	0	0	0	0.784507	0	0	0	0	0	0	0	0.784507	0	0	0	0.784507
1325	0.657349	0	0	0	0	0.381743	0.657349	0	0	1.05059	0	3.10828	0	0	0.657349	0	0.657349	0	0	0	0	0	0	0	0	0	0	0	0	1.05059
1326	0	0	0.771274	0	0	1.00934	1.50131	0	0	0	0	3.54712	0	0	0	0	0	0.771274	0	0	0.771274	0	0	0	0	0	0	0	0	0.771274
1327	0	0	0	0	0	0.748738	1.46856	1.69696	0	0	0	3.28202	0	0.748738	0	0	0	0.748738	0	0	0	0	0.748738	0	0.748738	0.748738	1.17207	0	0	0
1328	0.704763	1.11407	0	0	0	1.11407	1.11407	0.704763	0	0	0	2.79426	0.704763	0	0	0	0.704763	0.704763	0	0	0	0	0	0	0.704763	0	0	0	0	1.62796
1329	1.13489	0.720475	0	0	0	0.423766	0	0.720475	0	0	0	2.75847	0	0	0	0.720475	0	0	0	0	0	0	0.720475	0.720475	0	0	0	0	0	0.720475
1330	1.63754	0.710803	0.710803	0	1.41266	0	1.12208	1.58588	0	0	0	3.8629	0	0.710803	0	0.710803	0	1.52511	1.12208	0	1.12208	0	0	0.789789	0.710803	1.12208	0	0	0	1.12208
1331	0	0	0.735726	0	0	0.735726	0.735726	0.735726	0	0.735726	0	3.48194	0	0	0	0.735726	0	0.735726	0	0	0	0	0	0	0	0.735726	0	0	0	1.15499
1332	0.82862	0	0	0	0	0.497788	0.82862	0	0	0	0	3.13256	0	0	0	0	0	0	0.82862	0	0	0	0	0	0	1.58319	0	0	0	0
1333	0	0	0	0	0.461515	0.461515	0.776086	0	0	0	0	3.33141	0	0	0	0	0	0	0	0	0	0	0	0	0	0	0	0	0	0
1334	0.717095	0	0	0	0	0.421494	0	0	0	1.13042	0	3.18082	0	0	0.717095	0	0	0	0	0	0	0	0	0.717095	0.717095	0.717095	0.717095	0	0	1.13042
1335	0.704979	0	0	0	0	0.413368	1.11436	0	0	0.704979	0	3.20061	0	0	1.11436	0.704979	0.704979	0	0	0	0	0	0	0	0.704979	0.704979	0	0	0	0.704979
1336	0	0	0.778054	0	1.21029	0.778054	1.21029	0	0	0.778054	0	3.48998	0	0	0.778054	0	0	0	0	0	0	0	0	0.778054	0	0	0	0	0	0.778054
1337	0	0	0	0	0.784345	0	0	0	0	0	0	3.46465	0	0	1.21845	0	0	0.784345	0	0	0	0	0	0	0	0.784345	0	0	0	0.784345
1338	0.687643	0	0	0	0	0.687643	0.687643	1.37803	0	0.687643	0	2.62881	0	0	0	0	0	0	0	0	0	0	0.687643	0	0.687643	0	0	0	0	0.687643
1339	0	0	0	0	0.704823	0.413264	0	0.704823	0	0.704823	0	3.28043	1.11415	0	1.11415	0	0.704823	0	0	0	0	0	0	0	0	0.704823	0	0	0	1.40376
1340	0	0	0	0	0	0.420313	1.12809	1.12809	0	0.715338	0	2.52522	0	0	0.715338	0	0	0	0	0	0	0	0.715338	0.715338	0	0	0	0	0	1.64471
1341	0	0.90136	0	0	0	0	0	0.90136	0	0.90136	0	3.58659	0	0	0.90136	0	0	0	0	0	0	0	0	0	0	0	0	0	0	1.3676
1342	0	0	0	0	0.782843	0.466147	0.782843	0	0	0.782843	0	3.63279	0	0.782843	0	0	0	0	0	0	0	0	0	0	0	0	0.782843	0	0	0
1343	0	0	0	0	1.20893	0	0.777006	0	0	1.20893	0	3.14949	0	0	0.777006	0	0	0	0	0	0	0	0	0.777006	0	0.462145	0.777006	0	0	1.20893
1344	1.41565	0	0	0	0	0.418617	0.712811	0	0	0	0	2.60096	0	1.12475	1.12475	0	0	0.712811	0	0	0	0	0	0	0.712811	0	0.712811	0	0	1.41565
1345	0	0	0	0	0	0	1.07051	0	0	0.891038	0	3.1164	0	0	0	0	0	0	0	0	0	0	0	0	0	0	0	0	0	1.35463
1346	0	0	0	0	1.05512	0.383957	0.660709	0.660709	0	0.660709	0	2.77125	0	0.660709	0	1.05512	0	0	0.660709	0	0	0	0	0.660709	0	0	0.660709	0	0	1.05512
1347	0	0	1.19704	0	0	0	0.767859	1.19704	0	0.767859	0	2.96951	0	0	0	0	0	0	0	0	0	0	0	0	0.767859	0	0.767859	0	0	0
1348	0.762043	0	0.762043	0	0	0	1.19525	0	0	0	0	3.30619	0	0.762043	0	0	0.762043	0.762043	0	0	0	0	0	0	0.762043	0	0.762043	0	0	1.18946
1349	0	0	0	0	0.433008	0.734182	1.15296	0	0	0.734182	0	2.26905	0	0.734182	0.734182	0	0	0.734182	0	0	0	0	0	0	0.734182	0.734182	0	0	0	0.734182
1350	0	0	0	0	0	0.422966	0	0	0	0	0	2.88186	0	0	0	0	0	0	0	0.719285	0	0	0	0	0	0	0.719285	0	0	1.13331
1351	0.720936	0	0.720936	0	0.424076	0	0.720936	1.13549	0	0.720936	0	3.188	0	0	1.13549	0	0	0	0	0	0.720936	0	0	0	0	0	0.720936	0	0	0
1352	0	0	0.711385	0	0.711385	1.12286	0.711385	0	0	1.12286	0	2.51809	0	0	1.12286	0	0	0	0	0	0	0	0	0	0	1.41353	0	0	0	1.12286
1353	0	0.757196	0	0	0.757196	0	1.18313	0	0	0	0	3.6172	1.18313	0.757196	0.757196	0	0	0	0	0	0.757196	0	0	0.757196	1.18313	0.757196	0	0	0	0
1354	0	0	0	0	0	0	0	0.744302	0	0.744302	0	3.39213	0	0	1.16625	0	0	0	0	0	0	0	0	0	0	0	0	0	0	0
1355	0	0	0	0	0	0	1.10512	0.698033	0	0	0	3.44342	0	0.698033	0	0	0	0	0	0	0	0	0	0.698033	0	0	1.10512	0	0	0.698033
1356	0	0.708702	0	0	1.1193	0.415862	0	1.40954	0	0	0	3.16504	0	0	0	0	0	0.708702	0	0	0	0	0	0	0	0	1.1193	0	0	0
1357	0.821205	0.821205	0.821205	0	0.821205	0.492632	0.821205	0	0	0	0	1.80713	0.821205	0	1.57271	0	0.821205	0	0	0	0	0	0	0	0	0	0.821205	0	0	1.57271
1358	0	0	1.176	0	0	0.751746	0	0.751746	0	0	0	2.99832	0	0	0	0	0	0	0	0	0	0	0	0	0.751746	0	0	0	0	1.176
1359	0.697805	0	0	0	0	0	0.697805	0	0	0.697805	0	3.37627	0	0	0	0.697805	0	0	0	0	0	0	0	0	0.697805	0.697805	0	0	0	1.79951
1360	1.19414	0	0	0	0	0	0.765631	0	0	0	0	3.63261	0	0	0	0	0	0	0	0	0	0	0	0	0	0	0	0	0	1.49314
1361	0	0	0.651866	0	0.651866	0	0.651866	1.04318	0	0.651866	0	3.01069	0	0	1.04318	0	0	0	0	0	0	0	0	0	0.651866	0	0	0	0	0
1362	0	0	1.03676	0	0.647124	1.03676	0.647124	0	0	0	0	3.3429	0	0.647124	0.647124	0	0	0	0	0	0	0.647124	0.647124	0.647124	0	0	0.647124	0	0	0
1363	0.67066	0	0.67066	0	0	0	1.35237	0	0	0.67066	0	2.66566	0	0.67066	0	0	0	0.67066	0.67066	0	0.67066	0	0	0.67066	0	0	0	0	0	0
1364	0	0	0	0	0	1.55627	0.809613	0	0	0	0	2.60049	0	0	0	0	0.809613	0	0	0	0	0	0	0.809613	0	0	0	0	0	0.809613
1365	1.11888	0	0	0	1.11888	0	0	0	0	0.708388	0	1.9719	0	0.708388	0	0.708388	0	0	0.708388	0	0.708388	0	0	0	0.708388	0	0.708388	0	0	1.11888
1366	0	0	0	0	0	0.419583	1.64299	0	0	0	0	3.03545	0	0.71425	1.12665	0	0.71425	0	0	0	0	0	0	0	1.12665	0	0	0	0	1.12665
1367	0	0.803389	0	0	0	0	0.803389	0	0	1.24306	0	3.03156	0	0.803389	0	0	0	0	0	0	0	0	0	0.803389	0	0	0	0	0	0.803389
1368	0.780065	0	0	0	0	1.2129	0	0.780065	0	1.7451	0	2.92982	0	0	0	0	0.780065	0	0	0.780065	0	0	0	0	0	0	0.780065	0	0	0
1369	0	0.848022	0	0	0	0.511333	0.848022	0	0	0	0	3.10729	0	0	0.848022	0	0	0	0	0	0	0	0	0	0	0	0	0	0	1.3002
1370	0	0	0	0	0.675262	0.675262	1.35935	0.675262	0	0	0	3.14349	0	0	1.58067	0	1.07469	0	0.675262	0	0	0	0	0	0	1.07469	0.675262	0	0.675262	1.58067
1371	0.739778	0	0	0	0	0	1.16032	0.739778	0	0	0	3.17826	0	0	0	0	0.739778	0	0.739778	0	0	0	0	0.739778	1.16032	0	0	0	0	1.68304
1372	0.656812	0	0	0	0	0	1.04987	0	0	1.33128	0	2.92553	0	0	1.33128	0	0	0	0	0	0	0	0	0	0	0.656812	0.656812	0	0	0.656812
1373	0	0	0	0	0	0.717095	1.13042	0	0	0	0	3.41304	0	0	0.717095	0	0	0	0	0	0	0	0	0	0	0	0	0	0	0.717095
1374	0.693414	0	0	0	0	0	0	0	0	0	0	2.89088	0	0	0.693414	0	0	0	0	0	0	0	0	0	0	1.09897	0	0	0	1.7922
1375	0.753884	0	0	0	0	0.446364	0.753884	0	0	1.1788	0	3.1572	0	0	0.753884	0	0	0.753884	0.446364	0	0	0	0	0	0	0	1.1788	0	0	0
1376	1.47724	0	0	0.75469	0	0	0	0.75469	0	0	0	3.44769	0	0	0	0	0	1.17985	0	0	0.75469	0	0	0	0	0	0	0	0	0.75469
1377	0	0	0	0	0	0.893829	1.07362	0.674464	0	0	0	3.36476	0	0	0	0.674464	0	0.393049	0	0.674464	0	0	0	0	0	0.674464	0.674464	0	0	1.35814
1378	0	0	0	0	0	0	0.741524	0.741524	0	0.741524	0	3.30978	0.741524	0	1.45801	0.741524	0	0	0	0	0	0	0	0	0.741524	0	0	0	0	1.16261
1379	0.681086	0	0.681086	0.681086	0	0.39744	1.0825	0	0	0	0	2.97269	0	1.0825	0	0.681086	0	0	0.681086	0	0.681086	0	0	0.681086	0	0	0	0	0	1.77158
1380	0.729115	0	0	0	0	0.729115	0	0	0	0	0	3.36399	0	0.729115	0	0	0	0	0	0	0	0	0.729115	0	0.729115	0	0.729115	0	0	0
1381	0	0	0.722401	0	0.722401	0	0.722401	0.722401	0	0.722401	0	2.76198	0	0	0.722401	0.722401	0	0	0	0	0	0	0	0	0	0	0.722401	0	0	0
1382	0.779553	0	1.21224	0	0	0.463891	1.21224	0	0	1.21224	0	3.68779	0	1.21224	0	0.779553	0	0.779553	0	0	0	0	0	0.779553	0	0	0	0	0	0.779553
1383	0	0	0	0	0	0.575267	0	0	0	0	0	2.97871	0	0	0	0	0.938134	0	0	0	0.938134	0	0	0.938134	0	0.938134	0	0	0	0
1384	1.37236	0	0	0	0	0	0	0.905157	0	0.905157	0	2.75514	0.905157	0	0	0	0.905157	0	0	0	0	0	0	0	0	0	0	0	0	0.905157
1385	0.665308	0	0	0	0	0	0	0	0	0.665308	0	3.85671	0	1.34424	0	0	0	0	0	0	0	0	0	0.665308	0	0.665308	0.665308	0	0	0
1386	0	0	0	0	0	0.404949	0	0.692373	0	0	0	2.77114	0	0	1.09758	0	0	0	0	0	0	0.692373	0	0	0	0.692373	0	0	0	1.79047
1387	0	0	0	0	0	0	0	1.11947	0	0.708833	0	3.6939	0	1.11947	0.708833	0.708833	0	0	0	0	0.708833	0	0	0	0	0	0	0.708833	0	1.11947
1388	0.718395	0.718395	0	0	0	0.422367	0.718395	0	0	0	0	3.09208	0	0	1.13214	0	0.718395	0	0	0	0	0	0	0	0	0	0	0	0	1.42393
1389	0	0	0.790514	0	0	0.471418	0.790514	0	0	0.790514	0	2.65674	0	0.790514	0	0.790514	0	0.790514	0	0	0	0	0	0	0.790514	0	0	0	0	0.790514
1390	0	0	0	0	1.59129	0.501792	0	0	0	0	0	2.64145	0	0.834367	0	0	0	0	0	0	0	0	0	0	0.834367	0	0	0.834367	0	0.834367
1391	0.736954	0	0	0	1.45131	0.434882	0.736954	0.736954	0	0.736954	0	3.12638	0.736954	0	0	0	0.736954	0	0	0.736954	0	0	0	0.736954	0	0	1.45131	0	0	0.736954
1392	0	0	0.643012	0	0.372322	0	0.643012	1.03119	0	0	0	3.3662	0	0	0	0	0	0	0	0	0	0	0	0	0	0	1.03119	0	0	1.03119
1393	0.830953	0	0	0	0	0	0.830953	0	0	0	0	3.46861	0	0	0	0	0	0	0	0	0	0	0	0	0.830953	0	0	0	0	1.27843
1394	1.3231	0.651462	0	0	0	0	0.651462	1.3231	0	1.3231	0	3.17633	0	0	0	0	0.651462	0	0	0	0	0	1.04264	1.04264	0	0	1.04264	0	0	1.3231
1395	0.76742	0	0	0	0.76742	0.455588	0	0.455588	0	0	0	3.69493	0	0	0	0	0	0	0	0	0	0	0	0	1.19647	0	1.19647	0	0	0.76742
1396	0.802286	0	0.802286	0	0	0	0.802286	0.802286	0	0	0	3.41888	0	0	0	0	0	0	0	0	0	0	0	0.802286	0.802286	0	0.802286	0	0	1.24163
1397	0.732446	0.732446	0	0	0	0	0	0.732446	0	0	0	3.16477	0	0	1.15067	0	0.732446	0	0	0	0	0	0	0	0.732446	1.15067	0	0	0	0
1398	0	0	0	0	1.16615	1.46197	0.744227	1.16615	0	0	0	3.35412	0	0.744227	0	0	0	0	0	0	0.744227	0	0	0	0	0.744227	0.744227	0	0	0
1399	0.686391	0	0	0	0	0	1.08959	0	0	0	0	3.31913	0	0	1.08959	0	0	0	0	0	0.686391	0	0	0.686391	0	0	0	0	0	1.37614
1400	0	0	0	0	0.453842	0	0.764863	0.764863	0	0	0	3.50145	0	0	0	0	0	0	0	0	0.764863	0	0	0	0	0	1.19313	0	0	1.49203
1401	0.64402	0	0.64402	0	0	0.372983	1.03256	0	0	0.64402	0	3.66287	0	0	0	0	0	0.64402	0	0	0	0	0	0	0.64402	0	0.64402	0	0	1.86015
1402	0	0	0	0	0	0	0.720713	0	0	0.720713	0	2.68966	0	0	0	0	0	0	0	0	0	0	0	1.1352	0.720713	0	0	0	0	0.720713
1403	0.728756	0	0	0	0	0.429345	0	0.728756	0	0.728756	0	3.28616	0	0	0.728756	0	0	0	0.728756	0	0	0	0	1.14581	0.728756	0.728756	1.14581	0	0	0.728756
1404	0.699711	0	0	0	0	0	0	0	0	0.699711	0	2.84553	0.699711	0	1.61992	0.699711	0	0.699711	0	0	0	0	0	0	0	0	0	0	0	1.61992
1405	0	0	0	0	0	0.641241	1.30739	0.641241	0	0	0	3.39326	0	1.02879	0	0.641241	0	0.641241	0	0	0	0	0	0.641241	0	0.641241	0	0	0	1.30739
1406	0	0	0	0	0	0	0	0.743086	0	0	0	2.92524	0	0	0.743086	0	0	0	0.743086	0	0.743086	0	0.743086	0	0	0.439033	0	0	0	0
1407	1.27815	0	0	0	0	0.830733	1.27815	0	0	0	0	3.46823	0	0.830733	0	0.830733	0	0	0	0	0.830733	0	0	0	1.27815	0	0	0	0	0.830733
1408	0.917839	0	0	0	0	0.917839	0	0	0	0	0	3.15947	0	0	0.917839	0.917839	0	0	0	0	0.917839	0	0.917839	0.917839	0	0	0	0	0	0
1409	0	0	0	0	0	0.494838	0.824379	0.824379	0	0	0	3.4573	0	0	1.5772	0	0	0	0	0	0.824379	0	0	0	0	0.824379	0	0	0	1.5772
1410	0.786521	0	1.22127	0	0	0.468672	1.52328	0.786521	0	0.786521	0	3.7003	0	0	0	0	0	0	0	0	0	0	0	0	0.786521	0	0	0	0	0
1411	0	0	0	0.803378	0	0.803378	1.24304	0	0	0.803378	0	3.33675	0	0.803378	0.803378	0	0	0.803378	0	0	0	0	0	0	0	0	0	0	0	1.24304
1412	0.630249	0.630249	0	0	0	0.630249	0.630249	0.630249	0	1.01384	0	3.0538	0	0	0.630249	0	0	0	0	0	0	0	0	0	0	0.630249	0	0	0	1.83553
1413	1.44992	0	0	0	0	0	0	0	0	0.736009	0	3.12464	0	0	0	0	0	0	0	0	0	0	0	0	0	0.434243	0	0	0	1.44992
1414	0.707057	0	0	0	0	0	0	0	0	0	0	3.16194	0	0	0.707057	0	0	0.77697	0	0	0	0	0	0	0.707057	0.707057	0	0	0	0.707057
1415	0.713235	0.713235	0	0	0.418902	0	0	0.713235	0	0	0	3.12905	0	0	0	0.713235	0.713235	0.713235	1.12531	0	0	0.713235	0	0	0.713235	0	0	0	0	0
1416	0	0	0	0	0	0.931372	1.11536	0	0	0	0	2.58806	0	0	0	0	0	0	0	0	0	0	0	0.70573	0.70573	0	0	0	0	1.81264
1417	0	0	0.973305	0	0	0.600669	0	0	0	0	0	3.3086	0	0	0	0	0	0	0.973305	0	0.973305	0	0	0	0	0.973305	0	0	0	1.45707
1418	1.68956	0	0	0	1.16582	0.97698	0	0	0	1.16582	0	3.03865	0	0	1.4616	0.743974	0	0	0	0	0	0	0	0	0.743974	0	1.4616	0	0	0
1419	0	0	0	0	1.22163	0	0	0.786803	0	0.786803	0	3.54091	0	0	0.786803	0	0	0.786803	0	0	0	0	0	0	0	0	0	0	0	0
1420	0	0	0	0	0.772213	0.458864	1.2027	0	0	0	0	3.61365	0	0	0.772213	0.772213	0.772213	0.772213	0	0	0.772213	0	0	0	0.772213	1.2027	0.772213	0	0	1.2027
1421	0.643547	0	0	0	0.643547	0.372673	0	0.643547	0	1.03192	0	3.4847	0	0.643547	0	0	0	0	0	0	0	0	0	0	0	0	0.643547	0	0	0
1422	0.754123	0	0	0	0	0.754123	1.70529	1.17911	0	0.754123	0	3.33284	0	0	0.754123	0	0	0	0	0	0	0	0	0	0	0.446526	0	0	0	1.17911
1423	0	0	0	0	0	0	0.710408	0	0	0.710408	0	3.4343	0	0	0	0.710408	0.710408	0	0	0	1.12156	0	0	0.710408	0	0	0	0	0	0.710408
1424	0	0	0.751332	0	0	0.444628	0.751332	0	0	0.751332	0	3.36714	0.751332	0	0	0	0	0.751332	0	0	0	0	0	0.751332	0	0.444628	0	0	0	0
1425	0.755556	1.18099	0	0	0	0	0	0.755556	0	0.755556	0	3.67323	0	0	0.755556	0	0.755556	0.755556	0	0	0	0.755556	0	0	0.755556	0	0.755556	0	0	1.47851
1426	1.43128	0	0	0	0	0	1.43128	0	0	0	0	3.05238	0	0	0.723363	0	0	1.1387	0	0	0	0	0	0.723363	0	0	0	0	0	0.723363
1427	0	0.827858	0	0	0.827858	0.497257	0	0	0	0.827858	0	3.61296	0	0	1.81704	0	0	0	0	0	0	0	0	0	0	0.827858	0	0	0.827858	0
1428	0.769156	1.19873	0	0.769156	0	0.456774	0	0.769156	0	0	0	2.9718	0	0	0	0	0	0.769156	0	0	0	0	0	1.19873	0	0	0	0	0.769156	1.49824
1429	0.716159	0	0	0	1.12918	0	0.716159	0.716159	0	0	0	3.03901	0.716159	1.42062	0	0	0	0.716159	0.716159	0	0.716159	0	0	0	0	0	0.716159	0	0	1.42062
1430	1.50418	1.01169	0	1.01169	1.01169	0.628673	0	1.01169	0	0	0	3.67643	0	0	0	0	0	0	0	0	0	0	0	0	0	0	0	0	0	0
1431	0.73062	0.73062	0	0	0	1.14827	1.14827	0	0	0	0	3.59786	0	0	0	0	0.73062	0.73062	0	0	0	0	0	1.14827	0	0	1.14827	0	0	1.44199
1432	1.0629	0	0.666481	0	0	0	0	1.0629	0	0	0	3.0395	0	0	0	0	0	0	0	0	0.666481	0	0	0	0	0	0	0	0	0.666481
1433	0	0	0.781604	0	0	0.781604	0.781604	0	0	0	0	2.86731	0	0	0	0	0	0	0.781604	0	0	0	0	0	0	0	0	0	0	1.2149
1434	0.813648	0	0	0	0	0	1.562	0.813648	0	0.813648	0	2.98779	0	0	0	0	0	0.813648	0	0	0	0	0	0	0	0	0	0	0	0
1435	0.725402	0	0	0	0.725402	0.427084	1.43429	0	0	0	0	2.76744	0.725402	0	1.14139	0	0	0.732644	0	0	0	0	0	0.725402	0	0.725402	0	0	0	0
1436	0.716836	0	0	0	0	0.42132	1.83093	0.716836	0	0	0	3.04027	1.13007	0	0	0	0	0	0	0	0	0	0	0	0.716836	0.716836	0	0	0	1.13007
1437	0	0.801668	0	0	0	0	0	1.54496	0	1.24084	0	3.72727	0	0	0.801668	0	0	0	0	0	0	0	0	0	0	0.801668	0	0	0	0
1438	0.732168	0	0	0	0.732168	0	0.732168	0	0	0.732168	0	3.16426	0	0	0	0	0.732168	0	0	0	0.732168	0	0	0	0	0	0	0	0	0.732168
1439	0	0	0	0	0	1.0607	0.814888	0	0	0	0	3.26494	0	0	0.814888	0.814888	0	0	0	0	0	0	0	0	0	0	0.814888	0	0	1.25785
1440	0	0	0	0	0	0.2262	0.819397	0.819397	0	0	0	1.26364	0	0	1.26364	0	0	0	0	0	0	0	0	0	0.819397	0	0	0	0	0.819397
1441	1.57187	0	0.820608	0	0.492218	0.820608	0	0	0	0.820608	0	2.61877	0	1.26519	1.26519	0.820608	0	0	0	0	0.820608	0	0	0	0	0.820608	0	0	0	1.80624
1442	0.79485	0	0	0	1.23204	0	0.79485	0	0	1.53522	0	3.48329	0	0	0	0	0	0	0.79485	0	0	0	0	0	0	0.79485	0	0	0	1.23204
1443	0	0	0.707083	0	0	0.414777	0	0	0	1.11715	0	3.63786	0	0	0.707083	0	0	0	0	0	0	0	0	0	0.707083	0.707083	0	0	0	0.707083
1444	0	0	0	0	0	0.431313	1.14966	0	0	0.731673	0	3.20794	0	0	0.731673	1.14966	0	0	0	0	1.14966	0	0	0.731673	0	1.14966	0.731673	0	0	0
1445	0.798658	0	0	0	0	0	0	0	0	0	0	1.96189	0	0	0	0	0.798658	0.341828	0	0	0	0	0	0	0	0	0	0	0	0
1446	1.34601	0	0	0	0	0.38776	0	0	0	0.666471	0	2.99308	0	0	0.666471	0	0	0	0.38776	0	0	0	0	0	0	1.06288	0	0	0	0
1447	0	0	0.760377	0	0	0.450783	1.18728	1.48552	0	0	0	3.30318	0	0	0.760377	0	0	0.760377	0	0	0.760377	0	0	0	0	0.450783	0	0	0	1.48552
1448	0	0	0	0	0	0	0.742047	1.68657	0	1.1633	0	3.18241	0	0	0	0.742047	0	0	0	0	0	0	0	0.742047	0	0	0	0	0	1.68657
1449	0	0	0	0	1.34564	0	1.89931	0	0	0	0	3.27962	0	0.8839	0	0	0	0	0	0	0	0	0.8839	0	0	0.536587	0	0	0	0.8839
1450	0	0	0	0	0	0.445573	0.752721	1.17728	0	0	0	3.57811	0	0	1.17728	0	0.752721	0	0	0	1.17728	0	0	0	0	0.445573	0.752721	0	0	0
1451	0	0.710136	0	0	0	0.416823	0.710136	0	0	0.710136	0	3.12323	0	0	1.41167	0	0	0	0.710136	0	0	0	0	0.710136	0	0	0	0	0	0
1452	0.795286	0	0	0	1.2326	0.474704	0	0.795286	0	0	0	3.27777	0	0	0	0	0	0	0	0	0	0	0	0.795286	0	0	0.795286	0	0	0.795286
1453	0.705897	0.705897	0	0	0.705897	1.11558	0	0.705897	0	1.11558	0	3.24321	0	0	0.705897	0	0	0	0	0	0	0	0	0.705897	0	0.705897	0	0	0	0.705897
1454	0.784707	0	0.784707	0	0	0.784707	0	0.784707	0	0	0	3.46529	0	0	0	0	0	1.21892	0	0	0	0	0	0.784707	0	0	0	0	0	1.21892
1455	0	0	0.72492	0.72492	0	0	0	1.84417	0	0	0	3.27901	0	0	1.43358	0.72492	0	0	0	0	0	0	0	0	0	0	0	0	0	1.14076
1456	0	0	0.754162	0	0	0	0.754162	0.754162	0	0.754162	0	2.8841	0	0.754162	1.70535	1.17917	0	0	0	0	0	0	0	1.17917	0	0	0.754162	0	0	1.17917
1457	0.719133	0	0.719133	0	0	0	0	0	0	0	0	3.38173	0	0	0	0	0	0	0	0	0.719133	0	0	0	0	0	0.719133	0	0	0.719133
1458	0	0	0	0.698347	0	0.922528	0.698347	0.698347	0	0.698347	0	3.34221	0.698347	0	0	0	0	0	0	0	0	0	0	0	0.698347	1.10554	0	0	0	0
1459	0	0	0	0	0	0	0.780609	0	0	0	0	3.38056	0.780609	0	0.780609	0	0.780609	0	0	0	0	0	0	0	0	0	0	0	0	1.21361
1460	0.899617	1.36541	0	0.899617	0.547734	0.547734	0.899617	0.899617	0	0.899617	0	3.30527	0	0	0	0	0	0	0	0	0	0	0	0	0	1.36541	0.899617	0	0	0.899617
1461	0	0	0	0	0	0	0	0	0	0	0	3.38358	0	0	0.805622	0	0	0	0	0	0	0	0	0	0.805622	0.805622	0	0	0	1.24593
1462	0	0	0	0	0	0.509261	0	0.845062	0	0.845062	0	3.80283	0	0	0	0	0	0	0	0	0	0	0	0.845062	0	0	0	0	0	0
1463	0	0	0.750506	0	0	0	0.750506	0	0	0	0	3.2425	0	0	0	0	0	0	1.17438	0	0	0	0	0	0	0	0	0	0	1.17438
1464	1.17407	0	0	0	0	0	0	0.750268	0	0.750268	0	3.40309	0	0	0.750268	0	0	0	0	0	0	0	0	0	1.4708	0.750268	0.750268	0	0	1.69933
1465	0	0	0	0	0	0.484325	0	0.809221	0	0.809221	0	3.47054	0	0	0.809221	0.809221	0	0	0	0	0	0	0.809221	0	0	0	0	0	0	0.809221
1466	0	1.22593	0	0	0	0	0	0	0	0.790119	0	3.1726	0	0.790119	0.790119	0	0	0	0	0	0.790119	0	0	0	0.790119	0	0	0	0	0.790119
1467	0	0	0	0	0	0.502564	0	0	0	0	0	2.95921	0	0	1.28421	0	0	0	0	0	0	0	0	0	0.835475	0.835475	0	0	0	0
1468	0	0.76807	0.76807	0	0	0	0.76807	0.76807	0	0	0	3.43546	0	0	0	0	0	0	0	0	0	0	0	0.76807	0	0	0	0	0	1.19731
1469	0	0	0	0	0	0	1.10344	0	0	0.696767	0	2.77936	0	0	1.61522	0	0	0.696767	0	0	0	0	0	0	0	0.696767	1.10344	0	0	1.10344
1470	0	0	0.711759	0	0	0	0.711759	0.711759	0	0.711759	0	3.07968	0	0.711759	0	0	0.711759	0.711759	0	0	0	0	0	0.711759	1.12335	0	0.711759	0	0	1.82259
1471	1.62041	0.855146	0	0	0	1.10776	0.855146	0.855146	0	0	0	3.50979	0	0	0.855146	0	0	0.855146	0	0	0.855146	0	0	0	0	0	0	0	0	1.30926
1472	0	0	0	0	0	1.37647	0	0.908436	0	0	0	2.66193	0.908436	0	0	0.908436	0	0	0	0	0	0	0	0	0	0	0	0.908436	0	0
1473	0.87509	0.87509	0	0	0	0	0	1.33452	0	0	0	2.87859	0	0	0	0	0	0	0	0	0	0	0	0	0	0	0	0	0	1.33452
1474	0	0	0	0	0	0.443226	0.749267	0	0	0	0	2.81038	0	0	1.17276	0	0	0	0	0	0.749267	0	0.749267	0	0.749267	0.749267	0	0	0	0.749267
1475	0	0.720665	0	0	0	0	1.13514	0	0	1.13514	0	2.99595	0	0	0	0	0	0	0	0	0	0	0	0.720665	0	0.720665	0.720665	0	0	1.13514
1476	0	0	0.693798	0	0	0.405899	0	0	0	0	0	2.70926	0	0	0.693798	0	0	0	0	0	0	0	0.693798	0.693798	0	1.09948	0.693798	0	0	1.38727
1477	0	0	0	0	0	0.424442	0.721479	0	0	0	0	2.61664	0	0.721479	0	0	0	0	0	0	0.721479	0	0	0	0.721479	0	0	0	0	0
1478	0	0	0.777213	0	0	0.462287	1.2092	0	0	0.777213	0	3.29059	0	0	0.777213	0	0	0	0	0	0	0	0	0.777213	0	0	0.777213	0	0	1.2092
1479	0	0.755526	0	0	0	0	0	0	0	0	0	3.20694	0	0	0	0	0	0	0	0	0	0	0	0.828543	0	0	0.755526	0	0	1.70746
1480	0.722886	0.722886	0.722886	0	0.722886	0	1.13807	0	0	0	0	3.19163	0	0	0.722886	0	0	0	0	0	0	0	0	0	0	1.13807	0	0	0	0
1481	0	0	0	0	0	0.303332	1.13981	0	0	0	0	3.19409	0.426279	1.13981	1.43253	0	0	0.724207	0.724207	0	0.724207	0	0	0.724207	0	0.724207	0	0	0	1.99858
1482	0.709751	0.709751	0	0	0	0.936183	0	0	0	0	0	3.02705	0	0	0.709751	0	0	0	0	0	0	0	0	0.709751	0	0	0	0	0	0.709751
1483	0	0	0	0	0	0	0	0	0	1.48172	0	3.55549	0	0	0	0.993343	0	0	0	0	0.993343	0	0	0	0	0.993343	0	0	0	0.993343
1484	1.20689	0	0	0	0	0	0.775438	0.775438	0	0.775438	0	2.92172	0	0	0.775438	0.775438	1.20689	0	0	0	0	0	0	0	0	0	0	0	0	1.20689
1485	1.16255	0	0	0	0	0	0	0.741481	0	0	0	2.16255	0	0	1.45795	0	0	0	0	0	0	0	0	0	0	0	0.741481	0	0	0.741481
1486	0	0	0	0	0	0.471146	0.790119	0	0	1.22593	0	3.61388	0	0	0	0	0	0.790119	0	0	0	0	0	0	0	0	0.790119	0	0	1.94852
1487	0.78407	0	0.78407	0	0	0.78407	0	0.78407	0	0	0	3.75333	0	0	0	0	0	0	0	0	0.78407	0	0	0	0	0	0.78407	0	0	0.78407
1488	1.19695	0	0	0	1.19695	1.49627	0	0.767791	0	0.767791	0	3.18221	0	0	0	0	0.767791	1.19695	0	0	0.767791	0	0	0	0	0.767791	0.767791	0	0	0.767791
1489	0.803877	0	0	0	0	0.48063	0	0	0	0	0	3.38053	0	0	0.803877	0	0	0	0	0	0	0	0	0.803877	0	0.803877	0	0	0	0.803877
1490	0.733112	0	0	0	0	0.733112	1.44566	0	0	0.733112	0	3.11932	0	0.733112	0.733112	0	0	0	0	0	0	0	0	0	0.733112	0	0	0	0	1.44566
1491	0.792097	1.22848	0	0	0	0.472507	1.22848	0	0	0	0	2.5711	0	0	0	0	0	0	0	0	0	0	0.792097	0	0.792097	0	0	0	0	0.792097
1492	0	0	0	0	0	0	0.765754	0.765754	0	0.765754	0	3.50307	0	0	0.765754	0	0	0	0	0.765754	0	0	0	0	0	1.1943	0	0	0	0.765754
1493	0	1.18075	0	0	0	0.755377	0	0	0	0	0	3.48418	0	0	1.47824	0	0	0	0	0.755377	0	0	0	0.755377	0	1.18075	0	0	0	0
1494	0	0	0	0	0	0	0	0	0	0	0	3.33011	0	0	0.949643	0	0	0	0	0	0.949643	0	0	0	0	0	0	0	0	1.74996
1495	1.44916	0	0	0	0	0	1.15468	0	0	0.735492	0	3.37585	0	0.735492	0.735492	0	0	1.15468	0	0.735492	0	0	0	0	0	1.15468	0	0	0	0
1496	0	0.740466	0.740466	0	0	0	1.45646	0.740466	0	0	0	3.17952	0	0.740466	0.740466	0	0	0	0.740466	0	0	0	0	0	0	0	0	0	0	0.740466
1497	1.20006	0	0	0	0.770182	0.457476	0	0.770182	0	0.770182	0	2.21059	0	0	1.49973	0	0	0	0	0	0	0	0	0	0	0	0.770182	0	0	0.770182
1498	0.827205	0	0	0	1.27364	0.827205	1.27364	0	0	0	0	3.18489	0.827205	0	0	0	0	0	0	0	0	0	0	0	0	0	0	0.827205	0	1.27364
1499	0	0	0	0	0	0	1.09662	1.09662	0	0	0	3.3983	0	0	0.691651	0	0	0	0	0	0	0	0	0	0	0	0	0	0	0
1500	0	0.771118	0	0	0	0.458115	0.771118	0.771118	0	0.771118	0	2.91413	0	0	0	0	0	0	0	0	0.771118	0	0	0	0	0	0	0	0	1.20128
1501	0	0	0	0	0	0	1.30773	0	0	0.853943	0	2.7624	0	0	1.30773	0	0	0	0	0	0	0	0	0	0.853943	0	0	0	0	0
1502	1.23991	0.80095	0	0	1.23991	0.80095	0.80095	0	0	0	0	3.41654	0	0	0	0	0	0	0	0	0	0	0	0	0	0	0.80095	0	0	1.23991
1503	0	0	0	0.752368	0	0.445333	0.445333	0.752368	0	0	0	3.32965	0	0	0.752368	0	0.752368	0	0	0	1.17682	0	0	0	0	0	0	0	0	2.18088
1504	0	0	0	0	0	0.619488	0	0	0	0	0	3.56442	0	0	0	0.999143	0	0	0	0	0	0	0	0	0	0.999143	0	0	0	0.999143
1505	0	0	0.725444	0	0	0	0.725444	0	0	0.725444	0	3.05623	0	0.725444	1.14145	0	0	0	0	0	0	0	0	0	0	0	0	0	0	0
1506	0.79779	0.79779	0	0	0.79779	0	0.79779	0	0	0	0	3.48849	0	0	0.79779	0	0	0.79779	0	0	0	0	0	0	0	0	0	0	0	0.79779
1507	1.25626	0.813648	0.813648	0	0	0.48739	0	0	0	0	0	3.47825	0	0	0	0	0	0	0	0	0	0	0	0	0	0	0	0	0	0.813648
1508	0	0	0	0	0.508648	0	0.844186	1.29532	0	0.844186	0	3.56892	0	0	0.844186	0	0	0	0	0	0	0	0	0.844186	0	0	0	0	0	0.844186
1509	1.33875	0	0	0.878435	0	0	0.878435	1.33875	0	0	0	3.21572	0.878435	0	0	0	0	0	0.878435	0	0	0	0	0.971404	0.878435	0	0	0	0	0
1510	0.693898	0.693898	0.693898	0	0	0.693898	0.698345	0	0	0	0	2.70945	0	0	0.693898	0	0	0.693898	0	0	0.693898	0	0.693898	0	0	0.693898	0	0	0	0
1511	0	0	0.799157	0	0.799157	0	0	0	0	0	0	1.77405	0	0	1.54137	0	0	0	0	0	0	0	0	0.799157	0	0	0.799157	0	0	1.54137
1512	0.762384	0	0.762384	0.762384	0.762384	0	0.762384	0	0	0.762384	0	3.07181	0	0.762384	0	0	0	0	0	0	0	0	0	0	0	0	0	0	0	0
1513	0.882225	0	0	0	0	0	0	0.882225	0	0	0	2.96587	0	0	0	0	0	0	0.882225	0	0	0	0	0	0	0	0	0	0	0.882225
1514	0	0	0	0	0	0	1.20221	0	0	0.771837	0	2.7057	0	0	0.771837	0	0	0	0	0	0	0	0	0	0	0	0	0	0	0
1515	1.53598	0	0	0	0	0	1.23273	0.795383	0	0.795383	0	2.57664	0	0	0.795383	0	0	0	0	0	0	0	0	0.795383	0	0	0	0	0	1.23273
1516	0.847488	0	0	0	0	0.510959	0.847488	0	0	0	0	2.45704	0	0	0	0	0	0	0	0	0	0	0.847488	0	0.847488	0.847488	0	0	0	1.29953
1517	0.714192	0	0	0.714192	0.714192	0.714192	1.4177	0	0	0.714192	0	3.72951	0	0	0	0	0	0.714192	0	0	0	0	0.714192	1.12657	0	0.714192	0	0	0	1.6429
1518	0	0	1.29614	0	0.509098	1.29614	0	1.29614	0	0	0	2.65857	0	0.844829	0.844829	0	0	0.23548	0.844829	0	0	0	0	0	0	0	0	0	0	0.844829
1519	0.770203	0	0	0	0.770203	0	0	0	0	1.20009	0	2.43728	0	0	0	0	0	0	0	0	0.770203	0	0	0	0	0	0.770203	0	0	1.20009
1520	0.852867	0	0.852867	0	0.852867	0	0.852867	0.852867	0	0	0	2.34416	0	0	1.30637	0	0	0	0	0	0	0	0	0	0	0.852867	0	0	0	0.852867
1521	0	0	0	0	0	0.795828	0	0	0	0	0	2.82207	0	0.795828	0	0.795828	0.795828	0	0	0	0	0	0	0	0	0	0	0	0	0
1522	0	0	0.672389	0	0.391674	0	1.07639	0.672389	0	0	0	2.79377	0	0	1.07084	0	0	0	0	0	0	0	0	0	0	0	0	0	0	1.57601
1523	0.918697	0	0	0	0	0.561335	0	0	0	0.918697	0	3.43787	0	0	1.3893	0	0	0	0	0	0	0	0	0	0	0	0	0	0	0.918697
1524	1.61262	0	0	0	0	0.406792	0.695136	0.695136	0	0	0	3.33604	0	0	0.695136	0.695136	0	0	0	0	0	0	0	0	0	0	0.695136	0	0	1.10126
1525	0	0	0	0	0	0	0.737741	0.737741	0	0	0	3.38002	0	0	1.45246	0	0	0	0	0	0.737741	0	0	0	1.45246	0.737741	0	0	0	0
1526	1.72272	0.765436	0	0	0.765436	0.454234	1.19388	0.765436	0	0	0	3.0228	0.765436	0.765436	0	0	0	0	0	0	0	0	0.765436	0	0	0.765436	0	0	0	1.19388
1527	0	0	0.786586	0	0	0	0.786586	0	0	0	0	3.06012	0	0	0.786586	0	0	0	0	0	0	0	0	0	0	1.22135	0.786586	0	0	0.786586
1528	0	0	0.838855	0	0	0.504923	0	1.5976	0	0	0	3.20465	0	0	0	0.838855	0	0	0	0	0	0	0	0	0	0	0	0	0	0.838855
1529	0	0.738549	0	0	0	0	0	0.738549	0	0.738549	0	3.418	0	0	0	0	0	0	1.1587	0	0.738549	0	0	0	0	0.738549	0	0	0.738549	0
1530	0.817655	0	0.817655	0.817655	0.817655	0	0	0.817655	0	0.817655	0	3.4045	0.817655	0	0	0	0	0	0	0	0	0	0	0	0	0	0	0	0	0
1531	0	0.771274	0	0	0	0.458222	1.20148	0.771274	0	0.771274	0	2.70473	0	0	0.771274	0	0.771274	0	0	0	0.771274	0	0	0	0	0	0.771274	0	0	1.50131
1532	0.752992	0	0.752992	0.752992	0	0	0.752992	0	0	0.752992	0	3.28978	0	0	0	0	0	0	0	0	0	0	0	0	0	0	0	0	0	1.47477
1533	0	0	0	0	0.813392	0.487213	0	0	0	0	0	2.98736	0	0	0	0	0.813392	0	0	0	0	0	0	0	0	0	0	0	0	1.25593
1534	0.931139	0	0	0	1.96705	0	0	0	0	0	0	2.88544	0	0	0.931139	0	0.931139	0	0	0	0	0	0	0	0	0.931139	0	0	0	0
1535	0.650767	0	0	0	0	0	0	0	0	0	0	2.69159	0	0	0	0	0	0.650767	0	0	0	0.650767	0	0	1.32203	0.650767	0.650767	0	0	1.0417
1536	0	0	0	0	0	0	0.724646	0	0	0	0	2.94906	0	0	0	0.724646	0	0	0	0	0	0	0	0	0	0	1.14039	0	0	0
1537	0.779886	0	0	0	0	0.464119	1.21267	0	0	0	0	2.86432	0	0.779886	0	0	0	0	0.779886	0	0	0	0	0	0	0	0	0	0	0.779886
1538	0.766309	0	0	0	0.766309	0.766309	0	0.766309	0	0.766309	0	3.63384	0	0	0	0	0	0.766309	0	0	0.766309	0	0	0	0	0	0	0	0	0
1539	1.16103	0	0	0	0.740322	0	0	0	0	0	0	2.97769	0	0	0.740322	0	0	0	0.740322	0	0	0	0	0	0	0	0	0	0	0.740322
1540	0.729038	0	0	0	0	0.729038	0	0	0	0.729038	0	2.89974	0	0	1.14619	0	0	0	0	0	0	0	0	0.729038	0	0.729038	0.729038	0	0	1.14619
1541	0	0	0	0	0	0	0.829275	0	0	0.829275	0	2.72184	0	0	0	0	0	0	0	0	0	0	0	0	0	0	0	0	0	0
1542	0.826952	0	0	0	0	0	0	0	0	0	0	2.62925	0	0.826952	0	0	0	1.27332	0	0	0	0	0	0	0.826952	0	0	0	0	0
1543	0	0.709909	0.709909	0	1.1209	0.709909	0	0	0	0	0	2.80379	0	0	1.41133	0	0	0	0	0	0	0	0	0	0	0	0	0	0	0
1544	0	0	0	0	0.417572	0	0	0.711253	0	0.711253	0	2.74159	0	0	0	0	0.711253	0	0	0	0	0	0	0.711253	0	0	0	0	0	0.711253
1545	0	0	0	0	0	0	0	0.720502	0	0.720502	0	3.41946	0.720502	0	0	0	0.720502	0	0	0	0	0	0	0	0	0	0.720502	0.720502	0	1.13492
1546	0	0	0	0.757865	0	0	0	0	0	0	0	2.95175	0	0	0	0	0	0.757865	0.757865	0	0	0	0	0.757865	0.757865	0.757865	0	0	0	1.71107
1547	0	0	0	0	0	0	0.80103	1.24002	0	0	0	3.56613	0	0	0	0.80103	0	0.80103	1.24002	0	0	0	0	0.80103	0	0	0	0	0	0.80103
1548	0	0.731095	0	0	0	0	0	1.44269	0	0	0	3.24957	0.731095	0.731095	0	0.731095	0	0	0	0	0	0	0	0.731095	0.731095	1.1489	0	0	0	0
1549	1.26681	0	0	0	0	0.493095	0	0	0	0.821871	0	3.17578	0	0	0.821871	0	0.821871	0	0	0	0	0	0	0	0	0	0.821871	0	0	0
1550	0	0	0	0	0.745115	0	0.745115	0	0	0	0	3.2754	0	0	0	0	0	0	0	0	0	0.745115	0	0	0	0.745115	0.745115	0	0	0.745115
1551	0.724783	0.724783	0	0	0	0.807218	1.43338	1.43338	0	0.724783	0	3.23784	0	0	0	0	0	0.724783	0	0	0	0	0	0	0.724783	0	0	0	0	1.65959
1552	0	0	0	0	0.525992	0	0	0	0	0.868895	0	3.44853	0	0	0	0.868895	0	0	0	1.32669	0	0	0	0.868895	0	0	0	0	0	1.32669
1553	1.77914	0	0	0	0.97138	0.599272	0	0.97138	0	0	0	3.24352	0	0	0	0.97138	0	0	0.97138	0	0	0	0	0	0	0	0	0	0	0.97138
1554	1.1899	0	0	0	0	0	0	0.762384	0	0	0	3.4617	0.762384	0	0	0	0	0	0	0	0	0	0	0	0	0.762384	1.1899	0	0	1.1899
1555	0.793123	0	0	0	1.22981	0.793123	0	0	0	0.793123	0	3.27397	0.793123	0	0	0	0	1.22981	0	0	0	0	0	0	0	0	0	0	0	0
1556	0.703798	0	1.11279	0	0	0	0.703798	0	0	0	0	2.21608	0	0	0.703798	0	0	0	0	0	0.703798	0	0	0	1.11279	1.11279	0	0	0	0.703798
1557	1.23307	0	0	0	0	0.474954	0	0	0	0	0	3.44671	0	0	0	0	0	0	0	0	0	0	0	0	0.795649	0	0	0	0	1.23307
1558	0.764668	0	0	0	0	0.45371	1.72154	0	0	1.19288	0	3.46585	0	0	0	0	0	0	0	0	0	0	0	0	0.764668	0	0.764668	0	0	1.49174
1559	0	0	0	0	0.747497	0	0.747497	0	0	0	0	3.19236	0	0	0	0	0	0.747497	0	0	0	0	0	0	0.747497	0	0	0	0	0.747497
1560	0.746572	0	0	0	0.441397	0.746572	0	1.16923	0	0	0	3.23532	0	0	0.746572	0	1.16923	0.746572	0	0	0	0	0	0.746572	0.746572	0.746572	0	0	0	0
1561	1.27257	0	0	0	0	1.58002	0	1.27257	0	0	0	3.07085	0	0.826373	0.826373	0	0.826373	0	0	0	0	0	0	0.826373	0	0	0	0	0	1.27257
1562	0	0	0	0	0.860857	0.860857	1.31651	0	0	0.860857	0	3.59717	0	0	0.860857	0	0	0	0	0	0	0	0	0	0.860857	0	0	0	0	0.860857
1563	1.20848	0	0.776657	0	0	1.20848	1.20848	0	0	0	0	2.5449	0	0.776657	0.776657	0	0	0	0	0	0	0	0	0.776657	0	0	0	0	0	0.776657
1564	0.762475	0	0	0	0	0	1.19002	0.762475	0	0	0	3.07197	0	0	1.90477	0	0	0	0	0	0.762475	0	0	0	0	0	0	0	0	0
1565	1.14828	0	0	0	0	0	0.730626	0.730626	0	0.730626	0	3.11474	0	0.730626	0.730626	0	0	0	0	0	0.730626	0	0	0	0	0	0	0	0	1.14828
1566	0	0	0	0	0	0.857093	0.857093	0	0	0	0	2.92488	0	0.857093	0	1.31173	0	0	0	0	0	0	0	0	0	0	0	0	0	0
1567	0.790567	0.790567	0	0	0	0.790567	0	0	0	1.2265	0	3.17339	0	0.790567	0.790567	0.790567	0	0	0	0	0	0	0	0.790567	0	1.2265	0.790567	0	0	1.76106
1568	0.765569	0	0	0	0	0.765569	0.765569	0	0	0	0	2.76964	0	0	0.765569	0	0	0	0	0	0	0	0	0	0	0	0	0	0	2.06703
1569	1.11472	0.705255	0	0	0	0.293754	1.11472	0.705255	0	0.705255	0	2.73053	0	0.705255	0	0	0	0	0	0	0	0	0	0.705255	0	0.705255	0	0	0	1.62874
1570	1.94053	0	0	0	0	0	1.38159	0	0	0.912527	0	3.60481	0.912527	0	0.912527	0	0.912527	0.912527	0	0	0	0	0	0.912527	0	0	0	0	0	0
1571	0.74381	0.74381	0	0	0	0.74381	0.74381	0.74381	0	0	0	3.0899	0.74381	0	0	0	0	0	0	0	0	0	0	0	0.74381	0	0	0	0	1.46136
1572	0	0	0	0	0	0	0	0	0	0	0	3.12907	0	0	1.232	0	0	0	0	0	0	0	0	0	0	0.794816	0.794816	0	0	1.95588
1573	0	0	0	0	1.22784	0	0	0	0	0	0	3.1752	0	0.791601	1.22784	0	0	0.791601	0	0	0	0	0	0	0	0	0	0	0	1.22784
1574	0.762201	0	0	0	0	0.452027	0	0	0	0.762201	0	2.76373	0	0	0	0	0	0.762201	0	0	1.18966	0	0	0	0	1.18966	0	0	0	0.762201
1575	1.20683	0	0.775391	0	0.775391	0.775391	0	0	0	0	0	3.09494	0	0	1.50725	0	0	0.775391	0	0	1.20683	0	0	0	0.775391	0	0.775391	0	0	0.775391
1576	0.765477	0	0	0	0	1.19393	1.19393	0.765477	0	0	0	2.90418	0	0.765477	0.765477	0	0	0	0	0	0	0	0	1.19393	0	0	0.765477	0	0	0.765477
1577	0	0	0	0	0	0.704901	0	0.704901	0	0.704901	0	3.45661	0	0	0.704901	0.704901	0	0.704901	0	0	0.704901	0	0	0	0	0	0	0	0	1.11425
1578	1.53128	0.792103	0	0	0.792103	0.472512	0.792103	1.22849	0	0	0	3.12433	0.792103	0	0	0	0	0	1.22849	0	0	0	0	0.792103	0	0	0	0	0	0
1579	0	0	0	0	0	0.402849	0	0.68922	0	0	0	3.17051	0	0	1.09337	0	0.68922	0	0.68922	0	0	0	0	0	0.68922	0	0	0	0	0.68922
1580	0.93521	0	0	0	0	0	0.93521	0	0	0.93521	0	2.80199	0.93521	0	0	0	0.93521	0	0	0	0	0	0	0.93521	1.40989	0	0	0	0	1.40989
1581	0	0	0	0	1.34929	0	0	0	0	0	0	3.28437	0	0	0	0	0	0.886799	0	0	0.886799	0	0.886799	0.886799	0	0	0	0	0	0
1582	0.819463	0	0	0.819463	0.491423	0.819463	0.819463	0	0	0.819463	0	3.72851	0	0.819463	0	0.819463	0	0.819463	0	0	0	0	0	0	0.819463	0	0	0	0	0
1583	0.739387	0	0	0	0	0.436528	0.739387	0	0	0.739387	0	2.7927	0	0	0	0	1.1598	0	0	0	0	0.739387	0	0.838797	0.739387	0	0	0	0	0
1584	0.864498	0	0.864498	0	0	0	0	1.32112	0	0	0	3.19273	0	0	0	0	0	0	0	0	0	0	0	0	0	0.522897	0	0	0	0.864498
1585	0.75974	0.75974	0	0	0.75974	0	0	0.75974	0	0.75974	0	3.16777	0	0	0.75974	0.75974	0	0.75974	0	0	0	0	0	0	0	0	0	0	0	0.75974
1586	0.787292	0.787292	0	0	0	0	1.52438	0.787292	0	1.22227	0	3.39244	0	0	1.22227	0	0	0	0	0	0	0	0	0	0	1.52438	0	0	0	1.22227
1587	1.23846	0	0	0	0.79982	0	1.23846	0	0	0.79982	0	3.13777	0	0.79982	0	0	0	0	0	0	0	0	0.79982	0	0	1.54232	0.79982	0	0	1.54232
1588	0	0	0	0	0	0	0.72762	0.72762	0	0.72762	0	2.45972	0	0	0	0.72762	0.72762	0	0	0	0	0	0	0	0	0	0	0	0	1.43757
1589	0.811	0	0.811	0	0	0.485556	0	0	0	0	0	3.51167	0.811	0	0.811	0	0	0	0.811	0	0.811	0	0	0	0.811	0	0.811	0	0	0
1590	0	0.752279	0	0	0.752279	0.986841	0.752279	0	0	0.752279	0	3.36887	0	0	0	0	0	0.752279	0	0	0	0	0	0	0.752279	0.752279	0	0.752279	0	2.04524
1591	0	0	0.774791	0	0	0.460628	0	1.50639	0	0.774791	0	2.44506	0	0.774791	0	0	0	0	0	0	0	0	0	0	0.774791	0	1.50639	0	0	0
1592	0	0	0	0	0	0	0	0	0	0.840199	0	2.73988	0	0	0.840199	0	0	0	0	0	0	0	0	0	0	0	0	0	0	0
1593	0.808231	0	0	0	0	0	0.808231	0.48364	0	0.808231	0	2.91317	0	0	0	0	0	0.808231	0	0	0.808231	0	0	0.808231	0	1.55431	0.808231	0	0	1.24929
1594	0.776911	0	0.776911	0	1.20881	0	1.20881	0.776911	0	0	0	2.54533	0	0.776911	0	0	0	0.776911	0	0	0	0	0	0	0	0	0	0	0	0.776911
1595	1.20295	0	0	0	0	1.01067	0	0.772401	0	0.772401	0	3.47982	0	0.772401	0	0.772401	0	0	0	0	0	0	0	0	0	0	0.772401	0	0	1.20295
1596	0	0	0	0	0	0	0.734746	0	0	0.734746	0	3.12232	0	0	0.734746	0	0	0	0	0	0	0	0	0	0	0	0	0	0	0
1597	0.936151	0.936151	0	0	0	0	0	0.936151	0	0	0	3.6827	0	0	0.936151	0	0	0.573842	0.936151	0	0.936151	0	0	0	0	0.936151	0	0	0	0.936151
1598	0.774381	0	0	0	0.774381	0	1.20552	1.20552	0	0	0	2.62913	0	1.20552	0.774381	0	0	0	0	0	0.774381	0	0	0	1.20552	0	0	0	0	0.774381
1599	0	0	0	0	0.798193	0.476707	0	0	0	0	0	3.52581	0	0	0	0	0.798193	0	0	0	0.798193	0	0	0.798193	0.798193	0	0	0	0	1.54
1600	0	0	0	0	1.00372	0	0	0	0	0	0	3.0792	0	0	0	0	0	0	0	0	0	0	0	0	0	0	0	0	0	0
1601	0.752843	0	0	0	0	0.752843	0.752843	0.752843	0	0	0	2.94278	0	0	0	0	0	0	0	0	0.752843	0	0	0.752843	0	0	0	0	0	0
1602	0.848978	0	0	0	0	1.30142	0.848978	0.848978	0	1.30142	0	3.27366	0	0	0.848978	0	0.848978	0.848978	0	0	0.848978	0	0	0	0	0	0.848978	0	0	0.848978
1603	0.804048	0.804048	0.804048	0	0	0.804048	0.804048	0.804048	0	0	0	2.49412	0	0	0	0	0	0	0	0	0.804048	0	0	0.804048	0	0.804048	0.804048	0	0	1.54835
1604	0	0	0	0	0	0	0.802618	0	0	0	0	3.19442	0	0	1.24206	0	0.802618	0	0.802618	0	0	0	0	0	0	0	0	0	0	1.24206
1605	0.713554	0	0	0	0.713554	0	0.713554	1.12573	0	1.12573	0	2.43469	0	0	0	0	0	0	0	0	0	0	0	0	0	0	0	0	0	0.713554
1606	0	1.18377	0	0	0.757687	0.448951	0.757687	0	0	0	0	3.16407	0.757687	0	0.757687	0.757687	0.757687	0	0	0	0	0	0	0.757687	0.757687	0	0	0	0	1.18377
1607	0	0	0	0	0	0.421662	0	0	0	0	0	3.34193	0	0	0	0	0	1.42238	0	0	0	0	0	0	0	0	0.717346	0	0	0
1608	0	0	0	0	0.761095	0.761095	0	0.761095	0	0	0	2.76178	0	0.761095	0.761095	0	0	1.18822	0.761095	0	0	0	1.18822	0	1.18822	0	1.18822	0	0	1.71604
1609	0	0	0	0	0	0	0.744371	1.16634	0	1.16634	0	3.62351	0	0	0.744371	0	0	1.16634	0.744371	0	0	0	0	0.744371	0	0.744371	0	0	0	0.744371
1610	0	0	0.778054	0	0	0	0.778054	0	0	0.778054	0	2.86113	0	0	0	0	0	0	0	0	0	0	0	0	0	0.778054	0	0	0	1.21029
1611	0	0	0	0	0	0	0	0	0	0	0	2.7175	0	0	0.826663	0	0	0.826663	0.826663	0	0	0	0	0	0	0	0.826663	0	0	0.826663
1612	1.3004	0	0	0	0.51144	0	0	0	0	0.848175	0	3.16554	0.848175	0.848175	0	0	0	0	0	0	0	0	0	0	0	1.3004	0	0	0	0.848175
1613	0.736018	0	0	0	0	0	0.736018	0	0	0	0	3.57804	0	0	1.67718	0	0	0	0	0	0	0	0	0	0.736018	0	0.736018	0	0	1.15537
1614	1.17555	0.751397	0	0	0	0	0	0	0	0.751397	0	2.9977	0	1.17555	1.17555	0	0	0	0	0	0	0	0	0	0.751397	0	0	0	0	0
1615	0	0	0	0	0.773625	0.773625	0.773625	0	0	0.773625	0	3.03732	0	0	1.20454	0	0	0.773625	0	0.773625	0	0	0.773625	0	0	0.773625	0.773625	0	0	1.9225
1616	0	0	0	0	0.776276	0.461645	0	0.776276	0	0	0	2.85803	0.776276	0	1.20798	0	1.20798	0	0	0	0.776276	0	0	0	0	0	0	0	0	0.776276
1617	0	0.719231	0	0	0	1.13324	0.719231	1.13324	0	0.719231	0	3.34548	0	0	0	0	0	0.719231	0	0	0	0	0	0.719231	0	1.13324	0	0	0	0.719231
1618	0	0	0	0	0	0	0	0	0	0.730202	0	2.63232	0	1.14772	0.730202	0	0	0	0	0	0	0	0	0	0	0.730202	0	0	0	1.14772
1619	0.880916	0.880916	0	0	1.65619	0	0	0	0	0	0	3.42346	0	0	0	0	0	0	0	0	0	0	0	0	0	0.880916	0	0	0	0.880916
1620	0	0	0	0	0	0.758793	0.758793	0.758793	0	0.758793	0	3.06538	0	0	0	0	0	0	0	0	0	0	0	0	1.18522	0.758793	0	0	0	1.89889
1621	0	0	0	0	0.61733	0	0	0	0	0	0	2.98504	0	0	0	0	0	0	0	0	0	0	0	0	0	0	0	0	0	0.996189
1622	0	1.11926	0	0	0.415844	0	0.708676	0.708676	0	0.708676	0	3.12048	0	0.708676	0.708676	0	0	0	0	0	0.708676	0	0	0.708676	0.708676	0	0.708676	0	0	0.708676
1623	0	0	0.781668	0	0	0	0.781668	0.781668	0	0	0	3.2069	0	0.781668	1.21498	0	0	0.781668	0	0	0	0	0	0	0	0.781668	0	0	0	1.21498
1624	0	0	0	0	0.867131	0	0	0	0	0.867131	0	3.52993	0	0	0	0	0	0	0	0	0	0	0	0.867131	0	0.867131	0	0	0	0
1625	0	0	0	0	0.723879	0	1.13938	0	0	0.723879	0	3.42581	0	0	0.723879	0	0.723879	0	0	0	0	0	0	0	0	0.426057	0	0	0	0
1626	0	0	0	0	0	0	0	0.108761	0	0.913748	0	3.2148	0	0	0	0	0	0	0	0	0	0	0.913748	0	0.913748	0	0	0	0	0.913748
1627	1.01572	0	0	0	0	0.631628	0	1.01572	0	0	0	3.72595	0	0	0	0	0	0	0	0	0	0	0	0	0	0	0	0	0	0
1628	1.11202	0.703222	0	0	0	0.412193	0.703222	0	0	0	0	3.15468	0	0	0	0	0.703222	0.703222	0	0	0	0.703222	0	0.703222	0	0	0	0	0	0.703222
1629	0.817008	0	0	0	0	0	0.817008	0.817008	0	0.817008	0	2.9281	0	0	1.26057	0	0	0	0	0	0.817008	0	0	0.817008	0	0	0	0	0	1.26057
1630	0	0	0.822848	0	0	0	0	0	0	0	0	2.15893	0	0	0	0	0	0	1.26806	0	0	0	0	0	0.822848	0.822848	0	0	0	0.822848
1631	0.788217	0	0	0	0	0.469839	0.788217	0	0	0	0	1.94553	0	0	0.788217	0	0	0	0	0	0	0	0	0	0	0.788217	0	0	0	0
1632	0.732009	0	0	0	0	0	0.732009	0	0	0	0	3.2922	0	0	0	0	0.732009	0	0	0	0.732009	0	0	0	0	0	0.732009	0	0	0.732009
1633	0.701142	0	0	0	0	0.410802	0	0.701142	0	0	0	3.4166	0	0	0.701142	0	0	0	0	0	0	0	0	0	1.10926	1.10926	0	0	0	0.701142
1634	0	0	0.80398	0	0	1.24382	1.24382	0	0	0	0	3.3378	0	0.80398	0.80398	0	0	0	0	0	0	0	0	0	0	0	1.24382	0	0	1.24382
1635	0	0	0	0	1.24602	1.24602	0	0	0	0.805688	0	2.97418	0	0	1.24602	0	0	0	0	0	0.805688	0	0.805688	0	0	0	0	0.805688	0	1.24602
1636	0.810375	0	0	0	0	0.810375	0	0	0	0	0	3.74263	0	0	0.810375	0	0	0.810375	0	0	0	0	0	0	1.25205	0	0	0	0	1.25205
1637	0.715605	0.715605	0	0	0	0	1.12845	0	0	1.12845	0	2.81429	0	0	0	0.715605	0.715605	0	0	0	0	0	0	0	0	0.715605	0	0	0	0
1638	0	0	1.16674	0	0.744676	0	0	0	0	0	0	3.09147	0.744676	0.744676	0.744676	0.744676	0	0	0	0	0	0	0	0	0.744676	0.744676	0	0	0	1.16674
1639	0	0	0	0	0	0.442987	1.46882	0	0	0	0	2.99323	0	0	0.748914	0	0	1.1723	0	0	0	0	0	0.748914	0	0	0	0	0	0.748914
1640	0	0	0.755397	0	0	0	0	0	0	0	0	3.44898	0	0	0	0	0	0	0.755397	0	0	0	0.755397	0	0	0	0	0	0	0
1641	0.901128	0	0	0	0	0	1.36731	0.901128	0	0.901128	0	3.25272	0	0.901128	0	0	0	0	0	0	0	0	0	0	0	0.901128	0	0	0	0
1642	0.720574	0	0	0	0	0.423833	0.720574	0.720574	0	0	0	2.94156	0	0.720574	1.13502	0	0	0	0.720574	0	0	0	0	0	0.720574	0	0	0	0	1.42716
1643	0	0	0	0	0.749694	0	0.749694	0.749694	0	0	0	3.36415	0	0	0.749694	0	0	0	0	0	0	0	0	0.749694	0	0.749694	0	0	0	1.17332
1644	0.750504	0	0	0	0	0	0	0	0	0	0	2.87757	0	0	0	0.750504	0.750504	0	0	0	0	0	0	0.750504	0	0.750504	0.750504	0	0	0.750504
1645	0	0	0	0	0	0	0	0.823099	0	0	0	3.06529	0	0	1.26838	0	0	0.823099	0	0	0.823099	0	0	0	0	0.823099	0	0	0	0
1646	0	0	0	0	0	0.849033	1.30149	0.849033	0	1.30149	0	3.53906	0	0.849033	0.849033	0.849033	0	0	0	0	0	0	0	1.30149	0	0	0	0	0	0
1647	1.54675	0	0	0	0.802924	0	0	0	0	0	0	2.96943	0	0	0	0	0	1.54675	0	0	0	0	0	0.802924	0	0	0	0	0	1.77973
1648	0	0.773971	0	0	0.773971	0.460067	0	1.20499	0	1.50521	0	3.19324	0	0	0	0	0	0	0	0	0	0	0	0	0	0	0.773971	0	0	1.20499
1649	0	0	0	0	0	0	0	0	0	0	0	2.45132	0	0	0.922196	0.922196	0	0	0	0	0	0.922196	0	0	0	0	0	0	0	0
1650	0.833373	0	0	0	0	0	0	0	0	0	0	2.63982	0	0	0	0	0	0	0	0	1.58989	0	0	0.833373	0.833373	0	0.833373	0	0	0.833373
1651	0	0	0	0	0	0	1.25707	0.814278	0	0	0	3.05025	0	0	1.25707	0	0	0	0	0	0	0	0	0.814278	0.814278	1.25707	0	0	0	0
1652	0	0.733393	0	0	1.44607	0	0	0	0	0	0	3.4776	0	0.733393	0	0	0	0	0.733393	0	0	0.733393	0.733393	0	0	0.733393	1.15192	0	0	1.15192
1653	0.80497	0	0	0	0.80497	0	0	0	0	0	0	3.14671	0	0	1.24509	0	0	0	0	0	0	0	0	0	0	0	0	0	0	0
1654	0.690979	0	0	0	0	0	1.09572	0	0	0	0	2.94033	0	0	0.690979	0	0	0	0	0	0	0	0	0	0	0	0.690979	0	0	0
1655	0	0	0	0	0	0	0	0.995279	0	0	0	2.41884	0	0	0.995279	0	0	0	0	0	0	0	0	0.995279	0	0	0	0	0	0.995279
1656	0	0	0	0	0	0.532851	1.89164	0	0	0	0	3.09619	0	0	0	0	0	0.878616	0	0	0	0	0	0	0.878616	0	0	0	0	1.33897
1657	0.786013	0	0	0	0	0.468324	0.786013	0.786013	0	0	0	2.73017	0	0	0	0	0	0	0	0	0	0	0.786013	0	0	0	0	0	0	1.22061
1658	0	0	0	0	0	0	0	0.948731	0	0	0	3.14217	0	0	0	0.948731	0	0	0	0	0	0	0	0	0	0.948731	0	0	0	1.42668
1659	0.82594	0	0.82594	0	0	0	0.82594	0	0	1.27202	0	2.53022	0	0	1.27202	0	0	0	0.82594	0	0	0	0	0	0	1.27202	0	0	0	1.27202
1660	0.7582	0.7582	0	0	0	0.4493	0	0	0	0	0	3.29923	0	0	1.48235	0	0	0	0	0	0.7582	0	0	0.7582	0	0	0	0	0	1.18444
1661	0	0	0	0	0	1.7078	0	0.918527	0	0	0	2.94797	0	0	0.918527	0	0	0	0	0	0	0	0	0	0	0	0	0	0	0.918527
1662	0.731766	0.731766	0.731766	0	0.731766	0	0.731766	0	0	0	0	2.14608	0	0	1.14978	0	0	0	0	0	0	0	0	0	0.731766	0.731766	0	0	0	1.44368
1663	0	0	0	0	1.07498	0.675478	0	1.07498	0	0	0	4.10805	0	0	1.07498	0	0	0	0	0	0	0	0	0	1.07498	1.07498	0	0	0	2.36553
1664	1.27313	0	0	0.826807	0.496526	0	0.826807	0.826807	0	0.826807	0	3.18421	0.826807	0	0.826807	0	0	0	0	0	0	0	0	0.826807	0	0	0.826807	0	0	0
1665	0.794869	0	0	0	0	0	0	0	0	0.794869	0	3.01683	0	0	0.794869	0	0	0	0	0	0	0	0	0	0	0.794869	0	0	0	0.794869
1666	0	0	0	0	1.04821	1.88063	0	0	0	0	0	3.29345	0	0	0	1.54865	0	0	0	0	0	0	0	1.54865	0	0	0	0	0	1.04821
1667	0.824679	0	0	0	0.824679	0	0	0	0	0	0	2.87101	0	0.824679	0	0	0	0	0	0	0	0	0	0	0.824679	0.824679	0.824679	0	0	0.824679
1668	0.886254	0	1.66356	0	0	0.538254	0.886254	0.886254	0	0.886254	0	3.60143	0	0	1.34861	0	0	0	0	0	0	0	0	0	0	0	0	0	0	0
1669	0.844905	0	0	0	0.509151	0	0	0.844905	0	0	0	3.83176	0	0.844905	0	0	0	0.844905	0	0	0	0	0	0	0	0	0	0	0.844905	0.844905
1670	0	0	0.719681	0.719681	0	0	0.719681	0	0	0.719681	0	3.34633	0	0	1.13384	0	0	0	0.719681	0	0	0	0	0	0	0	0	0	0	0
1671	0.845208	0	0	0	0.509363	0.509363	0.845208	0	0	0.845208	0	2.45339	0	0	0	0	0	0.845208	0	0	0	0	0	0	0	0	0	0	0	0
1672	0	0	0	0	1.32136	0	0	0.864686	0	0	0	3.34938	0	0	0	0	0	0.864686	0	0	0	0	0	0	0.864686	0	0	0	0	1.32136
1673	1.23597	0	0	0	1.23597	0.476499	0.797891	0	0	0.797891	0	3.02206	0	0	0	0	0	0.797891	0	0	0	0	0	0	0.797891	0	0	0	0	1.53956
1674	0	0	0	0	0	0.736472	1.4506	0	0	0.736472	0	2.15407	0	0	0	0	0	0.736472	0	0	0	0	0	0	0	0.736472	0	0	0	1.15597
1675	0	0	0	0	0	0	0	0	0	0	0	2.85935	0	0	0	0	0	0	0	0	0.817749	0	0	0	0	0.817749	0.817749	0	0	0
1676	0.825363	0	0	0	0	0	0	0.825363	0	0	0	2.79682	0	0	0.825363	0	0	0.825363	0	0	0	0	0	1.57859	0	0	0	0	0	0
1677	0	0	0	0	0	0.484484	0.809452	0.809452	0	0	0	3.20627	0	0	0	0	0	0	0	0.809452	0.809452	0	0	0	0	0.809452	0.809452	0	0	0
1678	0	0	0	0	0	0.548603	0	0.900839	0	0	0	3.40895	0	0	0	0	0.900839	0	0	0	0	0	0	0	0	0	0	0	0	0
1679	0.783171	0	0	0	0	0	0.783171	0.783171	0	1.21693	0	3.20955	0	0	0.783171	0	0	0.783171	0	0	1.21693	0.783171	0	0	0.783171	0	0.783171	0	0	1.51846
1680	0	0	0	0	0	0.904824	0.904824	0	0	0	0	3.67018	0	0	0	0	0	0	0.904824	0	0	0	0	0	0	0.904824	0	0	0	0.904824
1681	0	0.745493	0.745493	1.16782	0	0.440665	0.745493	0	0	0.745493	0	2.28847	0.745493	0.745493	0	0	0.745493	0.745493	0.745493	0	0	0	0	0.745493	0	1.16782	0	0	0	0.745493
1682	0	0	0	0	0	0.475852	0.796953	0.796953	0	0.796953	0	2.82399	0	0	0.796953	0	0.796953	0.796953	0	0	0	0	0	0.796953	0	0	0	0	0	0.796953
1683	0	0	0	0	0.843997	0	0	0	0	0	0	3.10056	0	0	0	0	0	0.843997	0	0	0	0	0	0	0.843997	0	0.843997	0	0	0.843997
1684	0	0	0.866171	0	0	0	1.32324	1.32324	0	0	0	3.30241	0	0	0	0	0	0	0	0	0	0	0	0.866171	0.866171	0.866171	0	0	0	1.63576
1685	0	0	0	0	0	0.782022	0	1.21544	0	0.782022	0	3.29915	0	0	0	0	0	0.782022	0	0	0	0	0	0.782022	0	0	0	0	0	0.782022
1686	0	0	0	0	0	0	1.27834	0	0	0	0	1.82154	0.83088	0	0.83088	0	0	0	0	0	0	0	0	0	0	0	0	0	0	2.9515
1687	0.81526	0	0	0	0	0	0	0	0	0	0	3.48106	0	0.81526	0.81526	0	0	0	0	0	0	0	0	0	0	0	0	0	0	1.79825
1688	0	0	0	0	0.448399	0.756876	0.756876	0	0	0	0	2.59881	0	0	0.756876	0	0	0	0	0	0.756876	0	0.756876	0	0	0	0	0	0	1.18271
1689	0.779649	0	0	0	0	0.463956	0.779649	0.779649	0	0	0	3.04795	0	0	0.779649	0.779649	0	0	0	0	0	0	0	0	0	0	0.779649	0	0	1.51339
1690	0.774612	0	0	0	0	0	1.20582	0	0	0	0	2.78543	0	0	1.20582	0	0	0.774612	0	0	0	0	0	0	0	0.774612	0	0	0	1.20582
1691	0.761775	0.761775	0	0	0	0	0	0.761775	0	0	0	2.95871	0	0	0	0	0	0.761775	0.761775	0	0	0	0	0	0	0	0	0	0	1.18911
1692	0	0.850357	0	0	0.512968	0.512968	0	0	0	0	0	3.7508	0	0	0.850357	0	0	0	0	0	0	0	0	0.850357	0.850357	0	0.850357	0	0	0
1693	0.75965	0.75965	1.18633	0	0	1.48446	0.75965	0	0	0	0	3.34288	0	0	0.75965	0	0	0	0	0	0	0	0	0	0	0.75965	1.18633	0	0	1.18633
1694	0	0	0	0	0	0.537439	0	0.885103	0	0.885103	0	2.89474	0	0	0	0	0	0.885103	0	0	0	0	0	0	0	0	0	0	0	0.885103
1695	0	0	0.922059	0	0.56374	0.922059	0.922059	0	0	0	0	3.80487	0	0	0.922059	0	0	0.922059	0	0	0.922059	0	0	0.922059	0	0.922059	0	0	0	0
1696	0	0	0	0	0	0.809267	0	0.809267	0	0	0	3.82571	0	0	0	0	0	0	0	0	0	0	0	0.809267	0	0	0	0	0	0
1697	0.818398	0	1.26235	0	0	0	0.818398	1.26235	0	0	0	3.11515	0	0	1.26235	0	0.818398	0	0	0	0	0	0	0	0	0	0	0	0	0
1698	0.829639	0	0	0	0	0.829639	0	1.27675	0	0	0	3.33727	0	0	0	0	0	0	0	0	0	0	0	0	0.829639	0	0	0	0	1.27675
1699	1.2365	0.798305	0	0	0	0.798305	0	1.2365	0	0.798305	0	3.59543	0.798305	0	0.798305	0	0	0	0	0	0	0	0	0.798305	0	0	0	0	0	0.798305
1700	1.25476	0	0	0	0	0.486584	0	0.812484	0	1.56035	0	3.55089	0	0	0	0	0	0	0	0	0	0	0	0	0	0	0	0	0	0
1701	0.715578	0	0	0	0	0	0	0	0	0	0	3.26151	0	0	1.12841	0	0	0	0	0	0	0	0	0	0	0	0	0	0	0
1702	0.776245	0	0	0	1.20794	1.20794	0	0	0	0	0	3.14814	0	0.776245	0.776245	0	0	0	0.776245	0	0	0	0	0	0	0	0	0	0	0
1703	1.19424	0	0	0	0	0.454423	0	0	0	0.765713	0	3.0233	0	0	0	0	0	0	0	0	0	0	0	0	0	0.765713	0.765713	0	0	0
1704	0.803571	0	0	0	0.803571	0.803571	0	0	0	0	0	3.60472	0.803571	0	1.24329	0	0	0.803571	0	0	0	0	0.803571	0.803571	0	0	0	0	0	0.803571
1705	0	0	0	0	0	0	1.28457	0	0	0.835759	0	1.28457	0	0.835759	0	0	0	0	0	0	0	0	0	0	0	0.835759	0	0	0	1.82877
1706	0	0	0	0	0	0	0.843318	0	0	0	0	3.88499	0	0	0	0	0	0	0.843318	0	0	0	0	0	0	0.843318	0	0	0	0
1707	0.794184	0	0	0	0	0	0.794184	1.23118	0	0	0	3.01564	0	0	0.794184	0	0	0	0	0	0	0	0	0	0	0	0	0	0	0
1708	0.941174	0.941174	0	0	0	0	1.4173	0.941174	0	0	0	3.19642	0	0	0	0	0	0	0.941174	0	0	0	0	0.941174	0	0	0	0	0	0.941174
1709	0	0	0	0	0	0.594915	0	0	0	0	0	3.40994	0	0	0	0	0	0	0	0	0	0	0	0	0	0	0.965367	0	0	1.44727
1710	0	0	0	0	0	0	0	0.801126	0	1.24014	0	2.90102	0	1.54418	0.801126	0	0	0	0.801126	0	0	0	0	0	1.24014	0	0	0	0	0.801126
1711	0	0	0	0	0	0	0.799168	0	0	0	0	2.89766	0	0	0	0	0	0	0	0	0.799168	0	0	0	0	0	0	0	0	1.23761
1712	0	0.86422	0	0	0	0.522701	0.86422	0	0	0.86422	0	3.34861	0	0	0	0	0	1.32077	0	0	0	0	0	0	0	0	0	0	0	0.86422
1713	0.739292	0	0	0	0.739292	0.739292	0	0	0	0	0	3.13066	0	0	0	0	0	0	0	0	0	0	0	0	0	0	0	0	0	0.739292
1714	0	0	0	0	1.38474	0	0.915048	0	0	0	0	2.44045	0	0	0	0	0	0	0	0.915048	0	0	0	0	0	0	0	0	0	0.915048
1715	0	0	0	0	0.360763	0	0.83433	0	0	0	0	2.3148	0	0	0.83433	0	0.83433	0	0	0	0	0	0	0	0.83433	0	0	0	0.83433	1.28275
1716	0	0	0.817867	0	0	0.490315	0.817867	0	0	0	0	3.05639	0	0	1.56799	0	0	0	0	0	1.26167	0	0	0	0	0	1.26167	0	0	1.26167
1717	0	0	0	0	0.812635	0	0.812635	0	0	0	0	3.15994	0	0	1.25495	0	0	0	0	0	0	0	0	0	0	0	0.812635	0	0	0
1718	0	0	0	0	1.56679	0.489728	0.81702	0	0	0	0	2.61282	0	0	0	0	0	0	0	0	0	0	0	0	0.81702	0.81702	0	0	0	0
1719	0.776361	0	0	0	0	0.461703	0	1.50865	0	0	0	3.09666	0	0	0	0	0.776361	0	0	0	0.776361	0	0	0	0.776361	0	0	0	0	1.50865
1720	0.805825	0	0	0	0	0	0	0	0	0	0	2.59417	0	0	0.805825	0	0	0.805825	0	0	0	0	0	0.805825	0	0	0.805825	0	0	0.805825
1721	0	0	0	0	0	0.529097	0	0.529097	0	0.873299	0	3.31423	0	0	0.873299	0	0	0.873299	0	0	0	0	0	0	0.873299	0	0	0	0	0
1722	0.784356	0	0	0	0	0	1.52017	0.784356	0	0	0	2.87209	0	0	0.784356	0	0	0	0	0	1.21846	0	0	0	0	0	0.784356	0	0	1.21846
1723	0	0	0	0	0.911384	0.556113	0	0	0	0	0	2.29522	0	0	0	0	0	0	0	0	0.911384	0	0	0	0.911384	0.911384	0	0	0	1.69805
1724	1.21382	0	0	0	0	0.464725	0.787304	0	0	0.78077	0	3.29692	0	0	0	1.21382	1.21382	0	0	0	0	0	0	0	0	0.464725	0	0	0	0
1725	1.30293	0	0	0	0	0.512834	1.61345	0	0	0	0	3.54098	0.850165	0	0	0	0	0	1.30293	0	0	0	0	0	0.850165	0	0.850165	0	0	0
1726	0	0	0	0	0	0	0.872771	0.872771	0	0.872771	0	3.08662	0	0	0	0	0	0	0	0.872771	0	0	0	0.872771	0	0	0	0	0	1.88314
1727	0.979269	0	0.979269	0	0	0.605002	0.979269	0.979269	0	0	0	3.31782	0	0	0	0	0	0	0	0	0	0	0	0.979269	0	0	0.979269	0	0	0
1728	0	0	0	0	0.807577	0	0.807577	0	0	0	0	3.61177	0	0	0	0	0	0.807577	0.807577	0	0	0	0	0	0	0.807577	0	0	0	0
1729	0	0	0.78386	0	0	0.78386	0	0.78386	0	0.78386	0	2.35321	0	0	0	0	0	0.78386	0	0	0	0	0	0	0	0	0	0	0	1.21782
1730	0.828091	0	0	0	1.27477	0.49742	0.828091	0	0	0.828091	0	2.87674	0.828091	0	0.828091	0	0	0.828091	0	0	0.828091	0	0	0	0	0	0.828091	0	0	1.58244
1731	0	0	0	0	0	0.492508	1.26573	0	0	0.821026	0	3.3225	0	0	0	0.821026	0	0	0	0	0	0	0	0	0	0	1.26573	0	0	1.57246
1732	1.51105	0	0	0	0	0.462841	0.778023	0.778023	0	0.778023	0	3.24729	0	0	0	0	0	0	0	0	0.778023	0	0	1.21025	0.778023	0	0	0	0	0
1733	0.767389	0.767389	0	0	0	0.455567	0.767389	0.455567	0	1.19643	0	3.85366	0	0	0.767389	0	0	0	0	0	0	0	0.767389	0	0.767389	0.767389	0	0	0	0.767389
1734	0.772594	0	1.2032	0	0	0.459125	0	0	0	0	0	3.5495	0	0	1.2032	0	0	1.2032	0	0	0	0.772594	0.772594	0	0	0	0	0	0	0
1735	0	0	0	0	0.910614	0.910614	0.910614	0	0	0	0	3.14793	0	0	0	0	0	0	0.910614	0	0	0	0	0	0	0	0	0	0	0.910614
1736	1.59048	1.28206	0	0	0	0.833792	1.59048	1.59048	0	0.833792	0	3.55113	0	0.833792	0.833792	0	0	0	0.833792	0.833792	0	0	0	0	0	0	0.833792	0	0	0.833792
1737	0	0	0	0	0	0	0	0	0	0.803264	0	2.97002	0	0	0	0	0	0	0	0	0	0	0	0	0	0	0.803264	0	0	0.803264
1738	0	0	0	0	0.735962	0	0.735962	0.735962	0	0	0	3.02407	0	0	0.735962	0.735962	0	0.434211	0.434211	0	0	0	0	0	0	0.735962	0	0	0	0.735962
1739	1.15126	0.732888	0	0	0	0.732888	0	0	0	1.15126	0	1.67229	0	0	0	0	0	0	0.732888	0	0	0	0	0	0	0	0	0	0	1.15126
1740	0	0	0.790593	0	0.790593	1.22654	0	0.790593	0	0	0	2.88289	0	0	0.790593	0	0	0	0	0	0	0	0	0	0	0	0	0	0	1.52912
1741	0	0	0	0	0.509029	0	0.844731	0	0	0.844731	0	3.15976	1.29601	0.844731	0.844731	0	0	0	0.844731	0	0	0	0	0	0	0	0.844731	0	0	0
1742	0.871596	0	0.871596	0	0	0	1.33011	1.33011	0	1.33011	0	3.65194	0	0	0	0	0	0	0	0	0	0	0	0	0.871596	0	0	0	0	0.871596
1743	0	0	0	0	0.76928	0.456859	0.76928	0	0	1.19889	0	3.31922	0	0	1.19889	0	0	0	0	0	0	0	0	0	0	0	0	0	0	0.76928
1744	0	0	0	0	0	0.733393	0	0.733393	0	0.733393	0	3.37196	0	0	0	0	0	0	0	0	0.733393	0	0	0.733393	0.733393	0.733393	1.15192	0	0	1.85796
1745	0	0	0.778713	0	0.778713	0	0	0.778713	0	0.778713	0	3.29327	0	0	0	0	0	0.778713	0	0	0	0	0	0.778713	0	0	0.778713	0	0	0.778713
1746	0.749149	0	0.749149	0	0.749149	0	1.6976	0	0	0	0	3.14863	0	0	0	0	0	0	0	0	0	0	0	0.749149	0	0	0	0	0	0
1747	0.765708	0.765708	0.765708	0	0	0	0	0.765708	0	0	0	3.66272	0	0.765708	0	1.49325	1.19424	0	0	0	0.765708	0	0.765708	0	0	0	0.765708	0.765708	0	1.19424
1748	0	0	0	0	0.803128	0	0.803128	0	0	0	0	2.75939	0	0	0	0	0	0.803128	0	0	0	0	0	0	0	0	0.803128	0	0	1.54704
1749	0	0	0	0	0	0	1.2077	0.776055	0	0	0	3.04161	0	0	0	0	0	0.776055	0	0	0	0	0	0	0	0	0	0	0	0.776055
1750	0.732551	0	0	0	0	0.431906	0	0	0	0.732551	0	3.71294	0	0	0	0.732551	0	0	0	0	0	0	0	0	0.732551	0	0	0	0	1.44483
1751	0	0	0	0	0.80323	0	0	0	0	0	0	2.58982	0	0	0	0	0	0	0	0	0	0	0	0	0	0	0.80323	0	0	1.54718
1752	0.825003	0	0	0	0.495271	0	0	1.27082	0	0	0	2.62604	0	0	0	0	0	0.825003	0	0	1.27082	0	0	0	0	0	0.825003	0	0	0.825003
1753	0.745232	0	0	0	0	0.440488	0.745232	0	0	0	0	3.1415	0	0.745232	0.745232	0	0.745232	0	0	0	0.745232	0	0	0	0	0	0	0	0	1.16747
1754	0	0	0	0	1.26605	0	0	0	0	0.821276	0	3.06219	0	0	0	0	0	0	0	0	0	0	0	0	0	0	0.821276	0	0	1.26605
1755	0.780898	0	0	0	0	0	0	0	0	0	0	2.93127	0.780898	0	0	0.780898	0	0.780898	0	0	0.780898	0	0	0	0	0	0	0	0	1.21398
1756	0	0	0	0	0	0	1.18177	0	0	1.47938	0	3.33654	0	0	0	0	0	0.756155	0	0	0	0	0	0	0.756155	0.756155	0	0	0	0.756155
1757	0	0	1.26317	0	0	0.491126	0	0	0	0	0	3.22278	0	0.819036	0.819036	0	0	0	0	0	0	0	0	0	0	0	0	0	0	1.56964
1758	0	0	0.767637	0	0	0.455736	0	0	0	0.767637	0	2.61749	0	0	0.767637	0	0	0	0	0	0	0	0	0	0.767637	0	0.767637	0	0	1.19675
1759	0	0	0	0	0	0	1.05009	1.04446	0	0	0	2.86658	0	1.04446	0	0	0	0	1.04446	0	0	0	0	0	1.04446	0	0	0	0	0
1760	0	0	0	0	1.27724	0.498764	0.830022	1.27724	0	0	0	3.42581	0	0	0	0	0	1.27724	0	0	0	0	0	0	0	0	0	0	0	0.830022
1761	1.57372	0.821918	0	0	0	1.57372	0.821918	0.821918	0	1.26687	0	2.62094	0	0	0	0	0	0	0	0	0	0	0	0.821918	0.821918	0	0	0.821918	0	0.821918
1762	0.859952	0	0	0	1.62711	0	0.859952	0.859952	0	0.859952	0	2.92957	0	0	0	0	0	0	0	0	0	0	0	0	0	0.859952	0	0	0	0.859952
1763	0	0	0	0	0.486979	0	0.813054	0.813054	0	0	0	2.2807	0	0	1.25549	0	0	0	0	0	0	0.813054	0	0	0	0	0.813054	0	0	1.25549
1764	0	0	0	0	0	0	0	0	0	0	0	2.93563	0	0	0.717364	0	0	0.717364	0	0	0	0	0	0.717364	0.717364	0	0	0	0	0.717364
1765	0	0	0	0.848825	0	1.46839	0	0.848825	0	0	0	3.10863	0	0	1.30123	0	0	0	0	0.848825	0	0	0.848825	0	0.848825	0	0.848825	0	0	1.30123
1766	0	0	1.15791	0	0	0	0	0	0	0	0	3.51896	0	0	1.45277	0	0	0	0	0	0	0	0	0	0.73795	0	0	0	0	1.15791
1767	0	0	0	0	0	0.861917	0	0.861917	0	0	0	2.68628	0	0.861917	0	0	0	0	0	0	0	0	0	0	0	0	0.861917	0	0	0
1768	0	0	0	0	0.733731	0.733731	0.432703	0	0	0	0	2.90829	0	0	1.15237	0	0	0	0	0	0	0	0	0.733731	0	0.733731	0	0	0	0
1769	0	0	0	0	0.816773	0.489556	0.816773	0	0	0	0	3.11237	0	0	0	0	0.816773	0	0	0	0.816773	0	0	0	0	0.489556	0.816773	0	0	0
1770	0	0	0.90709	0	0	0	0	0.90709	0	0.90709	0	3.71069	0	0.90709	0	0	0	0	0	0	0	0	0	0	0	0	0	0	0	0
1771	0.779489	0	0.779489	0	0	0	0	0	0	0.779489	0	3.74508	0	0	0	0	0.779489	0	0	0	0	0	0	0	0.779489	0.779489	0	0	0	1.21215
1772	0.904719	0	0	0	0	0.551364	0.904719	0	0	0.904719	0	3.59208	0	0	0	0	0	0	0	0	0	0	0	0	0	0	0	0	0	2.123
1773	0.869478	0	0	0	0.869478	0	0	0	0	0	0	2.69845	0	0.869478	0.869478	0	0	0	0.869478	0	0	0	0	0	0.869478	0	0	0	0	0
1774	0	0	0	0	0.788847	1.03008	0	1.75845	0	0	0	2.94512	0	0.788847	1.22428	0	0	0	0	0	0	0	0	0	0	0	0	0	0	1.22428
1775	0.757567	0.757567	0	0	0	0	1.18362	0	0	0.757567	0	2.82513	0	0	0	0	0.757567	0	0	0	0	0	0	0.757567	0	0	0	0	0	1.71061
1776	0	0.848633	0	0	0	0.511761	1.30098	0	0	0.848633	0	3.16631	0	0	0.848633	0	0.848633	0	0	0	0	0	0	0	0	0	0	0	0	1.30098
1777	0.83603	0	0	0	0	0.502952	0	0	0	0	0	2.89001	0	0	0.83603	0	0.83603	0	1.59363	0	0	0	0	0	0	0	0	0	0	0.83603
1778	0	0	0	0.867731	0	0	0	0.867731	0	0	0	3.14001	0	0	0.867731	0	0.867731	0	0	0	0	0.867731	0	0	0	0	0	0	0	0
1779	0.869056	0	0.869056	0	0.869056	0.869056	0	1.63977	0	0	0	3.64769	0	0.869056	0.869056	0	0	0	0	0	0	0	0	0	0	1.32689	0	0	0	0
1780	0	0	0	0.780513	0.780513	0	1.21348	0	0	0.780513	0	3.10399	0	0.780513	0	0	0	0	0	0	0	0	0	0	0	0.780513	0	0	0	0.780513
1781	0.775675	0	0	0	0	1.2072	0.775675	0.775675	0	0	0	3.04094	0.775675	0	0	0	0	0	0	0	0	0	0	0	0	0	0	0	0	1.2072
1782	1.47946	0	0	0	0	0	0	0	0	0	0	3.4857	0	0	0	0	0	0	1.18184	0	0	0	0	0	0	0	0.756212	0	0	0.756212
1783	0	0	0	0	1.01297	0	0	0	0	1.01297	0	2.2792	1.01297	0	0	0	0	0	0	0	0	0	0	1.50575	0	0	0	0	0	1.01297
1784	0	0	0.77849	0	1.21086	0	0	0	0	0.77849	0	2.71722	0	0	0.77849	0	0	0	1.51172	0	0	0	0	0.77849	0	0	1.21086	0	0	0
1785	0	0	0	0	0	0.489434	0.816597	0.816597	0	0	0	3.05422	0	0.816597	1.26004	0	0	0	0	0	0	0	0	0.816597	0	0	0	0	0	0.816597
1786	0.797489	0	0	0	1.23545	0	0	0.797489	0	0.797489	0	3.07912	0	0.797489	0.797489	0	0	0.797489	0	0	0	0	0	0.797489	0	0.797489	0	0	0	1.23545
1787	0.756976	0	0	0	0	0.448467	0	0	0	0	0	2.67978	0	1.18284	0	0	0	0.762491	0	0	0	0	0	0	0	0.756976	0.756976	0	0	1.7097
1788	0	0	0	0	0	0.512637	0	0	0	0	0	3.27519	0	0	0.849884	0	0	0	0	0	0	0	0	0	1.30257	0	0	0	0	1.84964
1789	0.787695	0	0	0	0.787695	0.469479	0.787695	0	0	0.787695	0	3.3092	0	0.787695	0	0	0.787695	0.787695	0	0	0	0	0	0	0.787695	0.787695	0	0	0	1.52496
1790	0	0.852127	0	0.852127	0	0.514208	0.852127	0.852127	0	0.852127	0	3.46343	0	0	0.852127	0	0	0	0	0.852127	0.852127	0	0	0	1.30542	1.30542	0	0	0	0
1791	0.843205	0.843205	0	0	0.843205	0.507962	0	0.843205	0	0	0	3.48955	0.843205	0	0	0	0	0	0	0	0.843205	0	0	0	0	0	1.29407	0	0	0
1792	0	0	0	0	0	0	0.843997	0	0	0.843997	0	3.03902	0	0.843997	0	0	0	1.29508	0	0	0.508516	0	0	0	0	0	0	0	0	1.29508
1793	0.855923	0	0	0	0	0	0	0	0	0	0	3.58884	0	0	1.31025	0.855923	0	0.855923	0	0	0	0	0	0	0	0.855923	0	0	0	1.31025
1794	0	0	0	0	0.822812	0.822812	0.822812	0	0	0.822812	0	2.41727	0	0.822812	0	0	0	0	0	0	0	0	0	0	0	0.822812	0.822812	0	0	0.822812
1795	0.813403	0	0.813403	0	0	1.25594	0	0.813403	0	0.813403	0	3.16126	1.25594	0	0	0	0	0	0	0	0	0	0	0	0	0.813403	0.813403	0	0	1.25594
1796	0	0	0	0	0	0	0	0	0	1.83226	0	3.76082	0	0	0.838109	0	0	1.28757	0	0.838109	0	0	0	0.838109	0	0	0	0	0	0.838109
1797	0	0	0	0	1.35014	0.887471	0.887471	0.887471	0	0	0	2.97434	0	0	1.35014	0	1.35014	0	0	0	0	0	0	0	0	0	0.887471	0	0	0
1798	0.775201	0	0	0	0	0	0	0.775201	0	0	0	2.98247	0	0	0.775201	0	0	0	0	0	0.775201	0	0	0	0	0.775201	0	0	0	0.775201
1799	0	0	0	0	0.857353	0.517875	0.857353	0.857353	0	0	0	3.12283	0	0	0	0	0	0	0	0	0.857353	0	0	0.857353	0	0.857353	0	0	0	0.857353
1800	0	0	0	0	0	0	0	0	0	0	0	3.23893	0.892632	0	0	0	0	0	0	0	0	0	0	0	0	1.91194	1.35663	0	0	0
1801	0.813858	0	0.813858	0	0	0.487536	1.5623	0	0	1.5623	0	2.85277	0	0	0	0.813858	0	0	0	0	0	0	0	0	0.813858	0.487536	1.25653	0	0	0.813858
1802	0	0	0.777832	0	0	0	0	0	0	1.21	0	2.79103	0	0	0	0	0	0.777832	0	0	0	0	0	0	0	0	0	0	0	0.777832
1803	0.811139	0	0	0.811139	0	0.485652	1.25303	0.811139	0	0.811139	0	2.69159	0	0	0.811139	0	0	0	0	0	0	0	0	0	0	0	0	0	0	1.55844
1804	0	0	1.27724	0	0.830022	0	0.830022	0	0	0.830022	0	2.87997	0	0.830022	0	0	0	0	0	0	0	0	0	0	0	0.830022	0	0	0	0.830022
1805	0	0	0	0	1.27475	0	1.27475	0	0	0	0	2.94679	0.828075	0	0	0	0	0	0	0	0	0	0	0	0	0	0	0	0	1.27475
1806	0	1.10082	0	0	1.10082	0	1.10082	0	0	1.61208	0	3.29902	0	0	0	1.10082	0	0	0	0	1.10082	0	0	0	0	0	0	0	0	0
1807	0	0	0	0	0.834121	0.50162	1.28248	0	0	0.834121	0	2.54358	0	0.834121	0.834121	0	0	0	0	0	0	0	0	0	0	0	0	0	0	1.28248
1808	0.821236	0	0	0	0	0.821236	0.821236	0.821236	0	0	0	3.22656	0	0.821236	0	0	0	0	0.821236	0	0	0	0	0	0.821236	0	0	0	0	1.26599
1809	0	0	0	0	0	0	1.26919	0	0	0	0	2.7941	0	0	1.26919	0	0	0.823733	0	0	0	0	0	0	0	0	0.823733	0	0	1.26919
1810	0	0	0	0	0.520669	0	1.31711	0	0	0	0	2.93183	0	0	0	0	0	0	0	0	0	0	0	0	0.86133	0	0.86133	0	0	1.31711
1811	0	0	0	0	0	0	0	0.846081	0	0	0	3.21683	0	0	0.846081	0	0	0	0	0	0	0	0	0	0	0	0	0	0	0
1812	0.843079	0	0	0	0.843079	0	0.843079	0	0	0	0	3.26372	0	0.843079	0	0	0	0	0	0	0	0	0	0	0	0	0	0	0	0.843079
1813	0.837626	0	0	0	0	0.504065	0	0	0	0	0	2.81723	0	0	0	0	0	0	0	0	0	0	0	0	0	0	0.837626	0	0	0
1814	0	0	0	0	0.81971	1.5706	0.81971	0.81971	0	0	0	3.17208	0	0	0.81971	0	0	0.81971	0	0	0	0	0	0.81971	0	0.81971	0	0	0	0.81971
1815	0	0.811625	0	0	0	0.485989	0	0	0	0	0	2.98434	0	0	0	0	0	0	0	0	0	0	0	0	0	0	0	0	0	0.811625
1816	0.860779	0	0	0	0.860779	0	0.860779	0	0	0.860779	0	3.43496	0	0.860779	0	0	0	0.860779	0	0	0	0	0	0.860779	0	0.860779	0	0	0	1.31641
1817	0.868172	0.868172	0.868172	1.32578	0	0	0	0.868172	0	0	0	2.86737	0	0	0	0	0	0.868172	0	0	0	0	0.868172	0.868172	0	0	0	0	0	0.868172
1818	0	0	0	0	0	0	0	1.60922	0	0	0	3.04427	0	0	0	0	0	0.847146	0	0	0	0	0	0	0	0	0	0	0	0
1819	0	0	0	0	0	0	0.84401	0	0	0	0	3.26529	0	0	0	0	0	0	0	0	0	0	0	0	0	0.84401	0	0	0	1.60483
1820	0.821799	0	0	0	0	0.821799	0.821799	0	0	0	0	3.12095	0.821799	0	0	0	0	0	0	0	0	0	0	0	0	0.821799	0	0	0	0
1821	1.87831	0	0	0	0	0	1.3274	1.3274	0	0.869458	0	2.49196	0	0	1.3274	0.869458	0.869458	0.869458	0	0	0	0	0	0	0	0	0	0	0	1.3274
1822	1.20246	0	0.772025	0	0	0.458735	0	0	0	0	0	2.97687	0	0	1.50239	0.772025	0	1.20246	0	0	0	0	0	0	0	0	0	0	0	0
1823	0.961608	0.961608	0	0	0.961608	0.592194	0	0	0	0	0	2.63384	0	0	0	0	0	0	0	0	0	0	0	0	0	0	0	0	0	1.44263
1824	0	0	0	0.832344	0	1.82371	0.832344	0	0	0.832344	0	3.42979	0	0	0	0	0	0.832344	0	0	0	0	0	0.832344	0	0	0	0	0	1.58844
1825	0	0	0	0	0.858657	0	0.858657	0	0	0	0	2.68101	1.31372	0	0	0	0	0	0	0	0.858657	0	0	0.858657	0	1.31372	0.858657	0	0	0.858657
1826	0	0	0.812043	0	0	0	0	0	0	0	0	3.47546	0	0	0	0	0	0	0	0	0	0	0	0	0	0	0	0	0	0.812043
1827	0.763504	0	0	0	0	0	1.19136	0	0	0.763504	0	2.31907	0	0	0	0	0	0	0	0	1.49006	0	0	0	0.763504	0.763504	0.763504	0	0	1.19136
1828	0	0	0	0.738335	0	1.45333	1.15842	0	0	0	0	3.4176	0	0.738335	1.15842	0	0	0	0	0	0	0	0.738335	0	0	0	0	0	0	0.738335
1829	1.30376	0	0	0	1.30376	0.850818	0.850818	0	0	0.850818	0	3.37324	0	0	0	0	0	0	0	0	0	0	0	0.850818	1.30376	0	0	0	0	0.850818
1830	0	0	0	0	0	0.89273	0	0	0	0	0	2.63735	0	0	1.35676	0	0	0	0	0	0	0.89273	0	1.35676	0	0.89273	0	0	0	0.89273
1831	0	0	0	0	0	0.710066	1.12111	0	0	1.12111	0	3.52906	0	0	1.12111	0	0	0	0	0	0	0	0	0	0	0	0	0	0	0
1832	1.28223	0	0	0	0.833925	0.501483	0.833925	0	0	0	0	3.02213	0	0.833925	0	0	0	0.833925	0	0	0	0	0.833925	0.833925	0	0	0	0.833925	0	0
1833	0	0	0	0.809613	0	0	1.97896	0.809613	0	0	0	3.43169	0	0	0	1.25107	0	0	0	0	0	0	0	0	0	0	0	0	0	0.809613
1834	0	0	0.932943	0	0	0.571539	0.932943	0	0	0	0	2.97061	0	0	0.932943	0	0	0	0	0	0	0	0	0	0	0	0	0	0	0.932943
1835	1.19286	0	0	0	0	0	0.764652	0.764652	0	0	0	2.90272	0	0	0	0	0	0	0	0.764652	0	0	0	0	0.764652	0	0.764652	0	0	1.19286
1836	0	0	0	0	0	0.581318	0.946544	0	0	0	0	2.90934	0	0	0	0.946544	0	0	0	0	0	0	0	0	0	0	0.946544	0	0	1.42397
1837	0.840199	0	0	0	0	0.505862	1.29024	0	0	0	0	3.03266	0	0	0	0	0	0	0	0	0	0	0	0	0	0	0	0	0	0
1838	0.98491	0.98491	0	0	0	0.98491	1.47136	0.98491	0	0	0	3.58986	0	0	0	0	0	0	0	0	0	0	0	0	0	0	0	0	0	0
1839	0	0.875294	0	0.875294	0	1.1312	0	0	0	0.875294	0	3.50226	0	0	0	0	0	0	0	0	0	0	0	0	0	0	0	0	0	1.33478
1840	0	0	0	0	0	0.534336	0.880717	0	0	1.34163	0	2.71643	0	0	0.880717	0	0	0.880717	0	0	0	0	0	0	0	0	0	0	0	1.34163
1841	0	0	0.934284	0	0	0.572501	0.934284	0	0	0	0	2.16642	0	0	0	0	0	0	1.40874	0	0	0	0	0	0	0	0	0	0	0.934284
1842	0.883039	0	0.883039	0	0	0.535978	0	0	0	0	0	3.1034	0	0	0	0.883039	0	0.883039	0	0	0	0	0	0	0	0.883039	0.883039	0	0	0.883039
1843	0.900275	0	0	0	1.36623	0.900275	0.900275	1.36623	0	0	0	3.40803	0	0	1.36623	0	0	0.900275	0	0	0.900275	0	0	0.900275	0	1.36623	0	0	0	0.900275
1844	0	0	0	0	0.899237	0	0	0	0	0.899237	0	3.24965	0	0	0.899237	0	0	0.899237	0	0	0	0	0	0	0	0	0	0	0	0
1845	0	0	0	0	0	1.59865	0	0	0	1.08963	0	3.59778	0	1.08963	0	1.08963	0	0	0	0	0	0	0	1.08963	0	1.08963	0	0	0	1.08963
1846	0.785762	0	0	0	0.785762	0.785762	0.785762	0.785762	0	0.785762	0	3.261	0	0	0	0	0	0	0	0	0	0	0	0	0	0	0	0	0	0
1847	0	0	0	0	0	0.561659	0	0	0	1.38987	0	2.56935	0	0	0	0	0.91915	0	0	0	0.91915	0	0	0	0	0	0	0	0	0
1848	0	0.893768	1.67391	0	0	0	0	0.893768	0	0	0	3.53279	0	0	1.35806	0	0.893768	0	0	0	0	0	0.893768	0.893768	0	0.893768	0	0	0	0.893768
1849	0.784993	0	0	0.784993	0	0	0.784993	1.21929	0	0.784993	0	3.21277	0	0	0	0	0	0	0	0	0	0	0	0	0.784993	0	0	0	0	0
1850	0	0	0	0	0	0.466624	0.783537	0	0	0	0	2.93588	0	0	1.2174	0	0	0	0	0	0	0	0	0	0	1.51899	0	0	0	0.783537
1851	0	0	0	0	0.781701	0	1.21502	0	0	1.21502	0	3.66166	0	0	0	0.781701	0	0	0	0	0	0	0	0	0	0	0	0	0	0
1852	0	0	0	0	0	0	1.30961	0	0	1.30961	0	3.28447	0.855418	0	1.30961	0	0	0	0	0	0	0	0	0	0	0	0	0	0	0.855418
1853	0.87273	0	0.87273	0	0	0.528696	0	0	0	1.33154	0	3.20633	0	0	0	0	0	0	0	0	0	0	0	0	0	0	0	0	0	0
1854	0	0	0	0	0	1.05006	0.805825	1.24619	0	0	0	3.09355	0	0	0.805825	0	0	0	0	0	0	0	0	0.805825	0	0	0	0	0	0
1855	0	0	0	0	0	0.940032	0	0.940032	0	0	0	3.64914	0.940032	0	0.940032	0	0	0.940032	0	0	0	0	0	0	0	0.940032	0	0	0	1.41588
1856	0	0	1.25612	0.813543	0	0	0	0	0	0	0	2.85224	0	0.813543	0	0.813543	0	0	0	0	0	0	0	0	0	0	0	0	0	0
1857	0.838743	0	1.28838	0	0	0	0.838743	0.838743	0	0	0	2.32182	0	0	1.28838	0	0	0.838743	0.838743	0	0	0	0	0.838743	0	0	0	0	0.838743	0.838743
1858	0	0	0.867163	0	0.867163	0	1.87497	0	0	0	0	3.52999	0	0	0	0.867163	0	0	0	0	0	0	0	0	0	0	0.867163	0	0	2.06696
1859	0	0	0	0	0	0.566758	0	0	0	1.71834	0	3.3482	0	0	0	0.926276	0	0.926276	0	0	0	0	0	0	0	0	0	0	0	0
1860	0.812136	0	0	0	0	0.812136	0.812136	0	0	0	0	3.352	0	0	0	0	0	0	0	0	0	0	0	0	0	0	0	0	0	0
1861	0	0	0	0	0.848557	0	0	0	0	0	0	2.7536	0	0	0	0	0	0	0	0	0	0	0	0	0	0	0	0	0	0.848557
1862	1.3298	0	0	0	0	0.527725	0.871354	0.871354	0	0.871354	0	3.0843	0	0.871354	1.3298	0	0	0	0	0	0.871354	0	0	0.871354	0	0	0	0	0	0
1863	0.83004	0	0	0	1.27727	0	0	0.83004	0	1.27727	0	3.07706	0	0	0.83004	0	0	0	0	0	0	0	0	0	0	0.83004	0	0	0	0.83004
1864	0	0	0	0	0	0	0	0.884372	0	0.884372	0	4.19551	0	0.884372	1.34623	0	0	0.884372	0.884372	0	0	0	0	0	0.884372	0	0	0	0	0.884372
1865	0.902796	0	0	0	0	0	0	0	0	0	0	3.13538	0	0	0.902796	0	0	0	0	0	0	0	0	0	0	0	0	0	0	0.902796
1866	0	0.792097	0	0	0	0	0	0	0	0	0	3.31696	0	0.792097	0.792097	0	0	0	0	0	0	0	0	0	0	0	0	0	0	1.22848
1867	0	0	0	0	0	0.857405	0	0	0	0.857405	0	3.55323	0	0	0	0.857405	0	0	0	0	0	0	0	0	0	0	0.857405	0	0	0
1868	0.80415	0	0	0.80415	0	0	0	0	0	0	0	3.09066	0	0	0	0	0	0	0	0	0	0	0	0	0.80415	0	0	0	0	0.80415
1869	0	0	0	0	0.499769	0	1.27909	0	0	0	0	2.31023	0	0	0.831465	0	0	0	0	0	0	0	0	0	0	0.831465	0	0	0	1.5872
1870	0.834724	0	0	0	0	0.834724	0.834724	1.28325	0	0.834724	0	3.08497	0	0	0	0	0.834724	0	0	0	0	0	0	0	0	0	0	0	0	1.28325
1871	0	0	0	0	0	1.31816	0	0	0	0.86216	0	4.06847	0	0	0.86216	0	0	0	0.86216	0	0.86216	0	0	0	0	0	0	0	0	0
1872	0	0	0	0	0	0	1.63521	0.865773	0	0	0	3.19484	0	0	0	0.865773	0	1.32274	0	0	0	0	0	0	0	0	1.32274	0	0	0.865773
1873	0	0	0	0	0	0	0.845006	0	0	0	0	2.82944	0	0	0.845006	0	0	0.845006	0	0	0	0	0	0	0	0.845006	0	0	0	0
1874	0.803775	0	0	0	0	0	0	0.803775	0	0	0	2.83565	0	0	0	0	0.803775	0	0	0	0	0	0	0	0.803775	0	0	0	0	0.803775
1875	0	0	0	0	0	0.511707	0	0.848557	0	0	0	3.57636	0	0.848557	0	0	0	0	0	0	0.848557	0	0.848557	0.511707	0.848557	0.511707	0	0	0.848557	1.30089
1876	1.28218	0	0	0	0	0	1.28218	0	0	0	0	3.08355	0	0	0	0.833883	0	0.833883	0	0	0	0	0	0	0	0.501454	0.833883	0	0	1.28218
1877	0.802618	0	0	0	0	0	1.54631	0	0	0	0	2.75852	0	0	1.24206	0	0	0	0	0	0	0	0	0.802618	0	0	0.802618	0	0	0.802618
1878	0	0	0	0	0	0.80255	1.24198	0	0	1.24198	0	3.19431	0	0.80255	0	0	0	0	0	0	0.80255	0	0	0.80255	0	0	1.24198	0	0	0.80255
1879	0	0	0	0	0	0	0	0	0	0	0	3.65805	0	0	0	0	0	0	0	0	0	0	0	0	0	0.599618	0	0	0	0.971856
1880	0	0	0	0	0	0	0	0	0	0.851587	0	2.98604	0	0	0	0.851587	0	0.51383	0	0	0	0	0	0	0	0.51383	1.30474	0	0	2.0434
1881	0	0	0.930653	0	0	0	0	0	0	0	0	2.88468	0	0	0	0	0	0	0	0	0	0	0	0	0	0	0	0	0	0.930653
1882	0	0	0	0.988127	0.611449	0	0	0	0	0	0	2.78352	0	0	0	0	0.988127	0.988127	0	0	0	0	0	0	0	0	0	0	0	1.80148
1883	0	0	0	0	0	1.08841	0	0	0	0.838556	0	3.02991	0	0	0	0.838556	0	0	0	0	0	0	0.838556	0	0	0.838556	0	0	0	0.838556
1884	0.799131	0	0	0	0	0.799131	0	0	0	0	0	2.96291	0	0	0.799131	0	0	0	0	0	0.799131	0	0	0	0	0	0.799131	0	0	0.799131
1885	0	0	0	0.818669	0	0	0	0	0	0	0	3.1703	0	0	0	0	0	1.2627	0	0	0.818669	0	0	0	0	0	0.818669	0	0	0.818669
1886	0	0	0	0	0	0	0.78677	1.52363	0	0	0	2.87628	0.78677	0	0.78677	0	0.78677	0.78677	0	0	0	0	0	0	0	0.78677	0	0	0	0
1887	0.838221	0	0	0	0.838221	0.50448	0	0	0	0.838221	0	2.81822	0	0	0.838221	1.28772	0	0	0	0	0	0	0	0	0	0	0	0	0	1.59671
1888	0.759004	0	0	0	0	0	0.759004	0	0	0.759004	0	2.31146	0	1.18549	0	0	0	0	0.759004	0.759004	0	0	1.18549	0	1.48352	0	0.759004	0	0	0.759004
1889	0.873633	1.33268	0	0	0.873633	0.873633	0	0.873633	0	0	0	3.72503	0	0	0.873633	0.873633	0	0	0	0	0	0	0	0.873633	0	0	1.33268	0	0	0
1890	0.844817	0	0.844817	0	0.844817	0	0	1.84217	0	0	0	2.65855	0	0	0.844817	0	0	0	0	0	0.844817	0	0	0	0.844817	0	1.29612	0	0	0
1891	0.880662	0	0	0	0	0.534297	0	1.34156	0	0.880662	0	3.37588	0	0	1.34156	0	0	0	0	0	0.880662	0	0	0	0.880662	1.34156	0	0	0	0
1892	0	0.800517	0.800517	0	0	0	0.800517	0	0	0.800517	0	2.96529	0.800517	0.800517	0	0	0.800517	0	0	0	0	0	0	0	0	0	0	0	0	1.7761
1893	0	0	0	0	0	0	0	0	0	0	0	2.96163	0	0	1.28606	0	0	0	0	0	0	0	0	0	0	0	0	0	0	0.83692
1894	0	0	0	0	0	0	1.6134	0	0	1.30288	0	2.66719	0	0	0.850127	0	0	0	0	0	0	0	0.850127	0	0	0	0	0	0	0
1895	0	0.942479	0	0	0	0.578391	0	1.41892	0	0	0	3.19847	0	0	0	0.942479	0	0	0	0	0	0	0	0	0.942479	0	0	0	0	0
1896	1.30506	0	0	0	0	0.514006	0	0	0	1.30506	0	2.20428	0	1.30506	0	0	0	0.851838	0	0	0	0	0	0	0	0	0	0	0	1.85251
1897	0.844716	0	0	0	1.296	0	0	0.844716	0	0	0	3.21453	0	0	0.844716	0	0	0	0	0	0	0	0	0	0	1.296	0	0	0	0.844716
1898	0	0	0	0	0.503083	0.503083	0	0	0	1.28516	0	2.96045	0	0	0	0	0	0.503083	0	0	0	0	0	0	0	0	0	0	0	0.836219
1899	0.780001	0	0	0	0	0.464198	0.780001	0.945966	0	0.780001	0	2.71983	0	0	0	0	0	0	1.21282	0	0	0	0	0.780001	0.780001	0	0	0	0	0
1900	1.54835	0	0	0.804048	0	0	0	0	0	1.24391	0	2.67967	0	0	0	0	0	0	0	0	0	0	0	1.24391	0	0.804048	0.804048	0	0	1.54835
1901	0	0	0	0	0	0	1.2016	0	0	0	0	3.1886	0	0	1.50144	0	0.771368	0	0	0	0	0	0	0	0	1.2016	0	0	0	0
1902	0	0	0	0	0.913303	0	0.913303	0	0	0	0	3.27235	0	1.38256	0	0	0	0	0	0.913303	0	0	0	0	0	0	0	0	0	0.913303
1903	0	0	0.799842	0	0	0	0.799842	0	0	0	0	2.58414	0	0	0	0	0	0	0	0	0.799842	0	0	0	0	0.799842	0	0	0	0
1904	0	0	0	0	0	0	0.856417	0.856417	0	0	0	3.28614	0	0	0.856417	0	0	0.856417	0	0	0	0	0	0	0	0.856417	1.62218	0	0	0.856417
1905	0	0	1.05408	0	0	0	0	0	0	0	0	3.1541	0	0	0	0	0	0	0	0	0	0	0	0	0	0	0	0	0	1.05408
1906	0.838308	0	0	0	0.838308	0.838308	0	0.838308	0	0	0	2.81836	0	0.838308	1.28783	0	0	0	0	0	1.28783	0	0	0	0.838308	0	0	0	0	1.59683
1907	0	0	0	0	0.467334	0	0.784572	0.784572	0	0.784572	0	2.87247	0	0	0	0	0.784572	0.467334	0	0	0	0	0	0	0	0	0	0	0	0
1908	0	1.35175	0	0.888755	0	0.888755	0	1.35175	0	0	0	2.63109	0	0	0	0	0.888755	0	0	0	0	0	0	0	0	0	0	0	0.888755	1.90634
1909	0.821847	0.821847	0	0	0	0	0.821847	0	0	0.821847	0	3.41174	0	1.26678	0	0	0	0	0	0	0	0	0	0	0	0	0	0	0	1.26678
1910	0.837118	0	0.837118	1.28631	0	0.503711	0	0	0	0	0	2.89182	0	0	0	0	0	0.837118	0	0	0.837118	0	0	0	0	0	0.837118	0	0	0
1911	0.798102	0	0	0.798102	0	0	0	1.23624	0	0	0	3.56096	0	0.798102	0.798102	0	0	0	0	0	1.53987	0	0	0	0	0	0	0	0	0.798102
1912	0	0.885905	0	0	0.885905	0	0.885905	0	0	0	0	3.51984	0	0	0.885905	0	0	1.34817	0	0	0	0	0	0	0	0	0	0	0	0.885905
1913	0	0.89375	0	0	0.89375	0	0	0	0	0.89375	0	3.34784	0.89375	0	1.35804	0	0	0	0	0	0	0	0	0	0.89375	0	0	0	0	0.89375
1914	0	0	0.765846	0	0.765846	1.00292	0.765846	0.765846	0	0.765846	0	3.17873	0.765846	0	0.765846	0	0	0.765846	0	0	0	0	0	0	0.765846	0.765846	0	0	0	0.765846
1915	0	0	0	0	0	0	0	0.891385	0	0	0	2.52637	0.891385	0	1.35506	0	0	0	0	0	0	0	0	0	0.891385	0	0	0	0	0
1916	0.900206	0	0.900206	0	1.36615	0.548153	0	0	0	0.900206	0	3.30623	0	0	0	0	0.900206	1.36615	0	0	0.900206	0	1.36615	0	0	0	0.900206	0	0	0
1917	0.866491	0	0.866491	0	0	0	0	0.866491	0	0.866491	0	3.13796	0	0	0	0	0	0	0.866491	0	0	0	0	0	0.866491	0	0	0	0	0
1918	0.847104	0	0	0	0.847104	0.847104	0.847104	0.847104	0	0	0	2.9786	0	0	0.847104	0	0	0	0	0	0.847104	0	0	0	0.847104	0	0	0	0	0.847104
1919	0.830295	0	0	0	0	0.830295	0	0	0	0.830295	0	2.53734	0	0	0.830295	0	0	0	0	0	0.830295	0	0	0	0	0	0	0	0	0.830295
1920	0.789134	0	0	0	0	0	0	0	0	0	0	2.94561	0	0	0	0	0	0	0	0	1.22465	0	0	0	0	0	0.789134	0	0	1.52703
1921	0.882042	0	0	0	0	0	0	0.882042	0	0.882042	0	3.22164	0	0	0.882042	0.882042	1.3433	0	0	0	0	0	0	0	0	0.882042	0	0	0	0
1922	0	0	0.820635	0	0	0	0.820635	0	0	0.820635	0	2.70747	0	0.820635	1.26522	0	0	1.26522	0	0	0	0	0	0.820635	0	0	0	0	0	0.820635
1923	0	0	0	0.870976	0	0.527459	0.870976	0	0	0	0	3.20344	0.870976	0	0	0	0	0	0.870976	0	0	0	0	0	0	0.870976	0	0	0	1.32932
1924	0	0	1.28634	0	0	0	0	0	0	0	0	2.646	0	0.837143	0	0.837143	0	0	0	0	0	0	0	0	0	0.837143	0	0	0	0.837143
1925	0.83608	0	0	0	1.28498	0	0.83608	0	0	0.83608	0	3.14519	0	0	1.28498	0	0	0.83608	0.83608	0	0	0	0	0.83608	0	1.28498	0	0	0	0.83608
1926	0	0	0	0	0	0	0	0	0	0	0	3.44398	0	0	0.866171	0	0	0	0	0	0.866171	0	0	0.866171	0	0	0	0	0	0
1927	0	1.34064	0	0	0	0	0	0	0	0.879932	0	3.03256	0	0	0.879932	0	0	0	0	0	0.879932	0	0	0.879932	0	0	0	0	0	1.34064
1928	0	0	0.894912	0	0	0.544392	0.894912	1.3595	0	0	0	3.29762	0	0	0	0	1.3595	0	0	0	0.894912	0	0	0	0	0	0.894912	0	0	0
1929	0	0	0	0	0	0	0.878696	1.33908	0	0	0	3.09632	0	0	0	0	0	0	0	0	0.878696	0	0	1.33908	0	0	0	0	0	0.878696
1930	0	0	0.833545	0	0	0	0.833545	0	0	0.833545	0	2.88586	0	0	0	0	0	0	0	0	0	0	0	0	0	0	0	0	0	0
1931	0	0	0	0	0	0	0	0	0	0	0	3.02061	0	0.833017	1.28107	0	0	0	1.28107	0	0.833017	0	0	0	0	0	0	0	0	1.28107
1932	0	1.35996	0	0	0	0	1.35996	0	0	1.35996	0	2.53244	0	0	0	0	0	0	0	0	0	0	0	0	0.895278	0	0.895278	0	0	0
1933	0	0	0	0	0	0	0	0	0	0.771587	0	3.03372	0	0	0	0	0	0	0	0	0.771587	0	0	0.771587	0	0.771587	0	0	0	1.20189
1934	0	0	0	0.849605	0	0.512441	0.849605	0.849605	0	0	0	3.27472	0	0.849605	1.30222	0	0	0	0	0	0	0	0	0	0.849605	0.849605	0	0	0	1.30222
1935	0	0	0	0	0	0.473852	1.53407	0.79405	0	0.79405	0	3.36328	0	0	0	0.79405	0	0	0	0	0	0	0.79405	0	0	0	0	0	0	1.53407
1936	0	0.891866	0	0	0	0	0.891866	0.891866	0	0	0	2.73416	0	0	0	0	0	0	0.891866	0	0	0	0	0	0	0.891866	0	0	0	0.891866
1937	0	0.888439	0	0.888439	0.888439	0	0	0.888439	0	0.888439	0	3.38867	0	1.35136	0	0	0	0	0	0	0	0	0	0.888439	0	0.888439	0	0	0	1.66657
1938	0	0	0	0	0	0	1.05756	1.05756	0	0	0	3.15922	0	0	0	0	0	0	0	0	0	0	0	0	0	0	0	0	0	1.05756
1939	0.887093	0	0	0	0	0	1.34966	0	0	0	0	2.25846	0	0	0.887093	0	0	0	0	0	0	0	0	0.887093	0	0.887093	0	0	0	1.34966
1940	0	0	0	0	0	0	0.862832	0	0	0.862832	0	3.4384	0	0	0	0	0	0	0	0	0.862832	0	0	0	0	0	0	0	0	0
1941	0.85232	0.85232	0	0	0.514344	0.514344	0	0	0	0	0	3.11446	0	0.85232	0.85232	0	0	0	0	0	0	0	0	0	0	0	0	0	0	1.30567
1942	0	0	0	0	0.616897	0.995597	0	0	0	0	0	3.14339	0	0	0	0	0	0.995597	0	0	0	0	0	0	0	0	0	0	0	1.48448
1943	0	0	0.838758	0	1.59746	0	0.838758	0.838758	0	0	0	3.25642	0	0	0	1.2884	0	0	0	0	0	0	0	0	0	0	0	0	0	0
1944	0	0	0	0.904106	0	0.550928	0.904106	0	0	0	0	3.3647	0	0	0.904106	0	0	0	0	0	0	0	0	0.904106	0	0	0	0	0	0.904106
1945	0	0	0	0	0	0.98421	1.79626	0.98421	0	0.98421	0	3.32544	0	0	0	0.98421	0.98421	0	0	0	0	0	0	0.98421	0	0.608596	0	0	0	1.79626
1946	0	0.841024	0	0	0	0	0	0	0	0	0	2.89832	0.841024	0	0	0	0	0	0.841024	0	0.841024	0	0	0	0	0	0.841024	0	0	1.29129
1947	0	0	0	0	0	0.550399	0	0.903363	0	1.37011	0	3.13629	0	0	0.903363	0	0	0	0	0	0	0	0	0	0.903363	0	0	0	0	0.903363
1948	0	0	0	0	0.5626	0	1.39151	0	0	0.920466	0	2.7791	0	0	0.920466	0	0	0	0	0	0.920466	0	1.39151	1.39151	0	0	0	0	0	0
1949	1.34166	0	0	0	0	0.880741	0	0	0	0	0	3.32651	0	0	0	0	0	0	0	0	0	0	0	0	0	0.880741	0	0	0	0
1950	0.833318	0.833318	0	0	0	0.833318	0.833318	0	0	0.833318	0	2.9556	0	0	0	0	0	0	0	0	0	0	0	0	0	0	0.833318	0	0	1.28146
1951	0	0	0	0	0	0.529958	0.874519	0	0	0	0	3.41287	0	0	0	0.874519	0	0	0	0.874519	0	0	1.3338	1.3338	0	0	0	0	0	0
1952	0	0	0	0	0	0	0	0	0	1.03533	0	2.85326	0	0	0	0	1.03533	0	0	0	0	0	0	0	0	0	1.03533	0	0	0
1953	0	0	0	0	0	0	1.30931	0.855184	0	0	0	3.28408	0	0	0.855184	0	0	0	0	0	0	0	0	0	0	0	0	0	0	0.855184
1954	0	0	0.852114	0	0.852114	0	0	0	0	0	0	3.11412	0	0	0	0	0	0	0	0	0	0	0	0	0	0	0	0	0	0.852114
1955	0	0	0	0	0.878243	0	0.878243	0	0	0	0	3.54847	0	0	0.878243	0.878243	0	0.878243	0	0	0	0	0	0	0	0	0	0	0	1.3385
1956	0	0	0	0	0.28155	0.833226	0	0	0	0.833226	0	3.55016	0	0	0.833226	0	0	0	0.833226	0	0	0	0	0	0	0	0	0	0	0
1957	0	1.26557	0	0	0	0.820902	0	0	0	0	0	2.86466	0	0	0	0	0	0.820902	0	0	0	0	0	0	0	0	0	0	0	0
1958	0.839975	0	0.839975	0	0	0.839975	0	1.28995	0	1.28995	0	3.48405	0	0	0	0	0	0.839975	0	0	0	0	0	1.28995	0	0	0	0	0	0
1959	0.871758	0	0.871758	0	0.52801	0.871758	1.33031	0	0	0	0	2.7913	0	0.871758	0.871758	0	0	0	0	0	0	0	0	0	0.871758	0.871758	0	0	0	0
1960	0	0	0	0	0	1.07583	0.827803	0.827803	0	0	0	2.53327	0	0.827803	0	0	0	0	0.827803	0	0	0	0	0	0	0	0.827803	0	0	0
1961	0.826807	0	0	0	0	1.07467	0.826807	0	0	0	0	3.53911	0	0	0.826807	0	0	0	0	0	0	0	0	0	0	0	0	0	0	2.00553
1962	0.837514	0	0	0	0	0	0.837514	0	0	0	0	3.20238	0	0	0	0	0.837514	0.837514	0	0	0	0	0	1.28681	0	0	0	0	0	0
1963	1.34787	0	0	0	0	1.14324	1.34787	0.885668	0	0	0	3.60046	0	0	1.34787	0.885668	0	0	0	0	0	0	0	0	0	1.66275	0	0	0	0
1964	0	0	0.889114	0	0	1.52223	0	0	0	0.889114	0	3.34026	0.889114	0	1.35221	0	0	0	0	0	0	0.889114	0	0.889114	0	0	0.889114	0	0	1.35221
1965	0.924346	0	0	0	0	0	0	0.924346	0	0	0	3.29003	0	0	0	0	0	0	0	0	0	0	0	0.924346	0.924346	0	1.39635	0	0	0
1966	0.865653	0	0.865653	0	0.865653	0	1.63504	1.32259	0	0	0	3.97611	0	0	0	0	0	0	0	0	0	0	0	0.865653	0	0	0	0	0	0
1967	1.45453	0	0	0.971244	0	0	0.971244	0	0	0	0	2.75818	0	0	0	0	0	0	0	0	0.971244	0	0	0	0	0	0.971244	0	0	0
1968	0	0.849427	0.849427	0	0.849427	1.1011	0	0	0	0	0	3.77927	0	0	1.30199	0	0	0	0	0	0	0	0	1.68035	0	0	0	0	0	0
1969	0	0	0.788054	0	0	0	0	0	0	0	0	2.73368	0	0	0.788054	0.788054	0.788054	1.33446	0	0	0	0	0	1.22325	0	0	0.788054	0	0	1.22325
1970	0	0	0	0	0.849322	0	0	0.849322	0	0	0	3.27424	0	0	0	0	0	0	0	0	0	0	0	0	0.849322	0.849322	0	0	0	1.30186
1971	1.29551	0	0	0	1.29551	0	0	0	0	0	0	3.56918	0	0	0	0	0	0	0	0	0	0	0	0	0.844337	0	0	0	0	0
1972	0	0.835956	0.835956	0	0	0.361633	0	0	0	0.835956	0	2.81446	0	0.835956	0.835956	0	0	0.835956	0	0	0	0	0	0	0.835956	0	0	0	0	1.28483
1973	0	0	0	0	1.32158	0	0.864856	0	0	0	0	3.30022	0	0.864856	0	0	0	0	0	0	0	0	0	0	0	0	0.864856	0	0	0
1974	0.83363	0	0.83363	0	0.83363	0.83363	0.83363	0	0	0	0	2.8106	0	0	0	0.83363	0	0	0	0	0	0	0	0	0	0	1.28186	0	0	1.28186
1975	0	0	0	0	0	1.33047	0	1.33047	0	0	0	3.65242	0.871879	0	0	0.871879	0	0	0	0	0.871879	0	0.871879	0	0	0	0	0	0	1.33047
1976	0.887471	0	0	0	0	0	1.66524	0.887471	0	0	0	2.97434	0	0	0	0.887471	0	0	0	0	0	0	0	0	0	0	0.887471	0	0	0.887471
1977	1.31352	0	0	0	0.51868	0	0	0	0	0	0	3.12474	0	0.8585	0	0	0	0.8585	0	0	0.8585	0	0	1.62509	0	0	0	0	0	1.31352
1978	0	0.836218	0	0	0	0	0.836218	0	0	0	0	3.51722	0	0	0	0	0	0	0	0	0.836218	0	0.836218	0	0	0	0.836218	0	0	0.836218
1979	0	0.864896	0	0	0.864896	0.523177	0.864896	1.32163	0	0.864896	0	3.00799	0	0	0	0	0	0	0.864896	0	0	0	0	0.864896	0	0	0	0	0	0.864896
1980	0.83934	0	0	0	0	1.59828	0	0.83934	0	0	0	3.2574	0	0	1.28914	0	0	0	0	0	0	0	0	0	0	0.83934	0	0	0	1.28914
1981	0	0	0	0	0	0.532994	0.878819	0	0	0	0	3.41999	0	0	0	0	0	0	0	0	0	0	0	0.878819	0	0.878819	0	0	0	1.33923
1982	0	0	0.854369	0	0	0	0	1.30827	0	0.854369	0	3.50848	0	0	0.854369	0	0	0	0	0	0	0	0	0	0.854369	0.854369	0	0	0	0.854369
1983	0.794883	0	0	0	0	0.794883	1.23208	0	0	0	0	3.55526	0	0	0.794883	0	0	0	0	0	0	0	0.794883	0	0.794883	0.474426	0.794883	0	0	1.53526
1984	0.87456	0.87456	0	0	0.87456	0.529987	0	0	0	0	0	2.95343	0	0	1.6474	0	0	0	0	0	0	0	0	0.87456	0	0	0.87456	0	0	0.87456
1985	0.908591	0	0	0	0	0	0	1.26306	0	0	0	3.5984	0	0	0.908591	0	0	1.5273	0	0	1.37666	0	0	0.908591	0	2.29101	0	0	0	2.12872
1986	0	0	0	1.13153	0	0	1.13153	4.2e-06	0	0	0	3.60296	0	0	1.13153	0	0	0	0	0	0	0	0	0	0	0	0	0	0	1.13153
1987	0.918879	0	1.38953	0	1.38953	0	0.918879	0	0	0.918879	0	3.16113	0	0	0.918879	0	0	0.918879	0	0	0	0	0	0	0	0	0	0	0	2.14387
1988	1.30621	0	0	0	0	0	0	0.852744	0	0	0	3.54535	0	0	0	0	0	1.30621	0	0	0	0	0.852744	0	0	0	0.852744	0	0	1.85384
1989	0	0	0	0	0	0	0	0	0	0	0	3.06176	0	0.857679	0	0	0	0	0	0	0	0	0	0	0	0	0	0	0	0
1990	0.894066	0	1.35844	0	0.894066	0	0	0	0	0	0	2.82705	0	0	0.894066	0	0	0	0	0	0	0	0	0.894066	0	0	0.894066	0	0	1.35844
1991	0	0	0	0.818858	0.818858	0.491003	0	0	0	0.818858	0	3.48731	0	0	0	0	0	0	0	0	0	0	0.818858	0	0.818858	0.491003	0	0	0	0.818858
1992	0	0	0	0	0	0	0.901013	0	0	0.901013	0	3.25253	0	0	0.901013	0	0	0	0	0	0	0	0	0	0.901013	0	0	0	0	1.68386
1993	0	0	0	0	0	0	0	0.875908	0	0	0	2.79799	0	0	0.875908	0	0	0	0	0	0	0	0	0	0.875908	0	0	0	0	0
1994	1.30298	0.850204	0	0	0.512861	0	0	0	0	0.850204	0	3.11093	0	0	0.850204	0	0	0	0	0	0	0.850204	0	0	0	0	0	0.850204	0	1.6135
1995	0	0	0	0	0	1.37088	0	0	0	0	0	2.92492	0.903975	0	0	0	0	0	0	0	0	0	0	0	0	0	1.68792	0	0	0
1996	0.815084	0	0	0	0	0	0	0.815084	0	0.815084	0	2.92483	0	0	1.56404	0.815084	0	0	0.815084	0	0	0	0	0	0	0	0	0	0	0
1997	0	0	0	0	0	0.650285	1.04104	1.53995	0	0	0	3.67568	0	0	0	0	0	0	0	0	0	0	0	0	0	0	0	0	0	0
[truncated: 926 more rows]
