# Supplementary material for: FET fusion oncoproteins enrich SWI/SNF complex subtypes and interaction partners
Source: Cell Mol Biol Lett. 2025 Sep 23;30:107. doi: 10.1186/s11658-025-00792-w (PMC12455829; doi:10.1186/s11658-025-00792-w)
Supplement: Supplementary file 17 — Additional file 17. Supplementary Table 16. [file 11658_2025_792_MOESM17_ESM.xlsx]

## Sheet: Blad1
Supplementary Table 16. Single-cell SWI/SNF gene co-expression
Percentage of cells with expression of SWI/SNF subunits and co-expression of any combination of subunits (observed), compared to what is predicted based on their likelihood of co-expression
Co-expression					Positive cells (Individual expression)
Subunits	Observed co-expression (%)	Predicted co-expression based on likelyhood of co-expression (Component A *Component B, %)	Observed - predicted (Percentage points)		Subunit	Cells with expression (%)
BAF155_BAF155	50.7355				BAF155	0.507355
BAF155_BAF60A	11.5977	10.4838	1.11383		BAF60A	0.206637
BAF155_BAF60B	12.7267	11.3344	1.3923		BAF60B	0.223401
BAF155_BAF60C	4.27643	4.00955	0.26688		BAF60C	0.0790284
BAF155_BAF170	20.4926	18.6244	1.8682		BAF170	0.367089
BAF155_BAF57	29.5587	27.3031	2.25555		BAF57	0.538146
BAF155_BAF47	29.4902	28.3098	1.18041		BAF47	0.557988
BAF155_BRG1	25.3165	23.0679	2.24853		BRG1	0.45467
BAF155_BRM	0.0684229	0.0867868	-0.0183639		BRM	0.00171057
BAF155_BAF53A	25.248	23.2936	1.95446		BAF53A	0.459117
BAF155_BAF53B	0	0	0		BAF53B	0
BAF155_ACTB	50.7355	50.7355	2.84217e-14		ACTB	1
BAF155_BCL7A	5.61067	5.20721	0.403468		BCL7A	0.102634
BAF155_BCL7B	10.7766	10.1714	0.60519		BCL7B	0.200479
BAF155_BCL7C	28.7034	26.8171	1.88628		BCL7C	0.528567
BAF155_SS18	10.3319	9.33826	0.993594		SS18	0.184057
BAF155_SS18L1	9.16866	7.37688	1.79179		SS18L1	0.145399
BAF155_ARID1A	16.0452	14.181	1.8642		ARID1A	0.279507
BAF155_ARID1B	8.45022	7.60252	0.847701		ARID1B	0.149846
BAF155_BAF45B	2.01847	1.92667	0.0918079		BAF45B	0.0379747
BAF155_BAF45D	11.8372	10.7789	1.05824		BAF45D	0.212453
BAF155_BAF45C	1.74478	1.63159	0.113191		BAF45C	0.0321587
BAF155_ARID2	5.40541	4.61706	0.788349		ARID2	0.0910024
BAF155_PBRM1	15.532	13.7297	1.80232		PBRM1	0.270612
BAF155_BAF45A	15.9767	13.9206	2.05614		BAF45A	0.274376
BAF155_BRD7	17.311	16.1076	1.20336		BRD7	0.317482
BAF155_BRD9	17.3794	15.5869	1.7925		BRD9	0.307219
BAF155_GLTSCR1	0.821074	0.954654	-0.13358		GLTSCR1	0.0188163
BAF155_GLTSCR1L	1.77899	1.52745	0.251547		GLTSCR1L	0.0301061
BAF60A_BAF155	11.5977	10.4838	1.11383
BAF60A_BAF60A	20.6637
BAF60A_BAF60B	4.89223	4.61628	0.27595
BAF60A_BAF60C	2.32638	1.63302	0.693358
BAF60A_BAF170	8.0739	7.58541	0.488487
BAF60A_BAF57	13.0003	11.1201	1.88026
BAF60A_BAF47	12.6582	11.5301	1.12812
BAF60A_BRG1	11.5977	9.39516	2.20251
BAF60A_BRM	0.0342114	0.0353467	-0.00113531
BAF60A_BAF53A	10.4003	9.48706	0.91321
BAF60A_BAF53B	0	0	0
BAF60A_ACTB	20.6637	20.6637	7.10543e-15
BAF60A_BCL7A	2.25795	2.1208	0.13715
BAF60A_BCL7B	5.50804	4.14264	1.3654
BAF60A_BCL7C	12.2135	10.9221	1.29134
BAF60A_SS18	4.37906	3.80331	0.575754
BAF60A_SS18L1	3.5922	3.00447	0.587727
BAF60A_ARID1A	6.56859	5.77566	0.792937
BAF60A_ARID1B	3.86589	3.09637	0.769517
BAF60A_BAF45B	0.855286	0.784698	0.0705881
BAF60A_BAF45D	5.23435	4.39006	0.844284
BAF60A_BAF45C	0.855286	0.664519	0.190767
BAF60A_ARID2	2.42901	1.88045	0.548565
BAF60A_PBRM1	6.91071	5.59185	1.31885
BAF60A_BAF45A	6.2949	5.66962	0.625286
BAF60A_BRD7	6.80807	6.56035	0.24772
BAF60A_BRD9	6.8765	6.34827	0.528223
BAF60A_GLTSCR1	0.547383	0.388814	0.158569
BAF60A_GLTSCR1L	0.923709	0.622103	0.301606
BAF60B_BAF155	12.7267	11.3344	1.3923
BAF60B_BAF60A	4.89223	4.61628	0.27595
BAF60B_BAF60B	22.3401
BAF60B_BAF60C	2.15532	1.7655	0.389821
BAF60B_BAF170	9.47657	8.20078	1.27578
BAF60B_BAF57	12.624	12.0222	0.601807
BAF60B_BAF47	13.4109	12.4655	0.945385
BAF60B_BRG1	11.0161	10.1574	0.858727
BAF60B_BRM	0.102634	0.0382143	0.06442
BAF60B_BAF53A	11.3924	10.2567	1.1357
BAF60B_BAF53B	0	0	0
BAF60B_ACTB	22.3401	22.3401	7.10543e-15
BAF60B_BCL7A	2.49743	2.29286	0.204578
BAF60B_BCL7B	5.20014	4.47871	0.721425
BAF60B_BCL7C	13.0346	11.8082	1.22634
BAF60B_SS18	4.68697	4.11186	0.57511
BAF60B_SS18L1	3.55799	3.24821	0.309776
BAF60B_ARID1A	7.1844	6.24421	0.940188
BAF60B_ARID1B	4.24222	3.34757	0.894647
BAF60B_BAF45B	0.786863	0.848357	-0.061494
BAF60B_BAF45D	5.37119	4.74621	0.624982
BAF60B_BAF45C	0.923709	0.718428	0.20528
BAF60B_ARID2	2.36059	2.033	0.327589
BAF60B_PBRM1	7.76599	6.0455	1.7205
BAF60B_BAF45A	6.32911	6.12957	0.199545
BAF60B_BRD7	7.97126	7.09257	0.878694
BAF60B_BRD9	7.76599	6.86328	0.902711
BAF60B_GLTSCR1	0.376326	0.420357	-0.0440313
BAF60B_GLTSCR1L	0.684229	0.672571	0.0116574
BAF60C_BAF155	4.27643	4.00955	0.26688
BAF60C_BAF60A	2.32638	1.63302	0.693358
BAF60C_BAF60B	2.15532	1.7655	0.389821
BAF60C_BAF60C	7.90284
BAF60C_BAF170	3.55799	2.90104	0.656946
BAF60C_BAF57	4.85802	4.25288	0.605143
BAF60C_BAF47	4.92645	4.40969	0.516753
BAF60C_BRG1	4.41327	3.59318	0.820091
BAF60C_BRM	0.0342114	0.0135184	0.0206931
BAF60C_BAF53A	4.00274	3.62833	0.374406
BAF60C_BAF53B	0	0	0
BAF60C_ACTB	7.90284	7.90284	-8.88178e-16
BAF60C_BCL7A	1.02634	0.811102	0.215241
BAF60C_BCL7B	2.22374	1.58435	0.63939
BAF60C_BCL7C	4.27643	4.17718	0.0992518
BAF60C_SS18	1.47109	1.45458	0.0165147
BAF60C_SS18L1	1.43688	1.14906	0.287818
BAF60C_ARID1A	2.3948	2.2089	0.185898
BAF60C_ARID1B	1.26582	1.18421	0.0816135
BAF60C_BAF45B	0.410537	0.300108	0.110429
BAF60C_BAF45D	2.0869	1.67898	0.407915
BAF60C_BAF45C	0.273691	0.254145	0.019546
BAF60C_ARID2	0.889497	0.719177	0.17032
BAF60C_PBRM1	2.63428	2.13861	0.495674
BAF60C_BAF45A	2.83955	2.16835	0.671202
BAF60C_BRD7	2.80534	2.50901	0.296327
BAF60C_BRD9	2.46322	2.4279	0.0353233
BAF60C_GLTSCR1	0.23948	0.148702	0.0907779
BAF60C_GLTSCR1L	0.273691	0.237923	0.0357681
BAF170_BAF155	20.4926	18.6244	1.8682
BAF170_BAF60A	8.0739	7.58541	0.488487
BAF170_BAF60B	9.47657	8.20078	1.27578
BAF170_BAF60C	3.55799	2.90104	0.656946
BAF170_BAF170	36.7089
BAF170_BAF57	21.9979	19.7547	2.24323
BAF170_BAF47	21.9295	20.4831	1.44641
BAF170_BRG1	17.961	16.6904	1.27059
BAF170_BRM	0.0342114	0.0627931	-0.0285817
BAF170_BAF53A	18.6794	16.8537	1.82576
BAF170_BAF53B	0	0	0
BAF170_ACTB	36.7089	36.7089	-2.84217e-14
BAF170_BCL7A	4.4817	3.76759	0.714109
BAF170_BCL7B	8.34759	7.35935	0.988234
BAF170_BCL7C	21.0058	19.4031	1.60274
BAF170_SS18	7.62915	6.75654	0.872608
BAF170_SS18L1	5.987	5.33742	0.649584
BAF170_ARID1A	11.5635	10.2604	1.30307
BAF170_ARID1B	6.56859	5.50068	1.06792
BAF170_BAF45B	1.71057	1.39401	0.316564
BAF170_BAF45D	8.6897	7.79891	0.890796
BAF170_BAF45C	1.26582	1.18051	0.085312
BAF170_ARID2	3.55799	3.34059	0.217394
BAF170_PBRM1	12.3161	9.93387	2.38224
BAF170_BAF45A	11.0845	10.072	1.01249
BAF170_BRD7	12.6924	11.6544	1.03804
BAF170_BRD9	12.624	11.2776	1.34637
BAF170_GLTSCR1	0.786863	0.690724	0.0961384
BAF170_GLTSCR1L	1.74478	1.10516	0.639624
BAF57_BAF155	29.5587	27.3031	2.25555
BAF57_BAF60A	13.0003	11.1201	1.88026
BAF57_BAF60B	12.624	12.0222	0.601807
BAF57_BAF60C	4.85802	4.25288	0.605143
BAF57_BAF170	21.9979	19.7547	2.24323
BAF57_BAF57	53.8146
BAF57_BAF47	31.8166	30.0279	1.78872
BAF57_BRG1	26.4112	24.4679	1.94336
BAF57_BRM	0.136846	0.0920537	0.044792
BAF57_BAF53A	26.9928	24.7072	2.28561
BAF57_BAF53B	0	0	0
BAF57_ACTB	53.8146	53.8146	3.55271e-14
BAF57_BCL7A	6.15806	5.52322	0.634837
BAF57_BCL7B	11.9398	10.7887	1.1511
BAF57_BCL7C	29.8324	28.4446	1.38778
BAF57_SS18	10.7766	9.90497	0.871625
BAF57_SS18L1	8.3818	7.82456	0.557238
BAF57_ARID1A	16.4899	15.0416	1.44834
BAF57_ARID1B	9.13445	8.0639	1.07055
BAF57_BAF45B	2.05269	2.04359	0.00909418
BAF57_BAF45D	12.6924	11.4331	1.25937
BAF57_BAF45C	1.74478	1.73061	0.0141738
BAF57_ARID2	5.78173	4.89726	0.884476
BAF57_PBRM1	16.7636	14.5629	2.20071
BAF57_BAF45A	16.1136	14.7654	1.34817
BAF57_BRD7	18.0636	17.0852	0.978473
BAF57_BRD9	18.2005	16.5328	1.66764
BAF57_GLTSCR1	1.1974	1.01259	0.18481
BAF57_GLTSCR1L	2.01847	1.62014	0.39833
BAF47_BAF155	29.4902	28.3098	1.18041
BAF47_BAF60A	12.6582	11.5301	1.12812
BAF47_BAF60B	13.4109	12.4655	0.945385
BAF47_BAF60C	4.92645	4.40969	0.516753
BAF47_BAF170	21.9295	20.4831	1.44641
BAF47_BAF57	31.8166	30.0279	1.78872
BAF47_BAF47	55.7988
BAF47_BRG1	27.8481	25.37	2.47805
BAF47_BRM	0.171057	0.0954479	0.0756092
BAF47_BAF53A	28.635	25.6182	3.01675
BAF47_BAF53B	0	0	0
BAF47_ACTB	55.7988	55.7988	3.55271e-14
BAF47_BCL7A	6.12385	5.72687	0.396972
BAF47_BCL7B	12.4187	11.1865	1.23226
BAF47_BCL7C	31.235	29.4934	1.74163
BAF47_SS18	11.4608	10.2702	1.19063
BAF47_SS18L1	9.33972	8.11307	1.22665
BAF47_ARID1A	16.832	15.5962	1.23584
BAF47_ARID1B	9.33972	8.36124	0.978484
BAF47_BAF45B	2.66849	2.11894	0.549548
BAF47_BAF45D	12.7951	11.8546	0.940446
BAF47_BAF45C	1.67636	1.79442	-0.11806
BAF47_ARID2	5.91858	5.07783	0.840749
BAF47_PBRM1	16.832	15.0999	1.73217
BAF47_BAF45A	16.7978	15.3098	1.48797
BAF47_BRD7	19.5347	17.7151	1.8196
BAF47_BRD9	18.6452	17.1424	1.50279
BAF47_GLTSCR1	1.06055	1.04993	0.0106274
BAF47_GLTSCR1L	2.01847	1.67988	0.338591
BRG1_BAF155	25.3165	23.0679	2.24853
BRG1_BAF60A	11.5977	9.39516	2.20251
BRG1_BAF60B	11.0161	10.1574	0.858727
BRG1_BAF60C	4.41327	3.59318	0.820091
BRG1_BAF170	17.961	16.6904	1.27059
BRG1_BAF57	26.4112	24.4679	1.94336
BRG1_BAF47	27.8481	25.37	2.47805
BRG1_BRG1	45.467
BRG1_BRM	0.102634	0.0777745	0.0248598
BRG1_BAF53A	23.3664	20.8747	2.49172
BRG1_BAF53B	0	0	0
BRG1_ACTB	45.467	45.467	-7.10543e-15
BRG1_BCL7A	5.33698	4.66647	0.670511
BRG1_BCL7B	9.30551	9.11517	0.190334
BRG1_BCL7C	25.7954	24.0323	1.76309
BRG1_SS18	10.0582	8.36854	1.68962
BRG1_SS18L1	7.76599	6.61083	1.15516
BRG1_ARID1A	14.3004	12.7084	1.59202
BRG1_ARID1B	8.00547	6.81305	1.19243
BRG1_BAF45B	2.05269	1.72659	0.326091
BRG1_BAF45D	10.9134	9.6596	1.25385
BRG1_BAF45C	1.74478	1.46216	0.282622
BRG1_ARID2	5.02908	4.1376	0.891475
BRG1_PBRM1	13.9583	12.3039	1.65433
BRG1_BAF45A	14.0951	12.475	1.62007
BRG1_BRD7	15.9425	14.435	1.50757
BRG1_BRD9	15.2241	13.9683	1.25578
BRG1_GLTSCR1	0.923709	0.85552	0.0681888
BRG1_GLTSCR1L	1.67636	1.36883	0.307528
BRM_BAF155	0.0684229	0.0867868	-0.0183639
BRM_BAF60A	0.0342114	0.0353467	-0.00113531
BRM_BAF60B	0.102634	0.0382143	0.06442
BRM_BAF60C	0.0342114	0.0135184	0.0206931
BRM_BAF170	0.0342114	0.0627931	-0.0285817
BRM_BAF57	0.136846	0.0920537	0.044792
BRM_BAF47	0.171057	0.0954479	0.0756092
BRM_BRG1	0.102634	0.0777745	0.0248598
BRM_BRM	0.171057
BRM_BAF53A	0.0684229	0.0785353	-0.0101124
BRM_BAF53B	0	0	0
BRM_ACTB	0.171057	0.171057	-4.71845e-16
BRM_BCL7A	0.0684229	0.0175563	0.0508665
BRM_BCL7B	0.136846	0.0342934	0.102552
BRM_BCL7C	0.102634	0.0904151	0.0122192
BRM_SS18	0.102634	0.0314843	0.0711499
BRM_SS18L1	0.0342114	0.0248715	0.00933997
BRM_ARID1A	0.0342114	0.0478117	-0.0136003
BRM_ARID1B	0.0684229	0.0256322	0.0427906
BRM_BAF45B	0.0342114	0.00649584	0.0277156
BRM_BAF45D	0	0.0363416	-0.0363416
BRM_BAF45C	0.0342114	0.00550098	0.0287104
BRM_ARID2	0.0342114	0.0155666	0.0186448
BRM_PBRM1	0.0342114	0.0462902	-0.0120788
BRM_BAF45A	0.102634	0.0469339	0.0557004
BRM_BRD7	0	0.0543076	-0.0543076
BRM_BRD9	0.136846	0.0525519	0.0842938
BRM_GLTSCR1	0	0.00321866	-0.00321866
BRM_GLTSCR1L	0	0.00514986	-0.00514986
BAF53A_BAF155	25.248	23.2936	1.95446
BAF53A_BAF60A	10.4003	9.48706	0.91321
BAF53A_BAF60B	11.3924	10.2567	1.1357
BAF53A_BAF60C	4.00274	3.62833	0.374406
BAF53A_BAF170	18.6794	16.8537	1.82576
BAF53A_BAF57	26.9928	24.7072	2.28561
BAF53A_BAF47	28.635	25.6182	3.01675
BAF53A_BRG1	23.3664	20.8747	2.49172
BAF53A_BRM	0.0684229	0.0785353	-0.0101124
BAF53A_BAF53A	45.9117
BAF53A_BAF53B	0	0	0
BAF53A_ACTB	45.9117	45.9117	-4.26326e-14
BAF53A_BCL7A	4.85802	4.71212	0.145905
BAF53A_BCL7B	10.8792	9.20434	1.6749
BAF53A_BCL7C	25.8638	24.2674	1.59643
BAF53A_SS18	10.2976	8.4504	1.84724
BAF53A_SS18L1	7.42388	6.6755	0.748379
BAF53A_ARID1A	14.403	12.8327	1.57034
BAF53A_ARID1B	8.34759	6.87969	1.4679
BAF53A_BAF45B	2.15532	1.74348	0.411836
BAF53A_BAF45D	10.6398	9.75408	0.88567
BAF53A_BAF45C	1.67636	1.47646	0.199896
BAF53A_ARID2	4.44749	4.17808	0.269408
BAF53A_PBRM1	14.6425	12.4243	2.21821
BAF53A_BAF45A	14.4372	12.5971	1.84016
BAF53A_BRD7	15.9425	14.5762	1.36637
BAF53A_BRD9	15.6688	14.1049	1.56389
BAF53A_GLTSCR1	1.02634	0.863888	0.162455
BAF53A_GLTSCR1L	1.71057	1.38222	0.32835
BAF53B_BAF155	0	0	0
BAF53B_BAF60A	0	0	0
BAF53B_BAF60B	0	0	0
BAF53B_BAF60C	0	0	0
BAF53B_BAF170	0	0	0
BAF53B_BAF57	0	0	0
BAF53B_BAF47	0	0	0
BAF53B_BRG1	0	0	0
BAF53B_BRM	0	0	0
BAF53B_BAF53A	0	0	0
BAF53B_BAF53B	0
BAF53B_ACTB	0	0	0
BAF53B_BCL7A	0	0	0
BAF53B_BCL7B	0	0	0
BAF53B_BCL7C	0	0	0
BAF53B_SS18	0	0	0
BAF53B_SS18L1	0	0	0
BAF53B_ARID1A	0	0	0
BAF53B_ARID1B	0	0	0
BAF53B_BAF45B	0	0	0
BAF53B_BAF45D	0	0	0
BAF53B_BAF45C	0	0	0
BAF53B_ARID2	0	0	0
BAF53B_PBRM1	0	0	0
BAF53B_BAF45A	0	0	0
BAF53B_BRD7	0	0	0
BAF53B_BRD9	0	0	0
BAF53B_GLTSCR1	0	0	0
BAF53B_GLTSCR1L	0	0	0
ACTB_BAF155	50.7355	50.7355	2.84217e-14
ACTB_BAF60A	20.6637	20.6637	7.10543e-15
ACTB_BAF60B	22.3401	22.3401	7.10543e-15
ACTB_BAF60C	7.90284	7.90284	-8.88178e-16
ACTB_BAF170	36.7089	36.7089	-2.84217e-14
ACTB_BAF57	53.8146	53.8146	3.55271e-14
ACTB_BAF47	55.7988	55.7988	3.55271e-14
ACTB_BRG1	45.467	45.467	-7.10543e-15
ACTB_BRM	0.171057	0.171057	-4.71845e-16
ACTB_BAF53A	45.9117	45.9117	-4.26326e-14
ACTB_BAF53B	0	0	0
ACTB_ACTB	100
ACTB_BCL7A	10.2634	10.2634	-2.84217e-14
ACTB_BCL7B	20.0479	20.0479	-1.77636e-14
ACTB_BCL7C	52.8567	52.8567	1.42109e-14
ACTB_SS18	18.4057	18.4057	-2.84217e-14
ACTB_SS18L1	14.5399	14.5399	1.06581e-14
ACTB_ARID1A	27.9507	27.9507	-4.61853e-14
ACTB_ARID1B	14.9846	14.9846	-1.95399e-14
ACTB_BAF45B	3.79747	3.79747	0
ACTB_BAF45D	21.2453	21.2453	3.19744e-14
ACTB_BAF45C	3.21587	3.21587	4.44089e-16
ACTB_ARID2	9.10024	9.10024	3.55271e-15
ACTB_PBRM1	27.0612	27.0612	1.77636e-14
ACTB_BAF45A	27.4376	27.4376	0
ACTB_BRD7	31.7482	31.7482	3.19744e-14
ACTB_BRD9	30.7219	30.7219	3.90799e-14
ACTB_GLTSCR1	1.88163	1.88163	4.88498e-15
ACTB_GLTSCR1L	3.01061	3.01061	1.77636e-15
BCL7A_BAF155	5.61067	5.20721	0.403468
BCL7A_BAF60A	2.25795	2.1208	0.13715
BCL7A_BAF60B	2.49743	2.29286	0.204578
BCL7A_BAF60C	1.02634	0.811102	0.215241
BCL7A_BAF170	4.4817	3.76759	0.714109
BCL7A_BAF57	6.15806	5.52322	0.634837
BCL7A_BAF47	6.12385	5.72687	0.396972
BCL7A_BRG1	5.33698	4.66647	0.670511
BCL7A_BRM	0.0684229	0.0175563	0.0508665
BCL7A_BAF53A	4.85802	4.71212	0.145905
BCL7A_BAF53B	0	0	0
BCL7A_ACTB	10.2634	10.2634	-2.84217e-14
BCL7A_BCL7A	10.2634
BCL7A_BCL7B	2.29217	2.0576	0.234564
BCL7A_BCL7C	5.74752	5.4249	0.322615
BCL7A_SS18	2.3948	1.88906	0.505739
BCL7A_SS18L1	2.05269	1.49229	0.560398
BCL7A_ARID1A	3.2843	2.8687	0.415593
BCL7A_ARID1B	1.84742	1.53793	0.309483
BCL7A_BAF45B	0.410537	0.38975	0.0207867
BCL7A_BAF45D	2.25795	2.1805	0.0774585
BCL7A_BAF45C	0.547383	0.330059	0.217324
BCL7A_ARID2	1.16319	0.933997	0.229192
BCL7A_PBRM1	3.45535	2.77741	0.677943
BCL7A_BAF45A	3.2843	2.81603	0.468262
BCL7A_BRD7	4.10537	3.25845	0.846917
BCL7A_BRD9	3.18166	3.15312	0.0285466
BCL7A_GLTSCR1	0.342114	0.19312	0.148995
BCL7A_GLTSCR1L	0.342114	0.308991	0.0331229
BCL7B_BAF155	10.7766	10.1714	0.60519
BCL7B_BAF60A	5.50804	4.14264	1.3654
BCL7B_BAF60B	5.20014	4.47871	0.721425
BCL7B_BAF60C	2.22374	1.58435	0.63939
BCL7B_BAF170	8.34759	7.35935	0.988234
BCL7B_BAF57	11.9398	10.7887	1.1511
BCL7B_BAF47	12.4187	11.1865	1.23226
BCL7B_BRG1	9.30551	9.11517	0.190334
BCL7B_BRM	0.136846	0.0342934	0.102552
BCL7B_BAF53A	10.8792	9.20434	1.6749
BCL7B_BAF53B	0	0	0
BCL7B_ACTB	20.0479	20.0479	-1.77636e-14
BCL7B_BCL7A	2.29217	2.0576	0.234564
BCL7B_BCL7B	20.0479
BCL7B_BCL7C	11.1871	10.5966	0.590489
BCL7B_SS18	4.34485	3.68997	0.654886
BCL7B_SS18L1	3.48957	2.91494	0.57463
BCL7B_ARID1A	6.91071	5.60353	1.30717
BCL7B_ARID1B	3.83168	3.0041	0.827582
BCL7B_BAF45B	1.06055	0.761313	0.299242
BCL7B_BAF45D	5.20014	4.25923	0.940902
BCL7B_BAF45C	0.615806	0.644715	-0.0289094
BCL7B_ARID2	2.3948	1.82441	0.570393
BCL7B_PBRM1	6.39754	5.42521	0.972328
BCL7B_BAF45A	7.11598	5.50065	1.61532
BCL7B_BRD7	7.35546	6.36485	0.99061
BCL7B_BRD9	6.67123	6.15909	0.512141
BCL7B_GLTSCR1	0.47896	0.377227	0.101733
BCL7B_GLTSCR1L	0.923709	0.603563	0.320145
BCL7C_BAF155	28.7034	26.8171	1.88628
BCL7C_BAF60A	12.2135	10.9221	1.29134
BCL7C_BAF60B	13.0346	11.8082	1.22634
BCL7C_BAF60C	4.27643	4.17718	0.0992518
BCL7C_BAF170	21.0058	19.4031	1.60274
BCL7C_BAF57	29.8324	28.4446	1.38778
BCL7C_BAF47	31.235	29.4934	1.74163
BCL7C_BRG1	25.7954	24.0323	1.76309
BCL7C_BRM	0.102634	0.0904151	0.0122192
BCL7C_BAF53A	25.8638	24.2674	1.59643
BCL7C_BAF53B	0	0	0
BCL7C_ACTB	52.8567	52.8567	1.42109e-14
BCL7C_BCL7A	5.74752	5.4249	0.322615
BCL7C_BCL7B	11.1871	10.5966	0.590489
BCL7C_BCL7C	52.8567
BCL7C_SS18	9.95553	9.72866	0.226863
BCL7C_SS18L1	8.86076	7.68528	1.17548
BCL7C_ARID1A	16.0109	14.7738	1.23712
BCL7C_ARID1B	8.96339	7.92036	1.04303
BCL7C_BAF45B	2.15532	2.00721	0.148105
BCL7C_BAF45D	12.3845	11.2296	1.15498
BCL7C_BAF45C	2.05269	1.6998	0.352882
BCL7C_ARID2	5.33698	4.81008	0.5269
BCL7C_PBRM1	15.532	14.3037	1.22832
BCL7C_BAF45A	16.2846	14.5026	1.78206
BCL7C_BRD7	18.6794	16.781	1.8984
BCL7C_BRD9	16.9004	16.2385	0.661897
BCL7C_GLTSCR1	0.923709	0.994566	-0.0708573
BCL7C_GLTSCR1L	1.84742	1.59131	0.256112
SS18_BAF155	10.3319	9.33826	0.993594
SS18_BAF60A	4.37906	3.80331	0.575754
SS18_BAF60B	4.68697	4.11186	0.57511
SS18_BAF60C	1.47109	1.45458	0.0165147
SS18_BAF170	7.62915	6.75654	0.872608
SS18_BAF57	10.7766	9.90497	0.871625
SS18_BAF47	11.4608	10.2702	1.19063
SS18_BRG1	10.0582	8.36854	1.68962
SS18_BRM	0.102634	0.0314843	0.0711499
SS18_BAF53A	10.2976	8.4504	1.84724
SS18_BAF53B	0	0	0
SS18_ACTB	18.4057	18.4057	-2.84217e-14
SS18_BCL7A	2.3948	1.88906	0.505739
SS18_BCL7B	4.34485	3.68997	0.654886
SS18_BCL7C	9.95553	9.72866	0.226863
SS18_SS18	18.4057
SS18_SS18L1	2.83955	2.67617	0.163379
SS18_ARID1A	5.95279	5.14454	0.808246
SS18_ARID1B	3.66062	2.75803	0.902594
SS18_BAF45B	0.95792	0.698952	0.258968
SS18_BAF45D	4.75539	3.91036	0.845033
SS18_BAF45C	0.786863	0.591906	0.194957
SS18_ARID2	2.25795	1.67497	0.582987
SS18_PBRM1	5.26856	4.98082	0.287736
SS18_BAF45A	5.95279	5.05009	0.902699
SS18_BRD7	6.2949	5.84349	0.451408
SS18_BRD9	6.36333	5.65459	0.708737
SS18_GLTSCR1	0.307903	0.346328	-0.0384249
SS18_GLTSCR1L	0.71844	0.554124	0.164316
SS18L1_BAF155	9.16866	7.37688	1.79179
SS18L1_BAF60A	3.5922	3.00447	0.587727
SS18L1_BAF60B	3.55799	3.24821	0.309776
SS18L1_BAF60C	1.43688	1.14906	0.287818
SS18L1_BAF170	5.987	5.33742	0.649584
SS18L1_BAF57	8.3818	7.82456	0.557238
SS18L1_BAF47	9.33972	8.11307	1.22665
SS18L1_BRG1	7.76599	6.61083	1.15516
SS18L1_BRM	0.0342114	0.0248715	0.00933997
SS18L1_BAF53A	7.42388	6.6755	0.748379
SS18L1_BAF53B	0	0	0
SS18L1_ACTB	14.5399	14.5399	1.06581e-14
SS18L1_BCL7A	2.05269	1.49229	0.560398
SS18L1_BCL7B	3.48957	2.91494	0.57463
SS18L1_BCL7C	8.86076	7.68528	1.17548
SS18L1_SS18	2.83955	2.67617	0.163379
SS18L1_SS18L1	14.5399
SS18L1_ARID1A	4.89223	4.064	0.828237
SS18L1_ARID1B	2.42901	2.17874	0.250271
SS18L1_BAF45B	0.581594	0.552146	0.0294478
SS18L1_BAF45D	3.5922	3.08904	0.503164
SS18L1_BAF45C	0.684229	0.467583	0.216645
SS18L1_ARID2	1.30003	1.32316	-0.0231275
SS18L1_PBRM1	4.37906	3.93467	0.444397
SS18L1_BAF45A	5.23435	3.98938	1.24497
SS18L1_BRD7	5.0975	4.61614	0.481359
SS18L1_BRD9	4.89223	4.46691	0.42532
SS18L1_GLTSCR1	0.342114	0.273586	0.0685282
SS18L1_GLTSCR1L	0.71844	0.437738	0.280702
ARID1A_BAF155	16.0452	14.181	1.8642
ARID1A_BAF60A	6.56859	5.77566	0.792937
ARID1A_BAF60B	7.1844	6.24421	0.940188
ARID1A_BAF60C	2.3948	2.2089	0.185898
ARID1A_BAF170	11.5635	10.2604	1.30307
ARID1A_BAF57	16.4899	15.0416	1.44834
ARID1A_BAF47	16.832	15.5962	1.23584
ARID1A_BRG1	14.3004	12.7084	1.59202
ARID1A_BRM	0.0342114	0.0478117	-0.0136003
ARID1A_BAF53A	14.403	12.8327	1.57034
ARID1A_BAF53B	0	0	0
ARID1A_ACTB	27.9507	27.9507	-4.61853e-14
ARID1A_BCL7A	3.2843	2.8687	0.415593
ARID1A_BCL7B	6.91071	5.60353	1.30717
ARID1A_BCL7C	16.0109	14.7738	1.23712
ARID1A_SS18	5.95279	5.14454	0.808246
ARID1A_SS18L1	4.89223	4.064	0.828237
ARID1A_ARID1A	27.9507
ARID1A_ARID1B	4.82381	4.18831	0.635504
ARID1A_BAF45B	1.30003	1.06142	0.238614
ARID1A_BAF45D	7.04755	5.93822	1.10934
ARID1A_BAF45C	1.12898	0.89886	0.230117
ARID1A_ARID2	3.21587	2.54358	0.67229
ARID1A_PBRM1	8.82655	7.56382	1.26273
ARID1A_BAF45A	8.72391	7.669	1.05491
ARID1A_BRD7	10.1266	8.87386	1.25273
ARID1A_BRD9	9.75026	8.58699	1.16327
ARID1A_GLTSCR1	0.547383	0.525929	0.0214538
ARID1A_GLTSCR1L	1.12898	0.841486	0.287491
ARID1B_BAF155	8.45022	7.60252	0.847701
ARID1B_BAF60A	3.86589	3.09637	0.769517
ARID1B_BAF60B	4.24222	3.34757	0.894647
ARID1B_BAF60C	1.26582	1.18421	0.0816135
ARID1B_BAF170	6.56859	5.50068	1.06792
ARID1B_BAF57	9.13445	8.0639	1.07055
ARID1B_BAF47	9.33972	8.36124	0.978484
ARID1B_BRG1	8.00547	6.81305	1.19243
ARID1B_BRM	0.0684229	0.0256322	0.0427906
ARID1B_BAF53A	8.34759	6.87969	1.4679
ARID1B_BAF53B	0	0	0
ARID1B_ACTB	14.9846	14.9846	-1.95399e-14
ARID1B_BCL7A	1.84742	1.53793	0.309483
ARID1B_BCL7B	3.83168	3.0041	0.827582
ARID1B_BCL7C	8.96339	7.92036	1.04303
ARID1B_SS18	3.66062	2.75803	0.902594
ARID1B_SS18L1	2.42901	2.17874	0.250271
ARID1B_ARID1A	4.82381	4.18831	0.635504
ARID1B_ARID1B	14.9846
ARID1B_BAF45B	0.684229	0.569036	0.115193
ARID1B_BAF45D	3.55799	3.18352	0.374465
ARID1B_BAF45C	0.71844	0.481886	0.236554
ARID1B_ARID2	1.71057	1.36363	0.346936
ARID1B_PBRM1	5.47383	4.05502	1.41881
ARID1B_BAF45A	4.89223	4.11141	0.780823
ARID1B_BRD7	5.40541	4.75734	0.648063
ARID1B_BRD9	5.6791	4.60355	1.07555
ARID1B_GLTSCR1	0.273691	0.281955	-0.00826318
ARID1B_GLTSCR1L	0.684229	0.451127	0.233101
BAF45B_BAF155	2.01847	1.92667	0.0918079
BAF45B_BAF60A	0.855286	0.784698	0.0705881
BAF45B_BAF60B	0.786863	0.848357	-0.061494
BAF45B_BAF60C	0.410537	0.300108	0.110429
BAF45B_BAF170	1.71057	1.39401	0.316564
BAF45B_BAF57	2.05269	2.04359	0.00909418
BAF45B_BAF47	2.66849	2.11894	0.549548
BAF45B_BRG1	2.05269	1.72659	0.326091
BAF45B_BRM	0.0342114	0.00649584	0.0277156
BAF45B_BAF53A	2.15532	1.74348	0.411836
BAF45B_BAF53B	0	0	0
BAF45B_ACTB	3.79747	3.79747	0
BAF45B_BCL7A	0.410537	0.38975	0.0207867
BAF45B_BCL7B	1.06055	0.761313	0.299242
BAF45B_BCL7C	2.15532	2.00721	0.148105
BAF45B_SS18	0.95792	0.698952	0.258968
BAF45B_SS18L1	0.581594	0.552146	0.0294478
BAF45B_ARID1A	1.30003	1.06142	0.238614
BAF45B_ARID1B	0.684229	0.569036	0.115193
BAF45B_BAF45B	3.79747
BAF45B_BAF45D	0.71844	0.806783	-0.0883434
BAF45B_BAF45C	0.171057	0.122122	0.0489353
BAF45B_ARID2	0.581594	0.345579	0.236016
BAF45B_PBRM1	1.16319	1.02764	0.135547
BAF45B_BAF45A	1.36846	1.04193	0.326524
BAF45B_BRD7	1.40267	1.20563	0.19704
BAF45B_BRD9	1.1974	1.16665	0.030747
BAF45B_GLTSCR1	0.0684229	0.0714542	-0.00303139
BAF45B_GLTSCR1L	0.136846	0.114327	0.0225189
BAF45D_BAF155	11.8372	10.7789	1.05824
BAF45D_BAF60A	5.23435	4.39006	0.844284
BAF45D_BAF60B	5.37119	4.74621	0.624982
BAF45D_BAF60C	2.0869	1.67898	0.407915
BAF45D_BAF170	8.6897	7.79891	0.890796
BAF45D_BAF57	12.6924	11.4331	1.25937
BAF45D_BAF47	12.7951	11.8546	0.940446
BAF45D_BRG1	10.9134	9.6596	1.25385
BAF45D_BRM	0	0.0363416	-0.0363416
BAF45D_BAF53A	10.6398	9.75408	0.88567
BAF45D_BAF53B	0	0	0
BAF45D_ACTB	21.2453	21.2453	3.19744e-14
BAF45D_BCL7A	2.25795	2.1805	0.0774585
BAF45D_BCL7B	5.20014	4.25923	0.940902
BAF45D_BCL7C	12.3845	11.2296	1.15498
BAF45D_SS18	4.75539	3.91036	0.845033
BAF45D_SS18L1	3.5922	3.08904	0.503164
BAF45D_ARID1A	7.04755	5.93822	1.10934
BAF45D_ARID1B	3.55799	3.18352	0.374465
BAF45D_BAF45B	0.71844	0.806783	-0.0883434
BAF45D_BAF45D	21.2453
BAF45D_BAF45C	0.684229	0.683222	0.00100656
BAF45D_ARID2	2.18953	1.93337	0.256158
BAF45D_PBRM1	6.80807	5.74924	1.05883
BAF45D_BAF45A	6.56859	5.82919	0.739402
BAF45D_BRD7	7.01334	6.745	0.268343
BAF45D_BRD9	7.04755	6.52695	0.520604
BAF45D_GLTSCR1	0.581594	0.399758	0.181837
BAF45D_GLTSCR1L	0.855286	0.639612	0.215674
BAF45C_BAF155	1.74478	1.63159	0.113191
BAF45C_BAF60A	0.855286	0.664519	0.190767
BAF45C_BAF60B	0.923709	0.718428	0.20528
BAF45C_BAF60C	0.273691	0.254145	0.019546
BAF45C_BAF170	1.26582	1.18051	0.085312
BAF45C_BAF57	1.74478	1.73061	0.0141738
BAF45C_BAF47	1.67636	1.79442	-0.11806
BAF45C_BRG1	1.74478	1.46216	0.282622
BAF45C_BRM	0.0342114	0.00550098	0.0287104
BAF45C_BAF53A	1.67636	1.47646	0.199896
BAF45C_BAF53B	0	0	0
BAF45C_ACTB	3.21587	3.21587	4.44089e-16
BAF45C_BCL7A	0.547383	0.330059	0.217324
BAF45C_BCL7B	0.615806	0.644715	-0.0289094
BAF45C_BCL7C	2.05269	1.6998	0.352882
BAF45C_SS18	0.786863	0.591906	0.194957
BAF45C_SS18L1	0.684229	0.467583	0.216645
BAF45C_ARID1A	1.12898	0.89886	0.230117
BAF45C_ARID1B	0.71844	0.481886	0.236554
BAF45C_BAF45B	0.171057	0.122122	0.0489353
BAF45C_BAF45D	0.684229	0.683222	0.00100656
BAF45C_BAF45C	3.21587
BAF45C_ARID2	0.581594	0.292652	0.288942
BAF45C_PBRM1	1.1974	0.870255	0.327145
BAF45C_BAF45A	1.06055	0.882358	0.178197
BAF45C_BRD7	0.923709	1.02098	-0.0972737
BAF45C_BRD9	1.43688	0.987976	0.448904
BAF45C_GLTSCR1	0.102634	0.0605108	0.0421235
BAF45C_GLTSCR1L	0.0342114	0.0968173	-0.0626059
ARID2_BAF155	5.40541	4.61706	0.788349
ARID2_BAF60A	2.42901	1.88045	0.548565
ARID2_BAF60B	2.36059	2.033	0.327589
ARID2_BAF60C	0.889497	0.719177	0.17032
ARID2_BAF170	3.55799	3.34059	0.217394
ARID2_BAF57	5.78173	4.89726	0.884476
ARID2_BAF47	5.91858	5.07783	0.840749
ARID2_BRG1	5.02908	4.1376	0.891475
ARID2_BRM	0.0342114	0.0155666	0.0186448
ARID2_BAF53A	4.44749	4.17808	0.269408
ARID2_BAF53B	0	0	0
ARID2_ACTB	9.10024	9.10024	3.55271e-15
ARID2_BCL7A	1.16319	0.933997	0.229192
ARID2_BCL7B	2.3948	1.82441	0.570393
ARID2_BCL7C	5.33698	4.81008	0.5269
ARID2_SS18	2.25795	1.67497	0.582987
ARID2_SS18L1	1.30003	1.32316	-0.0231275
ARID2_ARID1A	3.21587	2.54358	0.67229
ARID2_ARID1B	1.71057	1.36363	0.346936
ARID2_BAF45B	0.581594	0.345579	0.236016
ARID2_BAF45D	2.18953	1.93337	0.256158
ARID2_BAF45C	0.581594	0.292652	0.288942
ARID2_ARID2	9.10024
ARID2_PBRM1	3.14745	2.46264	0.684814
ARID2_BAF45A	2.90797	2.49688	0.411087
ARID2_BRD7	3.31851	2.88916	0.429346
ARID2_BRD9	3.79747	2.79576	1.00171
ARID2_GLTSCR1	0.307903	0.171233	0.13667
ARID2_GLTSCR1L	0.23948	0.273972	-0.0344923
PBRM1_BAF155	15.532	13.7297	1.80232
PBRM1_BAF60A	6.91071	5.59185	1.31885
PBRM1_BAF60B	7.76599	6.0455	1.7205
PBRM1_BAF60C	2.63428	2.13861	0.495674
PBRM1_BAF170	12.3161	9.93387	2.38224
PBRM1_BAF57	16.7636	14.5629	2.20071
PBRM1_BAF47	16.832	15.0999	1.73217
PBRM1_BRG1	13.9583	12.3039	1.65433
PBRM1_BRM	0.0342114	0.0462902	-0.0120788
PBRM1_BAF53A	14.6425	12.4243	2.21821
PBRM1_BAF53B	0	0	0
PBRM1_ACTB	27.0612	27.0612	1.77636e-14
PBRM1_BCL7A	3.45535	2.77741	0.677943
PBRM1_BCL7B	6.39754	5.42521	0.972328
PBRM1_BCL7C	15.532	14.3037	1.22832
PBRM1_SS18	5.26856	4.98082	0.287736
PBRM1_SS18L1	4.37906	3.93467	0.444397
PBRM1_ARID1A	8.82655	7.56382	1.26273
PBRM1_ARID1B	5.47383	4.05502	1.41881
PBRM1_BAF45B	1.16319	1.02764	0.135547
PBRM1_BAF45D	6.80807	5.74924	1.05883
PBRM1_BAF45C	1.1974	0.870255	0.327145
PBRM1_ARID2	3.14745	2.46264	0.684814
PBRM1_PBRM1	27.0612
PBRM1_BAF45A	7.66336	7.42494	0.238415
PBRM1_BRD7	10.195	8.59146	1.60355
PBRM1_BRD9	9.40814	8.31372	1.09443
PBRM1_GLTSCR1	0.684229	0.509192	0.175037
PBRM1_GLTSCR1L	1.06055	0.814707	0.245847
BAF45A_BAF155	15.9767	13.9206	2.05614
BAF45A_BAF60A	6.2949	5.66962	0.625286
BAF45A_BAF60B	6.32911	6.12957	0.199545
BAF45A_BAF60C	2.83955	2.16835	0.671202
BAF45A_BAF170	11.0845	10.072	1.01249
BAF45A_BAF57	16.1136	14.7654	1.34817
BAF45A_BAF47	16.7978	15.3098	1.48797
BAF45A_BRG1	14.0951	12.475	1.62007
BAF45A_BRM	0.102634	0.0469339	0.0557004
BAF45A_BAF53A	14.4372	12.5971	1.84016
BAF45A_BAF53B	0	0	0
BAF45A_ACTB	27.4376	27.4376	0
BAF45A_BCL7A	3.2843	2.81603	0.468262
BAF45A_BCL7B	7.11598	5.50065	1.61532
BAF45A_BCL7C	16.2846	14.5026	1.78206
BAF45A_SS18	5.95279	5.05009	0.902699
BAF45A_SS18L1	5.23435	3.98938	1.24497
BAF45A_ARID1A	8.72391	7.669	1.05491
BAF45A_ARID1B	4.89223	4.11141	0.780823
BAF45A_BAF45B	1.36846	1.04193	0.326524
BAF45A_BAF45D	6.56859	5.82919	0.739402
BAF45A_BAF45C	1.06055	0.882358	0.178197
BAF45A_ARID2	2.90797	2.49688	0.411087
BAF45A_PBRM1	7.66336	7.42494	0.238415
BAF45A_BAF45A	27.4376
BAF45A_BRD7	9.71605	8.71093	1.00511
BAF45A_BRD9	9.54499	8.42933	1.11566
BAF45A_GLTSCR1	0.615806	0.516273	0.0995327
BAF45A_GLTSCR1L	0.889497	0.826037	0.0634603
BRD7_BAF155	17.311	16.1076	1.20336
BRD7_BAF60A	6.80807	6.56035	0.24772
BRD7_BAF60B	7.97126	7.09257	0.878694
BRD7_BAF60C	2.80534	2.50901	0.296327
BRD7_BAF170	12.6924	11.6544	1.03804
BRD7_BAF57	18.0636	17.0852	0.978473
BRD7_BAF47	19.5347	17.7151	1.8196
BRD7_BRG1	15.9425	14.435	1.50757
BRD7_BRM	0	0.0543076	-0.0543076
BRD7_BAF53A	15.9425	14.5762	1.36637
BRD7_BAF53B	0	0	0
BRD7_ACTB	31.7482	31.7482	3.19744e-14
BRD7_BCL7A	4.10537	3.25845	0.846917
BRD7_BCL7B	7.35546	6.36485	0.99061
BRD7_BCL7C	18.6794	16.781	1.8984
BRD7_SS18	6.2949	5.84349	0.451408
BRD7_SS18L1	5.0975	4.61614	0.481359
BRD7_ARID1A	10.1266	8.87386	1.25273
BRD7_ARID1B	5.40541	4.75734	0.648063
BRD7_BAF45B	1.40267	1.20563	0.19704
BRD7_BAF45D	7.01334	6.745	0.268343
BRD7_BAF45C	0.923709	1.02098	-0.0972737
BRD7_ARID2	3.31851	2.88916	0.429346
BRD7_PBRM1	10.195	8.59146	1.60355
BRD7_BAF45A	9.71605	8.71093	1.00511
BRD7_BRD7	31.7482
BRD7_BRD9	10.3661	9.75364	0.612423
BRD7_GLTSCR1	0.444749	0.597383	-0.152635
BRD7_GLTSCR1L	1.33425	0.955813	0.378432
BRD9_BAF155	17.3794	15.5869	1.7925
BRD9_BAF60A	6.8765	6.34827	0.528223
BRD9_BAF60B	7.76599	6.86328	0.902711
BRD9_BAF60C	2.46322	2.4279	0.0353233
BRD9_BAF170	12.624	11.2776	1.34637
BRD9_BAF57	18.2005	16.5328	1.66764
BRD9_BAF47	18.6452	17.1424	1.50279
BRD9_BRG1	15.2241	13.9683	1.25578
BRD9_BRM	0.136846	0.0525519	0.0842938
BRD9_BAF53A	15.6688	14.1049	1.56389
BRD9_BAF53B	0	0	0
BRD9_ACTB	30.7219	30.7219	3.90799e-14
BRD9_BCL7A	3.18166	3.15312	0.0285466
BRD9_BCL7B	6.67123	6.15909	0.512141
BRD9_BCL7C	16.9004	16.2385	0.661897
BRD9_SS18	6.36333	5.65459	0.708737
BRD9_SS18L1	4.89223	4.46691	0.42532
BRD9_ARID1A	9.75026	8.58699	1.16327
BRD9_ARID1B	5.6791	4.60355	1.07555
BRD9_BAF45B	1.1974	1.16665	0.030747
BRD9_BAF45D	7.04755	6.52695	0.520604
BRD9_BAF45C	1.43688	0.987976	0.448904
BRD9_ARID2	3.79747	2.79576	1.00171
BRD9_PBRM1	9.40814	8.31372	1.09443
BRD9_BAF45A	9.54499	8.42933	1.11566
BRD9_BRD7	10.3661	9.75364	0.612423
BRD9_BRD9	30.7219
BRD9_GLTSCR1	0.650017	0.578071	0.0719458
BRD9_GLTSCR1L	0.992131	0.924914	0.0672173
GLTSCR1_BAF155	0.821074	0.954654	-0.13358
GLTSCR1_BAF60A	0.547383	0.388814	0.158569
GLTSCR1_BAF60B	0.376326	0.420357	-0.0440313
GLTSCR1_BAF60C	0.23948	0.148702	0.0907779
GLTSCR1_BAF170	0.786863	0.690724	0.0961384
GLTSCR1_BAF57	1.1974	1.01259	0.18481
GLTSCR1_BAF47	1.06055	1.04993	0.0106274
GLTSCR1_BRG1	0.923709	0.85552	0.0681888
GLTSCR1_BRM	0	0.00321866	-0.00321866
GLTSCR1_BAF53A	1.02634	0.863888	0.162455
GLTSCR1_BAF53B	0	0	0
GLTSCR1_ACTB	1.88163	1.88163	4.88498e-15
GLTSCR1_BCL7A	0.342114	0.19312	0.148995
GLTSCR1_BCL7B	0.47896	0.377227	0.101733
GLTSCR1_BCL7C	0.923709	0.994566	-0.0708573
GLTSCR1_SS18	0.307903	0.346328	-0.0384249
GLTSCR1_SS18L1	0.342114	0.273586	0.0685282
GLTSCR1_ARID1A	0.547383	0.525929	0.0214538
GLTSCR1_ARID1B	0.273691	0.281955	-0.00826318
GLTSCR1_BAF45B	0.0684229	0.0714542	-0.00303139
GLTSCR1_BAF45D	0.581594	0.399758	0.181837
GLTSCR1_BAF45C	0.102634	0.0605108	0.0421235
GLTSCR1_ARID2	0.307903	0.171233	0.13667
GLTSCR1_PBRM1	0.684229	0.509192	0.175037
GLTSCR1_BAF45A	0.615806	0.516273	0.0995327
GLTSCR1_BRD7	0.444749	0.597383	-0.152635
GLTSCR1_BRD9	0.650017	0.578071	0.0719458
GLTSCR1_GLTSCR1	1.88163
GLTSCR1_GLTSCR1L	0.0342114	0.0566484	-0.022437
GLTSCR1L_BAF155	1.77899	1.52745	0.251547
GLTSCR1L_BAF60A	0.923709	0.622103	0.301606
GLTSCR1L_BAF60B	0.684229	0.672571	0.0116574
GLTSCR1L_BAF60C	0.273691	0.237923	0.0357681
GLTSCR1L_BAF170	1.74478	1.10516	0.639624
GLTSCR1L_BAF57	2.01847	1.62014	0.39833
GLTSCR1L_BAF47	2.01847	1.67988	0.338591
GLTSCR1L_BRG1	1.67636	1.36883	0.307528
GLTSCR1L_BRM	0	0.00514986	-0.00514986
GLTSCR1L_BAF53A	1.71057	1.38222	0.32835
GLTSCR1L_BAF53B	0	0	0
GLTSCR1L_ACTB	3.01061	3.01061	1.77636e-15
GLTSCR1L_BCL7A	0.342114	0.308991	0.0331229
GLTSCR1L_BCL7B	0.923709	0.603563	0.320145
GLTSCR1L_BCL7C	1.84742	1.59131	0.256112
GLTSCR1L_SS18	0.71844	0.554124	0.164316
GLTSCR1L_SS18L1	0.71844	0.437738	0.280702
GLTSCR1L_ARID1A	1.12898	0.841486	0.287491
GLTSCR1L_ARID1B	0.684229	0.451127	0.233101
GLTSCR1L_BAF45B	0.136846	0.114327	0.0225189
GLTSCR1L_BAF45D	0.855286	0.639612	0.215674
GLTSCR1L_BAF45C	0.0342114	0.0968173	-0.0626059
GLTSCR1L_ARID2	0.23948	0.273972	-0.0344923
GLTSCR1L_PBRM1	1.06055	0.814707	0.245847
GLTSCR1L_BAF45A	0.889497	0.826037	0.0634603
GLTSCR1L_BRD7	1.33425	0.955813	0.378432
GLTSCR1L_BRD9	0.992131	0.924914	0.0672173
GLTSCR1L_GLTSCR1	0.0342114	0.0566484	-0.022437
GLTSCR1L_GLTSCR1L	3.01061
